# Supplementary material for: Fungal endophyte infection of ryegrass reprograms host metabolism and alters development
Source: New Phytol. 2015 Aug 25;208(4):1227–40. doi: 10.1111/nph.13614 (PMC5049663; doi:10.1111/nph.13614)
Supplement: Supplementary file 2 — Table S1 Results of the automatic annotation of the ryegrass ORFs [file NPH-208-1227-s002.xlsx]

## Sheet: Sheet1
Table S1: Results of the automatic annotation of the ryegrass ORFs
Identifier	Blast2GO name	GO	Interproscan	Kegg id	Kegg pathway	Pfam
m.1004	T02087gag pol polyprotein - maize retrotransposon hopscotch		PANTHER: PTHR24894 - (0); PANTHER: PTHR24894:SF9 - (0); Pfam: PF14244 - gag-polypeptide of LTR copia-type (0)			gag-polypeptide of LTR copia-type (PF14244.1, E=1.3e-20) (PB005381, E=2.4e-05)
m.17082	None		PANTHER: PTHR19446 - (0); PANTHER: PTHR19446:SF34 - (0)
m.80390	Dynein light chain-like protein		Gene3D: G3DSA:3.30.740.10 - (0); PANTHER: PTHR11886 - (0); PANTHER: PTHR11886:SF9 - (0); Pfam: PF01221 - Dynein light chain type 1 (0); SUPERFAMILY: SSF54648 - (0)			Dynein light chain type 1 (PF01221.13, E=5.4e-30)
m.316840	Voltage-dependent ion-selective channel	GO:0005741 (E=1.787e-59); GO:0006820 (E=1.787e-59); GO:0008308 (E=1.787e-59); GO:0055085 (E=1.787e-59); GO:0044070 (E=1.787e-59)	Gene3D: G3DSA:2.40.160.10 - (0); PANTHER: PTHR11743 - (0); Pfam: PF01459 - Eukaryotic porin (0)	K15040	Calcium signaling pathway (ko04020)Parkinson's disease (ko05012)Huntington's disease (ko05016)HTLV-I infection (ko05166)	Eukaryotic porin (PF01459.17, E=5.60519e-45)
m.89815	Callose synthase		Gene3D: G3DSA:1.25.40.270 - (0); PANTHER: PTHR12741 - (0); PANTHER: PTHR12741:SF4 - (0); Pfam: PF14288 - 1,3-beta-glucan synthase subunit FKS1, domain-1 (0); Pfam: PF02364 - 1,3-beta-glucan synthase component (0); Pfam: PF04652 - Vta1 like (0); Phobius: TRANSMEMBRANE - Region of a membrane-bound protein predicted to be embedded in the membrane. (); Phobius: TRANSMEMBRANE - Region of a membrane-bo…	K11000		(PB016490, E=0.0) (PB003782, E=5.60519e-45)1,3-beta-glucan synthase subunit FKS1, domain-1 (PF14288.1, E=3.30006e-41) (PB019860, E=3.5e-28) (PB018879, E=3.2e-23) (PB001748, E=2.3e-20)1,3-beta-glucan synthase component (PF02364.10, E=1.7e-19)Vta1 like (PF04652.11, E=1.6e-06) (PB015135, E=0.00023)
m.59672	Cyclopropane fatty acid synthase	GO:0008610 (E=3.630e-102); GO:0055114 (E=6.615e-104); GO:0016491 (E=6.615e-104)	Gene3D: G3DSA:3.50.50.60 - (0); Gene3D: G3DSA:3.40.50.150 - (0); Gene3D: G3DSA:3.50.50.60 - (0); Gene3D: G3DSA:3.50.50.60 - (0); PANTHER: PTHR10108:SF243 - (0); PANTHER: PTHR10108 - (0); Pfam: PF02353 - Mycolic acid cyclopropane synthetase (0); Pfam: PF01593 - Flavin containing amine oxidoreductase (0); Phobius: TRANSMEMBRANE - Region of a membrane-bound protein predicted to be embedded in the me…	K00574		(PB004883, E=0.0)Mycolic acid cyclopropane synthetase (PF02353.15, E=0.0)Flavin containing amine oxidoreductase (PF01593.19, E=3.8e-18) (PB010072, E=1.7e-15) (PB010644, E=7.4e-06)
m.46745	Retrotransposon ty1-copia subclass		PANTHER: PTHR11439 - (0); PANTHER: PTHR11439:SF127 - (0); Pfam: PF07727 - Reverse transcriptase (RNA-dependent DNA polymerase) (0); SUPERFAMILY: SSF56672 - (0)			Reverse transcriptase (RNA-dependent DNA polymerase) (PF07727.9, E=0.0) (PB000056, E=0.00074)
m.311799	Elongation factor 2	GO:0005507 (E=2.578e-49); GO:0016020 (E=2.578e-49); GO:0006184 (E=4.336e-54); GO:0000166 (E=4.336e-54); GO:0005525 (E=2.578e-49); GO:0009409 (E=2.578e-49); GO:0005730 (E=2.578e-49); GO:0003924 (E=4.336e-54); GO:0005829 (E=2.578e-49); GO:0005886 (E=2.578e-49); GO:0009507 (E=2.578e-49); GO:0006414 (E=4.336e-54); GO:0003746 (E=4.336e-54)	Gene3D: G3DSA:3.30.70.240 - (0); Gene3D: G3DSA:3.30.230.10 - (0); PANTHER: PTHR23115 - (0); PANTHER: PTHR23115:SF4 - (0); Pfam: PF03764 - Elongation factor G, domain IV (0); Pfam: PF00679 - Elongation factor G C-terminus (0); SMART: SM00838 - Elongation factor G C-terminus (0); SUPERFAMILY: SSF54980 - (0); SUPERFAMILY: SSF54211 - (0)	K03234		Elongation factor G C-terminus (PF00679.19, E=1.4e-10)Elongation factor G, domain IV (PF03764.13, E=1.4e-09)
m.92559	40s ribosomal protein s19		Gene3D: G3DSA:1.10.10.10 - (0); PANTHER: PTHR11710 - (0); PANTHER: PTHR11710:SF0 - (0); Pfam: PF01090 - Ribosomal protein S19e (0); ProSitePatterns: PS00628 - Ribosomal protein S19e signature. (); SUPERFAMILY: SSF46785 - (0)	K02966	Ribosome (ko03010)	Ribosomal protein S19e (PF01090.14, E=0.0)
m.319567	Acetyl- acetyltransferase	GO:0008152 (E=1.232e-69); GO:0003824 (E=1.232e-69); GO:0016747 (E=1.232e-69); GO:0016740 (E=7.221e-70)	Gene3D: G3DSA:3.40.47.10 - (0); Gene3D: G3DSA:3.40.47.10 - (0); Gene3D: G3DSA:3.40.47.10 - (0); PANTHER: PTHR18919 - (0); PANTHER: PTHR18919:SF15 - (0); Pfam: PF00108 - Thiolase, N-terminal domain (0); SUPERFAMILY: SSF53901 - (0); SUPERFAMILY: SSF53901 - (0)			Thiolase, N-terminal domain (PF00108.18, E=5.3e-37)
m.312587	Retrotransposon unclassified	GO:0003676 (E=1.208e-03); GO:0015074 (E=1.208e-03)
m.2491	Retrotransposon expressed	GO:0003723 (E=1.790e-44); GO:0003676 (E=1.790e-44); GO:0006508 (E=4.801e-141); GO:0015074 (E=1.790e-44); GO:0006278 (E=1.790e-44); GO:0004190 (E=4.801e-141); GO:0003964 (E=1.790e-44); GO:0009536 (E=3.382e-22)	Gene3D: G3DSA:3.30.420.10 - (0); PANTHER: PTHR10178:SF14 - (0); PANTHER: PTHR10178 - (0); ProSiteProfiles: PS50994 - Integrase catalytic domain profile. (8); SUPERFAMILY: SSF53098 - (0)			(PB004624, E=3.8e-18) (PB011472, E=0.00031)
m.29112	None		Gene3D: G3DSA:3.40.50.150 - (0); Gene3D: G3DSA:3.40.50.150 - (0); Gene3D: G3DSA:3.40.50.150 - (0); PANTHER: PTHR31009:SF0 - (0); PANTHER: PTHR31009 - (0); Pfam: PF03492 - SAM dependent carboxyl methyltransferase (0); SUPERFAMILY: SSF53335 - (0)			SAM dependent carboxyl methyltransferase (PF03492.10, E=0.0)
m.2591	None	GO:0005739 (E=1.051e-07)	Coils: Coil - (); Pfam: PF02892 - BED zinc finger (0); ProSiteProfiles: PS50808 - Zinc finger BED-type profile. (9)			BED zinc finger (PF02892.10, E=1.1e-06)
m.314560	None	GO:0003723 (E=6.713e-23); GO:0005739 (E=6.713e-23); GO:0006278 (E=6.713e-23); GO:0003964 (E=6.713e-23)
m.46338	Probable wrky transcription factor 2-like	GO:0006355 (E=5.456e-01); GO:0043565 (E=5.456e-01); GO:0003700 (E=5.456e-01)	Gene3D: G3DSA:2.20.25.80 - (0); PANTHER: PTHR31221:SF0 - (0); PANTHER: PTHR31221 - (0); Pfam: PF03106 - WRKY DNA -binding domain (0); ProSiteProfiles: PS50811 - WRKY domain profile. (14); SMART: SM00774 - DNA binding domain (0); SUPERFAMILY: SSF118290 - (0)			WRKY DNA -binding domain (PF03106.10, E=1.3e-15)
m.126401	None
m.301005	None
m.300372	Peptidyl-prolyl cis-trans isomerase e	GO:0003676 (E=1.863e-67); GO:0000166 (E=1.863e-67); GO:0016853 (E=1.863e-67)	Phobius: TRANSMEMBRANE - Region of a membrane-bound protein predicted to be embedded in the membrane. (); Phobius: CYTOPLASMIC_DOMAIN - Region of a membrane-bound protein predicted to be outside the membrane, in the cytoplasm. (); Phobius: NON_CYTOPLASMIC_DOMAIN - Region of a membrane-bound protein predicted to be outside the membrane, in the extracellular region. (); Phobius: TRANSMEMBRANE - Reg…
m.24988	Universal stress protein		Gene3D: G3DSA:3.40.50.620 - (0); Pfam: PF00582 - Universal stress protein family (0); SUPERFAMILY: SSF52402 - (0)			Universal stress protein family (PF00582.21, E=2.7e-07)
m.76440	None	GO:0006952 (E=2.488e-75); GO:0043531 (E=2.488e-75)	Coils: Coil - (); Gene3D: G3DSA:3.80.10.10 - (0); Gene3D: G3DSA:3.80.10.10 - (0); PANTHER: PTHR23155 - (0); PANTHER: PTHR23155:SF61 - (0); Pfam: PF00931 - NB-ARC domain (0); Pfam: PF00560 - Leucine Rich Repeat (0); SUPERFAMILY: SSF52058 - (0); SUPERFAMILY: SSF52058 - (0); SUPERFAMILY: SSF52540 - (0)			(PB016582, E=2.5e-31)NB-ARC domain (PF00931.17, E=3.0e-24) (PB008430, E=1.6e-11) (PB017720, E=2.6e-07) (PB010801, E=1.1e-06) (PB001389, E=4.3e-06) (PB006912, E=1.2e-05) (PB009066, E=1.4e-05) (PB003508, E=0.00011)Leucine Rich Repeat (PF00560.28, E=0.61)
m.21421	None	GO:0016020 (E=8.457e-10)	Phobius: TRANSMEMBRANE - Region of a membrane-bound protein predicted to be embedded in the membrane. (); Phobius: NON_CYTOPLASMIC_DOMAIN - Region of a membrane-bound protein predicted to be outside the membrane, in the extracellular region. (); Phobius: NON_CYTOPLASMIC_DOMAIN - Region of a membrane-bound protein predicted to be outside the membrane, in the extracellular region. (); Phobius: TRAN…
m.329749	Hypothetical protein sorbidraft 04g023610	GO:0003723 (E=1.908e-93); GO:0006278 (E=1.908e-93); GO:0003964 (E=1.908e-93); GO:0003676 (E=1.908e-93)	PANTHER: PTHR19446 - (0); PANTHER: PTHR19446:SF218 - (0)
m.118955	Heavy meromyosin-like protein		Coils: Coil - (); Coils: Coil - (); Pfam: PF04576 - Zein-binding (0)			Zein-binding (PF04576.10, E=5.5e-18)
m.107053	Transcription initiation factor iie beta expressed	GO:0006367 (E=2.487e-105); GO:0005673 (E=2.487e-105); GO:0006413 (E=7.505e-94); GO:0003743 (E=7.505e-94)	PANTHER: PTHR12716 - (0); PANTHER: PTHR12716:SF8 - (0); Pfam: PF02186 - TFIIE beta subunit core domain (0); PIRSF: PIRSF016398 - (0); ProSiteProfiles: PS51351 - TFIIE beta central core DNA-binding domain profile. (11)	K03137	Basal transcription factors (ko03022)Epstein-Barr virus infection (ko05169)Viral carcinogenesis (ko05203)	TFIIE beta subunit core domain (PF02186.10, E=7.8e-05)
m.55654	C2h2 type zinc finger protein
m.110999	Phospholipase a1-iigamma-like		Gene3D: G3DSA:3.40.50.1820 - (0); Gene3D: G3DSA:3.40.50.1820 - (0); PANTHER: PTHR31828 - (0); Pfam: PF01764 - Lipase (class 3) (0); SUPERFAMILY: SSF53474 - (0)			Lipase (class 3) (PF01764.20, E=2.9e-38) (PB001619, E=4.6e-14) (PB005128, E=1.4e-09)
m.41721	Ribosomal protein s5		Coils: Coil - (); Coils: Coil - (); Coils: Coil - (); Gene3D: G3DSA:3.30.230.10 - (0); Gene3D: G3DSA:3.30.160.20 - (0); PANTHER: PTHR13718 - (0); PANTHER: PTHR13718:SF2 - (0); Pfam: PF03719 - Ribosomal protein S5, C-terminal domain (0); Pfam: PF00333 - Ribosomal protein S5, N-terminal domain (0); ProSiteProfiles: PS50881 - S5 double stranded RNA-binding domain profile. (15); SUPERFAMILY: SSF54768…	K02988	Ribosome (ko03010)	Ribosomal protein S5, C-terminal domain (PF03719.10, E=1.7e-14)Ribosomal protein S5, N-terminal domain (PF00333.15, E=4.0e-13)
m.22000	Tpa: leucine-rich repeat transmembrane protein kinase family protein		Gene3D: G3DSA:1.10.510.10 - (0); Gene3D: G3DSA:3.30.200.20 - (0); PANTHER: PTHR24420:SF297 - (0); PANTHER: PTHR24420 - (0); Pfam: PF07714 - Protein tyrosine kinase (0); ProSiteProfiles: PS50011 - Protein kinase domain profile. (15); SUPERFAMILY: SSF56112 - (0)			Protein tyrosine kinase (PF07714.12, E=6.5e-17)
m.7617	Ectonucleoside triphosphate diphosphohydrolase 1-like isoform 1	GO:0005739 (E=0.000e�); GO:0005773 (E=0.000e�); GO:0016787 (E=0.000e�); GO:0009536 (E=0.000e�)	PANTHER: PTHR11782:SF13 - (0); PANTHER: PTHR11782 - (0); Pfam: PF01150 - GDA1/CD39 (nucleoside phosphatase) family (0); Phobius: TRANSMEMBRANE - Region of a membrane-bound protein predicted to be embedded in the membrane. (); Phobius: CYTOPLASMIC_DOMAIN - Region of a membrane-bound protein predicted to be outside the membrane, in the cytoplasm. (); Phobius: TRANSMEMBRANE - Region of a membrane-bo…	K01510	Purine metabolism (ko00230)Pyrimidine metabolism (ko00240)Epstein-Barr virus infection (ko05169)	GDA1/CD39 (nucleoside phosphatase) family (PF01150.12, E=0.0)
m.82418	None		SignalP_GRAM_POSITIVE: SignalP-TM - ()
m.126383	Vacuolar protein-sorting protein bro1		Coils: Coil - (); Gene3D: G3DSA:1.25.40.280 - (0); PANTHER: PTHR23030:SF5 - (0); PANTHER: PTHR23030 - (0); Pfam: PF03097 - BRO1-like domain (0); ProSiteProfiles: PS51180 - BRO1 domain profile. (17)			BRO1-like domain (PF03097.13, E=4.99997e-41)
m.328056	Tpa: argonaute family protein		Gene3D: G3DSA:3.30.420.10 - (0); PANTHER: PTHR22891:SF0 - (0); PANTHER: PTHR22891 - (0); Pfam: PF02171 - Piwi domain (0); ProSiteProfiles: PS50822 - Piwi domain profile. (18); SUPERFAMILY: SSF53098 - (0)	K11593		Piwi domain (PF02171.12, E=9.3e-30)
m.133620	E3 ubiquitin-protein ligase ring1-like		Gene3D: G3DSA:3.30.40.10 - (0); PANTHER: PTHR22763:SF0 - (0); PANTHER: PTHR22763 - (0); Pfam: PF14369 - zinc-finger (0); Pfam: PF06547 - Protein of unknown function (DUF1117) (0); Pfam: PF13639 - Ring finger domain (0); ProSiteProfiles: PS50089 - Zinc finger RING-type profile. (12); SMART: SM00184 - Ring finger (0); SUPERFAMILY: SSF57850 - (0)			Protein of unknown function (DUF1117) (PF06547.7, E=0.0)zinc-finger (PF14369.1, E=1.4e-14)Ring finger domain (PF13639.1, E=3.4e-12)
m.68627	None		Phobius: TRANSMEMBRANE - Region of a membrane-bound protein predicted to be embedded in the membrane. (); Phobius: SIGNAL_PEPTIDE_N_REGION - N-terminal region of a signal peptide. (); Phobius: CYTOPLASMIC_DOMAIN - Region of a membrane-bound protein predicted to be outside the membrane, in the cytoplasm. (); Phobius: SIGNAL_PEPTIDE - Signal peptide region (); Phobius: NON_CYTOPLASMIC_DOMAIN - Regi…
m.90098	Tpa: ring zinc finger domain superfamily protein		Gene3D: G3DSA:3.30.40.10 - (0); PANTHER: PTHR10825 - (0); PANTHER: PTHR10825:SF3 - (0); Pfam: PF00097 - Zinc finger, C3HC4 type (RING finger) (0); ProSitePatterns: PS00518 - Zinc finger RING-type signature. (); ProSiteProfiles: PS50089 - Zinc finger RING-type profile. (11); SMART: SM00184 - Ring finger (0); SUPERFAMILY: SSF57850 - (0)	K16277		Zinc finger, C3HC4 type (RING finger) (PF00097.20, E=1.5e-07)
m.4435	60s acidic ribosomal protein p1	GO:0006414 (E=1.453e-17); GO:0003735 (E=1.453e-17); GO:0005840 (E=1.453e-17); GO:0005622 (E=1.453e-17); GO:0022626 (E=1.453e-17); GO:0030529 (E=3.237e-17); GO:0005634 (E=1.453e-17); GO:0005829 (E=1.453e-17); GO:0005886 (E=1.453e-17); GO:0006412 (E=1.453e-17)	Hamap: MF_01478 - 50S ribosomal protein L12 [rpl12]. (12); PANTHER: PTHR21141 - (0); Pfam: PF00428 - 60s Acidic ribosomal protein (0)	K02942	Ribosome (ko03010)	60s Acidic ribosomal protein (PF00428.14, E=1.4e-16)
m.79713	Nucleic acid binding zinc ion binding protein		Gene3D: G3DSA:4.10.1000.10 - (0); PANTHER: PTHR16465:SF0 - (0); PANTHER: PTHR16465 - (0); Pfam: PF00642 - Zinc finger C-x8-C-x5-C-x3-H type (and similar) (0); Pfam: PF06220 - U1 zinc finger (0); ProSiteProfiles: PS50103 - Zinc finger C3H1-type profile. (14); SMART: SM00451 - U1-like zinc finger (0); SUPERFAMILY: SSF57667 - (0); SUPERFAMILY: SSF90229 - (0)	K13152		U1 zinc finger (PF06220.7, E=3.6e-09)Zinc finger C-x8-C-x5-C-x3-H type (and similar) (PF00642.19, E=1.4e-05)
m.133734	Serine threonine-protein kinase fray2-like		Coils: Coil - (); Gene3D: G3DSA:1.10.510.10 - (0); Gene3D: G3DSA:3.30.200.20 - (0); PANTHER: PTHR24361 - (0); PANTHER: PTHR24361:SF159 - (0); Pfam: PF00069 - Protein kinase domain (0); ProSitePatterns: PS00107 - Protein kinases ATP-binding region signature. (); ProSiteProfiles: PS50011 - Protein kinase domain profile. (45); SMART: SM00220 - Serine/Threonine protein kinases, catalytic domain (0); …			Protein kinase domain (PF00069.20, E=0.0)
m.89448	Allene oxide cyclase			K10525	alpha-Linolenic acid metabolism (ko00592)Metabolic pathways (ko01100)
m.7295	Retroelement protein	GO:0003723 (E=6.004e-08); GO:0003676 (E=1.024e-07); GO:0015074 (E=1.024e-07); GO:0006278 (E=6.004e-08); GO:0005634 (E=1.024e-07); GO:0003964 (E=6.004e-08); GO:0006310 (E=6.004e-08); GO:0003677 (E=6.004e-08); GO:0008907 (E=2.184e-50); GO:0003682 (E=2.184e-50); GO:0006333 (E=2.184e-50); GO:0004190 (E=2.184e-50); GO:0006508 (E=2.184e-50)	PANTHER: PTHR10178 - (0); PANTHER: PTHR10178:SF14 - (0)
m.78983	None	GO:0000228 (E=2.166e-71)	Phobius: SIGNAL_PEPTIDE_C_REGION - C-terminal region of a signal peptide. (); Phobius: NON_CYTOPLASMIC_DOMAIN - Region of a membrane-bound protein predicted to be outside the membrane, in the extracellular region. (); Phobius: SIGNAL_PEPTIDE_H_REGION - Hydrophobic region of a signal peptide. (); Phobius: SIGNAL_PEPTIDE_N_REGION - N-terminal region of a signal peptide. (); Phobius: SIGNAL_PEPTIDE …	K06670	Cell cycle (ko04110)Cell cycle - yeast (ko04111)
m.321243	Superoxide dismutase soluble	GO:0046872 (E=1.570e-48); GO:0055114 (E=1.570e-48); GO:0016491 (E=1.570e-48); GO:0016209 (E=1.570e-48); GO:0006801 (E=1.570e-48); GO:0004784 (E=1.570e-48); GO:0004601 (E=1.570e-48)	Gene3D: G3DSA:2.60.40.200 - (0); PANTHER: PTHR10003 - (0); Pfam: PF00080 - Copper/zinc superoxide dismutase (SODC) (0); PRINTS: PR00068 - Cu-Zn-superoxide dismutase family signature (0); PRINTS: PR00068 - Cu-Zn-superoxide dismutase family signature (0); PRINTS: PR00068 - Cu-Zn-superoxide dismutase family signature (0); PRINTS: PR00068 - Cu-Zn-superoxide dismutase family signature (0); ProSitePatt…	K04565	Peroxisome (ko04146)Amyotrophic lateral sclerosis (ALS) (ko05014)Huntington's disease (ko05016)Prion diseases (ko05020)	Copper/zinc superoxide dismutase (SODC) (PF00080.15, E=1.96182e-44)
m.88203	Zinc finger protein					(PB002045, E=0.00051)
m.16125	None	GO:0016020 (E=1.927e-32)	PANTHER: PTHR31325 - (0); PANTHER: PTHR31325:SF0 - (0); Pfam: PF13968 - Domain of unknown function (DUF4220) (0); Phobius: NON_CYTOPLASMIC_DOMAIN - Region of a membrane-bound protein predicted to be outside the membrane, in the extracellular region. (); Phobius: TRANSMEMBRANE - Region of a membrane-bound protein predicted to be embedded in the membrane. (); Phobius: TRANSMEMBRANE - Region of a me…			Domain of unknown function (DUF4220) (PF13968.1, E=0.0)
m.325926	None
m.128756	Nucleotide binding protein		Gene3D: G3DSA:2.130.10.10 - (0); Gene3D: G3DSA:2.130.10.10 - (0); PANTHER: PTHR22844 - (0); Pfam: PF00400 - WD domain, G-beta repeat (0); Pfam: PF00400 - WD domain, G-beta repeat (0); Pfam: PF00400 - WD domain, G-beta repeat (0); Pfam: PF00400 - WD domain, G-beta repeat (0); Pfam: PF00400 - WD domain, G-beta repeat (0); Phobius: SIGNAL_PEPTIDE_N_REGION - N-terminal region of a signal peptide. ();…			WD domain, G-beta repeat (PF00400.27, E=0.0001)
m.54470	60s ribosomal protein mitochondrial		Gene3D: G3DSA:2.30.170.40 - (0); Hamap: MF_00373 - 50S ribosomal protein L28 [rpmB]. (14); PANTHER: PTHR13528 - (0); Pfam: PF00830 - Ribosomal L28 family (0); SUPERFAMILY: SSF143800 - (0)	K02902	Ribosome (ko03010)	Ribosomal L28 family (PF00830.14, E=7.9e-20)
m.42058	None		PANTHER: PTHR12378 - (0); Pfam: PF05903 - PPPDE putative peptidase domain (0)			PPPDE putative peptidase domain (PF05903.9, E=2.60642e-43)
m.54034	None	GO:0003676 (E=1.524e-06); GO:0008270 (E=1.524e-06)
m.62291	Cytochrome p450		Gene3D: G3DSA:1.10.630.10 - (0); PANTHER: PTHR24282:SF1 - (0); PANTHER: PTHR24282 - (0); Pfam: PF00067 - Cytochrome P450 (0); PRINTS: PR00463 - E-class P450 group I signature (0); PRINTS: PR00385 - P450 superfamily signature (0); PRINTS: PR00463 - E-class P450 group I signature (0); PRINTS: PR00385 - P450 superfamily signature (0); PRINTS: PR00463 - E-class P450 group I signature (0); PRINTS: PR0…			Cytochrome P450 (PF00067.17, E=0.0)
m.84965	Phosphoenolpyruvate carboxylase		Coils: Coil - (); Gene3D: G3DSA:1.20.1440.90 - (0); PANTHER: PTHR30523 - (0); Pfam: PF00311 - Phosphoenolpyruvate carboxylase (0); PRINTS: PR00150 - Phosphoenolpyruvate carboxylase signature (0); PRINTS: PR00150 - Phosphoenolpyruvate carboxylase signature (0); PRINTS: PR00150 - Phosphoenolpyruvate carboxylase signature (0); PRINTS: PR00150 - Phosphoenolpyruvate carboxylase signature (0); ProSiteP…	K01595	Pyruvate metabolism (ko00620)Methane metabolism (ko00680)Carbon fixation in photosynthetic organisms (ko00710)Carbon fixation pathways in prokaryotes (ko00720)Metabolic pathways (ko01100)Microbial metabolism in diverse environments (ko01120)Carbon metabolism (ko01200)	Phosphoenolpyruvate carboxylase (PF00311.12, E=0.0)
m.73859	Vegetative cell wall protein gp1 precursor		Phobius: SIGNAL_PEPTIDE - Signal peptide region (); Phobius: SIGNAL_PEPTIDE_N_REGION - N-terminal region of a signal peptide. (); Phobius: NON_CYTOPLASMIC_DOMAIN - Region of a membrane-bound protein predicted to be outside the membrane, in the extracellular region. (); Phobius: SIGNAL_PEPTIDE_H_REGION - Hydrophobic region of a signal peptide. (); Phobius: SIGNAL_PEPTIDE_C_REGION - C-terminal regi…			(PB003174, E=1.9e-17)
m.90781	Zinc finger ccch type domain-containing protein zfn-like 2		Gene3D: G3DSA:4.10.1000.10 - (0); Gene3D: G3DSA:4.10.1000.10 - (0); Gene3D: G3DSA:4.10.1000.10 - (0); Gene3D: G3DSA:4.10.1000.10 - (0); PANTHER: PTHR12506 - (0); PANTHER: PTHR12506:SF11 - (0); Pfam: PF00642 - Zinc finger C-x8-C-x5-C-x3-H type (and similar) (0); Pfam: PF00642 - Zinc finger C-x8-C-x5-C-x3-H type (and similar) (0); Pfam: PF00642 - Zinc finger C-x8-C-x5-C-x3-H type (and similar) (0);…			Zinc finger C-x8-C-x5-C-x3-H type (and similar) (PF00642.19, E=7.6e-11)
m.323086	Af466646 7 polyprotein	GO:0003723 (E=8.378e-10); GO:0003676 (E=8.378e-10); GO:0015074 (E=8.378e-10); GO:0006278 (E=8.378e-10); GO:0005634 (E=8.378e-10); GO:0003964 (E=8.378e-10); GO:0006508 (E=1.338e-07); GO:0004190 (E=1.338e-07)	PANTHER: PTHR24559 - (0); PANTHER: PTHR24559:SF35 - (0)			(PB014537, E=0.00044)
m.328369	Cationic trypsin-3		Gene3D: G3DSA:2.40.10.10 - (0); Gene3D: G3DSA:2.40.10.10 - (0); PANTHER: PTHR24275 - (0); Pfam: PF00089 - Trypsin (0); ProSitePatterns: PS00134 - Serine proteases, trypsin family, histidine active site. (); ProSiteProfiles: PS50240 - Serine proteases, trypsin domain profile. (14); SMART: SM00020 - Trypsin-like serine protease (0); SUPERFAMILY: SSF50494 - (0)			Trypsin (PF00089.21, E=1.8e-21)
m.32129	Staphylococcal nucleaseue family expressed	GO:0003676 (E=1.192e-28); GO:0016788 (E=1.192e-28)	Gene3D: G3DSA:2.40.50.90 - (0); PANTHER: PTHR31445 - (0); Pfam: PF00565 - Staphylococcal nuclease homologue (0); Phobius: CYTOPLASMIC_DOMAIN - Region of a membrane-bound protein predicted to be outside the membrane, in the cytoplasm. (); Phobius: TRANSMEMBRANE - Region of a membrane-bound protein predicted to be embedded in the membrane. (); Phobius: TRANSMEMBRANE - Region of a membrane-bound pro…			Staphylococcal nuclease homologue (PF00565.12, E=8.9e-14)
m.33983	None		PANTHER: PTHR31876 - (0); PANTHER: PTHR31876:SF0 - (0); Phobius: NON_CYTOPLASMIC_DOMAIN - Region of a membrane-bound protein predicted to be outside the membrane, in the extracellular region. (); Phobius: TRANSMEMBRANE - Region of a membrane-bound protein predicted to be embedded in the membrane. (); Phobius: CYTOPLASMIC_DOMAIN - Region of a membrane-bound protein predicted to be outside the memb…
m.7568	None		Coils: Coil - ()
m.13553	None	GO:0016747 (E=1.258e-90); GO:0005739 (E=5.646e-91); GO:0016740 (E=1.258e-90)	Gene3D: G3DSA:3.30.559.10 - (0); Gene3D: G3DSA:3.30.559.10 - (0); PANTHER: PTHR31823:SF0 - (0); PANTHER: PTHR31823 - (0); Pfam: PF02458 - Transferase family (0)			Transferase family (PF02458.10, E=0.0)
m.2298	None		Pfam: PF04195 - Putative gypsy type transposon (0); Phobius: NON_CYTOPLASMIC_DOMAIN - Region of a membrane-bound protein predicted to be outside the membrane, in the extracellular region. (); Phobius: SIGNAL_PEPTIDE_C_REGION - C-terminal region of a signal peptide. (); Phobius: SIGNAL_PEPTIDE - Signal peptide region (); Phobius: SIGNAL_PEPTIDE_H_REGION - Hydrophobic region of a signal peptide. ()…			Putative gypsy type transposon (PF04195.7, E=1.0e-20)
m.68597	Cytochrome p450	GO:0046872 (E=2.157e-45); GO:0055114 (E=2.157e-45); GO:0016705 (E=2.157e-45); GO:0020037 (E=2.157e-45); GO:0016491 (E=2.157e-45); GO:0009055 (E=2.157e-45); GO:0005506 (E=2.157e-45); GO:0004497 (E=2.157e-45)	Gene3D: G3DSA:1.10.630.10 - (0); PANTHER: PTHR24298 - (0); Pfam: PF00067 - Cytochrome P450 (0); Phobius: SIGNAL_PEPTIDE_H_REGION - Hydrophobic region of a signal peptide. (); Phobius: SIGNAL_PEPTIDE_C_REGION - C-terminal region of a signal peptide. (); Phobius: SIGNAL_PEPTIDE_N_REGION - N-terminal region of a signal peptide. (); Phobius: SIGNAL_PEPTIDE - Signal peptide region (); Phobius: NON_CYT…			Cytochrome P450 (PF00067.17, E=0.0)
m.299865	None		Gene3D: G3DSA:2.30.240.10 - (0); PANTHER: PTHR31676:SF0 - (0); PANTHER: PTHR31676 - (0); Pfam: PF04398 - Protein of unknown function, DUF538 (0); SUPERFAMILY: SSF141562 - (0)			Protein of unknown function, DUF538 (PF04398.7, E=1.2e-24)
m.69800	None		Phobius: SIGNAL_PEPTIDE_N_REGION - N-terminal region of a signal peptide. (); Phobius: NON_CYTOPLASMIC_DOMAIN - Region of a membrane-bound protein predicted to be outside the membrane, in the extracellular region. (); Phobius: SIGNAL_PEPTIDE - Signal peptide region (); Phobius: SIGNAL_PEPTIDE_H_REGION - Hydrophobic region of a signal peptide. (); Phobius: SIGNAL_PEPTIDE_C_REGION - C-terminal regi…			(PB008221, E=2.3e-14)
m.89971	Laccase family protein		Gene3D: G3DSA:2.60.40.420 - (0); PANTHER: PTHR11709:SF9 - (0); PANTHER: PTHR11709 - (0); Pfam: PF07731 - Multicopper oxidase (0); ProSitePatterns: PS00080 - Multicopper oxidases signature 2. (); ProSitePatterns: PS00079 - Multicopper oxidases signature 1. (); SUPERFAMILY: SSF49503 - (0)			Multicopper oxidase (PF07731.9, E=1.4e-36)
m.330689	Acidic mammalian chitinase	GO:0006032 (E=1.349e-55); GO:0004553 (E=1.349e-55); GO:0005975 (E=1.349e-55); GO:0043169 (E=1.349e-55); GO:0003824 (E=1.349e-55); GO:0004568 (E=1.349e-55); GO:0016787 (E=2.482e-25); GO:0008152 (E=2.482e-25); GO:0016798 (E=2.482e-25); GO:0005575 (E=2.482e-25)	Gene3D: G3DSA:3.20.20.80 - (0); Pfam: PF00704 - Glycosyl hydrolases family 18 (0); SUPERFAMILY: SSF51445 - (0)			Glycosyl hydrolases family 18 (PF00704.23, E=2.2e-10)
m.65479	None		Phobius: TRANSMEMBRANE - Region of a membrane-bound protein predicted to be embedded in the membrane. (); Phobius: CYTOPLASMIC_DOMAIN - Region of a membrane-bound protein predicted to be outside the membrane, in the cytoplasm. (); Phobius: NON_CYTOPLASMIC_DOMAIN - Region of a membrane-bound protein predicted to be outside the membrane, in the extracellular region. (); Phobius: CYTOPLASMIC_DOMAIN …
m.40316	None
m.308627	Calcium-dependent protein kinase	GO:0005524 (E=1.074e-91); GO:0004672 (E=1.074e-91); GO:0005509 (E=1.074e-91); GO:0000166 (E=1.074e-91); GO:0006468 (E=1.074e-91); GO:0016772 (E=1.074e-91); GO:0004674 (E=1.074e-91); GO:0016310 (E=2.324e-78); GO:0016301 (E=2.324e-78)	Gene3D: G3DSA:1.10.238.10 - (0); PANTHER: PTHR24349:SF23 - (0); PANTHER: PTHR24349 - (0); Pfam: PF13499 - EF-hand domain pair (0); Pfam: PF13499 - EF-hand domain pair (0); ProSitePatterns: PS00018 - EF-hand calcium-binding domain. (); ProSitePatterns: PS00018 - EF-hand calcium-binding domain. (); ProSitePatterns: PS00018 - EF-hand calcium-binding domain. (); ProSitePatterns: PS00018 - EF-hand cal…	K13412	Plant-pathogen interaction (ko04626)Toxoplasmosis (ko05145)	EF-hand domain pair (PF13499.1, E=2.0e-15)
m.299257	Gmp synthase	GO:0006164 (E=0.000e�); GO:0005524 (E=0.000e�); GO:0006529 (E=0.000e�); GO:0003922 (E=0.000e�); GO:0016462 (E=0.000e�); GO:0004066 (E=0.000e�); GO:0006177 (E=0.000e�)	Gene3D: G3DSA:3.40.50.880 - (0); Gene3D: G3DSA:3.30.300.10 - (0); Gene3D: G3DSA:3.40.50.620 - (0); Hamap: MF_00344 - GMP synthase [glutamine-hydrolyzing] [guaA]. (48); PANTHER: PTHR11922 - (0); PANTHER: PTHR11922:SF2 - (0); Pfam: PF00733 - Asparagine synthase (0); Pfam: PF00958 - GMP synthase C terminal domain (0); Pfam: PF00117 - Glutamine amidotransferase class-I (0); PRINTS: PR00096 - Glutamin…	K01951	Purine metabolism (ko00230)Drug metabolism - other enzymes (ko00983)Metabolic pathways (ko01100)	GMP synthase C terminal domain (PF00958.17, E=7.1e-36)Glutamine amidotransferase class-I (PF00117.23, E=3.8e-31) (PB009003, E=3.9e-22)Asparagine synthase (PF00733.16, E=7.0e-06)
m.104449	None		Pfam: PF14111 - Domain of unknown function (DUF4283) (0)			Domain of unknown function (DUF4283) (PF14111.1, E=3.4e-07)
m.83228	Class i rpd3 type histone deacetylase protein		Gene3D: G3DSA:3.40.800.20 - (0); PANTHER: PTHR10625:SF28 - (0); PANTHER: PTHR10625 - (0); Pfam: PF00850 - Histone deacetylase domain (0); PRINTS: PR01270 - Histone deacetylase superfamily signature (0); PRINTS: PR01270 - Histone deacetylase superfamily signature (0); SUPERFAMILY: SSF52768 - (0)	K06067	Cell cycle (ko04110)Notch signaling pathway (ko04330)Huntington's disease (ko05016)Alcoholism (ko05034)Epstein-Barr virus infection (ko05169)Pathways in cancer (ko05200)Transcriptional misregulation in cancer (ko05202)Viral carcinogenesis (ko05203)Chronic myeloid leukemia (ko05220)	Histone deacetylase domain (PF00850.14, E=0.0)
m.36334	None
m.89933	Protein-l-isoaspartate o-methyltransferase		Gene3D: G3DSA:3.40.50.150 - (0); PANTHER: PTHR11579:SF0 - (0); PANTHER: PTHR11579 - (0); Pfam: PF01135 - Protein-L-isoaspartate(D-aspartate) O-methyltransferase (PCMT) (0); ProSitePatterns: PS01279 - Protein-L-isoaspartate(D-aspartate) O-methyltransferase signature. (); SUPERFAMILY: SSF53335 - (0); TIGRFAM: TIGR00080 - pimt: protein-L-isoaspartate O-methyltransferase (0)	K00573		Protein-L-isoaspartate(D-aspartate) O-methyltransferase (PCMT) (PF01135.14, E=0.0)
m.56248	Transmembrane 9 superfamily member 4-like	GO:0016021 (E=0.000e�); GO:0016023 (E=0.000e�); GO:0016020 (E=0.000e�); GO:0005773 (E=0.000e�); GO:0005794 (E=0.000e�); GO:0005886 (E=0.000e�)	PANTHER: PTHR10766 - (0); PANTHER: PTHR10766:SF1 - (0); Pfam: PF02990 - Endomembrane protein 70 (0); Phobius: CYTOPLASMIC_DOMAIN - Region of a membrane-bound protein predicted to be outside the membrane, in the cytoplasm. (); Phobius: TRANSMEMBRANE - Region of a membrane-bound protein predicted to be embedded in the membrane. (); Phobius: CYTOPLASMIC_DOMAIN - Region of a membrane-bound protein pr…			Endomembrane protein 70 (PF02990.11, E=0.0)
m.64301	None		Gene3D: G3DSA:3.80.10.10 - (0); PANTHER: PTHR31790:SF0 - (0); PANTHER: PTHR31790 - (0); Pfam: PF00646 - F-box domain (0); SMART: SM00256 - A Receptor for Ubiquitination Targets (0); SMART: SM00256 - A Receptor for Ubiquitination Targets (3); SUPERFAMILY: SSF81383 - (0); SUPERFAMILY: SSF81383 - (0); SUPERFAMILY: SSF81383 - (0); TIGRFAM: TIGR01640 - F_box_assoc_1: F-box protein interaction domain (…			(PB000218, E=3.0e-23)F-box domain (PF00646.28, E=9.7e-05) (PB007031, E=0.001)
m.115715	Inositol -trisphosphate 5 6-kinase		PANTHER: PTHR14217:SF0 - (0); PANTHER: PTHR14217 - (0); Pfam: PF05770 - Inositol 1, 3, 4-trisphosphate 5/6-kinase (0); SUPERFAMILY: SSF56059 - (0)			Inositol 1, 3, 4-trisphosphate 5/6-kinase (PF05770.6, E=0.0)
m.300686	Probable xyloglucan endotransglucosylase hydrolase protein 8-like	GO:0004553 (E=1.575e-32); GO:0005618 (E=1.575e-32); GO:0048046 (E=1.575e-32); GO:0005975 (E=1.575e-32); GO:0016762 (E=1.575e-32); GO:0006073 (E=1.575e-32); GO:0016023 (E=1.794e-44)	Gene3D: G3DSA:2.60.120.200 - (0); PANTHER: PTHR31062 - (0); Pfam: PF00722 - Glycosyl hydrolases family 16 (0); Phobius: SIGNAL_PEPTIDE_C_REGION - C-terminal region of a signal peptide. (); Phobius: NON_CYTOPLASMIC_DOMAIN - Region of a membrane-bound protein predicted to be outside the membrane, in the extracellular region. (); Phobius: SIGNAL_PEPTIDE_N_REGION - N-terminal region of a signal pepti…			Glycosyl hydrolases family 16 (PF00722.16, E=6.4e-17)
m.47867	None		Phobius: CYTOPLASMIC_DOMAIN - Region of a membrane-bound protein predicted to be outside the membrane, in the cytoplasm. (); Phobius: TRANSMEMBRANE - Region of a membrane-bound protein predicted to be embedded in the membrane. (); Phobius: NON_CYTOPLASMIC_DOMAIN - Region of a membrane-bound protein predicted to be outside the membrane, in the extracellular region. (); Phobius: CYTOPLASMIC_DOMAIN …
m.54834	Peroxidase 39 precursor		Gene3D: G3DSA:1.10.420.10 - (0); PANTHER: PTHR31235 - (0); Pfam: PF00141 - Peroxidase (0); PRINTS: PR00458 - Haem peroxidase superfamily signature (0); PRINTS: PR00458 - Haem peroxidase superfamily signature (0); PRINTS: PR00461 - Plant peroxidase signature (0); PRINTS: PR00461 - Plant peroxidase signature (0); PRINTS: PR00461 - Plant peroxidase signature (0); PRINTS: PR00461 - Plant peroxidase s…	K00430	Phenylalanine metabolism (ko00360)Phenylpropanoid biosynthesis (ko00940)Metabolic pathways (ko01100)Biosynthesis of secondary metabolites (ko01110)	Peroxidase (PF00141.18, E=1.3e-34)
m.99647	None		Coils: Coil - ()
m.132872	Proton-coupled amino acid transporter 3-like	GO:0016021 (E=1.120e-62); GO:0016020 (E=1.120e-62); GO:0015173 (E=1.120e-62); GO:0015804 (E=1.120e-62); GO:0015801 (E=1.120e-62); GO:0009624 (E=1.120e-62); GO:0015175 (E=1.120e-62)	PANTHER: PTHR22950 - (0); Pfam: PF01490 - Transmembrane amino acid transporter protein (0); Phobius: NON_CYTOPLASMIC_DOMAIN - Region of a membrane-bound protein predicted to be outside the membrane, in the extracellular region. (); Phobius: CYTOPLASMIC_DOMAIN - Region of a membrane-bound protein predicted to be outside the membrane, in the cytoplasm. (); Phobius: TRANSMEMBRANE - Region of a membr…	K14209		Transmembrane amino acid transporter protein (PF01490.13, E=0.0)
m.72573	Peroxisomal ca-dependent solute carrier		Gene3D: G3DSA:1.50.40.10 - (0); PANTHER: PTHR24089:SF92 - (0); PANTHER: PTHR24089 - (0); Pfam: PF00153 - Mitochondrial carrier protein (0); Pfam: PF00153 - Mitochondrial carrier protein (0); Pfam: PF00153 - Mitochondrial carrier protein (0); Phobius: TRANSMEMBRANE - Region of a membrane-bound protein predicted to be embedded in the membrane. (); Phobius: TRANSMEMBRANE - Region of a membrane-bound…	K14684		Mitochondrial carrier protein (PF00153.22, E=6.0e-21)
m.16669	None	GO:0009904 (E=1.946e-119); GO:0009903 (E=1.946e-119); GO:0005829 (E=1.946e-119); GO:0005886 (E=1.946e-119)	Coils: Coil - (); Coils: Coil - (); Coils: Coil - (); Coils: Coil - (); Coils: Coil - (); Coils: Coil - (); Coils: Coil - (); Coils: Coil - (); PANTHER: PTHR32054 - (0); PANTHER: PTHR32054:SF0 - (0); Pfam: PF05701 - Weak chloroplast movement under blue light (0)			Weak chloroplast movement under blue light (PF05701.6, E=0.0)
m.44867	Ll-diaminopimelate chloroplastic-like		Gene3D: G3DSA:3.90.1150.10 - (0); Gene3D: G3DSA:3.40.640.10 - (0); Hamap: MF_01642 - LL-diaminopimelate aminotransferase [dapL]. (46); PANTHER: PTHR11751 - (0); PANTHER: PTHR11751:SF22 - (0); Pfam: PF00155 - Aminotransferase class I and II (0); SignalP_GRAM_POSITIVE: SignalP-TM - (); SUPERFAMILY: SSF53383 - (0); TIGRFAM: TIGR03542 - DAPAT_plant: LL-diaminopimelate aminotransferase (0)	K10206	Lysine biosynthesis (ko00300)Metabolic pathways (ko01100)Biosynthesis of secondary metabolites (ko01110)Biosynthesis of amino acids (ko01230)	Aminotransferase class I and II (PF00155.16, E=6.6e-36)
m.316355	None	GO:0016020 (E=9.605e-06); GO:0016023 (E=9.605e-06)	Phobius: NON_CYTOPLASMIC_DOMAIN - Region of a membrane-bound protein predicted to be outside the membrane, in the extracellular region. (); Phobius: CYTOPLASMIC_DOMAIN - Region of a membrane-bound protein predicted to be outside the membrane, in the cytoplasm. (); Phobius: TRANSMEMBRANE - Region of a membrane-bound protein predicted to be embedded in the membrane. (); SignalP_EUK: SignalP-noTM - …
m.40835	None		Coils: Coil - (); Pfam: PF13952 - Domain of unknown function (DUF4216) (0)			Domain of unknown function (DUF4216) (PF13952.1, E=2.0e-23)
m.107060	None		Gene3D: G3DSA:1.25.40.10 - (0); PANTHER: PTHR22904 - (0); PANTHER: PTHR22904:SF22 - (0); Pfam: PF07719 - Tetratricopeptide repeat (0); Pfam: PF13414 - TPR repeat (0); ProSiteProfiles: PS50293 - TPR repeat region circular profile. (13); SMART: SM00028 - Tetratricopeptide repeats (110); SMART: SM00028 - Tetratricopeptide repeats (1); SMART: SM00028 - Tetratricopeptide repeats (0); SUPERFAMILY: SSF4…			TPR repeat (PF13414.1, E=6.5e-12) (PB001236, E=8.9e-11)Tetratricopeptide repeat (PF07719.12, E=0.021)
m.114578	None		Gene3D: G3DSA:1.20.1280.50 - (0); PANTHER: PTHR31960 - (0); Pfam: PF00646 - F-box domain (0); Pfam: PF14299 - Phloem protein 2 (0); ProSiteProfiles: PS50181 - F-box domain profile. (9); SMART: SM00256 - A Receptor for Ubiquitination Targets (0); SUPERFAMILY: SSF81383 - (0)			Phloem protein 2 (PF14299.1, E=5.7e-38)F-box domain (PF00646.28, E=4.6e-05)
m.315112	None	GO:0003676 (E=0.000e�); GO:0046983 (E=0.000e�); GO:0016301 (E=7.668e-35); GO:0016310 (E=7.668e-35); GO:0006184 (E=2.176e-05); GO:0000166 (E=2.176e-05); GO:0005525 (E=2.176e-05); GO:0006913 (E=2.176e-05); GO:0007165 (E=2.176e-05); GO:0006886 (E=2.176e-05); GO:0005622 (E=2.176e-05); GO:0003924 (E=2.176e-05); GO:0007264 (E=2.176e-05)
m.6782	None
m.301340	None		PANTHER: PTHR21146:SF0 - (0); PANTHER: PTHR21146 - (0); Pfam: PF10167 - Uncharacterised conserved protein (0)			Uncharacterised conserved protein (PF10167.4, E=2.8e-22)
m.43333	None		Coils: Coil - (); Gene3D: G3DSA:2.20.25.80 - (0); PANTHER: PTHR31429 - (0); PANTHER: PTHR31429:SF0 - (0); Pfam: PF03106 - WRKY DNA -binding domain (0); ProSiteProfiles: PS50811 - WRKY domain profile. (22); SMART: SM00774 - DNA binding domain (0); SUPERFAMILY: SSF118290 - (0)			WRKY DNA -binding domain (PF03106.10, E=1.3e-20)
m.84630	Anter-specific proline-rich protein apg		Gene3D: G3DSA:3.40.50.1110 - (0); PANTHER: PTHR22835:SF39 - (0); PANTHER: PTHR22835 - (0); Pfam: PF00657 - GDSL-like Lipase/Acylhydrolase (0); SUPERFAMILY: SSF52266 - (0); SUPERFAMILY: SSF52266 - (0); SUPERFAMILY: SSF52266 - (0)			GDSL-like Lipase/Acylhydrolase (PF00657.17, E=3.6e-24)
m.130460	Wall-associated receptor kinase-like 2-like		Gene3D: G3DSA:2.60.120.200 - (0); Gene3D: G3DSA:2.60.120.200 - (0); Gene3D: G3DSA:1.10.510.10 - (0); Gene3D: G3DSA:3.30.200.20 - (0); Gene3D: G3DSA:2.10.25.10 - (0); PANTHER: PTHR24420:SF99 - (0); PANTHER: PTHR24420 - (0); Pfam: PF07645 - Calcium-binding EGF domain (0); Pfam: PF00069 - Protein kinase domain (0); Pfam: PF13947 - Wall-associated receptor kinase galacturonan-binding (0); Phobius: SI…			Protein kinase domain (PF00069.20, E=3.69943e-43)Wall-associated receptor kinase galacturonan-binding (PF13947.1, E=3.6e-27) (PB009067, E=9.4e-15) (PB009643, E=2.3e-08) (PB003458, E=5.2e-07)Calcium-binding EGF domain (PF07645.10, E=0.00023)
m.47071	40s ribosomal protein s11	GO:0003735 (E=4.120e-41); GO:0006412 (E=4.120e-41); GO:0030529 (E=4.120e-41); GO:0005840 (E=4.120e-41); GO:0005622 (E=4.120e-41)	Gene3D: G3DSA:2.40.50.140 - (0); Hamap: MF_01345_B - 30S ribosomal protein S17 [rpsQ]. (12); PANTHER: PTHR10744:SF2 - (0); PANTHER: PTHR10744 - (0); Pfam: PF00366 - Ribosomal protein S17 (0); PRINTS: PR00973 - Ribosomal protein S17 family signature (0); PRINTS: PR00973 - Ribosomal protein S17 family signature (0); PRINTS: PR00973 - Ribosomal protein S17 family signature (0); ProSitePatterns: PS00…	K02949	Ribosome (ko03010)	Ribosomal protein S17 (PF00366.15, E=2.4e-28)
m.307896	None		PANTHER: PTHR11203 - (0); PANTHER: PTHR11203:SF2 - (0); SUPERFAMILY: SSF56281 - (0)	K13146		(PB001983, E=9.6e-09)
m.322276	None	GO:0003735 (E=1.620e-45); GO:0006412 (E=1.620e-45); GO:0005840 (E=1.620e-45)	PANTHER: PTHR19431 - (0); Pfam: PF14374 - 60S ribosomal protein L4 C-terminal domain (0)	K02930	Ribosome (ko03010)	60S ribosomal protein L4 C-terminal domain (PF14374.1, E=5.4e-31)
m.15217	Annexin p33	GO:0005509 (E=1.598e-80); GO:0005544 (E=1.598e-80)	Gene3D: G3DSA:1.10.220.10 - (0); Gene3D: G3DSA:1.10.220.10 - (0); PANTHER: PTHR10502:SF10 - (0); PANTHER: PTHR10502 - (0); Pfam: PF00191 - Annexin (0); Pfam: PF00191 - Annexin (0); PRINTS: PR01814 - Plant annexin signature (0); PRINTS: PR01814 - Plant annexin signature (0); PRINTS: PR00196 - Annexin family signature (0); PRINTS: PR00196 - Annexin family signature (0); ProSitePatterns: PS00223 - A…			Annexin (PF00191.15, E=1.1e-20)
m.326078	60s ribosomal protein l7	GO:0005840 (E=1.050e-81); GO:0003735 (E=1.050e-81); GO:0006412 (E=1.050e-81); GO:0030529 (E=1.050e-81); GO:0005622 (E=1.050e-81)	Coils: Coil - (); PANTHER: PTHR11524 - (0); Pfam: PF08079 - Ribosomal L30 N-terminal domain (0)	K02937	Ribosome (ko03010)	Ribosomal L30 N-terminal domain (PF08079.7, E=1.8e-26)
m.324383	Ras-related protein rab-7a	GO:0005525 (E=1.169e-51); GO:0007264 (E=1.169e-51); GO:0016787 (E=8.949e-52); GO:0000166 (E=1.169e-51); GO:0015031 (E=1.169e-51)	Gene3D: G3DSA:3.40.50.300 - (0); PANTHER: PTHR24073:SF57 - (0); PANTHER: PTHR24073 - (0); Pfam: PF00071 - Ras family (0); PRINTS: PR00449 - Transforming protein P21 ras signature (0); PRINTS: PR00449 - Transforming protein P21 ras signature (0); ProSiteProfiles: PS51419 - small GTPase Rab1 family profile. (24); SMART: SM00174 - Rho (Ras homology) subfamily of Ras-like small GTPases (0); SMART: SM…	K07897	Endocytosis (ko04144)Phagosome (ko04145)Salmonella infection (ko05132)Amoebiasis (ko05146)Tuberculosis (ko05152)	Ras family (PF00071.17, E=4.7e-36)
m.301080	Cysteine synthase 2-like	GO:0008152 (E=0.000e�); GO:0003824 (E=0.000e�); GO:0030170 (E=0.000e�); GO:0006535 (E=0.000e�); GO:0016740 (E=0.000e�); GO:0019344 (E=0.000e�); GO:0008652 (E=0.000e�); GO:0004124 (E=0.000e�)	Gene3D: G3DSA:3.40.50.1100 - (0); Gene3D: G3DSA:3.40.50.1100 - (0); Gene3D: G3DSA:3.40.50.1100 - (0); PANTHER: PTHR10314:SF32 - (0); PANTHER: PTHR10314 - (0); Pfam: PF00291 - Pyridoxal-phosphate dependent enzyme (0); ProSitePatterns: PS00901 - Cysteine synthase/cystathionine beta-synthase P-phosphate attachment site. (); SUPERFAMILY: SSF53686 - (0); SUPERFAMILY: SSF53686 - (0); TMHMM: TMhelix - R…	K01738	Cysteine and methionine metabolism (ko00270)Sulfur metabolism (ko00920)Metabolic pathways (ko01100)Microbial metabolism in diverse environments (ko01120)Carbon metabolism (ko01200)Biosynthesis of amino acids (ko01230)	Pyridoxal-phosphate dependent enzyme (PF00291.20, E=0.0)
m.329615	Isocitrate dehydrogenase		Gene3D: G3DSA:3.40.718.10 - (0); PANTHER: PTHR11835 - (0); PANTHER: PTHR11835:SF1 - (0); Pfam: PF00180 - Isocitrate/isopropylmalate dehydrogenase (0); ProSitePatterns: PS00470 - Isocitrate and isopropylmalate dehydrogenases signature. (); SUPERFAMILY: SSF53659 - (0)	K00031	Citrate cycle (TCA cycle) (ko00020)Glutathione metabolism (ko00480)Carbon fixation pathways in prokaryotes (ko00720)Metabolic pathways (ko01100)Biosynthesis of secondary metabolites (ko01110)Microbial metabolism in diverse environments (ko01120)Carbon metabolism (ko01200)2-Oxocarboxylic acid metabolism (ko01210)Biosynthesis of amino acids (ko01230)Peroxisome (ko04146)	Isocitrate/isopropylmalate dehydrogenase (PF00180.15, E=6.19934e-42)
m.93556	Probable s-acyltransferase at3g56930-like		PANTHER: PTHR22883 - (0); Pfam: PF01529 - DHHC palmitoyltransferase (0); Phobius: CYTOPLASMIC_DOMAIN - Region of a membrane-bound protein predicted to be outside the membrane, in the cytoplasm. (); Phobius: NON_CYTOPLASMIC_DOMAIN - Region of a membrane-bound protein predicted to be outside the membrane, in the extracellular region. (); Phobius: TRANSMEMBRANE - Region of a membrane-bound protein p…			DHHC palmitoyltransferase (PF01529.15, E=2.0e-38)
m.63454	Rubisco subunit binding-protein beta subunit		PANTHER: PTHR12357 - (0); PANTHER: PTHR12357:SF6 - (0); Pfam: PF04146 - YT521-B-like domain (0); ProSiteProfiles: PS50882 - YTH domain profile. (51)			YT521-B-like domain (PF04146.10, E=0.0)
m.80843	Leucine zipper-ef-hand containing transmembrane protein 1
m.66596	Lipase class 3-like		Gene3D: G3DSA:3.40.50.1820 - (0); Gene3D: G3DSA:3.40.50.1820 - (0); PANTHER: PTHR21493 - (0); PANTHER: PTHR21493:SF13 - (0); Pfam: PF01764 - Lipase (class 3) (0); Phobius: TRANSMEMBRANE - Region of a membrane-bound protein predicted to be embedded in the membrane. (); Phobius: NON_CYTOPLASMIC_DOMAIN - Region of a membrane-bound protein predicted to be outside the membrane, in the extracellular re…			Lipase (class 3) (PF01764.20, E=2.6e-16)
m.319012	None	GO:0006351 (E=2.822e-45)
m.60014	O-acyltransferase wsd1-like	GO:0004144 (E=1.934e-76)	PANTHER: PTHR31650:SF0 - (0); PANTHER: PTHR31650 - (0); Pfam: PF03007 - Wax ester synthase-like Acyl-CoA acyltransferase domain (0); Pfam: PF06974 - Protein of unknown function (DUF1298) (0); Phobius: CYTOPLASMIC_DOMAIN - Region of a membrane-bound protein predicted to be outside the membrane, in the cytoplasm. (); Phobius: NON_CYTOPLASMIC_DOMAIN - Region of a membrane-bound protein predicted to …			Protein of unknown function (DUF1298) (PF06974.8, E=0.0)Wax ester synthase-like Acyl-CoA acyltransferase domain (PF03007.11, E=3.9e-17)
m.10628	Glycerol-3-phosphate expressed	GO:0008152 (E=0.000e�); GO:0016746 (E=0.000e�); GO:0016740 (E=0.000e�); GO:0016020 (E=0.000e�); GO:0003841 (E=0.000e�); GO:0009908 (E=0.000e�); GO:0010143 (E=0.000e�)	Coils: Coil - (); Gene3D: G3DSA:3.40.50.1000 - (0); PANTHER: PTHR31347 - (0); PANTHER: PTHR31347:SF0 - (0); Pfam: PF01553 - Acyltransferase (0); Pfam: PF12710 - haloacid dehalogenase-like hydrolase (0); Phobius: NON_CYTOPLASMIC_DOMAIN - Region of a membrane-bound protein predicted to be outside the membrane, in the extracellular region. (); Phobius: CYTOPLASMIC_DOMAIN - Region of a membrane-bound…	K13508	Glycerolipid metabolism (ko00561)Glycerophospholipid metabolism (ko00564)Metabolic pathways (ko01100)	(PB001661, E=1.5e-34)haloacid dehalogenase-like hydrolase (PF12710.2, E=1.0e-11)Acyltransferase (PF01553.16, E=4.7e-08)
m.327833	Acyl carrier protein		Gene3D: G3DSA:1.10.1200.10 - (0); PANTHER: PTHR20863 - (0); PANTHER: PTHR20863:SF5 - (0); Pfam: PF00550 - Phosphopantetheine attachment site (0); ProSitePatterns: PS00012 - Phosphopantetheine attachment site. (); ProSiteProfiles: PS50075 - Acyl carrier protein phosphopantetheine domain profile. (14); SUPERFAMILY: SSF47336 - (0)	K03955	Oxidative phosphorylation (ko00190)Metabolic pathways (ko01100)Non-alcoholic fatty liver disease (NAFLD) (ko04932)Alzheimer's disease (ko05010)Parkinson's disease (ko05012)Huntington's disease (ko05016)	Phosphopantetheine attachment site (PF00550.20, E=7.6e-11)
m.34241	Cysteine protease 1 precursor		Gene3D: G3DSA:3.90.70.10 - (0); PANTHER: PTHR12411 - (0); PANTHER: PTHR12411:SF44 - (0); Pfam: PF00112 - Papain family cysteine protease (0); Pfam: PF08246 - Cathepsin propeptide inhibitor domain (I29) (0); PRINTS: PR00705 - Papain cysteine protease (C1) family signature (0); PRINTS: PR00705 - Papain cysteine protease (C1) family signature (0); PRINTS: PR00705 - Papain cysteine protease (C1) fami…	K01376		Papain family cysteine protease (PF00112.18, E=0.0)Cathepsin propeptide inhibitor domain (I29) (PF08246.7, E=5.3e-17)
m.5944	Receptor serine threonine kinase pr5k	GO:0016023 (E=3.995e-42); GO:0005524 (E=1.612e-44); GO:0004672 (E=1.612e-44); GO:0000166 (E=1.612e-44); GO:0006468 (E=1.612e-44); GO:0016772 (E=1.612e-44); GO:0004674 (E=1.612e-44)	Gene3D: G3DSA:2.60.110.10 - (0); Gene3D: G3DSA:2.60.120.200 - (0); PANTHER: PTHR31013 - (0); Pfam: PF00314 - Thaumatin family (0); Phobius: NON_CYTOPLASMIC_DOMAIN - Region of a membrane-bound protein predicted to be outside the membrane, in the extracellular region. (); Phobius: TRANSMEMBRANE - Region of a membrane-bound protein predicted to be embedded in the membrane. (); Phobius: CYTOPLASMIC_D…			Thaumatin family (PF00314.12, E=3.5e-27)
m.60625	Nodulin-like protein		PANTHER: PTHR31218 - (0); Pfam: PF00892 - EamA-like transporter family (0); Pfam: PF00892 - EamA-like transporter family (0); Phobius: CYTOPLASMIC_DOMAIN - Region of a membrane-bound protein predicted to be outside the membrane, in the cytoplasm. (); Phobius: TRANSMEMBRANE - Region of a membrane-bound protein predicted to be embedded in the membrane. (); Phobius: TRANSMEMBRANE - Region of a membr…			EamA-like transporter family (PF00892.15, E=1.2e-08) (PB004004, E=4.7e-07)
m.47199	None		Gene3D: G3DSA:2.60.120.10 - (0); PANTHER: PTHR13903:SF0 - (0); PANTHER: PTHR13903 - (0); SUPERFAMILY: SSF51182 - (0)	K06911
m.309528	None	GO:0016023 (E=6.531e-13)	Pfam: PF01657 - Salt stress response/antifungal (0); Pfam: PF01657 - Salt stress response/antifungal (0); Phobius: CYTOPLASMIC_DOMAIN - Region of a membrane-bound protein predicted to be outside the membrane, in the cytoplasm. (); Phobius: TRANSMEMBRANE - Region of a membrane-bound protein predicted to be embedded in the membrane. (); Phobius: NON_CYTOPLASMIC_DOMAIN - Region of a membrane-bound p…			Salt stress response/antifungal (PF01657.12, E=5.8e-06)
m.324281	Serine carboxypeptidase-like 33-like	GO:0006508 (E=1.765e-55); GO:0004185 (E=1.765e-55); GO:0016023 (E=2.895e-74)	Gene3D: G3DSA:3.40.50.1820 - (0); PANTHER: PTHR11802:SF8 - (0); PANTHER: PTHR11802 - (0); Pfam: PF00450 - Serine carboxypeptidase (0); ProSitePatterns: PS00560 - Serine carboxypeptidases, histidine active site. (); SUPERFAMILY: SSF53474 - (0)	K16297		Serine carboxypeptidase (PF00450.17, E=1.7e-39)
m.25530	None		Coils: Coil - (); Gene3D: G3DSA:3.10.110.10 - (0)
m.9188	Signal recognition particle 54 kda chloroplastic-like	GO:0008312 (E=1.365e-138); GO:0005525 (E=1.365e-138); GO:0006614 (E=1.365e-138); GO:0048500 (E=1.365e-138); GO:0000166 (E=1.365e-138); GO:0017111 (E=1.365e-138); GO:0009536 (E=1.413e-135); GO:0045038 (E=1.416e-127); GO:0005048 (E=1.416e-127); GO:0080085 (E=1.416e-127); GO:0009570 (E=1.416e-127); GO:0009507 (E=1.416e-127)	Gene3D: G3DSA:3.40.50.300 - (0); Gene3D: G3DSA:1.20.120.140 - (0); PANTHER: PTHR11564 - (0); PANTHER: PTHR11564:SF7 - (0); Pfam: PF02881 - SRP54-type protein, helical bundle domain (0); Pfam: PF00448 - SRP54-type protein, GTPase domain (0); SMART: SM00382 - ATPases associated with a variety of cellular activities (0); SMART: SM00963 - SRP54-type protein, helical bundle domain (0); SMART: SM00962 …	K03106	Protein export (ko03060)Bacterial secretion system (ko03070)	SRP54-type protein, GTPase domain (PF00448.17, E=0.0)SRP54-type protein, helical bundle domain (PF02881.14, E=5.5e-18)
m.322247	Ribosomal protein l5	GO:0003735 (E=1.053e-28); GO:0008097 (E=1.053e-28); GO:0006412 (E=1.053e-28); GO:0005840 (E=1.053e-28); GO:0005622 (E=1.053e-28)	Gene3D: G3DSA:3.30.420.100 - (0); PANTHER: PTHR23410 - (0); Pfam: PF00861 - Ribosomal L18p/L5e family (0); Pfam: PF14204 - Ribosomal L18 C-terminal region (0); PRINTS: PR00058 - Ribosomal protein L5 signature (0); PRINTS: PR00058 - Ribosomal protein L5 signature (0); PRINTS: PR00058 - Ribosomal protein L5 signature (0); SUPERFAMILY: SSF53137 - (0)	K02932	Ribosome (ko03010)	Ribosomal L18 C-terminal region (PF14204.1, E=3.8e-19)Ribosomal L18p/L5e family (PF00861.17, E=1.4e-06)
m.67318	Ubiquitin-conjugating enzyme e2-17 kda		Gene3D: G3DSA:3.10.110.10 - (0); PANTHER: PTHR24068 - (0); Pfam: PF00179 - Ubiquitin-conjugating enzyme (0); ProSitePatterns: PS00183 - Ubiquitin-conjugating enzymes active site. (); ProSiteProfiles: PS50127 - Ubiquitin-conjugating enzymes family profile. (46); SMART: SM00212 - Ubiquitin-conjugating enzyme E2, catalytic domain homologues (0); SUPERFAMILY: SSF54495 - (0)	K06689	Ubiquitin mediated proteolysis (ko04120)Protein processing in endoplasmic reticulum (ko04141)	Ubiquitin-conjugating enzyme (PF00179.21, E=0.0) (PB004567, E=7.0e-07)
m.320087	F0f1-type atp synthase alpha subunit	GO:0015986 (E=1.353e-160); GO:0045261 (E=1.353e-160); GO:0016469 (E=1.353e-160); GO:0006811 (E=1.353e-160); GO:0006810 (E=1.353e-160); GO:0046933 (E=1.353e-160); GO:0046034 (E=1.353e-160); GO:0000166 (E=1.353e-160); GO:0046961 (E=1.353e-160); GO:0005524 (E=1.353e-160); GO:0006754 (E=1.353e-160); GO:0015992 (E=1.353e-160); GO:0033178 (E=1.353e-160); GO:0016820 (E=1.353e-160); GO:0015991 (E=1.353e-…	Gene3D: G3DSA:1.20.150.20 - (0); Gene3D: G3DSA:3.40.50.300 - (0); PANTHER: PTHR15184 - (0); PANTHER: PTHR15184:SF3 - (0); Pfam: PF00006 - ATP synthase alpha/beta family, nucleotide-binding domain (0); Pfam: PF00306 - ATP synthase alpha/beta chain, C terminal domain (0); ProSitePatterns: PS00152 - ATP synthase alpha and beta subunits signature. (); SUPERFAMILY: SSF52540 - (0); SUPERFAMILY: SSF4791…	K02132	Oxidative phosphorylation (ko00190)Metabolic pathways (ko01100)Alzheimer's disease (ko05010)Parkinson's disease (ko05012)Huntington's disease (ko05016)	ATP synthase alpha/beta family, nucleotide-binding domain (PF00006.20, E=0.0)ATP synthase alpha/beta chain, C terminal domain (PF00306.22, E=1.1e-26)
m.17497	Nadh-cytochrome b5 reductase-like protein	GO:0055114 (E=1.199e-126); GO:0016491 (E=1.199e-126); GO:0005739 (E=1.199e-126); GO:0009651 (E=1.199e-126); GO:0005507 (E=1.199e-126); GO:0009505 (E=1.199e-126); GO:0004128 (E=1.466e-124)	Gene3D: G3DSA:3.40.50.80 - (0); Gene3D: G3DSA:2.40.30.10 - (0); PANTHER: PTHR19370 - (0); PANTHER: PTHR19370:SF8 - (0); Pfam: PF00175 - Oxidoreductase NAD-binding domain (0); Pfam: PF00970 - Oxidoreductase FAD-binding domain (0); PRINTS: PR00406 - Cytochrome B5 reductase signature (0); PRINTS: PR00406 - Cytochrome B5 reductase signature (0); PRINTS: PR00406 - Cytochrome B5 reductase signature (0)…	K00326	Amino sugar and nucleotide sugar metabolism (ko00520)Biosynthesis of secondary metabolites (ko01110)	Oxidoreductase NAD-binding domain (PF00175.16, E=1.9e-25)Oxidoreductase FAD-binding domain (PF00970.19, E=2.8e-22)
m.7228	Serine threonine protein kinase	GO:0016301 (E=2.806e-29); GO:0005524 (E=2.806e-29); GO:0004672 (E=2.806e-29); GO:0016310 (E=2.806e-29); GO:0000166 (E=2.806e-29); GO:0006468 (E=2.806e-29); GO:0016772 (E=2.806e-29); GO:0004674 (E=2.806e-29)	Gene3D: G3DSA:1.10.510.10 - (0); Gene3D: G3DSA:3.30.200.20 - (0); Gene3D: G3DSA:3.30.200.20 - (0); PANTHER: PTHR24420:SF326 - (0); PANTHER: PTHR24420 - (0); Pfam: PF00069 - Protein kinase domain (0); ProSiteProfiles: PS50011 - Protein kinase domain profile. (26); SUPERFAMILY: SSF56112 - (0)			Protein kinase domain (PF00069.20, E=5.4e-28) (PB003458, E=5.8e-05)
m.16483	Pdr-like abc transporter	GO:0016887 (E=0.000e�); GO:0005524 (E=0.000e�); GO:0000166 (E=0.000e�); GO:0016020 (E=0.000e�); GO:0017111 (E=0.000e�); GO:0006200 (E=0.000e�)	Gene3D: G3DSA:3.40.50.300 - (0); PANTHER: PTHR19241:SF10 - (0); PANTHER: PTHR19241 - (0); Pfam: PF01061 - ABC-2 type transporter (0); Phobius: NON_CYTOPLASMIC_DOMAIN - Region of a membrane-bound protein predicted to be outside the membrane, in the extracellular region. (); Phobius: TRANSMEMBRANE - Region of a membrane-bound protein predicted to be embedded in the membrane. (); Phobius: CYTOPLASMI…			ABC-2 type transporter (PF01061.19, E=0.0) (PB008196, E=3.1e-24) (PB001749, E=4.3e-17)
m.112259	Predicted protein		PANTHER: PTHR31042:SF0 - (0); PANTHER: PTHR31042 - (0); Pfam: PF02485 - Core-2/I-Branching enzyme (0); Phobius: TRANSMEMBRANE - Region of a membrane-bound protein predicted to be embedded in the membrane. (); Phobius: NON_CYTOPLASMIC_DOMAIN - Region of a membrane-bound protein predicted to be outside the membrane, in the extracellular region. (); Phobius: CYTOPLASMIC_DOMAIN - Region of a membrane…			Core-2/I-Branching enzyme (PF02485.16, E=0.0)
m.301502	None		Gene3D: G3DSA:1.20.1280.50 - (0); Pfam: PF12937 - F-box-like (0); SMART: SM00256 - A Receptor for Ubiquitination Targets (0); SUPERFAMILY: SSF81383 - (0)			(PB006319, E=1.7e-07)F-box-like (PF12937.2, E=3.8e-06) (PB019735, E=0.00025)
m.61939	Thioredoxin h-type 5		Gene3D: G3DSA:3.40.30.10 - (0); PANTHER: PTHR10438:SF50 - (0); PANTHER: PTHR10438 - (0); Pfam: PF00085 - Thioredoxin (0); PRINTS: PR00421 - Thioredoxin family signature (0); PRINTS: PR00421 - Thioredoxin family signature (0); PRINTS: PR00421 - Thioredoxin family signature (0); ProSitePatterns: PS00194 - Thioredoxin family active site. (); ProSiteProfiles: PS51352 - Thioredoxin domain profile. (13…	K03671		Thioredoxin (PF00085.15, E=4.2e-28)
m.305231	Probable xyloglucan endotransglucosylase hydrolase protein 31-like
m.45761	None
m.79430	Cytochrome p450 superfamily protein	GO:0055114 (E=1.076e-122); GO:0016705 (E=1.076e-122); GO:0020037 (E=1.076e-122); GO:0009055 (E=1.076e-122); GO:0005506 (E=1.076e-122); GO:0046872 (E=1.076e-122); GO:0016491 (E=1.076e-122); GO:0004497 (E=1.076e-122)	Gene3D: G3DSA:1.10.630.10 - (0); PANTHER: PTHR25943 - (0); PANTHER: PTHR25943:SF93 - (0); Pfam: PF00067 - Cytochrome P450 (0); Phobius: TRANSMEMBRANE - Region of a membrane-bound protein predicted to be embedded in the membrane. (); Phobius: CYTOPLASMIC_DOMAIN - Region of a membrane-bound protein predicted to be outside the membrane, in the cytoplasm. (); Phobius: NON_CYTOPLASMIC_DOMAIN - Region …			Cytochrome P450 (PF00067.17, E=2.0e-15)
m.94672	Leucine-rich repeat receptor-like serine threonine-protein kinase at1g17230-like		Gene3D: G3DSA:3.80.10.10 - (0); Gene3D: G3DSA:3.80.10.10 - (0); Gene3D: G3DSA:3.30.200.20 - (0); Gene3D: G3DSA:1.10.510.10 - (0); Gene3D: G3DSA:2.60.120.200 - (0); PANTHER: PTHR24420:SF134 - (0); PANTHER: PTHR24420 - (0); Pfam: PF00069 - Protein kinase domain (0); Pfam: PF13855 - Leucine rich repeat (0); Pfam: PF00560 - Leucine Rich Repeat (0); Pfam: PF00560 - Leucine Rich Repeat (0); Phobius: TR…			Protein kinase domain (PF00069.20, E=0.0) (PB002910, E=2.0e-11)Leucine rich repeat (PF13855.1, E=3.5e-09) (PB002673, E=9.1e-08) (PB003458, E=2.5e-07) (PB011516, E=2.3e-05) (PB012106, E=0.00021) (PB001569, E=0.00023) (PB000819, E=0.00076)Leucine Rich Repeat (PF00560.28, E=0.83)
m.323115	None
m.137749	None		Gene3D: G3DSA:3.10.580.10 - (0); Gene3D: G3DSA:3.10.580.10 - (0); Gene3D: G3DSA:3.10.580.10 - (0); PANTHER: PTHR13780 - (0); Pfam: PF00571 - CBS domain (0); ProSiteProfiles: PS51371 - CBS domain profile. (12); ProSiteProfiles: PS51371 - CBS domain profile. (7); ProSiteProfiles: PS51371 - CBS domain profile. (5); SMART: SM00116 - Domain in cystathionine beta-synthase and other proteins. (7); SMART…			CBS domain (PF00571.23, E=3.5e-11)
m.329216	Translationally controlled tumor protein		Gene3D: G3DSA:2.170.150.10 - (0); PANTHER: PTHR11991 - (0); PANTHER: PTHR11991:SF0 - (0); Pfam: PF00838 - Translationally controlled tumour protein (0); ProSitePatterns: PS01003 - Translationally controlled tumor protein signature 2. (); SUPERFAMILY: SSF51316 - (0)			Translationally controlled tumour protein (PF00838.12, E=6.6e-34)
m.36758	37kda chloroplast inner envelope membrane polypeptide precursor		Gene3D: G3DSA:3.40.50.150 - (0); PANTHER: PTHR10108:SF9 - (0); PANTHER: PTHR10108 - (0); Pfam: PF08241 - Methyltransferase domain (0); SUPERFAMILY: SSF53335 - (0)	K12502	Ubiquinone and other terpenoid-quinone biosynthesis (ko00130)Metabolic pathways (ko01100)Biosynthesis of secondary metabolites (ko01110)	Methyltransferase domain (PF08241.7, E=5.9e-22)
m.121908	None	GO:0030117 (E=7.067e-04); GO:0016192 (E=7.067e-04); GO:0005198 (E=7.067e-04); GO:0006886 (E=7.067e-04)	Gene3D: G3DSA:2.130.10.10 - (0); Gene3D: G3DSA:2.130.10.10 - (0); PANTHER: PTHR19876:SF2 - (0); PANTHER: PTHR19876 - (0); Pfam: PF00400 - WD domain, G-beta repeat (0); Pfam: PF00400 - WD domain, G-beta repeat (0); Pfam: PF00400 - WD domain, G-beta repeat (0); ProSitePatterns: PS00678 - Trp-Asp (WD) repeats signature. (); ProSitePatterns: PS00678 - Trp-Asp (WD) repeats signature. (); ProSiteProfil…	K17302		WD domain, G-beta repeat (PF00400.27, E=1.7e-06)
m.329898	None
m.10016	Serine threonine-protein phosphatase bsl1-like	GO:0016787 (E=0.000e�); GO:0005506 (E=0.000e�); GO:0030145 (E=0.000e�); GO:0004721 (E=0.000e�); GO:0009742 (E=0.000e�); GO:0032880 (E=0.000e�); GO:0005886 (E=0.000e�); GO:0005634 (E=0.000e�)	Gene3D: G3DSA:3.60.21.10 - (0); Gene3D: G3DSA:2.120.10.80 - (0); PANTHER: PTHR11668:SF17 - (0); PANTHER: PTHR11668 - (0); Pfam: PF13415 - Galactose oxidase, central domain (0); Pfam: PF13418 - Galactose oxidase, central domain (0); Pfam: PF13415 - Galactose oxidase, central domain (0); Pfam: PF00149 - Calcineurin-like phosphoesterase (0); PIRSF: PIRSF036363 - (0); PRINTS: PR00114 - Serine/threoni…	K01090		Calcineurin-like phosphoesterase (PF00149.23, E=4.4e-35)Galactose oxidase, central domain (PF13415.1, E=0.00012)Galactose oxidase, central domain (PF13418.1, E=0.00079)
m.10726	Metal-transporting p-type atpase-like protein	GO:0046872 (E=1.193e-27); GO:0030001 (E=1.193e-27); GO:0009536 (E=7.731e-27)	Gene3D: G3DSA:3.30.70.100 - (0); PANTHER: PTHR24093 - (0); PANTHER: PTHR24093:SF114 - (0); Pfam: PF00403 - Heavy-metal-associated domain (0); ProSitePatterns: PS01047 - Heavy-metal-associated domain. (); ProSiteProfiles: PS50846 - Heavy-metal-associated domain profile. (14); SUPERFAMILY: SSF55008 - (0)			Heavy-metal-associated domain (PF00403.21, E=2.5e-10)
m.33961	Polygalacturonase at1g48100-like		Gene3D: G3DSA:2.160.20.10 - (0); PANTHER: PTHR31375:SF0 - (0); PANTHER: PTHR31375 - (0); Pfam: PF00295 - Glycosyl hydrolases family 28 (0); Phobius: SIGNAL_PEPTIDE_C_REGION - C-terminal region of a signal peptide. (); Phobius: SIGNAL_PEPTIDE_N_REGION - N-terminal region of a signal peptide. (); Phobius: SIGNAL_PEPTIDE - Signal peptide region (); Phobius: SIGNAL_PEPTIDE_H_REGION - Hydrophobic regi…			Glycosyl hydrolases family 28 (PF00295.12, E=0.0) (PB004816, E=1.7e-07)
m.318387	Thioredoxin 2	GO:0045454 (E=2.584e-30); GO:0009055 (E=2.584e-30); GO:0006662 (E=2.584e-30); GO:0015035 (E=2.584e-30); GO:0042493 (E=4.561e-27); GO:0008113 (E=4.561e-27); GO:0006979 (E=4.561e-27); GO:0031669 (E=4.561e-27); GO:0048678 (E=4.561e-27); GO:0032403 (E=4.561e-27); GO:0009749 (E=4.561e-27); GO:0001666 (E=4.561e-27); GO:0007584 (E=4.561e-27); GO:0005739 (E=4.561e-27); GO:0033743 (E=4.561e-27); GO:004302…	Gene3D: G3DSA:3.40.30.10 - (0); PANTHER: PTHR10438 - (0); PANTHER: PTHR10438:SF13 - (0); Pfam: PF00085 - Thioredoxin (0); PIRSF: PIRSF000077 - (0); PRINTS: PR00421 - Thioredoxin family signature (0); PRINTS: PR00421 - Thioredoxin family signature (0); PRINTS: PR00421 - Thioredoxin family signature (0); ProSitePatterns: PS00194 - Thioredoxin family active site. (); ProSiteProfiles: PS51352 - Thior…	K03671		Thioredoxin (PF00085.15, E=2.0e-28)
m.314163	None
m.10192	Lipid binding	GO:0008289 (E=1.200e-11); GO:0006869 (E=1.200e-11); GO:0046658 (E=1.200e-11); GO:0005886 (E=1.200e-11); GO:0031225 (E=3.861e-10); GO:0006508 (E=5.043e-10); GO:0008233 (E=5.043e-10)	Gene3D: G3DSA:1.10.110.10 - (0); Pfam: PF14368 - Probable lipid transfer (0); Phobius: NON_CYTOPLASMIC_DOMAIN - Region of a membrane-bound protein predicted to be outside the membrane, in the extracellular region. (); Phobius: TRANSMEMBRANE - Region of a membrane-bound protein predicted to be embedded in the membrane. (); Phobius: CYTOPLASMIC_DOMAIN - Region of a membrane-bound protein predicted …			Probable lipid transfer (PF14368.1, E=2.3e-05)
m.328337	None		Gene3D: G3DSA:2.40.70.10 - (0); Pfam: PF14541 - Xylanase inhibitor C-terminal (0); SUPERFAMILY: SSF50630 - (0)			Xylanase inhibitor C-terminal (PF14541.1, E=2.6e-10)
m.14087	Omega-6 fatty acid endoplasmic reticulum isozyme 2	GO:0016720 (E=1.505e-38); GO:0006629 (E=1.505e-38); GO:0055114 (E=1.505e-38); GO:0016717 (E=1.505e-38); GO:0045485 (E=1.505e-38); GO:0016020 (E=1.274e-37)		K10256	Biosynthesis of unsaturated fatty acids (ko01040)Fatty acid metabolism (ko01212)
m.13056	None					(PB000663, E=1.2e-05)
m.2335	Fk506-binding protein 2		Gene3D: G3DSA:3.10.50.40 - (0); PANTHER: PTHR10516:SF159 - (0); PANTHER: PTHR10516 - (0); Pfam: PF00254 - FKBP-type peptidyl-prolyl cis-trans isomerase (0); ProSiteProfiles: PS50059 - FKBP-type peptidyl-prolyl cis-trans isomerase domain profile. (32); SignalP_EUK: SignalP-noTM - (); SUPERFAMILY: SSF54534 - (0)	K09568		FKBP-type peptidyl-prolyl cis-trans isomerase (PF00254.23, E=8.4e-35)
m.116440	Udp-3-0-acyl n-acetylglucosamine deacetylase family expressed		Gene3D: G3DSA:3.30.1700.10 - (0); Gene3D: G3DSA:3.30.230.20 - (0); PANTHER: PTHR32133 - (0); Pfam: PF03331 - UDP-3-O-acyl N-acetylglycosamine deacetylase (0); SUPERFAMILY: SSF54211 - (0); SUPERFAMILY: SSF54211 - (0); TIGRFAM: TIGR00325 - lpxC: UDP-3-O-[3-hydroxymyristoyl] N-acetylglucosamine deacetylase (0)	K02535	Lipopolysaccharide biosynthesis (ko00540)Metabolic pathways (ko01100)	UDP-3-O-acyl N-acetylglycosamine deacetylase (PF03331.8, E=0.0)
m.1799	None		Pfam: PF14291 - Domain of unknown function (DUF4371) (0); SMART: SM00597 - (0)			Domain of unknown function (DUF4371) (PF14291.1, E=3.4e-20) (PB003931, E=4.0e-05) (PB019055, E=6.5e-05)
m.25842	Ag-motif binding protein-4		Gene3D: G3DSA:3.30.50.10 - (0); PANTHER: PTHR10071 - (0); PANTHER: PTHR10071:SF113 - (0); Pfam: PF00320 - GATA zinc finger (0); ProSiteProfiles: PS50114 - GATA-type zinc finger domain profile. (9); SUPERFAMILY: SSF57716 - (0)			GATA zinc finger (PF00320.22, E=8.6e-10)
m.310397	None		Gene3D: G3DSA:2.60.40.770 - (0); PANTHER: PTHR11306 - (0); Pfam: PF02221 - ML domain (0); Phobius: SIGNAL_PEPTIDE_N_REGION - N-terminal region of a signal peptide. (); Phobius: SIGNAL_PEPTIDE_C_REGION - C-terminal region of a signal peptide. (); Phobius: NON_CYTOPLASMIC_DOMAIN - Region of a membrane-bound protein predicted to be outside the membrane, in the extracellular region. (); Phobius: SIGN…			ML domain (PF02221.10, E=9.3e-13)
m.119925	L-aminoadipate-semialdehyde dehydrogenase-phosphopantetheinyl transferase-like		Gene3D: G3DSA:3.90.470.20 - (0); Gene3D: G3DSA:3.90.470.20 - (0); PANTHER: PTHR12215 - (0); PANTHER: PTHR12215:SF4 - (0); Pfam: PF01648 - 4'-phosphopantetheinyl transferase superfamily (0); SUPERFAMILY: SSF56214 - (0); SUPERFAMILY: SSF56214 - (0)	K06133	Pantothenate and CoA biosynthesis (ko00770)	4'-phosphopantetheinyl transferase superfamily (PF01648.15, E=6.3e-13)
m.95762	Predicted protein		Gene3D: G3DSA:2.30.240.10 - (0); Pfam: PF04398 - Protein of unknown function, DUF538 (0); SUPERFAMILY: SSF141562 - (0)			Protein of unknown function, DUF538 (PF04398.7, E=6.6e-24)
m.67011	Structural maintenance of chromosomes protein 6-like		Coils: Coil - (); Coils: Coil - (); Coils: Coil - (); Coils: Coil - (); Coils: Coil - (); Coils: Coil - (); Coils: Coil - (); Coils: Coil - (); Gene3D: G3DSA:3.40.50.300 - (0); Gene3D: G3DSA:3.40.50.300 - (0); Gene3D: G3DSA:1.10.287.950 - (0); PANTHER: PTHR19306:SF2 - (0); PANTHER: PTHR19306 - (0); Pfam: PF02463 - RecF/RecN/SMC N terminal domain (0); SUPERFAMILY: SSF57997 - (0); SUPERFAMILY: SSF5…			(PB009493, E=2.3e-33)RecF/RecN/SMC N terminal domain (PF02463.14, E=1.9e-26) (PB011912, E=1.2e-06)
m.323029	Glutamine--scyllo-inositol transaminase	GO:0005783 (E=1.486e-30); GO:0005739 (E=2.150e-21); GO:0009536 (E=3.668e-21)
m.22571	Pectin methlyesterase inhibitor protein 1
m.130530	None
m.7521	None		PANTHER: PTHR31696 - (0); Pfam: PF04759 - Protein of unknown function, DUF617 (0); TIGRFAM: TIGR01570 - A_thal_3588: uncharacterized plant-specific domain TIGR01570 (0)			Protein of unknown function, DUF617 (PF04759.8, E=0.0)
m.65285	None	GO:0003723 (E=1.125e-81); GO:0006278 (E=1.125e-81); GO:0003964 (E=1.125e-81)				(PB008671, E=1.4e-08) (PB003601, E=5.2e-08)
m.62529	None		PANTHER: PTHR31325 - (0); PANTHER: PTHR31325:SF0 - (0); Pfam: PF04578 - Protein of unknown function, DUF594 (0); Pfam: PF13968 - Domain of unknown function (DUF4220) (0); Pfam: PF13968 - Domain of unknown function (DUF4220) (0); Phobius: NON_CYTOPLASMIC_DOMAIN - Region of a membrane-bound protein predicted to be outside the membrane, in the extracellular region. (); Phobius: TRANSMEMBRANE - Regio…			Domain of unknown function (DUF4220) (PF13968.1, E=0.0)Protein of unknown function, DUF594 (PF04578.8, E=4.0e-15)
m.105639	Calcium binding		Coils: Coil - (); Gene3D: G3DSA:1.10.238.10 - (0); Gene3D: G3DSA:1.10.238.10 - (0); PANTHER: PTHR10827:SF13 - (0); PANTHER: PTHR10827 - (0); Pfam: PF13499 - EF-hand domain pair (0); Pfam: PF13499 - EF-hand domain pair (0); Pfam: PF13202 - EF hand (0); Phobius: TRANSMEMBRANE - Region of a membrane-bound protein predicted to be embedded in the membrane. (); Phobius: NON_CYTOPLASMIC_DOMAIN - Region …			EF-hand domain pair (PF13499.1, E=5.3e-11)EF hand (PF13202.1, E=0.028)
m.36545	P-type r2r3 myb proteind		Gene3D: G3DSA:1.10.10.60 - (0); Gene3D: G3DSA:1.10.10.60 - (0); PANTHER: PTHR10641:SF30 - (0); PANTHER: PTHR10641 - (0); Pfam: PF00249 - Myb-like DNA-binding domain (0); ProSiteProfiles: PS51294 - Myb-type HTH DNA-binding domain profile. (21); SMART: SM00717 - SANT SWI3, ADA2, N-CoR and TFIIIB'' DNA-binding domains (0); SUPERFAMILY: SSF46689 - (0)	K09422		(PB005885, E=1.9e-20)Myb-like DNA-binding domain (PF00249.26, E=3.7e-09) (PB018780, E=3.3e-05)
m.39306	None		Gene3D: G3DSA:1.20.1280.50 - (0); Pfam: PF12937 - F-box-like (0); SUPERFAMILY: SSF81383 - (0)			(PB002088, E=1.8e-09)F-box-like (PF12937.2, E=8.2e-07)
m.57922	Wip1 protein	GO:0016023 (E=6.852e-28); GO:0003676 (E=6.198e-29); GO:0008270 (E=6.198e-29); GO:0005622 (E=6.198e-29)
m.71605	None
m.96249	Predicted: uncharacterized protein loc100835225		Phobius: CYTOPLASMIC_DOMAIN - Region of a membrane-bound protein predicted to be outside the membrane, in the cytoplasm. (); Phobius: CYTOPLASMIC_DOMAIN - Region of a membrane-bound protein predicted to be outside the membrane, in the cytoplasm. (); Phobius: TRANSMEMBRANE - Region of a membrane-bound protein predicted to be embedded in the membrane. (); Phobius: NON_CYTOPLASMIC_DOMAIN - Region of…
m.122298	Rna-binding protein		Coils: Coil - (); Coils: Coil - (); Gene3D: G3DSA:3.30.40.10 - (0); PANTHER: PTHR15067 - (0); PANTHER: PTHR15067:SF7 - (0); Pfam: PF13920 - Zinc finger, C3HC4 type (RING finger) (0); ProSitePatterns: PS00518 - Zinc finger RING-type signature. (); ProSiteProfiles: PS50089 - Zinc finger RING-type profile. (11); SMART: SM00184 - Ring finger (0); SUPERFAMILY: SSF57850 - (0)			Zinc finger, C3HC4 type (RING finger) (PF13920.1, E=6.3e-09)
m.329127	Transcription factor 4		Gene3D: G3DSA:1.10.10.60 - (0); Gene3D: G3DSA:1.10.10.60 - (0); PANTHER: PTHR10641:SF30 - (0); PANTHER: PTHR10641 - (0); Pfam: PF00249 - Myb-like DNA-binding domain (0); Pfam: PF00249 - Myb-like DNA-binding domain (0); ProSiteProfiles: PS51294 - Myb-type HTH DNA-binding domain profile. (20); ProSiteProfiles: PS51294 - Myb-type HTH DNA-binding domain profile. (10); SMART: SM00717 - SANT SWI3, ADA2…	K09422		(PB005885, E=3.6e-22) (PB002352, E=3.2e-06)Myb-like DNA-binding domain (PF00249.26, E=1.4e-05)
m.30782	Yellow stripe-like transporter 11	GO:0055085 (E=1.429e-57); GO:0016020 (E=2.356e-60); GO:0005886 (E=1.429e-57)	PANTHER: PTHR31645:SF0 - (0); PANTHER: PTHR31645 - (0); Pfam: PF03169 - OPT oligopeptide transporter protein (0); Phobius: NON_CYTOPLASMIC_DOMAIN - Region of a membrane-bound protein predicted to be outside the membrane, in the extracellular region. (); Phobius: TRANSMEMBRANE - Region of a membrane-bound protein predicted to be embedded in the membrane. (); Phobius: CYTOPLASMIC_DOMAIN - Region of…			OPT oligopeptide transporter protein (PF03169.10, E=3.8e-21)
m.117011	Udp-glycosyltransferase 73b4-like	GO:0016740 (E=1.258e-53); GO:0008152 (E=1.258e-53); GO:0016758 (E=1.258e-53); GO:0016757 (E=1.258e-53)	PANTHER: PTHR11926:SF15 - (0); PANTHER: PTHR11926 - (0); Pfam: PF00201 - UDP-glucoronosyl and UDP-glucosyl transferase (0); SUPERFAMILY: SSF53756 - (0)			(PB017493, E=1.3e-23)UDP-glucoronosyl and UDP-glucosyl transferase (PF00201.13, E=3.4e-11) (PB013800, E=3.2e-05) (PB001111, E=0.0002)
m.55818	Probable helicase senataxin-like	GO:0005524 (E=1.456e-73); GO:0016787 (E=1.456e-73)	Gene3D: G3DSA:3.40.50.300 - (0); PANTHER: PTHR10887 - (0); PANTHER: PTHR10887:SF27 - (0); Pfam: PF13087 - AAA domain (0); SUPERFAMILY: SSF52540 - (0)	K10706		AAA domain (PF13087.1, E=7.1e-39)
m.32124	None		Gene3D: G3DSA:2.30.240.10 - (0); Pfam: PF04398 - Protein of unknown function, DUF538 (0); SUPERFAMILY: SSF141562 - (0)			Protein of unknown function, DUF538 (PF04398.7, E=8.4e-22)
m.59907	Alanine aminotransferase		Gene3D: G3DSA:3.40.640.10 - (0); PANTHER: PTHR11751 - (0); PANTHER: PTHR11751:SF29 - (0); Pfam: PF00155 - Aminotransferase class I and II (0); Phobius: SIGNAL_PEPTIDE_N_REGION - N-terminal region of a signal peptide. (); Phobius: NON_CYTOPLASMIC_DOMAIN - Region of a membrane-bound protein predicted to be outside the membrane, in the extracellular region. (); Phobius: SIGNAL_PEPTIDE_H_REGION - Hyd…	K00814	Alanine, aspartate and glutamate metabolism (ko00250)Carbon fixation in photosynthetic organisms (ko00710)Metabolic pathways (ko01100)Microbial metabolism in diverse environments (ko01120)2-Oxocarboxylic acid metabolism (ko01210)Biosynthesis of amino acids (ko01230)	(PB018256, E=1.6e-17)Aminotransferase class I and II (PF00155.16, E=1.4e-14) (PB017210, E=5.0e-13) (PB002710, E=3.8e-07)
m.50128	Seven transmembrane protein mlo7		PANTHER: PTHR31942 - (0); PANTHER: PTHR31942:SF0 - (0); Pfam: PF03094 - Mlo family (0); Phobius: CYTOPLASMIC_DOMAIN - Region of a membrane-bound protein predicted to be outside the membrane, in the cytoplasm. (); Phobius: NON_CYTOPLASMIC_DOMAIN - Region of a membrane-bound protein predicted to be outside the membrane, in the extracellular region. (); Phobius: TRANSMEMBRANE - Region of a membrane-…	K08472		Mlo family (PF03094.10, E=0.0)
m.306722	Nitrite transporter	GO:0016020 (E=1.442e-17); GO:0006857 (E=1.442e-17); GO:0005215 (E=1.442e-17)	PANTHER: PTHR11654 - (0); PANTHER: PTHR11654:SF19 - (0); Pfam: PF00854 - POT family (0); Phobius: CYTOPLASMIC_DOMAIN - Region of a membrane-bound protein predicted to be outside the membrane, in the cytoplasm. (); Phobius: NON_CYTOPLASMIC_DOMAIN - Region of a membrane-bound protein predicted to be outside the membrane, in the extracellular region. (); Phobius: TRANSMEMBRANE - Region of a membrane…			POT family (PF00854.16, E=2.7e-12)
m.299412	Beta-amylase chloroplastic-like	GO:0016787 (E=1.096e-57); GO:0008152 (E=1.096e-57); GO:0005975 (E=1.096e-57); GO:0043169 (E=1.096e-57); GO:0016798 (E=1.096e-57); GO:0003824 (E=1.096e-57); GO:0000272 (E=1.096e-57); GO:0016161 (E=1.096e-57); GO:0005983 (E=1.096e-57); GO:0005634 (E=1.096e-57); GO:0009414 (E=1.096e-57); GO:0005829 (E=1.096e-57); GO:0009536 (E=1.718e-29)	Gene3D: G3DSA:3.20.20.80 - (0); PANTHER: PTHR31352 - (0); PANTHER: PTHR31352:SF0 - (0); Pfam: PF01373 - Glycosyl hydrolase family 14 (0); PRINTS: PR00750 - Beta-amylase (glycosyl hydrolase family 14) signature (0); PRINTS: PR00750 - Beta-amylase (glycosyl hydrolase family 14) signature (0); PRINTS: PR00750 - Beta-amylase (glycosyl hydrolase family 14) signature (0); SignalP_GRAM_POSITIVE: SignalP…	K01177	Starch and sucrose metabolism (ko00500)Metabolic pathways (ko01100)	Glycosyl hydrolase family 14 (PF01373.12, E=2.1e-23)
m.44859	Regulator of nonsense transcripts 1 homolog		Gene3D: G3DSA:3.40.50.300 - (0); Gene3D: G3DSA:3.40.50.300 - (0); Gene3D: G3DSA:3.40.50.300 - (0); PANTHER: PTHR10887 - (0); PANTHER: PTHR10887:SF26 - (0); Pfam: PF09416 - RNA helicase (UPF2 interacting domain) (0); Pfam: PF13087 - AAA domain (0); Pfam: PF13086 - AAA domain (0); ProSiteProfiles: PS51192 - Superfamilies 1 and 2 helicase ATP-binding type-1 domain profile. (10); SUPERFAMILY: SSF5254…	K14326	RNA transport (ko03013)mRNA surveillance pathway (ko03015)	RNA helicase (UPF2 interacting domain) (PF09416.5, E=0.0)AAA domain (PF13086.1, E=0.0)AAA domain (PF13087.1, E=0.0)
m.104538	Methionine-r-sulfoxide reductase b1 protein		Gene3D: G3DSA:2.170.150.20 - (0); PANTHER: PTHR10173:SF0 - (0); PANTHER: PTHR10173 - (0); Pfam: PF01641 - SelR domain (0); Phobius: SIGNAL_PEPTIDE_C_REGION - C-terminal region of a signal peptide. (); Phobius: SIGNAL_PEPTIDE - Signal peptide region (); Phobius: SIGNAL_PEPTIDE_N_REGION - N-terminal region of a signal peptide. (); Phobius: NON_CYTOPLASMIC_DOMAIN - Region of a membrane-bound protein…			SelR domain (PF01641.13, E=0.0)
m.102194	Map3k alpha 1 protein kinase		Gene3D: G3DSA:1.10.510.10 - (0); Gene3D: G3DSA:3.30.200.20 - (0); PANTHER: PTHR24361:SF1 - (0); PANTHER: PTHR24361 - (0); Pfam: PF00069 - Protein kinase domain (0); PRINTS: PR00109 - Tyrosine kinase catalytic domain signature (0); PRINTS: PR00109 - Tyrosine kinase catalytic domain signature (0); PRINTS: PR00109 - Tyrosine kinase catalytic domain signature (0); PRINTS: PR00109 - Tyrosine kinase ca…			(PB000684, E=0.0)Protein kinase domain (PF00069.20, E=0.0)
m.18363	Predicted protein	GO:0009536 (E=2.190e-77)	Coils: Coil - ()
m.113763	Myb-related protein			K09422
m.299311	Peroxisomal membrane protein pmp22	GO:0016021 (E=1.471e-74); GO:0016020 (E=1.204e-76); GO:0005778 (E=1.471e-74)	PANTHER: PTHR11266 - (0); Pfam: PF04117 - Mpv17 / PMP22 family (0); Phobius: NON_CYTOPLASMIC_DOMAIN - Region of a membrane-bound protein predicted to be outside the membrane, in the extracellular region. (); Phobius: CYTOPLASMIC_DOMAIN - Region of a membrane-bound protein predicted to be outside the membrane, in the cytoplasm. (); Phobius: CYTOPLASMIC_DOMAIN - Region of a membrane-bound protein p…	K13347	Peroxisome (ko04146)	Mpv17 / PMP22 family (PF04117.7, E=1.7e-19)
m.77955	Tpa: cyclin-c		Gene3D: G3DSA:1.10.472.10 - (0); PANTHER: PTHR10026 - (0); PANTHER: PTHR10026:SF7 - (0); Pfam: PF00134 - Cyclin, N-terminal domain (0); Phobius: NON_CYTOPLASMIC_DOMAIN - Region of a membrane-bound protein predicted to be outside the membrane, in the extracellular region. (); Phobius: CYTOPLASMIC_DOMAIN - Region of a membrane-bound protein predicted to be outside the membrane, in the cytoplasm. ()…	K15161		Cyclin, N-terminal domain (PF00134.18, E=9.1e-22)
m.327632	None		Gene3D: G3DSA:1.10.225.10 - (0); ProSiteProfiles: PS50015 - Saposin B type domain profile. (12); SMART: SM00741 - Saposin (B) Domains (0); SUPERFAMILY: SSF47862 - (0)
m.45173	None
m.2452	60s ribosomal protein l34		PANTHER: PTHR10759 - (0); Pfam: PF01199 - Ribosomal protein L34e (0); PRINTS: PR01250 - Ribosomal protein L34 signature (0); PRINTS: PR01250 - Ribosomal protein L34 signature (0); PRINTS: PR01250 - Ribosomal protein L34 signature (0); PRINTS: PR01250 - Ribosomal protein L34 signature (0); ProSitePatterns: PS01145 - Ribosomal protein L34e signature. ()	K02915	Ribosome (ko03010)	Ribosomal protein L34e (PF01199.13, E=2.3e-36)
m.46644	None		Gene3D: G3DSA:1.25.40.20 - (0); Pfam: PF12796 - Ankyrin repeats (3 copies) (0); ProSiteProfiles: PS50297 - Ankyrin repeat region circular profile. (16); ProSiteProfiles: PS50088 - Ankyrin repeat profile. (8); SMART: SM00248 - ankyrin repeats (0); SMART: SM00248 - ankyrin repeats (2); SUPERFAMILY: SSF48403 - (0); SUPERFAMILY: SSF48403 - (0)			Ankyrin repeats (3 copies) (PF12796.2, E=7.9e-11)
m.2588	C-terminal domain phosphatase-like protein		Coils: Coil - (); Gene3D: G3DSA:2.40.330.10 - (0); Gene3D: G3DSA:3.40.50.1000 - (0); Gene3D: G3DSA:3.40.50.1000 - (0); PANTHER: PTHR23081 - (0); Pfam: PF03031 - NLI interacting factor-like phosphatase (0); ProSiteProfiles: PS50969 - FCP1 homology domain profile. (14); SMART: SM00577 - catalytic domain of ctd-like phosphatases (0); SUPERFAMILY: SSF56784 - (0); SUPERFAMILY: SSF56784 - (0); SUPERFAM…			NLI interacting factor-like phosphatase (PF03031.13, E=7.4e-07)
m.5126	Translation elongation factor 1- partial	GO:0005525 (E=2.517e-62); GO:0006414 (E=4.293e-62); GO:0003746 (E=4.293e-62); GO:0003924 (E=4.293e-62); GO:0005737 (E=4.293e-62); GO:0006184 (E=4.293e-62); GO:0000166 (E=4.293e-62)	Gene3D: G3DSA:2.40.30.10 - (0); Gene3D: G3DSA:2.40.30.10 - (0); PANTHER: PTHR23115 - (0); PANTHER: PTHR23115:SF37 - (0); Pfam: PF03143 - Elongation factor Tu C-terminal domain (0); SUPERFAMILY: SSF50465 - (0)	K03231	RNA transport (ko03013)Legionellosis (ko05134)	Elongation factor Tu C-terminal domain (PF03143.12, E=5.8e-34)
m.119309	Nac domain transcription factor superfamily protein		PANTHER: PTHR31486:SF0 - (0); PANTHER: PTHR31486 - (0); Pfam: PF02365 - No apical meristem (NAM) protein (0); ProSiteProfiles: PS51005 - NAC domain profile. (22); SUPERFAMILY: SSF101941 - (0)			No apical meristem (NAM) protein (PF02365.10, E=2.1e-09)
m.97135	Mads box protein zmm17		Coils: Coil - (); Coils: Coil - (); PANTHER: PTHR11945:SF19 - (0); PANTHER: PTHR11945 - (0); Pfam: PF01486 - K-box region (0); Pfam: PF00319 - SRF-type transcription factor (DNA-binding and dimerisation domain) (0); Phobius: CYTOPLASMIC_DOMAIN - Region of a membrane-bound protein predicted to be outside the membrane, in the cytoplasm. (); Phobius: NON_CYTOPLASMIC_DOMAIN - Region of a membrane-bou…			SRF-type transcription factor (DNA-binding and dimerisation domain) (PF00319.13, E=8.0e-18)K-box region (PF01486.12, E=2.2e-13)
m.330430	Ribosomal protein l13	GO:0003735 (E=1.079e-44); GO:0006412 (E=1.079e-44); GO:0030529 (E=1.079e-44); GO:0005840 (E=1.079e-44); GO:0005622 (E=1.079e-44); GO:0015934 (E=2.873e-18); GO:0022625 (E=2.873e-18)	PANTHER: PTHR11722 - (0); PANTHER: PTHR11722:SF0 - (0); Pfam: PF01294 - Ribosomal protein L13e (0)	K02873	Ribosome (ko03010)	Ribosomal protein L13e (PF01294.13, E=3.5e-28)
m.21349	None	GO:0008270 (E=3.629e-95); GO:0016023 (E=4.012e-94)	PANTHER: PTHR31973 - (0); PANTHER: PTHR31973:SF0 - (0); Pfam: PF10551 - MULE transposase domain (0)			MULE transposase domain (PF10551.4, E=2.9e-19) (PB004620, E=1.9e-12)
m.13173	Ac084380 17 heat shock protein	GO:0051082 (E=1.173e-91); GO:0006457 (E=1.173e-91); GO:0031072 (E=1.173e-91)	Pfam: PF11926 - Domain of unknown function (DUF3444) (0)			Domain of unknown function (DUF3444) (PF11926.3, E=0.0)
m.303120	None		SignalP_GRAM_POSITIVE: SignalP-TM - ()
m.318664	None			K10523
m.19202	None		PANTHER: PTHR31479:SF0 - (0); PANTHER: PTHR31479 - (0)
m.103613	Soul heme-binding family protein
m.108959	None
m.61257	Glutathione s-transferase	GO:0016740 (E=1.617e-32); GO:0004364 (E=1.617e-32); GO:0016023 (E=2.044e-19)	Gene3D: G3DSA:1.20.1050.10 - (0); PANTHER: PTHR11260 - (0); PANTHER: PTHR11260:SF41 - (0); Pfam: PF00043 - Glutathione S-transferase, C-terminal domain (0); ProSiteProfiles: PS50405 - Soluble glutathione S-transferase C-terminal domain profile. (15); SUPERFAMILY: SSF47616 - (0)	K00799	Glutathione metabolism (ko00480)Metabolism of xenobiotics by cytochrome P450 (ko00980)Drug metabolism - cytochrome P450 (ko00982)Chemical carcinogenesis (ko05204)	Glutathione S-transferase, C-terminal domain (PF00043.20, E=1.5e-07) (PB000746, E=0.00027)
m.25288	None		Gene3D: G3DSA:3.80.10.10 - (0); SUPERFAMILY: SSF52047 - (0)
m.57393	Peroxidase bp 1	GO:0020037 (E=1.597e-104); GO:0009505 (E=1.597e-104); GO:0006979 (E=1.597e-104); GO:0016020 (E=1.597e-104); GO:0005773 (E=1.597e-104); GO:0055114 (E=1.597e-104); GO:0016491 (E=1.597e-104); GO:0042744 (E=1.597e-104); GO:0005576 (E=1.597e-104); GO:0004601 (E=1.597e-104); GO:0046872 (E=1.597e-104); GO:0005618 (E=1.597e-104)		K00430	Phenylalanine metabolism (ko00360)Phenylpropanoid biosynthesis (ko00940)Metabolic pathways (ko01100)Biosynthesis of secondary metabolites (ko01110)
m.28811	Protein kinase superfamily protein		Gene3D: G3DSA:2.60.120.200 - (0); Gene3D: G3DSA:3.30.200.20 - (0); PANTHER: PTHR24420 - (0); PANTHER: PTHR24420:SF314 - (0); Pfam: PF07714 - Protein tyrosine kinase (0); Phobius: TRANSMEMBRANE - Region of a membrane-bound protein predicted to be embedded in the membrane. (); Phobius: CYTOPLASMIC_DOMAIN - Region of a membrane-bound protein predicted to be outside the membrane, in the cytoplasm. ()…			(PB003458, E=1.6e-13)Protein tyrosine kinase (PF07714.12, E=1.2e-06) (PB011887, E=3.0e-06)
m.30755	None		Gene3D: G3DSA:3.60.10.10 - (0); Pfam: PF03372 - Endonuclease/Exonuclease/phosphatase family (0); SUPERFAMILY: SSF56219 - (0)			Endonuclease/Exonuclease/phosphatase family (PF03372.18, E=1.3e-06)
m.111419	Cis-zeatin o-glucosyltransferase partial		PANTHER: PTHR11926:SF15 - (0); PANTHER: PTHR11926 - (0); Pfam: PF00201 - UDP-glucoronosyl and UDP-glucosyl transferase (0); SUPERFAMILY: SSF53756 - (0)	K13495	Zeatin biosynthesis (ko00908)	(PB013943, E=3.5e-06)UDP-glucoronosyl and UDP-glucosyl transferase (PF00201.13, E=0.00026)
m.41454	None	GO:0009536 (E=3.596e-03); GO:0016023 (E=2.753e-03)	Gene3D: G3DSA:3.30.1640.10 - (0); Pfam: PF14551 - MCM N-terminal domain (0)			MCM N-terminal domain (PF14551.1, E=6.3e-07)
m.10284	None
m.301469	None
m.71097	None		ProSitePatterns: PS00028 - Zinc finger C2H2 type domain signature. (); ProSiteProfiles: PS50157 - Zinc finger C2H2 type domain profile. (10)
m.88595	Nc domain-containing protein		PANTHER: PTHR31364:SF0 - (0); PANTHER: PTHR31364 - (0); Pfam: PF04970 - Lecithin retinol acyltransferase (0)			Lecithin retinol acyltransferase (PF04970.8, E=1.2e-32)
m.10289	Nudix hydrolase family protein	GO:0016787 (E=1.687e-114); GO:0009536 (E=2.780e-117); GO:0005739 (E=2.780e-117)	Gene3D: G3DSA:3.90.79.10 - (0); PANTHER: PTHR11839 - (0); PANTHER: PTHR11839:SF1 - (0); Pfam: PF00293 - NUDIX domain (0); ProSiteProfiles: PS51462 - Nudix hydrolase domain profile. (12); SUPERFAMILY: SSF55811 - (0)			NUDIX domain (PF00293.23, E=3.0e-14)
m.27852	Probable importin-7 homolog		Gene3D: G3DSA:1.25.10.10 - (0); PANTHER: PTHR10997 - (0); PANTHER: PTHR10997:SF18 - (0); Pfam: PF03810 - Importin-beta N-terminal domain (0); ProSiteProfiles: PS50166 - Importin-beta N-terminal domain profile. (20); SMART: SM00913 - Importin-beta N-terminal domain (0); SUPERFAMILY: SSF48371 - (0)			Importin-beta N-terminal domain (PF03810.14, E=2.1e-23)
m.91374	Inner membrane transport protein		PANTHER: PTHR31269 - (0); PANTHER: PTHR31269:SF0 - (0); Pfam: PF03595 - Voltage-dependent anion channel (0); Phobius: CYTOPLASMIC_DOMAIN - Region of a membrane-bound protein predicted to be outside the membrane, in the cytoplasm. (); Phobius: CYTOPLASMIC_DOMAIN - Region of a membrane-bound protein predicted to be outside the membrane, in the cytoplasm. (); Phobius: TRANSMEMBRANE - Region of a mem…			Voltage-dependent anion channel (PF03595.12, E=0.0)
m.102991	None
m.17328	2og-fe oxygenase family	GO:0055114 (E=0.000e�); GO:0016706 (E=0.000e�); GO:0016491 (E=0.000e�)	Gene3D: G3DSA:2.60.120.590 - (0); PANTHER: PTHR31447:SF0 - (0); PANTHER: PTHR31447 - (0); Pfam: PF13532 - 2OG-Fe(II) oxygenase superfamily (0); ProSiteProfiles: PS51471 - Fe(2) 2-oxoglutarate dioxygenase domain profile. (9); SUPERFAMILY: SSF51197 - (0)			2OG-Fe(II) oxygenase superfamily (PF13532.1, E=3.8e-25)
m.18358	None	GO:0005524 (E=4.245e-05); GO:0004672 (E=4.245e-05); GO:0005509 (E=4.245e-05); GO:0000166 (E=4.245e-05); GO:0006468 (E=4.245e-05); GO:0016772 (E=4.245e-05); GO:0004674 (E=4.245e-05); GO:0016020 (E=4.245e-05); GO:0004683 (E=4.245e-05); GO:0005886 (E=4.245e-05)
m.308703	Wall-associated receptor kinase 5-like	GO:0005524 (E=1.858e-25); GO:0004672 (E=1.858e-25); GO:0030247 (E=1.858e-25); GO:0005509 (E=1.858e-25); GO:0006468 (E=1.858e-25); GO:0016772 (E=1.858e-25); GO:0004674 (E=1.858e-25); GO:0016023 (E=1.356e-39)	Gene3D: G3DSA:3.30.200.20 - (0); PANTHER: PTHR24420 - (0); PANTHER: PTHR24420:SF99 - (0); Pfam: PF07714 - Protein tyrosine kinase (0); ProSiteProfiles: PS50011 - Protein kinase domain profile. (11); SUPERFAMILY: SSF56112 - (0)			Protein tyrosine kinase (PF07714.12, E=7.8e-11) (PB003458, E=1.7e-09)
m.105834	Methionyl-trna expressed	GO:0006418 (E=0.000e�); GO:0004825 (E=0.000e�); GO:0000166 (E=0.000e�); GO:0005737 (E=0.000e�); GO:0005524 (E=0.000e�); GO:0006431 (E=0.000e�); GO:0000049 (E=0.000e�); GO:0004812 (E=0.000e�); GO:0046686 (E=0.000e�)	Gene3D: G3DSA:1.10.730.10 - (0); PANTHER: PTHR11946 - (0); PANTHER: PTHR11946:SF17 - (0); Phobius: TRANSMEMBRANE - Region of a membrane-bound protein predicted to be embedded in the membrane. (); Phobius: CYTOPLASMIC_DOMAIN - Region of a membrane-bound protein predicted to be outside the membrane, in the cytoplasm. (); Phobius: NON_CYTOPLASMIC_DOMAIN - Region of a membrane-bound protein predicted…	K01874	Selenocompound metabolism (ko00450)Aminoacyl-tRNA biosynthesis (ko00970)
m.60912	Type i inositol- -trisphosphate 5-phosphatase cvp2		Gene3D: G3DSA:3.60.10.10 - (0); PANTHER: PTHR11200 - (0); PANTHER: PTHR11200:SF63 - (0); Pfam: PF03372 - Endonuclease/Exonuclease/phosphatase family (0); SMART: SM00128 - Inositol polyphosphate phosphatase, catalytic domain homologues (0); SUPERFAMILY: SSF56219 - (0); SUPERFAMILY: SSF56219 - (0)			Endonuclease/Exonuclease/phosphatase family (PF03372.18, E=4.4e-31)
m.316888	Phosphoenolpyruvate carboxykinase	GO:0016301 (E=1.104e-85); GO:0004612 (E=1.104e-85); GO:0005524 (E=1.104e-85); GO:0004611 (E=1.104e-85); GO:0016310 (E=1.104e-85); GO:0017076 (E=1.104e-85); GO:0006094 (E=1.104e-85); GO:0000166 (E=4.339e-82); GO:0016831 (E=4.339e-82); GO:0016829 (E=4.339e-82)	Gene3D: G3DSA:3.40.449.10 - (0); PANTHER: PTHR30031 - (0); PANTHER: PTHR30031:SF0 - (0); Pfam: PF01293 - Phosphoenolpyruvate carboxykinase (0); SUPERFAMILY: SSF68923 - (0)	K01610	Glycolysis / Gluconeogenesis (ko00010)Citrate cycle (TCA cycle) (ko00020)Pyruvate metabolism (ko00620)Carbon fixation in photosynthetic organisms (ko00710)Metabolic pathways (ko01100)Biosynthesis of secondary metabolites (ko01110)Microbial metabolism in diverse environments (ko01120)	Phosphoenolpyruvate carboxykinase (PF01293.15, E=1.26117e-44)
m.43160	None		Gene3D: G3DSA:2.40.330.10 - (0); Gene3D: G3DSA:2.40.330.10 - (0); Pfam: PF02362 - B3 DNA binding domain (0); Pfam: PF02362 - B3 DNA binding domain (0); ProSiteProfiles: PS50863 - B3 DNA-binding domain profile. (11); ProSiteProfiles: PS50863 - B3 DNA-binding domain profile. (11); SMART: SM01019 - B3 DNA binding domain (0); SMART: SM01019 - B3 DNA binding domain (0); SUPERFAMILY: SSF101936 - (0); S…			B3 DNA binding domain (PF02362.16, E=9.1e-13)
m.62392	None		Gene3D: G3DSA:1.25.40.10 - (0); PANTHER: PTHR23083:SF242 - (0); PANTHER: PTHR23083 - (0); Pfam: PF13414 - TPR repeat (0); ProSiteProfiles: PS50293 - TPR repeat region circular profile. (9); SignalP_GRAM_POSITIVE: SignalP-TM - (); SUPERFAMILY: SSF48452 - (0)			(PB000528, E=5.7e-14)TPR repeat (PF13414.1, E=4.3e-07) (PB003931, E=8.5e-06) (PB014094, E=0.00065)
m.11469	None		Pfam: PF14868 - Domain of unknown function (DUF4487) (0)			Domain of unknown function (DUF4487) (PF14868.1, E=0.0)
m.120018	None		Gene3D: G3DSA:2.60.200.20 - (0); PANTHER: PTHR23308 - (0); PANTHER: PTHR23308:SF21 - (0); Pfam: PF00498 - FHA domain (0); ProSiteProfiles: PS50006 - Forkhead-associated (FHA) domain profile. (11); SMART: SM00240 - Forkhead associated domain (0); SUPERFAMILY: SSF49879 - (0)			FHA domain (PF00498.21, E=9.2e-13)
m.5166	Anthocyanin 5-aromatic acyltransferase	GO:0016747 (E=5.739e-14)
m.305547	None	GO:0016020 (E=2.172e-13); GO:0005739 (E=1.897e-16)	Pfam: PF13968 - Domain of unknown function (DUF4220) (0); Phobius: CYTOPLASMIC_DOMAIN - Region of a membrane-bound protein predicted to be outside the membrane, in the cytoplasm. (); Phobius: CYTOPLASMIC_DOMAIN - Region of a membrane-bound protein predicted to be outside the membrane, in the cytoplasm. (); Phobius: TRANSMEMBRANE - Region of a membrane-bound protein predicted to be embedded in the…			Domain of unknown function (DUF4220) (PF13968.1, E=1.1e-17)
m.114562	Legumin-like protein		Gene3D: G3DSA:2.60.120.10 - (0); Gene3D: G3DSA:2.60.120.10 - (0); PANTHER: PTHR31189:SF0 - (0); PANTHER: PTHR31189 - (0); Pfam: PF00190 - Cupin (0); Pfam: PF00190 - Cupin (0); PRINTS: PR00439 - 11-S seed storage protein family signature (0); PRINTS: PR00439 - 11-S seed storage protein family signature (0); PRINTS: PR00439 - 11-S seed storage protein family signature (0); PRINTS: PR00439 - 11-S se…			Cupin (PF00190.17, E=1.1e-08)
m.322197	None		PANTHER: PTHR12274:SF0 - (0); PANTHER: PTHR12274 - (0); Pfam: PF00396 - Granulin (0); Phobius: SIGNAL_PEPTIDE_H_REGION - Hydrophobic region of a signal peptide. (); Phobius: SIGNAL_PEPTIDE_C_REGION - C-terminal region of a signal peptide. (); Phobius: SIGNAL_PEPTIDE - Signal peptide region (); Phobius: NON_CYTOPLASMIC_DOMAIN - Region of a membrane-bound protein predicted to be outside the membran…			Granulin (PF00396.13, E=4.8e-16)
m.72904	Gtp-binding protein		Gene3D: G3DSA:3.40.50.300 - (0); PANTHER: PTHR11711 - (0); PANTHER: PTHR11711:SF19 - (0); Pfam: PF00025 - ADP-ribosylation factor family (0); PRINTS: PR00328 - GTP-binding SAR1 protein signature (0); PRINTS: PR00328 - GTP-binding SAR1 protein signature (0); ProSiteProfiles: PS51417 - small GTPase Arf family profile. (18); SMART: SM00177 - ARF-like small GTPases; ARF, ADP-ribosylation factor (0); …	K07952		ADP-ribosylation factor family (PF00025.16, E=0.0)
m.323871	None	GO:0009536 (E=8.862e-07); GO:0005739 (E=4.863e-05); GO:0016023 (E=1.600e-60)	Gene3D: G3DSA:3.80.10.10 - (0); SUPERFAMILY: SSF52047 - (0)
m.300835	Serine threonine-protein kinase pbs1-like	GO:0009536 (E=0.000e�); GO:0005524 (E=0.000e�); GO:0004672 (E=0.000e�); GO:0000166 (E=0.000e�); GO:0006468 (E=0.000e�); GO:0016772 (E=0.000e�); GO:0004674 (E=0.000e�); GO:0005886 (E=3.049e-152)	Gene3D: G3DSA:1.10.510.10 - (0); Gene3D: G3DSA:2.60.120.200 - (0); Gene3D: G3DSA:3.30.200.20 - (0); PANTHER: PTHR24420 - (0); PANTHER: PTHR24420:SF401 - (0); Pfam: PF00069 - Protein kinase domain (0); ProSitePatterns: PS00107 - Protein kinases ATP-binding region signature. (); ProSitePatterns: PS00108 - Serine/Threonine protein kinases active-site signature. (); ProSiteProfiles: PS50011 - Protein…			Protein kinase domain (PF00069.20, E=2.8026e-45) (PB003458, E=6.3e-10)
m.323992	Rep 1 protein	GO:0030541 (E=2.067e-48)	Pfam: PF05797 - Yeast trans-acting factor (REP1/REP2) (0)			Yeast trans-acting factor (REP1/REP2) (PF05797.6, E=3.7e-31)
m.43175	Family ii extracellular lipase 3		Coils: Coil - (); Gene3D: G3DSA:3.40.50.1110 - (0); PANTHER: PTHR22835 - (0); Pfam: PF00657 - GDSL-like Lipase/Acylhydrolase (0); Phobius: NON_CYTOPLASMIC_DOMAIN - Region of a membrane-bound protein predicted to be outside the membrane, in the extracellular region. (); Phobius: SIGNAL_PEPTIDE - Signal peptide region (); Phobius: SIGNAL_PEPTIDE_C_REGION - C-terminal region of a signal peptide. ();…			GDSL-like Lipase/Acylhydrolase (PF00657.17, E=5.8e-32) (PB001851, E=2.7e-05)
m.37092	L-2-hydroxyglutarate dehydrogenase		Gene3D: G3DSA:3.50.50.60 - (0); Gene3D: G3DSA:3.50.50.60 - (0); Gene3D: G3DSA:3.50.50.60 - (0); PANTHER: PTHR13847 - (0); PANTHER: PTHR13847:SF22 - (0); Pfam: PF01266 - FAD dependent oxidoreductase (0); SignalP_GRAM_POSITIVE: SignalP-TM - (); SUPERFAMILY: SSF51905 - (0); SUPERFAMILY: SSF51905 - (0)			FAD dependent oxidoreductase (PF01266.19, E=0.0)
m.87379	None		Pfam: PF13966 - zinc-binding in reverse transcriptase (0)			zinc-binding in reverse transcriptase (PF13966.1, E=1.1e-22)
m.3833	None		Gene3D: G3DSA:3.30.420.10 - (0); Pfam: PF13456 - Reverse transcriptase-like (0); SUPERFAMILY: SSF53098 - (0)			Reverse transcriptase-like (PF13456.1, E=2.8e-13)
m.11426	None		Gene3D: G3DSA:3.80.10.10 - (0); Gene3D: G3DSA:3.80.10.10 - (0); PANTHER: PTHR10588 - (0); Pfam: PF13855 - Leucine rich repeat (0); Pfam: PF12799 - Leucine Rich repeats (2 copies) (0); Pfam: PF00560 - Leucine Rich Repeat (0); PRINTS: PR00019 - Leucine-rich repeat signature (0); PRINTS: PR00019 - Leucine-rich repeat signature (0); ProSiteProfiles: PS51450 - Leucine-rich repeat profile. (7); ProSite…	K17550		Leucine Rich repeats (2 copies) (PF12799.2, E=3.9e-10)Leucine rich repeat (PF13855.1, E=4.9e-07)Leucine Rich Repeat (PF00560.28, E=0.12)
m.126356	None	GO:0003676 (E=1.661e-93); GO:0000166 (E=1.661e-93); GO:0006810 (E=1.661e-93); GO:0005622 (E=1.661e-93)	Gene3D: G3DSA:3.10.450.50 - (0); Gene3D: G3DSA:3.30.70.330 - (0); PANTHER: PTHR10693:SF8 - (0); PANTHER: PTHR10693 - (0); Pfam: PF02136 - Nuclear transport factor 2 (NTF2) domain (0); Pfam: PF14259 - RNA recognition motif (a.k.a. RRM, RBD, or RNP domain) (0); ProSiteProfiles: PS50102 - Eukaryotic RNA Recognition Motif (RRM) profile. (10); ProSiteProfiles: PS50177 - Nuclear transport factor 2 doma…			Nuclear transport factor 2 (NTF2) domain (PF02136.15, E=4.2e-13)RNA recognition motif (a.k.a. RRM, RBD, or RNP domain) (PF14259.1, E=5.4e-08)
m.83371	Predicted: uncharacterized protein loc100828669		Phobius: SIGNAL_PEPTIDE_N_REGION - N-terminal region of a signal peptide. (); Phobius: SIGNAL_PEPTIDE - Signal peptide region (); Phobius: NON_CYTOPLASMIC_DOMAIN - Region of a membrane-bound protein predicted to be outside the membrane, in the extracellular region. (); Phobius: SIGNAL_PEPTIDE_H_REGION - Hydrophobic region of a signal peptide. (); Phobius: SIGNAL_PEPTIDE_C_REGION - C-terminal regi…
m.87843	Protein chloroplast import apparatus 2-like		Pfam: PF06203 - CCT motif (0); ProSiteProfiles: PS51017 - CCT domain profile. (9)			CCT motif (PF06203.9, E=2.4e-16) (PB001500, E=1.5e-12)
m.126124	Probable carboxylesterase 13-like	GO:0016787 (E=6.009e-40); GO:0008152 (E=6.009e-40); GO:0004872 (E=7.847e-40); GO:0009536 (E=2.065e-40)
m.300472	Nb-arc domain containing protein	GO:0006952 (E=0.000e�); GO:0043531 (E=0.000e�); GO:0005524 (E=0.000e�); GO:0000166 (E=0.000e�); GO:0017111 (E=0.000e�)
m.86667	None
m.29527	Polyketide hydroxylase-like		Gene3D: G3DSA:3.50.50.60 - (0); Gene3D: G3DSA:3.50.50.60 - (0); PANTHER: PTHR13789 - (0); PANTHER: PTHR13789:SF80 - (0); Pfam: PF01494 - FAD binding domain (0); PRINTS: PR00420 - Aromatic-ring hydroxylase (flavoprotein monooxygenase) signature (0); PRINTS: PR00420 - Aromatic-ring hydroxylase (flavoprotein monooxygenase) signature (0); PRINTS: PR00420 - Aromatic-ring hydroxylase (flavoprotein mono…			FAD binding domain (PF01494.14, E=0.0)
m.27145	Bacterial blight-resistance protein xa1	GO:0006952 (E=0.000e�); GO:0043531 (E=0.000e�); GO:0006915 (E=0.000e�); GO:0005524 (E=0.000e�); GO:0005739 (E=2.791e-170)	Gene3D: G3DSA:3.40.50.300 - (0); Gene3D: G3DSA:3.80.10.10 - (0); PANTHER: PTHR23155 - (0); Pfam: PF00931 - NB-ARC domain (0); PRINTS: PR00364 - Disease resistance protein signature (0); PRINTS: PR00364 - Disease resistance protein signature (0); PRINTS: PR00364 - Disease resistance protein signature (0); PRINTS: PR00364 - Disease resistance protein signature (0); SUPERFAMILY: SSF52058 - (0); SUPE…			NB-ARC domain (PF00931.17, E=0.0) (PB017720, E=8.4e-10) (PB003508, E=1.2e-08) (PB001887, E=1.7e-07) (PB017432, E=0.00095)
m.4140	Heat shock -like	GO:0005739 (E=1.532e-34); GO:0019538 (E=4.032e-35)	Gene3D: G3DSA:1.10.1780.10 - (0); PANTHER: PTHR11638:SF69 - (0); PANTHER: PTHR11638 - (0); Phobius: TRANSMEMBRANE - Region of a membrane-bound protein predicted to be embedded in the membrane. (); Phobius: NON_CYTOPLASMIC_DOMAIN - Region of a membrane-bound protein predicted to be outside the membrane, in the extracellular region. (); Phobius: CYTOPLASMIC_DOMAIN - Region of a membrane-bound prote…
m.123588	None		Gene3D: G3DSA:2.60.120.330 - (0); Phobius: TRANSMEMBRANE - Region of a membrane-bound protein predicted to be embedded in the membrane. (); Phobius: NON_CYTOPLASMIC_DOMAIN - Region of a membrane-bound protein predicted to be outside the membrane, in the extracellular region. (); Phobius: CYTOPLASMIC_DOMAIN - Region of a membrane-bound protein predicted to be outside the membrane, in the cytoplasm…
m.49310	None		Pfam: PF08879 - WRC (0)			WRC (PF08879.5, E=1.0e-14)
m.326770	None		Pfam: PF07762 - Protein of unknown function (DUF1618) (0)			Protein of unknown function (DUF1618) (PF07762.9, E=4.4e-06)
m.317594	60s ribosomal protein l23	GO:0003735 (E=1.300e-66); GO:0006412 (E=1.300e-66); GO:0030529 (E=1.300e-66); GO:0005840 (E=1.300e-66); GO:0022625 (E=1.300e-66); GO:0022008 (E=1.300e-66); GO:0005515 (E=1.300e-66); GO:0000022 (E=1.300e-66); GO:0007052 (E=1.300e-66)	Gene3D: G3DSA:2.40.150.20 - (0); PANTHER: PTHR11761 - (0); PANTHER: PTHR11761:SF4 - (0); Pfam: PF00238 - Ribosomal protein L14p/L23e (0); ProSitePatterns: PS00049 - Ribosomal protein L14 signature. (); SUPERFAMILY: SSF50193 - (0)	K02894	Ribosome (ko03010)	Ribosomal protein L14p/L23e (PF00238.14, E=3.7e-34) (PB000322, E=1.0e-05)
m.89930	Short chain dehydrogenase reductase family expressed	GO:0055114 (E=2.990e-15); GO:0016491 (E=2.990e-15); GO:0008152 (E=2.990e-15); GO:0000166 (E=2.990e-15)	Gene3D: G3DSA:3.40.50.720 - (0); PANTHER: PTHR24316 - (0); PANTHER: PTHR24316:SF68 - (0); Pfam: PF00106 - short chain dehydrogenase (0); Phobius: CYTOPLASMIC_DOMAIN - Region of a membrane-bound protein predicted to be outside the membrane, in the cytoplasm. (); Phobius: NON_CYTOPLASMIC_DOMAIN - Region of a membrane-bound protein predicted to be outside the membrane, in the extracellular region. (…			short chain dehydrogenase (PF00106.20, E=3.2e-23)
m.95859	Disease resistance protein rpm1	GO:0006952 (E=5.368e-12); GO:0043531 (E=5.368e-12); GO:0016023 (E=2.180e-04); GO:0005524 (E=3.483e-06); GO:0000166 (E=3.483e-06); GO:0017111 (E=3.483e-06)	Gene3D: G3DSA:3.40.50.300 - (0); PANTHER: PTHR23155:SF152 - (0); PANTHER: PTHR23155 - (0); Pfam: PF00931 - NB-ARC domain (0); PRINTS: PR00364 - Disease resistance protein signature (0); PRINTS: PR00364 - Disease resistance protein signature (0); PRINTS: PR00364 - Disease resistance protein signature (0); SUPERFAMILY: SSF52540 - (0)			NB-ARC domain (PF00931.17, E=0.0) (PB003215, E=6.9e-06) (PB003884, E=0.00019)
m.67547	Dynamin homolog		Coils: Coil - (); Gene3D: G3DSA:2.30.29.30 - (0); Gene3D: G3DSA:3.40.50.300 - (0); PANTHER: PTHR11566:SF12 - (0); PANTHER: PTHR11566 - (0); Pfam: PF00169 - PH domain (0); Pfam: PF02212 - Dynamin GTPase effector domain (0); Pfam: PF00350 - Dynamin family (0); Pfam: PF01031 - Dynamin central region (0); PRINTS: PR00195 - Dynamin signature (0); PRINTS: PR00195 - Dynamin signature (0); PRINTS: PR0019…	K01528	Endocytosis (ko04144)Synaptic vesicle cycle (ko04721)Endocrine and other factor-regulated calcium reabsorption (ko04961)Bacterial invasion of epithelial cells (ko05100)	Dynamin family (PF00350.18, E=1.2e-31)Dynamin central region (PF01031.15, E=5.9e-28)Dynamin GTPase effector domain (PF02212.13, E=3.5e-13)PH domain (PF00169.24, E=1.2e-10)
m.117085	Ww domain-containing oxidoreductase-like		Phobius: SIGNAL_PEPTIDE_N_REGION - N-terminal region of a signal peptide. (); Phobius: SIGNAL_PEPTIDE_C_REGION - C-terminal region of a signal peptide. (); Phobius: SIGNAL_PEPTIDE - Signal peptide region (); Phobius: SIGNAL_PEPTIDE_H_REGION - Hydrophobic region of a signal peptide. (); Phobius: NON_CYTOPLASMIC_DOMAIN - Region of a membrane-bound protein predicted to be outside the membrane, in th…
m.82208	Cytochrome p450		Phobius: SIGNAL_PEPTIDE_N_REGION - N-terminal region of a signal peptide. (); Phobius: SIGNAL_PEPTIDE_H_REGION - Hydrophobic region of a signal peptide. (); Phobius: SIGNAL_PEPTIDE_C_REGION - C-terminal region of a signal peptide. (); Phobius: NON_CYTOPLASMIC_DOMAIN - Region of a membrane-bound protein predicted to be outside the membrane, in the extracellular region. (); Phobius: SIGNAL_PEPTIDE …
m.76745	Amp deaminase-like	GO:0006188 (E=0.000e�); GO:0003876 (E=0.000e�); GO:0019239 (E=0.000e�); GO:0016787 (E=0.000e�); GO:0009168 (E=0.000e�); GO:0005634 (E=0.000e�); GO:0009737 (E=0.000e�); GO:0009793 (E=0.000e�); GO:0005792 (E=0.000e�); GO:0005829 (E=0.000e�)	PANTHER: PTHR11359 - (0); Pfam: PF00962 - Adenosine/AMP deaminase (0); Phobius: SIGNAL_PEPTIDE_H_REGION - Hydrophobic region of a signal peptide. (); Phobius: SIGNAL_PEPTIDE_N_REGION - N-terminal region of a signal peptide. (); Phobius: SIGNAL_PEPTIDE - Signal peptide region (); Phobius: SIGNAL_PEPTIDE_C_REGION - C-terminal region of a signal peptide. (); Phobius: NON_CYTOPLASMIC_DOMAIN - Region …	K01490	Purine metabolism (ko00230)Metabolic pathways (ko01100)Biosynthesis of secondary metabolites (ko01110)	Adenosine/AMP deaminase (PF00962.17, E=2.3e-20) (PB006765, E=3.3e-05)
m.57056	None		ProSiteProfiles: PS51005 - NAC domain profile. (9); SUPERFAMILY: SSF101941 - (0)
m.54347	Myb-related protein		Gene3D: G3DSA:1.10.10.60 - (0); PANTHER: PTHR31519:SF0 - (0); PANTHER: PTHR31519 - (0); ProSiteProfiles: PS51294 - Myb-type HTH DNA-binding domain profile. (13); SMART: SM00717 - SANT SWI3, ADA2, N-CoR and TFIIIB'' DNA-binding domains (0); SUPERFAMILY: SSF54236 - (0); SUPERFAMILY: SSF46689 - (0)
m.17710	None
m.84415	N-alpha-acetyltransferase 40-like		Gene3D: G3DSA:3.40.630.30 - (0); PANTHER: PTHR20531 - (0); Pfam: PF00583 - Acetyltransferase (GNAT) family (0); ProSiteProfiles: PS51186 - Gcn5-related N-acetyltransferase (GNAT) domain profile. (10); SUPERFAMILY: SSF55729 - (0)			Acetyltransferase (GNAT) family (PF00583.19, E=3.6e-11)
m.105909	Predicted protein		PANTHER: PTHR13402 - (0); Pfam: PF12932 - Vesicle coat trafficking protein Sec16 mid-region (0); Pfam: PF12931 - Sec23-binding domain of Sec16 (0)			Vesicle coat trafficking protein Sec16 mid-region (PF12932.2, E=4.1e-26)Sec23-binding domain of Sec16 (PF12931.2, E=5.7e-10)
m.28407	None		Pfam: PF02496 - ABA/WDS induced protein (0)			ABA/WDS induced protein (PF02496.11, E=4.1e-37)
m.25268	Inorganic pyrophosphatase 1-like		Gene3D: G3DSA:3.40.50.1000 - (0); Gene3D: G3DSA:3.40.50.1000 - (0); PANTHER: PTHR20889 - (0); PANTHER: PTHR20889:SF0 - (0); Pfam: PF06888 - Putative Phosphatase (0); SUPERFAMILY: SSF56784 - (0); TIGRFAM: TIGR01489 - DKMTPPase-SF: 2,3-diketo-5-methylthio-1-phosphopentane phosphatase (0); TIGRFAM: TIGR01488 - HAD-SF-IB: HAD phosphoserine phosphatase-like hydrolase, family IB (0)			Putative Phosphatase (PF06888.7, E=0.0)
m.37528	None		Phobius: SIGNAL_PEPTIDE - Signal peptide region (); Phobius: SIGNAL_PEPTIDE_H_REGION - Hydrophobic region of a signal peptide. (); Phobius: SIGNAL_PEPTIDE_N_REGION - N-terminal region of a signal peptide. (); Phobius: NON_CYTOPLASMIC_DOMAIN - Region of a membrane-bound protein predicted to be outside the membrane, in the extracellular region. (); Phobius: SIGNAL_PEPTIDE_C_REGION - C-terminal regi…
m.35526	None			K04437	MAPK signaling pathway (ko04010)Focal adhesion (ko04510)Salmonella infection (ko05132)Proteoglycans in cancer (ko05205)
m.46515	Light repressible receptor protein kinase	GO:0016023 (E=6.895e-12)	PANTHER: PTHR24420:SF146 - (0); PANTHER: PTHR24420 - (0); Pfam: PF12819 - Carbohydrate-binding protein of the ER (0)			Carbohydrate-binding protein of the ER (PF12819.2, E=3.1e-08)
m.46100	Farnesylcysteine lyase-like	GO:0055114 (E=1.006e-81); GO:0016670 (E=1.006e-81); GO:0030328 (E=1.006e-81); GO:0045338 (E=1.006e-81); GO:0005773 (E=1.006e-81); GO:0009738 (E=1.006e-81); GO:0001735 (E=1.006e-81); GO:0016491 (E=1.006e-81); GO:0005886 (E=1.006e-81); GO:0030327 (E=1.006e-81)	Gene3D: G3DSA:3.50.50.60 - (0); Gene3D: G3DSA:3.50.50.60 - (0); PANTHER: PTHR15944:SF0 - (0); PANTHER: PTHR15944 - (0); Pfam: PF07156 - Prenylcysteine lyase (0); Pfam: PF13450 - NAD(P)-binding Rossmann-like domain (0); Phobius: SIGNAL_PEPTIDE_H_REGION - Hydrophobic region of a signal peptide. (); Phobius: SIGNAL_PEPTIDE_N_REGION - N-terminal region of a signal peptide. (); Phobius: SIGNAL_PEPTIDE…	K05906	Terpenoid backbone biosynthesis (ko00900)	Prenylcysteine lyase (PF07156.9, E=0.0)NAD(P)-binding Rossmann-like domain (PF13450.1, E=4.7e-11)
m.79082	None		Gene3D: G3DSA:3.30.1370.50 - (0); Pfam: PF12752 - SUZ domain (0); Pfam: PF01424 - R3H domain (0); ProSiteProfiles: PS51061 - R3H domain profile. (12); SUPERFAMILY: SSF82708 - (0)			R3H domain (PF01424.17, E=3.9e-12)SUZ domain (PF12752.2, E=1.9e-08)
m.320295	Ubiquinol-cytochrome-c reductase complex core protein 2	GO:0046872 (E=1.412e-28); GO:0006508 (E=1.412e-28); GO:0003824 (E=1.412e-28); GO:0008270 (E=1.412e-28); GO:0004222 (E=1.412e-28)	Gene3D: G3DSA:3.30.830.10 - (0); PANTHER: PTHR11851:SF45 - (0); PANTHER: PTHR11851 - (0); SUPERFAMILY: SSF63411 - (0); SUPERFAMILY: SSF63411 - (0)	K00415	Oxidative phosphorylation (ko00190)Metabolic pathways (ko01100)Cardiac muscle contraction (ko04260)Non-alcoholic fatty liver disease (NAFLD) (ko04932)Alzheimer's disease (ko05010)Parkinson's disease (ko05012)Huntington's disease (ko05016)
m.100934	Wall-associated receptor kinase 2-like	GO:0016023 (E=6.970e-128); GO:0005524 (E=9.082e-136); GO:0004672 (E=9.082e-136); GO:0030247 (E=9.082e-136); GO:0005509 (E=9.082e-136); GO:0006468 (E=9.082e-136); GO:0016772 (E=9.082e-136); GO:0004674 (E=9.082e-136)	Gene3D: G3DSA:3.30.200.20 - (0); Gene3D: G3DSA:1.10.510.10 - (0); PANTHER: PTHR24420:SF99 - (0); PANTHER: PTHR24420 - (0); Pfam: PF07714 - Protein tyrosine kinase (0); Phobius: NON_CYTOPLASMIC_DOMAIN - Region of a membrane-bound protein predicted to be outside the membrane, in the extracellular region. (); Phobius: TRANSMEMBRANE - Region of a membrane-bound protein predicted to be embedded in the…			Protein tyrosine kinase (PF07714.12, E=3.1e-24)
m.46992	Tonoplast dicarboxylate transporter-like		PANTHER: PTHR10283 - (0); Pfam: PF00939 - Sodium:sulfate symporter transmembrane region (0); Phobius: CYTOPLASMIC_DOMAIN - Region of a membrane-bound protein predicted to be outside the membrane, in the cytoplasm. (); Phobius: CYTOPLASMIC_DOMAIN - Region of a membrane-bound protein predicted to be outside the membrane, in the cytoplasm. (); Phobius: TRANSMEMBRANE - Region of a membrane-bound prot…	K14445		Sodium:sulfate symporter transmembrane region (PF00939.14, E=0.0)
m.39005	None		Pfam: PF10539 - Development and cell death domain (0); ProSiteProfiles: PS51222 - DCD domain profile. (34); SMART: SM00767 - (0)			Development and cell death domain (PF10539.4, E=2.4e-19)
m.110025	Protein flowering locus t-like isoform 1		Gene3D: G3DSA:3.90.280.10 - (0); PANTHER: PTHR11362 - (0); Pfam: PF01161 - Phosphatidylethanolamine-binding protein (0); SUPERFAMILY: SSF49777 - (0)	K16223	Circadian rhythm - plant (ko04712)	Phosphatidylethanolamine-binding protein (PF01161.15, E=5.0e-19) (PB000845, E=1.3e-13)
m.314944	Tpa: leucyl-trna synthetase	GO:0016874 (E=2.746e-101); GO:0006450 (E=2.746e-101); GO:0002161 (E=2.746e-101); GO:0006418 (E=2.746e-101); GO:0000166 (E=2.746e-101); GO:0004823 (E=2.746e-101); GO:0005737 (E=2.746e-101); GO:0006412 (E=2.746e-101); GO:0005524 (E=2.746e-101); GO:0006429 (E=2.746e-101); GO:0004812 (E=2.746e-101); GO:0009507 (E=2.746e-101)	Gene3D: G3DSA:3.90.740.10 - (0); PANTHER: PTHR11946:SF10 - (0); PANTHER: PTHR11946 - (0); SUPERFAMILY: SSF50677 - (0)	K01869	Aminoacyl-tRNA biosynthesis (ko00970)
m.311163	None
m.322095	None	GO:0006310 (E=2.245e-26); GO:0003677 (E=2.245e-26)
m.73627	Dihydrolipoyllysine-residue acetyltransferase component of pyruvatedehydrogenase complex		Gene3D: G3DSA:3.30.559.10 - (0); PANTHER: PTHR23151:SF31 - (0); PANTHER: PTHR23151 - (0); Pfam: PF00198 - 2-oxoacid dehydrogenases acyltransferase (catalytic domain) (0); SUPERFAMILY: SSF52777 - (0)	K00627	Glycolysis / Gluconeogenesis (ko00010)Citrate cycle (TCA cycle) (ko00020)Pyruvate metabolism (ko00620)Metabolic pathways (ko01100)Biosynthesis of secondary metabolites (ko01110)Microbial metabolism in diverse environments (ko01120)Carbon metabolism (ko01200)	2-oxoacid dehydrogenases acyltransferase (catalytic domain) (PF00198.18, E=0.0)
m.63007	Probable peptide nitrate transporter at1g22540-like isoform 1		PANTHER: PTHR11654:SF37 - (0); PANTHER: PTHR11654 - (0); Phobius: TRANSMEMBRANE - Region of a membrane-bound protein predicted to be embedded in the membrane. (); Phobius: TRANSMEMBRANE - Region of a membrane-bound protein predicted to be embedded in the membrane. (); Phobius: NON_CYTOPLASMIC_DOMAIN - Region of a membrane-bound protein predicted to be outside the membrane, in the extracellular re…
m.323763	Ribosomal protein s6	GO:0003735 (E=1.423e-65); GO:0022627 (E=5.779e-67); GO:0006364 (E=5.779e-67); GO:0006412 (E=1.423e-65); GO:0000003 (E=5.779e-67); GO:0002119 (E=5.779e-67); GO:0042274 (E=5.779e-67); GO:0005840 (E=1.423e-65); GO:0008340 (E=5.779e-67); GO:0005622 (E=1.423e-65); GO:0018996 (E=5.779e-67); GO:0030529 (E=1.423e-65)	PANTHER: PTHR11502 - (0); Pfam: PF01092 - Ribosomal protein S6e (0); ProSitePatterns: PS00578 - Ribosomal protein S6e signature. ()	K02991	Ribosome (ko03010)HIF-1 signaling pathway (ko04066)mTOR signaling pathway (ko04150)PI3K-Akt signaling pathway (ko04151)Insulin signaling pathway (ko04910)Proteoglycans in cancer (ko05205)	Ribosomal protein S6e (PF01092.14, E=0.0)
m.304663	None	GO:0009536 (E=1.734e-02)	Coils: Coil - ()
m.119793	Auxin-induced protein 6b-like			K14488	Plant hormone signal transduction (ko04075)
m.320818	None	GO:0003677 (E=5.859e-03); GO:0005634 (E=5.859e-03); GO:0045892 (E=5.859e-03); GO:0008270 (E=5.859e-03); GO:0007275 (E=5.859e-03); GO:0030154 (E=5.859e-03); GO:0035035 (E=5.859e-03); GO:0045670 (E=5.859e-03); GO:0006351 (E=5.859e-03); GO:0000122 (E=5.859e-03)
m.110064	2-cys peroxiredoxin bas1		Gene3D: G3DSA:3.40.30.10 - (0); PANTHER: PTHR10681 - (0); Pfam: PF10417 - C-terminal domain of 1-Cys peroxiredoxin (0); Pfam: PF00578 - AhpC/TSA family (0); ProSiteProfiles: PS51352 - Thioredoxin domain profile. (17); SUPERFAMILY: SSF52833 - (0)	K03386		AhpC/TSA family (PF00578.16, E=1.7e-40)C-terminal domain of 1-Cys peroxiredoxin (PF10417.4, E=3.2e-11)
m.1660	Nb-arc domain containing expressed	GO:0006952 (E=1.019e-23); GO:0043531 (E=1.019e-23)	PANTHER: PTHR23155 - (0); PANTHER: PTHR23155:SF193 - (0)
m.313125	Kinase family protein	GO:0005524 (E=0.000e�); GO:0004672 (E=0.000e�); GO:0006468 (E=0.000e�); GO:0016772 (E=0.000e�); GO:0004674 (E=0.000e�); GO:0016301 (E=1.591e-08); GO:0016310 (E=1.591e-08); GO:0006486 (E=4.628e-08); GO:0004712 (E=4.628e-08); GO:0005575 (E=4.628e-08); GO:0048610 (E=7.895e-08); GO:0048868 (E=7.895e-08)	Gene3D: G3DSA:3.30.200.20 - (0); PANTHER: PTHR23257:SF68 - (0); PANTHER: PTHR23257 - (0); ProSitePatterns: PS00107 - Protein kinases ATP-binding region signature. (); ProSiteProfiles: PS50011 - Protein kinase domain profile. (8); SUPERFAMILY: SSF56112 - (0)
m.100324	None
m.18325	Duf246 domain-containing protein at1g04910-like	GO:0005794 (E=0.000e�)	PANTHER: PTHR31818 - (0); Pfam: PF10250 - GDP-fucose protein O-fucosyltransferase (0); Phobius: SIGNAL_PEPTIDE_N_REGION - N-terminal region of a signal peptide. (); Phobius: SIGNAL_PEPTIDE_C_REGION - C-terminal region of a signal peptide. (); Phobius: SIGNAL_PEPTIDE - Signal peptide region (); Phobius: NON_CYTOPLASMIC_DOMAIN - Region of a membrane-bound protein predicted to be outside the membran…			GDP-fucose protein O-fucosyltransferase (PF10250.4, E=0.0)
m.81078	Subtilisin-like protease-like		Gene3D: G3DSA:3.40.50.200 - (0); Gene3D: G3DSA:3.40.50.200 - (0); Gene3D: G3DSA:3.30.70.80 - (0); PANTHER: PTHR10795:SF17 - (0); PANTHER: PTHR10795 - (0); Pfam: PF05922 - Peptidase inhibitor I9 (0); Pfam: PF00082 - Subtilase family (0); Phobius: TRANSMEMBRANE - Region of a membrane-bound protein predicted to be embedded in the membrane. (); Phobius: CYTOPLASMIC_DOMAIN - Region of a membrane-bound…			Peptidase inhibitor I9 (PF05922.11, E=5.0e-17)Subtilase family (PF00082.17, E=1.6e-05)
m.300094	Low quality protein: probable cytosolic iron-sulfur protein assembly	GO:0016740 (E=2.450e-142); GO:0016573 (E=2.450e-142); GO:0004402 (E=2.450e-142); GO:0016746 (E=2.450e-142)	Gene3D: G3DSA:2.130.10.10 - (0); PANTHER: PTHR19920:SF0 - (0); PANTHER: PTHR19920 - (0); Pfam: PF00400 - WD domain, G-beta repeat (0); Pfam: PF00400 - WD domain, G-beta repeat (0); Pfam: PF00400 - WD domain, G-beta repeat (0); Pfam: PF00400 - WD domain, G-beta repeat (0); Pfam: PF00400 - WD domain, G-beta repeat (0); Pfam: PF00400 - WD domain, G-beta repeat (0); PRINTS: PR00320 - G protein beta W…			WD domain, G-beta repeat (PF00400.27, E=4.4e-09) (PB019334, E=1.2e-06)
m.40670	Nuclease s1-like		Gene3D: G3DSA:1.10.575.10 - (0); PANTHER: PTHR32188 - (0); Pfam: PF02265 - S1/P1 Nuclease (0); SUPERFAMILY: SSF48537 - (0)			S1/P1 Nuclease (PF02265.11, E=1.9e-35)
m.329797	Ribosomal protein l5	GO:0003735 (E=1.395e-72); GO:0008097 (E=1.395e-72); GO:0006412 (E=1.395e-72); GO:0005840 (E=1.395e-72); GO:0005622 (E=1.395e-72); GO:0030529 (E=1.395e-72); GO:0019843 (E=1.395e-72); GO:0005737 (E=1.395e-72); GO:0003723 (E=1.395e-72)	Gene3D: G3DSA:3.30.420.100 - (0); PANTHER: PTHR23410 - (0); Pfam: PF14204 - Ribosomal L18 C-terminal region (0); PRINTS: PR00058 - Ribosomal protein L5 signature (0); PRINTS: PR00058 - Ribosomal protein L5 signature (0); PRINTS: PR00058 - Ribosomal protein L5 signature (0); SUPERFAMILY: SSF53137 - (0)	K02932	Ribosome (ko03010)	Ribosomal L18 C-terminal region (PF14204.1, E=3.1e-21)
m.316165	None	GO:0005739 (E=6.725e-15)
m.329645	Hat family dimerization domain containing protein		PANTHER: PTHR32166 - (0); PANTHER: PTHR32166:SF3 - (0); Pfam: PF04937 - Protein of unknown function (DUF 659) (0); SUPERFAMILY: SSF53098 - (0)			Protein of unknown function (DUF 659) (PF04937.10, E=4.8e-33)
m.37759	Anthranilate phosphoribosyltransferase-like protein	GO:0005618 (E=0.000e�); GO:0005783 (E=0.000e�); GO:0003674 (E=0.000e�); GO:0009506 (E=0.000e�)	Gene3D: G3DSA:2.60.40.150 - (0); PANTHER: PTHR10024 - (0); PANTHER: PTHR10024:SF97 - (0); Pfam: PF00168 - C2 domain (0); ProSiteProfiles: PS50004 - C2 domain profile. (10); SMART: SM00239 - Protein kinase C conserved region 2 (CalB) (0); SUPERFAMILY: SSF49562 - (0)			C2 domain (PF00168.25, E=9.6e-16) (PB001107, E=1.4e-12)
m.322121	Receptor like protein kinase	GO:0016023 (E=1.150e-58); GO:0005524 (E=1.836e-56); GO:0004672 (E=1.836e-56); GO:0006468 (E=1.836e-56); GO:0016772 (E=1.836e-56); GO:0004674 (E=1.836e-56)	Gene3D: G3DSA:2.60.120.200 - (0); Gene3D: G3DSA:1.10.510.10 - (0); Gene3D: G3DSA:3.30.200.20 - (0); PANTHER: PTHR24420:SF121 - (0); PANTHER: PTHR24420 - (0); Pfam: PF07714 - Protein tyrosine kinase (0); Phobius: CYTOPLASMIC_DOMAIN - Region of a membrane-bound protein predicted to be outside the membrane, in the cytoplasm. (); Phobius: NON_CYTOPLASMIC_DOMAIN - Region of a membrane-bound protein pr…			Protein tyrosine kinase (PF07714.12, E=3.2e-11) (PB003458, E=4.0e-11)
m.327543	Pattern formation protein emb30-like	GO:0032012 (E=1.193e-74); GO:0005086 (E=1.193e-74); GO:0005622 (E=1.193e-74); GO:0009846 (E=1.469e-48); GO:0090406 (E=1.469e-48); GO:0006508 (E=4.922e-48); GO:0004252 (E=4.922e-48); GO:0016787 (E=4.922e-48); GO:0043086 (E=4.922e-48); GO:0042802 (E=4.922e-48)	Gene3D: G3DSA:1.10.1000.11 - (0); PANTHER: PTHR10663 - (0); PANTHER: PTHR10663:SF6 - (0); Pfam: PF01369 - Sec7 domain (0); ProSiteProfiles: PS50190 - SEC7 domain profile. (14); SUPERFAMILY: SSF48425 - (0)			Sec7 domain (PF01369.15, E=1.1e-25)
m.84195	Protein kinase		Gene3D: G3DSA:1.10.510.10 - (0); Gene3D: G3DSA:3.30.200.20 - (0); PANTHER: PTHR22974 - (0); PANTHER: PTHR22974:SF11 - (0); Pfam: PF00069 - Protein kinase domain (0); ProSitePatterns: PS00107 - Protein kinases ATP-binding region signature. (); ProSitePatterns: PS00108 - Serine/Threonine protein kinases active-site signature. (); ProSiteProfiles: PS50011 - Protein kinase domain profile. (39); SMART…	K08866	Cell cycle (ko04110)Cell cycle - yeast (ko04111)	Protein kinase domain (PF00069.20, E=0.0)
m.13310	Hypothetical protein osi 34166	GO:0005739 (E=2.309e-81)	PANTHER: PTHR31973:SF0 - (0); PANTHER: PTHR31973 - (0); Pfam: PF10551 - MULE transposase domain (0); Pfam: PF04434 - SWIM zinc finger (0); ProSiteProfiles: PS50966 - Zinc finger SWIM-type profile. (9); SMART: SM00575 - plant mutator transposase zinc finger (0)			MULE transposase domain (PF10551.4, E=1.6e-08)SWIM zinc finger (PF04434.12, E=3.0e-07)
m.69667	None		Gene3D: G3DSA:2.170.260.10 - (0); PANTHER: PTHR22891:SF0 - (0); PANTHER: PTHR22891 - (0); Pfam: PF02170 - PAZ domain (0); ProSiteProfiles: PS50821 - PAZ domain profile. (17); SMART: SM00949 - (0); SUPERFAMILY: SSF101690 - (0)	K11593		PAZ domain (PF02170.17, E=2.9e-19) (PB000143, E=1.6e-11)
m.28323	None
m.37366	Structure-specific recognition protein 1		Gene3D: G3DSA:2.30.29.30 - (0); Pfam: PF03531 - Structure-specific recognition protein (SSRP1) (0)	K09272		Structure-specific recognition protein (SSRP1) (PF03531.9, E=0.0)
m.39353	None		PANTHER: PTHR17972 - (0); Pfam: PF03813 - Nrap protein (0); Phobius: TRANSMEMBRANE - Region of a membrane-bound protein predicted to be embedded in the membrane. (); Phobius: CYTOPLASMIC_DOMAIN - Region of a membrane-bound protein predicted to be outside the membrane, in the cytoplasm. (); Phobius: NON_CYTOPLASMIC_DOMAIN - Region of a membrane-bound protein predicted to be outside the membrane, i…	K14544	Ribosome biogenesis in eukaryotes (ko03008)	Nrap protein (PF03813.9, E=0.0)
m.322842	None	GO:0003723 (E=2.328e-48); GO:0006278 (E=2.328e-48); GO:0003964 (E=2.328e-48)	PANTHER: PTHR19446 - (0); PANTHER: PTHR19446:SF34 - (0)
m.47743	Fructan exohydrolase
m.317796	Protein kinase receptor type precursor	GO:0005524 (E=2.149e-45); GO:0004672 (E=2.149e-45); GO:0006468 (E=2.149e-45); GO:0016772 (E=2.149e-45); GO:0004674 (E=2.149e-45); GO:0016023 (E=1.384e-78)	Gene3D: G3DSA:3.30.200.20 - (0); Gene3D: G3DSA:1.10.510.10 - (0); PANTHER: PTHR24420 - (0); PANTHER: PTHR24420:SF44 - (0); Pfam: PF07714 - Protein tyrosine kinase (0); ProSitePatterns: PS00107 - Protein kinases ATP-binding region signature. (); ProSiteProfiles: PS50011 - Protein kinase domain profile. (12); SUPERFAMILY: SSF56112 - (0)			Protein tyrosine kinase (PF07714.12, E=5.7e-15)
m.65367	None		Gene3D: G3DSA:1.20.1280.50 - (0); Pfam: PF00646 - F-box domain (0); SMART: SM00256 - A Receptor for Ubiquitination Targets (0); SUPERFAMILY: SSF81383 - (0); SUPERFAMILY: SSF50965 - (0)			(PB019735, E=2.1e-23) (PB001341, E=1.9e-11)F-box domain (PF00646.28, E=3.9e-06)
m.36920	None
m.100423	Protein phosphatase 2a 55 kda b regulatory subunit		Gene3D: G3DSA:2.130.10.10 - (0); Gene3D: G3DSA:2.130.10.10 - (0); PANTHER: PTHR11871:SF0 - (0); PANTHER: PTHR11871 - (0); PIRSF: PIRSF037309 - (0); PRINTS: PR00600 - Protein phosphatase PP2A 55kDa regulatory subunit signature (0); PRINTS: PR00600 - Protein phosphatase PP2A 55kDa regulatory subunit signature (0); PRINTS: PR00600 - Protein phosphatase PP2A 55kDa regulatory subunit signature (0); PR…	K04354	mRNA surveillance pathway (ko03015)Cell cycle - yeast (ko04111)PI3K-Akt signaling pathway (ko04151)Hippo signaling pathway (ko04390)Hippo signaling pathway - fly (ko04391)Tight junction (ko04530)Dopaminergic synapse (ko04728)Chagas disease (American trypanosomiasis) (ko05142)Hepatitis C (ko05160)	(PB003129, E=2.6e-19)
m.323084	Ribosomal protein s6	GO:0003735 (E=6.479e-10); GO:0022627 (E=6.479e-10); GO:0030529 (E=6.479e-10); GO:0005634 (E=6.479e-10); GO:0006364 (E=6.479e-10); GO:0006412 (E=6.479e-10); GO:0042593 (E=6.479e-10); GO:0042274 (E=6.479e-10); GO:0048471 (E=6.479e-10); GO:0005840 (E=6.479e-10); GO:0005622 (E=6.479e-10)	PANTHER: PTHR11502 - (0)	K02991	Ribosome (ko03010)HIF-1 signaling pathway (ko04066)mTOR signaling pathway (ko04150)PI3K-Akt signaling pathway (ko04151)Insulin signaling pathway (ko04910)Proteoglycans in cancer (ko05205)
m.323991	60s ribosomal protein l4-like	GO:0003735 (E=1.263e-53); GO:0006412 (E=1.263e-53); GO:0005840 (E=1.263e-53)	Gene3D: G3DSA:3.40.1370.10 - (0); PANTHER: PTHR19431 - (0); Pfam: PF00573 - Ribosomal protein L4/L1 family (0); SUPERFAMILY: SSF52166 - (0)	K02930	Ribosome (ko03010)	Ribosomal protein L4/L1 family (PF00573.17, E=5.4e-14)
m.14017	None	GO:0005524 (E=4.150e-28); GO:0004672 (E=4.150e-28); GO:0000166 (E=4.150e-28); GO:0006468 (E=4.150e-28); GO:0016772 (E=4.150e-28)
m.325350	Retrotransposon ty1-copia subclass	GO:0005739 (E=2.276e-63); GO:0003676 (E=4.051e-36); GO:0009055 (E=4.051e-36); GO:0022900 (E=4.051e-36); GO:0009536 (E=2.593e-14)	PANTHER: PTHR11439:SF127 - (0); PANTHER: PTHR11439 - (0); Pfam: PF07727 - Reverse transcriptase (RNA-dependent DNA polymerase) (0)			Reverse transcriptase (RNA-dependent DNA polymerase) (PF07727.9, E=1.4e-05)
m.1090	None		Gene3D: G3DSA:1.25.40.10 - (0); Gene3D: G3DSA:1.25.40.10 - (0); Phobius: TRANSMEMBRANE - Region of a membrane-bound protein predicted to be embedded in the membrane. (); Phobius: CYTOPLASMIC_DOMAIN - Region of a membrane-bound protein predicted to be outside the membrane, in the cytoplasm. (); Phobius: NON_CYTOPLASMIC_DOMAIN - Region of a membrane-bound protein predicted to be outside the membran…			(PB005880, E=1.8e-17)
m.8105	Heat repeat-containing protein	GO:0000226 (E=0.000e�); GO:0005991 (E=0.000e�); GO:0050665 (E=0.000e�); GO:0000911 (E=0.000e�); GO:0005982 (E=0.000e�); GO:0009630 (E=0.000e�); GO:0010267 (E=0.000e�); GO:0005975 (E=0.000e�); GO:0010050 (E=0.000e�); GO:0035196 (E=0.000e�); GO:0010228 (E=0.000e�); GO:0016926 (E=0.000e�); GO:0005829 (E=0.000e�); GO:0009616 (E=0.000e�)	Gene3D: G3DSA:1.25.10.10 - (0); Gene3D: G3DSA:1.25.10.10 - (0); Gene3D: G3DSA:1.25.10.10 - (0); PANTHER: PTHR21663 - (0); Phobius: CYTOPLASMIC_DOMAIN - Region of a membrane-bound protein predicted to be outside the membrane, in the cytoplasm. (); Phobius: TRANSMEMBRANE - Region of a membrane-bound protein predicted to be embedded in the membrane. (); Phobius: TRANSMEMBRANE - Region of a membrane-…			(PB009493, E=5.70048e-42) (PB016726, E=1.9e-36) (PB003218, E=3.4e-19) (PB002907, E=1.4e-16) (PB004276, E=6.5e-16) (PB010406, E=2.7e-15) (PB018829, E=2.8e-11)
m.299169	Predicted: uncharacterized protein loc100836190	GO:0009536 (E=1.019e-60); GO:0009507 (E=6.241e-26); GO:0009505 (E=6.241e-26)
m.100148	Hypersensitive-induced reaction protein 4		Phobius: TRANSMEMBRANE - Region of a membrane-bound protein predicted to be embedded in the membrane. (); Phobius: CYTOPLASMIC_DOMAIN - Region of a membrane-bound protein predicted to be outside the membrane, in the cytoplasm. (); Phobius: CYTOPLASMIC_DOMAIN - Region of a membrane-bound protein predicted to be outside the membrane, in the cytoplasm. (); Phobius: NON_CYTOPLASMIC_DOMAIN - Region of…
m.102907	None		Coils: Coil - (); PANTHER: PTHR24015:SF203 - (0); PANTHER: PTHR24015 - (0); Pfam: PF13812 - Pentatricopeptide repeat domain (0); Pfam: PF01535 - PPR repeat (0); Pfam: PF01535 - PPR repeat (0); Pfam: PF13041 - PPR repeat family (0); Pfam: PF13041 - PPR repeat family (0); ProSiteProfiles: PS51375 - Pentatricopeptide (PPR) repeat profile. (7); ProSiteProfiles: PS51375 - Pentatricopeptide (PPR) repea…			PPR repeat family (PF13041.1, E=3.6e-09)Pentatricopeptide repeat domain (PF13812.1, E=0.023)PPR repeat (PF01535.15, E=0.12)
m.302250	L-type lectin-domain containing receptor kinase -like	GO:0005524 (E=1.709e-34); GO:0004672 (E=1.709e-34); GO:0030246 (E=1.709e-34); GO:0000166 (E=7.673e-35); GO:0006468 (E=1.709e-34); GO:0016772 (E=1.709e-34); GO:0004674 (E=1.709e-34); GO:0016023 (E=2.963e-18)	Gene3D: G3DSA:2.60.120.200 - (0); Pfam: PF00139 - Legume lectin domain (0); SignalP_GRAM_NEGATIVE: SignalP-TM - (); SignalP_GRAM_POSITIVE: SignalP-TM - (); SUPERFAMILY: SSF49899 - (0)			Legume lectin domain (PF00139.14, E=2.5e-07)
m.29856	Predicted protein		Gene3D: G3DSA:2.60.120.330 - (0); Gene3D: G3DSA:3.30.40.10 - (0); SUPERFAMILY: SSF57850 - (0); SUPERFAMILY: SSF51197 - (0)			(PB009220, E=5.0e-05)
m.105059	Protein kinase superfamily protein		Gene3D: G3DSA:1.10.510.10 - (0); PANTHER: PTHR24420 - (0); PANTHER: PTHR24420:SF213 - (0); Pfam: PF00069 - Protein kinase domain (0); ProSiteProfiles: PS50011 - Protein kinase domain profile. (13); SUPERFAMILY: SSF56112 - (0)			Protein kinase domain (PF00069.20, E=1.2e-09)
m.50243	Predicted protein					(PB015843, E=2.3e-24)
m.107143	None	GO:0016747 (E=1.378e-29)	Gene3D: G3DSA:3.30.559.10 - (0); Gene3D: G3DSA:3.30.559.10 - (0); PANTHER: PTHR31782 - (0); PANTHER: PTHR31782:SF0 - (0); Pfam: PF02458 - Transferase family (0); SUPERFAMILY: SSF52777 - (0); TMHMM: TMhelix - Region of a membrane-bound protein predicted to be embedded in the membrane. ()			Transferase family (PF02458.10, E=3.7e-40)
m.330538	P40-like protein	GO:0003735 (E=1.197e-35); GO:0006412 (E=1.197e-35); GO:0015935 (E=1.197e-35); GO:0005737 (E=1.197e-35); GO:0030529 (E=1.197e-35); GO:0005840 (E=1.197e-35); GO:0005622 (E=1.197e-35); GO:0042256 (E=1.197e-35); GO:0022626 (E=1.197e-35); GO:0016020 (E=1.197e-35); GO:0005634 (E=1.197e-35); GO:0006970 (E=1.197e-35); GO:0009651 (E=1.197e-35); GO:0005886 (E=1.197e-35); GO:0009507 (E=1.197e-35)	Gene3D: G3DSA:3.40.50.10490 - (0); PANTHER: PTHR11489 - (0); PANTHER: PTHR11489:SF7 - (0); Pfam: PF00318 - Ribosomal protein S2 (0); PRINTS: PR00395 - Ribosomal protein S2 signature (0); PRINTS: PR00395 - Ribosomal protein S2 signature (0); SUPERFAMILY: SSF52313 - (0)	K02998	Ribosome (ko03010)	Ribosomal protein S2 (PF00318.15, E=3.6e-14)
m.70000	Coatomer subunit beta -2-like	GO:0030117 (E=9.481e-09); GO:0016192 (E=9.481e-09); GO:0005198 (E=9.481e-09); GO:0006886 (E=9.481e-09); GO:0007010 (E=9.481e-09); GO:0030126 (E=9.481e-09); GO:0006094 (E=9.481e-09); GO:0010498 (E=9.481e-09); GO:0005829 (E=9.481e-09)	Gene3D: G3DSA:2.130.10.10 - (0); PANTHER: PTHR19876:SF2 - (0); PANTHER: PTHR19876 - (0); Pfam: PF00400 - WD domain, G-beta repeat (0); ProSitePatterns: PS00678 - Trp-Asp (WD) repeats signature. (); ProSiteProfiles: PS50082 - Trp-Asp (WD) repeats profile. (16); ProSiteProfiles: PS50294 - Trp-Asp (WD) repeats circular profile. (17); SMART: SM00320 - WD40 repeats (0); SUPERFAMILY: SSF50978 - (0)	K17302		WD domain, G-beta repeat (PF00400.27, E=6.2e-11)
m.53236	Serrate-related c2h2 zinc-finger family protein	GO:0008270 (E=2.883e�); GO:0005622 (E=2.883e�); GO:0031053 (E=7.560e-27); GO:2000011 (E=7.560e-27); GO:0048367 (E=7.560e-27); GO:0010267 (E=7.560e-27); GO:0005730 (E=7.560e-27); GO:0048509 (E=7.560e-27); GO:0005829 (E=7.560e-27); GO:0016607 (E=7.560e-27); GO:0009507 (E=7.560e-27)	PANTHER: PTHR13165 - (0); PANTHER: PTHR13165:SF0 - (0); Pfam: PF04959 - Arsenite-resistance protein 2 (0); Pfam: PF12066 - Domain of unknown function (DUF3546) (0); ProSitePatterns: PS00028 - Zinc finger C2H2 type domain signature. ()			Domain of unknown function (DUF3546) (PF12066.3, E=2.2e-28)Arsenite-resistance protein 2 (PF04959.8, E=4.6e-06)
m.320655	None	GO:0019028 (E=5.341e-03)	Phobius: TRANSMEMBRANE - Region of a membrane-bound protein predicted to be embedded in the membrane. (); Phobius: NON_CYTOPLASMIC_DOMAIN - Region of a membrane-bound protein predicted to be outside the membrane, in the extracellular region. (); Phobius: CYTOPLASMIC_DOMAIN - Region of a membrane-bound protein predicted to be outside the membrane, in the cytoplasm. (); SignalP_EUK: SignalP-noTM - …
m.83790	Mate efflux family protein	GO:0016020 (E=1.143e-06)	PANTHER: PTHR11206 - (0); PANTHER: PTHR11206:SF21 - (0); Pfam: PF01554 - MatE (0); Phobius: CYTOPLASMIC_DOMAIN - Region of a membrane-bound protein predicted to be outside the membrane, in the cytoplasm. (); Phobius: TRANSMEMBRANE - Region of a membrane-bound protein predicted to be embedded in the membrane. (); Phobius: NON_CYTOPLASMIC_DOMAIN - Region of a membrane-bound protein predicted to be …	K03327		MatE (PF01554.13, E=2.6e-22)
m.329854	40s ribosomal protein	GO:0003735 (E=2.496e-46); GO:0022627 (E=6.831e-44); GO:0022626 (E=2.496e-46); GO:0016020 (E=2.496e-46); GO:0005773 (E=2.496e-46); GO:0030529 (E=2.496e-46); GO:0003676 (E=2.496e-46); GO:0006412 (E=2.496e-46); GO:0003723 (E=2.496e-46); GO:0005840 (E=2.496e-46); GO:0005730 (E=2.496e-46); GO:0005622 (E=2.496e-46); GO:0005618 (E=2.496e-46); GO:0005886 (E=2.496e-46); GO:0009507 (E=2.496e-46); GO:000953…	Gene3D: G3DSA:1.10.8.50 - (0); PANTHER: PTHR10871 - (0); PANTHER: PTHR10871:SF2 - (0); Pfam: PF00416 - Ribosomal protein S13/S18 (0); PIRSF: PIRSF002134 - (0); ProSiteProfiles: PS50159 - Ribosomal protein S13 family profile. (17); SUPERFAMILY: SSF46946 - (0)	K02964	Ribosome (ko03010)	Ribosomal protein S13/S18 (PF00416.17, E=1.4e-16)
m.100851	None	GO:0006952 (E=1.077e-28); GO:0043531 (E=1.077e-28)	Coils: Coil - (); Gene3D: G3DSA:3.80.10.10 - (0); PANTHER: PTHR23155:SF152 - (0); PANTHER: PTHR23155 - (0); Pfam: PF00931 - NB-ARC domain (0); SUPERFAMILY: SSF52058 - (0)			NB-ARC domain (PF00931.17, E=1.4e-09)
m.42898	Sugar transport protein 5		PANTHER: PTHR24063 - (0); PANTHER: PTHR24063:SF72 - (0); Pfam: PF00083 - Sugar (and other) transporter (0); Phobius: CYTOPLASMIC_DOMAIN - Region of a membrane-bound protein predicted to be outside the membrane, in the cytoplasm. (); Phobius: NON_CYTOPLASMIC_DOMAIN - Region of a membrane-bound protein predicted to be outside the membrane, in the extracellular region. (); Phobius: CYTOPLASMIC_DOMAI…			Sugar (and other) transporter (PF00083.19, E=5.8e-14)
m.135806	Arogenate dehydrogenase isoform 2			K15227	Phenylalanine, tyrosine and tryptophan biosynthesis (ko00400)Metabolic pathways (ko01100)Biosynthesis of amino acids (ko01230)
m.7920	Beta-glucuronidase precursor	GO:0005975 (E=1.025e-97); GO:0043169 (E=1.025e-97); GO:0016798 (E=1.025e-97); GO:0016020 (E=1.025e-97); GO:0003824 (E=1.025e-97); GO:0016023 (E=2.211e-92); GO:0009505 (E=1.610e-129)	Gene3D: G3DSA:3.20.20.80 - (0); PANTHER: PTHR14363:SF7 - (0); PANTHER: PTHR14363 - (0); Pfam: PF03662 - Glycosyl hydrolase family 79, N-terminal domain (0); SUPERFAMILY: SSF51445 - (0)			Glycosyl hydrolase family 79, N-terminal domain (PF03662.9, E=0.0)
m.320288	40s ribosomal protein s1	GO:0003735 (E=1.838e-65); GO:0006412 (E=1.838e-65); GO:0005737 (E=1.838e-65); GO:0030529 (E=1.838e-65); GO:0005840 (E=1.838e-65); GO:0005622 (E=1.838e-65)	PANTHER: PTHR11830 - (0); Pfam: PF01015 - Ribosomal S3Ae family (0); ProSitePatterns: PS01191 - Ribosomal protein S3Ae signature. ()	K02984	Ribosome (ko03010)	Ribosomal S3Ae family (PF01015.13, E=0.0)
m.87943	None		PANTHER: PTHR31087 - (0); PANTHER: PTHR31087:SF0 - (0); Pfam: PF04525 - Tubby C 2 (0); SUPERFAMILY: SSF54518 - (0)			Tubby C 2 (PF04525.7, E=1.4e-18)
m.315861	60s ribosomal protein l3	GO:0003735 (E=1.176e-51); GO:0006412 (E=1.176e-51); GO:0030529 (E=1.176e-51); GO:0005840 (E=1.176e-51); GO:0005622 (E=1.176e-51)	Gene3D: G3DSA:3.30.1430.10 - (0); Gene3D: G3DSA:4.10.960.10 - (0); PANTHER: PTHR11363 - (0); Pfam: PF00297 - Ribosomal protein L3 (0); SUPERFAMILY: SSF50447 - (0)	K02925	Ribosome (ko03010)	Ribosomal protein L3 (PF00297.17, E=1.3004e-42)
m.93822	Tpa: duf594 domain containing family protein		Pfam: PF13968 - Domain of unknown function (DUF4220) (0); Pfam: PF04578 - Protein of unknown function, DUF594 (0); Phobius: TRANSMEMBRANE - Region of a membrane-bound protein predicted to be embedded in the membrane. (); Phobius: TRANSMEMBRANE - Region of a membrane-bound protein predicted to be embedded in the membrane. (); Phobius: TRANSMEMBRANE - Region of a membrane-bound protein predicted to…			Domain of unknown function (DUF4220) (PF13968.1, E=5.1e-25)Protein of unknown function, DUF594 (PF04578.8, E=7.0e-21)
m.37375	Histone deacetylase-like		Gene3D: G3DSA:3.40.800.20 - (0); PANTHER: PTHR10625 - (0); PANTHER: PTHR10625:SF28 - (0); Pfam: PF00850 - Histone deacetylase domain (0); PRINTS: PR01271 - Histone deacetylase signature (0); PRINTS: PR01271 - Histone deacetylase signature (0); PRINTS: PR01271 - Histone deacetylase signature (0); PRINTS: PR01271 - Histone deacetylase signature (0); SUPERFAMILY: SSF52768 - (0)	K06067	Cell cycle (ko04110)Notch signaling pathway (ko04330)Huntington's disease (ko05016)Alcoholism (ko05034)Epstein-Barr virus infection (ko05169)Pathways in cancer (ko05200)Transcriptional misregulation in cancer (ko05202)Viral carcinogenesis (ko05203)Chronic myeloid leukemia (ko05220)	Histone deacetylase domain (PF00850.14, E=6.8e-20)
m.8875	Substrate binding domain containing expressed	GO:0000166 (E=0.000e�); GO:0044237 (E=0.000e�); GO:0003824 (E=0.000e�); GO:0050662 (E=0.000e�); GO:0048040 (E=0.000e�); GO:0042732 (E=0.000e�); GO:0005886 (E=0.000e�); GO:0016023 (E=0.000e�)	Gene3D: G3DSA:3.90.25.10 - (0); Gene3D: G3DSA:3.40.50.720 - (0); PANTHER: PTHR10366:SF35 - (0); PANTHER: PTHR10366 - (0); Pfam: PF01370 - NAD dependent epimerase/dehydratase family (0); SUPERFAMILY: SSF51735 - (0)			NAD dependent epimerase/dehydratase family (PF01370.16, E=4.06377e-44) (PB000146, E=0.00041)
m.23140	Rapid alkalinization factor family protein	GO:0016023 (E=2.787e-21)	Pfam: PF05498 - Rapid ALkalinization Factor (RALF) (0); Phobius: SIGNAL_PEPTIDE - Signal peptide region (); Phobius: SIGNAL_PEPTIDE_N_REGION - N-terminal region of a signal peptide. (); Phobius: NON_CYTOPLASMIC_DOMAIN - Region of a membrane-bound protein predicted to be outside the membrane, in the extracellular region. (); Phobius: SIGNAL_PEPTIDE_H_REGION - Hydrophobic region of a signal peptide…			Rapid ALkalinization Factor (RALF) (PF05498.6, E=1.7e-23)
m.29635	6-4 photolyase		Gene3D: G3DSA:1.10.579.10 - (0); PANTHER: PTHR11455 - (0); Pfam: PF03441 - FAD binding domain of DNA photolyase (0); SUPERFAMILY: SSF48173 - (0)	K02295	Circadian rhythm (ko04710)	FAD binding domain of DNA photolyase (PF03441.9, E=0.0)
m.81834	Probable cysteine desulfurase-like		Gene3D: G3DSA:3.90.1150.10 - (0); Gene3D: G3DSA:3.40.640.10 - (0); PANTHER: PTHR11601:SF13 - (0); PANTHER: PTHR11601 - (0); Pfam: PF00266 - Aminotransferase class-V (0); SUPERFAMILY: SSF53383 - (0); SUPERFAMILY: SSF53383 - (0)			Aminotransferase class-V (PF00266.14, E=6.8e-32)
m.85292	Predicted protein		PANTHER: PTHR20961:SF0 - (0); PANTHER: PTHR20961 - (0); Pfam: PF04577 - Protein of unknown function (DUF563) (0); Phobius: CYTOPLASMIC_DOMAIN - Region of a membrane-bound protein predicted to be outside the membrane, in the cytoplasm. (); Phobius: TRANSMEMBRANE - Region of a membrane-bound protein predicted to be embedded in the membrane. (); Phobius: NON_CYTOPLASMIC_DOMAIN - Region of a membrane…			Protein of unknown function (DUF563) (PF04577.9, E=2.0e-20)
m.16985	Trehalose-phosphate phosphatase-like	GO:0005992 (E=0.000e�); GO:0008152 (E=0.000e�); GO:0003824 (E=0.000e�)	Gene3D: G3DSA:3.40.50.1000 - (0); Gene3D: G3DSA:3.40.50.1000 - (0); PANTHER: PTHR10788 - (0); Pfam: PF02358 - Trehalose-phosphatase (0); SUPERFAMILY: SSF56784 - (0); TIGRFAM: TIGR00685 - T6PP: trehalose-phosphatase (0); TIGRFAM: TIGR01484 - HAD-SF-IIB: HAD hydrolase, family IIB (0)	K01087	Starch and sucrose metabolism (ko00500)Metabolic pathways (ko01100)	Trehalose-phosphatase (PF02358.11, E=0.0)
m.95484	Hydroxyproline-rich glyco	GO:0005737 (E=0.000e�); GO:0005886 (E=1.157e-180); GO:0005739 (E=0.000e�)	Gene3D: G3DSA:1.20.1270.60 - (0); PANTHER: PTHR31127 - (0); Pfam: PF03114 - BAR domain (0); SUPERFAMILY: SSF103657 - (0)			(PB015666, E=3.4e-13)BAR domain (PF03114.13, E=4.1e-07)
m.92564	None		Coils: Coil - (); Gene3D: G3DSA:3.40.50.300 - (0); Gene3D: G3DSA:3.30.1220.10 - (0); PANTHER: PTHR13748 - (0); PANTHER: PTHR13748:SF17 - (0); Pfam: PF07683 - Cobalamin synthesis protein cobW C-terminal domain (0); Pfam: PF02492 - CobW/HypB/UreG, nucleotide-binding domain (0); SMART: SM00833 - Cobalamin synthesis protein cobW C-terminal domain (0); SUPERFAMILY: SSF90002 - (0); SUPERFAMILY: SSF5254…			CobW/HypB/UreG, nucleotide-binding domain (PF02492.14, E=0.0)Cobalamin synthesis protein cobW C-terminal domain (PF07683.9, E=4.3e-19)
m.101796	None
m.316896	None		Coils: Coil - ()
m.323228	60s ribosomal protein l13-2	GO:0003735 (E=1.754e-47); GO:0022626 (E=1.754e-47); GO:0016020 (E=1.754e-47); GO:0022625 (E=1.754e-47); GO:0030529 (E=1.754e-47); GO:0006412 (E=1.754e-47); GO:0005840 (E=1.754e-47); GO:0005730 (E=1.754e-47); GO:0005622 (E=1.754e-47); GO:0005618 (E=1.754e-47); GO:0005829 (E=1.754e-47); GO:0005886 (E=1.754e-47)	PANTHER: PTHR11722:SF0 - (0); PANTHER: PTHR11722 - (0); Pfam: PF01294 - Ribosomal protein L13e (0)	K02873	Ribosome (ko03010)	Ribosomal protein L13e (PF01294.13, E=0.0)
m.322727	Rab gdp dissociation inhibitor	GO:0005093 (E=1.492e-83); GO:0015031 (E=1.492e-83); GO:0009506 (E=3.020e-68); GO:0051049 (E=3.020e-68); GO:0042732 (E=3.020e-68); GO:0050665 (E=3.020e-68); GO:0010228 (E=3.020e-68); GO:0016926 (E=3.020e-68); GO:0005829 (E=3.020e-68); GO:0016192 (E=3.020e-68)	Gene3D: G3DSA:3.30.519.10 - (0); PANTHER: PTHR11787 - (0); Pfam: PF00996 - GDP dissociation inhibitor (0); PRINTS: PR00892 - Rab GDI protein signature (0); PRINTS: PR00892 - Rab GDI protein signature (0); PRINTS: PR00892 - Rab GDI protein signature (0); PRINTS: PR00892 - Rab GDI protein signature (0); SUPERFAMILY: SSF54373 - (0); SUPERFAMILY: SSF51905 - (0)	K17255		GDP dissociation inhibitor (PF00996.13, E=0.0)
m.49817	Retrotransposon ty3-gypsy subclass		Gene3D: G3DSA:3.30.70.270 - (0); Gene3D: G3DSA:3.30.420.10 - (0); PANTHER: PTHR10178 - (0); PANTHER: PTHR10178:SF41 - (0); Pfam: PF00078 - Reverse transcriptase (RNA-dependent DNA polymerase) (0); ProSiteProfiles: PS50878 - Reverse transcriptase (RT) catalytic domain profile. (13); SUPERFAMILY: SSF56672 - (0)	K07497		(PB018289, E=0.0) (PB001078, E=0.0) (PB010682, E=1.4e-28)Reverse transcriptase (RNA-dependent DNA polymerase) (PF00078.22, E=7.2e-11) (PB001974, E=1.2e-10)
m.322802	None	GO:0016023 (E=4.140e-15); GO:0043086 (E=6.847e-07); GO:0004857 (E=6.847e-07); GO:0030599 (E=6.847e-07)	Gene3D: G3DSA:1.20.140.40 - (0); SUPERFAMILY: SSF101148 - (0)
m.329424	Protein		Gene3D: G3DSA:3.20.20.70 - (0); Gene3D: G3DSA:3.20.20.70 - (0); PANTHER: PTHR31829 - (0); PANTHER: PTHR31829:SF0 - (0); Pfam: PF01680 - SOR/SNZ family (0); ProSiteProfiles: PS51129 - PdxS/SNZ family profile. (63); SUPERFAMILY: SSF51366 - (0)	K06215	Vitamin B6 metabolism (ko00750)	SOR/SNZ family (PF01680.12, E=0.0)
m.305178	Spore coat protein	GO:0016023 (E=3.071e-76); GO:0005507 (E=3.071e-76); GO:0016020 (E=4.021e-68); GO:0016682 (E=4.021e-68); GO:0055114 (E=4.021e-68); GO:0016491 (E=4.021e-68); GO:0016036 (E=4.021e-68); GO:0080167 (E=4.021e-68); GO:0046872 (E=4.021e-68); GO:0005783 (E=4.021e-68); GO:0005618 (E=4.021e-68); GO:0010073 (E=4.021e-68)	Gene3D: G3DSA:2.60.40.420 - (0); PANTHER: PTHR11709 - (0); PANTHER: PTHR11709:SF2 - (0); Pfam: PF07731 - Multicopper oxidase (0); Phobius: NON_CYTOPLASMIC_DOMAIN - Region of a membrane-bound protein predicted to be outside the membrane, in the extracellular region. (); Phobius: TRANSMEMBRANE - Region of a membrane-bound protein predicted to be embedded in the membrane. (); Phobius: CYTOPLASMIC_DO…			Multicopper oxidase (PF07731.9, E=7.0e-10)
m.25040	Wall-associated receptor kinase 3-like	GO:0005524 (E=2.123e-45); GO:0004672 (E=2.123e-45); GO:0000166 (E=2.123e-45); GO:0006468 (E=2.123e-45); GO:0016772 (E=2.123e-45); GO:0004674 (E=2.123e-45); GO:0016023 (E=1.420e-49)	Gene3D: G3DSA:1.10.510.10 - (0); PANTHER: PTHR24420 - (0); PANTHER: PTHR24420:SF99 - (0); Pfam: PF07714 - Protein tyrosine kinase (0); ProSiteProfiles: PS50011 - Protein kinase domain profile. (9); SUPERFAMILY: SSF56112 - (0)			Protein tyrosine kinase (PF07714.12, E=3.7e-05)
m.6108	None	GO:0009536 (E=3.497e-13)	SUPERFAMILY: SSF56112 - (0)	K12837	Spliceosome (ko03040)
m.57384	Hva22-like protein k-like		PANTHER: PTHR12300 - (0); PANTHER: PTHR12300:SF12 - (0); Pfam: PF03134 - TB2/DP1, HVA22 family (0); Phobius: CYTOPLASMIC_DOMAIN - Region of a membrane-bound protein predicted to be outside the membrane, in the cytoplasm. (); Phobius: TRANSMEMBRANE - Region of a membrane-bound protein predicted to be embedded in the membrane. (); Phobius: NON_CYTOPLASMIC_DOMAIN - Region of a membrane-bound protein…	K17279		TB2/DP1, HVA22 family (PF03134.14, E=2.1e-23)
m.99628	Srs3 protein		Gene3D: G3DSA:3.40.850.10 - (0); PANTHER: PTHR24115 - (0); PANTHER: PTHR24115:SF0 - (0); Pfam: PF00225 - Kinesin motor domain (0); ProSiteProfiles: PS50067 - Kinesin motor domain profile. (26); SMART: SM00129 - Kinesin motor, catalytic domain. ATPase. (0); SUPERFAMILY: SSF52540 - (0)	K10393		Kinesin motor domain (PF00225.18, E=2.4e-33)
m.329924	None	GO:0009536 (E=8.538e-42)	PANTHER: PTHR19446 - (0); PANTHER: PTHR19446:SF34 - (0); Pfam: PF00078 - Reverse transcriptase (RNA-dependent DNA polymerase) (0); ProSiteProfiles: PS50878 - Reverse transcriptase (RT) catalytic domain profile. (13); SignalP_EUK: SignalP-noTM - (); SUPERFAMILY: SSF56672 - (0)			Reverse transcriptase (RNA-dependent DNA polymerase) (PF00078.22, E=1.3e-15) (PB000663, E=7.1e-12)
m.117071	Triacylglycerol lipase		Gene3D: G3DSA:3.40.50.1820 - (0); PANTHER: PTHR31479 - (0); PANTHER: PTHR31479:SF0 - (0); Pfam: PF01764 - Lipase (class 3) (0); SUPERFAMILY: SSF53474 - (0)			(PB017803, E=8.1e-06)Lipase (class 3) (PF01764.20, E=0.00022)
m.58494	Protein kinase	GO:0005524 (E=9.347e-01); GO:0004672 (E=9.347e-01); GO:0006468 (E=9.347e-01); GO:0016772 (E=9.347e-01); GO:0004674 (E=9.347e-01); GO:0016023 (E=7.605e-35); GO:0000166 (E=1.085e-67); GO:0016301 (E=1.085e-67); GO:0016310 (E=1.085e-67)	Gene3D: G3DSA:3.30.200.20 - (0); Gene3D: G3DSA:2.60.120.200 - (0); Gene3D: G3DSA:1.10.510.10 - (0); PANTHER: PTHR24420 - (0); PANTHER: PTHR24420:SF409 - (0); Pfam: PF00069 - Protein kinase domain (0); Phobius: TRANSMEMBRANE - Region of a membrane-bound protein predicted to be embedded in the membrane. (); Phobius: CYTOPLASMIC_DOMAIN - Region of a membrane-bound protein predicted to be outside the…			Protein kinase domain (PF00069.20, E=2.10055e-42) (PB003458, E=1.1e-12)
m.71506	None
m.89470	Retrotransposon unclassified	GO:0016023 (E=5.130e-73); GO:0003723 (E=2.409e-28); GO:0006278 (E=2.409e-28); GO:0003964 (E=2.409e-28)	Gene3D: G3DSA:3.30.420.10 - (0); PANTHER: PTHR19446 - (0); PANTHER: PTHR19446:SF218 - (0); Pfam: PF13456 - Reverse transcriptase-like (0); Pfam: PF13966 - zinc-binding in reverse transcriptase (0); SUPERFAMILY: SSF53098 - (0)			zinc-binding in reverse transcriptase (PF13966.1, E=2.7e-11) (PB001744, E=2.3e-09)Reverse transcriptase-like (PF13456.1, E=4.5e-09) (PB003601, E=4.2e-05) (PB002632, E=0.00011)
m.319934	None	GO:0016020 (E=8.984e-127); GO:0009536 (E=3.063e-15); GO:0006310 (E=3.063e-15); GO:0003677 (E=3.063e-15)	PANTHER: PTHR11439 - (0); PANTHER: PTHR11439:SF77 - (0); Pfam: PF14223 - gag-polypeptide of LTR copia-type (0)			gag-polypeptide of LTR copia-type (PF14223.1, E=2.2e-15)
m.30727	Retrotransposon unclassified	GO:0003723 (E=3.045e-15); GO:0006508 (E=3.328e-22); GO:0006278 (E=3.045e-15); GO:0004190 (E=3.328e-22); GO:0003964 (E=3.045e-15); GO:0006310 (E=3.328e-22); GO:0003677 (E=3.328e-22)	PANTHER: PTHR10178:SF14 - (0); PANTHER: PTHR10178 - (0)
m.45634	None		PANTHER: PTHR10485 - (0); PANTHER: PTHR10485:SF0 - (0); Pfam: PF02466 - Tim17/Tim22/Tim23/Pmp24 family (0); Phobius: NON_CYTOPLASMIC_DOMAIN - Region of a membrane-bound protein predicted to be outside the membrane, in the extracellular region. (); Phobius: TRANSMEMBRANE - Region of a membrane-bound protein predicted to be embedded in the membrane. (); Phobius: TRANSMEMBRANE - Region of a membrane…			Tim17/Tim22/Tim23/Pmp24 family (PF02466.14, E=1.5e-10)
m.316711	Ent-kaurene oxidase	GO:0046872 (E=1.908e-25); GO:0055114 (E=1.908e-25); GO:0016705 (E=1.908e-25); GO:0020037 (E=1.908e-25); GO:0016491 (E=1.908e-25); GO:0009055 (E=1.908e-25); GO:0005506 (E=1.908e-25); GO:0004497 (E=1.908e-25)	Gene3D: G3DSA:1.10.630.10 - (0); PANTHER: PTHR24279:SF9 - (0); PANTHER: PTHR24279 - (0); Pfam: PF00067 - Cytochrome P450 (0); PRINTS: PR00463 - E-class P450 group I signature (0); PRINTS: PR00463 - E-class P450 group I signature (0); SUPERFAMILY: SSF48264 - (0)	K04122	Diterpenoid biosynthesis (ko00904)Metabolic pathways (ko01100)Biosynthesis of secondary metabolites (ko01110)	Cytochrome P450 (PF00067.17, E=9.1e-11)
m.40183	Two-component response regulator expressed		Gene3D: G3DSA:3.40.50.2300 - (0); PANTHER: PTHR26402 - (0); PANTHER: PTHR26402:SF256 - (0); Pfam: PF00072 - Response regulator receiver domain (0); ProSiteProfiles: PS50110 - Response regulatory domain profile. (16); SUPERFAMILY: SSF52172 - (0)	K14492	Plant hormone signal transduction (ko04075)	Response regulator receiver domain (PF00072.19, E=2.8e-10)
m.328916	Late embryogenesis abundant protein lea14-		Gene3D: G3DSA:2.60.40.10 - (0); PANTHER: PTHR31459:SF0 - (0); PANTHER: PTHR31459 - (0); Pfam: PF03168 - Late embryogenesis abundant protein (0); SMART: SM00769 - Water Stress and Hypersensitive response (0); SUPERFAMILY: SSF117070 - (0)			Late embryogenesis abundant protein (PF03168.8, E=1.6e-10)
m.118927	Dnak-type molecular chaperone	GO:0005524 (E=4.342e-14); GO:0000166 (E=4.342e-14); GO:0016023 (E=1.971e-59); GO:0016020 (E=4.342e-14); GO:0005773 (E=4.342e-14); GO:0010197 (E=4.342e-14); GO:0005634 (E=4.342e-14); GO:0034976 (E=4.342e-14); GO:0005788 (E=4.342e-14); GO:0005730 (E=4.342e-14); GO:0009408 (E=4.342e-14); GO:0005783 (E=4.342e-14); GO:0005618 (E=4.342e-14); GO:0046686 (E=4.342e-14); GO:0005886 (E=4.342e-14)	Pfam: PF10712 - NAD-specific glutamate dehydrogenase (0); Phobius: TRANSMEMBRANE - Region of a membrane-bound protein predicted to be embedded in the membrane. (); Phobius: NON_CYTOPLASMIC_DOMAIN - Region of a membrane-bound protein predicted to be outside the membrane, in the extracellular region. (); Phobius: TRANSMEMBRANE - Region of a membrane-bound protein predicted to be embedded in the mem…	K09490	Protein export (ko03060)Protein processing in endoplasmic reticulum (ko04141)Thyroid hormone synthesis (ko04918)Prion diseases (ko05020)	NAD-specific glutamate dehydrogenase (PF10712.4, E=0.0)
m.36787	Trna- expressed		Gene3D: G3DSA:1.10.3090.10 - (0); Gene3D: G3DSA:3.30.460.10 - (0); PANTHER: PTHR13734 - (0); PANTHER: PTHR13734:SF10 - (0); Pfam: PF01743 - Poly A polymerase head domain (0); SUPERFAMILY: SSF81891 - (0); SUPERFAMILY: SSF81891 - (0); SUPERFAMILY: SSF81891 - (0); SUPERFAMILY: SSF81301 - (0)			Poly A polymerase head domain (PF01743.15, E=1.3e-23)
m.299245	None		PANTHER: PTHR12758:SF15 - (0); PANTHER: PTHR12758 - (0); Pfam: PF05918 - Apoptosis inhibitory protein 5 (API5) (0); SUPERFAMILY: SSF48371 - (0)			Apoptosis inhibitory protein 5 (API5) (PF05918.6, E=0.0) (PB016466, E=5.5e-05)
m.304940	Pentatricopeptide repeat-containing protein mitochondrial-like		Gene3D: G3DSA:1.25.40.10 - (0); PANTHER: PTHR24015:SF0 - (0); PANTHER: PTHR24015 - (0); Pfam: PF01535 - PPR repeat (0); Pfam: PF13041 - PPR repeat family (0); Pfam: PF01535 - PPR repeat (0); Pfam: PF13041 - PPR repeat family (0); Pfam: PF13041 - PPR repeat family (0); Pfam: PF13041 - PPR repeat family (0); Pfam: PF12854 - PPR repeat (0); Pfam: PF01535 - PPR repeat (0); Pfam: PF12854 - PPR repeat …			PPR repeat family (PF13041.1, E=6.9e-15)PPR repeat (PF12854.2, E=1.8e-07)PPR repeat (PF01535.15, E=0.031)
m.72050	None	GO:0003723 (E=7.298e-17); GO:0003676 (E=7.298e-17); GO:0006278 (E=7.298e-17); GO:0003964 (E=7.298e-17); GO:0005739 (E=5.602e-18); GO:0016023 (E=2.150e-29)	Pfam: PF13966 - zinc-binding in reverse transcriptase (0)			zinc-binding in reverse transcriptase (PF13966.1, E=9.5e-14)
m.323729	None	GO:0009611 (E=6.934e-04); GO:0004888 (E=6.934e-04); GO:0004674 (E=6.934e-04); GO:0004672 (E=6.934e-04); GO:0006468 (E=6.934e-04); GO:0000166 (E=6.934e-04); GO:0005524 (E=6.934e-04); GO:0001653 (E=6.934e-04); GO:0016772 (E=6.934e-04)	Phobius: TRANSMEMBRANE - Region of a membrane-bound protein predicted to be embedded in the membrane. (); Phobius: CYTOPLASMIC_DOMAIN - Region of a membrane-bound protein predicted to be outside the membrane, in the cytoplasm. (); Phobius: NON_CYTOPLASMIC_DOMAIN - Region of a membrane-bound protein predicted to be outside the membrane, in the extracellular region. ()
m.117736	None		Pfam: PF11331 - Protein of unknown function (DUF3133) (0)			Protein of unknown function (DUF3133) (PF11331.3, E=3.7e-14)
m.61785	Asparaginyl-trna chloroplast mitochondrial precursor		Gene3D: G3DSA:3.30.930.10 - (0); Gene3D: G3DSA:2.40.50.140 - (0); Hamap: MF_00534 - Asparagine--tRNA ligase [asnS]. (44); PANTHER: PTHR22594:SF6 - (0); PANTHER: PTHR22594 - (0); Pfam: PF01336 - OB-fold nucleic acid binding domain (0); Pfam: PF00152 - tRNA synthetases class II (D, K and N) (0); PRINTS: PR01042 - Aspartyl-tRNA synthetase signature (0); PRINTS: PR01042 - Aspartyl-tRNA synthetase sig…	K01893	Aminoacyl-tRNA biosynthesis (ko00970)	tRNA synthetases class II (D, K and N) (PF00152.15, E=0.0)OB-fold nucleic acid binding domain (PF01336.20, E=2.5e-12)
m.68231	Monoglyceride lipase-like		Gene3D: G3DSA:3.40.50.1820 - (0); PANTHER: PTHR11614:SF20 - (0); PANTHER: PTHR11614 - (0); Pfam: PF12697 - Alpha/beta hydrolase family (0); Phobius: SIGNAL_PEPTIDE_H_REGION - Hydrophobic region of a signal peptide. (); Phobius: SIGNAL_PEPTIDE_C_REGION - C-terminal region of a signal peptide. (); Phobius: SIGNAL_PEPTIDE_N_REGION - N-terminal region of a signal peptide. (); Phobius: SIGNAL_PEPTIDE …			Alpha/beta hydrolase family (PF12697.2, E=1.0e-25)
m.308054	Leucine-rich repeat protein kinase family protein	GO:0005524 (E=1.808e-13); GO:0004672 (E=1.808e-13); GO:0006468 (E=1.808e-13); GO:0016772 (E=1.808e-13); GO:0016023 (E=2.163e-45); GO:0016020 (E=2.163e-45); GO:0005739 (E=2.568e-30)	PANTHER: PTHR24420:SF241 - (0); PANTHER: PTHR24420 - (0); Phobius: NON_CYTOPLASMIC_DOMAIN - Region of a membrane-bound protein predicted to be outside the membrane, in the extracellular region. (); Phobius: CYTOPLASMIC_DOMAIN - Region of a membrane-bound protein predicted to be outside the membrane, in the cytoplasm. (); Phobius: TRANSMEMBRANE - Region of a membrane-bound protein predicted to be …
m.106992	None	GO:0005739 (E=6.420e-26); GO:0009536 (E=1.740e-39)	Pfam: PF04844 - Transcriptional repressor, ovate (0); Phobius: SIGNAL_PEPTIDE_N_REGION - N-terminal region of a signal peptide. (); Phobius: SIGNAL_PEPTIDE_C_REGION - C-terminal region of a signal peptide. (); Phobius: SIGNAL_PEPTIDE_H_REGION - Hydrophobic region of a signal peptide. (); Phobius: SIGNAL_PEPTIDE - Signal peptide region (); Phobius: NON_CYTOPLASMIC_DOMAIN - Region of a membrane-bou…			Transcriptional repressor, ovate (PF04844.8, E=5.2e-15)
m.66573	Tpa: protein kinase superfamily protein
m.66335	Rna binding protein		PANTHER: PTHR31917 - (0); PANTHER: PTHR31917:SF0 - (0); Pfam: PF05641 - Agenet domain (0); Pfam: PF05641 - Agenet domain (0); SMART: SM00743 - Tudor-like domain present in plant sequences. (0); SMART: SM00743 - Tudor-like domain present in plant sequences. (0); SMART: SM00743 - Tudor-like domain present in plant sequences. (0); SMART: SM00743 - Tudor-like domain present in plant sequences. (0); S…			Agenet domain (PF05641.7, E=5.2e-18)
m.317500	None		PANTHER: PTHR31549 - (0); Pfam: PF03140 - Plant protein of unknown function (0)			Plant protein of unknown function (PF03140.10, E=1.3e-29)
m.14207	Actin depolymerizing cofilin	GO:0003779 (E=8.772e-15); GO:0005622 (E=8.772e-15); GO:0007049 (E=8.772e-15); GO:0005737 (E=8.772e-15); GO:0005856 (E=8.772e-15); GO:0051301 (E=8.772e-15); GO:0016363 (E=8.772e-15); GO:0005634 (E=8.772e-15)	Gene3D: G3DSA:3.40.20.10 - (0); PANTHER: PTHR11913:SF12 - (0); PANTHER: PTHR11913 - (0); Pfam: PF00241 - Cofilin/tropomyosin-type actin-binding protein (0); PRINTS: PR00006 - Cofilin/destrin family signature (0); PRINTS: PR00006 - Cofilin/destrin family signature (0); PRINTS: PR00006 - Cofilin/destrin family signature (0); ProSiteProfiles: PS51263 - ADF-H domain profile. (24); SMART: SM00102 - Ac…	K05765	Axon guidance (ko04360)Fc gamma R-mediated phagocytosis (ko04666)Regulation of actin cytoskeleton (ko04810)Pertussis (ko05133)	Cofilin/tropomyosin-type actin-binding protein (PF00241.15, E=4.3e-19)
m.329072	A chain thaliana cobalamine independent methionine synthase		Gene3D: G3DSA:3.20.20.210 - (0); PANTHER: PTHR30519 - (0); Pfam: PF08267 - Cobalamin-independent synthase, N-terminal domain (0); SUPERFAMILY: SSF51726 - (0)	K00549	Cysteine and methionine metabolism (ko00270)Selenocompound metabolism (ko00450)Metabolic pathways (ko01100)Biosynthesis of secondary metabolites (ko01110)Biosynthesis of amino acids (ko01230)	Cobalamin-independent synthase, N-terminal domain (PF08267.7, E=1.8e-37)
m.119400	None	GO:0046872 (E=8.124e-37); GO:0030001 (E=8.124e-37)	Phobius: CYTOPLASMIC_DOMAIN - Region of a membrane-bound protein predicted to be outside the membrane, in the cytoplasm. (); Phobius: NON_CYTOPLASMIC_DOMAIN - Region of a membrane-bound protein predicted to be outside the membrane, in the extracellular region. (); Phobius: CYTOPLASMIC_DOMAIN - Region of a membrane-bound protein predicted to be outside the membrane, in the cytoplasm. (); Phobius: …
m.116748	Af472592 1cinnamyl alcohol dehydrogenase		Gene3D: G3DSA:3.40.50.720 - (0); Gene3D: G3DSA:3.90.180.10 - (0); PANTHER: PTHR11695 - (0); PANTHER: PTHR11695:SF261 - (0); Pfam: PF08240 - Alcohol dehydrogenase GroES-like domain (0); Pfam: PF00107 - Zinc-binding dehydrogenase (0); ProSitePatterns: PS00059 - Zinc-containing alcohol dehydrogenases signature. (); SMART: SM00829 - Enoylreductase (0); SUPERFAMILY: SSF50129 - (0); SUPERFAMILY: SSF517…	K00083	Phenylpropanoid biosynthesis (ko00940)Metabolic pathways (ko01100)Biosynthesis of secondary metabolites (ko01110)	Alcohol dehydrogenase GroES-like domain (PF08240.7, E=2.7e-30)Zinc-binding dehydrogenase (PF00107.21, E=8.7e-20)
m.325908	Selenium binding protein	GO:0005739 (E=2.167e-145)	PANTHER: PTHR24015:SF169 - (0); PANTHER: PTHR24015 - (0); Pfam: PF12854 - PPR repeat (0); Pfam: PF01535 - PPR repeat (0); Pfam: PF01535 - PPR repeat (0); Pfam: PF13041 - PPR repeat family (0); Pfam: PF13812 - Pentatricopeptide repeat domain (0); ProSiteProfiles: PS51375 - Pentatricopeptide (PPR) repeat profile. (10); ProSiteProfiles: PS51375 - Pentatricopeptide (PPR) repeat profile. (8); ProSiteP…			PPR repeat (PF01535.15, E=9.1e-09)PPR repeat family (PF13041.1, E=9.6e-08)PPR repeat (PF12854.2, E=2.1e-06)Pentatricopeptide repeat domain (PF13812.1, E=0.36)
m.45028	None		PANTHER: PTHR31401:SF0 - (0); PANTHER: PTHR31401 - (0); Phobius: SIGNAL_PEPTIDE - Signal peptide region (); Phobius: SIGNAL_PEPTIDE_H_REGION - Hydrophobic region of a signal peptide. (); Phobius: SIGNAL_PEPTIDE_C_REGION - C-terminal region of a signal peptide. (); Phobius: SIGNAL_PEPTIDE_N_REGION - N-terminal region of a signal peptide. (); Phobius: NON_CYTOPLASMIC_DOMAIN - Region of a membrane-b…			(PB007228, E=3.6e-11)
m.15506	U-box domain-containing protein 45-like	GO:0000151 (E=0.000e�); GO:0016567 (E=0.000e�); GO:0004842 (E=0.000e�); GO:0009507 (E=0.000e�)	Gene3D: G3DSA:1.25.10.10 - (0); Gene3D: G3DSA:3.30.40.10 - (0); PANTHER: PTHR22849 - (0); Pfam: PF04564 - U-box domain (0); ProSiteProfiles: PS50176 - Armadillo/plakoglobin ARM repeat profile. (9); SMART: SM00185 - Armadillo/beta-catenin-like repeats (0); SMART: SM00185 - Armadillo/beta-catenin-like repeats (130); SMART: SM00504 - Modified RING finger domain (0); SMART: SM00185 - Armadillo/beta-c…			U-box domain (PF04564.10, E=1.5e-20)
m.89002	None		Gene3D: G3DSA:1.25.40.10 - (0); PANTHER: PTHR22904:SF98 - (0); PANTHER: PTHR22904 - (0); Pfam: PF00515 - Tetratricopeptide repeat (0); Pfam: PF13414 - TPR repeat (0); ProSiteProfiles: PS50293 - TPR repeat region circular profile. (13); ProSiteProfiles: PS50005 - TPR repeat profile. (5); ProSiteProfiles: PS50005 - TPR repeat profile. (9); ProSiteProfiles: PS50005 - TPR repeat profile. (5); SMART: …			TPR repeat (PF13414.1, E=9.6e-11)Tetratricopeptide repeat (PF00515.23, E=0.0016)
m.57802	Receptor-like serine threonine-protein kinase at2g45590-like		Coils: Coil - (); Gene3D: G3DSA:1.10.510.10 - (0); PANTHER: PTHR24420:SF426 - (0); PANTHER: PTHR24420 - (0); Pfam: PF00069 - Protein kinase domain (0); SUPERFAMILY: SSF56112 - (0)			Protein kinase domain (PF00069.20, E=8.3e-07)
m.381	None	GO:0006355 (E=5.138e-23); GO:0006351 (E=5.138e-23); GO:0005634 (E=5.138e-23); GO:0003677 (E=5.138e-23)	Gene3D: G3DSA:2.40.330.10 - (0); PANTHER: PTHR31391 - (0); Pfam: PF02362 - B3 DNA binding domain (0); ProSiteProfiles: PS50863 - B3 DNA-binding domain profile. (13); SMART: SM01019 - B3 DNA binding domain (0); SUPERFAMILY: SSF101936 - (0)			B3 DNA binding domain (PF02362.16, E=1.1e-17)
m.57406	None
m.59105	Predicted protein		Gene3D: G3DSA:1.10.8.60 - (0); PANTHER: PTHR23074:SF20 - (0); PANTHER: PTHR23074 - (0); SUPERFAMILY: SSF52540 - (0)			(PB019647, E=6.5e-10)
m.11958	None	GO:0009536 (E=3.004e-34)	Gene3D: G3DSA:1.10.150.50 - (0); PANTHER: PTHR10627:SF11 - (0); PANTHER: PTHR10627 - (0); Pfam: PF07647 - SAM domain (Sterile alpha motif) (0); ProSiteProfiles: PS50105 - SAM domain profile. (16); SMART: SM00454 - Sterile alpha motif. (0); SUPERFAMILY: SSF47769 - (0)			SAM domain (Sterile alpha motif) (PF07647.12, E=1.2e-17)
m.126011	Subtilisin-like protease-like	GO:0006508 (E=2.480e-88); GO:0004252 (E=2.480e-88); GO:0043086 (E=2.480e-88); GO:0042802 (E=2.480e-88)	PANTHER: PTHR10795:SF17 - (0); PANTHER: PTHR10795 - (0); Pfam: PF05922 - Peptidase inhibitor I9 (0); Phobius: SIGNAL_PEPTIDE_C_REGION - C-terminal region of a signal peptide. (); Phobius: NON_CYTOPLASMIC_DOMAIN - Region of a membrane-bound protein predicted to be outside the membrane, in the extracellular region. (); Phobius: SIGNAL_PEPTIDE_N_REGION - N-terminal region of a signal peptide. (); Ph…			Peptidase inhibitor I9 (PF05922.11, E=1.4e-12)
m.89957	Glycosyltransferase 3-like isoform 1			K08238
m.300455	None		PANTHER: PTHR31390 - (0); Pfam: PF12043 - Domain of unknown function (DUF3527) (0)			Domain of unknown function (DUF3527) (PF12043.3, E=0.0)
m.129993	3-isopropylmalate dehydrogenase 2		Gene3D: G3DSA:3.40.718.10 - (0); Hamap: MF_01033 - 3-isopropylmalate dehydrogenase [leuB]. (49); PANTHER: PTHR11835:SF1 - (0); PANTHER: PTHR11835 - (0); Pfam: PF00180 - Isocitrate/isopropylmalate dehydrogenase (0); ProSitePatterns: PS00470 - Isocitrate and isopropylmalate dehydrogenases signature. (); SUPERFAMILY: SSF53659 - (0); TIGRFAM: TIGR00169 - leuB: 3-isopropylmalate dehydrogenase (0)	K00052	Valine, leucine and isoleucine biosynthesis (ko00290)Metabolic pathways (ko01100)Biosynthesis of secondary metabolites (ko01110)2-Oxocarboxylic acid metabolism (ko01210)Biosynthesis of amino acids (ko01230)	Isocitrate/isopropylmalate dehydrogenase (PF00180.15, E=0.0)
m.39988	Rrna 2 -o-methyltransferase fibrillarin 1-like		Gene3D: G3DSA:3.40.50.150 - (0); PANTHER: PTHR10335 - (0); Pfam: PF01269 - Fibrillarin (0); PRINTS: PR00052 - Fibrillarin signature (0); PRINTS: PR00052 - Fibrillarin signature (0); PRINTS: PR00052 - Fibrillarin signature (0); SUPERFAMILY: SSF53335 - (0)	K14563	Ribosome biogenesis in eukaryotes (ko03008)	Fibrillarin (PF01269.12, E=0.0)
m.65327	None		Gene3D: G3DSA:3.80.10.10 - (0); Gene3D: G3DSA:3.80.10.10 - (0); Gene3D: G3DSA:3.80.10.10 - (0); Gene3D: G3DSA:3.80.10.10 - (0); PANTHER: PTHR23125 - (0); PANTHER: PTHR23125:SF57 - (0); Pfam: PF12937 - F-box-like (0); SMART: SM00367 - Leucine-rich repeat - CC (cysteine-containing) subfamily (250); SMART: SM00367 - Leucine-rich repeat - CC (cysteine-containing) subfamily (280); SMART: SM00367 - Leu…			F-box-like (PF12937.2, E=2.3e-06)
m.63275	Oligopeptide transporter
m.303695	Mitochondrial membrane fission protein	GO:0005777 (E=1.053e-60); GO:0005741 (E=1.053e-60); GO:0000266 (E=1.053e-60); GO:0016559 (E=1.053e-60); GO:0007031 (E=1.053e-60); GO:0001300 (E=1.053e-60); GO:0016021 (E=1.053e-60); GO:0016020 (E=1.053e-60); GO:0005739 (E=1.053e-60)
m.305530	None	GO:0003676 (E=4.652e-08); GO:0008270 (E=4.652e-08)
m.54144	None					(PB000218, E=9.5e-37)
m.36727	None		Pfam: PF10063 - Uncharacterized integral membrane protein (DUF2301) (0); Phobius: TRANSMEMBRANE - Region of a membrane-bound protein predicted to be embedded in the membrane. (); Phobius: NON_CYTOPLASMIC_DOMAIN - Region of a membrane-bound protein predicted to be outside the membrane, in the extracellular region. (); Phobius: TRANSMEMBRANE - Region of a membrane-bound protein predicted to be embe…			Uncharacterized integral membrane protein (DUF2301) (PF10063.4, E=5.3e-12)
m.129328	None		Gene3D: G3DSA:1.10.8.20 - (0); Gene3D: G3DSA:3.40.525.10 - (0); PANTHER: PTHR10174:SF78 - (0); PANTHER: PTHR10174 - (0); Pfam: PF00650 - CRAL/TRIO domain (0); Pfam: PF03765 - CRAL/TRIO, N-terminal domain (0); ProSiteProfiles: PS50191 - CRAL-TRIO lipid binding domain profile. (16); SMART: SM01100 - CRAL/TRIO, N-terminal domain (0); SMART: SM00516 - Domain in homologues of a S. cerevisiae phosphati…			CRAL/TRIO domain (PF00650.15, E=1.8e-31)CRAL/TRIO, N-terminal domain (PF03765.10, E=2.2e-06)
m.321305	20s proteasome subunit	GO:0051603 (E=1.563e-35); GO:0004175 (E=1.563e-35); GO:0016787 (E=1.563e-35); GO:0005634 (E=1.563e-35); GO:0005737 (E=1.563e-35); GO:0004298 (E=1.563e-35); GO:0005839 (E=1.563e-35); GO:0000502 (E=1.563e-35); GO:0008233 (E=1.563e-35); GO:0006508 (E=1.563e-35)	Gene3D: G3DSA:3.60.20.10 - (0); PANTHER: PTHR11599:SF4 - (0); PANTHER: PTHR11599 - (0); Pfam: PF00227 - Proteasome subunit (0); ProSiteProfiles: PS51476 - Proteasome B-type subunit profile. (27); SUPERFAMILY: SSF56235 - (0)	K02738	Proteasome (ko03050)	Proteasome subunit (PF00227.21, E=8.3e-22)
m.9361	Nadph--cytochrome p450 reductase	GO:0009698 (E=0.000e�); GO:0005506 (E=0.000e�); GO:0016020 (E=0.000e�); GO:0055114 (E=0.000e�); GO:0016491 (E=0.000e�); GO:0005789 (E=0.000e�); GO:0003958 (E=0.000e�); GO:0010181 (E=0.000e�); GO:0005783 (E=0.000e�)	Gene3D: G3DSA:1.20.990.10 - (0); Gene3D: G3DSA:3.40.50.360 - (0); Gene3D: G3DSA:2.40.30.10 - (0); PANTHER: PTHR19384 - (0); Pfam: PF00258 - Flavodoxin (0); Pfam: PF00667 - FAD binding domain (0); Phobius: TRANSMEMBRANE - Region of a membrane-bound protein predicted to be embedded in the membrane. (); Phobius: CYTOPLASMIC_DOMAIN - Region of a membrane-bound protein predicted to be outside the memb…	K00327		FAD binding domain (PF00667.15, E=4.06377e-44)Flavodoxin (PF00258.20, E=6.0e-37)
m.16054	Magnesium transporter -like-like protein	GO:0016020 (E=0.000e�); GO:0055085 (E=0.000e�); GO:0030001 (E=0.000e�); GO:0046873 (E=0.000e�); GO:0009697 (E=1.341e-118); GO:0006944 (E=1.341e-118); GO:0009863 (E=1.341e-118); GO:0045087 (E=1.341e-118); GO:0030968 (E=1.341e-118); GO:0031348 (E=1.341e-118)
m.300972	Neutral alpha-glucosidase ab	GO:0004553 (E=1.061e-28); GO:0030246 (E=1.061e-28); GO:0005975 (E=1.061e-28); GO:0003824 (E=1.061e-28); GO:0016787 (E=1.061e-28); GO:0004558 (E=1.061e-28); GO:0008152 (E=1.061e-28); GO:0032450 (E=1.061e-28); GO:0016798 (E=1.061e-28)
m.44057	Dna repair protein reca homolog mitochondrial-like		Gene3D: G3DSA:3.30.250.10 - (0); Gene3D: G3DSA:3.40.50.300 - (0); PANTHER: PTHR22942:SF1 - (0); PANTHER: PTHR22942 - (0); Pfam: PF00154 - recA bacterial DNA recombination protein (0); PRINTS: PR00142 - RecA protein signature (0); PRINTS: PR00142 - RecA protein signature (0); PRINTS: PR00142 - RecA protein signature (0); PRINTS: PR00142 - RecA protein signature (0); PRINTS: PR00142 - RecA protein …	K03553	Homologous recombination (ko03440)	recA bacterial DNA recombination protein (PF00154.16, E=0.0)
m.55819	Protein		Gene3D: G3DSA:1.10.287.110 - (0); PANTHER: PTHR24078 - (0); Pfam: PF00226 - DnaJ domain (0); PRINTS: PR00625 - DnaJ domain signature (0); PRINTS: PR00625 - DnaJ domain signature (0); PRINTS: PR00625 - DnaJ domain signature (0); ProSiteProfiles: PS50076 - dnaJ domain profile. (19); SMART: SM00271 - DnaJ molecular chaperone homology domain (0); SUPERFAMILY: SSF46565 - (0)			DnaJ domain (PF00226.26, E=3.0e-24)
m.12715	Serine threonine protein phosphatase 2a regulatory subunit b (b gamma)	GO:0000159 (E=1.068e-60); GO:0007165 (E=1.068e-60); GO:0008601 (E=1.068e-60)	PANTHER: PTHR10257 - (0); Pfam: PF01603 - Protein phosphatase 2A regulatory B subunit (B56 family) (0); SUPERFAMILY: SSF48371 - (0)	K11584	mRNA surveillance pathway (ko03015)Meiosis - yeast (ko04113)Oocyte meiosis (ko04114)PI3K-Akt signaling pathway (ko04151)Dopaminergic synapse (ko04728)	Protein phosphatase 2A regulatory B subunit (B56 family) (PF01603.15, E=0.0)
m.323181	Retrotransposon unclassified	GO:0046872 (E=6.578e-31); GO:0003676 (E=6.578e-31); GO:0008270 (E=6.578e-31)	PANTHER: PTHR19446 - (0); PANTHER: PTHR19446:SF34 - (0); SUPERFAMILY: SSF56219 - (0)			(PB017433, E=2.5e-08)
m.302811	None		PRINTS: PR01217 - Proline rich extensin signature (0); PRINTS: PR01217 - Proline rich extensin signature (0); PRINTS: PR01217 - Proline rich extensin signature (0); PRINTS: PR01217 - Proline rich extensin signature (0)
m.325732	L-xylulose reductase		Gene3D: G3DSA:3.40.50.720 - (0); PANTHER: PTHR24322 - (0); Pfam: PF00106 - short chain dehydrogenase (0); PRINTS: PR00081 - Glucose/ribitol dehydrogenase family signature (0); PRINTS: PR00080 - Short-chain dehydrogenase/reductase (SDR) superfamily signature (0); PRINTS: PR00081 - Glucose/ribitol dehydrogenase family signature (0); PRINTS: PR00081 - Glucose/ribitol dehydrogenase family signature (…	K00059	Fatty acid biosynthesis (ko00061)Biotin metabolism (ko00780)Biosynthesis of unsaturated fatty acids (ko01040)Metabolic pathways (ko01100)Fatty acid metabolism (ko01212)	short chain dehydrogenase (PF00106.20, E=3.1e-12) (PB002773, E=0.00098)
m.8531	Inorganic pyrophosphatase	GO:0006796 (E=2.788e-136); GO:0005737 (E=2.788e-136); GO:0000287 (E=2.788e-136); GO:0004427 (E=2.788e-136); GO:0009536 (E=8.969e-135); GO:0009579 (E=2.788e-136); GO:0042742 (E=2.788e-136); GO:0009941 (E=2.788e-136); GO:0009651 (E=2.788e-136); GO:0009570 (E=2.788e-136); GO:0046686 (E=2.788e-136); GO:0009507 (E=2.788e-136); GO:0016787 (E=6.044e-115)	Gene3D: G3DSA:3.90.80.10 - (0); PANTHER: PTHR10286:SF0 - (0); PANTHER: PTHR10286 - (0); Pfam: PF00719 - Inorganic pyrophosphatase (0); Phobius: NON_CYTOPLASMIC_DOMAIN - Region of a membrane-bound protein predicted to be outside the membrane, in the extracellular region. (); Phobius: SIGNAL_PEPTIDE_N_REGION - N-terminal region of a signal peptide. (); Phobius: SIGNAL_PEPTIDE_C_REGION - C-terminal …	K01507	Oxidative phosphorylation (ko00190)	Inorganic pyrophosphatase (PF00719.14, E=0.0)
m.46480	40s ribosomal protein s9	GO:0003735 (E=1.187e-51); GO:0022626 (E=1.187e-51); GO:0016020 (E=1.187e-51); GO:0030529 (E=1.187e-51); GO:0019843 (E=1.187e-51); GO:0006412 (E=1.187e-51); GO:0003723 (E=1.187e-51); GO:0005840 (E=1.187e-51); GO:0005730 (E=1.187e-51); GO:0005622 (E=1.187e-51); GO:0015935 (E=1.187e-51); GO:0005618 (E=1.187e-51); GO:0005886 (E=1.187e-51); GO:0009536 (E=1.187e-51); GO:0009507 (E=1.187e-51)	Coils: Coil - (); Gene3D: G3DSA:3.10.290.10 - (0); PANTHER: PTHR11831 - (0); PANTHER: PTHR11831:SF3 - (0); Pfam: PF01479 - S4 domain (0); Pfam: PF00163 - Ribosomal protein S4/S9 N-terminal domain (0); ProSitePatterns: PS00632 - Ribosomal protein S4 signature. (); ProSiteProfiles: PS50889 - S4 RNA-binding domain profile. (11); SMART: SM00363 - S4 RNA-binding domain (0); SUPERFAMILY: SSF55174 - (0)…	K02997	Ribosome (ko03010)	Ribosomal protein S4/S9 N-terminal domain (PF00163.14, E=5.1e-15)S4 domain (PF01479.20, E=6.7e-13)
m.30372	None
m.49306	Protein transporter		Phobius: TRANSMEMBRANE - Region of a membrane-bound protein predicted to be embedded in the membrane. (); Phobius: NON_CYTOPLASMIC_DOMAIN - Region of a membrane-bound protein predicted to be outside the membrane, in the extracellular region. (); Phobius: CYTOPLASMIC_DOMAIN - Region of a membrane-bound protein predicted to be outside the membrane, in the cytoplasm. (); TMHMM: TMhelix - Region of a…
m.80283	None
m.49640	Xyloglucan endo- -beta-d-glucanase		Gene3D: G3DSA:2.60.120.200 - (0); PANTHER: PTHR31062 - (0); Pfam: PF00722 - Glycosyl hydrolases family 16 (0); Phobius: SIGNAL_PEPTIDE_C_REGION - C-terminal region of a signal peptide. (); Phobius: SIGNAL_PEPTIDE - Signal peptide region (); Phobius: NON_CYTOPLASMIC_DOMAIN - Region of a membrane-bound protein predicted to be outside the membrane, in the extracellular region. (); Phobius: SIGNAL_PE…	K08235		Glycosyl hydrolases family 16 (PF00722.16, E=1.9e-20)
m.38814	Growth-regulating factor 2		PANTHER: PTHR31602 - (0); Pfam: PF08880 - QLQ (0); Pfam: PF08879 - WRC (0); SMART: SM00951 - (0)			QLQ (PF08880.6, E=7.5e-18)WRC (PF08879.5, E=2.1e-07)
m.54463	Riboflavin biosynthesis		Gene3D: G3DSA:3.40.430.10 - (0); Gene3D: G3DSA:3.40.140.10 - (0); PANTHER: PTHR11079:SF21 - (0); PANTHER: PTHR11079 - (0); Pfam: PF01872 - RibD C-terminal domain (0); Pfam: PF00383 - Cytidine and deoxycytidylate deaminase zinc-binding region (0); Pfam: PF08719 - Domain of unknown function (DUF1768) (0); SUPERFAMILY: SSF53597 - (0); SUPERFAMILY: SSF143990 - (0); SUPERFAMILY: SSF53927 - (0); TIGRFA…			Domain of unknown function (DUF1768) (PF08719.6, E=7.80523e-43)RibD C-terminal domain (PF01872.12, E=3.9e-39)Cytidine and deoxycytidylate deaminase zinc-binding region (PF00383.17, E=5.0e-05)
m.302079	None		Phobius: TRANSMEMBRANE - Region of a membrane-bound protein predicted to be embedded in the membrane. (); Phobius: NON_CYTOPLASMIC_DOMAIN - Region of a membrane-bound protein predicted to be outside the membrane, in the extracellular region. (); Phobius: CYTOPLASMIC_DOMAIN - Region of a membrane-bound protein predicted to be outside the membrane, in the cytoplasm. (); Phobius: CYTOPLASMIC_DOMAIN …
m.314368	None	GO:0009536 (E=4.176e-01)
m.23227	Predicted protein		Phobius: CYTOPLASMIC_DOMAIN - Region of a membrane-bound protein predicted to be outside the membrane, in the cytoplasm. (); Phobius: NON_CYTOPLASMIC_DOMAIN - Region of a membrane-bound protein predicted to be outside the membrane, in the extracellular region. (); Phobius: TRANSMEMBRANE - Region of a membrane-bound protein predicted to be embedded in the membrane. (); TMHMM: TMhelix - Region of a…
m.303107	None	GO:0006355 (E=2.851e-12); GO:0006351 (E=2.851e-12); GO:0046983 (E=2.851e-12); GO:0005634 (E=2.851e-12); GO:0003677 (E=2.851e-12); GO:0003700 (E=7.038e-03)	Coils: Coil - ()
m.17721	None	GO:0006508 (E=2.190e-26); GO:0008234 (E=2.190e-26); GO:0009536 (E=6.172e-21)
m.84553	Fad-binding berberine family protein		PANTHER: PTHR32448 - (0); Pfam: PF08031 - Berberine and berberine like (0); SignalP_EUK: SignalP-noTM - ()			Berberine and berberine like (PF08031.7, E=4.0e-21) (PB015676, E=1.6e-20) (PB004754, E=4.1e-16)
m.78128	Protein kinase superfamily protein	GO:0016301 (E=9.829e-56); GO:0005524 (E=5.649e-06); GO:0004672 (E=5.649e-06); GO:0016310 (E=9.829e-56); GO:0000166 (E=5.649e-06); GO:0006468 (E=5.649e-06); GO:0016772 (E=5.649e-06); GO:0004674 (E=5.649e-06); GO:0005198 (E=1.074e-94); GO:0003677 (E=4.889e-47); GO:0005634 (E=4.889e-47); GO:0006351 (E=4.889e-47)	Gene3D: G3DSA:2.60.40.360 - (0); Gene3D: G3DSA:1.10.510.10 - (0); Gene3D: G3DSA:2.60.120.200 - (0); Gene3D: G3DSA:3.30.200.20 - (0); PANTHER: PTHR24420 - (0); Pfam: PF00069 - Protein kinase domain (0); Pfam: PF00635 - MSP (Major sperm protein) domain (0); ProSitePatterns: PS00108 - Serine/Threonine protein kinases active-site signature. (); ProSitePatterns: PS00107 - Protein kinases ATP-binding r…			Protein kinase domain (PF00069.20, E=2.8026e-45)MSP (Major sperm protein) domain (PF00635.21, E=5.8e-11) (PB003458, E=1.8e-06)
m.31102	Gdsl esterase lipase ltl1-like
m.75006	Ring zinc finger domain superfamily protein		Gene3D: G3DSA:3.30.40.10 - (0); PANTHER: PTHR11203 - (0); PANTHER: PTHR11203:SF8 - (0); Pfam: PF13639 - Ring finger domain (0); Phobius: NON_CYTOPLASMIC_DOMAIN - Region of a membrane-bound protein predicted to be outside the membrane, in the extracellular region. (); Phobius: TRANSMEMBRANE - Region of a membrane-bound protein predicted to be embedded in the membrane. (); Phobius: NON_CYTOPLASMIC_…			Ring finger domain (PF13639.1, E=4.7e-14) (PB000276, E=8.7e-06)
m.325132	Amino acid permease	GO:0015171 (E=1.146e-62); GO:0006865 (E=1.146e-62); GO:0016021 (E=1.146e-62); GO:0016020 (E=1.146e-62); GO:0055085 (E=1.146e-62); GO:0003333 (E=1.146e-62); GO:0006810 (E=1.146e-62)		K16261
m.114910	None		PANTHER: PTHR24015 - (0); PANTHER: PTHR24015:SF48 - (0)
m.17670	None	GO:0006952 (E=2.863e-13); GO:0043531 (E=2.863e-13)	Gene3D: G3DSA:3.80.10.10 - (0); PANTHER: PTHR23155 - (0); PANTHER: PTHR23155:SF275 - (0); Pfam: PF00560 - Leucine Rich Repeat (1); SUPERFAMILY: SSF52058 - (0)			(PB003508, E=8.7e-06) (PB017720, E=2.5e-05)Leucine Rich Repeat (PF00560.28, E=1.2)
m.58149	Peroxidase 1-like		Gene3D: G3DSA:1.10.420.10 - (0); PANTHER: PTHR31235 - (0); Pfam: PF00141 - Peroxidase (0); PRINTS: PR00461 - Plant peroxidase signature (0); PRINTS: PR00458 - Haem peroxidase superfamily signature (0); PRINTS: PR00461 - Plant peroxidase signature (0); PRINTS: PR00461 - Plant peroxidase signature (0); PRINTS: PR00461 - Plant peroxidase signature (0); PRINTS: PR00461 - Plant peroxidase signature (0…			Peroxidase (PF00141.18, E=2.6e-31)
m.62570	Myb dna-binding domain superfamily protein			K09422
m.67977	Predicted: uncharacterized protein loc100828365		Pfam: PF13259 - Protein of unknown function (DUF4050) (0)			Protein of unknown function (DUF4050) (PF13259.1, E=5.0e-22)
m.77868	None
m.44447	None
m.320380	Hypothetical protein ecym 2575	GO:0004013 (E=1.273e-66); GO:0016787 (E=1.273e-66); GO:0006730 (E=1.273e-66)	Gene3D: G3DSA:3.40.50.1480 - (0); PANTHER: PTHR23420 - (0); Pfam: PF00670 - S-adenosyl-L-homocysteine hydrolase, NAD binding domain (0); Pfam: PF05221 - S-adenosyl-L-homocysteine hydrolase (0); ProSitePatterns: PS00739 - S-adenosyl-L-homocysteine hydrolase signature 2. (); SMART: SM00996 - S-adenosyl-L-homocysteine hydrolase (0); SMART: SM00997 - S-adenosyl-L-homocysteine hydrolase, NAD binding d…	K01251	Cysteine and methionine metabolism (ko00270)Metabolic pathways (ko01100)	S-adenosyl-L-homocysteine hydrolase (PF05221.12, E=2.5e-37)S-adenosyl-L-homocysteine hydrolase, NAD binding domain (PF00670.16, E=6.8e-35)
m.117517	Tpa: class iii peroxidase 68 precursor		Gene3D: G3DSA:1.10.520.10 - (0); Gene3D: G3DSA:1.10.420.10 - (0); PANTHER: PTHR31235 - (0); Pfam: PF00141 - Peroxidase (0); PRINTS: PR00458 - Haem peroxidase superfamily signature (0); PRINTS: PR00461 - Plant peroxidase signature (0); PRINTS: PR00458 - Haem peroxidase superfamily signature (0); PRINTS: PR00461 - Plant peroxidase signature (0); PRINTS: PR00458 - Haem peroxidase superfamily signatu…			Peroxidase (PF00141.18, E=1.7e-40)
m.303082	Predicted: uncharacterized protein loc100833007	GO:0005739 (E=8.549e-71); GO:0009536 (E=1.252e-21)	Phobius: CYTOPLASMIC_DOMAIN - Region of a membrane-bound protein predicted to be outside the membrane, in the cytoplasm. (); Phobius: TRANSMEMBRANE - Region of a membrane-bound protein predicted to be embedded in the membrane. (); Phobius: TRANSMEMBRANE - Region of a membrane-bound protein predicted to be embedded in the membrane. (); Phobius: CYTOPLASMIC_DOMAIN - Region of a membrane-bound prote…			(PB009119, E=6.8e-13)
m.318765	None		Gene3D: G3DSA:2.30.180.10 - (0); Pfam: PF02469 - Fasciclin domain (0); Phobius: NON_CYTOPLASMIC_DOMAIN - Region of a membrane-bound protein predicted to be outside the membrane, in the extracellular region. (); Phobius: SIGNAL_PEPTIDE_N_REGION - N-terminal region of a signal peptide. (); Phobius: SIGNAL_PEPTIDE_C_REGION - C-terminal region of a signal peptide. (); Phobius: SIGNAL_PEPTIDE_H_REGION…			Fasciclin domain (PF02469.17, E=4.0e-08)
m.329687	Saur16 - auxin-responsive saur family member			K14488	Plant hormone signal transduction (ko04075)
m.321889	None	GO:0008270 (E=1.145e-22); GO:0003676 (E=1.176e-43)
m.41905	Pattern formation protein emb30-like		PANTHER: PTHR10663 - (0); PANTHER: PTHR10663:SF6 - (0); Pfam: PF12783 - Guanine nucleotide exchange factor in Golgi transport N-terminal (0); Phobius: TRANSMEMBRANE - Region of a membrane-bound protein predicted to be embedded in the membrane. (); Phobius: CYTOPLASMIC_DOMAIN - Region of a membrane-bound protein predicted to be outside the membrane, in the cytoplasm. (); Phobius: NON_CYTOPLASMIC_D…			Guanine nucleotide exchange factor in Golgi transport N-terminal (PF12783.2, E=6.0e-19)
m.324434	Scarecrow-like protein 33-like	GO:0006355 (E=1.899e-41); GO:0006351 (E=1.899e-41)	PANTHER: PTHR31636 - (0); Pfam: PF03514 - GRAS domain family (0); ProSiteProfiles: PS50985 - GRAS family profile. (16)			GRAS domain family (PF03514.9, E=2.3e-21)
m.9833	None		PANTHER: PTHR32413 - (0); PANTHER: PTHR32413:SF0 - (0); Pfam: PF01823 - MAC/Perforin domain (0); ProSiteProfiles: PS51412 - Membrane attack complex/perforin (MACPF) domain profile. (20); SMART: SM00457 - membrane-attack complex / perforin (0)			MAC/Perforin domain (PF01823.14, E=1.4e-24)
m.54614	Ago4b orysj ame: full=protein argonaute 4b short= 4b	GO:0003676 (E=1.109e-43); GO:0005719 (E=1.109e-43); GO:0015030 (E=1.109e-43); GO:0048481 (E=1.109e-43); GO:0006342 (E=1.109e-43); GO:0009816 (E=1.109e-43); GO:0030422 (E=1.109e-43); GO:0006306 (E=1.109e-43); GO:0005737 (E=1.109e-43); GO:0010529 (E=1.109e-43); GO:0051567 (E=1.109e-43); GO:0005730 (E=1.109e-43); GO:0035197 (E=1.109e-43)	PANTHER: PTHR22891 - (0); PANTHER: PTHR22891:SF0 - (0); Pfam: PF08699 - Domain of unknown function (DUF1785) (0); SUPERFAMILY: SSF101690 - (0); SUPERFAMILY: SSF101690 - (0)	K11593		(PB000115, E=4.0e-34) (PB016875, E=7.3e-29)Domain of unknown function (DUF1785) (PF08699.5, E=6.1e-21)
m.320139	Obtusifoliol 14-alpha demethylase-like	GO:0055114 (E=1.351e-39); GO:0016705 (E=1.351e-39); GO:0020037 (E=1.351e-39); GO:0009055 (E=1.351e-39); GO:0005506 (E=1.351e-39); GO:0004497 (E=1.351e-39); GO:0005739 (E=3.647e-100); GO:0046872 (E=1.651e-37); GO:0016491 (E=1.651e-37)	Gene3D: G3DSA:1.10.630.10 - (0); PANTHER: PTHR24286:SF4 - (0); PANTHER: PTHR24286 - (0); Pfam: PF00067 - Cytochrome P450 (0); PRINTS: PR00385 - P450 superfamily signature (0); PRINTS: PR00465 - E-class P450 group IV signature (0); PRINTS: PR00385 - P450 superfamily signature (0); PRINTS: PR00465 - E-class P450 group IV signature (0); PRINTS: PR00385 - P450 superfamily signature (0); PRINTS: PR004…	K05917	Steroid biosynthesis (ko00100)Metabolic pathways (ko01100)Biosynthesis of secondary metabolites (ko01110)	Cytochrome P450 (PF00067.17, E=1.1e-37)
m.316145	Peptidylprolyl isomerase	GO:0003755 (E=1.738e-39); GO:0006457 (E=1.738e-39); GO:0000413 (E=1.738e-39); GO:0016853 (E=1.738e-39)	Gene3D: G3DSA:2.40.100.10 - (0); PANTHER: PTHR11071 - (0); Pfam: PF00160 - Cyclophilin type peptidyl-prolyl cis-trans isomerase/CLD (0); PIRSF: PIRSF001467 - (0); PRINTS: PR00153 - Cyclophilin peptidyl-prolyl cis-trans isomerase signature (0); PRINTS: PR00153 - Cyclophilin peptidyl-prolyl cis-trans isomerase signature (0); PRINTS: PR00153 - Cyclophilin peptidyl-prolyl cis-trans isomerase signatur…	K01802		Cyclophilin type peptidyl-prolyl cis-trans isomerase/CLD (PF00160.16, E=3.09687e-43)
m.8323	None		Coils: Coil - (); PANTHER: PTHR31903 - (0); PANTHER: PTHR31903:SF0 - (0); Pfam: PF07889 - Protein of unknown function (DUF1664) (0); Phobius: CYTOPLASMIC_DOMAIN - Region of a membrane-bound protein predicted to be outside the membrane, in the cytoplasm. (); Phobius: NON_CYTOPLASMIC_DOMAIN - Region of a membrane-bound protein predicted to be outside the membrane, in the extracellular region. (); P…			Protein of unknown function (DUF1664) (PF07889.7, E=0.0)
m.124157	Septum site-determining protein mind chloroplastic-like		Gene3D: G3DSA:3.40.50.300 - (0); PANTHER: PTHR13696:SF1 - (0); PANTHER: PTHR13696 - (0); Pfam: PF01656 - CobQ/CobB/MinD/ParA nucleotide binding domain (0); PIRSF: PIRSF003092 - (0); SignalP_GRAM_POSITIVE: SignalP-TM - (); SUPERFAMILY: SSF52540 - (0); TIGRFAM: TIGR01968 - minD_bact: septum site-determining protein MinD (0)	K03609		CobQ/CobB/MinD/ParA nucleotide binding domain (PF01656.18, E=3.9e-28)
m.59813	Zinc finger protein
m.52471	Dual specificity phosphatase cdc25-like		Gene3D: G3DSA:3.40.250.10 - (0); Pfam: PF00581 - Rhodanese-like domain (0); ProSiteProfiles: PS50206 - Rhodanese domain profile. (12); SMART: SM00450 - Rhodanese Homology Domain (0); SUPERFAMILY: SSF52821 - (0)			Rhodanese-like domain (PF00581.15, E=2.0e-10)
m.313769	Hypothetical protein osi 17094	GO:0016023 (E=3.605e-16); GO:0005886 (E=1.789e-15)	Pfam: PF06697 - Protein of unknown function (DUF1191) (0); Phobius: TRANSMEMBRANE - Region of a membrane-bound protein predicted to be embedded in the membrane. (); Phobius: NON_CYTOPLASMIC_DOMAIN - Region of a membrane-bound protein predicted to be outside the membrane, in the extracellular region. (); Phobius: CYTOPLASMIC_DOMAIN - Region of a membrane-bound protein predicted to be outside the m…			Protein of unknown function (DUF1191) (PF06697.7, E=0.0)
m.116948	None	GO:0009536 (E=1.518e-34); GO:0046872 (E=9.841e-34); GO:0007275 (E=9.841e-34); GO:0008270 (E=9.841e-34); GO:0016567 (E=9.841e-34); GO:0004842 (E=9.841e-34); GO:0006511 (E=9.841e-34); GO:0005634 (E=9.841e-34)	Gene3D: G3DSA:3.90.890.10 - (0); Gene3D: G3DSA:3.30.40.10 - (0); PANTHER: PTHR10315:SF3 - (0); PANTHER: PTHR10315 - (0); Pfam: PF03145 - Seven in absentia protein family (0); ProSiteProfiles: PS51081 - Zinc finger SIAH-type profile. (11); SUPERFAMILY: SSF49599 - (0)			Seven in absentia protein family (PF03145.11, E=9.9e-09)
m.313592	None	GO:0006952 (E=6.580e-15); GO:0043531 (E=6.580e-15)	Gene3D: G3DSA:3.80.10.10 - (0); SUPERFAMILY: SSF52058 - (0)
m.116233	Ap2-like ethylene-responsive transcription factor ail5-like	GO:0006355 (E=8.410e-42); GO:0006351 (E=8.410e-42); GO:0005634 (E=8.410e-42); GO:0003700 (E=8.410e-42); GO:0003677 (E=8.410e-42)	Gene3D: G3DSA:3.30.730.10 - (0); Gene3D: G3DSA:3.30.730.10 - (0); PANTHER: PTHR32467:SF0 - (0); PANTHER: PTHR32467 - (0); Pfam: PF00847 - AP2 domain (0); PRINTS: PR00367 - Ethylene responsive element binding protein signature (0); PRINTS: PR00367 - Ethylene responsive element binding protein signature (0); ProSiteProfiles: PS51032 - AP2/ERF domain profile. (10); ProSiteProfiles: PS51032 - AP2/ERF…	K09285		(PB007552, E=4.7e-13)AP2 domain (PF00847.15, E=7.4e-13)
m.83826	60s ribosomal protein l10-like	GO:0003735 (E=2.364e-52); GO:0006412 (E=2.364e-52); GO:0005840 (E=2.364e-52); GO:0005622 (E=2.364e-52)	Gene3D: G3DSA:3.90.1170.10 - (0); PANTHER: PTHR11726 - (0); PANTHER: PTHR11726:SF1 - (0); Pfam: PF00252 - Ribosomal protein L16p/L10e (0); PIRSF: PIRSF005590 - (0); ProSitePatterns: PS01257 - Ribosomal protein L10e signature. (); SUPERFAMILY: SSF54686 - (0); TIGRFAM: TIGR00279 - L10e: ribosomal protein L10.e (0)	K02866	Ribosome (ko03010)	Ribosomal protein L16p/L10e (PF00252.13, E=5.2e-31)
m.48340	None	GO:0003723 (E=3.479e-60); GO:0006278 (E=3.479e-60); GO:0003964 (E=3.479e-60); GO:0005739 (E=2.439e-22)				(PB003601, E=4.7e-20) (PB008671, E=7.1e-17) (PB004135, E=1.2e-11) (PB002632, E=2.7e-08) (PB001744, E=6.5e-07) (PB017168, E=0.00012) (PB014983, E=0.00024) (PB001785, E=0.00092)
m.314910	Leucine rich repeat family expressed	GO:0016023 (E=1.422e-135)	Gene3D: G3DSA:3.80.10.10 - (0); PANTHER: PTHR26393 - (0); PANTHER: PTHR26393:SF36 - (0); Pfam: PF13855 - Leucine rich repeat (0); PRINTS: PR00019 - Leucine-rich repeat signature (0); PRINTS: PR00019 - Leucine-rich repeat signature (0); ProSiteProfiles: PS51450 - Leucine-rich repeat profile. (5); ProSiteProfiles: PS51450 - Leucine-rich repeat profile. (6); ProSiteProfiles: PS51450 - Leucine-rich r…			(PB002673, E=6.6e-10) (PB002910, E=6.0e-09)Leucine rich repeat (PF13855.1, E=1.1e-08) (PB012106, E=9.6e-08) (PB011516, E=9.0e-06)
m.34840	Protein real-time-like isoform 2		Coils: Coil - (); Coils: Coil - (); Gene3D: G3DSA:3.40.525.10 - (0); Gene3D: G3DSA:1.10.8.20 - (0); PANTHER: PTHR23324:SF5 - (0); PANTHER: PTHR23324 - (0); Pfam: PF03765 - CRAL/TRIO, N-terminal domain (0); Pfam: PF00650 - CRAL/TRIO domain (0); Phobius: CYTOPLASMIC_DOMAIN - Region of a membrane-bound protein predicted to be outside the membrane, in the cytoplasm. (); Phobius: NON_CYTOPLASMIC_DOMAI…			CRAL/TRIO domain (PF00650.15, E=8.1e-32) (PB007884, E=2.3e-15)CRAL/TRIO, N-terminal domain (PF03765.10, E=3.9e-10)
m.48269	Pentatricopeptide repeat-containing protein at1g10270-like		Gene3D: G3DSA:1.25.40.10 - (0); PANTHER: PTHR24015:SF0 - (0); PANTHER: PTHR24015 - (0); Pfam: PF12854 - PPR repeat (0); Pfam: PF13812 - Pentatricopeptide repeat domain (0); Pfam: PF01535 - PPR repeat (0); Pfam: PF01535 - PPR repeat (0); Pfam: PF01535 - PPR repeat (0); ProSiteProfiles: PS51375 - Pentatricopeptide (PPR) repeat profile. (8); ProSiteProfiles: PS51375 - Pentatricopeptide (PPR) repeat …			PPR repeat (PF12854.2, E=8.6e-08)PPR repeat (PF01535.15, E=0.00013)Pentatricopeptide repeat domain (PF13812.1, E=0.34)
m.299673	Zinc finger an1 and c2h2 domain-containing stress-associated protein 16-like	GO:0046872 (E=1.645e-128); GO:0008270 (E=1.645e-128); GO:0005622 (E=1.645e-128)	Gene3D: G3DSA:4.10.1110.10 - (0); Gene3D: G3DSA:4.10.1110.10 - (0); PANTHER: PTHR14677 - (0); PANTHER: PTHR14677:SF2 - (0); Pfam: PF01428 - AN1-like Zinc finger (0); Pfam: PF01428 - AN1-like Zinc finger (0); ProSitePatterns: PS00028 - Zinc finger C2H2 type domain signature. (); ProSitePatterns: PS00028 - Zinc finger C2H2 type domain signature. (); ProSiteProfiles: PS51039 - Zinc finger AN1-type p…			AN1-like Zinc finger (PF01428.11, E=1.3e-09)
m.4701	None		PANTHER: PTHR10775 - (0); PANTHER: PTHR10775:SF78 - (0); Pfam: PF13963 - Transposase-associated domain (0)			Transposase-associated domain (PF13963.1, E=6.4e-16)
m.299450	Tpa: hlh dna-binding domain superfamily protein	GO:0005634 (E=1.551e-145)	Gene3D: G3DSA:4.10.280.10 - (0); PANTHER: PTHR12565 - (0); PANTHER: PTHR12565:SF7 - (0); Pfam: PF00010 - Helix-loop-helix DNA-binding domain (0); ProSiteProfiles: PS50888 - Myc-type, basic helix-loop-helix (bHLH) domain profile. (16); SMART: SM00353 - helix loop helix domain (0); SUPERFAMILY: SSF47459 - (0)			Helix-loop-helix DNA-binding domain (PF00010.21, E=7.7e-15)
m.318510	Tpa: cytochrome p450 superfamily protein	GO:0055114 (E=1.132e-54); GO:0016705 (E=1.132e-54); GO:0020037 (E=1.132e-54); GO:0009055 (E=1.132e-54); GO:0005506 (E=1.132e-54); GO:0046872 (E=1.132e-54); GO:0016491 (E=1.132e-54); GO:0004497 (E=1.132e-54)	Gene3D: G3DSA:1.10.630.10 - (0); PANTHER: PTHR24282 - (0); PANTHER: PTHR24282:SF1 - (0); Pfam: PF00067 - Cytochrome P450 (0); PRINTS: PR00464 - Group II E-class P450 signature (0); PRINTS: PR00464 - Group II E-class P450 signature (0); SUPERFAMILY: SSF48264 - (0)			Cytochrome P450 (PF00067.17, E=9.8e-16)
m.68167	None	GO:0016021 (E=7.939e-16); GO:0006810 (E=7.939e-16); GO:0016020 (E=8.197e-21); GO:0055114 (E=2.145e-05); GO:0006508 (E=2.145e-05); GO:0016491 (E=2.145e-05); GO:0016787 (E=2.145e-05); GO:0008234 (E=2.145e-05); GO:0032440 (E=2.145e-05); GO:0008233 (E=2.145e-05)	Phobius: NON_CYTOPLASMIC_DOMAIN - Region of a membrane-bound protein predicted to be outside the membrane, in the extracellular region. (); Phobius: TRANSMEMBRANE - Region of a membrane-bound protein predicted to be embedded in the membrane. (); Phobius: CYTOPLASMIC_DOMAIN - Region of a membrane-bound protein predicted to be outside the membrane, in the cytoplasm. (); Phobius: TRANSMEMBRANE - Reg…
m.312221	Benzoxazinone:udp-glc glucosyltransferase	GO:0016740 (E=2.305e-50); GO:0008152 (E=2.305e-50); GO:0016758 (E=2.305e-50); GO:0016757 (E=2.305e-50); GO:0046527 (E=4.211e-44)	Gene3D: G3DSA:3.40.50.2000 - (0); PANTHER: PTHR11926:SF15 - (0); PANTHER: PTHR11926 - (0); Pfam: PF00201 - UDP-glucoronosyl and UDP-glucosyl transferase (0); ProSitePatterns: PS00375 - UDP-glycosyltransferases signature. (); SUPERFAMILY: SSF53756 - (0)			UDP-glucoronosyl and UDP-glucosyl transferase (PF00201.13, E=3.7e-34)
m.78736	Actin		Gene3D: G3DSA:3.30.420.40 - (0); Gene3D: G3DSA:3.90.640.10 - (0); PANTHER: PTHR11937 - (0); PANTHER: PTHR11937:SF93 - (0); Pfam: PF00022 - Actin (0); PRINTS: PR00190 - Actin signature (0); PRINTS: PR00190 - Actin signature (0); ProSitePatterns: PS01132 - Actins and actin-related proteins signature. (); SUPERFAMILY: SSF53067 - (0); SUPERFAMILY: SSF53067 - (0)	K05692	Phagosome (ko04145)Hippo signaling pathway (ko04390)Hippo signaling pathway - fly (ko04391)Focal adhesion (ko04510)Adherens junction (ko04520)Tight junction (ko04530)Leukocyte transendothelial migration (ko04670)Phototransduction - fly (ko04745)Regulation of actin cytoskeleton (ko04810)Bacterial invasion of epithelial cells (ko05100)Vibrio cholerae infection (ko05110)Pathogenic Escherichia coli i…	Actin (PF00022.14, E=2.79979e-42)
m.48208	None
m.60261	Erebp transcription factor		Gene3D: G3DSA:3.30.730.10 - (0); PANTHER: PTHR31190:SF0 - (0); PANTHER: PTHR31190 - (0); Pfam: PF00847 - AP2 domain (0); PRINTS: PR00367 - Ethylene responsive element binding protein signature (0); PRINTS: PR00367 - Ethylene responsive element binding protein signature (0); ProSiteProfiles: PS51032 - AP2/ERF domain profile. (23); SignalP_GRAM_POSITIVE: SignalP-TM - (); SMART: SM00380 - DNA-bindin…	K09286		AP2 domain (PF00847.15, E=3.2e-17) (PB005485, E=6.9e-05)
m.328813	None	GO:0005737 (E=1.511e-14); GO:0009651 (E=1.511e-14); GO:0005634 (E=1.511e-14)	PANTHER: PTHR12354 - (0); PANTHER: PTHR12354:SF1 - (0); Pfam: PF05004 - Interferon-related developmental regulator (IFRD) (0); Phobius: CYTOPLASMIC_DOMAIN - Region of a membrane-bound protein predicted to be outside the membrane, in the cytoplasm. (); Phobius: NON_CYTOPLASMIC_DOMAIN - Region of a membrane-bound protein predicted to be outside the membrane, in the extracellular region. (); Phobius…			Interferon-related developmental regulator (IFRD) (PF05004.8, E=3.7e-10)
m.104456	None		Gene3D: G3DSA:1.10.10.60 - (0); PANTHER: PTHR21717 - (0); PANTHER: PTHR21717:SF9 - (0); Pfam: PF00249 - Myb-like DNA-binding domain (0); ProSiteProfiles: PS51294 - Myb-type HTH DNA-binding domain profile. (11); SMART: SM00717 - SANT SWI3, ADA2, N-CoR and TFIIIB'' DNA-binding domains (0); SUPERFAMILY: SSF46689 - (0)			Myb-like DNA-binding domain (PF00249.26, E=7.7e-06)
m.300154	Xanthine dehydrogenase	GO:0005506 (E=0.000e�); GO:0009055 (E=0.000e�); GO:0050660 (E=0.000e�); GO:0055114 (E=0.000e�); GO:0051537 (E=0.000e�); GO:0016491 (E=0.000e�); GO:0051536 (E=0.000e�); GO:0003824 (E=0.000e�); GO:0016614 (E=0.000e�); GO:0008762 (E=0.000e�); GO:0046872 (E=0.000e�); GO:0004855 (E=0.000e�); GO:0000302 (E=0.000e�); GO:0046110 (E=0.000e�); GO:0009414 (E=0.000e�); GO:0042554 (E=0.000e�)	Gene3D: G3DSA:3.30.365.10 - (0); Gene3D: G3DSA:3.30.365.10 - (0); Gene3D: G3DSA:3.30.465.10 - (0); Gene3D: G3DSA:3.30.365.10 - (0); Gene3D: G3DSA:3.30.365.10 - (0); Gene3D: G3DSA:3.30.365.10 - (0); Gene3D: G3DSA:3.30.390.50 - (0); Gene3D: G3DSA:3.30.43.10 - (0); Gene3D: G3DSA:3.10.20.30 - (0); Gene3D: G3DSA:1.10.150.120 - (0); Gene3D: G3DSA:3.90.1170.50 - (0); Gene3D: G3DSA:3.30.365.10 - (0); PAN…	K00106	Purine metabolism (ko00230)Caffeine metabolism (ko00232)Drug metabolism - other enzymes (ko00983)Metabolic pathways (ko01100)Biosynthesis of secondary metabolites (ko01110)Microbial metabolism in diverse environments (ko01120)Peroxisome (ko04146)	FAD binding domain in molybdopterin dehydrogenase (PF00941.16, E=0.0)Molybdopterin-binding domain of aldehyde dehydrogenase (PF02738.13, E=0.0)Aldehyde oxidase and xanthine dehydrogenase, a/b hammerhead domain (PF01315.17, E=1.4e-31) (PB003063, E=3.1e-31)CO dehydrogenase flavoprotein C-terminal domain (PF03450.12, E=4.5e-30)[2Fe-2S] binding domain (PF01799.15, E=4.8e-30) (PB003411, E=1.1e-17)2Fe-…
m.322189	Aspartic proteinase nepenthesin i	GO:0006508 (E=3.436e-11); GO:0016787 (E=3.436e-11); GO:0004190 (E=3.436e-11); GO:0008233 (E=3.436e-11); GO:0016023 (E=1.303e-18)	Gene3D: G3DSA:2.40.70.10 - (0); PANTHER: PTHR13683:SF98 - (0); PANTHER: PTHR13683 - (0); Phobius: SIGNAL_PEPTIDE - Signal peptide region (); Phobius: SIGNAL_PEPTIDE_H_REGION - Hydrophobic region of a signal peptide. (); Phobius: SIGNAL_PEPTIDE_N_REGION - N-terminal region of a signal peptide. (); Phobius: SIGNAL_PEPTIDE_C_REGION - C-terminal region of a signal peptide. (); Phobius: NON_CYTOPLASMI…
m.65640	None	GO:0043531 (E=2.169e-12); GO:0006952 (E=9.113e-11)	Gene3D: G3DSA:3.80.10.10 - (0); SUPERFAMILY: SSF52047 - (0)
m.38701	None		Coils: Coil - (); Coils: Coil - (); Coils: Coil - (); Coils: Coil - ()			(PB001341, E=2.5e-09)
m.314747	Myosin-j heavy chain-like	GO:0016023 (E=2.587e-102)	PANTHER: PTHR13140 - (0); PANTHER: PTHR13140:SF36 - (0); Pfam: PF00063 - Myosin head (motor domain) (0); SUPERFAMILY: SSF52540 - (0)	K10357		Myosin head (motor domain) (PF00063.16, E=1.5e-26)
m.17926	None		PANTHER: PTHR31549 - (0); Pfam: PF03140 - Plant protein of unknown function (0); Phobius: TRANSMEMBRANE - Region of a membrane-bound protein predicted to be embedded in the membrane. (); Phobius: NON_CYTOPLASMIC_DOMAIN - Region of a membrane-bound protein predicted to be outside the membrane, in the extracellular region. (); Phobius: CYTOPLASMIC_DOMAIN - Region of a membrane-bound protein predict…			Plant protein of unknown function (PF03140.10, E=0.0)
m.10874	None	GO:0006355 (E=1.849e-04); GO:0006351 (E=1.849e-04); GO:0046983 (E=1.849e-04); GO:0005634 (E=1.849e-04); GO:0003677 (E=1.849e-04)	Coils: Coil - (); PANTHER: PTHR11945 - (0); PANTHER: PTHR11945:SF78 - (0); Pfam: PF00319 - SRF-type transcription factor (DNA-binding and dimerisation domain) (0); Phobius: NON_CYTOPLASMIC_DOMAIN - Region of a membrane-bound protein predicted to be outside the membrane, in the extracellular region. (); Phobius: SIGNAL_PEPTIDE_N_REGION - N-terminal region of a signal peptide. (); Phobius: SIGNAL_P…			SRF-type transcription factor (DNA-binding and dimerisation domain) (PF00319.13, E=7.2e-17) (PB013633, E=7.0e-06)
m.39460	None
m.6035	Nadh dehydrogenase fe-s protein 5	GO:0005739 (E=1.466e-30); GO:0003674 (E=1.466e-30); GO:0005747 (E=1.466e-30); GO:0045271 (E=1.466e-30); GO:0009853 (E=1.466e-30); GO:0031966 (E=1.466e-30); GO:0008150 (E=1.466e-30)	Phobius: TRANSMEMBRANE - Region of a membrane-bound protein predicted to be embedded in the membrane. (); Phobius: CYTOPLASMIC_DOMAIN - Region of a membrane-bound protein predicted to be outside the membrane, in the cytoplasm. (); Phobius: NON_CYTOPLASMIC_DOMAIN - Region of a membrane-bound protein predicted to be outside the membrane, in the extracellular region. (); TMHMM: TMhelix - Region of a…	K03938	Oxidative phosphorylation (ko00190)Metabolic pathways (ko01100)Non-alcoholic fatty liver disease (NAFLD) (ko04932)Alzheimer's disease (ko05010)Parkinson's disease (ko05012)Huntington's disease (ko05016)
m.39547	Soluble inorganic pyrophosphatase		Gene3D: G3DSA:3.90.80.10 - (0); Hamap: MF_00209 - Inorganic pyrophosphatase [ppa]. (32); PANTHER: PTHR10286 - (0); Pfam: PF00719 - Inorganic pyrophosphatase (0); ProSitePatterns: PS00387 - Inorganic pyrophosphatase signature. (); SUPERFAMILY: SSF50324 - (0)	K01507	Oxidative phosphorylation (ko00190)	Inorganic pyrophosphatase (PF00719.14, E=0.0)
m.137424	Serine threonine protein phosphatase expressed		Gene3D: G3DSA:3.60.21.10 - (0); PANTHER: PTHR11668:SF111 - (0); PANTHER: PTHR11668 - (0); Pfam: PF00149 - Calcineurin-like phosphoesterase (0); PRINTS: PR00114 - Serine/threonine phosphatase family signature (0); PRINTS: PR00114 - Serine/threonine phosphatase family signature (0); PRINTS: PR00114 - Serine/threonine phosphatase family signature (0); PRINTS: PR00114 - Serine/threonine phosphatase f…	K06269	mRNA surveillance pathway (ko03015)Meiosis - yeast (ko04113)Oocyte meiosis (ko04114)Vascular smooth muscle contraction (ko04270)Hippo signaling pathway (ko04390)Focal adhesion (ko04510)Long-term potentiation (ko04720)Dopaminergic synapse (ko04728)Regulation of actin cytoskeleton (ko04810)Insulin signaling pathway (ko04910)Amphetamine addiction (ko05031)Alcoholism (ko05034)Herpes simplex infection…	Calcineurin-like phosphoesterase (PF00149.23, E=2.29813e-43) (PB002690, E=2.0e-08) (PB003555, E=3.9e-07) (PB001545, E=0.00023)
m.98173	None	GO:0006952 (E=1.981e-22); GO:0043531 (E=1.981e-22)
m.117675	Protein kinase domain containing expressed	GO:0005524 (E=2.755e-08); GO:0004672 (E=2.755e-08); GO:0006468 (E=2.755e-08); GO:0016772 (E=2.755e-08); GO:0004674 (E=2.755e-08)	Gene3D: G3DSA:1.10.510.10 - (0); PANTHER: PTHR24420 - (0); PANTHER: PTHR24420:SF323 - (0); Pfam: PF00069 - Protein kinase domain (0); ProSitePatterns: PS00108 - Serine/Threonine protein kinases active-site signature. (); ProSiteProfiles: PS50011 - Protein kinase domain profile. (25); SMART: SM00220 - Serine/Threonine protein kinases, catalytic domain (0); SUPERFAMILY: SSF56112 - (0)			Protein kinase domain (PF00069.20, E=1.1e-34)
m.36262	None		Gene3D: G3DSA:1.20.5.110 - (0); PANTHER: PTHR12791:SF18 - (0); PANTHER: PTHR12791 - (0); Phobius: NON_CYTOPLASMIC_DOMAIN - Region of a membrane-bound protein predicted to be outside the membrane, in the extracellular region. (); Phobius: CYTOPLASMIC_DOMAIN - Region of a membrane-bound protein predicted to be outside the membrane, in the cytoplasm. (); Phobius: TRANSMEMBRANE - Region of a membrane…	K08505	SNARE interactions in vesicular transport (ko04130)	(PB002657, E=0.00028)
m.327984	None	GO:0005739 (E=2.003e-03); GO:0003723 (E=4.129e-41); GO:0006278 (E=4.129e-41); GO:0003964 (E=4.129e-41)
m.105259	None		Gene3D: G3DSA:3.10.180.10 - (0); PANTHER: PTHR10374:SF0 - (0); PANTHER: PTHR10374 - (0); Pfam: PF12681 - Glyoxalase-like domain (0); SUPERFAMILY: SSF54593 - (0)			Glyoxalase-like domain (PF12681.2, E=2.6e-14) (PB002775, E=5.2e-05)
m.42525	Predicted: uncharacterized protein loc100832570		Coils: Coil - (); PANTHER: PTHR10759:SF1 - (0); PANTHER: PTHR10759 - (0); Pfam: PF07891 - Protein of unknown function (DUF1666) (0)			Protein of unknown function (DUF1666) (PF07891.7, E=0.0)
m.21030	Receptor serine-threonine protein	GO:0005524 (E=1.934e-57); GO:0004672 (E=1.934e-57); GO:0000166 (E=1.934e-57); GO:0006468 (E=1.934e-57); GO:0016772 (E=1.934e-57); GO:0004674 (E=1.934e-57); GO:0016301 (E=1.934e-57); GO:0016310 (E=1.934e-57); GO:0005886 (E=2.942e-99); GO:0016740 (E=2.182e-94); GO:0004715 (E=2.182e-94); GO:0004872 (E=2.182e-94)	Gene3D: G3DSA:3.30.200.20 - (0); Gene3D: G3DSA:2.60.120.200 - (0); PANTHER: PTHR24420:SF341 - (0); PANTHER: PTHR24420 - (0); Pfam: PF07714 - Protein tyrosine kinase (0); ProSitePatterns: PS00107 - Protein kinases ATP-binding region signature. (); ProSiteProfiles: PS50011 - Protein kinase domain profile. (16); SignalP_GRAM_POSITIVE: SignalP-TM - (); SMART: SM00219 - Tyrosine kinase, catalytic doma…			Protein tyrosine kinase (PF07714.12, E=5.9e-18) (PB003458, E=1.4e-06)
m.100460	60s ribosomal protein mitochondrial-like		Gene3D: G3DSA:3.90.930.12 - (0); PANTHER: PTHR11655:SF8 - (0); PANTHER: PTHR11655 - (0); Pfam: PF00347 - Ribosomal protein L6 (0); PRINTS: PR00059 - Ribosomal protein L6 signature (0); PRINTS: PR00059 - Ribosomal protein L6 signature (0); ProSitePatterns: PS00525 - Ribosomal protein L6 signature 1. (); SUPERFAMILY: SSF56053 - (0)	K02933	Ribosome (ko03010)	Ribosomal protein L6 (PF00347.18, E=3.3e-16)
m.20963	F-box domain containing expressed	GO:0005739 (E=1.225e-60)	Gene3D: G3DSA:3.80.10.10 - (0); SUPERFAMILY: SSF52047 - (0)
m.308908	Resistance protein	GO:0043531 (E=5.217e-15); GO:0006952 (E=5.217e-15)	PANTHER: PTHR23155:SF94 - (0); PANTHER: PTHR23155 - (0); Pfam: PF00931 - NB-ARC domain (0); SUPERFAMILY: SSF52540 - (0)			NB-ARC domain (PF00931.17, E=3.1e-22)
m.123235	Tpa: hlh dna-binding domain superfamily protein		Phobius: CYTOPLASMIC_DOMAIN - Region of a membrane-bound protein predicted to be outside the membrane, in the cytoplasm. (); Phobius: TRANSMEMBRANE - Region of a membrane-bound protein predicted to be embedded in the membrane. (); Phobius: NON_CYTOPLASMIC_DOMAIN - Region of a membrane-bound protein predicted to be outside the membrane, in the extracellular region. (); TMHMM: TMhelix - Region of a…
m.313935	Glyoxysomal fatty acid beta-oxidation multifunctional protein mfp-a	GO:0006631 (E=1.433e-33); GO:0050662 (E=1.433e-33); GO:0000166 (E=1.433e-33); GO:0003857 (E=1.433e-33); GO:0055114 (E=1.433e-33); GO:0016616 (E=1.433e-33); GO:0016491 (E=1.433e-33); GO:0003824 (E=1.433e-33); GO:0008152 (E=1.433e-33); GO:0006635 (E=4.397e-38); GO:0004300 (E=4.397e-38); GO:0005730 (E=4.397e-38); GO:0005618 (E=4.397e-38)	Gene3D: G3DSA:3.90.226.10 - (0); PANTHER: PTHR23309 - (0); Pfam: PF00378 - Enoyl-CoA hydratase/isomerase family (0); SUPERFAMILY: SSF52096 - (0)	K10527	Fatty acid degradation (ko00071)alpha-Linolenic acid metabolism (ko00592)Metabolic pathways (ko01100)Fatty acid metabolism (ko01212)	Enoyl-CoA hydratase/isomerase family (PF00378.15, E=1.4e-10)
m.92277	Probable disease resistance protein at1g58602-like	GO:0006952 (E=2.759e-16); GO:0043531 (E=2.759e-16)	Gene3D: G3DSA:3.40.50.300 - (0); PANTHER: PTHR23155:SF94 - (0); PANTHER: PTHR23155 - (0); Pfam: PF00931 - NB-ARC domain (0); PRINTS: PR00364 - Disease resistance protein signature (0); PRINTS: PR00364 - Disease resistance protein signature (0); PRINTS: PR00364 - Disease resistance protein signature (0); SUPERFAMILY: SSF52540 - (0)			NB-ARC domain (PF00931.17, E=0.0)
m.2401	Elmo domain-containing protein a-like		PANTHER: PTHR12771 - (0); PANTHER: PTHR12771:SF3 - (0); Pfam: PF04727 - ELMO/CED-12 family (0); ProSiteProfiles: PS51335 - ELMO domain profile. (28)			ELMO/CED-12 family (PF04727.8, E=0.0)
m.130734	Predicted protein		PANTHER: PTHR10209 - (0); PANTHER: PTHR10209:SF53 - (0)
m.42628	None		PANTHER: PTHR31288 - (0); Pfam: PF10250 - GDP-fucose protein O-fucosyltransferase (0); TMHMM: TMhelix - Region of a membrane-bound protein predicted to be embedded in the membrane. ()			GDP-fucose protein O-fucosyltransferase (PF10250.4, E=0.0)
m.103189	Lipid transfer protein	GO:0006869 (E=4.765e-13); GO:0016023 (E=3.089e-12)
m.116387	Anthocyanidin -o-glucosyltransferase-like	GO:0016740 (E=1.168e-92); GO:0008152 (E=1.168e-92); GO:0016758 (E=1.168e-92); GO:0016757 (E=1.168e-92)	PANTHER: PTHR11926:SF15 - (0); PANTHER: PTHR11926 - (0); Phobius: CYTOPLASMIC_DOMAIN - Region of a membrane-bound protein predicted to be outside the membrane, in the cytoplasm. (); Phobius: NON_CYTOPLASMIC_DOMAIN - Region of a membrane-bound protein predicted to be outside the membrane, in the extracellular region. (); Phobius: TRANSMEMBRANE - Region of a membrane-bound protein predicted to be e…
m.319531	Rna-binding domain-containing protein	GO:0003676 (E=1.349e-23); GO:0000166 (E=2.718e-24)	Gene3D: G3DSA:3.30.70.330 - (0); PANTHER: PTHR23147 - (0); Pfam: PF00076 - RNA recognition motif. (a.k.a. RRM, RBD, or RNP domain) (0); Phobius: SIGNAL_PEPTIDE_H_REGION - Hydrophobic region of a signal peptide. (); Phobius: SIGNAL_PEPTIDE_N_REGION - N-terminal region of a signal peptide. (); Phobius: SIGNAL_PEPTIDE - Signal peptide region (); Phobius: NON_CYTOPLASMIC_DOMAIN - Region of a membrane…			RNA recognition motif. (a.k.a. RRM, RBD, or RNP domain) (PF00076.17, E=5.9e-10)
m.26824	Protein suppressor of gene silencing 3 homolog	GO:0007275 (E=6.467e-67); GO:0031047 (E=6.467e-67); GO:0006629 (E=1.291e-34); GO:0016788 (E=1.291e-34); GO:0016787 (E=1.291e-34)	PANTHER: PTHR21596 - (0); PANTHER: PTHR21596:SF1 - (0); Pfam: PF03470 - XS zinc finger domain (0); Pfam: PF03468 - XS domain (0)			XS domain (PF03468.9, E=2.3e-07)XS zinc finger domain (PF03470.9, E=9.1e-06)
m.35457	Retrotransposon unclassified		Coils: Coil - (); Coils: Coil - (); Gene3D: G3DSA:3.10.10.10 - (0); Gene3D: G3DSA:3.30.420.10 - (0); Gene3D: G3DSA:3.30.420.10 - (0); Gene3D: G3DSA:3.30.70.270 - (0); PANTHER: PTHR10178 - (0); PANTHER: PTHR10178:SF14 - (0); Pfam: PF00078 - Reverse transcriptase (RNA-dependent DNA polymerase) (0); Pfam: PF00665 - Integrase core domain (0); Pfam: PF03732 - Retrotransposon gag protein (0); Pfam: PF0…			(PB014537, E=0.0) (PB012320, E=2.3e-38) (PB004624, E=1.5e-30)Reverse transcriptase (RNA-dependent DNA polymerase) (PF00078.22, E=1.3e-25)Integrase core domain (PF00665.21, E=4.0e-17) (PB009674, E=4.4e-13) (PB006658, E=2.6e-12)Retrotransposon gag protein (PF03732.12, E=2.0e-10)Retroviral aspartyl protease (PF08284.6, E=2.5e-09) (PB005202, E=4.7e-08) (PB011472, E=1.0e-07) (PB014677, E=4.5e-07) (PB0…
m.74495	Probable lrr receptor-like serine threonine-protein kinase at1g34110-like		Gene3D: G3DSA:3.80.10.10 - (0); PANTHER: PTHR24420 - (0); PANTHER: PTHR24420:SF64 - (0); Pfam: PF13855 - Leucine rich repeat (0); Pfam: PF08263 - Leucine rich repeat N-terminal domain (0); Phobius: SIGNAL_PEPTIDE - Signal peptide region (); Phobius: NON_CYTOPLASMIC_DOMAIN - Region of a membrane-bound protein predicted to be outside the membrane, in the extracellular region. (); Phobius: SIGNAL_PE…			Leucine rich repeat N-terminal domain (PF08263.7, E=4.2e-09)Leucine rich repeat (PF13855.1, E=7.3e-07)
m.114607	Alpha-l-fucosidase 2 precursor	GO:0006629 (E=2.250e-18); GO:0003676 (E=2.250e-18); GO:0016788 (E=2.250e-18); GO:0015074 (E=2.250e-18); GO:0016787 (E=2.250e-18)
m.48288	None
m.15204	Hsp90 expressed	GO:0051082 (E=1.602e-173); GO:0005524 (E=1.602e-173); GO:0006950 (E=1.602e-173); GO:0006457 (E=1.602e-173); GO:0005739 (E=4.168e-141); GO:0005618 (E=4.168e-141)	PANTHER: PTHR11528 - (0); PANTHER: PTHR11528:SF29 - (0); Pfam: PF00183 - Hsp90 protein (0); PIRSF: PIRSF002583 - (0); SUPERFAMILY: SSF54211 - (0); SUPERFAMILY: SSF110942 - (0)	K09487	Protein processing in endoplasmic reticulum (ko04141)PI3K-Akt signaling pathway (ko04151)NOD-like receptor signaling pathway (ko04621)Plant-pathogen interaction (ko04626)Estrogen signaling pathway (ko04915)Thyroid hormone synthesis (ko04918)Pathways in cancer (ko05200)Prostate cancer (ko05215)	Hsp90 protein (PF00183.13, E=0.0)
m.45785	Tpa: protein kinase superfamily protein	GO:0005524 (E=2.331e-131); GO:0004672 (E=2.331e-131); GO:0000166 (E=2.331e-131); GO:0006468 (E=2.331e-131); GO:0016772 (E=2.331e-131); GO:0004674 (E=2.331e-131)
m.303516	Squamosa promoter binding 16		Gene3D: G3DSA:4.10.1100.10 - (0); PANTHER: PTHR31251 - (0); PANTHER: PTHR31251:SF0 - (0); Pfam: PF03110 - SBP domain (0); ProSiteProfiles: PS51141 - Zinc finger SBP-type profile. (18); SUPERFAMILY: SSF103612 - (0)			SBP domain (PF03110.9, E=4.0e-17)
m.1649	Protein	GO:0016023 (E=2.880e-60)	Gene3D: G3DSA:2.60.120.200 - (0); Pfam: PF08787 - Alginate lyase (0); Phobius: SIGNAL_PEPTIDE_C_REGION - C-terminal region of a signal peptide. (); Phobius: SIGNAL_PEPTIDE_H_REGION - Hydrophobic region of a signal peptide. (); Phobius: SIGNAL_PEPTIDE - Signal peptide region (); Phobius: NON_CYTOPLASMIC_DOMAIN - Region of a membrane-bound protein predicted to be outside the membrane, in the extrac…			Alginate lyase (PF08787.6, E=4.8e-19)
m.64107	Nbs-lrr disease resistance protein homologue	GO:0006952 (E=1.879e-18); GO:0043531 (E=1.879e-18); GO:0005524 (E=1.879e-18); GO:0000166 (E=1.879e-18); GO:0017111 (E=1.879e-18)	Gene3D: G3DSA:3.80.10.10 - (0); Gene3D: G3DSA:3.80.10.10 - (0); SUPERFAMILY: SSF52058 - (0); SUPERFAMILY: SSF52058 - (0)
m.50692	Argininosuccinate synthase		Gene3D: G3DSA:3.40.50.620 - (0); Gene3D: G3DSA:3.90.1260.10 - (0); Hamap: MF_00005 - Argininosuccinate synthase [argG]. (53); PANTHER: PTHR11587 - (0); Pfam: PF00764 - Arginosuccinate synthase (0); Phobius: NON_CYTOPLASMIC_DOMAIN - Region of a membrane-bound protein predicted to be outside the membrane, in the extracellular region. (); Phobius: SIGNAL_PEPTIDE_C_REGION - C-terminal region of a sig…	K01940	Alanine, aspartate and glutamate metabolism (ko00250)Arginine and proline metabolism (ko00330)Metabolic pathways (ko01100)Biosynthesis of secondary metabolites (ko01110)Biosynthesis of amino acids (ko01230)	Arginosuccinate synthase (PF00764.14, E=0.0)
m.99292	Proline-rich receptor-like protein kinase perk1-like		Gene3D: G3DSA:1.10.510.10 - (0); PANTHER: PTHR24420 - (0); PANTHER: PTHR24420:SF66 - (0); Pfam: PF00069 - Protein kinase domain (0); ProSitePatterns: PS00108 - Serine/Threonine protein kinases active-site signature. (); ProSiteProfiles: PS50011 - Protein kinase domain profile. (22); SMART: SM00220 - Serine/Threonine protein kinases, catalytic domain (0); SUPERFAMILY: SSF56112 - (0)			Protein kinase domain (PF00069.20, E=2.3e-25)
m.112197	Transcription factor e2fb-like		Gene3D: G3DSA:1.10.10.10 - (0); PANTHER: PTHR12081:SF18 - (0); PANTHER: PTHR12081 - (0); Pfam: PF02319 - E2F/DP family winged-helix DNA-binding domain (0); SUPERFAMILY: SSF46785 - (0); SUPERFAMILY: SSF144074 - (0)	K06620	Cell cycle (ko04110)Hepatitis B (ko05161)HTLV-I infection (ko05166)Pathways in cancer (ko05200)MicroRNAs in cancer (ko05206)Pancreatic cancer (ko05212)Glioma (ko05214)Prostate cancer (ko05215)Melanoma (ko05218)Bladder cancer (ko05219)Chronic myeloid leukemia (ko05220)Small cell lung cancer (ko05222)Non-small cell lung cancer (ko05223)	(PB001097, E=1.3e-26)E2F/DP family winged-helix DNA-binding domain (PF02319.15, E=3.0e-22)
m.36735	60s ribosomal protein l28		Gene3D: G3DSA:3.100.10.10 - (0); PANTHER: PTHR11721 - (0); Pfam: PF00828 - Ribosomal protein L18e/L15 (0); ProSitePatterns: PS00475 - Ribosomal protein L15 signature. (); SUPERFAMILY: SSF52080 - (0)	K02900	Ribosome (ko03010)	Ribosomal protein L18e/L15 (PF00828.14, E=3.6e-31)
m.57788	Thiosulfate chloroplastic-like		Gene3D: G3DSA:3.40.250.10 - (0); PANTHER: PTHR13253:SF25 - (0); PANTHER: PTHR13253 - (0); Pfam: PF00581 - Rhodanese-like domain (0); ProSiteProfiles: PS50206 - Rhodanese domain profile. (13); SMART: SM00450 - Rhodanese Homology Domain (0); SUPERFAMILY: SSF52821 - (0)			Rhodanese-like domain (PF00581.15, E=9.5e-14)
m.18459	None	GO:0005643 (E=4.524e-03); GO:0017056 (E=4.524e-03)	Phobius: SIGNAL_PEPTIDE_C_REGION - C-terminal region of a signal peptide. (); Phobius: NON_CYTOPLASMIC_DOMAIN - Region of a membrane-bound protein predicted to be outside the membrane, in the extracellular region. (); Phobius: SIGNAL_PEPTIDE - Signal peptide region (); Phobius: SIGNAL_PEPTIDE_H_REGION - Hydrophobic region of a signal peptide. (); Phobius: SIGNAL_PEPTIDE_N_REGION - N-terminal regi…
m.326178	60s ribosomal protein l32-like		PANTHER: PTHR23413:SF1 - (0); PANTHER: PTHR23413 - (0); Pfam: PF01655 - Ribosomal protein L32 (0); ProSitePatterns: PS00580 - Ribosomal protein L32e signature. (); SUPERFAMILY: SSF52042 - (0)	K02912	Ribosome (ko03010)	Ribosomal protein L32 (PF01655.13, E=1.4013e-45)
m.37281	Mads-box transcription factor family protein		Coils: Coil - (); PANTHER: PTHR11945:SF98 - (0); PANTHER: PTHR11945 - (0); Pfam: PF01486 - K-box region (0); Pfam: PF00319 - SRF-type transcription factor (DNA-binding and dimerisation domain) (0); PRINTS: PR00404 - MADS domain signature (0); PRINTS: PR00404 - MADS domain signature (0); PRINTS: PR00404 - MADS domain signature (0); ProSitePatterns: PS00350 - MADS-box domain signature. (); ProSiteP…			SRF-type transcription factor (DNA-binding and dimerisation domain) (PF00319.13, E=5.2e-20)K-box region (PF01486.12, E=7.6e-07)
m.45186	1-acyl-sn-glycerol-3-phosphate acyltransferase pls1	GO:0008152 (E=1.374e-146); GO:0016746 (E=1.374e-146); GO:0016740 (E=1.374e-146); GO:0005783 (E=1.374e-146); GO:0016024 (E=1.374e-146); GO:0003841 (E=1.374e-146); GO:0016021 (E=1.374e-146); GO:0016020 (E=1.374e-146); GO:0008654 (E=1.374e-146); GO:0016023 (E=6.820e-146)	PANTHER: PTHR10983 - (0); PANTHER: PTHR10983:SF1 - (0); Phobius: TRANSMEMBRANE - Region of a membrane-bound protein predicted to be embedded in the membrane. (); Phobius: CYTOPLASMIC_DOMAIN - Region of a membrane-bound protein predicted to be outside the membrane, in the cytoplasm. (); Phobius: CYTOPLASMIC_DOMAIN - Region of a membrane-bound protein predicted to be outside the membrane, in the cy…	K13523	Glycerolipid metabolism (ko00561)Glycerophospholipid metabolism (ko00564)Metabolic pathways (ko01100)
m.299502	Chd3-type chromatin-remodeling factor pickle-like	GO:0004386 (E=0.000e�); GO:0003676 (E=0.000e�); GO:0005524 (E=0.000e�); GO:0008270 (E=0.000e�); GO:0005634 (E=0.000e�); GO:0003677 (E=0.000e�); GO:0009739 (E=0.000e�); GO:0048364 (E=0.000e�); GO:0009733 (E=0.000e�); GO:0009788 (E=0.000e�); GO:0006355 (E=0.000e�); GO:2000023 (E=0.000e�); GO:0016818 (E=0.000e�); GO:0008283 (E=0.000e�); GO:0046872 (E=0.000e�); GO:0005506 (E=0.000e�)	Coils: Coil - (); Gene3D: G3DSA:2.40.50.40 - (0); Gene3D: G3DSA:3.40.50.300 - (0); Gene3D: G3DSA:2.40.50.40 - (0); Gene3D: G3DSA:3.30.40.10 - (0); Gene3D: G3DSA:3.40.50.300 - (0); PANTHER: PTHR10799:SF270 - (0); PANTHER: PTHR10799 - (0); Pfam: PF00385 - Chromo (CHRromatin Organisation MOdifier) domain (0); Pfam: PF06465 - Domain of Unknown Function (DUF1087) (0); Pfam: PF06461 - Domain of Unknown…	K11643	Viral carcinogenesis (ko05203)	SNF2 family N-terminal domain (PF00176.18, E=0.0) (PB008129, E=0.0)Domain of Unknown Function (DUF1086) (PF06461.6, E=1.0e-34)Domain of Unknown Function (DUF1087) (PF06465.8, E=1.6e-16)Chromo (CHRromatin Organisation MOdifier) domain (PF00385.19, E=3.1e-15)Helicase conserved C-terminal domain (PF00271.26, E=2.2e-12) (PB015666, E=9.5e-06) (PB014180, E=5.2e-05) (PB018422, E=0.0003)
m.18892	Predicted: uncharacterized protein loc100833625	GO:0016757 (E=0.000e�); GO:0005739 (E=0.000e�)	PANTHER: PTHR20961:SF0 - (0); PANTHER: PTHR20961 - (0); Pfam: PF04577 - Protein of unknown function (DUF563) (0); Phobius: TRANSMEMBRANE - Region of a membrane-bound protein predicted to be embedded in the membrane. (); Phobius: NON_CYTOPLASMIC_DOMAIN - Region of a membrane-bound protein predicted to be outside the membrane, in the extracellular region. (); Phobius: CYTOPLASMIC_DOMAIN - Region of…			Protein of unknown function (DUF563) (PF04577.9, E=6.9e-17)
m.80706	Temperature-induced lipocalin-1		Gene3D: G3DSA:2.40.128.20 - (0); PANTHER: PTHR10612:SF7 - (0); PANTHER: PTHR10612 - (0); Pfam: PF08212 - Lipocalin-like domain (0); PIRSF: PIRSF036893 - (0); ProSitePatterns: PS00213 - Lipocalin signature. (); SUPERFAMILY: SSF50814 - (0)	K03098		Lipocalin-like domain (PF08212.7, E=0.0)
m.3856	None	GO:0005840 (E=1.005e-10)	Coils: Coil - (); Gene3D: G3DSA:2.30.170.20 - (0); PANTHER: PTHR10792 - (0); PANTHER: PTHR10792:SF1 - (0); Pfam: PF01246 - Ribosomal protein L24e (0); SUPERFAMILY: SSF57716 - (0)	K02896	Ribosome (ko03010)	Ribosomal protein L24e (PF01246.15, E=3.3e-20)
m.7415	None
m.87564	E3 ubiquitin-protein ligase upl7			K10588	Ubiquitin mediated proteolysis (ko04120)
m.55555	Amino acid dehydrogenase family protein		Gene3D: G3DSA:3.40.50.720 - (0); Gene3D: G3DSA:3.40.192.10 - (0); Hamap: MF_01576 - Bifunctional protein FolD [folD]. (38); PANTHER: PTHR10025 - (0); Pfam: PF00763 - Tetrahydrofolate dehydrogenase/cyclohydrolase, catalytic domain (0); Pfam: PF02882 - Tetrahydrofolate dehydrogenase/cyclohydrolase, NAD(P)-binding domain (0); PRINTS: PR00085 - Tetrahydrofolate dehydrogenase/cyclohydrolase family sig…			Tetrahydrofolate dehydrogenase/cyclohydrolase, NAD(P)-binding domain (PF02882.14, E=0.0)Tetrahydrofolate dehydrogenase/cyclohydrolase, catalytic domain (PF00763.18, E=9.00054e-42)
m.72087	Derl1 orysj ame: full=derlin-1 ame: full=18 kda cold-induced protein ame: full=der1-like protein 1 ame: full= erlin 1-1		PANTHER: PTHR11009 - (0); PANTHER: PTHR11009:SF0 - (0); Pfam: PF04511 - Der1-like family (0); Phobius: NON_CYTOPLASMIC_DOMAIN - Region of a membrane-bound protein predicted to be outside the membrane, in the extracellular region. (); Phobius: TRANSMEMBRANE - Region of a membrane-bound protein predicted to be embedded in the membrane. (); Phobius: CYTOPLASMIC_DOMAIN - Region of a membrane-bound pr…	K13989	Protein processing in endoplasmic reticulum (ko04141)	Der1-like family (PF04511.10, E=0.0)
m.32354	Dna ligase-like		PANTHER: PTHR23240:SF1 - (0); PANTHER: PTHR23240 - (0); Pfam: PF07522 - DNA repair metallo-beta-lactamase (0)	K15340		DNA repair metallo-beta-lactamase (PF07522.9, E=5.2e-18)
m.316351	Predicted: uncharacterized protein loc100839489		Gene3D: G3DSA:3.40.50.300 - (0); Gene3D: G3DSA:3.40.50.300 - (0); Pfam: PF13361 - UvrD-like helicase C-terminal domain (0); SUPERFAMILY: SSF52540 - (0)			UvrD-like helicase C-terminal domain (PF13361.1, E=8.5e-07)
m.46203	None
m.318041	Retrotransposon unclassified	GO:0003723 (E=1.208e-42); GO:0003676 (E=1.208e-42); GO:0015074 (E=1.208e-42); GO:0006278 (E=1.208e-42); GO:0005634 (E=1.208e-42); GO:0003964 (E=1.208e-42); GO:0006508 (E=3.754e-44); GO:0004190 (E=3.754e-44); GO:0003682 (E=3.754e-44); GO:0006310 (E=3.754e-44); GO:0003677 (E=3.754e-44); GO:0006333 (E=3.754e-44)	Gene3D: G3DSA:3.30.70.270 - (0); PANTHER: PTHR10178 - (0); PANTHER: PTHR10178:SF14 - (0); Pfam: PF00078 - Reverse transcriptase (RNA-dependent DNA polymerase) (0); ProSiteProfiles: PS50878 - Reverse transcriptase (RT) catalytic domain profile. (10); SUPERFAMILY: SSF56672 - (0); TMHMM: TMhelix - Region of a membrane-bound protein predicted to be embedded in the membrane. ()			Reverse transcriptase (RNA-dependent DNA polymerase) (PF00078.22, E=1.7e-13) (PB014677, E=1.6e-09) (PB005202, E=4.3e-06) (PB009674, E=6.2e-06) (PB005532, E=0.00032)
m.115352	Glutathione s-transferase theta-1		Gene3D: G3DSA:3.40.30.10 - (0); Gene3D: G3DSA:1.20.1050.10 - (0); Gene3D: G3DSA:1.20.1050.10 - (0); PANTHER: PTHR11260:SF8 - (0); PANTHER: PTHR11260 - (0); Pfam: PF02798 - Glutathione S-transferase, N-terminal domain (0); ProSiteProfiles: PS50404 - Soluble glutathione S-transferase N-terminal domain profile. (20); SUPERFAMILY: SSF52833 - (0); SUPERFAMILY: SSF47616 - (0)	K00799	Glutathione metabolism (ko00480)Metabolism of xenobiotics by cytochrome P450 (ko00980)Drug metabolism - cytochrome P450 (ko00982)Chemical carcinogenesis (ko05204)	Glutathione S-transferase, N-terminal domain (PF02798.15, E=1.4e-14)
m.129209	Os01g0696000		Coils: Coil - (); Coils: Coil - ()			(PB000820, E=9.7e-19)
m.322750	Glutamate receptor -like	GO:0004970 (E=1.895e-09); GO:0005234 (E=1.895e-09); GO:0016020 (E=1.895e-09); GO:0035235 (E=1.895e-09); GO:0030288 (E=1.895e-09); GO:0006810 (E=1.895e-09); GO:0005215 (E=1.895e-09); GO:0005216 (E=3.574e-08); GO:0016021 (E=3.574e-08); GO:0006811 (E=3.574e-08); GO:0004872 (E=3.574e-08); GO:0016023 (E=1.774e-07)	Phobius: SIGNAL_PEPTIDE_H_REGION - Hydrophobic region of a signal peptide. (); Phobius: SIGNAL_PEPTIDE - Signal peptide region (); Phobius: NON_CYTOPLASMIC_DOMAIN - Region of a membrane-bound protein predicted to be outside the membrane, in the extracellular region. (); Phobius: SIGNAL_PEPTIDE_C_REGION - C-terminal region of a signal peptide. (); Phobius: SIGNAL_PEPTIDE_N_REGION - N-terminal regi…
m.330839	None	GO:0009737 (E=1.364e-31)
m.29809	Nadh dehydrogenase			K03963	Oxidative phosphorylation (ko00190)Metabolic pathways (ko01100)Non-alcoholic fatty liver disease (NAFLD) (ko04932)Alzheimer's disease (ko05010)Parkinson's disease (ko05012)Huntington's disease (ko05016)
m.6712	Indole-3-acetate beta-glucosyltransferase	GO:0016740 (E=1.206e-82); GO:0008152 (E=1.206e-82); GO:0016758 (E=1.206e-82); GO:0016757 (E=1.206e-82)	Gene3D: G3DSA:3.40.50.2000 - (0); Gene3D: G3DSA:3.40.50.2000 - (0); PANTHER: PTHR11926:SF15 - (0); PANTHER: PTHR11926 - (0); Pfam: PF00201 - UDP-glucoronosyl and UDP-glucosyl transferase (0); SUPERFAMILY: SSF53756 - (0)			UDP-glucoronosyl and UDP-glucosyl transferase (PF00201.13, E=2.1e-13) (PB001111, E=2.4e-08) (PB002051, E=1.8e-06) (PB016807, E=2.6e-06)
m.314906	None	GO:0007026 (E=7.380e-06); GO:0008017 (E=7.380e-06); GO:0005516 (E=7.380e-06); GO:0048471 (E=2.804e-05); GO:0005794 (E=2.804e-05); GO:0005874 (E=2.804e-05)	Phobius: SIGNAL_PEPTIDE - Signal peptide region (); Phobius: NON_CYTOPLASMIC_DOMAIN - Region of a membrane-bound protein predicted to be outside the membrane, in the extracellular region. (); Phobius: SIGNAL_PEPTIDE_C_REGION - C-terminal region of a signal peptide. (); Phobius: SIGNAL_PEPTIDE_H_REGION - Hydrophobic region of a signal peptide. (); Phobius: SIGNAL_PEPTIDE_N_REGION - N-terminal regi…
m.60839	Predicted: uncharacterized protein loc100842069		Gene3D: G3DSA:3.60.21.10 - (0); Pfam: PF00149 - Calcineurin-like phosphoesterase (0); Phobius: TRANSMEMBRANE - Region of a membrane-bound protein predicted to be embedded in the membrane. (); Phobius: TRANSMEMBRANE - Region of a membrane-bound protein predicted to be embedded in the membrane. (); Phobius: CYTOPLASMIC_DOMAIN - Region of a membrane-bound protein predicted to be outside the membrane…			Calcineurin-like phosphoesterase (PF00149.23, E=2.9e-08)
m.5782	Probable lrr receptor-like serine threonine-protein kinase at4g08850-like	GO:0005524 (E=2.176e-21); GO:0004672 (E=2.176e-21); GO:0006468 (E=2.176e-21); GO:0004713 (E=2.176e-21); GO:0016772 (E=2.176e-21); GO:0016023 (E=1.906e-17)	Gene3D: G3DSA:1.10.510.10 - (0); PANTHER: PTHR24420:SF68 - (0); PANTHER: PTHR24420 - (0); Pfam: PF00069 - Protein kinase domain (0); ProSiteProfiles: PS50011 - Protein kinase domain profile. (14); SUPERFAMILY: SSF56112 - (0)			Protein kinase domain (PF00069.20, E=4.3e-14)
m.120779	Trna (guanosine -2 -o)-methyltransferase-like		Gene3D: G3DSA:3.40.1280.10 - (0); PANTHER: PTHR12029:SF14 - (0); PANTHER: PTHR12029 - (0); Pfam: PF00588 - SpoU rRNA Methylase family (0); SUPERFAMILY: SSF75217 - (0)			SpoU rRNA Methylase family (PF00588.14, E=3.0e-32)
m.20010	Predicted: uncharacterized protein loc100835381	GO:0005739 (E=8.952e-21); GO:0016020 (E=8.952e-21)
m.102430	E3 ubiquitin-protein ligase rhf2a-like		Gene3D: G3DSA:3.30.40.10 - (0); Pfam: PF13639 - Ring finger domain (0); ProSiteProfiles: PS50089 - Zinc finger RING-type profile. (12); SMART: SM00184 - Ring finger (0); SUPERFAMILY: SSF57850 - (0)			Ring finger domain (PF13639.1, E=2.3e-11)
m.30628	None	GO:0009536 (E=1.031e-07)
m.4058	Elongation factor 1-alpha	GO:0006184 (E=5.940e-68); GO:0003677 (E=5.940e-68); GO:0006414 (E=5.940e-68); GO:0003676 (E=1.345e-07); GO:0000166 (E=5.940e-68); GO:0005525 (E=5.940e-68); GO:0003746 (E=5.940e-68); GO:0046983 (E=1.345e-07); GO:0003924 (E=5.940e-68); GO:0004300 (E=1.139e-06); GO:0004165 (E=1.139e-06); GO:0003857 (E=1.139e-06); GO:0055114 (E=1.139e-06); GO:0016829 (E=1.139e-06); GO:0008692 (E=1.139e-06); GO:001649…	Phobius: CYTOPLASMIC_DOMAIN - Region of a membrane-bound protein predicted to be outside the membrane, in the cytoplasm. (); Phobius: TRANSMEMBRANE - Region of a membrane-bound protein predicted to be embedded in the membrane. (); Phobius: NON_CYTOPLASMIC_DOMAIN - Region of a membrane-bound protein predicted to be outside the membrane, in the extracellular region. ()
m.326722	None		Gene3D: G3DSA:3.30.420.10 - (0); Pfam: PF13456 - Reverse transcriptase-like (0); SUPERFAMILY: SSF53098 - (0)			Reverse transcriptase-like (PF13456.1, E=2.4e-18)
m.83631	Peroxidase 39-like		Gene3D: G3DSA:1.10.520.10 - (0); Gene3D: G3DSA:1.10.420.10 - (0); PANTHER: PTHR31235 - (0); Pfam: PF00141 - Peroxidase (0); PRINTS: PR00458 - Haem peroxidase superfamily signature (0); PRINTS: PR00458 - Haem peroxidase superfamily signature (0); PRINTS: PR00461 - Plant peroxidase signature (0); PRINTS: PR00461 - Plant peroxidase signature (0); ProSitePatterns: PS00435 - Peroxidases proximal heme-…			Peroxidase (PF00141.18, E=8.6e-35)
m.313190	Rna-dependent rna polymerase			K11699
m.44652	Phosphatidic acid phosphatase beta-like		Gene3D: G3DSA:1.20.144.10 - (0); PANTHER: PTHR10165 - (0); PANTHER: PTHR10165:SF45 - (0); Phobius: CYTOPLASMIC_DOMAIN - Region of a membrane-bound protein predicted to be outside the membrane, in the cytoplasm. (); Phobius: NON_CYTOPLASMIC_DOMAIN - Region of a membrane-bound protein predicted to be outside the membrane, in the extracellular region. (); Phobius: TRANSMEMBRANE - Region of a membran…
m.84477	Histone demethylase uty-like		PANTHER: PTHR16213 - (0); Pfam: PF13900 - Putative binding domain (0); Phobius: SIGNAL_PEPTIDE_N_REGION - N-terminal region of a signal peptide. (); Phobius: SIGNAL_PEPTIDE_H_REGION - Hydrophobic region of a signal peptide. (); Phobius: NON_CYTOPLASMIC_DOMAIN - Region of a membrane-bound protein predicted to be outside the membrane, in the extracellular region. (); Phobius: SIGNAL_PEPTIDE_C_REGIO…			Putative binding domain (PF13900.1, E=8.3e-33) (PB011975, E=1.1e-30) (PB007520, E=4.3e-27) (PB002759, E=3.8e-13) (PB003142, E=7.8e-13) (PB004909, E=4.5e-06) (PB004014, E=2.8e-05) (PB011199, E=0.00018) (PB000132, E=0.00018)
m.83315	Senescence-associated protein 15		Gene3D: G3DSA:3.40.47.10 - (0); PANTHER: PTHR31561 - (0); Pfam: PF08392 - FAE1/Type III polyketide synthase-like protein (0); SUPERFAMILY: SSF53901 - (0)	K15397	Fatty acid elongation (ko00062)Biosynthesis of secondary metabolites (ko01110)	FAE1/Type III polyketide synthase-like protein (PF08392.7, E=6.4e-32)
m.66786	None
m.135932	Chromomethylase 2b		Gene3D: G3DSA:3.40.50.150 - (0); Gene3D: G3DSA:2.40.50.40 - (0); PANTHER: PTHR10629 - (0); PANTHER: PTHR10629:SF10 - (0); Pfam: PF00385 - Chromo (CHRromatin Organisation MOdifier) domain (0); Phobius: CYTOPLASMIC_DOMAIN - Region of a membrane-bound protein predicted to be outside the membrane, in the cytoplasm. (); Phobius: NON_CYTOPLASMIC_DOMAIN - Region of a membrane-bound protein predicted to …	K00558	Cysteine and methionine metabolism (ko00270)Metabolic pathways (ko01100)MicroRNAs in cancer (ko05206)	(PB010894, E=3.5e-20)Chromo (CHRromatin Organisation MOdifier) domain (PF00385.19, E=2.0e-08)
m.49642	Xyloglucan endo- -beta-d-glucanase			K08235
m.8606	40s ribosomal protein s3a-like	GO:0003735 (E=1.810e-73); GO:0006412 (E=1.810e-73); GO:0005840 (E=1.810e-73); GO:0005622 (E=1.810e-73); GO:0005737 (E=1.810e-73); GO:0030529 (E=1.810e-73)	Hamap: MF_03122 - 40S ribosomal protein S1 [RPS3A]. (40); PANTHER: PTHR11830 - (0); Pfam: PF01015 - Ribosomal S3Ae family (0); ProSitePatterns: PS01191 - Ribosomal protein S3Ae signature. ()	K02984	Ribosome (ko03010)	Ribosomal S3Ae family (PF01015.13, E=0.0)
m.109813	Xylosyltransferase 1		PANTHER: PTHR19297 - (0); PANTHER: PTHR19297:SF2 - (0); Pfam: PF02485 - Core-2/I-Branching enzyme (0); Phobius: NON_CYTOPLASMIC_DOMAIN - Region of a membrane-bound protein predicted to be outside the membrane, in the extracellular region. (); Phobius: CYTOPLASMIC_DOMAIN - Region of a membrane-bound protein predicted to be outside the membrane, in the cytoplasm. (); Phobius: TRANSMEMBRANE - Region…			Core-2/I-Branching enzyme (PF02485.16, E=9.0e-20)
m.89883	Abc transporter b family member 20-like		Gene3D: G3DSA:1.20.1560.10 - (0); Gene3D: G3DSA:1.20.1560.10 - (0); Gene3D: G3DSA:3.40.50.300 - (0); PANTHER: PTHR24221 - (0); PANTHER: PTHR24221:SF24 - (0); Pfam: PF00664 - ABC transporter transmembrane region (0); Pfam: PF00005 - ABC transporter (0); Pfam: PF00664 - ABC transporter transmembrane region (0); Phobius: CYTOPLASMIC_DOMAIN - Region of a membrane-bound protein predicted to be outside…	K05658	ABC transporters (ko02010)Bile secretion (ko04976)MicroRNAs in cancer (ko05206)	ABC transporter (PF00005.22, E=5.5e-26) (PB012549, E=2.3e-18) (PB012199, E=1.9e-11)ABC transporter transmembrane region (PF00664.18, E=3.5e-11) (PB019038, E=7.0e-10) (PB006327, E=0.00014) (PB004094, E=0.00022) (PB003545, E=0.00089)
m.128773	Heparan-alpha-glucosaminide n-acetyltransferase-like		PANTHER: PTHR31335 - (0); Pfam: PF07786 - Protein of unknown function (DUF1624) (0); Phobius: TRANSMEMBRANE - Region of a membrane-bound protein predicted to be embedded in the membrane. (); Phobius: CYTOPLASMIC_DOMAIN - Region of a membrane-bound protein predicted to be outside the membrane, in the cytoplasm. (); Phobius: TRANSMEMBRANE - Region of a membrane-bound protein predicted to be embedde…			(PB018926, E=0.0) (PB016780, E=3.9e-19) (PB014882, E=4.0e-09)Protein of unknown function (DUF1624) (PF07786.7, E=2.9e-07) (PB008449, E=4.2e-06) (PB004763, E=4.8e-06)
m.301120	Serine carboxypeptidase-like 19-like	GO:0006508 (E=6.027e-48); GO:0004185 (E=6.027e-48); GO:0016023 (E=3.133e-52)	Gene3D: G3DSA:3.40.50.1820 - (0); PANTHER: PTHR11802 - (0); PANTHER: PTHR11802:SF7 - (0); Pfam: PF00450 - Serine carboxypeptidase (0); ProSitePatterns: PS00560 - Serine carboxypeptidases, histidine active site. (); SUPERFAMILY: SSF53474 - (0)	K16296		Serine carboxypeptidase (PF00450.17, E=1.2e-32)
m.115093	Rna helicase		Coils: Coil - (); Gene3D: G3DSA:3.40.50.300 - (0); Gene3D: G3DSA:3.40.50.300 - (0); PANTHER: PTHR24031:SF1 - (0); PANTHER: PTHR24031 - (0); Pfam: PF00270 - DEAD/DEAH box helicase (0); Pfam: PF00271 - Helicase conserved C-terminal domain (0); ProSitePatterns: PS00039 - DEAD-box subfamily ATP-dependent helicases signature. (); ProSiteProfiles: PS51194 - Superfamilies 1 and 2 helicase C-terminal dom…	K14811		DEAD/DEAH box helicase (PF00270.24, E=5.60519e-45)Helicase conserved C-terminal domain (PF00271.26, E=6.4e-26)
m.31058	Pgr5-like protein chloroplastic-like		Gene3D: G3DSA:2.20.25.10 - (0); PANTHER: PTHR31032 - (0); PANTHER: PTHR31032:SF0 - (0); Phobius: TRANSMEMBRANE - Region of a membrane-bound protein predicted to be embedded in the membrane. (); Phobius: CYTOPLASMIC_DOMAIN - Region of a membrane-bound protein predicted to be outside the membrane, in the cytoplasm. (); Phobius: NON_CYTOPLASMIC_DOMAIN - Region of a membrane-bound protein predicted t…
m.83985	Anthranilate phosphoribosyltransferase-like protein		Gene3D: G3DSA:2.60.40.150 - (0); PANTHER: PTHR10024:SF97 - (0); PANTHER: PTHR10024 - (0); Pfam: PF08372 - Plant phosphoribosyltransferase C-terminal (0); Phobius: NON_CYTOPLASMIC_DOMAIN - Region of a membrane-bound protein predicted to be outside the membrane, in the extracellular region. (); Phobius: TRANSMEMBRANE - Region of a membrane-bound protein predicted to be embedded in the membrane. ();…			Plant phosphoribosyltransferase C-terminal (PF08372.5, E=0.0) (PB001107, E=1.2e-14)
m.103541	Nucleobase-ascorbate transporter 11-like		Coils: Coil - (); PANTHER: PTHR11119 - (0); PANTHER: PTHR11119:SF8 - (0); Pfam: PF00860 - Permease family (0); Phobius: CYTOPLASMIC_DOMAIN - Region of a membrane-bound protein predicted to be outside the membrane, in the cytoplasm. (); Phobius: TRANSMEMBRANE - Region of a membrane-bound protein predicted to be embedded in the membrane. (); Phobius: NON_CYTOPLASMIC_DOMAIN - Region of a membrane-bo…			Permease family (PF00860.15, E=0.0)
m.322908	Retrotransposon unclassified	GO:0009536 (E=1.466e-15); GO:0005739 (E=7.067e-67)	PANTHER: PTHR19446:SF34 - (0); PANTHER: PTHR19446 - (0)			(PB003992, E=1.5e-07)
m.73271	Trehalase family expressed		PANTHER: PTHR23403 - (0); PANTHER: PTHR23403:SF1 - (0); Pfam: PF01204 - Trehalase (0); Phobius: CYTOPLASMIC_DOMAIN - Region of a membrane-bound protein predicted to be outside the membrane, in the cytoplasm. (); Phobius: TRANSMEMBRANE - Region of a membrane-bound protein predicted to be embedded in the membrane. (); Phobius: NON_CYTOPLASMIC_DOMAIN - Region of a membrane-bound protein predicted to…	K01194	Starch and sucrose metabolism (ko00500)Metabolic pathways (ko01100)	Trehalase (PF01204.13, E=0.0)
m.40640	None	GO:0019901 (E=2.252e�); GO:0006355 (E=2.252e�); GO:0000079 (E=2.252e�)
m.34568	None	GO:0046872 (E=1.045e-15); GO:0003723 (E=1.045e-15); GO:0003676 (E=1.045e-15); GO:0006278 (E=1.045e-15); GO:0008270 (E=1.045e-15); GO:0003964 (E=1.045e-15)	Gene3D: G3DSA:3.60.10.10 - (0); PANTHER: PTHR19446 - (0); PANTHER: PTHR19446:SF34 - (0); Pfam: PF03372 - Endonuclease/Exonuclease/phosphatase family (0); SUPERFAMILY: SSF56219 - (0)			(PB009493, E=8.8e-14)Endonuclease/Exonuclease/phosphatase family (PF03372.18, E=5.9e-12)
m.57349	Vamp protein sec22
m.135224	None		Phobius: CYTOPLASMIC_DOMAIN - Region of a membrane-bound protein predicted to be outside the membrane, in the cytoplasm. (); Phobius: TRANSMEMBRANE - Region of a membrane-bound protein predicted to be embedded in the membrane. (); Phobius: NON_CYTOPLASMIC_DOMAIN - Region of a membrane-bound protein predicted to be outside the membrane, in the extracellular region. ()
m.299228	Oxalate oxidase	GO:0046872 (E=1.073e-52); GO:0055114 (E=1.073e-52); GO:0016491 (E=1.073e-52); GO:0048046 (E=1.073e-52); GO:0050162 (E=1.073e-52); GO:0045735 (E=1.073e-52); GO:0030145 (E=1.073e-52); GO:0005576 (E=1.073e-52); GO:0006950 (E=5.326e-52); GO:0005618 (E=4.078e-52); GO:0005737 (E=4.078e-52)	Gene3D: G3DSA:2.60.120.10 - (0); PANTHER: PTHR31238 - (0); Pfam: PF00190 - Cupin (0); Phobius: SIGNAL_PEPTIDE - Signal peptide region (); Phobius: SIGNAL_PEPTIDE_H_REGION - Hydrophobic region of a signal peptide. (); Phobius: SIGNAL_PEPTIDE_N_REGION - N-terminal region of a signal peptide. (); Phobius: SIGNAL_PEPTIDE_C_REGION - C-terminal region of a signal peptide. (); Phobius: NON_CYTOPLASMIC_D…			Cupin (PF00190.17, E=3.0e-24)
m.9250	Chloride channel	GO:0006821 (E=0.000e�); GO:0005247 (E=0.000e�); GO:0016020 (E=0.000e�); GO:0055085 (E=0.000e�); GO:0005216 (E=0.000e�); GO:0016021 (E=1.365e-124)	Gene3D: G3DSA:1.10.3080.10 - (0); PANTHER: PTHR11689 - (0); PANTHER: PTHR11689:SF11 - (0); Pfam: PF00654 - Voltage gated chloride channel (0); Phobius: CYTOPLASMIC_DOMAIN - Region of a membrane-bound protein predicted to be outside the membrane, in the cytoplasm. (); Phobius: NON_CYTOPLASMIC_DOMAIN - Region of a membrane-bound protein predicted to be outside the membrane, in the extracellular reg…	K05016		Voltage gated chloride channel (PF00654.15, E=0.0) (PB016057, E=2.5e-12)
m.109256	None
m.67347	None		Gene3D: G3DSA:3.40.30.10 - (0); SUPERFAMILY: SSF52833 - (0)
m.105357	Predicted protein		PANTHER: PTHR31042 - (0); PANTHER: PTHR31042:SF0 - (0); Pfam: PF02485 - Core-2/I-Branching enzyme (0); Phobius: SIGNAL_PEPTIDE_N_REGION - N-terminal region of a signal peptide. (); Phobius: SIGNAL_PEPTIDE - Signal peptide region (); Phobius: NON_CYTOPLASMIC_DOMAIN - Region of a membrane-bound protein predicted to be outside the membrane, in the extracellular region. (); Phobius: SIGNAL_PEPTIDE_H_…			Core-2/I-Branching enzyme (PF02485.16, E=0.0)
m.116270	None	GO:0005739 (E=7.768e-12)
m.83350	Dna binding protein		Coils: Coil - (); Gene3D: G3DSA:1.20.920.10 - (0); PANTHER: PTHR22881 - (0); PANTHER: PTHR22881:SF3 - (0); Pfam: PF00439 - Bromodomain (0); PRINTS: PR00503 - Bromodomain signature (0); PRINTS: PR00503 - Bromodomain signature (0); PRINTS: PR00503 - Bromodomain signature (0); ProSitePatterns: PS00633 - Bromodomain signature. (); ProSiteProfiles: PS50014 - Bromodomain profile. (20); SMART: SM00297 -…	K11723		Bromodomain (PF00439.20, E=6.5e-24)
m.55425	Probable e3 ubiquitin-protein ligase ari8-like	GO:0046872 (E=0.000e�); GO:0003676 (E=0.000e�); GO:0008270 (E=0.000e�); GO:0005622 (E=0.000e�); GO:0016020 (E=0.000e�); GO:0016567 (E=0.000e�); GO:0004842 (E=0.000e�)	Gene3D: G3DSA:3.30.40.10 - (0); PANTHER: PTHR11685:SF10 - (0); PANTHER: PTHR11685 - (0); Pfam: PF01485 - IBR domain (0); Pfam: PF01485 - IBR domain (0); ProSiteProfiles: PS50089 - Zinc finger RING-type profile. (8); SMART: SM00647 - In Between Ring fingers (0); SMART: SM00647 - In Between Ring fingers (0); SUPERFAMILY: SSF57850 - (0); SUPERFAMILY: SSF57850 - (0); SUPERFAMILY: SSF57850 - (0)	K11968		IBR domain (PF01485.16, E=2.4e-10) (PB001854, E=1.3e-08)
m.33386	Cytochrome c biogenesis		Pfam: PF03918 - Cytochrome C biogenesis protein (0); Phobius: CYTOPLASMIC_DOMAIN - Region of a membrane-bound protein predicted to be outside the membrane, in the cytoplasm. (); Phobius: NON_CYTOPLASMIC_DOMAIN - Region of a membrane-bound protein predicted to be outside the membrane, in the extracellular region. (); Phobius: TRANSMEMBRANE - Region of a membrane-bound protein predicted to be embed…	K02200		Cytochrome C biogenesis protein (PF03918.9, E=3.3e-29)
m.330708	Polyamine transporter tpo5	GO:0015171 (E=1.354e-31); GO:0016021 (E=1.354e-31); GO:0016020 (E=1.354e-31); GO:0003333 (E=1.354e-31); GO:0006865 (E=1.354e-31); GO:0055085 (E=1.354e-31)
m.55429	None
m.40836	None	GO:0009536 (E=4.794e-05)	Phobius: TRANSMEMBRANE - Region of a membrane-bound protein predicted to be embedded in the membrane. (); Phobius: CYTOPLASMIC_DOMAIN - Region of a membrane-bound protein predicted to be outside the membrane, in the cytoplasm. (); Phobius: NON_CYTOPLASMIC_DOMAIN - Region of a membrane-bound protein predicted to be outside the membrane, in the extracellular region. (); TMHMM: TMhelix - Region of a…			(PB004932, E=4.9e-17)
m.91806	Protein mitochondrial-like		Gene3D: G3DSA:1.25.40.10 - (0); PANTHER: PTHR24015 - (0); PANTHER: PTHR24015:SF0 - (0); Pfam: PF13041 - PPR repeat family (0); Pfam: PF13041 - PPR repeat family (0); ProSiteProfiles: PS51375 - Pentatricopeptide (PPR) repeat profile. (10); ProSiteProfiles: PS51375 - Pentatricopeptide (PPR) repeat profile. (13); ProSiteProfiles: PS51375 - Pentatricopeptide (PPR) repeat profile. (10); ProSiteProfile…			PPR repeat family (PF13041.1, E=8.7e-10)
m.105916	Chitinase- partial		Gene3D: G3DSA:3.30.60.10 - (0); Gene3D: G3DSA:3.30.20.10 - (0); Gene3D: G3DSA:1.10.530.10 - (0); Gene3D: G3DSA:1.10.530.10 - (0); PANTHER: PTHR22595 - (0); PANTHER: PTHR22595:SF7 - (0); Pfam: PF00187 - Chitin recognition protein (0); Pfam: PF00182 - Chitinase class I (0); Phobius: NON_CYTOPLASMIC_DOMAIN - Region of a membrane-bound protein predicted to be outside the membrane, in the extracellula…	K01183	Amino sugar and nucleotide sugar metabolism (ko00520)Biosynthesis of secondary metabolites (ko01110)	Chitinase class I (PF00182.14, E=0.0)Chitin recognition protein (PF00187.14, E=1.8e-09)
m.70191	Probable lrr receptor-like serine threonine-protein kinase at4g08850-like		Gene3D: G3DSA:1.10.510.10 - (0); PANTHER: PTHR24420 - (0); PANTHER: PTHR24420:SF69 - (0); Pfam: PF07714 - Protein tyrosine kinase (0); SUPERFAMILY: SSF56112 - (0)			Protein tyrosine kinase (PF07714.12, E=9.6e-07)
m.8608	Structural constituent of	GO:0003735 (E=1.129e-57); GO:0006412 (E=1.129e-57); GO:0005840 (E=1.129e-57); GO:0019843 (E=1.129e-57); GO:0009536 (E=1.687e-53); GO:0009535 (E=1.865e-52); GO:0009507 (E=1.865e-52); GO:0009579 (E=1.865e-52)	Gene3D: G3DSA:3.30.70.60 - (0); Hamap: MF_00360 - 30S ribosomal protein S6 [rpsF]. (13); Pfam: PF01250 - Ribosomal protein S6 (0); SUPERFAMILY: SSF54995 - (0)			Ribosomal protein S6 (PF01250.12, E=4.0e-20)
m.31658	Dof zinc finger		PANTHER: PTHR31992:SF0 - (0); PANTHER: PTHR31992 - (0); Pfam: PF02701 - Dof domain, zinc finger (0); ProSiteProfiles: PS50884 - Zinc finger Dof-type profile. (23)			Dof domain, zinc finger (PF02701.10, E=7.1e-27)
m.95624	Cytochrome p450 cyp81a1	GO:0046872 (E=2.608e-43); GO:0055114 (E=2.608e-43); GO:0016705 (E=2.608e-43); GO:0020037 (E=2.608e-43); GO:0016491 (E=2.608e-43); GO:0009055 (E=2.608e-43); GO:0005506 (E=2.608e-43); GO:0004497 (E=2.608e-43)	Gene3D: G3DSA:1.10.630.10 - (0); PANTHER: PTHR24298 - (0); Pfam: PF00067 - Cytochrome P450 (0); Phobius: NON_CYTOPLASMIC_DOMAIN - Region of a membrane-bound protein predicted to be outside the membrane, in the extracellular region. (); Phobius: CYTOPLASMIC_DOMAIN - Region of a membrane-bound protein predicted to be outside the membrane, in the cytoplasm. (); Phobius: TRANSMEMBRANE - Region of a m…	K00517	Bisphenol degradation (ko00363)Polycyclic aromatic hydrocarbon degradation (ko00624)Aminobenzoate degradation (ko00627)Limonene and pinene degradation (ko00903)Stilbenoid, diarylheptanoid and gingerol biosynthesis (ko00945)Metabolic pathways (ko01100)Biosynthesis of secondary metabolites (ko01110)Microbial metabolism in diverse environments (ko01120)	Cytochrome P450 (PF00067.17, E=0.0)
m.18615	Light-harvesting complex	GO:0016020 (E=3.416e-28); GO:0009765 (E=3.416e-28); GO:0009507 (E=3.416e-28); GO:0015979 (E=3.416e-28); GO:0010218 (E=3.416e-28); GO:0009637 (E=3.416e-28)		K14172	Photosynthesis - antenna proteins (ko00196)
m.94415	Thioredoxin m-type		Gene3D: G3DSA:3.40.30.10 - (0); PANTHER: PTHR10438 - (0); PANTHER: PTHR10438:SF82 - (0); Pfam: PF00085 - Thioredoxin (0); PRINTS: PR00421 - Thioredoxin family signature (0); PRINTS: PR00421 - Thioredoxin family signature (0); PRINTS: PR00421 - Thioredoxin family signature (0); ProSitePatterns: PS00194 - Thioredoxin family active site. (); ProSiteProfiles: PS51352 - Thioredoxin domain profile. (14…	K03671		Thioredoxin (PF00085.15, E=1.5e-31)
m.26030	Calmodulin-binding heat shock protein		Gene3D: G3DSA:3.40.50.1820 - (0); PANTHER: PTHR21493:SF1 - (0); PANTHER: PTHR21493 - (0); Pfam: PF03893 - Lipase 3 N-terminal region (0); Pfam: PF01764 - Lipase (class 3) (0); SUPERFAMILY: SSF53474 - (0)			Lipase (class 3) (PF01764.20, E=8.2e-18)Lipase 3 N-terminal region (PF03893.11, E=1.2e-16)
m.41903	Pattern formation		PANTHER: PTHR10663:SF6 - (0); PANTHER: PTHR10663 - (0)
m.320352	60s ribosomal protein l22-like protein	GO:0003735 (E=1.431e-25); GO:0022626 (E=6.424e-26); GO:0016020 (E=6.424e-26); GO:0022625 (E=6.424e-26); GO:0006412 (E=1.431e-25); GO:0005840 (E=1.431e-25); GO:0005730 (E=6.424e-26); GO:0005622 (E=1.431e-25); GO:0005886 (E=6.424e-26); GO:0030529 (E=1.431e-25)		K02891	Ribosome (ko03010)
m.22232	Tetratricopeptide repeat protein 1		Gene3D: G3DSA:1.10.150.160 - (0); Gene3D: G3DSA:1.25.40.10 - (0); PANTHER: PTHR22904 - (0); PANTHER: PTHR22904:SF71 - (0); Pfam: PF07719 - Tetratricopeptide repeat (0); Pfam: PF13414 - TPR repeat (0); ProSiteProfiles: PS50005 - TPR repeat profile. (9); ProSiteProfiles: PS50293 - TPR repeat region circular profile. (22); ProSiteProfiles: PS50005 - TPR repeat profile. (7); ProSiteProfiles: PS50005 …			TPR repeat (PF13414.1, E=1.5e-17)Tetratricopeptide repeat (PF07719.12, E=2.8e-06) (PB011900, E=2.2e-05)
m.75140	Phytoene synthase 1			K02291	Carotenoid biosynthesis (ko00906)Metabolic pathways (ko01100)Biosynthesis of secondary metabolites (ko01110)
m.299724	Probable beta- -galactosyltransferase 19-like	GO:0006486 (E=0.000e�); GO:0030246 (E=0.000e�); GO:0016020 (E=0.000e�); GO:0008378 (E=0.000e�); GO:0016740 (E=0.000e�); GO:0016021 (E=0.000e�); GO:0005794 (E=0.000e�); GO:0016757 (E=0.000e�)	PANTHER: PTHR11214:SF11 - (0); PANTHER: PTHR11214 - (0); Pfam: PF01762 - Galactosyltransferase (0); SUPERFAMILY: SSF53448 - (0)			Galactosyltransferase (PF01762.16, E=3.5e-24) (PB002517, E=6.4e-14) (PB011345, E=0.0008)
m.34557	Uncharacterized sodium-dependent transporter yocs-like		PANTHER: PTHR10361 - (0); PANTHER: PTHR10361:SF0 - (0); Pfam: PF01758 - Sodium Bile acid symporter family (0); Phobius: NON_CYTOPLASMIC_DOMAIN - Region of a membrane-bound protein predicted to be outside the membrane, in the extracellular region. (); Phobius: TRANSMEMBRANE - Region of a membrane-bound protein predicted to be embedded in the membrane. (); Phobius: TRANSMEMBRANE - Region of a membr…	K03453		Sodium Bile acid symporter family (PF01758.11, E=1.6e-32) (PB018913, E=1.2e-09)
m.16711	None			K12125	Circadian rhythm - plant (ko04712)
m.122381	Inosine-5 -monophosphate expressed		Gene3D: G3DSA:3.20.20.70 - (0); Hamap: MF_01964 - Inosine-5'-monophosphate dehydrogenase [guaB]. (77); PANTHER: PTHR11911 - (0); PANTHER: PTHR11911:SF6 - (0); Pfam: PF00571 - CBS domain (0); Pfam: PF00478 - IMP dehydrogenase / GMP reductase domain (0); PIRSF: PIRSF000130 - (0); ProSitePatterns: PS00487 - IMP dehydrogenase / GMP reductase signature. (); ProSiteProfiles: PS51371 - CBS domain profil…	K00088	Purine metabolism (ko00230)Drug metabolism - other enzymes (ko00983)Metabolic pathways (ko01100)Biosynthesis of secondary metabolites (ko01110)	IMP dehydrogenase / GMP reductase domain (PF00478.20, E=0.0)CBS domain (PF00571.23, E=0.00016)
m.40809	None		Pfam: PF04520 - Senescence regulator (0)			Senescence regulator (PF04520.8, E=2.2e-09)
m.1589	None
m.30672	None
m.48485	None	GO:0005524 (E=3.635e-13); GO:0004672 (E=3.635e-13); GO:0000166 (E=2.032e-49); GO:0006468 (E=3.635e-13); GO:0016772 (E=3.635e-13); GO:0004674 (E=3.635e-13)	Gene3D: G3DSA:3.30.200.20 - (0); PANTHER: PTHR24420 - (0); Pfam: PF07714 - Protein tyrosine kinase (0); Phobius: NON_CYTOPLASMIC_DOMAIN - Region of a membrane-bound protein predicted to be outside the membrane, in the extracellular region. (); Phobius: SIGNAL_PEPTIDE_N_REGION - N-terminal region of a signal peptide. (); Phobius: SIGNAL_PEPTIDE_C_REGION - C-terminal region of a signal peptide. ();…			Protein tyrosine kinase (PF07714.12, E=3.1e-14) (PB003458, E=3.0e-06)
m.314566	G-type lectin s-receptor-like serine threonine-protein kinase at2g19130-like	GO:0005524 (E=1.097e-25); GO:0004672 (E=5.354e-81); GO:0000166 (E=5.354e-81); GO:0006468 (E=1.097e-25); GO:0016772 (E=5.354e-81); GO:0048544 (E=5.354e-81); GO:0004674 (E=1.097e-25)	Gene3D: G3DSA:2.60.120.200 - (0); PANTHER: PTHR24420 - (0); PANTHER: PTHR24420:SF224 - (0); Pfam: PF08276 - PAN-like domain (0); Phobius: NON_CYTOPLASMIC_DOMAIN - Region of a membrane-bound protein predicted to be outside the membrane, in the extracellular region. (); Phobius: CYTOPLASMIC_DOMAIN - Region of a membrane-bound protein predicted to be outside the membrane, in the cytoplasm. (); Phobi…			PAN-like domain (PF08276.6, E=1.6e-12)
m.59098	Serine threonine-protein kinase sepa-like isoform 1		Coils: Coil - (); Gene3D: G3DSA:1.25.10.10 - (0); Gene3D: G3DSA:3.30.200.20 - (0); Gene3D: G3DSA:1.25.10.10 - (0); Gene3D: G3DSA:1.10.510.10 - (0); PANTHER: PTHR24361 - (0); PANTHER: PTHR24361:SF148 - (0); Pfam: PF00069 - Protein kinase domain (0); PRINTS: PR00109 - Tyrosine kinase catalytic domain signature (0); PRINTS: PR00109 - Tyrosine kinase catalytic domain signature (0); PRINTS: PR00109 - …			Protein kinase domain (PF00069.20, E=0.0) (PB007700, E=1.4e-40) (PB007720, E=7.4e-28)
m.321885	Atp-dependent rna helicase ddx39	GO:0004386 (E=4.421e-35); GO:0003676 (E=4.421e-35); GO:0005524 (E=4.421e-35); GO:0008026 (E=4.421e-35); GO:0016787 (E=9.848e-35); GO:0008152 (E=9.848e-35); GO:0005575 (E=9.848e-35); GO:0006200 (E=9.848e-35)	Gene3D: G3DSA:3.40.50.300 - (0); PANTHER: PTHR24031:SF75 - (0); PANTHER: PTHR24031 - (0); Pfam: PF00270 - DEAD/DEAH box helicase (0); ProSiteProfiles: PS51195 - DEAD-box RNA helicase Q motif profile. (9); SUPERFAMILY: SSF52540 - (0)	K12812	RNA transport (ko03013)mRNA surveillance pathway (ko03015)Spliceosome (ko03040)Influenza A (ko05164)	(PB003889, E=3.4e-27) (PB010223, E=4.3e-10) (PB001070, E=1.1e-07)DEAD/DEAH box helicase (PF00270.24, E=3.3e-07) (PB010791, E=3.6e-05)
m.97313	None	GO:0003676 (E=2.440e-15); GO:0008270 (E=2.440e-15); GO:0005622 (E=2.440e-15)	ProSitePatterns: PS00028 - Zinc finger C2H2 type domain signature. (); ProSiteProfiles: PS50157 - Zinc finger C2H2 type domain profile. (11); SUPERFAMILY: SSF57667 - (0)
m.10658	Ethanolamine-phosphate cytidylyltransferase-like	GO:0009058 (E=3.201e-57); GO:0016779 (E=3.201e-57); GO:0003824 (E=3.201e-57); GO:0016740 (E=3.201e-57); GO:0016023 (E=1.487e-54)	Gene3D: G3DSA:3.40.50.620 - (0); PANTHER: PTHR10739 - (0); PANTHER: PTHR10739:SF14 - (0); Pfam: PF01467 - Cytidylyltransferase (0); SUPERFAMILY: SSF52374 - (0)	K00967	Phosphonate and phosphinate metabolism (ko00440)Glycerophospholipid metabolism (ko00564)Metabolic pathways (ko01100)	Cytidylyltransferase (PF01467.21, E=0.00026)
m.98770	Nicotianamine aminotransferase a	GO:0016740 (E=1.159e-59); GO:0030170 (E=1.159e-59); GO:0009058 (E=1.159e-59); GO:0033855 (E=1.159e-59); GO:0006520 (E=1.159e-59); GO:0042218 (E=1.159e-59); GO:0008483 (E=1.159e-59); GO:0010189 (E=1.159e-59); GO:0003824 (E=1.159e-59); GO:0006826 (E=1.159e-59); GO:0016847 (E=1.159e-59); GO:0009536 (E=1.159e-59)	Gene3D: G3DSA:3.40.640.10 - (0); Gene3D: G3DSA:3.90.1150.10 - (0); PANTHER: PTHR11751 - (0); PANTHER: PTHR11751:SF28 - (0); Pfam: PF00155 - Aminotransferase class I and II (0); PIRSF: PIRSF000517 - (0); ProSitePatterns: PS00105 - Aminotransferases class-I pyridoxal-phosphate attachment site. (); SUPERFAMILY: SSF53383 - (0); TIGRFAM: TIGR01265 - tyr_nico_aTase: tyrosine/nicotianamine family aminot…	K00815	Ubiquinone and other terpenoid-quinone biosynthesis (ko00130)Cysteine and methionine metabolism (ko00270)Tyrosine metabolism (ko00350)Phenylalanine metabolism (ko00360)Phenylalanine, tyrosine and tryptophan biosynthesis (ko00400)Novobiocin biosynthesis (ko00401)Isoquinoline alkaloid biosynthesis (ko00950)Tropane, piperidine and pyridine alkaloid biosynthesis (ko00960)Metabolic pathways (ko01100)B…	Aminotransferase class I and II (PF00155.16, E=0.0)
m.309175	None		Gene3D: G3DSA:3.80.10.10 - (0); SUPERFAMILY: SSF52047 - (0)
m.105649	Nucleotide pyrophosphatase phosphodiesterase	GO:0046872 (E=3.662e-13); GO:0016787 (E=3.662e-13); GO:0003993 (E=3.662e-13); GO:0005618 (E=1.032e-07); GO:0016023 (E=2.749e-65)	Gene3D: G3DSA:3.60.21.10 - (0); Gene3D: G3DSA:2.60.40.380 - (0); PANTHER: PTHR22953 - (0); PANTHER: PTHR22953:SF0 - (0); Pfam: PF14008 - Iron/zinc purple acid phosphatase-like protein C (0); Pfam: PF00149 - Calcineurin-like phosphoesterase (0); Phobius: NON_CYTOPLASMIC_DOMAIN - Region of a membrane-bound protein predicted to be outside the membrane, in the extracellular region. (); Phobius: SIGNA…			(PB009384, E=1.4013e-45)Iron/zinc purple acid phosphatase-like protein C (PF14008.1, E=9.0e-22)Calcineurin-like phosphoesterase (PF00149.23, E=1.2e-16) (PB002573, E=9.5e-09) (PB006408, E=9.1e-06)
m.84184	Transformer-sr ribonucleoprotein		Gene3D: G3DSA:3.30.70.330 - (0); PANTHER: PTHR15241 - (0); Pfam: PF00076 - RNA recognition motif. (a.k.a. RRM, RBD, or RNP domain) (0); ProSiteProfiles: PS50102 - Eukaryotic RNA Recognition Motif (RRM) profile. (16); SMART: SM00360 - RNA recognition motif (0); SMART: SM00361 - RNA recognition motif (0); SUPERFAMILY: SSF54928 - (0)	K12897	Spliceosome (ko03040)	RNA recognition motif. (a.k.a. RRM, RBD, or RNP domain) (PF00076.17, E=4.7e-19) (PB002199, E=3.7e-07) (PB010443, E=0.00056) (PB005607, E=0.00063)
m.310506	Hat family dimerisation domain containing protein	GO:0003676 (E=2.151e-118); GO:0046983 (E=2.151e-118); GO:0003677 (E=2.151e-118); GO:0043169 (E=3.162e-47); GO:0005975 (E=3.162e-47); GO:0004527 (E=3.162e-47); GO:0003824 (E=3.162e-47); GO:0004553 (E=3.162e-47); GO:0005622 (E=3.162e-47)	PANTHER: PTHR23272:SF0 - (0); PANTHER: PTHR23272 - (0); Pfam: PF02892 - BED zinc finger (0); ProSiteProfiles: PS50808 - Zinc finger BED-type profile. (11); SMART: SM00614 - BED zinc finger (0); SUPERFAMILY: SSF53098 - (0); SUPERFAMILY: SSF140996 - (0)			(PB016677, E=3.9e-28) (PB017353, E=5.5e-24) (PB002149, E=6.3e-09)BED zinc finger (PF02892.10, E=4.6e-08)
m.112971	None	GO:0003676 (E=8.083e-13); GO:0008270 (E=8.083e-13)	PANTHER: PTHR11439 - (0); Pfam: PF14223 - gag-polypeptide of LTR copia-type (0)			gag-polypeptide of LTR copia-type (PF14223.1, E=1.4e-18) (PB001282, E=2.3e-11) (PB003201, E=0.00046) (PB019847, E=0.00052) (PB006881, E=0.00065)
m.106020	None		Phobius: SIGNAL_PEPTIDE_N_REGION - N-terminal region of a signal peptide. (); Phobius: SIGNAL_PEPTIDE - Signal peptide region (); Phobius: NON_CYTOPLASMIC_DOMAIN - Region of a membrane-bound protein predicted to be outside the membrane, in the extracellular region. (); Phobius: SIGNAL_PEPTIDE_C_REGION - C-terminal region of a signal peptide. (); Phobius: SIGNAL_PEPTIDE_H_REGION - Hydrophobic regi…
m.28173	Pap-specific mitochondrial-like isoform 1		Gene3D: G3DSA:3.40.190.80 - (0); Gene3D: G3DSA:3.30.540.10 - (0); PANTHER: PTHR20854 - (0); PANTHER: PTHR20854:SF3 - (0); Pfam: PF00459 - Inositol monophosphatase family (0); ProSitePatterns: PS00629 - Inositol monophosphatase family signature 1. (); SUPERFAMILY: SSF56655 - (0)	K01082	Sulfur metabolism (ko00920)Metabolic pathways (ko01100)Microbial metabolism in diverse environments (ko01120)	Inositol monophosphatase family (PF00459.20, E=3.8e-32)
m.46432	None		Coils: Coil - ()
m.7674	None	GO:0003676 (E=1.137e-30); GO:0008270 (E=1.137e-30)
m.311435	None	GO:0016020 (E=2.428e-67); GO:0016023 (E=3.460e-30)	PANTHER: PTHR31325:SF0 - (0); PANTHER: PTHR31325 - (0); Pfam: PF13968 - Domain of unknown function (DUF4220) (0); Phobius: TRANSMEMBRANE - Region of a membrane-bound protein predicted to be embedded in the membrane. (); Phobius: CYTOPLASMIC_DOMAIN - Region of a membrane-bound protein predicted to be outside the membrane, in the cytoplasm. (); Phobius: NON_CYTOPLASMIC_DOMAIN - Region of a membrane…			Domain of unknown function (DUF4220) (PF13968.1, E=1.6e-35)
m.99019	Cytochrome p450 cyp727a4		Gene3D: G3DSA:1.10.630.10 - (0); PANTHER: PTHR24305 - (0); Pfam: PF00067 - Cytochrome P450 (0); Phobius: TRANSMEMBRANE - Region of a membrane-bound protein predicted to be embedded in the membrane. (); Phobius: CYTOPLASMIC_DOMAIN - Region of a membrane-bound protein predicted to be outside the membrane, in the cytoplasm. (); Phobius: CYTOPLASMIC_DOMAIN - Region of a membrane-bound protein predict…			Cytochrome P450 (PF00067.17, E=3.36312e-44)
m.48609	Acid phosphatase 1-like		Gene3D: G3DSA:3.40.50.1000 - (0); PANTHER: PTHR31284 - (0); PANTHER: PTHR31284:SF0 - (0); Pfam: PF03767 - HAD superfamily, subfamily IIIB (Acid phosphatase) (0); Phobius: SIGNAL_PEPTIDE - Signal peptide region (); Phobius: SIGNAL_PEPTIDE_N_REGION - N-terminal region of a signal peptide. (); Phobius: SIGNAL_PEPTIDE_C_REGION - C-terminal region of a signal peptide. (); Phobius: NON_CYTOPLASMIC_DOMA…			HAD superfamily, subfamily IIIB (Acid phosphatase) (PF03767.9, E=0.0)
m.9393	Gtp cyclohydrolase 1 isoform	GO:0046654 (E=0.000e�); GO:0005737 (E=0.000e�); GO:0003934 (E=0.000e�); GO:0016787 (E=0.000e�)	Gene3D: G3DSA:3.30.1130.10 - (0); Gene3D: G3DSA:3.30.1130.10 - (0); Gene3D: G3DSA:1.10.286.10 - (0); Gene3D: G3DSA:1.10.286.10 - (0); PANTHER: PTHR11109 - (0); Pfam: PF01227 - GTP cyclohydrolase I (0); Pfam: PF01227 - GTP cyclohydrolase I (0); SUPERFAMILY: SSF55620 - (0); SUPERFAMILY: SSF55620 - (0)	K01495	Folate biosynthesis (ko00790)Metabolic pathways (ko01100)	GTP cyclohydrolase I (PF01227.17, E=2.9e-36)
m.321549	None	GO:0005759 (E=1.708e-10)	Gene3D: G3DSA:3.10.280.10 - (0); PANTHER: PTHR10826:SF2 - (0); PANTHER: PTHR10826 - (0); Pfam: PF02330 - Mitochondrial glycoprotein (0); SUPERFAMILY: SSF54529 - (0)	K15414	Herpes simplex infection (ko05168)	Mitochondrial glycoprotein (PF02330.11, E=6.8e-09)
m.67524	Protein pumilio 4		PANTHER: PTHR12537 - (0); PANTHER: PTHR12537:SF12 - (0)			(PB018347, E=3.1e-17)
m.5804	Retrotransposon unclassified
m.8546	Xylanase inhibitor precursor	GO:0006508 (E=1.077e-57); GO:0004190 (E=1.077e-57); GO:0045493 (E=1.077e-57)	Gene3D: G3DSA:2.40.70.10 - (0); PANTHER: PTHR13683:SF100 - (0); PANTHER: PTHR13683 - (0); Pfam: PF14541 - Xylanase inhibitor C-terminal (0); SUPERFAMILY: SSF50630 - (0)			Xylanase inhibitor C-terminal (PF14541.1, E=5.60519e-43)
m.103305	Histone h1		Phobius: NON_CYTOPLASMIC_DOMAIN - Region of a membrane-bound protein predicted to be outside the membrane, in the extracellular region. (); Phobius: TRANSMEMBRANE - Region of a membrane-bound protein predicted to be embedded in the membrane. (); Phobius: CYTOPLASMIC_DOMAIN - Region of a membrane-bound protein predicted to be outside the membrane, in the cytoplasm. ()	K11275
m.317635	None		PANTHER: PTHR31973:SF0 - (0); PANTHER: PTHR31973 - (0)
m.116641	None		Phobius: NON_CYTOPLASMIC_DOMAIN - Region of a membrane-bound protein predicted to be outside the membrane, in the extracellular region. (); Phobius: SIGNAL_PEPTIDE_N_REGION - N-terminal region of a signal peptide. (); Phobius: SIGNAL_PEPTIDE_H_REGION - Hydrophobic region of a signal peptide. (); Phobius: SIGNAL_PEPTIDE_C_REGION - C-terminal region of a signal peptide. (); Phobius: SIGNAL_PEPTIDE …
m.36276	Disease resistance protein rpp13-like	GO:0006952 (E=1.960e-89); GO:0043531 (E=1.960e-89)	Coils: Coil - (); Coils: Coil - (); Gene3D: G3DSA:3.80.10.10 - (0); Gene3D: G3DSA:3.40.50.300 - (0); PANTHER: PTHR23155:SF106 - (0); PANTHER: PTHR23155 - (0); Pfam: PF00931 - NB-ARC domain (0); Pfam: PF00931 - NB-ARC domain (0); PRINTS: PR00364 - Disease resistance protein signature (0); PRINTS: PR00364 - Disease resistance protein signature (0); PRINTS: PR00364 - Disease resistance protein signa…			NB-ARC domain (PF00931.17, E=5.2e-33) (PB003215, E=3.1e-19) (PB011442, E=8.7e-05)
m.325809	Cytochrome p450 93a1-like		Gene3D: G3DSA:1.10.630.10 - (0); PANTHER: PTHR24298:SF0 - (0); PANTHER: PTHR24298 - (0); Pfam: PF00067 - Cytochrome P450 (0); PRINTS: PR00385 - P450 superfamily signature (0); PRINTS: PR00463 - E-class P450 group I signature (0); PRINTS: PR00385 - P450 superfamily signature (0); PRINTS: PR00463 - E-class P450 group I signature (0); PRINTS: PR00463 - E-class P450 group I signature (0); PRINTS: PR0…			Cytochrome P450 (PF00067.17, E=0.0)
m.131963	Coronatine-insensitive protein 1-like		Gene3D: G3DSA:3.80.10.10 - (0); Gene3D: G3DSA:3.80.10.10 - (0); Gene3D: G3DSA:3.80.10.10 - (0); PANTHER: PTHR23125 - (0); PANTHER: PTHR23125:SF94 - (0); SignalP_EUK: SignalP-noTM - (); SUPERFAMILY: SSF52047 - (0); SUPERFAMILY: SSF52047 - (0); SUPERFAMILY: SSF52047 - (0)			(PB012346, E=1.5e-22) (PB005712, E=7.6e-17) (PB003425, E=5.8e-14)
m.71560	None		Gene3D: G3DSA:3.40.50.300 - (0); PANTHER: PTHR10887:SF236 - (0); PANTHER: PTHR10887 - (0); SUPERFAMILY: SSF52540 - (0)	K10706
m.2885	None		Pfam: PF12776 - Myb/SANT-like DNA-binding domain (0)			Myb/SANT-like DNA-binding domain (PF12776.2, E=2.3e-24)
m.38350	40s ribosomal protein s14	GO:0003735 (E=3.778e-34); GO:0006412 (E=3.778e-34); GO:0030529 (E=3.778e-34); GO:0005840 (E=3.778e-34); GO:0005622 (E=3.778e-34)	Gene3D: G3DSA:3.30.420.80 - (0); Hamap: MF_01310 - 30S ribosomal protein S11 [rpsK]. (20); PANTHER: PTHR11759 - (0); PANTHER: PTHR11759:SF1 - (0); Pfam: PF00411 - Ribosomal protein S11 (0); PIRSF: PIRSF002131 - (0); ProSitePatterns: PS00054 - Ribosomal protein S11 signature. (); SUPERFAMILY: SSF53137 - (0)	K02955	Ribosome (ko03010)	Ribosomal protein S11 (PF00411.14, E=1.2e-40) (PB019345, E=4.3e-07)
m.89741	30s ribosomal protein s16		Gene3D: G3DSA:3.30.1320.10 - (0); Hamap: MF_00385 - 30S ribosomal protein S16 [rpsP]. (22); PANTHER: PTHR12919:SF5 - (0); PANTHER: PTHR12919 - (0); Pfam: PF00886 - Ribosomal protein S16 (0); SUPERFAMILY: SSF54565 - (0); TIGRFAM: TIGR00002 - S16: ribosomal protein S16 (0)	K02959	Ribosome (ko03010)	Ribosomal protein S16 (PF00886.14, E=9.2e-26)
m.75511	None
m.122159	Proteasome subunit alpha type 5		Gene3D: G3DSA:3.60.20.10 - (0); PANTHER: PTHR11599:SF14 - (0); PANTHER: PTHR11599 - (0); Pfam: PF00227 - Proteasome subunit (0); Pfam: PF10584 - Proteasome subunit A N-terminal signature (0); ProSitePatterns: PS00388 - Proteasome A-type subunits signature. (); ProSiteProfiles: PS51475 - Proteasome A-type subunit profile. (66); SMART: SM00948 - Proteasome subunit A N-terminal signature Add an anno…	K02729	Proteasome (ko03050)	Proteasome subunit (PF00227.21, E=0.0)Proteasome subunit A N-terminal signature (PF10584.4, E=4.6e-14)
m.124364	None	GO:0005739 (E=1.610e-08); GO:0016301 (E=2.484e-09); GO:0016310 (E=2.484e-09); GO:0004872 (E=2.484e-09)	TIGRFAM: TIGR01640 - F_box_assoc_1: F-box protein interaction domain (0)
m.8151	Retrotransposon ty1-copia subclass	GO:0009536 (E=3.063e-15); GO:0006310 (E=3.063e-15); GO:0003677 (E=3.063e-15); GO:0005739 (E=5.090e-23)	PANTHER: PTHR11439:SF127 - (0); PANTHER: PTHR11439 - (0); Pfam: PF13976 - GAG-pre-integrase domain (0)			GAG-pre-integrase domain (PF13976.1, E=2.6e-11)
m.19503	None		PANTHER: PTHR31346 - (0)
m.3375	None	GO:0016020 (E=3.996e-07); GO:0016023 (E=3.996e-07)	Gene3D: G3DSA:1.25.10.10 - (0); PANTHER: PTHR31244:SF0 - (0); PANTHER: PTHR31244 - (0); SUPERFAMILY: SSF48371 - (0)
m.314589	None	GO:0000786 (E=5.985e-11); GO:0006334 (E=5.985e-11); GO:0003677 (E=5.985e-11); GO:0005882 (E=7.817e-11)		K04574	Amyotrophic lateral sclerosis (ALS) (ko05014)
m.307567	None		Gene3D: G3DSA:2.40.50.140 - (0); Pfam: PF08646 - Replication factor-A C terminal domain (0); SUPERFAMILY: SSF50249 - (0)			Replication factor-A C terminal domain (PF08646.5, E=4.3e-08)
m.18291	None	GO:0005739 (E=1.174e-28)
m.93577	None
m.318776	Ac087852 29 reverse transcriptase	GO:0005739 (E=1.005e-20)	PANTHER: PTHR19446 - (0); PANTHER: PTHR19446:SF34 - (0); Pfam: PF00078 - Reverse transcriptase (RNA-dependent DNA polymerase) (0)			(PB001059, E=7.2e-12)Reverse transcriptase (RNA-dependent DNA polymerase) (PF00078.22, E=7.9e-10) (PB002840, E=1.7e-06) (PB003992, E=1.2e-05) (PB001195, E=1.7e-05) (PB011472, E=0.00019)
m.60791	Nbs resistance protein		Coils: Coil - (); Coils: Coil - (); Gene3D: G3DSA:3.40.50.300 - (0); Gene3D: G3DSA:1.25.10.10 - (0); Gene3D: G3DSA:1.25.10.10 - (0); PANTHER: PTHR19851:SF6 - (0); PANTHER: PTHR19851 - (0); Pfam: PF00931 - NB-ARC domain (0); Phobius: SIGNAL_PEPTIDE_N_REGION - N-terminal region of a signal peptide. (); Phobius: SIGNAL_PEPTIDE - Signal peptide region (); Phobius: SIGNAL_PEPTIDE_H_REGION - Hydrophobi…			NB-ARC domain (PF00931.17, E=4.5e-26)
m.35312	None		Gene3D: G3DSA:1.10.510.10 - (0); Pfam: PF00069 - Protein kinase domain (0); SUPERFAMILY: SSF56112 - (0)			Protein kinase domain (PF00069.20, E=1.2e-05)
m.127532	Predicted: uncharacterized protein loc100841737		Phobius: TRANSMEMBRANE - Region of a membrane-bound protein predicted to be embedded in the membrane. (); Phobius: CYTOPLASMIC_DOMAIN - Region of a membrane-bound protein predicted to be outside the membrane, in the cytoplasm. (); Phobius: CYTOPLASMIC_DOMAIN - Region of a membrane-bound protein predicted to be outside the membrane, in the cytoplasm. (); Phobius: NON_CYTOPLASMIC_DOMAIN - Region of…
m.115310	Tpa: hydrolase
m.8693	None		Gene3D: G3DSA:1.25.40.10 - (0); PANTHER: PTHR12760 - (0); Pfam: PF13414 - TPR repeat (0); ProSiteProfiles: PS50293 - TPR repeat region circular profile. (12); SMART: SM00028 - Tetratricopeptide repeats (0); SMART: SM00028 - Tetratricopeptide repeats (34); SUPERFAMILY: SSF48452 - (0)			TPR repeat (PF13414.1, E=1.5e-06) (PB000615, E=5.7e-05)
m.49851	Gem-associated protein 2-like		PANTHER: PTHR12794 - (0); PANTHER: PTHR12794:SF0 - (0); Pfam: PF04938 - Survival motor neuron (SMN) interacting protein 1 (SIP1) (0)	K13130	RNA transport (ko03013)	Survival motor neuron (SMN) interacting protein 1 (SIP1) (PF04938.7, E=0.0)
m.324749	Bacterial blight resistance protein xa26	GO:0005524 (E=4.457e-27); GO:0004672 (E=6.875e-28); GO:0006468 (E=4.457e-27); GO:0016772 (E=6.875e-28); GO:0004674 (E=4.457e-27); GO:0016023 (E=1.872e-25); GO:0004713 (E=4.457e-27)	Gene3D: G3DSA:3.30.200.20 - (0); PANTHER: PTHR24420:SF44 - (0); PANTHER: PTHR24420 - (0); Phobius: CYTOPLASMIC_DOMAIN - Region of a membrane-bound protein predicted to be outside the membrane, in the cytoplasm. (); Phobius: TRANSMEMBRANE - Region of a membrane-bound protein predicted to be embedded in the membrane. (); Phobius: NON_CYTOPLASMIC_DOMAIN - Region of a membrane-bound protein predicted…			(PB003458, E=5.1e-09)
m.79503	Ribonuclease h protein at1g65750-like	GO:0003723 (E=2.475e-01); GO:0006278 (E=2.475e-01); GO:0003964 (E=2.475e-01)	Pfam: PF13966 - zinc-binding in reverse transcriptase (0)			zinc-binding in reverse transcriptase (PF13966.1, E=3.4e-26) (PB000663, E=1.1e-10) (PB014762, E=0.00044)
m.7710	None	GO:0008152 (E=5.093e-07); GO:0003824 (E=5.093e-07)	PANTHER: PTHR18868 - (0); PANTHER: PTHR18868:SF3 - (0)
m.81837	Dna-directed rna polymerase ii subunit j		Coils: Coil - (); Gene3D: G3DSA:3.30.1360.10 - (0); PANTHER: PTHR13946 - (0); PANTHER: PTHR13946:SF16 - (0); Pfam: PF13656 - RNA polymerase Rpb3/Rpb11 dimerisation domain (0); ProSitePatterns: PS01154 - RNA polymerases L / 13 to 16 Kd subunits signature. (); SUPERFAMILY: SSF55257 - (0)	K03008	Purine metabolism (ko00230)Pyrimidine metabolism (ko00240)Metabolic pathways (ko01100)RNA polymerase (ko03020)Huntington's disease (ko05016)Epstein-Barr virus infection (ko05169)	RNA polymerase Rpb3/Rpb11 dimerisation domain (PF13656.1, E=1.4e-23)
m.12850	Transposon pong sub-class	GO:0005739 (E=5.684e-34); GO:0016788 (E=1.513e-30)	PANTHER: PTHR22930 - (0); Pfam: PF04827 - Plant transposon protein (0)			Plant transposon protein (PF04827.9, E=0.0)
m.44053	Isoflavone reductase homolog irl-like		Gene3D: G3DSA:3.90.25.10 - (0); PANTHER: PTHR10366 - (0); PANTHER: PTHR10366:SF136 - (0); Pfam: PF05368 - NmrA-like family (0); SUPERFAMILY: SSF51735 - (0)			NmrA-like family (PF05368.8, E=0.0)
m.29822	None		Coils: Coil - (); Coils: Coil - (); Coils: Coil - (); Coils: Coil - (); Coils: Coil - (); Coils: Coil - (); Coils: Coil - (); PANTHER: PTHR31580 - (0); Pfam: PF05911 - Plant protein of unknown function (DUF869) (0); Pfam: PF05911 - Plant protein of unknown function (DUF869) (0); Pfam: PF05911 - Plant protein of unknown function (DUF869) (0); Pfam: PF05911 - Plant protein of unknown function (DUF8…			Plant protein of unknown function (DUF869) (PF05911.6, E=1.1e-19)
m.326755	None		Phobius: TRANSMEMBRANE - Region of a membrane-bound protein predicted to be embedded in the membrane. (); Phobius: CYTOPLASMIC_DOMAIN - Region of a membrane-bound protein predicted to be outside the membrane, in the cytoplasm. (); Phobius: NON_CYTOPLASMIC_DOMAIN - Region of a membrane-bound protein predicted to be outside the membrane, in the extracellular region. (); Phobius: CYTOPLASMIC_DOMAIN …
m.40671	None	GO:0016020 (E=4.240e-09)
m.97004	Exonuclease, putative	GO:0003676 (E=1.010e-36); GO:0004527 (E=1.010e-36); GO:0005622 (E=1.010e-36)
m.110206	Tpa: o-glycosyl hydrolase family 17 protein
m.326710	Seed maturation protein		PANTHER: PTHR10994:SF27 - (0); PANTHER: PTHR10994 - (0); Pfam: PF02453 - Reticulon (0); Phobius: NON_CYTOPLASMIC_DOMAIN - Region of a membrane-bound protein predicted to be outside the membrane, in the extracellular region. (); Phobius: TRANSMEMBRANE - Region of a membrane-bound protein predicted to be embedded in the membrane. (); Phobius: CYTOPLASMIC_DOMAIN - Region of a membrane-bound protein …			Reticulon (PF02453.12, E=7.8e-27)
m.309780	Protein kinase g11a-like	GO:0016740 (E=3.382e-22); GO:0004674 (E=3.382e-22); GO:0016310 (E=3.382e-22); GO:0004672 (E=3.382e-22); GO:0006468 (E=3.382e-22); GO:0000166 (E=3.382e-22); GO:0005524 (E=3.382e-22); GO:0016301 (E=3.382e-22); GO:0016772 (E=3.382e-22); GO:0005886 (E=4.730e-16); GO:0005634 (E=4.730e-16)	Gene3D: G3DSA:1.10.510.10 - (0); Gene3D: G3DSA:1.10.510.10 - (0); PANTHER: PTHR24351:SF37 - (0); PANTHER: PTHR24351 - (0); ProSiteProfiles: PS50011 - Protein kinase domain profile. (10); SUPERFAMILY: SSF56112 - (0); SUPERFAMILY: SSF56112 - (0)	K08286
m.44944	None	GO:0046872 (E=6.376e-05); GO:0035556 (E=6.376e-05); GO:0003779 (E=3.246e-09); GO:0005622 (E=3.246e-09); GO:0051015 (E=2.817e-05); GO:0030042 (E=2.817e-05); GO:0051014 (E=2.817e-05); GO:0001950 (E=2.817e-05); GO:0030479 (E=2.817e-05)	Gene3D: G3DSA:3.40.20.10 - (0); Pfam: PF00241 - Cofilin/tropomyosin-type actin-binding protein (0); ProSiteProfiles: PS51263 - ADF-H domain profile. (19); SMART: SM00102 - Actin depolymerisation factor/cofilin -like domains (0); SUPERFAMILY: SSF55753 - (0)	K05765	Axon guidance (ko04360)Fc gamma R-mediated phagocytosis (ko04666)Regulation of actin cytoskeleton (ko04810)Pertussis (ko05133)	Cofilin/tropomyosin-type actin-binding protein (PF00241.15, E=1.4e-13)
m.302902	Tpa: protein kinase superfamily protein	GO:0005524 (E=1.311e-15); GO:0004672 (E=1.311e-15); GO:0006468 (E=1.311e-15); GO:0016772 (E=1.311e-15); GO:0004674 (E=1.311e-15); GO:0000166 (E=1.311e-15)	Gene3D: G3DSA:1.10.510.10 - (0); PANTHER: PTHR24420 - (0); PANTHER: PTHR24420:SF99 - (0); SUPERFAMILY: SSF56112 - (0)
m.319619	None	GO:0008152 (E=1.100e-48); GO:0003824 (E=1.100e-48); GO:0031177 (E=1.100e-48); GO:0016874 (E=4.041e-51); GO:0050564 (E=4.041e-51)	Gene3D: G3DSA:3.40.50.980 - (0); PANTHER: PTHR24095:SF40 - (0); PANTHER: PTHR24095 - (0); Pfam: PF00501 - AMP-binding enzyme (0); Pfam: PF00668 - Condensation domain (0); SignalP_EUK: SignalP-noTM - (); SUPERFAMILY: SSF52777 - (0); SUPERFAMILY: SSF56801 - (0)			AMP-binding enzyme (PF00501.23, E=1.0e-07)Condensation domain (PF00668.15, E=1.3e-06)
m.321611	Protein kinase domain containing protein		Gene3D: G3DSA:1.10.510.10 - (0); PANTHER: PTHR24420 - (0); PANTHER: PTHR24420:SF99 - (0); Pfam: PF00069 - Protein kinase domain (0); ProSitePatterns: PS00108 - Serine/Threonine protein kinases active-site signature. (); ProSiteProfiles: PS50011 - Protein kinase domain profile. (17); SUPERFAMILY: SSF56112 - (0)			Protein kinase domain (PF00069.20, E=3.4e-17)
m.124768	None		Gene3D: G3DSA:3.30.40.10 - (0); PANTHER: PTHR22764 - (0); Pfam: PF13639 - Ring finger domain (0); Phobius: CYTOPLASMIC_DOMAIN - Region of a membrane-bound protein predicted to be outside the membrane, in the cytoplasm. (); Phobius: TRANSMEMBRANE - Region of a membrane-bound protein predicted to be embedded in the membrane. (); Phobius: SIGNAL_PEPTIDE_H_REGION - Hydrophobic region of a signal pept…			Ring finger domain (PF13639.1, E=5.2e-14)
m.57378	Glycine-rich rna-binding protein mitochondrial-like		Gene3D: G3DSA:3.30.70.330 - (0); PANTHER: PTHR24012:SF30 - (0); PANTHER: PTHR24012 - (0); Pfam: PF00076 - RNA recognition motif. (a.k.a. RRM, RBD, or RNP domain) (0); ProSiteProfiles: PS50102 - Eukaryotic RNA Recognition Motif (RRM) profile. (19); SMART: SM00360 - RNA recognition motif (0); SUPERFAMILY: SSF54928 - (0)			RNA recognition motif. (a.k.a. RRM, RBD, or RNP domain) (PF00076.17, E=4.4e-20) (PB002199, E=6.7e-07)
m.81140	Malate dehydrogenase		Gene3D: G3DSA:3.90.110.10 - (0); Gene3D: G3DSA:3.40.50.720 - (0); PANTHER: PTHR11540:SF1 - (0); PANTHER: PTHR11540 - (0); Pfam: PF00056 - lactate/malate dehydrogenase, NAD binding domain (0); Pfam: PF02866 - lactate/malate dehydrogenase, alpha/beta C-terminal domain (0); PIRSF: PIRSF000102 - (0); ProSitePatterns: PS00068 - Malate dehydrogenase active site signature. (); SUPERFAMILY: SSF51735 - (0…	K00026	Citrate cycle (TCA cycle) (ko00020)Pyruvate metabolism (ko00620)Glyoxylate and dicarboxylate metabolism (ko00630)Carbon fixation in photosynthetic organisms (ko00710)Metabolic pathways (ko01100)Biosynthesis of secondary metabolites (ko01110)Microbial metabolism in diverse environments (ko01120)Carbon metabolism (ko01200)	lactate/malate dehydrogenase, NAD binding domain (PF00056.18, E=0.0)lactate/malate dehydrogenase, alpha/beta C-terminal domain (PF02866.13, E=6.7963e-43)
m.307990	Tpa: phototropic-resoponsive nph3 family protein	GO:0009416 (E=1.654e-13); GO:0004871 (E=1.654e-13); GO:0007165 (E=1.654e-13); GO:0009536 (E=1.186e-11)	PANTHER: PTHR32370 - (0); PANTHER: PTHR32370:SF0 - (0); Pfam: PF03000 - NPH3 family (0); ProSiteProfiles: PS51649 - NPH3 domain profile. (34)			NPH3 family (PF03000.9, E=1.5e-24)
m.62318	None
m.88201	None
m.98354	Polygalacturonase adpg1-like		Gene3D: G3DSA:2.160.20.10 - (0); PANTHER: PTHR31375:SF0 - (0); PANTHER: PTHR31375 - (0); Pfam: PF00295 - Glycosyl hydrolases family 28 (0); ProSitePatterns: PS00502 - Polygalacturonase active site. (); SMART: SM00710 - Parallel beta-helix repeats (63); SMART: SM00710 - Parallel beta-helix repeats (8000); SMART: SM00710 - Parallel beta-helix repeats (26); SMART: SM00710 - Parallel beta-helix repea…			Glycosyl hydrolases family 28 (PF00295.12, E=0.0)
m.56203	None
m.11037	Trna pseudouridine synthase 3-like	GO:0003723 (E=1.030e-68); GO:0009451 (E=1.030e-68); GO:0008033 (E=1.030e-68); GO:0001522 (E=1.030e-68); GO:0009982 (E=1.030e-68); GO:0016853 (E=1.030e-68); GO:0006730 (E=4.277e-114); GO:0005575 (E=4.277e-114)	Coils: Coil - (); Gene3D: G3DSA:3.30.70.660 - (0); Gene3D: G3DSA:3.30.70.580 - (0); Hamap: MF_00171 - tRNA pseudouridine synthase A [truA]. (24); PANTHER: PTHR11142 - (0); Pfam: PF01416 - tRNA pseudouridine synthase (0); Pfam: PF01416 - tRNA pseudouridine synthase (0); SUPERFAMILY: SSF55120 - (0); TIGRFAM: TIGR00071 - hisT_truA: tRNA pseudouridine(38-40) synthase (0)	K01855		tRNA pseudouridine synthase (PF01416.15, E=1.8e-20)
m.16637	None	GO:0005773 (E=1.037e-15); GO:0016021 (E=1.037e-15); GO:0016020 (E=1.037e-15); GO:0006810 (E=1.037e-15); GO:0016023 (E=2.310e-15)	Gene3D: G3DSA:3.90.70.10 - (0); PANTHER: PTHR12411 - (0); Pfam: PF08246 - Cathepsin propeptide inhibitor domain (I29) (0); Pfam: PF01105 - emp24/gp25L/p24 family/GOLD (0); Phobius: SIGNAL_PEPTIDE - Signal peptide region (); Phobius: NON_CYTOPLASMIC_DOMAIN - Region of a membrane-bound protein predicted to be outside the membrane, in the extracellular region. (); Phobius: SIGNAL_PEPTIDE_N_REGION - …			emp24/gp25L/p24 family/GOLD (PF01105.19, E=4.4e-13)Cathepsin propeptide inhibitor domain (I29) (PF08246.7, E=1.0e-09)
m.21249	Probable leucine-rich repeat receptor-like protein kinase at1g35710-like	GO:0016023 (E=3.343e-73); GO:0005524 (E=1.773e-74); GO:0006468 (E=1.773e-74); GO:0004713 (E=1.773e-74); GO:0004674 (E=6.093e-75); GO:0004672 (E=1.773e-74); GO:0016772 (E=1.773e-74)	Gene3D: G3DSA:3.80.10.10 - (0); PANTHER: PTHR24420:SF500 - (0); PANTHER: PTHR24420 - (0); Pfam: PF00560 - Leucine Rich Repeat (0); Pfam: PF13855 - Leucine rich repeat (0); SUPERFAMILY: SSF52058 - (0)			(PB002910, E=1.6e-14) (PB011516, E=1.5e-07)Leucine rich repeat (PF13855.1, E=1.5e-07) (PB012106, E=2.6e-07) (PB001545, E=7.8e-07) (PB002673, E=1.1e-05)Leucine Rich Repeat (PF00560.28, E=0.49)
m.123373	None		Gene3D: G3DSA:1.25.40.10 - (0); Gene3D: G3DSA:1.25.40.10 - (0); Gene3D: G3DSA:1.25.40.10 - (0); PANTHER: PTHR24015 - (0); PANTHER: PTHR24015:SF75 - (0); Pfam: PF14432 - DYW family of nucleic acid deaminases (0); Pfam: PF13041 - PPR repeat family (0); Pfam: PF13041 - PPR repeat family (0); Pfam: PF01535 - PPR repeat (0); Pfam: PF13041 - PPR repeat family (0); Pfam: PF01535 - PPR repeat (0); Pfam: …			DYW family of nucleic acid deaminases (PF14432.1, E=1.3e-16) (PB010214, E=1.1e-08)PPR repeat family (PF13041.1, E=7.8e-08) (PB004526, E=2.2e-06)PPR repeat (PF01535.15, E=0.044)
m.11099	Cysteine proteinase	GO:0006508 (E=1.137e-57); GO:0016787 (E=2.365e-63); GO:0008234 (E=1.137e-57); GO:0008233 (E=2.365e-63)	Gene3D: G3DSA:3.90.70.10 - (0); PANTHER: PTHR12411 - (0); Pfam: PF08246 - Cathepsin propeptide inhibitor domain (I29) (0); Pfam: PF00112 - Papain family cysteine protease (0); Phobius: NON_CYTOPLASMIC_DOMAIN - Region of a membrane-bound protein predicted to be outside the membrane, in the extracellular region. (); Phobius: SIGNAL_PEPTIDE_H_REGION - Hydrophobic region of a signal peptide. (); Phob…	K01373	Lysosome (ko04142)	Papain family cysteine protease (PF00112.18, E=9.99995e-41)Cathepsin propeptide inhibitor domain (I29) (PF08246.7, E=1.5e-14)
m.76751	Rolled expressed		Coils: Coil - (); Gene3D: G3DSA:1.10.10.60 - (0); PANTHER: PTHR24326:SF63 - (0); PANTHER: PTHR24326 - (0); Pfam: PF00046 - Homeobox domain (0); Pfam: PF01852 - START domain (0); ProSiteProfiles: PS50071 - 'Homeobox' domain profile. (15); SMART: SM00389 - Homeodomain (0); SUPERFAMILY: SSF55961 - (0); SUPERFAMILY: SSF46689 - (0)	K09338		Homeobox domain (PF00046.24, E=2.6e-16)START domain (PF01852.14, E=1.4e-10)
m.10592	None			K10400
m.323022	40s ribosomal protein s3a	GO:0001510 (E=2.008e-19); GO:0009506 (E=2.008e-19); GO:0003735 (E=2.875e-10); GO:0022627 (E=2.008e-19); GO:0022626 (E=2.008e-19); GO:0006412 (E=2.875e-10); GO:0005794 (E=2.008e-19); GO:0005840 (E=2.875e-10); GO:0005622 (E=2.875e-10); GO:0005829 (E=2.008e-19); GO:0009220 (E=2.008e-19); GO:0005886 (E=2.008e-19); GO:0009507 (E=2.008e-19); GO:0005737 (E=2.875e-10); GO:0030529 (E=2.875e-10); GO:001602…	PANTHER: PTHR11830 - (0)	K02984	Ribosome (ko03010)
m.303156	Callose synthase 1 catalytic subunit-like protein	GO:0003843 (E=1.276e-29); GO:0006075 (E=1.276e-29); GO:0016020 (E=1.276e-29); GO:0000148 (E=1.276e-29); GO:0016023 (E=5.575e-54)	PANTHER: PTHR12741 - (0); PANTHER: PTHR12741:SF4 - (0); Pfam: PF02364 - 1,3-beta-glucan synthase component (0); Phobius: TRANSMEMBRANE - Region of a membrane-bound protein predicted to be embedded in the membrane. (); Phobius: TRANSMEMBRANE - Region of a membrane-bound protein predicted to be embedded in the membrane. (); Phobius: NON_CYTOPLASMIC_DOMAIN - Region of a membrane-bound protein predic…			1,3-beta-glucan synthase component (PF02364.10, E=1.6e-20)
m.22799	None
m.90306	None		Gene3D: G3DSA:2.60.40.150 - (0); PANTHER: PTHR10024:SF126 - (0); PANTHER: PTHR10024 - (0); Pfam: PF00168 - C2 domain (0); ProSiteProfiles: PS50004 - C2 domain profile. (14); SMART: SM00239 - Protein kinase C conserved region 2 (CalB) (0); SUPERFAMILY: SSF49562 - (0)			C2 domain (PF00168.25, E=1.3e-16)
m.62457	None		PANTHER: PTHR32011 - (0); SignalP_GRAM_POSITIVE: SignalP-TM - ()
m.93334	Hat family dimerisation domain containing expressed		PANTHER: PTHR11697 - (0); PANTHER: PTHR11697:SF74 - (0); Pfam: PF14291 - Domain of unknown function (DUF4371) (0); Phobius: CYTOPLASMIC_DOMAIN - Region of a membrane-bound protein predicted to be outside the membrane, in the cytoplasm. (); Phobius: NON_CYTOPLASMIC_DOMAIN - Region of a membrane-bound protein predicted to be outside the membrane, in the extracellular region. (); Phobius: TRANSMEMBR…			Domain of unknown function (DUF4371) (PF14291.1, E=6.89999e-41)
m.22251	Verticillium wilt disease resistance protein		Gene3D: G3DSA:3.80.10.10 - (0); Pfam: PF08263 - Leucine rich repeat N-terminal domain (0); Phobius: TRANSMEMBRANE - Region of a membrane-bound protein predicted to be embedded in the membrane. (); Phobius: NON_CYTOPLASMIC_DOMAIN - Region of a membrane-bound protein predicted to be outside the membrane, in the extracellular region. (); Phobius: CYTOPLASMIC_DOMAIN - Region of a membrane-bound prote…			Leucine rich repeat N-terminal domain (PF08263.7, E=1.7e-11)
m.15131	Rna pol ii accessory cdc73 family expressed	GO:0051568 (E=1.978e-143); GO:0009911 (E=1.978e-143); GO:0010228 (E=1.978e-143); GO:0005634 (E=1.978e-143)	PANTHER: PTHR12466 - (0); PANTHER: PTHR12466:SF4 - (0); Pfam: PF05179 - RNA pol II accessory factor, Cdc73 family (0)	K15175		RNA pol II accessory factor, Cdc73 family (PF05179.9, E=0.0)
m.33033	Potassium transporter	GO:0071805 (E=1.092e-79); GO:0016020 (E=1.092e-79); GO:0015079 (E=1.092e-79); GO:0006813 (E=2.000e-65); GO:0009605 (E=4.914e-72)	PANTHER: PTHR30540 - (0); PANTHER: PTHR30540:SF0 - (0); Pfam: PF02705 - K potassium transporter (0); Phobius: TRANSMEMBRANE - Region of a membrane-bound protein predicted to be embedded in the membrane. (); Phobius: CYTOPLASMIC_DOMAIN - Region of a membrane-bound protein predicted to be outside the membrane, in the cytoplasm. (); Phobius: TRANSMEMBRANE - Region of a membrane-bound protein predict…	K03549		K potassium transporter (PF02705.11, E=0.0) (PB005748, E=1.6e-05)
m.61126	Nac domain ipr003441		PANTHER: PTHR31989:SF0 - (0); PANTHER: PTHR31989 - (0); Pfam: PF02365 - No apical meristem (NAM) protein (0); ProSiteProfiles: PS51005 - NAC domain profile. (59); SUPERFAMILY: SSF101941 - (0)			No apical meristem (NAM) protein (PF02365.10, E=0.0)
m.3322	Ribosomal protein l12	GO:0003735 (E=1.314e-42); GO:0006412 (E=1.314e-42); GO:0030529 (E=1.314e-42); GO:0005840 (E=1.314e-42)	Gene3D: G3DSA:1.10.10.250 - (0); Gene3D: G3DSA:3.30.1550.10 - (0); PANTHER: PTHR11661:SF2 - (0); PANTHER: PTHR11661 - (0); Pfam: PF00298 - Ribosomal protein L11, RNA binding domain (0); Pfam: PF03946 - Ribosomal protein L11, N-terminal domain (0); ProSitePatterns: PS00359 - Ribosomal protein L11 signature. (); SMART: SM00649 - Ribosomal protein L11/L12 (0); SUPERFAMILY: SSF46906 - (0); SUPERFAMIL…	K02870	Ribosome (ko03010)	Ribosomal protein L11, RNA binding domain (PF00298.14, E=2.0e-13)Ribosomal protein L11, N-terminal domain (PF03946.9, E=9.9e-09)
m.320315	None	GO:0043086 (E=3.448e-09); GO:0004857 (E=3.448e-09); GO:0030599 (E=3.448e-09)	Gene3D: G3DSA:1.20.140.40 - (0); SUPERFAMILY: SSF101148 - (0)
m.16822	Tpa: 6-phosphogluconolactonase isoform 1	GO:0017057 (E=1.188e-129); GO:0005975 (E=1.188e-129); GO:0006098 (E=1.188e-129)	Gene3D: G3DSA:3.40.50.1360 - (0); PANTHER: PTHR11054 - (0); Pfam: PF01182 - Glucosamine-6-phosphate isomerases/6-phosphogluconolactonase (0); SUPERFAMILY: SSF100950 - (0); TIGRFAM: TIGR01198 - pgl: 6-phosphogluconolactonase (0)	K01057	Pentose phosphate pathway (ko00030)Metabolic pathways (ko01100)Biosynthesis of secondary metabolites (ko01110)Microbial metabolism in diverse environments (ko01120)Carbon metabolism (ko01200)	Glucosamine-6-phosphate isomerases/6-phosphogluconolactonase (PF01182.15, E=0.0)
m.309894	Retrotransposon expressed	GO:0003723 (E=7.324e-06); GO:0006278 (E=7.324e-06); GO:0003964 (E=7.324e-06); GO:0006508 (E=2.241e-60); GO:0004190 (E=2.241e-60)	PANTHER: PTHR24559 - (0); PANTHER: PTHR24559:SF8 - (0); Pfam: PF03732 - Retrotransposon gag protein (0)			Retrotransposon gag protein (PF03732.12, E=6.4e-14)
m.129467	Fad synthetase		Gene3D: G3DSA:3.40.50.620 - (0); Gene3D: G3DSA:3.40.980.10 - (0); PANTHER: PTHR23293:SF0 - (0); PANTHER: PTHR23293 - (0); Pfam: PF00994 - Probable molybdopterin binding domain (0); Pfam: PF01507 - Phosphoadenosine phosphosulfate reductase family (0); Pfam: PF01507 - Phosphoadenosine phosphosulfate reductase family (0); SMART: SM00852 - Probable molybdopterin binding domain (0); SUPERFAMILY: SSF53…			Probable molybdopterin binding domain (PF00994.19, E=8.1e-20)Phosphoadenosine phosphosulfate reductase family (PF01507.14, E=1.4e-17)
m.107744	None		PANTHER: PTHR12419:SF0 - (0); PANTHER: PTHR12419 - (0); Pfam: PF02338 - OTU-like cysteine protease (0); ProSiteProfiles: PS50802 - OTU domain profile. (10); SUPERFAMILY: SSF54001 - (0)			OTU-like cysteine protease (PF02338.14, E=2.0e-13)
m.45577	Predicted: uncharacterized protein loc100834009		Pfam: PF10539 - Development and cell death domain (0); Phobius: SIGNAL_PEPTIDE_C_REGION - C-terminal region of a signal peptide. (); Phobius: SIGNAL_PEPTIDE - Signal peptide region (); Phobius: SIGNAL_PEPTIDE_H_REGION - Hydrophobic region of a signal peptide. (); Phobius: SIGNAL_PEPTIDE_N_REGION - N-terminal region of a signal peptide. (); Phobius: NON_CYTOPLASMIC_DOMAIN - Region of a membrane-bo…			Development and cell death domain (PF10539.4, E=1.09301e-43)
m.105923	Chitinase 5-like		Gene3D: G3DSA:1.10.530.10 - (0); Gene3D: G3DSA:3.30.20.10 - (0); Gene3D: G3DSA:1.10.530.10 - (0); Gene3D: G3DSA:3.30.60.10 - (0); PANTHER: PTHR22595:SF7 - (0); PANTHER: PTHR22595 - (0); Pfam: PF00182 - Chitinase class I (0); Pfam: PF00187 - Chitin recognition protein (0); Phobius: SIGNAL_PEPTIDE_H_REGION - Hydrophobic region of a signal peptide. (); Phobius: NON_CYTOPLASMIC_DOMAIN - Region of a m…	K01183	Amino sugar and nucleotide sugar metabolism (ko00520)Biosynthesis of secondary metabolites (ko01110)	Chitinase class I (PF00182.14, E=0.0)Chitin recognition protein (PF00187.14, E=8.1e-09) (PB014929, E=0.00076)
m.80837	Auxin response factor 8-like	GO:0006355 (E=3.840e-18); GO:0009725 (E=3.840e-18); GO:0046983 (E=3.840e-18); GO:0005634 (E=3.840e-18); GO:0003677 (E=3.840e-18); GO:0006351 (E=5.016e-18)	Gene3D: G3DSA:2.40.330.10 - (0); PANTHER: PTHR31384 - (0); Pfam: PF06507 - Auxin response factor (0)			Auxin response factor (PF06507.8, E=6.7e-24)
m.32152	Nudix hydrolase 13	GO:0016787 (E=2.309e-63); GO:0005739 (E=2.309e-63); GO:0034432 (E=2.309e-63)	Gene3D: G3DSA:3.90.79.10 - (0); PANTHER: PTHR12629 - (0); Pfam: PF00293 - NUDIX domain (0); ProSitePatterns: PS00893 - Nudix box signature. (); ProSiteProfiles: PS51462 - Nudix hydrolase domain profile. (10); SUPERFAMILY: SSF55811 - (0)			NUDIX domain (PF00293.23, E=8.6e-13)
m.35524	Permease 1	GO:0016020 (E=2.318e-60); GO:0055085 (E=4.113e-132); GO:0006810 (E=4.113e-132); GO:0005215 (E=4.113e-132); GO:0005618 (E=7.985e-53); GO:0005773 (E=7.985e-53); GO:0005886 (E=7.985e-53)	PANTHER: PTHR11119:SF8 - (0); PANTHER: PTHR11119 - (0); Pfam: PF00860 - Permease family (0); Phobius: CYTOPLASMIC_DOMAIN - Region of a membrane-bound protein predicted to be outside the membrane, in the cytoplasm. (); Phobius: NON_CYTOPLASMIC_DOMAIN - Region of a membrane-bound protein predicted to be outside the membrane, in the extracellular region. (); Phobius: TRANSMEMBRANE - Region of a memb…			Permease family (PF00860.15, E=0.0)
m.126797	Cyt-p450 monooxygenase		Gene3D: G3DSA:1.10.630.10 - (0); PANTHER: PTHR24298 - (0); Pfam: PF00067 - Cytochrome P450 (0); Phobius: SIGNAL_PEPTIDE_C_REGION - C-terminal region of a signal peptide. (); Phobius: SIGNAL_PEPTIDE_H_REGION - Hydrophobic region of a signal peptide. (); Phobius: NON_CYTOPLASMIC_DOMAIN - Region of a membrane-bound protein predicted to be outside the membrane, in the extracellular region. (); Phobiu…			Cytochrome P450 (PF00067.17, E=0.0)
m.78627	Ribosomal protein l7 l12 domain-containing protein		Gene3D: G3DSA:3.30.1390.10 - (0); Hamap: MF_00368 - 50S ribosomal protein L7/L12 [rplL]. (17); PANTHER: PTHR11809 - (0); PANTHER: PTHR11809:SF6 - (0); Pfam: PF00542 - Ribosomal protein L7/L12 C-terminal domain (0); SUPERFAMILY: SSF48300 - (0); SUPERFAMILY: SSF54736 - (0)	K02935	Ribosome (ko03010)	Ribosomal protein L7/L12 C-terminal domain (PF00542.14, E=9.3e-22)
m.48790	Tpa: rna-binding zinc finger family protein
m.108349	Ubiquitin-conjugating enzyme e2-17 kda		Gene3D: G3DSA:3.10.110.10 - (0); PANTHER: PTHR24067:SF26 - (0); PANTHER: PTHR24067 - (0); Pfam: PF00179 - Ubiquitin-conjugating enzyme (0); ProSitePatterns: PS00183 - Ubiquitin-conjugating enzymes active site. (); ProSiteProfiles: PS50127 - Ubiquitin-conjugating enzymes family profile. (35); SMART: SM00212 - Ubiquitin-conjugating enzyme E2, catalytic domain homologues (0); SUPERFAMILY: SSF54495 -…	K10573	Ubiquitin mediated proteolysis (ko04120)	Ubiquitin-conjugating enzyme (PF00179.21, E=1.3e-38)
m.65594	None		PANTHER: PTHR31659 - (0); PANTHER: PTHR31659:SF0 - (0); Pfam: PF05340 - Protein of unknown function (DUF740) (0)			Protein of unknown function (DUF740) (PF05340.7, E=0.0)
m.106318	Lysine histidine transporter-like 8-like		PANTHER: PTHR22950:SF9 - (0); PANTHER: PTHR22950 - (0); Pfam: PF01490 - Transmembrane amino acid transporter protein (0); Phobius: CYTOPLASMIC_DOMAIN - Region of a membrane-bound protein predicted to be outside the membrane, in the cytoplasm. (); Phobius: CYTOPLASMIC_DOMAIN - Region of a membrane-bound protein predicted to be outside the membrane, in the cytoplasm. (); Phobius: NON_CYTOPLASMIC_DO…			Transmembrane amino acid transporter protein (PF01490.13, E=0.0)
m.44308	Elongation factor 1-gamma		Gene3D: G3DSA:3.30.70.1010 - (0); Gene3D: G3DSA:3.40.30.10 - (0); Gene3D: G3DSA:1.20.1050.10 - (0); PANTHER: PTHR11260 - (0); Pfam: PF00647 - Elongation factor 1 gamma, conserved domain (0); Pfam: PF02798 - Glutathione S-transferase, N-terminal domain (0); Pfam: PF00043 - Glutathione S-transferase, C-terminal domain (0); ProSiteProfiles: PS50404 - Soluble glutathione S-transferase N-terminal doma…	K03233	Legionellosis (ko05134)	Elongation factor 1 gamma, conserved domain (PF00647.14, E=7.69999e-41)Glutathione S-transferase, N-terminal domain (PF02798.15, E=1.1e-13)Glutathione S-transferase, C-terminal domain (PF00043.20, E=2.2e-10)
m.57775	Nucleoside diphosphate kinase		Gene3D: G3DSA:3.30.70.141 - (0); Hamap: MF_00451 - Nucleoside diphosphate kinase [ndk]. (33); PANTHER: PTHR11349 - (0); Pfam: PF00334 - Nucleoside diphosphate kinase (0); PRINTS: PR01243 - Nucleoside diphosphate kinase signature (0); PRINTS: PR01243 - Nucleoside diphosphate kinase signature (0); PRINTS: PR01243 - Nucleoside diphosphate kinase signature (0); PRINTS: PR01243 - Nucleoside diphosphat…	K00940	Purine metabolism (ko00230)Pyrimidine metabolism (ko00240)Metabolic pathways (ko01100)Biosynthesis of secondary metabolites (ko01110)	Nucleoside diphosphate kinase (PF00334.14, E=0.0)
m.118475	None
m.38523	None		Gene3D: G3DSA:3.30.710.10 - (0); PANTHER: PTHR24413 - (0); Pfam: PF00651 - BTB/POZ domain (0); Phobius: TRANSMEMBRANE - Region of a membrane-bound protein predicted to be embedded in the membrane. (); Phobius: CYTOPLASMIC_DOMAIN - Region of a membrane-bound protein predicted to be outside the membrane, in the cytoplasm. (); Phobius: NON_CYTOPLASMIC_DOMAIN - Region of a membrane-bound protein pred…	K10523		BTB/POZ domain (PF00651.26, E=2.3e-18)
m.107512	C2h2 zinc finger protein	GO:0008270 (E=7.299e-01); GO:0005622 (E=7.299e-01)	Gene3D: G3DSA:3.90.228.10 - (0); PANTHER: PTHR31681 - (0); PANTHER: PTHR31681:SF0 - (0); ProSitePatterns: PS00028 - Zinc finger C2H2 type domain signature. (); SUPERFAMILY: SSF56399 - (0)			(PB001875, E=7.0e-39) (PB009060, E=7.4e-15)
m.81448	Fact complex subunit ssrp1		Gene3D: G3DSA:2.30.29.30 - (0); Pfam: PF03531 - Structure-specific recognition protein (SSRP1) (0); PRINTS: PR00887 - Structure-specific recognition protein signature (0); PRINTS: PR00887 - Structure-specific recognition protein signature (0); SUPERFAMILY: SSF50729 - (0)	K09272		Structure-specific recognition protein (SSRP1) (PF03531.9, E=3.8e-23)
m.301800	Serine threonine-protein kinase expressed	GO:0005524 (E=1.435e-49); GO:0004672 (E=1.435e-49); GO:0006468 (E=1.435e-49); GO:0016772 (E=1.435e-49); GO:0004674 (E=1.435e-49); GO:0005737 (E=3.777e-62); GO:0005886 (E=3.777e-62); GO:0005634 (E=3.777e-62); GO:0009536 (E=1.874e-49); GO:0004713 (E=1.874e-49)	Gene3D: G3DSA:1.10.510.10 - (0); PANTHER: PTHR24420 - (0); PANTHER: PTHR24420:SF221 - (0); SUPERFAMILY: SSF56112 - (0)
m.111019	Mitochondrial glycoprotein		Gene3D: G3DSA:3.10.280.10 - (0); PANTHER: PTHR31863 - (0); PANTHER: PTHR31863:SF0 - (0); Pfam: PF02330 - Mitochondrial glycoprotein (0); Phobius: SIGNAL_PEPTIDE - Signal peptide region (); Phobius: NON_CYTOPLASMIC_DOMAIN - Region of a membrane-bound protein predicted to be outside the membrane, in the extracellular region. (); Phobius: SIGNAL_PEPTIDE_H_REGION - Hydrophobic region of a signal pept…			Mitochondrial glycoprotein (PF02330.11, E=2.8e-20)
m.304167	None	GO:0005524 (E=2.499e-47); GO:0004672 (E=2.499e-47); GO:0000166 (E=2.499e-47); GO:0006468 (E=2.499e-47); GO:0016772 (E=2.499e-47); GO:0005886 (E=2.499e-47); GO:0004674 (E=2.499e-47)
m.82277	Indole-3-acetate beta-glucosyltransferase		Gene3D: G3DSA:3.40.50.2000 - (0); PANTHER: PTHR11926 - (0); PANTHER: PTHR11926:SF15 - (0); Pfam: PF00201 - UDP-glucoronosyl and UDP-glucosyl transferase (0); ProSitePatterns: PS00375 - UDP-glycosyltransferases signature. (); SUPERFAMILY: SSF53756 - (0)			UDP-glucoronosyl and UDP-glucosyl transferase (PF00201.13, E=1.3e-25)
m.131875	Probable protein kinase at2g41970-like		Gene3D: G3DSA:3.30.200.20 - (0); Gene3D: G3DSA:1.10.510.10 - (0); PANTHER: PTHR24420:SF233 - (0); PANTHER: PTHR24420 - (0); Pfam: PF07714 - Protein tyrosine kinase (0); ProSitePatterns: PS00109 - Tyrosine protein kinases specific active-site signature. (); ProSitePatterns: PS00107 - Protein kinases ATP-binding region signature. (); ProSiteProfiles: PS50011 - Protein kinase domain profile. (32); S…			Protein tyrosine kinase (PF07714.12, E=1.3e-36) (PB003458, E=0.00082)
m.305529	Ago1 homologous protein	GO:0003676 (E=0.000e�); GO:0005739 (E=0.000e�); GO:0006413 (E=4.036e-44); GO:0003743 (E=4.036e-44)	Gene3D: G3DSA:2.170.260.10 - (0); PANTHER: PTHR22891 - (0); PANTHER: PTHR22891:SF0 - (0); Pfam: PF08699 - Domain of unknown function (DUF1785) (0); SUPERFAMILY: SSF101690 - (0); SUPERFAMILY: SSF101690 - (0)	K11593		Domain of unknown function (DUF1785) (PF08699.5, E=1.8e-21) (PB000115, E=1.9e-21) (PB016875, E=4.2e-06)
m.308379	Chromatin remodeling complex subunit	GO:0004386 (E=1.300e-38); GO:0003676 (E=1.300e-38); GO:0005524 (E=1.300e-38); GO:0003677 (E=1.300e-38); GO:0009536 (E=3.663e-33)
m.67514	Choline kinase		Coils: Coil - (); Gene3D: G3DSA:3.90.1200.10 - (0); PANTHER: PTHR22603 - (0); Pfam: PF01633 - Choline/ethanolamine kinase (0); SUPERFAMILY: SSF56112 - (0)	K14156	Glycerophospholipid metabolism (ko00564)Metabolic pathways (ko01100)	Choline/ethanolamine kinase (PF01633.15, E=0.0) (PB015017, E=4.3e-12)
m.9461	Ubiquitin-like 1-activating enzyme e1a	GO:0000166 (E=1.004e-110); GO:0008641 (E=4.151e-165); GO:0003824 (E=1.004e-110); GO:0006464 (E=4.151e-165); GO:0016925 (E=1.004e-110); GO:0008152 (E=4.077e-112)	Gene3D: G3DSA:3.40.50.720 - (0); PANTHER: PTHR10953:SF30 - (0); PANTHER: PTHR10953 - (0); Pfam: PF00899 - ThiF family (0); PRINTS: PR01849 - Ubiquitin-activating enzyme E1 signature (0); PRINTS: PR01849 - Ubiquitin-activating enzyme E1 signature (0); SUPERFAMILY: SSF69572 - (0)	K10684	Ubiquitin mediated proteolysis (ko04120)	ThiF family (PF00899.16, E=4.4e-14) (PB004707, E=5.2e-07)
m.299522	Low quality protein: cytochrome p450 71c1-like	GO:0046872 (E=0.000e�); GO:0055114 (E=0.000e�); GO:0016705 (E=0.000e�); GO:0020037 (E=0.000e�); GO:0016491 (E=0.000e�); GO:0009055 (E=0.000e�); GO:0005506 (E=0.000e�); GO:0004497 (E=0.000e�)	Gene3D: G3DSA:1.10.630.10 - (0); PANTHER: PTHR24298 - (0); Pfam: PF00067 - Cytochrome P450 (0); Phobius: TRANSMEMBRANE - Region of a membrane-bound protein predicted to be embedded in the membrane. (); Phobius: NON_CYTOPLASMIC_DOMAIN - Region of a membrane-bound protein predicted to be outside the membrane, in the extracellular region. (); Phobius: CYTOPLASMIC_DOMAIN - Region of a membrane-bound …			Cytochrome P450 (PF00067.17, E=0.0)
m.58896	S-domain receptor-like protein kinase		Gene3D: G3DSA:2.90.10.10 - (0); Pfam: PF00954 - S-locus glycoprotein family (0); Pfam: PF01453 - D-mannose binding lectin (0); Pfam: PF08276 - PAN-like domain (0); Phobius: SIGNAL_PEPTIDE_N_REGION - N-terminal region of a signal peptide. (); Phobius: NON_CYTOPLASMIC_DOMAIN - Region of a membrane-bound protein predicted to be outside the membrane, in the extracellular region. (); Phobius: SIGNAL_P…			D-mannose binding lectin (PF01453.19, E=8.6e-14)PAN-like domain (PF08276.6, E=2.2e-11)S-locus glycoprotein family (PF00954.15, E=4.7e-08)
m.36854	None
m.106382	None		Gene3D: G3DSA:3.30.70.330 - (0); Gene3D: G3DSA:3.30.70.330 - (0); PANTHER: PTHR23189 - (0); PANTHER: PTHR23189:SF29 - (0); Pfam: PF00076 - RNA recognition motif. (a.k.a. RRM, RBD, or RNP domain) (0); Pfam: PF07744 - SPOC domain (0); Pfam: PF14259 - RNA recognition motif (a.k.a. RRM, RBD, or RNP domain) (0); ProSiteProfiles: PS50102 - Eukaryotic RNA Recognition Motif (RRM) profile. (13); ProSitePr…			RNA recognition motif. (a.k.a. RRM, RBD, or RNP domain) (PF00076.17, E=5.8e-12)RNA recognition motif (a.k.a. RRM, RBD, or RNP domain) (PF14259.1, E=5.0e-07)SPOC domain (PF07744.8, E=3.7e-06)
m.298901	Small gtp-binding protein domain	GO:0005525 (E=0.000e�); GO:0003924 (E=0.000e�); GO:0006184 (E=0.000e�); GO:0000287 (E=0.000e�); GO:0000166 (E=0.000e�)	Gene3D: G3DSA:3.40.50.300 - (0); Gene3D: G3DSA:3.40.50.300 - (0); Gene3D: G3DSA:2.70.210.12 - (0); PANTHER: PTHR11702 - (0); PANTHER: PTHR11702:SF3 - (0); Pfam: PF01926 - 50S ribosome-binding GTPase (0); Pfam: PF01018 - GTP1/OBG (0); PRINTS: PR00326 - GTP1/OBG GTP-binding protein family signature (0); PRINTS: PR00326 - GTP1/OBG GTP-binding protein family signature (0); PRINTS: PR00326 - GTP1/OBG …			50S ribosome-binding GTPase (PF01926.18, E=5.2e-21)GTP1/OBG (PF01018.17, E=2.9e-17)
m.84071	Tpa: cytochrome p450 superfamily protein		Coils: Coil - (); Gene3D: G3DSA:1.10.630.10 - (0); PANTHER: PTHR24286:SF7 - (0); PANTHER: PTHR24286 - (0); Pfam: PF00067 - Cytochrome P450 (0); Phobius: CYTOPLASMIC_DOMAIN - Region of a membrane-bound protein predicted to be outside the membrane, in the cytoplasm. (); Phobius: NON_CYTOPLASMIC_DOMAIN - Region of a membrane-bound protein predicted to be outside the membrane, in the extracellular re…			Cytochrome P450 (PF00067.17, E=0.0)
m.70529	Phospholipase d		PANTHER: PTHR18896:SF2 - (0); PANTHER: PTHR18896 - (0); Phobius: CYTOPLASMIC_DOMAIN - Region of a membrane-bound protein predicted to be outside the membrane, in the cytoplasm. (); Phobius: NON_CYTOPLASMIC_DOMAIN - Region of a membrane-bound protein predicted to be outside the membrane, in the extracellular region. (); Phobius: TRANSMEMBRANE - Region of a membrane-bound protein predicted to be em…
m.19778	None	GO:0003676 (E=3.883e-15); GO:0015074 (E=5.072e-15); GO:0008270 (E=3.883e-15)	PANTHER: PTHR11439 - (0); PANTHER: PTHR11439:SF127 - (0)
m.118852	None		Coils: Coil - (); Pfam: PF14303 - No apical meristem-associated C-terminal domain (0)			No apical meristem-associated C-terminal domain (PF14303.1, E=2.9e-19)
m.83702	Single-stranded dna-binding protein		Gene3D: G3DSA:2.40.50.140 - (0); PANTHER: PTHR10302 - (0); Pfam: PF00436 - Single-strand binding protein family (0); ProSiteProfiles: PS50935 - Single-strand binding (SSB) domain profile. (14); SUPERFAMILY: SSF50249 - (0)	K03111	DNA replication (ko03030)Mismatch repair (ko03430)Homologous recombination (ko03440)	Single-strand binding protein family (PF00436.20, E=4.8e-16)
m.322786	Histidine acid phosphatase	GO:0003993 (E=1.324e-26)	Gene3D: G3DSA:3.40.50.1240 - (0); Phobius: SIGNAL_PEPTIDE_H_REGION - Hydrophobic region of a signal peptide. (); Phobius: SIGNAL_PEPTIDE_C_REGION - C-terminal region of a signal peptide. (); Phobius: SIGNAL_PEPTIDE_N_REGION - N-terminal region of a signal peptide. (); Phobius: SIGNAL_PEPTIDE - Signal peptide region (); Phobius: NON_CYTOPLASMIC_DOMAIN - Region of a membrane-bound protein predicted…	K01078	Aminobenzoate degradation (ko00627)Riboflavin metabolism (ko00740)Microbial metabolism in diverse environments (ko01120)Tuberculosis (ko05152)
m.34250	None		PANTHER: PTHR31549 - (0); Pfam: PF03140 - Plant protein of unknown function (0); Phobius: NON_CYTOPLASMIC_DOMAIN - Region of a membrane-bound protein predicted to be outside the membrane, in the extracellular region. (); Phobius: CYTOPLASMIC_DOMAIN - Region of a membrane-bound protein predicted to be outside the membrane, in the cytoplasm. (); Phobius: TRANSMEMBRANE - Region of a membrane-bound p…			Plant protein of unknown function (PF03140.10, E=6.99949e-42)
m.38923	None		Phobius: NON_CYTOPLASMIC_DOMAIN - Region of a membrane-bound protein predicted to be outside the membrane, in the extracellular region. (); Phobius: TRANSMEMBRANE - Region of a membrane-bound protein predicted to be embedded in the membrane. (); Phobius: CYTOPLASMIC_DOMAIN - Region of a membrane-bound protein predicted to be outside the membrane, in the cytoplasm. ()
m.56575	None		Pfam: PF08268 - F-box associated domain (0)			F-box associated domain (PF08268.7, E=0.00014)
m.26034	None		Phobius: NON_CYTOPLASMIC_DOMAIN - Region of a membrane-bound protein predicted to be outside the membrane, in the extracellular region. (); Phobius: TRANSMEMBRANE - Region of a membrane-bound protein predicted to be embedded in the membrane. (); Phobius: CYTOPLASMIC_DOMAIN - Region of a membrane-bound protein predicted to be outside the membrane, in the cytoplasm. (); TMHMM: TMhelix - Region of a…
m.26512	Basic helix-loop-helix -like protein	GO:0005634 (E=4.177e-22)	Gene3D: G3DSA:4.10.280.10 - (0); PANTHER: PTHR12565 - (0); Pfam: PF00010 - Helix-loop-helix DNA-binding domain (0); ProSiteProfiles: PS50888 - Myc-type, basic helix-loop-helix (bHLH) domain profile. (15); SMART: SM00353 - helix loop helix domain (0); SUPERFAMILY: SSF47459 - (0)			Helix-loop-helix DNA-binding domain (PF00010.21, E=1.1e-05)
m.17543	None
m.72517	Protein lurp-one-related 11-like		Pfam: PF04525 - Tubby C 2 (0); SUPERFAMILY: SSF54518 - (0)			Tubby C 2 (PF04525.7, E=4.9e-30)
m.301733	Low quality protein: mate efflux family protein 7-like	GO:0006855 (E=1.492e-30); GO:0016020 (E=1.185e-19); GO:0015238 (E=1.492e-30); GO:0055085 (E=1.492e-30); GO:0015297 (E=1.492e-30); GO:0009507 (E=5.490e-25); GO:0009611 (E=5.490e-25); GO:0005886 (E=5.490e-25); GO:0016023 (E=1.185e-19)
m.325551	None		PANTHER: PTHR19446 - (0); PANTHER: PTHR19446:SF34 - (0); Pfam: PF03372 - Endonuclease/Exonuclease/phosphatase family (0); SUPERFAMILY: SSF56219 - (0)			(PB004000, E=1.0e-15)Endonuclease/Exonuclease/phosphatase family (PF03372.18, E=2.7e-05)
m.50030	Disease resistance protein rpm1-like	GO:0006952 (E=3.091e-36); GO:0043531 (E=3.091e-36)	Coils: Coil - (); Gene3D: G3DSA:3.80.10.10 - (0); Gene3D: G3DSA:3.40.50.300 - (0); PANTHER: PTHR23155 - (0); PANTHER: PTHR23155:SF176 - (0); Pfam: PF00931 - NB-ARC domain (0); PRINTS: PR00364 - Disease resistance protein signature (0); PRINTS: PR00364 - Disease resistance protein signature (0); PRINTS: PR00364 - Disease resistance protein signature (0); PRINTS: PR00364 - Disease resistance protei…			NB-ARC domain (PF00931.17, E=0.0) (PB003215, E=7.4e-10) (PB011442, E=6.8e-05)
m.121578	Leucoanthocyanidin reductase	GO:0000166 (E=1.222e�); GO:0044237 (E=1.222e�); GO:0003824 (E=1.222e�); GO:0050662 (E=1.222e�)	Gene3D: G3DSA:3.40.50.720 - (0); PANTHER: PTHR10366:SF9 - (0); PANTHER: PTHR10366 - (0); Pfam: PF01370 - NAD dependent epimerase/dehydratase family (0); SUPERFAMILY: SSF51735 - (0)	K08695	Flavonoid biosynthesis (ko00941)Biosynthesis of secondary metabolites (ko01110)	NAD dependent epimerase/dehydratase family (PF01370.16, E=1.4e-23)
m.59505	Predicted: uncharacterized protein loc100828481	GO:0005739 (E=1.553e-03)	Pfam: PF07762 - Protein of unknown function (DUF1618) (0)			Protein of unknown function (DUF1618) (PF07762.9, E=1.6e-16)
m.115022	Probable glutathione s-transferase gstu6-like		Gene3D: G3DSA:3.40.30.10 - (0); Gene3D: G3DSA:1.20.1050.10 - (0); PANTHER: PTHR11260:SF16 - (0); PANTHER: PTHR11260 - (0); Pfam: PF00043 - Glutathione S-transferase, C-terminal domain (0); Pfam: PF13417 - Glutathione S-transferase, N-terminal domain (0); ProSiteProfiles: PS50404 - Soluble glutathione S-transferase N-terminal domain profile. (19); ProSiteProfiles: PS50405 - Soluble glutathione S-t…	K00799	Glutathione metabolism (ko00480)Metabolism of xenobiotics by cytochrome P450 (ko00980)Drug metabolism - cytochrome P450 (ko00982)Chemical carcinogenesis (ko05204)	Glutathione S-transferase, N-terminal domain (PF13417.1, E=1.2e-16)Glutathione S-transferase, C-terminal domain (PF00043.20, E=1.1e-08)
m.117943	Flavanone 7-o-glucoside 2 -o-beta-l-rhamnosyltransferase-like		Gene3D: G3DSA:3.40.50.2000 - (0); Gene3D: G3DSA:3.40.50.2000 - (0); PANTHER: PTHR11926 - (0); PANTHER: PTHR11926:SF15 - (0); Pfam: PF00201 - UDP-glucoronosyl and UDP-glucosyl transferase (0); ProSitePatterns: PS00375 - UDP-glycosyltransferases signature. (); SUPERFAMILY: SSF53756 - (0)			UDP-glucoronosyl and UDP-glucosyl transferase (PF00201.13, E=8.6e-26)
m.63709	Signal peptidase		Gene3D: G3DSA:2.10.109.10 - (0); Gene3D: G3DSA:2.10.109.10 - (0); PANTHER: PTHR12383 - (0); PANTHER: PTHR12383:SF1 - (0); Pfam: PF10502 - Signal peptidase, peptidase S26 (0); Phobius: TRANSMEMBRANE - Region of a membrane-bound protein predicted to be embedded in the membrane. (); Phobius: NON_CYTOPLASMIC_DOMAIN - Region of a membrane-bound protein predicted to be outside the membrane, in the extr…	K03100	Protein export (ko03060)	Signal peptidase, peptidase S26 (PF10502.4, E=1.2e-15)
m.49880	None		Gene3D: G3DSA:3.80.10.10 - (0); SUPERFAMILY: SSF52047 - (0)			(PB013633, E=4.1e-06)
m.57448	None		Gene3D: G3DSA:3.10.20.240 - (0); PANTHER: PTHR31066:SF0 - (0); PANTHER: PTHR31066 - (0); Pfam: PF00564 - PB1 domain (0); SMART: SM00666 - PB1 domain (0); SUPERFAMILY: SSF54277 - (0)			PB1 domain (PF00564.19, E=2.8e-14)
m.329220	Protein	GO:0003735 (E=1.513e-51); GO:0006412 (E=1.513e-51); GO:0005840 (E=1.513e-51); GO:0005622 (E=1.513e-51)	PANTHER: PTHR23413:SF1 - (0); PANTHER: PTHR23413 - (0); Pfam: PF01655 - Ribosomal protein L32 (0); ProSitePatterns: PS00580 - Ribosomal protein L32e signature. (); SUPERFAMILY: SSF52042 - (0)	K02912	Ribosome (ko03010)	Ribosomal protein L32 (PF01655.13, E=1.4013e-45)
m.91603	Fringe expressed		PANTHER: PTHR10811:SF5 - (0); PANTHER: PTHR10811 - (0); Phobius: CYTOPLASMIC_DOMAIN - Region of a membrane-bound protein predicted to be outside the membrane, in the cytoplasm. (); Phobius: NON_CYTOPLASMIC_DOMAIN - Region of a membrane-bound protein predicted to be outside the membrane, in the extracellular region. (); Phobius: TRANSMEMBRANE - Region of a membrane-bound protein predicted to be em…			(PB000462, E=5.5e-15)
m.39610	Predicted protein
m.100988	Chorismate synthase		Gene3D: G3DSA:3.60.150.10 - (0); Hamap: MF_00300 - Chorismate synthase [aroC]. (35); PANTHER: PTHR21085 - (0); Pfam: PF01264 - Chorismate synthase (0); ProSitePatterns: PS00789 - Chorismate synthase signature 3. (); ProSitePatterns: PS00788 - Chorismate synthase signature 2. (); ProSitePatterns: PS00787 - Chorismate synthase signature 1. (); SUPERFAMILY: SSF103263 - (0); TIGRFAM: TIGR00033 - aroC…	K01736	Phenylalanine, tyrosine and tryptophan biosynthesis (ko00400)Metabolic pathways (ko01100)Biosynthesis of secondary metabolites (ko01110)Biosynthesis of amino acids (ko01230)	Chorismate synthase (PF01264.16, E=0.0)
m.321809	Ankyrin repeat protein	GO:0008152 (E=4.308e-22); GO:0003824 (E=4.308e-22)	Gene3D: G3DSA:1.25.40.20 - (0); Pfam: PF12796 - Ankyrin repeats (3 copies) (0); ProSiteProfiles: PS50297 - Ankyrin repeat region circular profile. (18); SUPERFAMILY: SSF48403 - (0)			Ankyrin repeats (3 copies) (PF12796.2, E=6.1e-13)
m.23251	None		Gene3D: G3DSA:1.10.260.30 - (0); Pfam: PF02978 - Signal peptide binding domain (0); Phobius: TRANSMEMBRANE - Region of a membrane-bound protein predicted to be embedded in the membrane. (); Phobius: CYTOPLASMIC_DOMAIN - Region of a membrane-bound protein predicted to be outside the membrane, in the cytoplasm. (); Phobius: NON_CYTOPLASMIC_DOMAIN - Region of a membrane-bound protein predicted to be…			Signal peptide binding domain (PF02978.14, E=0.00051)
m.316535	None
m.312988	60s ribosomal protein l18	GO:0003735 (E=1.128e-49); GO:0006412 (E=1.128e-49); GO:0030529 (E=1.257e-45); GO:0005840 (E=1.128e-49); GO:0005622 (E=1.128e-49); GO:0022626 (E=1.257e-45); GO:0016020 (E=1.257e-45); GO:0005773 (E=1.257e-45); GO:0022625 (E=1.257e-45); GO:0005886 (E=1.257e-45); GO:0009507 (E=1.257e-45); GO:0005774 (E=5.368e-57); GO:0015934 (E=5.368e-57)	Gene3D: G3DSA:3.100.10.10 - (0); PANTHER: PTHR10934 - (0); Pfam: PF00828 - Ribosomal protein L18e/L15 (0); ProSitePatterns: PS01106 - Ribosomal protein L18e signature. (); SUPERFAMILY: SSF52080 - (0)	K02883	Ribosome (ko03010)	Ribosomal protein L18e/L15 (PF00828.14, E=1.3e-21)
m.81000	Ring-h2 finger protein atl32-like		Gene3D: G3DSA:3.30.40.10 - (0); PANTHER: PTHR22764:SF8 - (0); PANTHER: PTHR22764 - (0); Pfam: PF13639 - Ring finger domain (0); Phobius: TRANSMEMBRANE - Region of a membrane-bound protein predicted to be embedded in the membrane. (); Phobius: NON_CYTOPLASMIC_DOMAIN - Region of a membrane-bound protein predicted to be outside the membrane, in the extracellular region. (); Phobius: CYTOPLASMIC_DOMA…			Ring finger domain (PF13639.1, E=4.9e-14)
m.37895	Triacylglycerol lipase		Gene3D: G3DSA:3.40.50.1820 - (0); PANTHER: PTHR31588 - (0); Pfam: PF01764 - Lipase (class 3) (0); Phobius: SIGNAL_PEPTIDE_C_REGION - C-terminal region of a signal peptide. (); Phobius: SIGNAL_PEPTIDE - Signal peptide region (); Phobius: NON_CYTOPLASMIC_DOMAIN - Region of a membrane-bound protein predicted to be outside the membrane, in the extracellular region. (); Phobius: SIGNAL_PEPTIDE_H_REGIO…			Lipase (class 3) (PF01764.20, E=6.7e-27)
m.302584	Diphthamide biosynthesis protein 1	GO:0005737 (E=6.460e-15); GO:0017183 (E=6.460e-15)	PANTHER: PTHR10762 - (0); PANTHER: PTHR10762:SF1 - (0); Pfam: PF01866 - Putative diphthamide synthesis protein (0); SignalP_GRAM_POSITIVE: SignalP-TM - (); TIGRFAM: TIGR00322 - diphth2_R: diphthamide biosynthesis enzyme Dph1/Dph2 domain (0)			Putative diphthamide synthesis protein (PF01866.12, E=1.6e-24)
m.70074	None		Phobius: TRANSMEMBRANE - Region of a membrane-bound protein predicted to be embedded in the membrane. (); Phobius: NON_CYTOPLASMIC_DOMAIN - Region of a membrane-bound protein predicted to be outside the membrane, in the extracellular region. (); Phobius: CYTOPLASMIC_DOMAIN - Region of a membrane-bound protein predicted to be outside the membrane, in the cytoplasm. ()
m.72901	None
m.26789	Dof zinc finger protein 9	GO:0006355 (E=2.941e-54); GO:0008270 (E=2.941e-54); GO:0003677 (E=2.941e-54)
m.47886	None		Gene3D: G3DSA:1.25.40.10 - (0); PANTHER: PTHR24015 - (0); PANTHER: PTHR24015:SF14 - (0); Pfam: PF13812 - Pentatricopeptide repeat domain (0); Pfam: PF13041 - PPR repeat family (0); Pfam: PF13041 - PPR repeat family (0); Pfam: PF01535 - PPR repeat (0); ProSiteProfiles: PS51375 - Pentatricopeptide (PPR) repeat profile. (9); ProSiteProfiles: PS51375 - Pentatricopeptide (PPR) repeat profile. (9); Pro…			PPR repeat family (PF13041.1, E=1.2e-10)Pentatricopeptide repeat domain (PF13812.1, E=0.0082)PPR repeat (PF01535.15, E=0.014)
m.64915	Predicted: uncharacterized protein loc100836568		PANTHER: PTHR19282:SF69 - (0); PANTHER: PTHR19282 - (0); Pfam: PF00335 - Tetraspanin family (0); Pfam: PF00335 - Tetraspanin family (0); Phobius: TRANSMEMBRANE - Region of a membrane-bound protein predicted to be embedded in the membrane. (); Phobius: TRANSMEMBRANE - Region of a membrane-bound protein predicted to be embedded in the membrane. (); Phobius: CYTOPLASMIC_DOMAIN - Region of a membrane…			Tetraspanin family (PF00335.15, E=2.9e-07)
m.89231	Elongator complex protein 4-like		Gene3D: G3DSA:3.40.50.300 - (0); Gene3D: G3DSA:3.40.50.300 - (0); PANTHER: PTHR12896 - (0); PANTHER: PTHR12896:SF0 - (0); Pfam: PF05625 - PAXNEB protein (0); Phobius: SIGNAL_PEPTIDE_H_REGION - Hydrophobic region of a signal peptide. (); Phobius: SIGNAL_PEPTIDE_N_REGION - N-terminal region of a signal peptide. (); Phobius: SIGNAL_PEPTIDE - Signal peptide region (); Phobius: NON_CYTOPLASMIC_DOMAIN …	K11375		PAXNEB protein (PF05625.6, E=0.0)
m.67177	None
m.314625	None		Gene3D: G3DSA:2.40.40.10 - (0); Phobius: SIGNAL_PEPTIDE_H_REGION - Hydrophobic region of a signal peptide. (); Phobius: SIGNAL_PEPTIDE - Signal peptide region (); Phobius: SIGNAL_PEPTIDE_C_REGION - C-terminal region of a signal peptide. (); Phobius: SIGNAL_PEPTIDE_N_REGION - N-terminal region of a signal peptide. (); Phobius: NON_CYTOPLASMIC_DOMAIN - Region of a membrane-bound protein predicted t…			(PB002113, E=0.0) (PB011385, E=1.8e-29) (PB000903, E=6.2e-07)
m.313763	Retrotransposon unclassified	GO:0009536 (E=9.000e-36)	PANTHER: PTHR19446:SF34 - (0); PANTHER: PTHR19446 - (0); Pfam: PF00078 - Reverse transcriptase (RNA-dependent DNA polymerase) (0); SUPERFAMILY: SSF56672 - (0)			Reverse transcriptase (RNA-dependent DNA polymerase) (PF00078.22, E=7.9e-22)
m.4327	None		Pfam: PF13456 - Reverse transcriptase-like (0); SUPERFAMILY: SSF53098 - (0)			Reverse transcriptase-like (PF13456.1, E=2.1e-17)
m.68945	None	GO:0007275 (E=2.260e-13); GO:0008270 (E=2.260e-13); GO:0016567 (E=2.260e-13); GO:0004842 (E=2.260e-13); GO:0006511 (E=2.260e-13); GO:0005634 (E=2.260e-13); GO:0046872 (E=2.260e-13); GO:0005622 (E=2.260e-13)	Gene3D: G3DSA:3.90.890.10 - (0); PANTHER: PTHR10315:SF3 - (0); PANTHER: PTHR10315 - (0); Pfam: PF03145 - Seven in absentia protein family (0); ProSiteProfiles: PS51081 - Zinc finger SIAH-type profile. (11); SUPERFAMILY: SSF49599 - (0)			Seven in absentia protein family (PF03145.11, E=7.2e-10)
m.302679	None	GO:0005509 (E=1.422e-04); GO:0009294 (E=3.402e-03); GO:0008380 (E=3.402e-03); GO:0006397 (E=3.402e-03); GO:0005515 (E=3.402e-03)
m.38107	None					(PB014302, E=0.0) (PB005344, E=6.7e-13) (PB004122, E=6.5e-07)
m.24303	Pumilio homolog 1-like		Gene3D: G3DSA:1.25.10.10 - (0); PANTHER: PTHR12537 - (0); PANTHER: PTHR12537:SF12 - (0); Pfam: PF00806 - Pumilio-family RNA binding repeat (0); Pfam: PF00806 - Pumilio-family RNA binding repeat (0); Pfam: PF00806 - Pumilio-family RNA binding repeat (0); Pfam: PF00806 - Pumilio-family RNA binding repeat (0); Pfam: PF00806 - Pumilio-family RNA binding repeat (0); Pfam: PF07990 - Nucleic acid bindin…			Nucleic acid binding protein NABP (PF07990.7, E=0.0) (PB018347, E=5.1e-14)Pumilio-family RNA binding repeat (PF00806.14, E=1.1e-07)
m.116433	Galactoside 2-alpha-l-fucosyltransferase-like		PANTHER: PTHR31889 - (0); Pfam: PF03254 - Xyloglucan fucosyltransferase (0)	K13681		Xyloglucan fucosyltransferase (PF03254.8, E=0.0)
m.36650	Retrotransposon ty3-gypsy expressed	GO:0003676 (E=1.488e-17); GO:0008270 (E=1.488e-17)
m.61599	Alpha-ketoglutarate-dependent dioxygenase alkb homolog 3-like		Gene3D: G3DSA:2.60.120.590 - (0); PANTHER: PTHR31573 - (0); PANTHER: PTHR31573:SF0 - (0); Pfam: PF13532 - 2OG-Fe(II) oxygenase superfamily (0); ProSiteProfiles: PS51471 - Fe(2) 2-oxoglutarate dioxygenase domain profile. (13); SUPERFAMILY: SSF51197 - (0)			2OG-Fe(II) oxygenase superfamily (PF13532.1, E=4.7e-34) (PB013707, E=1.1e-23)
m.10190	None	GO:0016020 (E=4.043e-04)	Pfam: PF14223 - gag-polypeptide of LTR copia-type (0)			gag-polypeptide of LTR copia-type (PF14223.1, E=8.2e-08)
m.90666	None
m.300705	3-dehydroquinate synthase	GO:0055114 (E=0.000e�); GO:0016491 (E=0.000e�); GO:0009536 (E=0.000e�)
m.126602	Cyclic nucleotide-gated ion channel 15-like		Gene3D: G3DSA:1.10.287.630 - (0); Gene3D: G3DSA:2.60.120.10 - (0); Gene3D: G3DSA:1.10.287.70 - (0); Gene3D: G3DSA:1.10.287.70 - (0); PANTHER: PTHR10217 - (0); PANTHER: PTHR10217:SF7 - (0); Pfam: PF00027 - Cyclic nucleotide-binding domain (0); Phobius: NON_CYTOPLASMIC_DOMAIN - Region of a membrane-bound protein predicted to be outside the membrane, in the extracellular region. (); Phobius: TRANSME…			(PB000368, E=6.8e-19) (PB017410, E=6.7e-08)Cyclic nucleotide-binding domain (PF00027.24, E=8.9e-08) (PB014074, E=2.9e-06)
m.16265	None
m.320016	None	GO:0006310 (E=2.818e-17); GO:0003677 (E=2.818e-17)	PANTHER: PTHR24894 - (0); PANTHER: PTHR24894:SF9 - (0); Pfam: PF14244 - gag-polypeptide of LTR copia-type (0)			gag-polypeptide of LTR copia-type (PF14244.1, E=4.4e-12)
m.108761	Probable plastid-lipid-associated protein chloroplastic-like		Pfam: PF04755 - PAP_fibrillin (0); Phobius: SIGNAL_PEPTIDE_N_REGION - N-terminal region of a signal peptide. (); Phobius: SIGNAL_PEPTIDE_C_REGION - C-terminal region of a signal peptide. (); Phobius: SIGNAL_PEPTIDE - Signal peptide region (); Phobius: NON_CYTOPLASMIC_DOMAIN - Region of a membrane-bound protein predicted to be outside the membrane, in the extracellular region. (); Phobius: SIGNAL_…			PAP_fibrillin (PF04755.7, E=3.5e-09)
m.51717	None		PANTHER: PTHR31827 - (0)			(PB007595, E=2.5e-05) (PB005422, E=0.00098)
m.40610	Retrotransposon ty3-gypsy subclass	GO:0005634 (E=6.092e-108); GO:0003676 (E=6.092e-108); GO:0003964 (E=6.092e-108); GO:0008270 (E=6.092e-108); GO:0003723 (E=6.092e-108); GO:0015074 (E=6.092e-108); GO:0004190 (E=6.092e-108); GO:0006278 (E=6.092e-108); GO:0006508 (E=6.092e-108); GO:0046872 (E=6.092e-108)	Gene3D: G3DSA:3.10.10.10 - (0); PANTHER: PTHR10178:SF14 - (0); PANTHER: PTHR10178 - (0); Pfam: PF00078 - Reverse transcriptase (RNA-dependent DNA polymerase) (0); SUPERFAMILY: SSF56672 - (0)			(PB005202, E=7.0e-09) (PB000719, E=3.2e-07)Reverse transcriptase (RNA-dependent DNA polymerase) (PF00078.22, E=7.3e-05) (PB005262, E=0.00029)
m.70235	None
m.55954	None		Gene3D: G3DSA:3.10.20.90 - (0); Pfam: PF13881 - Ubiquitin-2 like Rad60 SUMO-like (0); PIRSF: PIRSF032572 - (0); ProSiteProfiles: PS50053 - Ubiquitin domain profile. (9); SUPERFAMILY: SSF54236 - (0)			Ubiquitin-2 like Rad60 SUMO-like (PF13881.1, E=1.79366e-43)
m.32291	Predicted: uncharacterized protein loc100843213	GO:0005794 (E=1.410e-155); GO:0005739 (E=1.410e-155); GO:0009536 (E=1.356e-174)				(PB009501, E=3.0e-40)
m.106771	Dna binding protein	GO:0006260 (E=1.519e-59); GO:0003676 (E=1.519e-59); GO:0008270 (E=1.519e-59); GO:0005634 (E=1.519e-59); GO:0003677 (E=1.519e-59); GO:0046872 (E=1.927e-46)	Gene3D: G3DSA:2.40.50.140 - (0); PANTHER: PTHR23273 - (0); Pfam: PF04057 - Replication factor-A protein 1, N-terminal domain (0); SUPERFAMILY: SSF50249 - (0)	K07466	DNA replication (ko03030)Nucleotide excision repair (ko03420)Mismatch repair (ko03430)Homologous recombination (ko03440)Fanconi anemia pathway (ko03460)	Replication factor-A protein 1, N-terminal domain (PF04057.7, E=5.0e-26)
m.72126	None		Coils: Coil - (); PANTHER: PTHR31471 - (0); Pfam: PF03763 - Remorin, C-terminal region (0); Phobius: SIGNAL_PEPTIDE - Signal peptide region (); Phobius: SIGNAL_PEPTIDE_N_REGION - N-terminal region of a signal peptide. (); Phobius: SIGNAL_PEPTIDE_C_REGION - C-terminal region of a signal peptide. (); Phobius: NON_CYTOPLASMIC_DOMAIN - Region of a membrane-bound protein predicted to be outside the me…			Remorin, C-terminal region (PF03763.8, E=1.1e-23)
m.299764	Amidohydrolase family expressed	GO:0016810 (E=0.000e�); GO:0016787 (E=0.000e�); GO:0018788 (E=0.000e�)	Gene3D: G3DSA:2.30.40.10 - (0); Gene3D: G3DSA:2.30.40.10 - (0); Gene3D: G3DSA:3.20.20.140 - (0); PANTHER: PTHR11271:SF7 - (0); PANTHER: PTHR11271 - (0); Pfam: PF01979 - Amidohydrolase family (0); SUPERFAMILY: SSF51338 - (0); SUPERFAMILY: SSF51556 - (0); SUPERFAMILY: SSF51338 - (0)			Amidohydrolase family (PF01979.15, E=3.80032e-42)
m.58564	None		Coils: Coil - (); Coils: Coil - (); PANTHER: PTHR31917 - (0); PANTHER: PTHR31917:SF0 - (0); Pfam: PF05266 - Protein of unknown function (DUF724) (0); Pfam: PF05641 - Agenet domain (0); SMART: SM00743 - Tudor-like domain present in plant sequences. (25); SMART: SM00743 - Tudor-like domain present in plant sequences. (17); SMART: SM00743 - Tudor-like domain present in plant sequences. (0); SMART: S…			Protein of unknown function (DUF724) (PF05266.9, E=2.10055e-42)Agenet domain (PF05641.7, E=2.2e-09)
m.17372	Seed protein	GO:0003676 (E=3.098e-60); GO:0000166 (E=3.098e-60); GO:0005739 (E=3.545e-56)	Gene3D: G3DSA:3.30.70.900 - (0); Gene3D: G3DSA:3.30.70.900 - (0); Pfam: PF07876 - Stress responsive A/B Barrel Domain (0); Pfam: PF07876 - Stress responsive A/B Barrel Domain (0); ProSiteProfiles: PS51502 - Stress-response A/B barrel domain profile. (24); ProSiteProfiles: PS51502 - Stress-response A/B barrel domain profile. (16); SignalP_GRAM_POSITIVE: SignalP-TM - (); SMART: SM00886 - Stress res…			Stress responsive A/B Barrel Domain (PF07876.7, E=1.1e-10)
m.88830	None		Phobius: SIGNAL_PEPTIDE - Signal peptide region (); Phobius: SIGNAL_PEPTIDE_H_REGION - Hydrophobic region of a signal peptide. (); Phobius: NON_CYTOPLASMIC_DOMAIN - Region of a membrane-bound protein predicted to be outside the membrane, in the extracellular region. (); Phobius: SIGNAL_PEPTIDE_N_REGION - N-terminal region of a signal peptide. (); Phobius: SIGNAL_PEPTIDE_C_REGION - C-terminal regi…
m.29215	Probable leucine-rich repeat receptor-like protein kinase at5g49770-like	GO:0005524 (E=2.266e-63); GO:0004672 (E=2.266e-63); GO:0006468 (E=2.266e-63); GO:0016772 (E=2.266e-63); GO:0004674 (E=2.266e-63); GO:0016023 (E=1.415e-109); GO:0005739 (E=1.524e-51)	Gene3D: G3DSA:3.80.10.10 - (0); PANTHER: PTHR24420 - (0); PANTHER: PTHR24420:SF130 - (0); Pfam: PF00560 - Leucine Rich Repeat (0); Pfam: PF13504 - Leucine rich repeat (2); SUPERFAMILY: SSF52058 - (0)			(PB002910, E=3.8e-14) (PB002673, E=8.6e-11) (PB001545, E=1.0e-05) (PB012106, E=0.00018)Leucine Rich Repeat (PF00560.28, E=0.46)Leucine rich repeat (PF13504.1, E=2.3)
m.319883	None	GO:0019904 (E=1.583e-24)	Gene3D: G3DSA:1.20.190.20 - (0); PANTHER: PTHR18860 - (0); PANTHER: PTHR18860:SF0 - (0); Pfam: PF00244 - 14-3-3 protein (0); PRINTS: PR00305 - 14-3-3 protein zeta signature (0); PRINTS: PR00305 - 14-3-3 protein zeta signature (0); ProSitePatterns: PS00796 - 14-3-3 proteins signature 1. (); SMART: SM00101 - 14-3-3 homologues (0); SUPERFAMILY: SSF48445 - (0)	K06630	Cell cycle (ko04110)Oocyte meiosis (ko04114)PI3K-Akt signaling pathway (ko04151)Hippo signaling pathway (ko04390)Hippo signaling pathway - fly (ko04391)Neurotrophin signaling pathway (ko04722)Epstein-Barr virus infection (ko05169)Viral carcinogenesis (ko05203)	14-3-3 protein (PF00244.15, E=2.8026e-45)
m.11738	Aldose 1-epimerase-like	GO:0030246 (E=1.010e-124); GO:0005975 (E=1.010e-124); GO:0003824 (E=1.010e-124); GO:0019318 (E=1.010e-124); GO:0016853 (E=1.010e-124); GO:0016023 (E=1.412e-118)		K01785	Glycolysis / Gluconeogenesis (ko00010)Biosynthesis of secondary metabolites (ko01110)Microbial metabolism in diverse environments (ko01120)
m.15943	None		Gene3D: G3DSA:1.20.1280.50 - (0); PANTHER: PTHR31348:SF0 - (0); PANTHER: PTHR31348 - (0); SUPERFAMILY: SSF81383 - (0)			(PB010801, E=2.4e-05) (PB005729, E=8.9e-05)
m.87499	Molybdenum cofactor sulfurase		PANTHER: PTHR14237 - (0); Pfam: PF03473 - MOSC domain (0); Pfam: PF03476 - MOSC N-terminal beta barrel domain (0); Phobius: SIGNAL_PEPTIDE_N_REGION - N-terminal region of a signal peptide. (); Phobius: SIGNAL_PEPTIDE_H_REGION - Hydrophobic region of a signal peptide. (); Phobius: SIGNAL_PEPTIDE - Signal peptide region (); Phobius: NON_CYTOPLASMIC_DOMAIN - Region of a membrane-bound protein predic…			MOSC N-terminal beta barrel domain (PF03476.11, E=9.1e-37)MOSC domain (PF03473.12, E=4.8e-24)
m.90	Leucyl-trna cytoplasmic	GO:0016874 (E=7.991e-101); GO:0006450 (E=7.991e-101); GO:0002161 (E=7.991e-101); GO:0006418 (E=7.991e-101); GO:0000166 (E=7.991e-101); GO:0004823 (E=7.991e-101); GO:0005737 (E=7.991e-101); GO:0006412 (E=7.991e-101); GO:0005524 (E=7.991e-101); GO:0006429 (E=7.991e-101); GO:0004812 (E=7.991e-101)	Gene3D: G3DSA:3.40.50.620 - (0); PANTHER: PTHR11946 - (0); PANTHER: PTHR11946:SF10 - (0); Pfam: PF00133 - tRNA synthetases class I (I, L, M and V) (0); ProSitePatterns: PS00178 - Aminoacyl-transfer RNA synthetases class-I signature. (); SUPERFAMILY: SSF52374 - (0)	K01869	Aminoacyl-tRNA biosynthesis (ko00970)	tRNA synthetases class I (I, L, M and V) (PF00133.17, E=6.5e-08) (PB000325, E=1.2e-07) (PB007959, E=3.3e-07)
m.329532	Eukaryotic translation initiation factor 4e		Gene3D: G3DSA:3.30.760.10 - (0); PANTHER: PTHR11960 - (0); Pfam: PF01652 - Eukaryotic initiation factor 4E (0); SUPERFAMILY: SSF55418 - (0)	K03259	RNA transport (ko03013)HIF-1 signaling pathway (ko04066)mTOR signaling pathway (ko04150)PI3K-Akt signaling pathway (ko04151)Insulin signaling pathway (ko04910)	Eukaryotic initiation factor 4E (PF01652.13, E=5.4e-33)
m.80650	Glycinebetaine proline transporter	GO:0016021 (E=4.882e-88); GO:0016020 (E=4.882e-88)	Pfam: PF01490 - Transmembrane amino acid transporter protein (0); Phobius: SIGNAL_PEPTIDE_H_REGION - Hydrophobic region of a signal peptide. (); Phobius: CYTOPLASMIC_DOMAIN - Region of a membrane-bound protein predicted to be outside the membrane, in the cytoplasm. (); Phobius: SIGNAL_PEPTIDE_N_REGION - N-terminal region of a signal peptide. (); Phobius: NON_CYTOPLASMIC_DOMAIN - Region of a membr…			Transmembrane amino acid transporter protein (PF01490.13, E=4.3e-20)
m.93765	None	GO:0003723 (E=7.274e-89); GO:0006278 (E=7.274e-89); GO:0003964 (E=7.274e-89)	PANTHER: PTHR19446:SF34 - (0); PANTHER: PTHR19446 - (0); Pfam: PF00078 - Reverse transcriptase (RNA-dependent DNA polymerase) (0); Pfam: PF13966 - zinc-binding in reverse transcriptase (0); ProSiteProfiles: PS50878 - Reverse transcriptase (RT) catalytic domain profile. (19); SUPERFAMILY: SSF56672 - (0)			Reverse transcriptase (RNA-dependent DNA polymerase) (PF00078.22, E=4.8e-32) (PB000663, E=2.5e-23)zinc-binding in reverse transcriptase (PF13966.1, E=5.6e-14) (PB003601, E=6.4e-10) (PB001744, E=1.9e-07)
m.100130	Predicted protein		Pfam: PF05553 - Cotton fibre expressed protein (0)			Cotton fibre expressed protein (PF05553.6, E=1.5e-15)
m.76333	Chitinase 2-like		Gene3D: G3DSA:3.20.20.80 - (0); PANTHER: PTHR11177 - (0); PANTHER: PTHR11177:SF67 - (0); Pfam: PF00704 - Glycosyl hydrolases family 18 (0); Phobius: SIGNAL_PEPTIDE_H_REGION - Hydrophobic region of a signal peptide. (); Phobius: SIGNAL_PEPTIDE_N_REGION - N-terminal region of a signal peptide. (); Phobius: SIGNAL_PEPTIDE - Signal peptide region (); Phobius: NON_CYTOPLASMIC_DOMAIN - Region of a memb…			Glycosyl hydrolases family 18 (PF00704.23, E=1.1e-12)
m.57213	Amino acid transport protein	GO:0016021 (E=1.260e-37); GO:0016020 (E=1.260e-37)	PANTHER: PTHR22950:SF9 - (0); PANTHER: PTHR22950 - (0); Pfam: PF01490 - Transmembrane amino acid transporter protein (0); Phobius: TRANSMEMBRANE - Region of a membrane-bound protein predicted to be embedded in the membrane. (); Phobius: CYTOPLASMIC_DOMAIN - Region of a membrane-bound protein predicted to be outside the membrane, in the cytoplasm. (); Phobius: TRANSMEMBRANE - Region of a membrane-…	K14209		Transmembrane amino acid transporter protein (PF01490.13, E=6.4e-25)
m.102161	Probable carboxylesterase 7-like		Gene3D: G3DSA:3.40.50.1820 - (0); PANTHER: PTHR23024:SF10 - (0); PANTHER: PTHR23024 - (0); Pfam: PF07859 - alpha/beta hydrolase fold (0); SUPERFAMILY: SSF53474 - (0)			alpha/beta hydrolase fold (PF07859.8, E=9.4e-27)
m.2448	None		Coils: Coil - (); Gene3D: G3DSA:3.30.420.10 - (0); PANTHER: PTHR19446:SF34 - (0); PANTHER: PTHR19446 - (0); Pfam: PF13456 - Reverse transcriptase-like (0); Pfam: PF13966 - zinc-binding in reverse transcriptase (0); Pfam: PF00078 - Reverse transcriptase (RNA-dependent DNA polymerase) (0); ProSiteProfiles: PS50878 - Reverse transcriptase (RT) catalytic domain profile. (9); SUPERFAMILY: SSF53098 - (…			(PB001744, E=3.4e-20)zinc-binding in reverse transcriptase (PF13966.1, E=9.8e-18)Reverse transcriptase (RNA-dependent DNA polymerase) (PF00078.22, E=2.9e-16) (PB000387, E=1.8e-15) (PB000663, E=1.6e-10) (PB008521, E=8.9e-10)Reverse transcriptase-like (PF13456.1, E=4.5e-07) (PB002632, E=5.3e-07) (PB003601, E=1.8e-06) (PB015279, E=0.00044)
m.65796	Vacuolar protein sorting 55 containing protein
m.304404	Cytochrome oxidase subunit i			K02256	Oxidative phosphorylation (ko00190)Metabolic pathways (ko01100)Cardiac muscle contraction (ko04260)Non-alcoholic fatty liver disease (NAFLD) (ko04932)Alzheimer's disease (ko05010)Parkinson's disease (ko05012)Huntington's disease (ko05016)
m.320596	Tpa: receptor-like protein kinase family protein	GO:0016023 (E=7.351e-111); GO:0005524 (E=1.782e-48); GO:0004672 (E=1.782e-48); GO:0006468 (E=1.782e-48); GO:0016772 (E=1.782e-48); GO:0004674 (E=1.782e-48); GO:0009507 (E=1.782e-48)	Pfam: PF12819 - Carbohydrate-binding protein of the ER (0); Phobius: SIGNAL_PEPTIDE - Signal peptide region (); Phobius: SIGNAL_PEPTIDE_H_REGION - Hydrophobic region of a signal peptide. (); Phobius: SIGNAL_PEPTIDE_N_REGION - N-terminal region of a signal peptide. (); Phobius: SIGNAL_PEPTIDE_C_REGION - C-terminal region of a signal peptide. (); Phobius: NON_CYTOPLASMIC_DOMAIN - Region of a membra…			Carbohydrate-binding protein of the ER (PF12819.2, E=1.1e-26)
m.46943	Seven transmembrane protein mlo8	GO:0016021 (E=0.000e�); GO:0008219 (E=0.000e�); GO:0016023 (E=2.116e-66); GO:0016020 (E=2.116e-66)	PANTHER: PTHR31942:SF0 - (0); PANTHER: PTHR31942 - (0); Pfam: PF03094 - Mlo family (0); Phobius: NON_CYTOPLASMIC_DOMAIN - Region of a membrane-bound protein predicted to be outside the membrane, in the extracellular region. (); Phobius: NON_CYTOPLASMIC_DOMAIN - Region of a membrane-bound protein predicted to be outside the membrane, in the extracellular region. (); Phobius: CYTOPLASMIC_DOMAIN - R…	K08472		Mlo family (PF03094.10, E=0.0)
m.19405	Nad-dependent epimerase dehydratase		Gene3D: G3DSA:3.40.50.720 - (0); PANTHER: PTHR14194 - (0); PANTHER: PTHR14194:SF17 - (0); Pfam: PF13460 - NADH(P)-binding (0); SUPERFAMILY: SSF51735 - (0)			NADH(P)-binding (PF13460.1, E=9.7e-06)
m.325790	None	GO:0005739 (E=8.001e-49)	PANTHER: PTHR19446 - (0); PANTHER: PTHR19446:SF34 - (0); Phobius: SIGNAL_PEPTIDE_C_REGION - C-terminal region of a signal peptide. (); Phobius: SIGNAL_PEPTIDE_N_REGION - N-terminal region of a signal peptide. (); Phobius: SIGNAL_PEPTIDE - Signal peptide region (); Phobius: SIGNAL_PEPTIDE_H_REGION - Hydrophobic region of a signal peptide. (); Phobius: NON_CYTOPLASMIC_DOMAIN - Region of a membrane-…			(PB000663, E=6.3e-15)
m.79870	Nuclease i		Gene3D: G3DSA:1.10.575.10 - (0); PANTHER: PTHR32188 - (0); Pfam: PF02265 - S1/P1 Nuclease (0); Phobius: SIGNAL_PEPTIDE_N_REGION - N-terminal region of a signal peptide. (); Phobius: NON_CYTOPLASMIC_DOMAIN - Region of a membrane-bound protein predicted to be outside the membrane, in the extracellular region. (); Phobius: SIGNAL_PEPTIDE - Signal peptide region (); Phobius: SIGNAL_PEPTIDE_C_REGION -…			S1/P1 Nuclease (PF02265.11, E=0.0)
m.35177	None	GO:0016023 (E=2.184e-04)	Gene3D: G3DSA:3.80.10.10 - (0); SUPERFAMILY: SSF52047 - (0)
m.328470	Sterol carrier protein 2		Gene3D: G3DSA:3.30.1050.10 - (0); PANTHER: PTHR24314 - (0); PANTHER: PTHR24314:SF1 - (0); Pfam: PF02036 - SCP-2 sterol transfer family (0); SUPERFAMILY: SSF55718 - (0)	K08764	Primary bile acid biosynthesis (ko00120)Metabolic pathways (ko01100)PPAR signaling pathway (ko03320)Peroxisome (ko04146)	SCP-2 sterol transfer family (PF02036.12, E=1.4e-22)
m.6091	None
m.112666	None		PANTHER: PTHR31033 - (0); Phobius: TRANSMEMBRANE - Region of a membrane-bound protein predicted to be embedded in the membrane. (); Phobius: CYTOPLASMIC_DOMAIN - Region of a membrane-bound protein predicted to be outside the membrane, in the cytoplasm. (); Phobius: TRANSMEMBRANE - Region of a membrane-bound protein predicted to be embedded in the membrane. (); Phobius: NON_CYTOPLASMIC_DOMAIN - Re…			(PB001834, E=2.0e-28)
m.99324	Tpa: ring zinc finger domain superfamily protein		Gene3D: G3DSA:3.30.40.10 - (0); PANTHER: PTHR12981:SF0 - (0); PANTHER: PTHR12981 - (0); Phobius: TRANSMEMBRANE - Region of a membrane-bound protein predicted to be embedded in the membrane. (); Phobius: CYTOPLASMIC_DOMAIN - Region of a membrane-bound protein predicted to be outside the membrane, in the cytoplasm. (); Phobius: NON_CYTOPLASMIC_DOMAIN - Region of a membrane-bound protein predicted t…			(PB001418, E=6.2e-34)
m.36686	Predicted protein		Gene3D: G3DSA:2.30.110.10 - (0); SUPERFAMILY: SSF50475 - (0); SUPERFAMILY: SSF50475 - (0)
m.114956	None
m.22876	None
m.313109	Gag-pol precursor	GO:0003723 (E=2.544e-30); GO:0003676 (E=2.544e-30); GO:0015074 (E=2.544e-30); GO:0006278 (E=2.544e-30); GO:0004523 (E=2.544e-30); GO:0003964 (E=2.544e-30); GO:0016023 (E=4.125e-18); GO:0006310 (E=3.506e-16); GO:0003677 (E=3.506e-16)	Coils: Coil - (); PANTHER: PTHR10178:SF14 - (0); PANTHER: PTHR10178 - (0)
m.33192	None		Gene3D: G3DSA:3.30.40.10 - (0); Gene3D: G3DSA:3.30.40.10 - (0); PANTHER: PTHR31197 - (0); Pfam: PF07800 - Protein of unknown function (DUF1644) (0)			Protein of unknown function (DUF1644) (PF07800.7, E=0.0)
m.321467	None	GO:0005739 (E=4.084e-03)
m.54644	None		Gene3D: G3DSA:1.25.40.10 - (0); Gene3D: G3DSA:1.25.40.10 - (0); Gene3D: G3DSA:1.25.40.10 - (0); PANTHER: PTHR24015 - (0); PANTHER: PTHR24015:SF169 - (0); Pfam: PF01535 - PPR repeat (0); Pfam: PF01535 - PPR repeat (0); Pfam: PF13041 - PPR repeat family (0); Pfam: PF01535 - PPR repeat (0); Pfam: PF01535 - PPR repeat (0); Pfam: PF01535 - PPR repeat (0); Pfam: PF01535 - PPR repeat (0); Pfam: PF01535 …			PPR repeat family (PF13041.1, E=4.1e-10) (PB010214, E=1.6e-08) (PB004526, E=0.00023)PPR repeat (PF01535.15, E=0.74)
m.317140	Retrotransposon unclassified	GO:0003676 (E=3.140e-20); GO:0008270 (E=3.140e-20)	Gene3D: G3DSA:3.60.10.10 - (0); PANTHER: PTHR19446 - (0); PANTHER: PTHR19446:SF34 - (0); Pfam: PF03372 - Endonuclease/Exonuclease/phosphatase family (0); Phobius: TRANSMEMBRANE - Region of a membrane-bound protein predicted to be embedded in the membrane. (); Phobius: NON_CYTOPLASMIC_DOMAIN - Region of a membrane-bound protein predicted to be outside the membrane, in the extracellular region. ();…			Endonuclease/Exonuclease/phosphatase family (PF03372.18, E=4.9e-17) (PB004000, E=2.6e-05)
m.106648	Swi snf complex subunit swi3d-like		Gene3D: G3DSA:1.10.10.60 - (0); Gene3D: G3DSA:1.10.10.10 - (0); PANTHER: PTHR12802 - (0); PANTHER: PTHR12802:SF4 - (0); Pfam: PF04433 - SWIRM domain (0); Pfam: PF00249 - Myb-like DNA-binding domain (0); Pfam: PF00569 - Zinc finger, ZZ type (0); ProSitePatterns: PS01357 - Zinc finger ZZ-type signature. (); ProSiteProfiles: PS50934 - SWIRM domain profile. (19); ProSiteProfiles: PS51293 - SANT domai…	K11649		SWIRM domain (PF04433.12, E=9.5e-21)Myb-like DNA-binding domain (PF00249.26, E=1.7e-10)Zinc finger, ZZ type (PF00569.12, E=1.4e-07)
m.20839	Repressor of rna polymerase iii transcription maf1 homolog	GO:0016480 (E=1.205e-114); GO:0005634 (E=1.205e-114)	PANTHER: PTHR22504:SF0 - (0); PANTHER: PTHR22504 - (0); Pfam: PF09174 - Maf1 regulator (0); PIRSF: PIRSF037240 - (0)			Maf1 regulator (PF09174.5, E=0.0)
m.76425	None		PANTHER: PTHR32206 - (0); PANTHER: PTHR32206:SF0 - (0); Pfam: PF07287 - Protein of unknown function (DUF1446) (0); Phobius: NON_CYTOPLASMIC_DOMAIN - Region of a membrane-bound protein predicted to be outside the membrane, in the extracellular region. (); Phobius: CYTOPLASMIC_DOMAIN - Region of a membrane-bound protein predicted to be outside the membrane, in the cytoplasm. (); Phobius: TRANSMEMBR…			Protein of unknown function (DUF1446) (PF07287.6, E=1.5e-16)
m.299590	Glycosyl hydrolase family 3 n terminal domain containing expressed	GO:0004553 (E=0.000e�); GO:0005975 (E=0.000e�); GO:0016787 (E=0.000e�); GO:0008152 (E=0.000e�); GO:0016798 (E=0.000e�); GO:0004338 (E=0.000e�); GO:0005524 (E=0.000e�); GO:0004812 (E=0.000e�); GO:0016023 (E=0.000e�)	Gene3D: G3DSA:3.40.50.1700 - (0); PANTHER: PTHR30620:SF0 - (0); PANTHER: PTHR30620 - (0); Pfam: PF01915 - Glycosyl hydrolase family 3 C-terminal domain (0); SUPERFAMILY: SSF52279 - (0)	K05349	Cyanoamino acid metabolism (ko00460)Starch and sucrose metabolism (ko00500)Phenylpropanoid biosynthesis (ko00940)Metabolic pathways (ko01100)Biosynthesis of secondary metabolites (ko01110)	Glycosyl hydrolase family 3 C-terminal domain (PF01915.17, E=3.3e-27)
m.32389	Nac domain transcription factor superfamily protein		ProSiteProfiles: PS51005 - NAC domain profile. (11)
m.67213	Upf0483 protein cg5412-like		Gene3D: G3DSA:3.40.50.1820 - (0); PANTHER: PTHR22778 - (0); Pfam: PF03959 - Serine hydrolase (FSH1) (0); SUPERFAMILY: SSF53474 - (0)			Serine hydrolase (FSH1) (PF03959.8, E=0.0)
m.16139	Gdp dissociation inhibitor	GO:0005093 (E=2.056e-48); GO:0015031 (E=2.056e-48); GO:0048227 (E=2.056e-48)	Gene3D: G3DSA:3.30.519.10 - (0); Gene3D: G3DSA:3.50.50.60 - (0); PANTHER: PTHR11787 - (0); Pfam: PF00996 - GDP dissociation inhibitor (0); PRINTS: PR00892 - Rab GDI protein signature (0); PRINTS: PR00891 - Rab GDI/REP protein family signature (0); PRINTS: PR00892 - Rab GDI protein signature (0); PRINTS: PR00892 - Rab GDI protein signature (0); PRINTS: PR00892 - Rab GDI protein signature (0); PRIN…	K17255		GDP dissociation inhibitor (PF00996.13, E=0.0)
m.54781	Armadillo beta-catenin repeat family expressed		Coils: Coil - (); Gene3D: G3DSA:1.25.10.10 - (0); Gene3D: G3DSA:1.25.10.10 - (0); PANTHER: PTHR23315 - (0); Pfam: PF00514 - Armadillo/beta-catenin-like repeat (0); Pfam: PF00514 - Armadillo/beta-catenin-like repeat (0); Pfam: PF00514 - Armadillo/beta-catenin-like repeat (0); Pfam: PF00514 - Armadillo/beta-catenin-like repeat (0); Pfam: PF00514 - Armadillo/beta-catenin-like repeat (0); Pfam: PF005…			(PB015090, E=7.9e-09)Armadillo/beta-catenin-like repeat (PF00514.18, E=2.5e-07)
m.26781	Predicted: phylloplanin-like		Pfam: PF01190 - Pollen proteins Ole e I like (0); Phobius: SIGNAL_PEPTIDE - Signal peptide region (); Phobius: SIGNAL_PEPTIDE_N_REGION - N-terminal region of a signal peptide. (); Phobius: NON_CYTOPLASMIC_DOMAIN - Region of a membrane-bound protein predicted to be outside the membrane, in the extracellular region. (); Phobius: SIGNAL_PEPTIDE_C_REGION - C-terminal region of a signal peptide. (); P…			Pollen proteins Ole e I like (PF01190.12, E=6.6e-08)
m.130361	None
m.107983	Light-harvesting complex ii chlorophyll a-b binding protein m3			K08913	Photosynthesis - antenna proteins (ko00196)Metabolic pathways (ko01100)
m.48456	None		Coils: Coil - (); Coils: Coil - (); Coils: Coil - (); Coils: Coil - (); Coils: Coil - (); Coils: Coil - (); PANTHER: PTHR21596:SF3 - (0); PANTHER: PTHR21596 - (0); Pfam: PF03469 - XH domain (0)			XH domain (PF03469.9, E=0.0)
m.132032	Minor histocompatibility antigen h13-like		PANTHER: PTHR12174:SF23 - (0); PANTHER: PTHR12174 - (0); Pfam: PF04258 - Signal peptide peptidase (0); Phobius: CYTOPLASMIC_DOMAIN - Region of a membrane-bound protein predicted to be outside the membrane, in the cytoplasm. (); Phobius: NON_CYTOPLASMIC_DOMAIN - Region of a membrane-bound protein predicted to be outside the membrane, in the extracellular region. (); Phobius: NON_CYTOPLASMIC_DOMAIN…	K09595		Signal peptide peptidase (PF04258.8, E=0.0)
m.99682	Predicted: uncharacterized protein loc100821501
m.329480	None		Gene3D: G3DSA:3.40.30.10 - (0); PANTHER: PTHR13871 - (0); Pfam: PF13905 - Thioredoxin-like (0); ProSiteProfiles: PS51352 - Thioredoxin domain profile. (10); SUPERFAMILY: SSF52833 - (0)	K17609		Thioredoxin-like (PF13905.1, E=2.9e-28)
m.299306	Ubiquitin-conjugating enzyme	GO:0016881 (E=1.156e-75); GO:0005524 (E=1.156e-75); GO:0016874 (E=1.156e-75); GO:0000166 (E=1.156e-75); GO:0016567 (E=1.156e-75); GO:0004842 (E=1.156e-75); GO:0006511 (E=2.495e-70)	Gene3D: G3DSA:3.10.110.10 - (0); PANTHER: PTHR24067 - (0); PANTHER: PTHR24067:SF0 - (0); Pfam: PF00179 - Ubiquitin-conjugating enzyme (0); ProSitePatterns: PS00183 - Ubiquitin-conjugating enzymes active site. (); ProSiteProfiles: PS50127 - Ubiquitin-conjugating enzymes family profile. (31); SMART: SM00212 - Ubiquitin-conjugating enzyme E2, catalytic domain homologues (0); SUPERFAMILY: SSF54495 - …	K10576	Ubiquitin mediated proteolysis (ko04120)	Ubiquitin-conjugating enzyme (PF00179.21, E=1.1e-36)
m.121131	Serine-threonine protein plant-		Gene3D: G3DSA:3.30.200.20 - (0); Gene3D: G3DSA:3.80.10.10 - (0); Gene3D: G3DSA:1.10.510.10 - (0); PANTHER: PTHR24420 - (0); PANTHER: PTHR24420:SF421 - (0); Pfam: PF00069 - Protein kinase domain (0); Phobius: CYTOPLASMIC_DOMAIN - Region of a membrane-bound protein predicted to be outside the membrane, in the cytoplasm. (); Phobius: CYTOPLASMIC_DOMAIN - Region of a membrane-bound protein predicted …			Protein kinase domain (PF00069.20, E=7.8e-20)
m.45222	Iron ascorbate-dependent oxidoreductase		Coils: Coil - (); Gene3D: G3DSA:2.60.120.330 - (0); PANTHER: PTHR10209:SF55 - (0); PANTHER: PTHR10209 - (0); Pfam: PF03171 - 2OG-Fe(II) oxygenase superfamily (0); Pfam: PF14226 - non-haem dioxygenase in morphine synthesis N-terminal (0); ProSiteProfiles: PS51471 - Fe(2) 2-oxoglutarate dioxygenase domain profile. (13); SUPERFAMILY: SSF51197 - (0)			2OG-Fe(II) oxygenase superfamily (PF03171.15, E=2.2e-24)non-haem dioxygenase in morphine synthesis N-terminal (PF14226.1, E=2.7e-12)
m.300707	Predicted protein	GO:0005739 (E=2.495e-38)	Coils: Coil - (); PANTHER: PTHR13462 - (0); PANTHER: PTHR13462:SF2 - (0); Pfam: PF04678 - Protein of unknown function, DUF607 (0); Phobius: TRANSMEMBRANE - Region of a membrane-bound protein predicted to be embedded in the membrane. (); Phobius: NON_CYTOPLASMIC_DOMAIN - Region of a membrane-bound protein predicted to be outside the membrane, in the extracellular region. (); Phobius: TRANSMEMBRANE…			Protein of unknown function, DUF607 (PF04678.8, E=0.0)
m.327401	None		Pfam: PF13966 - zinc-binding in reverse transcriptase (0)			zinc-binding in reverse transcriptase (PF13966.1, E=2.3e-22)
m.302795	None
m.35119	Ankyrin repeat-containing protein at3g12360-like	GO:0016020 (E=1.071e-20)	Gene3D: G3DSA:1.25.40.20 - (0); Gene3D: G3DSA:1.25.40.20 - (0); PANTHER: PTHR24177:SF1 - (0); PANTHER: PTHR24177 - (0); Pfam: PF12796 - Ankyrin repeats (3 copies) (0); Pfam: PF12796 - Ankyrin repeats (3 copies) (0); ProSiteProfiles: PS50297 - Ankyrin repeat region circular profile. (23); SMART: SM00248 - ankyrin repeats (3300); SMART: SM00248 - ankyrin repeats (0); SMART: SM00248 - ankyrin repeat…			Ankyrin repeats (3 copies) (PF12796.2, E=3.2e-08)
m.17884	None		Gene3D: G3DSA:1.20.1280.50 - (0); Pfam: PF00646 - F-box domain (0); Pfam: PF03478 - Protein of unknown function (DUF295) (0); ProSiteProfiles: PS50181 - F-box domain profile. (9); SUPERFAMILY: SSF82171 - (0); SUPERFAMILY: SSF81383 - (0)			Protein of unknown function (DUF295) (PF03478.13, E=8.7e-11) (PB000663, E=1.7e-07)F-box domain (PF00646.28, E=7.0e-07)
m.64820	Mono- or diacylglycerol acyltransferase		Phobius: CYTOPLASMIC_DOMAIN - Region of a membrane-bound protein predicted to be outside the membrane, in the cytoplasm. (); Phobius: NON_CYTOPLASMIC_DOMAIN - Region of a membrane-bound protein predicted to be outside the membrane, in the extracellular region. (); Phobius: TRANSMEMBRANE - Region of a membrane-bound protein predicted to be embedded in the membrane. ()	K14457	Fat digestion and absorption (ko04975)
m.105546	None	GO:0003677 (E=1.473e-38)	Pfam: PF13921 - Myb-like DNA-binding domain (0)			(PB007362, E=9.5e-17)Myb-like DNA-binding domain (PF13921.1, E=4.3e-05) (PB000583, E=0.00029)
m.26181	E3 ubiquitin-protein ligase at4g11680-like	GO:0046872 (E=1.151e-42); GO:0008270 (E=1.151e-42); GO:0016020 (E=6.746e-43)	PANTHER: PTHR14155:SF24 - (0); PANTHER: PTHR14155 - (0); Phobius: TRANSMEMBRANE - Region of a membrane-bound protein predicted to be embedded in the membrane. (); Phobius: CYTOPLASMIC_DOMAIN - Region of a membrane-bound protein predicted to be outside the membrane, in the cytoplasm. (); Phobius: TRANSMEMBRANE - Region of a membrane-bound protein predicted to be embedded in the membrane. (); Phobi…			(PB000276, E=1.2e-29)
m.90139	Vacuolar atp synthase 21 kda proteolipid subunit	GO:0015078 (E=2.422e-49); GO:0033179 (E=2.422e-49); GO:0033177 (E=2.422e-49); GO:0015991 (E=2.422e-49); GO:0006818 (E=1.087e-49); GO:0016020 (E=1.087e-49); GO:0016021 (E=3.163e-49); GO:0005773 (E=3.163e-49); GO:0006811 (E=3.163e-49); GO:0006810 (E=3.163e-49); GO:0015992 (E=3.163e-49)	Phobius: TRANSMEMBRANE - Region of a membrane-bound protein predicted to be embedded in the membrane. (); Phobius: NON_CYTOPLASMIC_DOMAIN - Region of a membrane-bound protein predicted to be outside the membrane, in the extracellular region. (); Phobius: CYTOPLASMIC_DOMAIN - Region of a membrane-bound protein predicted to be outside the membrane, in the cytoplasm. (); TMHMM: TMhelix - Region of a…	K03661	Oxidative phosphorylation (ko00190)Metabolic pathways (ko01100)Lysosome (ko04142)Phagosome (ko04145)Synaptic vesicle cycle (ko04721)Vibrio cholerae infection (ko05110)Epithelial cell signaling in Helicobacter pylori infection (ko05120)Tuberculosis (ko05152)Rheumatoid arthritis (ko05323)
m.126154	Probable protein phosphatase 2c 55-like		Gene3D: G3DSA:3.60.40.10 - (0); PANTHER: PTHR12320 - (0); PANTHER: PTHR12320:SF0 - (0); Pfam: PF07228 - Stage II sporulation protein E (SpoIIE) (0); SMART: SM00331 - Sigma factor PP2C-like phosphatases (0); SMART: SM00332 - Serine/threonine phosphatases, family 2C, catalytic domain (0); SUPERFAMILY: SSF81606 - (0)			Stage II sporulation protein E (SpoIIE) (PF07228.7, E=1.2e-09) (PB013374, E=8.1e-05)
m.122370	Er-derived vesicles protein erv14		PANTHER: PTHR12290:SF5 - (0); PANTHER: PTHR12290 - (0); Pfam: PF03311 - Cornichon protein (0); Phobius: TRANSMEMBRANE - Region of a membrane-bound protein predicted to be embedded in the membrane. (); Phobius: NON_CYTOPLASMIC_DOMAIN - Region of a membrane-bound protein predicted to be outside the membrane, in the extracellular region. (); Phobius: CYTOPLASMIC_DOMAIN - Region of a membrane-bound p…			Cornichon protein (PF03311.9, E=1.96182e-44)
m.36809	Probable disease resistance rpp8-like protein 4-like	GO:0006952 (E=2.125e-12); GO:0043531 (E=2.125e-12)	PANTHER: PTHR23155:SF167 - (0); PANTHER: PTHR23155 - (0)
m.24917	Tpa: mapkkk family protein kinase		Gene3D: G3DSA:3.30.200.20 - (0); PANTHER: PTHR24361 - (0); PANTHER: PTHR24361:SF129 - (0); Pfam: PF00069 - Protein kinase domain (0); ProSitePatterns: PS00107 - Protein kinases ATP-binding region signature. (); ProSiteProfiles: PS50011 - Protein kinase domain profile. (11); SUPERFAMILY: SSF56112 - (0)			Protein kinase domain (PF00069.20, E=5.8e-06)
m.9075	None
m.64127	Oxidoreductase nad-binding domain containing expressed		Gene3D: G3DSA:2.40.30.10 - (0); Gene3D: G3DSA:3.40.50.80 - (0); PANTHER: PTHR19370 - (0); PANTHER: PTHR19370:SF25 - (0); Pfam: PF00175 - Oxidoreductase NAD-binding domain (0); PRINTS: PR00410 - Phenol hydroxylase reductase family signature (0); PRINTS: PR00410 - Phenol hydroxylase reductase family signature (0); PRINTS: PR00410 - Phenol hydroxylase reductase family signature (0); ProSiteProfiles:…			Oxidoreductase NAD-binding domain (PF00175.16, E=8.1e-20)
m.22315	Histone acetyltransferase		Gene3D: G3DSA:3.30.40.10 - (0); PANTHER: PTHR13808 - (0)	K04498	HIF-1 signaling pathway (ko04066)Cell cycle (ko04110)Wnt signaling pathway (ko04310)Notch signaling pathway (ko04330)TGF-beta signaling pathway (ko04350)Adherens junction (ko04520)Jak-STAT signaling pathway (ko04630)Long-term potentiation (ko04720)Melanogenesis (ko04916)Huntington's disease (ko05016)Tuberculosis (ko05152)Hepatitis B (ko05161)Influenza A (ko05164)HTLV-I infection (ko05166)Herpes s…
m.106528	None
m.302996	Tpa: duf566 domain containing family protein	GO:0009536 (E=1.338e-68)	PANTHER: PTHR31807 - (0); Pfam: PF04484 - Family of unknown function (DUF566) (0)			Family of unknown function (DUF566) (PF04484.7, E=0.0)
m.303681	None	GO:0005739 (E=0.000e�); GO:0016020 (E=1.758e-156)	Pfam: PF04578 - Protein of unknown function, DUF594 (0); Pfam: PF13968 - Domain of unknown function (DUF4220) (0); Phobius: CYTOPLASMIC_DOMAIN - Region of a membrane-bound protein predicted to be outside the membrane, in the cytoplasm. (); Phobius: TRANSMEMBRANE - Region of a membrane-bound protein predicted to be embedded in the membrane. (); Phobius: CYTOPLASMIC_DOMAIN - Region of a membrane-bo…			Domain of unknown function (DUF4220) (PF13968.1, E=1.3e-37)Protein of unknown function, DUF594 (PF04578.8, E=5.5e-17)
m.58219	E3 ubiquitin-protein ligase ring1-like		Gene3D: G3DSA:3.30.40.10 - (0); PANTHER: PTHR22763:SF0 - (0); PANTHER: PTHR22763 - (0); Pfam: PF13639 - Ring finger domain (0); ProSiteProfiles: PS50089 - Zinc finger RING-type profile. (12); SMART: SM00184 - Ring finger (0); SUPERFAMILY: SSF57850 - (0)			Ring finger domain (PF13639.1, E=6.3e-15)
m.5382	None	GO:0005575 (E=3.003e-39)	PANTHER: PTHR24015 - (0); PANTHER: PTHR24015:SF46 - (0); Pfam: PF01535 - PPR repeat (0); Pfam: PF01535 - PPR repeat (0); ProSiteProfiles: PS51375 - Pentatricopeptide (PPR) repeat profile. (5); ProSiteProfiles: PS51375 - Pentatricopeptide (PPR) repeat profile. (6); ProSiteProfiles: PS51375 - Pentatricopeptide (PPR) repeat profile. (10); TIGRFAM: TIGR00756 - PPR: pentatricopeptide repeat domain (0)			PPR repeat (PF01535.15, E=6.3e-07)
m.23838	None
m.82088	Iaa19 - auxin-responsive aux iaa family member		PANTHER: PTHR31734 - (0); Pfam: PF02309 - AUX/IAA family (0); ProSiteProfiles: PS50962 - Aux/IAA-ARF dimerization domain profile. (29); SUPERFAMILY: SSF54277 - (0)	K14484	Plant hormone signal transduction (ko04075)	AUX/IAA family (PF02309.11, E=0.0)
m.112869	Beta- -galactosyltransferase sqv-2	GO:0006486 (E=0.000e�); GO:0016740 (E=0.000e�); GO:0016021 (E=0.000e�); GO:0016020 (E=0.000e�); GO:0008378 (E=0.000e�); GO:0005794 (E=0.000e�); GO:0016757 (E=0.000e�); GO:0005739 (E=0.000e�)	Coils: Coil - (); PANTHER: PTHR11214 - (0); PANTHER: PTHR11214:SF5 - (0); Pfam: PF01762 - Galactosyltransferase (0); Pfam: PF13334 - Domain of unknown function (DUF4094) (0); Phobius: NON_CYTOPLASMIC_DOMAIN - Region of a membrane-bound protein predicted to be outside the membrane, in the extracellular region. (); Phobius: TRANSMEMBRANE - Region of a membrane-bound protein predicted to be embedded…			Galactosyltransferase (PF01762.16, E=0.0)Domain of unknown function (DUF4094) (PF13334.1, E=1.8e-24)
m.125445	None
m.30781	None	GO:0003676 (E=1.601e-28); GO:0008270 (E=1.601e-28); GO:0005622 (E=1.601e-28)
m.100178	O-methyltransferase family expressed	GO:0008168 (E=1.090e-12); GO:0016740 (E=1.090e-12); GO:0046983 (E=1.090e-12); GO:0032259 (E=1.090e-12); GO:0008171 (E=1.090e-12)	Gene3D: G3DSA:3.40.50.150 - (0); PANTHER: PTHR11746 - (0); PANTHER: PTHR11746:SF53 - (0); Pfam: PF00891 - O-methyltransferase (0); SUPERFAMILY: SSF53335 - (0)			O-methyltransferase (PF00891.13, E=0.0)
m.36121	Retrotransposon ty1-copia subclass	GO:0003676 (E=1.533e-126); GO:0015074 (E=1.533e-126); GO:0008270 (E=1.533e-126)	PANTHER: PTHR11439 - (0); Pfam: PF07727 - Reverse transcriptase (RNA-dependent DNA polymerase) (0); Phobius: TRANSMEMBRANE - Region of a membrane-bound protein predicted to be embedded in the membrane. (); Phobius: CYTOPLASMIC_DOMAIN - Region of a membrane-bound protein predicted to be outside the membrane, in the cytoplasm. (); Phobius: NON_CYTOPLASMIC_DOMAIN - Region of a membrane-bound protein…			Reverse transcriptase (RNA-dependent DNA polymerase) (PF07727.9, E=0.0)
m.117113	Magnesium-protoporphyrin ix methyltransferase		Gene3D: G3DSA:3.40.50.150 - (0); PANTHER: PTHR10108:SF269 - (0); PANTHER: PTHR10108 - (0); Pfam: PF07109 - Magnesium-protoporphyrin IX methyltransferase C-terminus (0); ProSiteProfiles: PS51556 - Magnesium protoporphyrin IX methyltransferase (EC 2.1.1.11) family profile. (106); SUPERFAMILY: SSF53335 - (0); TIGRFAM: TIGR02021 - BchM-ChlM: magnesium protoporphyrin O-methyltransferase (0)	K03428	Porphyrin and chlorophyll metabolism (ko00860)Metabolic pathways (ko01100)Biosynthesis of secondary metabolites (ko01110)	Magnesium-protoporphyrin IX methyltransferase C-terminus (PF07109.6, E=2.0e-37)
m.110510	None
m.113031	None
m.123317	None		Phobius: TRANSMEMBRANE - Region of a membrane-bound protein predicted to be embedded in the membrane. (); Phobius: NON_CYTOPLASMIC_DOMAIN - Region of a membrane-bound protein predicted to be outside the membrane, in the extracellular region. (); Phobius: TRANSMEMBRANE - Region of a membrane-bound protein predicted to be embedded in the membrane. (); Phobius: CYTOPLASMIC_DOMAIN - Region of a membr…
m.120961	Gtpase era-like		Gene3D: G3DSA:3.30.300.20 - (0); Gene3D: G3DSA:3.40.50.300 - (0); Hamap: MF_00367 - GTPase Era [era]. (32); PANTHER: PTHR11649:SF3 - (0); PANTHER: PTHR11649 - (0); Pfam: PF07650 - KH domain (0); Pfam: PF01926 - 50S ribosome-binding GTPase (0); PRINTS: PR00326 - GTP1/OBG GTP-binding protein family signature (0); PRINTS: PR00326 - GTP1/OBG GTP-binding protein family signature (0); ProSiteProfiles: …	K03595		50S ribosome-binding GTPase (PF01926.18, E=1.7e-23)KH domain (PF07650.12, E=4.4e-14)
m.135368	Tpa: ring zinc finger domain superfamily protein		Gene3D: G3DSA:3.30.40.10 - (0); PANTHER: PTHR14155 - (0); Pfam: PF13639 - Ring finger domain (0); Phobius: NON_CYTOPLASMIC_DOMAIN - Region of a membrane-bound protein predicted to be outside the membrane, in the extracellular region. (); Phobius: TRANSMEMBRANE - Region of a membrane-bound protein predicted to be embedded in the membrane. (); Phobius: TRANSMEMBRANE - Region of a membrane-bound pro…			Ring finger domain (PF13639.1, E=8.2e-14) (PB000276, E=1.6e-08)
m.37931	Pentatricopeptide repeat-containing protein		PANTHER: PTHR24015 - (0); PANTHER: PTHR24015:SF0 - (0); Pfam: PF01535 - PPR repeat (0); Phobius: SIGNAL_PEPTIDE_N_REGION - N-terminal region of a signal peptide. (); Phobius: NON_CYTOPLASMIC_DOMAIN - Region of a membrane-bound protein predicted to be outside the membrane, in the extracellular region. (); Phobius: SIGNAL_PEPTIDE_H_REGION - Hydrophobic region of a signal peptide. (); Phobius: SIGNA…			PPR repeat (PF01535.15, E=0.017)
m.299346	Gcn5-related n-acetyltransferase-like	GO:0008080 (E=2.359e-117); GO:0009536 (E=6.439e-107); GO:0009507 (E=2.620e-100); GO:0006833 (E=5.515e-66); GO:0006569 (E=5.515e-66); GO:0009750 (E=5.515e-66); GO:0009651 (E=5.515e-66); GO:0008152 (E=5.515e-66); GO:0009684 (E=5.515e-66)	Gene3D: G3DSA:3.40.630.30 - (0); PANTHER: PTHR23091 - (0); PANTHER: PTHR23091:SF11 - (0); Pfam: PF00583 - Acetyltransferase (GNAT) family (0); ProSiteProfiles: PS51186 - Gcn5-related N-acetyltransferase (GNAT) domain profile. (11); SUPERFAMILY: SSF55729 - (0); SUPERFAMILY: SSF55729 - (0)			Acetyltransferase (GNAT) family (PF00583.19, E=3.1e-13)
m.67661	Mads-box transcription factor family protein		PANTHER: PTHR15243 - (0); PANTHER: PTHR15243:SF0 - (0); Pfam: PF10494 - Serine-threonine protein kinase 19 (0)	K08880		Serine-threonine protein kinase 19 (PF10494.4, E=1.2e-11)
m.329191	Family s53 protease		PANTHER: PTHR14218 - (0); Pfam: PF09286 - Pro-kumamolisin, activation domain (0); SMART: SM00944 - Pro-kumamolisin, activation domain (0); SUPERFAMILY: SSF54897 - (0)			Pro-kumamolisin, activation domain (PF09286.6, E=6.5e-21)
m.326224	None
m.57994	Probable peptidyl-trna hydrolase 2-like		Gene3D: G3DSA:3.40.1490.10 - (0); PANTHER: PTHR12649 - (0); PANTHER: PTHR12649:SF6 - (0); Pfam: PF01981 - Peptidyl-tRNA hydrolase PTH2 (0); SignalP_GRAM_POSITIVE: SignalP-TM - (); SUPERFAMILY: SSF102462 - (0); TIGRFAM: TIGR00283 - arch_pth2: peptidyl-tRNA hydrolase (0)	K04794		Peptidyl-tRNA hydrolase PTH2 (PF01981.11, E=4.80645e-43)
m.315377	60s ribosomal protein l3	GO:0003735 (E=1.138e-92); GO:0006412 (E=1.138e-92); GO:0030529 (E=2.622e-89); GO:0005840 (E=1.138e-92); GO:0005622 (E=1.138e-92)	Gene3D: G3DSA:2.40.30.10 - (0); Gene3D: G3DSA:3.30.1430.10 - (0); PANTHER: PTHR11363 - (0); Pfam: PF00297 - Ribosomal protein L3 (0); SUPERFAMILY: SSF50447 - (0)	K02925	Ribosome (ko03010)	Ribosomal protein L3 (PF00297.17, E=0.0)
m.304656	Resistance protein rga2	GO:0006952 (E=2.154e-37); GO:0043531 (E=2.154e-37); GO:0006915 (E=2.813e-37); GO:0005524 (E=2.813e-37)	Coils: Coil - (); PANTHER: PTHR23155 - (0); PANTHER: PTHR23155:SF108 - (0); Pfam: PF00931 - NB-ARC domain (0); SUPERFAMILY: SSF52540 - (0)			NB-ARC domain (PF00931.17, E=1.4e-19)
m.84534	None
m.13616	Membrane-bound transcription factor site-1 protease	GO:0006508 (E=0.000e�); GO:0004252 (E=0.000e�); GO:0006972 (E=0.000e�); GO:0005783 (E=0.000e�); GO:0005794 (E=0.000e�); GO:0004175 (E=0.000e�); GO:0042538 (E=0.000e�); GO:0016787 (E=0.000e�); GO:0008233 (E=0.000e�); GO:0006629 (E=1.813e-65); GO:0006888 (E=1.813e-65); GO:0005622 (E=1.813e-65); GO:0006486 (E=1.813e-65)	Gene3D: G3DSA:3.40.50.200 - (0); PANTHER: PTHR10795:SF30 - (0); PANTHER: PTHR10795 - (0); Pfam: PF00082 - Subtilase family (0); Phobius: SIGNAL_PEPTIDE_H_REGION - Hydrophobic region of a signal peptide. (); Phobius: NON_CYTOPLASMIC_DOMAIN - Region of a membrane-bound protein predicted to be outside the membrane, in the extracellular region. (); Phobius: TRANSMEMBRANE - Region of a membrane-bound …	K08653	Protein processing in endoplasmic reticulum (ko04141)	Subtilase family (PF00082.17, E=5.6e-10)
m.9466	Translation factor guf1 mitochondrial-like	GO:0005525 (E=0.000e�); GO:0003924 (E=0.000e�); GO:0006184 (E=0.000e�); GO:0000166 (E=0.000e�); GO:0005739 (E=0.000e�); GO:0016020 (E=0.000e�); GO:0005743 (E=0.000e�); GO:0016787 (E=0.000e�); GO:0006412 (E=0.000e�)	Gene3D: G3DSA:3.30.70.240 - (0); Gene3D: G3DSA:3.30.70.870 - (0); Gene3D: G3DSA:3.40.50.300 - (0); Hamap: MF_00071 - Elongation factor 4 [lepA]. (245); PANTHER: PTHR23115:SF40 - (0); PANTHER: PTHR23115 - (0); Pfam: PF03144 - Elongation factor Tu domain 2 (0); Pfam: PF00679 - Elongation factor G C-terminus (0); Pfam: PF00009 - Elongation factor Tu GTP binding domain (0); Pfam: PF06421 - GTP-bindin…	K03596	Legionellosis (ko05134)	Elongation factor Tu GTP binding domain (PF00009.22, E=0.0)GTP-binding protein LepA C-terminus (PF06421.7, E=0.0)Elongation factor G C-terminus (PF00679.19, E=3.9e-21)Elongation factor Tu domain 2 (PF03144.20, E=5.4e-05)
m.327191	Receptor of activated protein kinase c 1	GO:0022626 (E=3.056e-36); GO:0016310 (E=1.284e-34); GO:0048367 (E=3.056e-36); GO:0048364 (E=3.056e-36); GO:0016301 (E=1.284e-34); GO:0005730 (E=3.056e-36); GO:0004872 (E=1.284e-34); GO:0046686 (E=3.056e-36); GO:0009507 (E=3.056e-36)	Gene3D: G3DSA:2.130.10.10 - (0); PANTHER: PTHR19868 - (0); PANTHER: PTHR19868:SF0 - (0); Pfam: PF00400 - WD domain, G-beta repeat (0); Pfam: PF00400 - WD domain, G-beta repeat (0); Pfam: PF00400 - WD domain, G-beta repeat (0); Pfam: PF00400 - WD domain, G-beta repeat (0); Pfam: PF00400 - WD domain, G-beta repeat (0); PRINTS: PR00320 - G protein beta WD-40 repeat signature (0); PRINTS: PR00320 - G…	K14753	Measles (ko05162)	WD domain, G-beta repeat (PF00400.27, E=5.2e-10)
m.108798	None	GO:0008152 (E=1.015e-39); GO:0003824 (E=1.015e-39); GO:0005777 (E=8.610e-31); GO:0004165 (E=8.610e-31); GO:0009062 (E=8.610e-31)
m.62721	None	GO:0003676 (E=2.396e-04); GO:0008270 (E=2.396e-04); GO:0046872 (E=2.396e-04); GO:0005622 (E=1.108e-01)	Gene3D: G3DSA:4.10.60.10 - (0); Pfam: PF00098 - Zinc knuckle (0); ProSiteProfiles: PS50158 - Zinc finger CCHC-type profile. (10); SMART: SM00343 - zinc finger (0); SMART: SM00343 - zinc finger (0); SUPERFAMILY: SSF57756 - (0)			Zinc knuckle (PF00098.18, E=7.3e-05)
m.55316	Tpa: phototropic-resoponsive nph3 family protein		PANTHER: PTHR32370 - (0); Pfam: PF03000 - NPH3 family (0); ProSiteProfiles: PS51649 - NPH3 domain profile. (15); SignalP_GRAM_POSITIVE: SignalP-TM - ()			NPH3 family (PF03000.9, E=1.6e-15)
m.300235	None		Coils: Coil - (); Phobius: SIGNAL_PEPTIDE_C_REGION - C-terminal region of a signal peptide. (); Phobius: NON_CYTOPLASMIC_DOMAIN - Region of a membrane-bound protein predicted to be outside the membrane, in the extracellular region. (); Phobius: SIGNAL_PEPTIDE - Signal peptide region (); Phobius: CYTOPLASMIC_DOMAIN - Region of a membrane-bound protein predicted to be outside the membrane, in the c…
m.113039	None		Gene3D: G3DSA:3.30.230.70 - (0); PANTHER: PTHR11097:SF8 - (0); PANTHER: PTHR11097 - (0); Pfam: PF01138 - 3' exoribonuclease family, domain 1 (0); Pfam: PF03725 - 3' exoribonuclease family, domain 2 (0); SUPERFAMILY: SSF54211 - (0); SUPERFAMILY: SSF54211 - (0); SUPERFAMILY: SSF55666 - (0)	K03678	RNA degradation (ko03018)	3' exoribonuclease family, domain 1 (PF01138.16, E=1.0e-22)3' exoribonuclease family, domain 2 (PF03725.10, E=6.5e-13)
m.115077	Vesicle-fusing atpase-like		Gene3D: G3DSA:3.40.50.300 - (0); Gene3D: G3DSA:2.40.40.20 - (0); Gene3D: G3DSA:3.10.330.10 - (0); Gene3D: G3DSA:1.10.8.60 - (0); Gene3D: G3DSA:3.40.50.300 - (0); PANTHER: PTHR23078:SF0 - (0); PANTHER: PTHR23078 - (0); Pfam: PF02359 - Cell division protein 48 (CDC48), N-terminal domain (0); Pfam: PF02933 - Cell division protein 48 (CDC48), domain 2 (0); Pfam: PF00004 - ATPase family associated wit…	K06027	Synaptic vesicle cycle (ko04721)GABAergic synapse (ko04727)Vasopressin-regulated water reabsorption (ko04962)	Cell division protein 48 (CDC48), N-terminal domain (PF02359.13, E=1.2e-09)ATPase family associated with various cellular activities (AAA) (PF00004.24, E=3.0e-08) (PB019405, E=2.1e-06)Cell division protein 48 (CDC48), domain 2 (PF02933.12, E=4.7e-06)
m.115637	Nucleic acid binding protein		Coils: Coil - (); Gene3D: G3DSA:3.30.1370.10 - (0); Gene3D: G3DSA:3.30.1370.10 - (0); Gene3D: G3DSA:3.30.1370.10 - (0); PANTHER: PTHR10288:SF53 - (0); PANTHER: PTHR10288 - (0); Pfam: PF00013 - KH domain (0); Pfam: PF00013 - KH domain (0); Pfam: PF00013 - KH domain (0); ProSiteProfiles: PS50084 - Type-1 KH domain profile. (14); ProSiteProfiles: PS50084 - Type-1 KH domain profile. (13); ProSiteProf…	K13162		KH domain (PF00013.24, E=2.5e-11)
m.123237	Ring-h2 finger protein atl52-like
m.16707	Ring-h2 finger protein atl1r	GO:0046872 (E=1.092e-25); GO:0008270 (E=1.092e-25)	Gene3D: G3DSA:3.30.40.10 - (0); PANTHER: PTHR22764 - (0); PANTHER: PTHR22764:SF18 - (0); Pfam: PF13639 - Ring finger domain (0); Phobius: TRANSMEMBRANE - Region of a membrane-bound protein predicted to be embedded in the membrane. (); Phobius: NON_CYTOPLASMIC_DOMAIN - Region of a membrane-bound protein predicted to be outside the membrane, in the extracellular region. (); Phobius: CYTOPLASMIC_DOM…			Ring finger domain (PF13639.1, E=4.3e-17)
m.54256	F-box protein fbl2		Gene3D: G3DSA:3.80.10.10 - (0); PANTHER: PTHR23125 - (0); PANTHER: PTHR23125:SF192 - (0); Pfam: PF13516 - Leucine Rich repeat (1); Pfam: PF13516 - Leucine Rich repeat (0); Pfam: PF13516 - Leucine Rich repeat (0); Pfam: PF13516 - Leucine Rich repeat (0); SMART: SM00367 - Leucine-rich repeat - CC (cysteine-containing) subfamily (0); SMART: SM00367 - Leucine-rich repeat - CC (cysteine-containing) su…	K03875	Cell cycle (ko04110)Ubiquitin mediated proteolysis (ko04120)Herpes simplex infection (ko05168)Epstein-Barr virus infection (ko05169)Pathways in cancer (ko05200)Viral carcinogenesis (ko05203)Small cell lung cancer (ko05222)	(PB002574, E=7.5e-18) (PB001421, E=1.5e-16) (PB000048, E=9.7e-05) (PB017141, E=0.00014) (PB012346, E=0.00018)Leucine Rich repeat (PF13516.1, E=1.1)
m.72584	Thaumatin-like protein 1 precursor
m.315341	Mads box transcription factor	GO:0006355 (E=1.162e-59); GO:0046983 (E=1.162e-59); GO:0005634 (E=1.162e-59); GO:0003700 (E=1.162e-59); GO:0003677 (E=1.162e-59); GO:0006351 (E=1.162e-59)	Coils: Coil - (); Coils: Coil - (); PANTHER: PTHR11945 - (0); PANTHER: PTHR11945:SF19 - (0); Pfam: PF01486 - K-box region (0); ProSiteProfiles: PS51297 - K-box domain profile. (14)	K09264		K-box region (PF01486.12, E=7.0e-30)
m.314512	Kinase domain containing protein	GO:0005524 (E=1.275e-45); GO:0004672 (E=1.275e-45); GO:0006468 (E=1.275e-45); GO:0016772 (E=1.275e-45); GO:0004674 (E=1.275e-45); GO:0009536 (E=1.967e-46); GO:0016301 (E=1.275e-45); GO:0016310 (E=1.275e-45); GO:0009958 (E=8.264e-45); GO:0009986 (E=8.264e-45); GO:0009926 (E=8.264e-45); GO:0048767 (E=8.264e-45); GO:0048766 (E=8.264e-45); GO:0042802 (E=8.264e-45); GO:0009734 (E=8.264e-45); GO:000973…	Gene3D: G3DSA:1.10.510.10 - (0); PANTHER: PTHR24351 - (0); PANTHER: PTHR24351:SF37 - (0); Pfam: PF00069 - Protein kinase domain (0); ProSiteProfiles: PS50011 - Protein kinase domain profile. (16); SUPERFAMILY: SSF56112 - (0)	K08286		Protein kinase domain (PF00069.20, E=2.0e-17)
m.4752	Mitochondrial nad-dependent malate dehydrogenase	GO:0030060 (E=1.144e-62); GO:0044262 (E=1.144e-62); GO:0000166 (E=1.144e-62); GO:0006099 (E=1.144e-62); GO:0055114 (E=1.144e-62); GO:0005975 (E=1.144e-62); GO:0016616 (E=1.144e-62); GO:0016491 (E=1.144e-62); GO:0016615 (E=1.144e-62); GO:0003824 (E=1.144e-62); GO:0006108 (E=1.144e-62); GO:0048046 (E=1.265e-61); GO:0009507 (E=1.265e-61); GO:0042742 (E=1.265e-61); GO:0016020 (E=1.265e-61); GO:000561…	Gene3D: G3DSA:3.90.110.10 - (0); PANTHER: PTHR11540:SF1 - (0); PANTHER: PTHR11540 - (0); Pfam: PF02866 - lactate/malate dehydrogenase, alpha/beta C-terminal domain (0); SUPERFAMILY: SSF56327 - (0)	K00026	Citrate cycle (TCA cycle) (ko00020)Pyruvate metabolism (ko00620)Glyoxylate and dicarboxylate metabolism (ko00630)Carbon fixation in photosynthetic organisms (ko00710)Metabolic pathways (ko01100)Biosynthesis of secondary metabolites (ko01110)Microbial metabolism in diverse environments (ko01120)Carbon metabolism (ko01200)	lactate/malate dehydrogenase, alpha/beta C-terminal domain (PF02866.13, E=6.8e-34)
m.108171	Pentatricopeptide repeat-containing		Gene3D: G3DSA:1.25.40.10 - (0); Gene3D: G3DSA:1.25.40.10 - (0); Gene3D: G3DSA:1.25.40.10 - (0); PANTHER: PTHR24015:SF0 - (0); PANTHER: PTHR24015 - (0); Pfam: PF13041 - PPR repeat family (0); Pfam: PF13041 - PPR repeat family (0); Pfam: PF13041 - PPR repeat family (0); Pfam: PF01535 - PPR repeat (0); Pfam: PF13041 - PPR repeat family (0); Pfam: PF13041 - PPR repeat family (0); Phobius: SIGNAL_PEPT…			PPR repeat family (PF13041.1, E=2.7e-16)PPR repeat (PF01535.15, E=0.048)
m.69351	None
m.10841	Zinc finger (c3hc4-type ring finger) protein family-like	GO:0008270 (E=4.534e-03); GO:0005739 (E=2.444e-73); GO:0046872 (E=4.534e-03)	PANTHER: PTHR10579 - (0); PANTHER: PTHR10579:SF5 - (0); Pfam: PF14624 - VWA / Hh protein intein-like (0)			VWA / Hh protein intein-like (PF14624.1, E=6.9e-06)
m.42749	None	GO:0003723 (E=4.698e-46); GO:0006278 (E=4.698e-46); GO:0016151 (E=4.698e-46); GO:0003964 (E=4.698e-46)	PANTHER: PTHR24559 - (0); PANTHER: PTHR24559:SF8 - (0); Pfam: PF03732 - Retrotransposon gag protein (0)			Retrotransposon gag protein (PF03732.12, E=2.0e-10)
m.303594	None		Phobius: CYTOPLASMIC_DOMAIN - Region of a membrane-bound protein predicted to be outside the membrane, in the cytoplasm. (); Phobius: TRANSMEMBRANE - Region of a membrane-bound protein predicted to be embedded in the membrane. (); Phobius: TRANSMEMBRANE - Region of a membrane-bound protein predicted to be embedded in the membrane. (); Phobius: NON_CYTOPLASMIC_DOMAIN - Region of a membrane-bound p…
m.322230	None	GO:0016020 (E=1.965e-14)	Pfam: PF13968 - Domain of unknown function (DUF4220) (0); Phobius: TRANSMEMBRANE - Region of a membrane-bound protein predicted to be embedded in the membrane. (); Phobius: SIGNAL_PEPTIDE_H_REGION - Hydrophobic region of a signal peptide. (); Phobius: SIGNAL_PEPTIDE - Signal peptide region (); Phobius: NON_CYTOPLASMIC_DOMAIN - Region of a membrane-bound protein predicted to be outside the membran…			Domain of unknown function (DUF4220) (PF13968.1, E=7.1e-07)
m.329583	Probable global transcription activator snf2l2		PANTHER: PTHR10799 - (0); PANTHER: PTHR10799:SF209 - (0); Pfam: PF00176 - SNF2 family N-terminal domain (0); SUPERFAMILY: SSF52540 - (0)	K11647		SNF2 family N-terminal domain (PF00176.18, E=3.2e-13)
m.34848	Protein chloroplastic-like		Pfam: PF02361 - Cobalt transport protein (0); Phobius: NON_CYTOPLASMIC_DOMAIN - Region of a membrane-bound protein predicted to be outside the membrane, in the extracellular region. (); Phobius: NON_CYTOPLASMIC_DOMAIN - Region of a membrane-bound protein predicted to be outside the membrane, in the extracellular region. (); Phobius: TRANSMEMBRANE - Region of a membrane-bound protein predicted to …			Cobalt transport protein (PF02361.11, E=5.8e-25)
m.91470	Rare lipoprotein a like double-psi beta-barrel containing expressed		Phobius: SIGNAL_PEPTIDE - Signal peptide region (); Phobius: CYTOPLASMIC_DOMAIN - Region of a membrane-bound protein predicted to be outside the membrane, in the cytoplasm. (); Phobius: SIGNAL_PEPTIDE_N_REGION - N-terminal region of a signal peptide. (); Phobius: NON_CYTOPLASMIC_DOMAIN - Region of a membrane-bound protein predicted to be outside the membrane, in the extracellular region. (); Phob…
m.33714	Component of cytosolic 80s ribosome and 60s large subunit	GO:0003735 (E=1.098e-38); GO:0022626 (E=1.098e-38); GO:0016020 (E=1.098e-38); GO:0009955 (E=1.098e-38); GO:0005773 (E=1.098e-38); GO:0022625 (E=1.098e-38); GO:0019843 (E=1.098e-38); GO:0006412 (E=1.098e-38); GO:0005840 (E=1.098e-38); GO:0009941 (E=1.098e-38); GO:0005730 (E=1.098e-38); GO:0005622 (E=1.098e-38); GO:0005886 (E=1.098e-38); GO:0009507 (E=1.098e-38)	Gene3D: G3DSA:3.90.930.12 - (0); PANTHER: PTHR11655 - (0); PANTHER: PTHR11655:SF2 - (0); Pfam: PF00347 - Ribosomal protein L6 (0); SUPERFAMILY: SSF56053 - (0)	K02940	Ribosome (ko03010)	Ribosomal protein L6 (PF00347.18, E=9.9e-12)
m.108220	None		Phobius: SIGNAL_PEPTIDE_N_REGION - N-terminal region of a signal peptide. (); Phobius: SIGNAL_PEPTIDE - Signal peptide region (); Phobius: SIGNAL_PEPTIDE_H_REGION - Hydrophobic region of a signal peptide. (); Phobius: NON_CYTOPLASMIC_DOMAIN - Region of a membrane-bound protein predicted to be outside the membrane, in the extracellular region. (); Phobius: SIGNAL_PEPTIDE_C_REGION - C-terminal regi…			(PB003742, E=1.7e-10)
m.31138	Ks protein	GO:0046872 (E=1.878e-49); GO:0010333 (E=1.878e-49); GO:0000287 (E=1.878e-49); GO:0008152 (E=1.878e-49); GO:0016829 (E=1.878e-49)	Gene3D: G3DSA:1.50.30.10 - (0); Gene3D: G3DSA:1.10.600.10 - (0); PANTHER: PTHR31739:SF0 - (0); PANTHER: PTHR31739 - (0); Pfam: PF01397 - Terpene synthase, N-terminal domain (0); Pfam: PF03936 - Terpene synthase family, metal binding domain (0); SUPERFAMILY: SSF48576 - (0); SUPERFAMILY: SSF48239 - (0)	K04121	Diterpenoid biosynthesis (ko00904)Metabolic pathways (ko01100)Biosynthesis of secondary metabolites (ko01110)	Terpene synthase family, metal binding domain (PF03936.11, E=0.0)Terpene synthase, N-terminal domain (PF01397.16, E=4.5e-39)
m.104845	Cell number regulator 8-like		PANTHER: PTHR15907 - (0); PANTHER: PTHR15907:SF2 - (0); Pfam: PF04749 - PLAC8 family (0); TIGRFAM: TIGR01571 - A_thal_Cys_rich: uncharacterized Cys-rich domain (0)			PLAC8 family (PF04749.12, E=5.3e-15)
m.42348	Integral membrane family expressed		PANTHER: PTHR11132 - (0); PANTHER: PTHR11132:SF14 - (0); Phobius: TRANSMEMBRANE - Region of a membrane-bound protein predicted to be embedded in the membrane. (); Phobius: CYTOPLASMIC_DOMAIN - Region of a membrane-bound protein predicted to be outside the membrane, in the cytoplasm. (); Phobius: CYTOPLASMIC_DOMAIN - Region of a membrane-bound protein predicted to be outside the membrane, in the c…
m.28850	Tpa: glycosyl hydrolase family 10 protein	GO:0004553 (E=6.520e-02); GO:0016787 (E=6.520e-02); GO:0008152 (E=6.520e-02); GO:0005975 (E=6.520e-02); GO:0043169 (E=6.520e-02); GO:0016798 (E=6.520e-02); GO:0003824 (E=6.520e-02)	Gene3D: G3DSA:2.60.120.260 - (0); PANTHER: PTHR31490 - (0); Pfam: PF02018 - Carbohydrate binding domain (0); SUPERFAMILY: SSF49785 - (0)			Carbohydrate binding domain (PF02018.12, E=4.5e-09)
m.90071	Oligoribonuclease isoform 1		Gene3D: G3DSA:3.30.420.10 - (0); PANTHER: PTHR11046 - (0); Pfam: PF00929 - Exonuclease (0); SMART: SM00479 - (0); SUPERFAMILY: SSF53098 - (0)	K13288	Ribosome biogenesis in eukaryotes (ko03008)	Exonuclease (PF00929.19, E=1.7e-18)
m.82455	Nitrate transporter -like		PANTHER: PTHR11654 - (0); PANTHER: PTHR11654:SF60 - (0); Pfam: PF00854 - POT family (0); Phobius: CYTOPLASMIC_DOMAIN - Region of a membrane-bound protein predicted to be outside the membrane, in the cytoplasm. (); Phobius: TRANSMEMBRANE - Region of a membrane-bound protein predicted to be embedded in the membrane. (); Phobius: CYTOPLASMIC_DOMAIN - Region of a membrane-bound protein predicted to b…			POT family (PF00854.16, E=1.2e-15)
m.327908	None	GO:0016020 (E=1.245e�)	Phobius: TRANSMEMBRANE - Region of a membrane-bound protein predicted to be embedded in the membrane. (); Phobius: CYTOPLASMIC_DOMAIN - Region of a membrane-bound protein predicted to be outside the membrane, in the cytoplasm. (); Phobius: NON_CYTOPLASMIC_DOMAIN - Region of a membrane-bound protein predicted to be outside the membrane, in the extracellular region. (); TMHMM: TMhelix - Region of a…
m.102417	Density-regulated protein		Gene3D: G3DSA:3.30.780.10 - (0); PANTHER: PTHR12789 - (0); Pfam: PF01253 - Translation initiation factor SUI1 (0); ProSiteProfiles: PS50296 - Translation initiation factor SUI1 family profile. (19); SUPERFAMILY: SSF55159 - (0); SUPERFAMILY: SSF55159 - (0); TIGRFAM: TIGR01159 - DRP1: density-regulated protein DRP1 (0)			Translation initiation factor SUI1 (PF01253.17, E=1.3e-18)
m.45861	None	GO:0005524 (E=1.398e-36); GO:0004672 (E=1.398e-36); GO:0000166 (E=1.398e-36); GO:0006468 (E=1.398e-36); GO:0016772 (E=1.398e-36); GO:0048544 (E=1.398e-36); GO:0004674 (E=1.398e-36)	Gene3D: G3DSA:2.90.10.10 - (0); PANTHER: PTHR11795:SF287 - (0); PANTHER: PTHR11795 - (0); Pfam: PF01453 - D-mannose binding lectin (0); ProSiteProfiles: PS50927 - Bulb-type lectin domain profile. (16); SMART: SM00108 - Bulb-type mannose-specific lectin (0); SUPERFAMILY: SSF51110 - (0); SUPERFAMILY: SSF51110 - (0)			D-mannose binding lectin (PF01453.19, E=1.1e-30)
m.64570	None	GO:0005739 (E=3.901e-07)	Pfam: PF05553 - Cotton fibre expressed protein (0)			Cotton fibre expressed protein (PF05553.6, E=4.9e-09)
m.322496	None		Phobius: SIGNAL_PEPTIDE_N_REGION - N-terminal region of a signal peptide. (); Phobius: SIGNAL_PEPTIDE_C_REGION - C-terminal region of a signal peptide. (); Phobius: SIGNAL_PEPTIDE - Signal peptide region (); Phobius: NON_CYTOPLASMIC_DOMAIN - Region of a membrane-bound protein predicted to be outside the membrane, in the extracellular region. (); Phobius: SIGNAL_PEPTIDE_H_REGION - Hydrophobic regi…
m.80705	Temperature-induced lipocalin-1		Gene3D: G3DSA:2.40.128.20 - (0); PANTHER: PTHR10612:SF7 - (0); PANTHER: PTHR10612 - (0); Pfam: PF08212 - Lipocalin-like domain (0); PIRSF: PIRSF036893 - (0); ProSitePatterns: PS00213 - Lipocalin signature. (); SUPERFAMILY: SSF50814 - (0)			Lipocalin-like domain (PF08212.7, E=0.0)
m.3545	Receptor expressed	GO:0016023 (E=1.420e-59); GO:0005524 (E=3.498e-58); GO:0004672 (E=3.498e-58); GO:0006468 (E=3.498e-58); GO:0016772 (E=3.498e-58); GO:0004674 (E=3.498e-58); GO:0016045 (E=3.867e-57); GO:0002764 (E=3.867e-57); GO:0032940 (E=3.867e-57); GO:0000166 (E=3.867e-57); GO:0009626 (E=3.867e-57); GO:0016567 (E=3.867e-57); GO:0042742 (E=3.867e-57); GO:0010204 (E=3.867e-57); GO:0005886 (E=3.867e-57); GO:001035…	Gene3D: G3DSA:3.80.10.10 - (0); Gene3D: G3DSA:3.80.10.10 - (0); PANTHER: PTHR24420 - (0); PANTHER: PTHR24420:SF44 - (0); Pfam: PF00560 - Leucine Rich Repeat (0); Pfam: PF13855 - Leucine rich repeat (0); Pfam: PF00560 - Leucine Rich Repeat (1); Pfam: PF08263 - Leucine rich repeat N-terminal domain (0); Phobius: SIGNAL_PEPTIDE_H_REGION - Hydrophobic region of a signal peptide. (); Phobius: SIGNAL_P…			(PB002910, E=2.8e-22) (PB002673, E=3.6e-14)Leucine rich repeat N-terminal domain (PF08263.7, E=4.2e-12) (PB011516, E=2.6e-08)Leucine rich repeat (PF13855.1, E=6.4e-07) (PB012106, E=1.8e-06) (PB001569, E=1.6e-05) (PB001542, E=5.6e-05) (PB000819, E=8.0e-05) (PB001059, E=0.0008)Leucine Rich Repeat (PF00560.28, E=1.2)
m.320037	None
m.1296	None		Gene3D: G3DSA:3.80.10.10 - (0); SUPERFAMILY: SSF52047 - (0)
m.127843	None
m.299047	Predicted: uncharacterized protein loc100833880	GO:0016023 (E=2.827e-21)
m.91815	Predicted: uncharacterized protein loc100821506		Pfam: PF12263 - Protein of unknown function (DUF3611) (0); Phobius: TRANSMEMBRANE - Region of a membrane-bound protein predicted to be embedded in the membrane. (); Phobius: TRANSMEMBRANE - Region of a membrane-bound protein predicted to be embedded in the membrane. (); Phobius: NON_CYTOPLASMIC_DOMAIN - Region of a membrane-bound protein predicted to be outside the membrane, in the extracellular …			Protein of unknown function (DUF3611) (PF12263.3, E=0.0)
m.42808	50s ribosomal protein l5			K02931	Ribosome (ko03010)
m.21521	3-hydroxybutyryl- dehydratase-like		Gene3D: G3DSA:3.90.226.10 - (0); PANTHER: PTHR11941 - (0); Pfam: PF00378 - Enoyl-CoA hydratase/isomerase family (0); SUPERFAMILY: SSF52096 - (0)			Enoyl-CoA hydratase/isomerase family (PF00378.15, E=6.8e-30)
m.114602	None		Phobius: NON_CYTOPLASMIC_DOMAIN - Region of a membrane-bound protein predicted to be outside the membrane, in the extracellular region. (); Phobius: CYTOPLASMIC_DOMAIN - Region of a membrane-bound protein predicted to be outside the membrane, in the cytoplasm. (); Phobius: TRANSMEMBRANE - Region of a membrane-bound protein predicted to be embedded in the membrane. (); TMHMM: TMhelix - Region of a…
m.966	None	GO:0043531 (E=1.776e-31)				(PB017432, E=2.8e-10)
m.81475	Caffeoyl- o-methyltransferase-like		Gene3D: G3DSA:3.40.50.150 - (0); PANTHER: PTHR10509 - (0); Pfam: PF01596 - O-methyltransferase (0); SUPERFAMILY: SSF53335 - (0)			O-methyltransferase (PF01596.12, E=0.0)
m.13460	None		PANTHER: PTHR15907 - (0); Pfam: PF04749 - PLAC8 family (0); TIGRFAM: TIGR01571 - A_thal_Cys_rich: uncharacterized Cys-rich domain (0)			PLAC8 family (PF04749.12, E=1.7e-18)
m.317697	Protein kinase xa21	GO:0005524 (E=5.545e-41); GO:0006468 (E=5.545e-41); GO:0004674 (E=5.545e-41)	Gene3D: G3DSA:3.80.10.10 - (0); PANTHER: PTHR24420:SF44 - (0); PANTHER: PTHR24420 - (0); Pfam: PF00560 - Leucine Rich Repeat (0); Pfam: PF00560 - Leucine Rich Repeat (1); Pfam: PF00560 - Leucine Rich Repeat (0); SUPERFAMILY: SSF52058 - (0)			(PB002673, E=1.7e-17) (PB002910, E=8.7e-14) (PB011516, E=1.6e-10) (PB012106, E=7.7e-10) (PB001545, E=1.4e-05) (PB005929, E=0.00055) (PB001542, E=0.00076)Leucine Rich Repeat (PF00560.28, E=0.18)
m.73526	Cral trio domain sec14p-like phosphatidylinositol transfer family protein		Gene3D: G3DSA:3.40.525.10 - (0); PANTHER: PTHR23324:SF5 - (0); PANTHER: PTHR23324 - (0); Pfam: PF03765 - CRAL/TRIO, N-terminal domain (0); SMART: SM01100 - CRAL/TRIO, N-terminal domain (0); SUPERFAMILY: SSF46938 - (0)			CRAL/TRIO, N-terminal domain (PF03765.10, E=1.7e-09)
m.112111	T complex polypeptide 1	GO:0051082 (E=1.189e-111); GO:0044267 (E=1.189e-111); GO:0005524 (E=1.189e-111); GO:0005737 (E=1.189e-111); GO:0006457 (E=1.189e-111); GO:0000166 (E=1.189e-111); GO:0005886 (E=2.217e-82)	Gene3D: G3DSA:3.50.7.10 - (0); Gene3D: G3DSA:1.10.560.10 - (0); Gene3D: G3DSA:1.10.560.10 - (0); Gene3D: G3DSA:3.30.260.10 - (0); Gene3D: G3DSA:3.30.260.10 - (0); PANTHER: PTHR11353:SF25 - (0); PANTHER: PTHR11353 - (0); Pfam: PF00118 - TCP-1/cpn60 chaperonin family (0); PRINTS: PR00304 - Tailless complex polypeptide 1 (chaperone) signature (0); PRINTS: PR00304 - Tailless complex polypeptide 1 (ch…	K09497		TCP-1/cpn60 chaperonin family (PF00118.19, E=0.0)
m.323251	60s ribosomal protein l11	GO:0003735 (E=2.508e-46); GO:0006412 (E=2.508e-46); GO:0030529 (E=2.508e-46); GO:0005840 (E=2.508e-46); GO:0005622 (E=2.508e-46); GO:0000003 (E=2.508e-46); GO:0002119 (E=2.508e-46); GO:0040010 (E=2.508e-46); GO:0040007 (E=2.508e-46)	Gene3D: G3DSA:3.30.1440.10 - (0); PANTHER: PTHR11994:SF2 - (0); PANTHER: PTHR11994 - (0); Pfam: PF00281 - Ribosomal protein L5 (0); Pfam: PF00673 - ribosomal L5P family C-terminus (0); ProSitePatterns: PS00358 - Ribosomal protein L5 signature. (); SUPERFAMILY: SSF55282 - (0)	K02868	Ribosome (ko03010)	Ribosomal protein L5 (PF00281.14, E=8.9e-20)ribosomal L5P family C-terminus (PF00673.16, E=1.1e-11)
m.101763	Receptor protein kinase perk-like		Gene3D: G3DSA:1.10.510.10 - (0); PANTHER: PTHR24420 - (0); PANTHER: PTHR24420:SF123 - (0); Pfam: PF00069 - Protein kinase domain (0); ProSiteProfiles: PS50011 - Protein kinase domain profile. (18); SUPERFAMILY: SSF56112 - (0)			Protein kinase domain (PF00069.20, E=1.9e-18)
m.105076	None		Gene3D: G3DSA:1.20.1280.50 - (0); SUPERFAMILY: SSF81383 - (0)
m.40485	Transcription initiation factor tfiid subunit 2-like isoform 2		Coils: Coil - (); Coils: Coil - (); Coils: Coil - (); Gene3D: G3DSA:1.25.10.10 - (0); Gene3D: G3DSA:1.10.390.10 - (0); Gene3D: G3DSA:1.25.10.10 - (0); PANTHER: PTHR15137 - (0); Pfam: PF01433 - Peptidase family M1 (0); SUPERFAMILY: SSF63737 - (0); SUPERFAMILY: SSF63737 - (0); SUPERFAMILY: SSF55486 - (0); SUPERFAMILY: SSF48371 - (0); SUPERFAMILY: SSF48371 - (0)	K03128	Basal transcription factors (ko03022)	(PB002302, E=7.4e-20)Peptidase family M1 (PF01433.15, E=3.6e-12) (PB006559, E=4.3e-09) (PB002928, E=8.6e-08) (PB005614, E=1.4e-07) (PB003762, E=4.6e-07) (PB001546, E=6.9e-07) (PB003803, E=1.5e-06) (PB001612, E=5.1e-06) (PB003555, E=8.3e-06) (PB003957, E=1.7e-05) (PB004763, E=1.8e-05) (PB000334, E=2.1e-05) (PB002606, E=2.6e-05) (PB001209, E=2.9e-05) (PB002930, E=4.4e-05) (PB004939, E=5.9e-05) (PB0…
m.13391	Amp dependent	GO:0008152 (E=1.351e-121); GO:0003824 (E=1.351e-121); GO:0016874 (E=1.351e-121); GO:0008756 (E=1.351e-121); GO:0005777 (E=2.818e-119)	Gene3D: G3DSA:3.40.50.980 - (0); Gene3D: G3DSA:3.40.50.980 - (0); Gene3D: G3DSA:3.40.50.980 - (0); PANTHER: PTHR24095 - (0); PANTHER: PTHR24095:SF29 - (0); Pfam: PF00501 - AMP-binding enzyme (0); ProSitePatterns: PS00455 - Putative AMP-binding domain signature. (); SUPERFAMILY: SSF56801 - (0)			AMP-binding enzyme (PF00501.23, E=0.0)
m.131867	Abscisic acid-insensitive 5-like protein 2-like		Coils: Coil - (); Gene3D: G3DSA:1.20.5.170 - (0); PANTHER: PTHR22952 - (0); PANTHER: PTHR22952:SF49 - (0); Pfam: PF00170 - bZIP transcription factor (0); ProSitePatterns: PS00036 - Basic-leucine zipper (bZIP) domain signature. (); ProSiteProfiles: PS50217 - Basic-leucine zipper (bZIP) domain profile. (11); SMART: SM00338 - basic region leucin zipper (0); SUPERFAMILY: SSF57959 - (0)	K14432	Plant hormone signal transduction (ko04075)	(PB003852, E=2.3e-26)bZIP transcription factor (PF00170.16, E=1.4e-12)
m.73908	4-coumarate- ligase		Gene3D: G3DSA:3.40.50.980 - (0); PANTHER: PTHR24096:SF16 - (0); PANTHER: PTHR24096 - (0); Pfam: PF00501 - AMP-binding enzyme (0); SUPERFAMILY: SSF56801 - (0)	K01904	Ubiquinone and other terpenoid-quinone biosynthesis (ko00130)Phenylalanine metabolism (ko00360)Phenylpropanoid biosynthesis (ko00940)Metabolic pathways (ko01100)Biosynthesis of secondary metabolites (ko01110)	AMP-binding enzyme (PF00501.23, E=2.6e-13)
m.64121	Ubiquitin-conjugating enzyme e2 i		Gene3D: G3DSA:3.10.110.10 - (0); PANTHER: PTHR24067 - (0); PANTHER: PTHR24067:SF51 - (0); Pfam: PF00179 - Ubiquitin-conjugating enzyme (0); ProSitePatterns: PS00183 - Ubiquitin-conjugating enzymes active site. (); ProSiteProfiles: PS50127 - Ubiquitin-conjugating enzymes family profile. (35); SMART: SM00212 - Ubiquitin-conjugating enzyme E2, catalytic domain homologues (0); SUPERFAMILY: SSF54495 -…	K10577	RNA transport (ko03013)NF-kappa B signaling pathway (ko04064)Ubiquitin mediated proteolysis (ko04120)MicroRNAs in cancer (ko05206)	Ubiquitin-conjugating enzyme (PF00179.21, E=8.96831e-44)
m.81829	None	GO:0016020 (E=2.236e-12)	Pfam: PF04195 - Putative gypsy type transposon (0)			Putative gypsy type transposon (PF04195.7, E=1.6e-19)
m.66805	None	GO:0009536 (E=1.278e-45)				(PB001421, E=1.0e-17) (PB000116, E=2.9e-12)
m.50831	Transcription factor bhlh49-like	GO:0005634 (E=6.244e-53); GO:0009536 (E=6.244e-53)	Gene3D: G3DSA:4.10.280.10 - (0); PANTHER: PTHR12565:SF7 - (0); PANTHER: PTHR12565 - (0); Pfam: PF00010 - Helix-loop-helix DNA-binding domain (0); ProSiteProfiles: PS50888 - Myc-type, basic helix-loop-helix (bHLH) domain profile. (15); SMART: SM00353 - helix loop helix domain (0); SUPERFAMILY: SSF47459 - (0)			Helix-loop-helix DNA-binding domain (PF00010.21, E=9.4e-07)
m.299989	Sphingoid long-chain bases kinase 1-like	GO:0007205 (E=0.000e�); GO:0004143 (E=0.000e�); GO:0016301 (E=0.000e�); GO:0016310 (E=0.000e�)	PANTHER: PTHR12358 - (0); PANTHER: PTHR12358:SF5 - (0); Pfam: PF00781 - Diacylglycerol kinase catalytic domain (0); ProSiteProfiles: PS50146 - DAG-kinase catalytic (DAGKc) domain profile. (37); SMART: SM00046 - Diacylglycerol kinase catalytic domain (presumed) (0); SUPERFAMILY: SSF111331 - (0); SUPERFAMILY: SSF111331 - (0)			Diacylglycerol kinase catalytic domain (PF00781.19, E=2.5e-26)
m.106285	None		PANTHER: PTHR12444 - (0)			(PB003390, E=3.2e-09)
m.35818	Cinnamyl alcohol dehydrogenase		Gene3D: G3DSA:3.40.50.720 - (0); Gene3D: G3DSA:3.90.180.10 - (0); PANTHER: PTHR11695 - (0); PANTHER: PTHR11695:SF261 - (0); Pfam: PF00107 - Zinc-binding dehydrogenase (0); Pfam: PF08240 - Alcohol dehydrogenase GroES-like domain (0); SMART: SM00829 - Enoylreductase (0); SUPERFAMILY: SSF50129 - (0); SUPERFAMILY: SSF51735 - (0)	K00083	Phenylpropanoid biosynthesis (ko00940)Metabolic pathways (ko01100)Biosynthesis of secondary metabolites (ko01110)	Alcohol dehydrogenase GroES-like domain (PF08240.7, E=1.8e-25)Zinc-binding dehydrogenase (PF00107.21, E=8.6e-18)
m.12067	Saur23 - auxin-responsive saur family member	GO:0005739 (E=7.426e-14); GO:0050896 (E=7.426e-14); GO:0009734 (E=7.426e-14); GO:0005516 (E=7.426e-14)		K14488	Plant hormone signal transduction (ko04075)
m.111022	Acyl:coa ligase			K10526	alpha-Linolenic acid metabolism (ko00592)Metabolic pathways (ko01100)
m.42082	Phytoene synthase 3		Gene3D: G3DSA:1.10.600.10 - (0); PANTHER: PTHR31480 - (0); PANTHER: PTHR31480:SF0 - (0); Pfam: PF00494 - Squalene/phytoene synthase (0); ProSitePatterns: PS01045 - Squalene and phytoene synthases signature 2. (); SUPERFAMILY: SSF48576 - (0)	K02291	Carotenoid biosynthesis (ko00906)Metabolic pathways (ko01100)Biosynthesis of secondary metabolites (ko01110)	Squalene/phytoene synthase (PF00494.14, E=0.0)
m.61945	Gras family transcription factor containing protein	GO:0006355 (E=3.528e�); GO:0006351 (E=3.528e�)	PANTHER: PTHR31636 - (0); Pfam: PF03514 - GRAS domain family (0); ProSiteProfiles: PS50985 - GRAS family profile. (12)			GRAS domain family (PF03514.9, E=9.4e-13)
m.14024	None
m.316962	T-complex protein 1 subunit epsilon	GO:0051082 (E=1.751e-39); GO:0044267 (E=1.751e-39); GO:0005524 (E=1.751e-39); GO:0005737 (E=1.751e-39); GO:0006457 (E=1.751e-39); GO:0000166 (E=1.751e-39); GO:0009615 (E=2.287e-39); GO:0005832 (E=2.287e-39); GO:0005813 (E=2.287e-39); GO:0005730 (E=2.287e-39)	Gene3D: G3DSA:1.10.560.10 - (0); PANTHER: PTHR11353 - (0); PANTHER: PTHR11353:SF25 - (0); Pfam: PF00118 - TCP-1/cpn60 chaperonin family (0); SUPERFAMILY: SSF48592 - (0)	K09497		TCP-1/cpn60 chaperonin family (PF00118.19, E=6.6e-25)
m.319102	None	GO:0005215 (E=3.772e-58); GO:0006310 (E=3.772e-58); GO:0003677 (E=3.772e-58); GO:0003964 (E=3.772e-58); GO:0003723 (E=3.772e-58); GO:0004190 (E=3.772e-58); GO:0006278 (E=3.772e-58); GO:0006508 (E=3.772e-58); GO:0009536 (E=3.772e-58)
m.87772	Calcium-dependent protein kinase		Coils: Coil - (); Gene3D: G3DSA:1.10.238.10 - (0); Gene3D: G3DSA:3.30.200.20 - (0); Gene3D: G3DSA:1.10.510.10 - (0); PANTHER: PTHR24349:SF23 - (0); PANTHER: PTHR24349 - (0); Pfam: PF00069 - Protein kinase domain (0); Pfam: PF13499 - EF-hand domain pair (0); Pfam: PF13499 - EF-hand domain pair (0); Phobius: NON_CYTOPLASMIC_DOMAIN - Region of a membrane-bound protein predicted to be outside the mem…	K13412	Plant-pathogen interaction (ko04626)Toxoplasmosis (ko05145)	Protein kinase domain (PF00069.20, E=0.0)EF-hand domain pair (PF13499.1, E=1.2e-13)
m.8975	Protein wax2-like	GO:0055114 (E=0.000e�); GO:0016491 (E=0.000e�); GO:0005506 (E=0.000e�); GO:0006633 (E=0.000e�); GO:0016021 (E=0.000e�); GO:0016020 (E=0.000e�); GO:0042335 (E=0.000e�); GO:0010143 (E=0.000e�); GO:0043668 (E=0.000e�); GO:0048653 (E=0.000e�); GO:0010025 (E=0.000e�); GO:0071771 (E=0.000e�); GO:0046185 (E=0.000e�); GO:0005783 (E=0.000e�)		K15404	Cutin, suberine and wax biosynthesis (ko00073)Biosynthesis of secondary metabolites (ko01110)
m.31696	None
m.71792	Zr1 protein	GO:0046872 (E=1.997e-45)	Coils: Coil - (); Gene3D: G3DSA:2.130.10.30 - (0); Gene3D: G3DSA:3.30.40.10 - (0); PANTHER: PTHR22870 - (0); PANTHER: PTHR22870:SF86 - (0); Pfam: PF08381 - Transcription factor regulating root and shoot growth via Pin3 (0); Pfam: PF13713 - Transcription factor BRX N-terminal domain (0); Pfam: PF00415 - Regulator of chromosome condensation (RCC1) repeat (0); Pfam: PF00415 - Regulator of chromosome…			Transcription factor regulating root and shoot growth via Pin3 (PF08381.6, E=1.2e-22)Regulator of chromosome condensation (RCC1) repeat (PF00415.13, E=3.1e-16)FYVE zinc finger (PF01363.16, E=3.1e-14)Transcription factor BRX N-terminal domain (PF13713.1, E=1.1e-08)
m.21628	None		Gene3D: G3DSA:3.80.10.10 - (0); Gene3D: G3DSA:3.80.10.10 - (0); SUPERFAMILY: SSF52047 - (0)
m.81510	Tpa: act-domain containing protein kinase family protein		Gene3D: G3DSA:3.30.70.260 - (0); Gene3D: G3DSA:3.30.200.20 - (0); PANTHER: PTHR23257 - (0); PANTHER: PTHR23257:SF82 - (0); Pfam: PF07714 - Protein tyrosine kinase (0); Pfam: PF01842 - ACT domain (0); SUPERFAMILY: SSF55021 - (0); SUPERFAMILY: SSF56112 - (0)			(PB013285, E=5.1e-22)ACT domain (PF01842.20, E=3.0e-06)Protein tyrosine kinase (PF07714.12, E=0.00011)
m.91226	None		PANTHER: PTHR32285 - (0); Pfam: PF14416 - PMR5 N terminal Domain (0); Pfam: PF13839 - GDSL/SGNH-like Acyl-Esterase family found in Pmr5 and Cas1p (0); Phobius: TRANSMEMBRANE - Region of a membrane-bound protein predicted to be embedded in the membrane. (); Phobius: CYTOPLASMIC_DOMAIN - Region of a membrane-bound protein predicted to be outside the membrane, in the cytoplasm. (); Phobius: NON_CYTO…			GDSL/SGNH-like Acyl-Esterase family found in Pmr5 and Cas1p (PF13839.1, E=0.0)PMR5 N terminal Domain (PF14416.1, E=4.0e-23)
m.60921	Predicted: uncharacterized protein loc100822738	GO:0016020 (E=7.934e�)	PANTHER: PTHR31513 - (0)			(PB006794, E=1.4e-06)
m.30726	Retrotransposon unclassified	GO:0016020 (E=0.000e�); GO:0016023 (E=1.995e-03)	Gene3D: G3DSA:3.10.10.10 - (0); PANTHER: PTHR10178 - (0); PANTHER: PTHR10178:SF14 - (0); Pfam: PF00078 - Reverse transcriptase (RNA-dependent DNA polymerase) (0); SignalP_EUK: SignalP-noTM - (); SUPERFAMILY: SSF56672 - (0)			(PB000719, E=4.0e-08)Reverse transcriptase (RNA-dependent DNA polymerase) (PF00078.22, E=7.0e-07) (PB005202, E=1.4e-05)
m.3673	None
m.310092	Ac090485 10 retroelement	GO:0003723 (E=2.706e-48); GO:0006508 (E=2.706e-48); GO:0006278 (E=2.706e-48); GO:0004190 (E=2.706e-48); GO:0003964 (E=2.706e-48)	PANTHER: PTHR10178:SF14 - (0); PANTHER: PTHR10178 - (0); Pfam: PF13975 - gag-polyprotein putative aspartyl protease (0); SUPERFAMILY: SSF50630 - (0)			gag-polyprotein putative aspartyl protease (PF13975.1, E=4.8e-12) (PB012889, E=4.9e-05)
m.115628	Anti-silencing protein 1		Gene3D: G3DSA:2.60.40.1490 - (0); PANTHER: PTHR12040 - (0); Pfam: PF04729 - ASF1 like histone chaperone (0); SUPERFAMILY: SSF101546 - (0)	K10753		ASF1 like histone chaperone (PF04729.8, E=0.0)
m.10397	None		PANTHER: PTHR31008 - (0); PANTHER: PTHR31008:SF0 - (0)			(PB001476, E=7.3e-17) (PB008111, E=7.1e-12)
m.90734	None	GO:0009536 (E=1.518e-74)
m.89781	None		Phobius: NON_CYTOPLASMIC_DOMAIN - Region of a membrane-bound protein predicted to be outside the membrane, in the extracellular region. (); Phobius: SIGNAL_PEPTIDE - Signal peptide region (); Phobius: SIGNAL_PEPTIDE_C_REGION - C-terminal region of a signal peptide. (); Phobius: SIGNAL_PEPTIDE_N_REGION - N-terminal region of a signal peptide. (); Phobius: SIGNAL_PEPTIDE_H_REGION - Hydrophobic regi…
m.55326	Shaggy-related protein kinase delta-like		Gene3D: G3DSA:3.30.200.20 - (0); Gene3D: G3DSA:1.10.510.10 - (0); PANTHER: PTHR24057 - (0); Pfam: PF00069 - Protein kinase domain (0); ProSitePatterns: PS00107 - Protein kinases ATP-binding region signature. (); ProSitePatterns: PS00108 - Serine/Threonine protein kinases active-site signature. (); ProSiteProfiles: PS50011 - Protein kinase domain profile. (32); SMART: SM00220 - Serine/Threonine pr…	K03083	ErbB signaling pathway (ko04012)Chemokine signaling pathway (ko04062)Cell cycle (ko04110)PI3K-Akt signaling pathway (ko04151)Wnt signaling pathway (ko04310)Hedgehog signaling pathway (ko04340)Axon guidance (ko04360)Hippo signaling pathway (ko04390)Focal adhesion (ko04510)T cell receptor signaling pathway (ko04660)B cell receptor signaling pathway (ko04662)Circadian rhythm - fly (ko04711)Neurotrop…	Protein kinase domain (PF00069.20, E=3.69943e-42)
m.129271	None		PANTHER: PTHR24015 - (0); PANTHER: PTHR24015:SF115 - (0); Pfam: PF01535 - PPR repeat (0); Pfam: PF01535 - PPR repeat (0); Phobius: SIGNAL_PEPTIDE_H_REGION - Hydrophobic region of a signal peptide. (); Phobius: SIGNAL_PEPTIDE_C_REGION - C-terminal region of a signal peptide. (); Phobius: SIGNAL_PEPTIDE_N_REGION - N-terminal region of a signal peptide. (); Phobius: SIGNAL_PEPTIDE - Signal peptide r…			PPR repeat (PF01535.15, E=0.00011)
m.1365	Zf-hd protein dimerisation region containing protein	GO:0003677 (E=4.504e-11)
m.116403	None		Coils: Coil - ()
m.40442	Sf16 protein		Coils: Coil - (); PANTHER: PTHR32295 - (0); Pfam: PF13178 - Protein of unknown function (DUF4005) (0); ProSiteProfiles: PS50096 - IQ motif profile. (10); SMART: SM00015 - Short calmodulin-binding motif containing conserved Ile and Gln residues. (0)			Protein of unknown function (DUF4005) (PF13178.1, E=5.8e-05)
m.92974	None
m.17906	None	GO:0009536 (E=1.650e-41)
m.126706	Rp1-like protein	GO:0006952 (E=0.000e�); GO:0043531 (E=0.000e�)	PANTHER: PTHR23155 - (0); PANTHER: PTHR23155:SF97 - (0); Pfam: PF00931 - NB-ARC domain (0); Phobius: SIGNAL_PEPTIDE_C_REGION - C-terminal region of a signal peptide. (); Phobius: NON_CYTOPLASMIC_DOMAIN - Region of a membrane-bound protein predicted to be outside the membrane, in the extracellular region. (); Phobius: SIGNAL_PEPTIDE_H_REGION - Hydrophobic region of a signal peptide. (); Phobius: S…			NB-ARC domain (PF00931.17, E=3.6e-11) (PB004135, E=4.9e-06)
m.15452	None	GO:0006952 (E=3.336e-45); GO:0005524 (E=3.336e-45); GO:0004672 (E=3.336e-45); GO:0043531 (E=3.336e-45); GO:0006468 (E=3.336e-45); GO:0016772 (E=3.336e-45); GO:0004674 (E=3.336e-45)	Gene3D: G3DSA:3.80.10.10 - (0); Gene3D: G3DSA:3.80.10.10 - (0); PANTHER: PTHR23155 - (0); PANTHER: PTHR23155:SF283 - (0); Pfam: PF13855 - Leucine rich repeat (0); ProSiteProfiles: PS51450 - Leucine-rich repeat profile. (5); ProSiteProfiles: PS51450 - Leucine-rich repeat profile. (7); SUPERFAMILY: SSF52047 - (0); SUPERFAMILY: SSF52047 - (0)			Leucine rich repeat (PF13855.1, E=1.5e-07) (PB009066, E=9.5e-05) (PB006912, E=0.00019) (PB003508, E=0.00046)
m.48377	Dnaj domain containing protein		Gene3D: G3DSA:1.10.287.110 - (0); Pfam: PF00226 - DnaJ domain (0); PRINTS: PR00625 - DnaJ domain signature (0); PRINTS: PR00625 - DnaJ domain signature (0); ProSiteProfiles: PS50076 - dnaJ domain profile. (13); SMART: SM00271 - DnaJ molecular chaperone homology domain (0); SUPERFAMILY: SSF46565 - (0)			DnaJ domain (PF00226.26, E=2.4e-13)
m.13420	None
m.88244	None		Gene3D: G3DSA:2.130.10.10 - (0); Gene3D: G3DSA:2.120.10.60 - (0); Gene3D: G3DSA:2.130.10.10 - (0); Gene3D: G3DSA:2.130.10.10 - (0); PANTHER: PTHR32161 - (0); PANTHER: PTHR32161:SF0 - (0); Pfam: PF07676 - WD40-like Beta Propeller Repeat (0); SUPERFAMILY: SSF82171 - (0); SUPERFAMILY: SSF69304 - (0); SUPERFAMILY: SSF82171 - (0); SUPERFAMILY: SSF82171 - (0); SUPERFAMILY: SSF82171 - (0)			(PB001360, E=1.5e-17)WD40-like Beta Propeller Repeat (PF07676.7, E=4.7e-10)
m.304947	None	GO:0003676 (E=1.945e-11); GO:0008270 (E=1.945e-11)
m.104137	60s ribosomal protein l7a	GO:0030529 (E=1.515e-30); GO:0042254 (E=1.515e-30); GO:0003735 (E=3.801e-26); GO:0006412 (E=3.801e-26); GO:0005840 (E=1.515e-30); GO:0046872 (E=1.515e-30); GO:0008270 (E=1.515e-30)	Coils: Coil - (); Gene3D: G3DSA:3.30.1330.30 - (0); PANTHER: PTHR23105 - (0); PANTHER: PTHR23105:SF1 - (0); Pfam: PF01248 - Ribosomal protein L7Ae/L30e/S12e/Gadd45 family (0); PRINTS: PR00881 - Ribosomal protein L7A/RS6 family signature (0); PRINTS: PR00882 - Ribosomal protein L7A family signature (0); PRINTS: PR00881 - Ribosomal protein L7A/RS6 family signature (0); PRINTS: PR00882 - Ribosomal p…	K02936	Ribosome (ko03010)	Ribosomal protein L7Ae/L30e/S12e/Gadd45 family (PF01248.21, E=7.6e-25)
m.62470	Heat shock protein 90		Gene3D: G3DSA:3.30.565.10 - (0); PANTHER: PTHR11528 - (0); Pfam: PF00183 - Hsp90 protein (0); PRINTS: PR00775 - 90kDa heat shock protein signature (0); PRINTS: PR00775 - 90kDa heat shock protein signature (0); SUPERFAMILY: SSF55874 - (0)	K04079	Protein processing in endoplasmic reticulum (ko04141)PI3K-Akt signaling pathway (ko04151)Antigen processing and presentation (ko04612)NOD-like receptor signaling pathway (ko04621)Plant-pathogen interaction (ko04626)Progesterone-mediated oocyte maturation (ko04914)Estrogen signaling pathway (ko04915)Pathways in cancer (ko05200)Prostate cancer (ko05215)	Hsp90 protein (PF00183.13, E=1.4e-22) (PB006815, E=1.1e-05)
m.77462	None
m.324907	None	GO:0005739 (E=5.893e-11)				(PB001421, E=3.9e-11)
m.328728	None					(PB003601, E=6.7e-13) (PB008671, E=1.0e-09)
m.44170	Endoxyloglucan transferase		Gene3D: G3DSA:2.60.120.200 - (0); PANTHER: PTHR31062 - (0); Pfam: PF06955 - Xyloglucan endo-transglycosylase (XET) C-terminus (0); Pfam: PF00722 - Glycosyl hydrolases family 16 (0); SUPERFAMILY: SSF49899 - (0)			Glycosyl hydrolases family 16 (PF00722.16, E=1.3e-23)Xyloglucan endo-transglycosylase (XET) C-terminus (PF06955.7, E=2.1e-08)
m.321854	None	GO:0003674 (E=1.812e-20); GO:0008150 (E=1.812e-20); GO:0005575 (E=1.812e-20)	Pfam: PF12585 - Protein of unknown function (DUF3759) (0)			Protein of unknown function (DUF3759) (PF12585.3, E=4.4e-34)
m.95704	Histidine decarboxylase	GO:0019752 (E=6.073e-77); GO:0003824 (E=6.073e-77); GO:0016831 (E=6.073e-77); GO:0030170 (E=6.073e-77); GO:0016829 (E=6.073e-77)		K01590	Histidine metabolism (ko00340)Metabolic pathways (ko01100)Biosynthesis of secondary metabolites (ko01110)
m.83065	None		Pfam: PF06640 - P protein C-terminus (0); ProSiteProfiles: PS51294 - Myb-type HTH DNA-binding domain profile. (9)			P protein C-terminus (PF06640.6, E=4.6e-40)
m.304931	None		Pfam: PF08224 - Domain of unknown function (DUF1719) (0); ProSitePatterns: PS01159 - WW/rsp5/WWP domain signature. ()			Domain of unknown function (DUF1719) (PF08224.6, E=0.0)
m.42418	4 partial	GO:0006508 (E=2.756e-16); GO:0005524 (E=2.756e-16); GO:0030163 (E=2.756e-16); GO:0000166 (E=2.756e-16); GO:0016020 (E=2.756e-16); GO:0017111 (E=2.756e-16); GO:0004222 (E=2.756e-16); GO:0005739 (E=3.188e-18); GO:0008233 (E=5.553e-17); GO:0009536 (E=3.188e-18)	Gene3D: G3DSA:3.40.50.300 - (0); PANTHER: PTHR23076 - (0); Pfam: PF00004 - ATPase family associated with various cellular activities (AAA) (0); ProSitePatterns: PS00674 - AAA-protein family signature. (); SMART: SM00382 - ATPases associated with a variety of cellular activities (0); SUPERFAMILY: SSF52540 - (0)	K03798		ATPase family associated with various cellular activities (AAA) (PF00004.24, E=2.4e-40)
m.322577	Cathepsin l2	GO:0006508 (E=1.066e-36); GO:0016787 (E=1.819e-36); GO:0008234 (E=1.066e-36); GO:0008233 (E=1.819e-36); GO:0030246 (E=8.163e-37)	Gene3D: G3DSA:3.90.70.10 - (0); PANTHER: PTHR12411 - (0); PANTHER: PTHR12411:SF149 - (0); Pfam: PF00112 - Papain family cysteine protease (0); ProSitePatterns: PS00639 - Eukaryotic thiol (cysteine) proteases histidine active site. (); ProSitePatterns: PS00640 - Eukaryotic thiol (cysteine) proteases asparagine active site. (); SMART: SM00645 - Papain family cysteine protease (0); SUPERFAMILY: SSF5…	K01365	Lysosome (ko04142)Phagosome (ko04145)Antigen processing and presentation (ko04612)Proteoglycans in cancer (ko05205)Rheumatoid arthritis (ko05323)	Papain family cysteine protease (PF00112.18, E=2.6e-37)
m.105319	Probable -trehalose-phosphate synthase		Gene3D: G3DSA:3.40.50.2000 - (0); Gene3D: G3DSA:3.40.50.1000 - (0); Gene3D: G3DSA:3.40.50.1000 - (0); PANTHER: PTHR10788:SF6 - (0); PANTHER: PTHR10788 - (0); Pfam: PF00982 - Glycosyltransferase family 20 (0); Pfam: PF02358 - Trehalose-phosphatase (0); SUPERFAMILY: SSF56784 - (0); SUPERFAMILY: SSF53756 - (0); TIGRFAM: TIGR01484 - HAD-SF-IIB: HAD hydrolase, family IIB (0); TIGRFAM: TIGR00685 - T6PP…	K16055	Starch and sucrose metabolism (ko00500)Metabolic pathways (ko01100)	Glycosyltransferase family 20 (PF00982.16, E=0.0)Trehalose-phosphatase (PF02358.11, E=0.0)
[truncated: 49,173 more rows]
[truncated: 2 more columns]
