# Supplementary material for: Fungal endophyte infection of ryegrass reprograms host metabolism and alters development
Source: New Phytol. 2015 Aug 25;208(4):1227–40. doi: 10.1111/nph.13614 (PMC5049663; doi:10.1111/nph.13614)
Supplement: Supplementary file 3 — Table S2 Number of upregulated and downregulated genes for all pathways described in Mercator [file NPH-208-1227-s003.xlsx]

## Sheet: Table S1
Table S2: Number of up-regulated and down-regulated genes for all pathways described in Mercator
Pathway/process	Category	Up-regulated	Down-regulated	Non significant	% Up-regulated	Up vs. Down	%Down-regulated	Down vs. Up
Abiotic stress response	Cold	25	2	49	32.89	12.5	2.63	0.08
	Drought/salt	13	25	46	15.48	0.52	29.76	1.92
	Heat	8	86	163	3.11	0.09	33.46	10.75
	Light	0	9	5	0	0	64.29	9
	Misc	19	4	81	18.27	4.75	3.85	0.21
	Touch/wounding	1	4	3	12.5	0.25	50	4
	Total	66	130	347	12.15	0.51	23.94	1.97
Amino acid metabolism	Degradation	5	13	74	5.43	0.38	14.13	2.6
	Misc	1	2	11	7.14	0.5	14.29	2
	Synthesis	25	57	169	9.96	0.44	22.71	2.28
	Total	31	72	254	8.68	0.43	20.17	2.32
Beta 1,3 glucan hydrolase	Total	30	2	40	41.67	15	2.78	0.07
Biotic stress response	Misc	39	163	206	9.56	0.24	39.95	4.18
	PR proteins	25	151	190	6.83	0.17	41.26	6.04
	Regulation of transcription	1	2	3	16.67	0.5	33.33	2
	Respiratory burst	1	9	12	4.55	0.11	40.91	9
	Signalling	2	4	22	7.14	0.5	14.29	2
	Total	68	329	433	8.19	0.21	39.64	4.84
C1-metabolism	Total	3	10	16	10.34	0.3	34.48	3.33
Calcium signalling	Total	39	73	175	13.59	0.53	25.44	1.87
Callose synthesis	Total	0	18	9	0	0	66.67	18
Cell cycle	Total	11	46	84	7.8	0.24	32.62	4.18
Cell division	Total	31	69	89	16.4	0.45	36.51	2.23
Cell organisation	General	26	172	230	6.07	0.15	40.19	6.62
	Actin	0	10	15	0	0	40	10
	Microtubules	0	16	38	0	0	29.63	16
	Myosin	0	47	6	0	0	88.68	47
	Total	26	245	289	4.64	0.11	43.75	9.42
Cell wall	Cellulose synthesis	10	6	74	11.11	1.67	6.67	0.6
	Degradation	29	28	116	16.76	1.04	16.18	0.97
	Hemicellulose synthesis	18	6	40	28.12	3	9.38	0.33
	Misc	1	0	1	50	1	0	0
	Modification	25	2	48	33.33	12.5	2.67	0.08
	Pectin esterases	7	9	44	11.67	0.78	15	1.29
	Pectin synthesis	1	2	5	12.5	0.5	25	2
	Precursor synthesis	9	12	41	14.52	0.75	19.35	1.33
	Wall proteins	32	4	39	42.67	8	5.33	0.12
	Total	132	69	408	21.67	1.91	11.33	0.52
Cofactor and vitamin metabolism	Total	4	23	67	4.26	0.17	24.47	5.75
Cytochrome P450	Total	62	42	233	18.4	1.48	12.46	0.68
DNA repair	Total	6	47	59	5.36	0.13	41.96	7.83
DNA synthesis:chromatin structure	Total	23	237	188	5.13	0.1	52.9	10.3
Degradation of xenobiotics	Total	22	1	37	36.67	22	1.67	0.05
Development	Total	153	225	492	17.59	0.68	25.86	1.47
G-protein signalling	Total	15	102	145	5.73	0.15	38.93	6.8
GDSL-motif lipase	Total	38	6	80	30.65	6.33	4.84	0.16
Gluco-, galacto, and mannosidase	Total	18	47	74	12.95	0.38	33.81	2.61
Gluconeogenesis	Total	1	1	8	10	1	10	1
Glycolysis	Total	6	26	71	5.83	0.23	25.24	4.33
Hormone metabolism	ABA	33	11	46	36.67	3	12.22	0.33
	Auxin	43	47	115	20.98	0.91	22.93	1.09
	Brassinosteroid	16	25	102	11.19	0.64	17.48	1.56
	Cytokinin	23	14	56	24.73	1.64	15.05	0.61
	Ethylene	52	19	64	38.52	2.74	14.07	0.37
	Gibberelin	19	5	40	29.69	3.8	7.81	0.26
	JA	20	11	35	30.3	1.82	16.67	0.55
	Misc	1	0	1	50	1	0	0
	SA	6	20	22	12.5	0.3	41.67	3.33
Light signaling	Total	18	98	100	8.33	0.18	45.37	5.44
Lipid metabolism	Degradation	45	64	188	15.15	0.7	21.55	1.42
	Exotics	10	26	77	8.85	0.38	23.01	2.6
	FA desaturation	0	2	9	0	0	18.18	2
	FA synthesis and elongation	12	45	77	8.96	0.27	33.58	3.75
	Glyceral metabolism	0	6	7	0	0	46.15	6
	Glycolipid synthesis	0	2	11	0	0	15.38	2
	Misc	0	0	2	0	0	0	0
	Phospholipid synthesis	6	20	48	8.11	0.3	27.03	3.33
	TAG synthesis	3	3	10	18.75	1	18.75	1
	Transfer	5	2	6	38.46	2.5	15.38	0.4
	Total	81	170	435	11.81	0.48	24.78	2.1
MAP kinase	Total	30	37	57	24.19	0.81	29.84	1.23
Major CHO metabolism	Starch degradation	14	14	26	25.93	1	25.93	1
	Starch synthesis	0	13	20	0	0	39.39	13
	Sucrose degradation	10	15	49	13.51	0.67	20.27	1.5
	Sucrose synthesis	1	6	9	6.25	0.17	37.5	6
	Total	25	48	104	14.12	0.52	27.12	1.92
Metal handling	Total	21	6	44	29.58	3.5	8.45	0.29
Minor CHO metabolism	Galactose	0	4	7	0	0	36.36	4
	Misc	8	21	49	10.26	0.38	26.92	2.62
	Myo-inositol	2	3	12	11.76	0.67	17.65	1.5
	Raffinose	8	0	10	44.44	8	0	0
	Sugar alcohols	1	2	1	25	0.5	50	2
	Sugar kinases	0	2	3	0	0	40	2
	Trehalose	5	6	19	16.67	0.83	20	1.2
	Total	24	38	101	14.72	0.63	23.31	1.58
Mitochondrial electron transport	Total	18	15	78	16.22	1.2	13.51	0.83
Nucleotide metabolism	Degradation	2	15	30	4.26	0.13	31.91	7.5
	Deoxynucleotide metabolism	1	10	7	5.56	0.1	55.56	10
	Phosphotransfer and pyrophosphatases	3	8	28	7.69	0.38	20.51	2.67
	Salvage	1	22	29	1.92	0.05	42.31	22
	Synthesis	3	16	26	6.67	0.19	35.56	5.33
	Total	10	71	120	4.98	0.14	35.32	7.1
Phosphoinositide signalling	Total	3	33	50	3.49	0.09	38.37	11
Photosynthesis	Calvin cycle	1	6	31	2.63	0.17	15.79	6
	Light reactions	25	12	109	17.12	2.08	8.22	0.48
	Photorespiration	1	1	25	3.7	1	3.7	1
	Total	27	19	165	12.8	1.42	9	0.7
Posttranslational modification	Total	167	386	781	12.52	0.43	28.94	2.31
Protein degradation	AAA type	15	20	38	20.55	0.75	27.4	1.33
	Aspartate protease	24	8	52	28.57	3	9.52	0.33
	Autophagy	0	8	13	0	0	38.1	8
	Cystein protease	9	15	59	10.84	0.6	18.07	1.67
	Metalloprotease	3	22	26	5.88	0.14	43.14	7.33
	Misc	13	69	106	6.91	0.19	36.7	5.31
	Serine protease	19	33	117	11.24	0.58	19.53	1.74
	Subtilases	18	11	59	20.45	1.64	12.5	0.61
	Ubiquitin	106	316	667	9.73	0.34	29.02	2.98
	Total	207	502	1137	11.21	0.41	27.19	2.43
Protein synthesis	Total	33	127	541	4.71	0.26	18.12	3.85
Protein targeting	Total	15	137	213	4.11	0.11	37.53	9.13
RNA processing	Total	7	174	236	1.68	0.04	41.73	24.86
Receptor kinase	Total	168	406	1035	10.44	0.41	25.23	2.42
Redox metabolism	Dismutase and catalase	1	1	13	6.67	1	6.67	1
	Glutaredoxins	13	3	17	39.39	4.33	9.09	0.23
	Glutathione and ascorbate	57	22	142	25.79	2.59	9.95	0.39
	Heme	1	0	5	16.67	1	0	0
	Misc	0	0	7	0	0	0	0
	Peroxidases	47	5	96	31.76	9.4	3.38	0.11
	Peroxiredoxin	1	0	11	8.33	1	0	0
	Thioredoxin	3	11	47	4.92	0.27	18.03	3.67
	Total	123	42	338	24.45	2.93	8.35	0.34
Regulation of transcription	ABI3/VP1	3	0	6	33.33	3	0	0
	AP2/EREBP	57	2	35	60.64	28.5	2.13	0.04
	ARR	1	5	14	5	0.2	25	5
	AS2	5	0	15	25	5	0	0
	AT-rich	0	1	4	0	0	20	1
	Alfin	0	1	13	0	0	7.14	1
	Argonaute	1	10	8	5.26	0.1	52.63	10
	AtSR	0	8	10	0	0	44.44	8
	Auxin response	2	15	44	3.28	0.13	24.59	7.5
	B3	1	2	4	14.29	0.5	28.57	2
	BBR/BPC	0	0	2	0	0	0	0
	Bromodomain	0	3	3	0	0	50	3
	C2H2	23	13	68	22.12	1.77	12.5	0.57
	C3H	6	2	16	25	3	8.33	0.33
	CCAAT	7	2	22	22.58	3.5	6.45	0.29
	CCHC Zn finger	1	2	7	10	0.5	20	2
	CO-like	11	1	14	42.31	11	3.85	0.09
	CPP1	0	3	5	0	0	37.5	3
	Chromatin remodeling	3	48	24	4	0.06	64	16
	DNA methyltransferase	1	11	21	3.03	0.09	33.33	11
	DOF	5	1	8	35.71	5	7.14	0.2
	E2F/DP	0	4	9	0	0	30.77	4
	EIN3	2	0	6	25	2	0	0
	FHA	0	3	3	0	0	50	3
	G2	5	5	42	9.62	1	9.62	1
	GATA	7	2	18	25.93	3.5	7.41	0.29
	GRAS	8	3	34	17.78	2.67	6.67	0.38
	GeBP	1	0	5	16.67	1	0	0
	HAT	0	11	4	0	0	73.33	11
	HDA	0	13	13	0	0	50	13
	HSF	8	7	21	22.22	1.14	19.44	0.88
	Homeobox	22	10	48	27.5	2.2	12.5	0.45
	Jumonji	0	14	10	0	0	58.33	14
	LUG	0	2	2	0	0	50	2
	MADS box	4	5	40	8.16	0.8	10.2	1.25
	MYB	41	33	86	25.62	1.24	20.62	0.8
	Methyl binding domain	0	5	5	0	0	50	5
	Misc	50	232	410	7.23	0.22	33.53	4.64
	NAC	17	4	31	32.69	4.25	7.69	0.24
	NIN	1	8	5	7.14	0.12	57.14	8
	Nucleosome/chromatin assembly factor group	0	6	12	0	0	33.33	6
	Orphan	1	11	2	7.14	0.09	78.57	11
	Ovate	5	1	5	45.45	5	9.09	0.2
	PHD	1	10	10	4.76	0.1	47.62	10
	PHOR1	9	0	9	50	9	0	0
	PWWP	1	7	7	6.67	0.14	46.67	7
	Polycomb group	0	10	7	0	0	58.82	10
	Psudo ARR	0	3	4	0	0	42.86	3
	SET	1	37	21	1.69	0.03	62.71	37
	SNF7	0	2	13	0	0	13.33	2
	Sigma	1	3	4	12.5	0.33	37.5	3
	TAZ	0	0	3	0	0	0	0
	TCP	8	0	7	53.33	8	0	0
	Trihelix	9	4	17	30	2.25	13.33	0.44
	WRKY	30	3	34	44.78	10	4.48	0.1
	YABBY	1	0	6	14.29	1	0	0
	bHLH	32	12	97	22.7	2.67	8.51	0.38
	bZIP	3	8	65	3.95	0.38	10.53	2.67
	zf-HD	8	0	2	80	8	0	0
Secondary metabolism	Isoprenoids	13	37	78	10.16	0.35	28.91	2.85
	Phenylpropanoid pathway	130	32	291	28.7	4.06	7.06	0.25
	Simple phenols	9	3	30	21.43	3	7.14	0.33
	Sulfur-containing	22	14	79	19.13	1.57	12.17	0.64
	Wax	10	4	44	17.24	2.5	6.9	0.4
Sugar and nutrient signalling	Total	8	20	46	10.81	0.4	27.03	2.5
Krebs cycle	Total	1	31	53	1.18	0.03	36.47	31
Tetrapyrrole metabolism	Total	1	13	38	1.92	0.08	25	13
Transcription	Total	2	51	69	1.64	0.04	41.8	25.5
Transporters	ABC/MDR	14	102	157	5.13	0.14	37.36	7.29
	Amino acids	46	23	96	27.88	2	13.94	0.5
	Ammonium	4	0	5	44.44	4	0	0
	Anions	1	11	13	4	0.09	44	11
	Auxin	2	0	3	40	2	0	0
	Calcium	8	24	17	16.33	0.33	48.98	3
	Cations	4	23	29	7.14	0.17	41.07	5.75
	Cyclic nucleotide or Ca regulated	4	6	13	17.39	0.67	26.09	1.5
	Envelope transporters	2	5	25	6.25	0.4	15.62	2.5
	H+ transporting pyrophosphatase	0	2	6	0	0	25	2
	Major intrinsic proteins	15	2	18	42.86	7.5	5.71	0.13
	Metal	21	16	78	18.26	1.31	13.91	0.76
	Misc	23	48	117	12.23	0.48	25.53	2.09
	Mitochondrial transporters	6	22	53	7.41	0.27	27.16	3.67
	NDP-sugars at the ER	0	6	5	0	0	54.55	6
	Nitrate	10	5	17	31.25	2	15.62	0.5
	Nucleotide	5	8	17	16.67	0.62	26.67	1.6
	Peptides/oligopeptides	33	21	105	20.75	1.57	13.21	0.64
	Peroxisomes	0	1	1	0	0	50	1
	Phosphate	3	6	19	10.71	0.5	21.43	2
	Porins	0	4	5	0	0	44.44	4
	Potassium	2	23	40	3.08	0.09	35.38	11.5
	Sugars	22	17	69	20.37	1.29	15.74	0.77
	Sulphate	3	1	6	30	3	10	0.33
	p- and v-ATPases	3	27	43	4.11	0.11	36.99	9
	Total	231	403	957	14.52	0.57	25.33	1.74
Vesicle transport	Total	17	73	125	7.91	0.23	33.95	4.29
