# Supplementary material for: Fungal endophyte infection of ryegrass reprograms host metabolism and alters development
Source: New Phytol. 2015 Aug 25;208(4):1227–40. doi: 10.1111/nph.13614 (PMC5049663; doi:10.1111/nph.13614)
Supplement: Supplementary file 4 — Table S3 Comparison of Nanostring and RNAseq ratios [file NPH-208-1227-s004.xlsx]

## Sheet: Sheet1
Table S3: Comparison of Nanostring and RNAseq ratios
Nanostring results are presented in columns C to U, RNAseq results in columns V to Z. The raw data are highlighted in blue, the normalised data in green. The columns in orange correspond to the sum of the normalised endophyte infected and endophyte free data. The ratio correspond to the endophyte infected / endophyte free data. The same information are presented for the housekeeping genes in the …
		Nanostring																			RNAseq
		Nanostring raw counts								Nanostring normalised counts								Nanostring Ratio			Raw read counts		Normalised read counts		RNAseq Ratio
		Endophyte infected				Endophyte free				Endophyte infected				Endophyte free				Endophyte Infected	Endophyte Free	Ratio	Endophyte Infected	Endophyte Free	Endophyte Infected	Endophyte Free
		Biological replicate 1		Biological replicate 2		Biological replicate 1		Biological replicate 2		Biological replicate 1		Biological replicate 2		Biological replicate 1		Biological replicate 2
Identifiers	Predicted function	WT1.1	WT1.2	WT2.1	WT2.2	Mock1.1	Mock1.2	Mock2.1	Mock2.2	WT1.1	WT1.2	WT2.1	WT2.2	Mock1.1	Mock1.2	Mock2.1	Mock2.2
m112675	udp-glycosyltransferase 91c1-like	11	12	17	24	18	11	7	2	0.00965759	0.0108992	0.032197	0.0315789	0.0145631	0.0101946	0.012963	0.00292398	0.0843327	0.0406447	2.07488	231	75	0.0950617	0.0162232	5.8596
m122143	phospholipase a1- chloroplastic-like	96	46	33	70	6	11	3	6	0.0842845	0.0417802	0.0625	0.0921053	0.00485437	0.0101946	0.00555556	0.00877193	0.28067	0.0293765	9.55424	1475	150	0.606996	0.0324465	18.7076
m126096	Phytochromobilin synthase	282	282	229	326	455	411	221	292	0.247586	0.256131	0.433712	0.428947	0.368123	0.380908	0.409259	0.426901	1.36638	1.58519	0.861963	288	1474	0.118519	0.318841	0.371717
m129039	l-ascorbate oxidase-like	8	10	4	7	8	4	1	4	0.0070237	0.00908265	0.00757576	0.00921053	0.00647249	0.00370714	0.00185185	0.00584795	0.0328926	0.0178794	1.83969	35	32	0.0144033	0.00692191	2.08083
m147238	beta-glucosidase 11-like	60	68	22	33	79	66	37	36	0.0526778	0.061762	0.0416667	0.0434211	0.0639159	0.0611677	0.0685185	0.0526316	0.199528	0.246234	0.810318	28	300	0.0115226	0.0648929	0.177564
m151494	LDOX	1108	1019	222	312	538	501	115	149	0.972783	0.925522	0.420455	0.410526	0.435275	0.464319	0.212963	0.217836	2.72929	1.33039	2.05149	15261	5811	6.28025	1.25698	4.99631
m160224	mdr-like abc transporter	111	147	31	60	189	151	54	62	0.0974539	0.133515	0.0587121	0.0789474	0.152913	0.139944	0.1	0.0906433	0.368628	0.4835	0.762416	107	755	0.0440329	0.163314	0.269621
m16551	myosin xi-k	30	40	60	81	195	181	89	84	0.0263389	0.0363306	0.113636	0.106579	0.157767	0.167748	0.164815	0.122807	0.282885	0.613137	0.461373	77	1400	0.0316872	0.302834	0.104636
m17813	phosphatidylinositol-4-phosphate 5-kinase family	148	141	40	73	137	110	41	46	0.129939	0.128065	0.0757576	0.0960526	0.110841	0.101946	0.0759259	0.0672515	0.429814	0.355965	1.20746	369	3440	0.151852	0.744106	0.204073
m19365	Starch synthetase	565	497	208	294	567	491	265	266	0.496049	0.451408	0.393939	0.386842	0.458738	0.455051	0.490741	0.388889	1.72824	1.79342	0.963656	926	5801	0.38107	1.25481	0.303687
m20553	Cyclin dependent protein kinase	19	28	6	13	42	41	28	37	0.0166813	0.0254314	0.0113636	0.0171053	0.0339806	0.0379981	0.0518519	0.0540936	0.0705816	0.177924	0.396695	17	167	0.00699589	0.0361237	0.193665
m23366	Gibberellin 20-oxidase 1-D	91	79	37	45	99	80	13	19	0.0798946	0.071753	0.0700758	0.0592105	0.0800971	0.0741427	0.0240741	0.0277778	0.280934	0.206092	1.36315	1914	1761	0.787654	0.380921	2.06776
m27527	nrt1 ptr-like transporter	170	157	37	46	71	66	14	12	0.149254	0.142598	0.0700758	0.0605263	0.0574434	0.0611677	0.0259259	0.0175439	0.422453	0.162081	2.60644	530	90	0.218107	0.0194679	11.2034
m298163	Uroporphyrinogen decarboxylase	2595	2613	2039	2842	3716	3110	1671	2047	2.27831	2.3733	3.86174	3.73947	3.00647	2.8823	3.09444	2.99269	12.2528	11.9759	1.02312	5659	27300	2.32881	5.90526	0.394362
m301049	amino acid transporter-like	19	20	7	13	13	20	6	5	0.0166813	0.0181653	0.0132576	0.0171053	0.0105178	0.0185357	0.0111111	0.00730994	0.0652094	0.0474745	1.37357	29	4	0.0119342	0.000865239	13.7929
m41716	ZEP	16	16	12	19	14	15	7	9	0.0140474	0.0145322	0.0227273	0.025	0.0113269	0.0139018	0.012963	0.0131579	0.0763069	0.0513495	1.48603	46	47	0.01893	0.0101666	1.86199
m64240	peroxidase 1	305	297	182	207	468	364	163	181	0.267779	0.269755	0.344697	0.272368	0.378641	0.337349	0.301852	0.26462	1.1546	1.28246	0.900299	1751	1700	0.720576	0.367727	1.95954
m76617	pdr-like abc transporter	49	34	27	50	88	91	53	73	0.0430202	0.030881	0.0511364	0.0657895	0.0711974	0.0843373	0.0981481	0.106725	0.190827	0.360408	0.529475	36	709	0.0148148	0.153364	0.0965993
m82723	pdr-like abc transporter	415	434	79	121	208	152	78	89	0.364355	0.394187	0.149621	0.159211	0.168285	0.140871	0.144444	0.130117	1.06737	0.583717	1.82858	3860	977	1.58848	0.211335	7.51641
m8615	beta-galactosidase 13-like	43	38	9	8	15	13	53	77	0.0377524	0.0345141	0.0170455	0.0105263	0.0121359	0.0120482	0.0981481	0.112573	0.0998383	0.234905	0.425015	53	685	0.0218107	0.148172	0.147198
m87850	serine carboxylase ii-2	1873	1783	1592	2230	2425	2180	912	1116	1.64442	1.61944	3.01515	2.93421	1.96197	2.02039	1.68889	1.63158	9.21322	7.30283	1.2616	1192	5749	0.490535	1.24356	0.394459
																							Spearman correlation		0.9
House keeping genes
m115456	protein phosphatase 2c	1971	1898	1511	2128	2523	2166	1068	1343	1.26752	1.26576	1.4821	1.47368	1.34238	1.33498	1.32836	1.32511	5.48906	5.33082	1.02968	8916	4402	1.47104	1.4466	1.0169
m204470	mitochondrial transcription termination factor-like	104	94	83	131	123	128	66	76	0.066881	0.0626876	0.0814125	0.0907202	0.0654429	0.0788906	0.0820895	0.0749877	0.301701	0.301411	1.00096	515	244	0.0849695	0.080184	1.05968
m72793	alcohol dehydrogenase class iii	3931	3870	3841	5578	4877	4552	2408	2998	2.52797	2.58086	3.76753	3.86288	2.59484	2.80555	2.99502	2.95807	12.7392	11.3535	1.12206	41703	20406	6.88055	6.70588	1.02605
m84780	adenylate kinase	1139	1101	528	760	1236	1079	540	684	0.732476	0.734245	0.517901	0.526316	0.657622	0.665023	0.671642	0.674889	2.51094	2.66918	0.940716	3206	1684	0.528956	0.553401	0.955827
median		1555	1499.5	1019.5	1444	1879.5	1622.5	804	1013.5												6061	3043
