# Supplementary material for: Fungal endophyte infection of ryegrass reprograms host metabolism and alters development
Source: New Phytol. 2015 Aug 25;208(4):1227–40. doi: 10.1111/nph.13614 (PMC5049663; doi:10.1111/nph.13614)
Supplement: Supplementary file 5 — Table S4 Annotations of the genes predicted to encode for enzymes involved in RNA metabolism (RNA transcription, regulation of transcription, RNA processing) [file NPH-208-1227-s005.xlsx]

## Sheet: Table S2
Table S4: Annotations of the genes predicted to encode for enzymes involved in RNA metabolism (RNA transcription, regulation of transcription, RNA processing)
BINCODE, NAME and DESCRIPTION refers to the output of Mercator analysis. The “significant” column correspond to a DegSeq Qvalue < 0.05. The “function” column is extracted from the Mercator analysis. The IDENTIFIER is the ryegrass ESTs identifer
BINCODE	NAME	IDENTIFIER	DESCRIPTION	FOLD	Significant	Function
Transcription
27.2	RNA.transcription	m.12782	(loc_os02g50330.1 : 176.0) no description available & (at1g14790 : 134.0) Encodes RNA-dependent RNA polymerase. While not required for virus-induced post-transcriptional gene silencing (PTGS), it can promote turnover of viral RNAs in infected plants. Nomenclature according to Xie, et al. (2004). Involved in the production of Cucumber Mosaic Virus siRNAs.; RNA-dependent RNA polymerase 1 (RDR1); CO…	-8.00183	TRUE	Encodes RNA-dependent RNA polymerase. While not required for virus-induced post-transcriptional gene silencing (PTGS), it can promote turnover of viral RNAs in infected plants. Nomenclature according to Xie, et al. (2004). Involved in the production of Cucumber Mosaic Virus siRNAs.
27.2	RNA.transcription	m.129922	(loc_os05g05860.1 : 1180.0) no description available & (at4g35800 : 1164.0) Encodes the unique largest subunit of nuclear DNA-dependent RNA polymerase II; the ortholog of budding yeast RPB1 and a homolog of the E. coli RNA polymerase beta prime subunit.; RNA polymerase II large subunit (NRPB1); FUNCTIONS IN: DNA-directed RNA polymerase activity, DNA binding; INVOLVED IN: transcription, transcript…	-6.86181	TRUE	Encodes the unique largest subunit of nuclear DNA-dependent RNA polymerase II
27.2	RNA.transcription	m.38813	(at1g14790 : 96.3) Encodes RNA-dependent RNA polymerase. While not required for virus-induced post-transcriptional gene silencing (PTGS), it can promote turnover of viral RNAs in infected plants. Nomenclature according to Xie, et al. (2004). Involved in the production of Cucumber Mosaic Virus siRNAs.; RNA-dependent RNA polymerase 1 (RDR1); CONTAINS InterPro DOMAIN/s: RNA-dependent RNA polymerase,…	-6.55781	TRUE	Encodes RNA-dependent RNA polymerase. While not required for virus-induced post-transcriptional gene silencing (PTGS), it can promote turnover of viral RNAs in infected plants. Nomenclature according to Xie, et al. (2004). Involved in the production of Cucumber Mosaic Virus siRNAs.
27.2	RNA.transcription	m.302764	(loc_os05g23940.1 : 273.0) no description available & (at3g09360 : 182.0) Cyclin/Brf1-like TBP-binding protein; FUNCTIONS IN: RNA polymerase II transcription factor activity, transcription regulator activity, transcription activator activity, zinc ion binding, translation initiation factor activity; INVOLVED IN: translational initiation, positive regulation of transcription, regulation of transcr…	-5.30801	TRUE	Cyclin/Brf1-like TBP-binding protein
27.2	RNA.transcription	m.295370	(loc_os01g10140.1 : 347.0) no description available & (at2g19930 : 230.0) RNA-dependent RNA polymerase family protein; FUNCTIONS IN: RNA-directed RNA polymerase activity; INVOLVED IN: posttranscriptional gene silencing; LOCATED IN: cellular_component unknown; EXPRESSED IN: 14 plant structures; EXPRESSED DURING: 6 growth stages; CONTAINS InterPro DOMAIN/s: RNA-dependent RNA polymerase, eukaryotic-…	-4.77721	TRUE	RNA-dependent RNA polymerase family protein
27.2	RNA.transcription	m.47108	(loc_os02g18180.2 : 749.0) no description available & (at4g19210 : 592.0) member of RLI subfamily; RNAse l inhibitor protein 2 (RLI2); FUNCTIONS IN: transporter activity; EXPRESSED IN: 26 plant structures; EXPRESSED DURING: 15 growth stages; CONTAINS InterPro DOMAIN/s: ABC transporter-like (InterPro:IPR003439), 4Fe-4S binding domain (InterPro:IPR001450), ATPase, AAA+ type, core (InterPro:IPR00359…	-4.6339	TRUE	member of RLI subfamily
27.2	RNA.transcription	m.129925	(loc_os05g05860.1 : 1015.0) no description available & (at4g35800 : 968.0) Encodes the unique largest subunit of nuclear DNA-dependent RNA polymerase II; the ortholog of budding yeast RPB1 and a homolog of the E. coli RNA polymerase beta prime subunit.; RNA polymerase II large subunit (NRPB1); FUNCTIONS IN: DNA-directed RNA polymerase activity, DNA binding; INVOLVED IN: transcription, transcripti…	-4.42568	TRUE	Encodes the unique largest subunit of nuclear DNA-dependent RNA polymerase II
27.2	RNA.transcription	m.8997	(at1g14790 : 99.4) Encodes RNA-dependent RNA polymerase. While not required for virus-induced post-transcriptional gene silencing (PTGS), it can promote turnover of viral RNAs in infected plants. Nomenclature according to Xie, et al. (2004). Involved in the production of Cucumber Mosaic Virus siRNAs.; RNA-dependent RNA polymerase 1 (RDR1); CONTAINS InterPro DOMAIN/s: RNA-dependent RNA polymerase,…	-4.29949	FALSE	Encodes RNA-dependent RNA polymerase. While not required for virus-induced post-transcriptional gene silencing (PTGS), it can promote turnover of viral RNAs in infected plants. Nomenclature according to Xie, et al. (2004). Involved in the production of Cucumber Mosaic Virus siRNAs.
27.2	RNA.transcription	m.288252	(loc_os04g54840.1 : 317.0) no description available & (at3g23780 : 158.0) This gene encodes the second largest, catalytic subunit of the nuclear DNA-dependent RNA polymerase IV (aka RNA polymerase D). The NRPD2 protein is found at nuclear foci that overlap or are adjacent to chromocentromeres but are not fully coincident with chromocentromeres. The loss of NRPD2 leads to the loss of cytosine meth…	-4.25442	TRUE	This gene encodes the second largest, catalytic subunit of the nuclear DNA-dependent RNA polymerase IV (aka RNA polymerase D). The NRPD2 protein is found at nuclear foci that overlap or are adjacent to chromocentromeres but are not fully coincident with chromocentromeres. The loss of NRPD2 leads to the loss of cytosine methylation at pericentromeric 5S genes and AtSN1 retroelements but has no dis…
27.2	RNA.transcription	m.176463	(loc_os02g05880.1 : 884.0) no description available & (at2g40030 : 556.0) Encodes the unique largest subunit of nuclear DNA-dependent RNA polymerase V; homologous to budding yeast RPB1 and the E. coli RNA polymerase beta prime subunit. Required for normal RNA-directed DNA methylation at non-CG methylation sites and transgene silencing.; nuclear RNA polymerase D1B (NRPD1B); CONTAINS InterPro DOMAI…	-4.14572	TRUE	Encodes the unique largest subunit of nuclear DNA-dependent RNA polymerase V
27.2	RNA.transcription	m.3533	(loc_os04g48370.1 : 167.0) no description available & (at1g63020 : 106.0) Encodes one of two alternative largest subunits of a putative plant-specific RNA polymerase IV (aka RNA polymerase D). Required for posttranscriptional gene silencing.; nuclear RNA polymerase D1A (NRPD1A); FUNCTIONS IN: DNA-directed RNA polymerase activity, DNA binding; INVOLVED IN: in 7 processes; LOCATED IN: nucleus, DNA-…	-3.66253	TRUE	Encodes one of two alternative largest subunits of a putative plant-specific RNA polymerase IV (aka RNA polymerase D). Required for posttranscriptional gene silencing.
27.2	RNA.transcription	m.210045	(at1g63020 : 921.0) Encodes one of two alternative largest subunits of a putative plant-specific RNA polymerase IV (aka RNA polymerase D). Required for posttranscriptional gene silencing.; nuclear RNA polymerase D1A (NRPD1A); FUNCTIONS IN: DNA-directed RNA polymerase activity, DNA binding; INVOLVED IN: in 7 processes; LOCATED IN: nucleus, DNA-directed RNA polymerase IV complex; EXPRESSED IN: 9 pl…	-3.61899	TRUE	Encodes one of two alternative largest subunits of a putative plant-specific RNA polymerase IV (aka RNA polymerase D). Required for posttranscriptional gene silencing.
27.2	RNA.transcription	m.226767	(loc_os07g48350.1 : 321.0) no description available & (at3g23590 : 163.0) REF4-related 1 (RFR1); BEST Arabidopsis thaliana protein match is: reduced epidermal fluorescence 4 (TAIR:AT2G48110.1); Has 143 Blast hits to 139 proteins in 18 species: Archae - 0; Bacteria - 0; Metazoa - 0; Fungi - 0; Plants - 143; Viruses - 0; Other Eukaryotes - 0 (source: NCBI BLink). & (reliability: 326.0) & (original …	-3.59061	TRUE	REF4-related 1 (RFR1)
27.2	RNA.transcription	m.300831	(loc_os03g18410.1 : 583.0) no description available & (at1g60620 : 448.0) RNA polymerase I subunit 43 (RPAC43); FUNCTIONS IN: DNA-directed RNA polymerase activity, protein dimerization activity, DNA binding; INVOLVED IN: transcription; EXPRESSED IN: 11 plant structures; EXPRESSED DURING: 4 anthesis, C globular stage, petal differentiation and expansion stage, E expanded cotyledon stage, D bilater…	-3.55691	TRUE	RNA polymerase I subunit 43 (RPAC43)
27.2	RNA.transcription	m.295545	(loc_os01g10140.1 : 723.0) no description available & (at2g19930 : 535.0) RNA-dependent RNA polymerase family protein; FUNCTIONS IN: RNA-directed RNA polymerase activity; INVOLVED IN: posttranscriptional gene silencing; LOCATED IN: cellular_component unknown; EXPRESSED IN: 14 plant structures; EXPRESSED DURING: 6 growth stages; CONTAINS InterPro DOMAIN/s: RNA-dependent RNA polymerase, eukaryotic-…	-3.49191	TRUE	RNA-dependent RNA polymerase family protein
27.2	RNA.transcription	m.174370	(loc_os03g28960.1 : 1859.0) no description available & (at5g45140 : 1476.0) Encodes a subunit of RNA polymerase III (aka RNA polymerase C).; nuclear RNA polymerase C2 (NRPC2); FUNCTIONS IN: DNA-directed RNA polymerase activity, ribonucleoside binding, DNA binding; INVOLVED IN: transcription; LOCATED IN: cellular_component unknown; EXPRESSED IN: 22 plant structures; EXPRESSED DURING: 13 growth sta…	-3.40105	TRUE	Encodes a subunit of RNA polymerase III (aka RNA polymerase C).
27.2	RNA.transcription	m.118558	(loc_os02g42670.1 : 229.0) no description available & (at3g15390 : 97.4) Encodes a novel protein that is similar to PRL1 interacting factor and is involved in virus induced silencing.; silencing defective 5 (SDE5); FUNCTIONS IN: molecular_function unknown; INVOLVED IN: production of ta-siRNAs involved in RNA interference; LOCATED IN: cellular_component unknown; EXPRESSED IN: 21 plant structures; …	-3.34921	TRUE	Encodes a novel protein that is similar to PRL1 interacting factor and is involved in virus induced silencing.
27.2	RNA.transcription	m.313647	(loc_os02g50330.1 : 283.0) no description available & (at1g14790 : 251.0) Encodes RNA-dependent RNA polymerase. While not required for virus-induced post-transcriptional gene silencing (PTGS), it can promote turnover of viral RNAs in infected plants. Nomenclature according to Xie, et al. (2004). Involved in the production of Cucumber Mosaic Virus siRNAs.; RNA-dependent RNA polymerase 1 (RDR1); CO…	-3.34405	FALSE	Encodes RNA-dependent RNA polymerase. While not required for virus-induced post-transcriptional gene silencing (PTGS), it can promote turnover of viral RNAs in infected plants. Nomenclature according to Xie, et al. (2004). Involved in the production of Cucumber Mosaic Virus siRNAs.
27.2	RNA.transcription	m.122592	(loc_os08g16780.1 : 710.0) no description available & (at5g49530 : 266.0) SIN-like family protein; Has 1807 Blast hits to 1807 proteins in 277 species: Archae - 0; Bacteria - 0; Metazoa - 736; Fungi - 347; Plants - 385; Viruses - 0; Other Eukaryotes - 339 (source: NCBI BLink). & (ipr006886 : 159.44049) DNA-directed RNA polymerase III subunit Rpc5 & (reliability: 532.0) & (original description: g.…	-3.33158	TRUE	SIN-like family protein
27.2	RNA.transcription	m.41331	(p50159|tbp2_maize : 380.0) TATA-box-binding protein 2 (TATA-box factor 2) (TATA-binding factor 2) (TATA sequence-binding protein 2) (TBP-2) (Transcription initiation factor TFIID TBP-2 subunit) - Zea mays (Maize) & (loc_os03g45410.1 : 379.0) no description available & (at1g55520 : 362.0) TATA-box binding protein. Required for basal transcription. Acts facilitating the recruitment of TFIID to the…	-3.3075	TRUE	TATA-box-binding protein 2 (TATA-box factor 2) (TATA-binding factor 2) (TATA sequence-binding protein 2) (TBP-2) (Transcription initiation factor TFIID TBP-2 subunit)
27.2	RNA.transcription	m.176466	(loc_os02g05880.1 : 468.0) no description available & (at2g40030 : 317.0) Encodes the unique largest subunit of nuclear DNA-dependent RNA polymerase V; homologous to budding yeast RPB1 and the E. coli RNA polymerase beta prime subunit. Required for normal RNA-directed DNA methylation at non-CG methylation sites and transgene silencing.; nuclear RNA polymerase D1B (NRPD1B); CONTAINS InterPro DOMAI…	-3.16943	TRUE	Encodes the unique largest subunit of nuclear DNA-dependent RNA polymerase V
27.2	RNA.transcription	m.68185	(q02879|tbp2_wheat : 377.0) TATA-box-binding protein 2 (TATA-box factor 2) (TATA-binding factor 2) (TATA sequence-binding protein 2) (TBP-2) (Transcription initiation factor TFIID TBP-2 subunit) - Triticum aestivum (Wheat) & (loc_os03g45410.1 : 377.0) no description available & (at1g55520 : 357.0) TATA-box binding protein. Required for basal transcription. Acts facilitating the recruitment of TFI…	-3.13954	TRUE	TATA-box-binding protein 2 (TATA-box factor 2) (TATA-binding factor 2) (TATA sequence-binding protein 2) (TBP-2) (Transcription initiation factor TFIID TBP-2 subunit)
27.2	RNA.transcription	m.18558	(loc_os11g34350.1 : 1163.0) no description available & (at4g19210 : 1097.0) member of RLI subfamily; RNAse l inhibitor protein 2 (RLI2); FUNCTIONS IN: transporter activity; EXPRESSED IN: 26 plant structures; EXPRESSED DURING: 15 growth stages; CONTAINS InterPro DOMAIN/s: ABC transporter-like (InterPro:IPR003439), 4Fe-4S binding domain (InterPro:IPR001450), ATPase, AAA+ type, core (InterPro:IPR003…	-3.13695	TRUE	member of RLI subfamily
27.2	RNA.transcription	m.262709	(loc_os03g44484.1 : 2280.0) no description available & (at4g21710 : 2144.0) Encodes the unique second-largest subunit of DNA-dependent RNA polymerase II; the ortholog of budding yeast RPB2 and a homolog of the E. coli RNA polymerase beta subunit.; NRPB2; CONTAINS InterPro DOMAIN/s: DNA-directed RNA polymerase, subunit 2, domain 6 (InterPro:IPR007120), RNA polymerase Rpb2, domain 7 (InterPro:IPR00…	-3.11899	TRUE	Encodes the unique second-largest subunit of DNA-dependent RNA polymerase II
27.2	RNA.transcription	m.267196	(loc_os02g43750.1 : 183.0) no description available & (at5g43130 : 90.9) TBP-associated factor 4 (TAF4); FUNCTIONS IN: transcription initiation factor activity; INVOLVED IN: transcription initiation; LOCATED IN: transcription factor TFIID complex; EXPRESSED IN: 25 plant structures; EXPRESSED DURING: 15 growth stages; CONTAINS InterPro DOMAIN/s: Transcription initiation factor TFIID component TAF4…	-3.04904	TRUE	TBP-associated factor 4 (TAF4)
27.2	RNA.transcription	m.25813	(loc_os07g11000.1 : 1942.0) no description available & (at3g23590 : 1242.0) REF4-related 1 (RFR1); BEST Arabidopsis thaliana protein match is: reduced epidermal fluorescence 4 (TAIR:AT2G48110.1); Has 143 Blast hits to 139 proteins in 18 species: Archae - 0; Bacteria - 0; Metazoa - 0; Fungi - 0; Plants - 143; Viruses - 0; Other Eukaryotes - 0 (source: NCBI BLink). & (reliability: 2484.0) & (origin…	-2.95237	TRUE	REF4-related 1 (RFR1)
27.2	RNA.transcription	m.250002	(loc_os09g07120.1 : 1561.0) no description available & (q8l6j5|rpo1b_tobac : 1373.0) DNA-directed RNA polymerase 1B, mitochondrial precursor (EC 2.7.7.6) (T7 bacteriophage-type single subunit RNA polymerase 1B) (NictaRpoT1-tom) - Nicotiana tabacum (Common tobacco) & (at5g15700 : 1244.0) Nucleus encoded plastid RNA polymerase. Localized in mitochondria and chloroplast.; DNA/RNA polymerases superfa…	-2.92819	TRUE	DNA-directed RNA polymerase 1B, mitochondrial precursor (EC 2.7.7.6) (T7 bacteriophage-type single subunit RNA polymerase 1B) (NictaRpoT1-tom)
27.2	RNA.transcription	m.167969	(loc_os01g48720.1 : 731.0) no description available & (at3g49000 : 275.0) RNA polymerase III subunit RPC82 family protein; FUNCTIONS IN: DNA-directed RNA polymerase activity, DNA binding; INVOLVED IN: transcription; LOCATED IN: endomembrane system; EXPRESSED IN: 23 plant structures; EXPRESSED DURING: 13 growth stages; CONTAINS InterPro DOMAIN/s: RNA polymerase III subunit RPC82-related, helix-tur…	-2.72959	TRUE	RNA polymerase III subunit RPC82 family protein
27.2	RNA.transcription	m.154763	(p12073|rpoa_wheat : 620.0) DNA-directed RNA polymerase alpha chain (EC 2.7.7.6) (PEP) (Plastid-encoded RNA polymerase subunit alpha) (RNA polymerase subunit alpha) - Triticum aestivum (Wheat) & (loc_os01g57944.1 : 584.0) no description available & (atcg00740 : 452.0) RNA polymerase alpha subunit; RNA polymerase subunit alpha (RPOA); FUNCTIONS IN: DNA-directed RNA polymerase activity; INVOLVED IN…	-2.68382	TRUE	DNA-directed RNA polymerase alpha chain (EC 2.7.7.6) (PEP) (Plastid-encoded RNA polymerase subunit alpha) (RNA polymerase subunit alpha)
27.2	RNA.transcription	m.267180	(loc_os02g43750.1 : 580.0) no description available & (at5g43130 : 228.0) TBP-associated factor 4 (TAF4); FUNCTIONS IN: transcription initiation factor activity; INVOLVED IN: transcription initiation; LOCATED IN: transcription factor TFIID complex; EXPRESSED IN: 25 plant structures; EXPRESSED DURING: 15 growth stages; CONTAINS InterPro DOMAIN/s: Transcription initiation factor TFIID component TAF…	-2.672	TRUE	TBP-associated factor 4 (TAF4)
27.2	RNA.transcription	m.295418	(loc_os01g10140.2 : 379.0) no description available & (at2g19910 : 312.0) RNA-dependent RNA polymerase family protein; CONTAINS InterPro DOMAIN/s: RNA-dependent RNA polymerase, eukaryotic-type (InterPro:IPR007855); BEST Arabidopsis thaliana protein match is: RNA-dependent RNA polymerase family protein (TAIR:AT2G19920.1); Has 35333 Blast hits to 34131 proteins in 2444 species: Archae - 798; Bacter…	-2.66865	TRUE	RNA-dependent RNA polymerase family protein
27.2	RNA.transcription	m.199418	(loc_os01g73430.1 : 1704.0) no description available & (at2g40030 : 914.0) Encodes the unique largest subunit of nuclear DNA-dependent RNA polymerase V; homologous to budding yeast RPB1 and the E. coli RNA polymerase beta prime subunit. Required for normal RNA-directed DNA methylation at non-CG methylation sites and transgene silencing.; nuclear RNA polymerase D1B (NRPD1B); CONTAINS InterPro DOMA…	-2.66159	TRUE	Encodes the unique largest subunit of nuclear DNA-dependent RNA polymerase V
27.2	RNA.transcription	m.8907	(loc_os05g05860.1 : 2754.0) no description available & (at4g35800 : 2644.0) Encodes the unique largest subunit of nuclear DNA-dependent RNA polymerase II; the ortholog of budding yeast RPB1 and a homolog of the E. coli RNA polymerase beta prime subunit.; RNA polymerase II large subunit (NRPB1); FUNCTIONS IN: DNA-directed RNA polymerase activity, DNA binding; INVOLVED IN: transcription, transcript…	-2.647	TRUE	Encodes the unique largest subunit of nuclear DNA-dependent RNA polymerase II
27.2	RNA.transcription	m.68731	(loc_os08g07480.1 : 1765.0) no description available & (at3g23780 : 1313.0) This gene encodes the second largest, catalytic subunit of the nuclear DNA-dependent RNA polymerase IV (aka RNA polymerase D). The NRPD2 protein is found at nuclear foci that overlap or are adjacent to chromocentromeres but are not fully coincident with chromocentromeres. The loss of NRPD2 leads to the loss of cytosine me…	-2.57234	TRUE	This gene encodes the second largest, catalytic subunit of the nuclear DNA-dependent RNA polymerase IV (aka RNA polymerase D). The NRPD2 protein is found at nuclear foci that overlap or are adjacent to chromocentromeres but are not fully coincident with chromocentromeres. The loss of NRPD2 leads to the loss of cytosine methylation at pericentromeric 5S genes and AtSN1 retroelements but has no dis…
27.2	RNA.transcription	m.179658	(loc_os05g23940.1 : 764.0) no description available & (at3g09360 : 370.0) Cyclin/Brf1-like TBP-binding protein; FUNCTIONS IN: RNA polymerase II transcription factor activity, transcription regulator activity, transcription activator activity, zinc ion binding, translation initiation factor activity; INVOLVED IN: translational initiation, positive regulation of transcription, regulation of transcr…	-2.51722	TRUE	Cyclin/Brf1-like TBP-binding protein
27.2	RNA.transcription	m.249526	(loc_os07g48350.1 : 1516.0) no description available & (at3g23590 : 660.0) REF4-related 1 (RFR1); BEST Arabidopsis thaliana protein match is: reduced epidermal fluorescence 4 (TAIR:AT2G48110.1); Has 143 Blast hits to 139 proteins in 18 species: Archae - 0; Bacteria - 0; Metazoa - 0; Fungi - 0; Plants - 143; Viruses - 0; Other Eukaryotes - 0 (source: NCBI BLink). & (reliability: 1320.0) & (origina…	-2.50759	TRUE	REF4-related 1 (RFR1)
27.2	RNA.transcription	m.256791	(at1g14790 : 1226.0) Encodes RNA-dependent RNA polymerase. While not required for virus-induced post-transcriptional gene silencing (PTGS), it can promote turnover of viral RNAs in infected plants. Nomenclature according to Xie, et al. (2004). Involved in the production of Cucumber Mosaic Virus siRNAs.; RNA-dependent RNA polymerase 1 (RDR1); CONTAINS InterPro DOMAIN/s: RNA-dependent RNA polymeras…	-2.47578	TRUE	Encodes RNA-dependent RNA polymerase. While not required for virus-induced post-transcriptional gene silencing (PTGS), it can promote turnover of viral RNAs in infected plants. Nomenclature according to Xie, et al. (2004). Involved in the production of Cucumber Mosaic Virus siRNAs.
27.2	RNA.transcription	m.38494	(loc_os11g34350.1 : 298.0) no description available & (at4g19210 : 284.0) member of RLI subfamily; RNAse l inhibitor protein 2 (RLI2); FUNCTIONS IN: transporter activity; EXPRESSED IN: 26 plant structures; EXPRESSED DURING: 15 growth stages; CONTAINS InterPro DOMAIN/s: ABC transporter-like (InterPro:IPR003439), 4Fe-4S binding domain (InterPro:IPR001450), ATPase, AAA+ type, core (InterPro:IPR00359…	-2.45938	TRUE	member of RLI subfamily
27.2	RNA.transcription	m.96293	(loc_os03g32590.1 : 635.0) no description available & (at5g43130 : 261.0) TBP-associated factor 4 (TAF4); FUNCTIONS IN: transcription initiation factor activity; INVOLVED IN: transcription initiation; LOCATED IN: transcription factor TFIID complex; EXPRESSED IN: 25 plant structures; EXPRESSED DURING: 15 growth stages; CONTAINS InterPro DOMAIN/s: Transcription initiation factor TFIID component TAF…	-2.4388	TRUE	TBP-associated factor 4 (TAF4)
27.2	RNA.transcription	m.226770	(loc_os05g24684.1 : 1217.0) no description available & (at3g23590 : 721.0) REF4-related 1 (RFR1); BEST Arabidopsis thaliana protein match is: reduced epidermal fluorescence 4 (TAIR:AT2G48110.1); Has 143 Blast hits to 139 proteins in 18 species: Archae - 0; Bacteria - 0; Metazoa - 0; Fungi - 0; Plants - 143; Viruses - 0; Other Eukaryotes - 0 (source: NCBI BLink). & (reliability: 1442.0) & (origina…	-2.38861	TRUE	REF4-related 1 (RFR1)
27.2	RNA.transcription	m.173535	(at3g57660 : 1335.0) Encodes a subunit of RNA polymerase I (aka RNA polymerase A).; nuclear RNA polymerase A1 (NRPA1); FUNCTIONS IN: DNA-directed RNA polymerase activity, DNA binding, zinc ion binding; INVOLVED IN: transcription; LOCATED IN: nucleus; EXPRESSED IN: 24 plant structures; EXPRESSED DURING: 13 growth stages; CONTAINS InterPro DOMAIN/s: RNA polymerase, N-terminal (InterPro:IPR006592), …	-2.33074	TRUE	Encodes a subunit of RNA polymerase I (aka RNA polymerase A).
27.2	RNA.transcription	m.38497	(loc_os11g34350.1 : 209.0) no description available & (at4g19210 : 199.0) member of RLI subfamily; RNAse l inhibitor protein 2 (RLI2); FUNCTIONS IN: transporter activity; EXPRESSED IN: 26 plant structures; EXPRESSED DURING: 15 growth stages; CONTAINS InterPro DOMAIN/s: ABC transporter-like (InterPro:IPR003439), 4Fe-4S binding domain (InterPro:IPR001450), ATPase, AAA+ type, core (InterPro:IPR00359…	-2.28475	TRUE	member of RLI subfamily
27.2	RNA.transcription	m.288246	(loc_os04g54840.1 : 1955.0) no description available & (at3g23780 : 1295.0) This gene encodes the second largest, catalytic subunit of the nuclear DNA-dependent RNA polymerase IV (aka RNA polymerase D). The NRPD2 protein is found at nuclear foci that overlap or are adjacent to chromocentromeres but are not fully coincident with chromocentromeres. The loss of NRPD2 leads to the loss of cytosine me…	-2.26788	TRUE	This gene encodes the second largest, catalytic subunit of the nuclear DNA-dependent RNA polymerase IV (aka RNA polymerase D). The NRPD2 protein is found at nuclear foci that overlap or are adjacent to chromocentromeres but are not fully coincident with chromocentromeres. The loss of NRPD2 leads to the loss of cytosine methylation at pericentromeric 5S genes and AtSN1 retroelements but has no dis…
27.2	RNA.transcription	m.128772	(loc_os01g10140.1 : 994.0) no description available & (at2g19930 : 655.0) RNA-dependent RNA polymerase family protein; FUNCTIONS IN: RNA-directed RNA polymerase activity; INVOLVED IN: posttranscriptional gene silencing; LOCATED IN: cellular_component unknown; EXPRESSED IN: 14 plant structures; EXPRESSED DURING: 6 growth stages; CONTAINS InterPro DOMAIN/s: RNA-dependent RNA polymerase, eukaryotic-…	-2.26398	TRUE	RNA-dependent RNA polymerase family protein
27.2	RNA.transcription	m.249998	(loc_os06g44230.1 : 1506.0) no description available & (q8l6j1|rpo3b_tobac : 1077.0) DNA-directed RNA polymerase 3B, chloroplast precursor (EC 2.7.7.6) (T7 bacteriophage-type single subunit RNA polymerase 3B) (NictaRpoT3-tom) - Nicotiana tabacum (Common tobacco) & (at2g24120 : 1053.0) SCABRA 3 (SCA3); FUNCTIONS IN: DNA-directed RNA polymerase activity, protein binding, DNA binding; INVOLVED IN: t…	-2.22772	TRUE	DNA-directed RNA polymerase 3B, chloroplast precursor (EC 2.7.7.6) (T7 bacteriophage-type single subunit RNA polymerase 3B) (NictaRpoT3-tom)
27.2	RNA.transcription	m.160728	(loc_os10g35290.1 : 1650.0) no description available & (at1g29940 : 1388.0) Encodes a subunit of RNA polymerase 1 (aka RNA polymerase A).; nuclear RNA polymerase A2 (NRPA2); FUNCTIONS IN: DNA-directed RNA polymerase activity, ribonucleoside binding, DNA binding; INVOLVED IN: transcription; LOCATED IN: nucleus; EXPRESSED IN: 22 plant structures; EXPRESSED DURING: 13 growth stages; CONTAINS InterPr…	-2.17167	TRUE	Encodes a subunit of RNA polymerase 1 (aka RNA polymerase A).
27.2	RNA.transcription	m.23743	(loc_os05g23940.1 : 125.0) no description available & (at2g45100 : 83.2) Cyclin/Brf1-like TBP-binding protein; FUNCTIONS IN: RNA polymerase II transcription factor activity, transcription regulator activity, transcription activator activity, zinc ion binding, translation initiation factor activity; INVOLVED IN: translational initiation, positive regulation of transcription, regulation of transcri…	-2.14975	TRUE	Cyclin/Brf1-like TBP-binding protein
27.2	RNA.transcription	m.287487	(loc_os04g43420.1 : 298.0) no description available & (at4g13670 : 268.0) plastid transcriptionally active 5 (PTAC5); FUNCTIONS IN: unfolded protein binding, heat shock protein binding; INVOLVED IN: protein folding, metabolic process; LOCATED IN: plastid chromosome, chloroplast thylakoid membrane, chloroplast, nucleoid, chloroplast envelope; EXPRESSED IN: 21 plant structures; EXPRESSED DURING: 13…	-2.11231	TRUE	plastid transcriptionally active 5 (PTAC5)
27.2	RNA.transcription	m.302724	(loc_os04g39160.1 : 1618.0) no description available & (at4g11130 : 1043.0) Encodes RNA-dependent RNA polymerase that is required for endogenous siRNA (but not miRNA) formation. Nomenclature according to Xie, et al. (2004).; RNA-dependent RNA polymerase 2 (RDR2); CONTAINS InterPro DOMAIN/s: RNA-dependent RNA polymerase, eukaryotic-type (InterPro:IPR007855); BEST Arabidopsis thaliana protein match…	-2.10954	TRUE	Encodes RNA-dependent RNA polymerase that is required for endogenous siRNA (but not miRNA) formation. Nomenclature according to Xie, et al. (2004).
27.2	RNA.transcription	m.127852	(loc_os04g41490.1 : 2284.0) no description available & (at5g60040 : 1552.0) Encodes a subunit of RNA polymerase III (aka RNA polymerase C).; nuclear RNA polymerase C1 (NRPC1); FUNCTIONS IN: DNA-directed RNA polymerase activity, ribonucleoside binding, DNA binding, zinc ion binding; INVOLVED IN: transcription; LOCATED IN: nucleus; EXPRESSED IN: 21 plant structures; EXPRESSED DURING: 13 growth stag…	-2.01891	TRUE	Encodes a subunit of RNA polymerase III (aka RNA polymerase C).
27.2	RNA.transcription	m.118559	(loc_os02g42670.1 : 315.0) no description available & (at3g15390 : 98.6) Encodes a novel protein that is similar to PRL1 interacting factor and is involved in virus induced silencing.; silencing defective 5 (SDE5); FUNCTIONS IN: molecular_function unknown; INVOLVED IN: production of ta-siRNAs involved in RNA interference; LOCATED IN: cellular_component unknown; EXPRESSED IN: 21 plant structures; …	-2.00643	TRUE	Encodes a novel protein that is similar to PRL1 interacting factor and is involved in virus induced silencing.
27.2	RNA.transcription	m.231492	(loc_os04g38630.1 : 1136.0) no description available & (at5g39840 : 804.0) ATP-dependent RNA helicase, mitochondrial, putative; FUNCTIONS IN: helicase activity, ATP-dependent RNA helicase activity, nucleic acid binding, ATP binding; INVOLVED IN: biological_process unknown; LOCATED IN: mitochondrion; EXPRESSED IN: 14 plant structures; EXPRESSED DURING: 7 growth stages; CONTAINS InterPro DOMAIN/s: …	-1.99408	FALSE	ATP-dependent RNA helicase, mitochondrial, putative
27.2	RNA.transcription	m.174369	(loc_os03g28960.2 : 185.0) no description available & (at5g45140 : 132.0) Encodes a subunit of RNA polymerase III (aka RNA polymerase C).; nuclear RNA polymerase C2 (NRPC2); FUNCTIONS IN: DNA-directed RNA polymerase activity, ribonucleoside binding, DNA binding; INVOLVED IN: transcription; LOCATED IN: cellular_component unknown; EXPRESSED IN: 22 plant structures; EXPRESSED DURING: 13 growth stage…	-1.9706	FALSE	Encodes a subunit of RNA polymerase III (aka RNA polymerase C).
27.2	RNA.transcription	m.179597	(loc_os05g23940.1 : 756.0) no description available & (at3g09360 : 361.0) Cyclin/Brf1-like TBP-binding protein; FUNCTIONS IN: RNA polymerase II transcription factor activity, transcription regulator activity, transcription activator activity, zinc ion binding, translation initiation factor activity; INVOLVED IN: translational initiation, positive regulation of transcription, regulation of transcr…	-1.9696	FALSE	Cyclin/Brf1-like TBP-binding protein
27.2	RNA.transcription	m.179566	(loc_os05g23940.1 : 756.0) no description available & (at3g09360 : 361.0) Cyclin/Brf1-like TBP-binding protein; FUNCTIONS IN: RNA polymerase II transcription factor activity, transcription regulator activity, transcription activator activity, zinc ion binding, translation initiation factor activity; INVOLVED IN: translational initiation, positive regulation of transcription, regulation of transcr…	-1.9673	FALSE	Cyclin/Brf1-like TBP-binding protein
27.2	RNA.transcription	m.67391	(loc_os01g62820.1 : 468.0) no description available & (at1g17440 : 162.0) Encodes one of two Arabidopsis proteins with similarity to the TBP-associated factor TAF12. The gene product is an EIN3-interacting TFIID transcription factor required for proper ethylene response, including ERF1 induction. Loss of function mutants show enhanced response to ethylene. Located in nucleus and expressed through…	-1.96408	FALSE	Encodes one of two Arabidopsis proteins with similarity to the TBP-associated factor TAF12. The gene product is an EIN3-interacting TFIID transcription factor required for proper ethylene response, including ERF1 induction. Loss of function mutants show enhanced response to ethylene. Located in nucleus and expressed throughout the plant. Required for ERF1 expression.
27.2	RNA.transcription	m.106960	(loc_os06g48230.1 : 252.0) no description available & (at3g59600 : 200.0) One of two highly similar proteins that can serve as non-catalytic subunits of Nuclear RNA polymerases II, IV and V; homologous to budding yeast RPB8. Probably redundant with At1g54250.; NRPB8B; FUNCTIONS IN: DNA-directed RNA polymerase activity; INVOLVED IN: transcription; LOCATED IN: DNA-directed RNA polymerase II, core c…	-1.95104	FALSE	One of two highly similar proteins that can serve as non-catalytic subunits of Nuclear RNA polymerases II, IV and V
27.2	RNA.transcription	m.176456	(loc_os02g05880.1 : 1470.0) no description available & (at2g40030 : 841.0) Encodes the unique largest subunit of nuclear DNA-dependent RNA polymerase V; homologous to budding yeast RPB1 and the E. coli RNA polymerase beta prime subunit. Required for normal RNA-directed DNA methylation at non-CG methylation sites and transgene silencing.; nuclear RNA polymerase D1B (NRPD1B); CONTAINS InterPro DOMA…	-1.892	FALSE	Encodes the unique largest subunit of nuclear DNA-dependent RNA polymerase V
27.2	RNA.transcription	m.89151	(loc_os05g22614.1 : 491.0) no description available & (at3g46780 : 285.0) plastid transcriptionally active 16 (PTAC16); FUNCTIONS IN: binding, catalytic activity; INVOLVED IN: metabolic process; LOCATED IN: in 6 components; EXPRESSED IN: 21 plant structures; EXPRESSED DURING: 14 growth stages; CONTAINS InterPro DOMAIN/s: NAD(P)-binding domain (InterPro:IPR016040), NmrA-like (InterPro:IPR008030); …	-1.86388	FALSE	plastid transcriptionally active 16 (PTAC16)
27.2	RNA.transcription	m.31183	(loc_os02g55630.1 : 603.0) no description available & (at1g80480 : 522.0) plastid transcriptionally active 17 (PTAC17); LOCATED IN: plastid chromosome, chloroplast stroma, chloroplast, nucleoid; EXPRESSED IN: 23 plant structures; EXPRESSED DURING: 13 growth stages; CONTAINS InterPro DOMAIN/s: Cobalamin (vitamin B12) biosynthesis CobW-like (InterPro:IPR003495), Cobalamin (vitamin B12) biosynthesis…	-1.83358	FALSE	plastid transcriptionally active 17 (PTAC17)
27.2	RNA.transcription	m.23138	(loc_os08g25460.1 : 676.0) no description available & (at1g03280 : 438.0) Transcription factor TFIIE, alpha subunit; FUNCTIONS IN: RNA polymerase II transcription factor activity, transcription initiation factor activity; INVOLVED IN: transcription initiation from RNA polymerase II promoter; LOCATED IN: endomembrane system, transcription factor TFIIE complex; EXPRESSED IN: 24 plant structures; EX…	-1.78507	FALSE	Transcription factor TFIIE, alpha subunit
27.2	RNA.transcription	m.126593	(loc_os10g10990.1 : 506.0) no description available & (ipr008851 : 215.44975) Transcription initiation factor IIF, alpha subunit & (at4g12610 : 186.0) RAP74; FUNCTIONS IN: RNA polymerase II transcription factor activity, transcription initiation factor activity, DNA binding, transcription activator activity, catalytic activity; INVOLVED IN: transcription initiation from RNA polymerase II promoter…	-1.75446	FALSE	Transcription initiation factor IIF, alpha subuni
27.2	RNA.transcription	m.95488	(loc_os11g34350.1 : 387.0) no description available & (at4g19210 : 371.0) member of RLI subfamily; RNAse l inhibitor protein 2 (RLI2); FUNCTIONS IN: transporter activity; EXPRESSED IN: 26 plant structures; EXPRESSED DURING: 15 growth stages; CONTAINS InterPro DOMAIN/s: ABC transporter-like (InterPro:IPR003439), 4Fe-4S binding domain (InterPro:IPR001450), ATPase, AAA+ type, core (InterPro:IPR00359…	-1.7046	FALSE	member of RLI subfamily
27.2	RNA.transcription	m.212609	(loc_os01g34350.1 : 1888.0) no description available & (at3g49500 : 1370.0) Encodes RNA-dependent RNA polymerase. Involved in trans-acting siRNA and other siRNA biogenesis. Required for post-transcriptional gene silencing and natural virus resistance.; RNA-dependent RNA polymerase 6 (RDR6); CONTAINS InterPro DOMAIN/s: RNA-dependent RNA polymerase, eukaryotic-type (InterPro:IPR007855); BEST Arabid…	-1.63489	FALSE	Encodes RNA-dependent RNA polymerase. Involved in trans-acting siRNA and other siRNA biogenesis. Required for post-transcriptional gene silencing and natural virus resistance.
27.2	RNA.transcription	m.40039	(loc_os01g63940.1 : 280.0) no description available & (at3g10070 : 165.0) Encodes one of two Arabidopsis proteins with similarity to the TBP-associated factor TAF12.; TBP-associated factor 12 (TAF12); FUNCTIONS IN: DNA binding, transcription initiation factor activity; INVOLVED IN: transcription initiation; LOCATED IN: chloroplast, transcription factor TFIID complex; EXPRESSED IN: 22 plant struct…	-1.63194	FALSE	Encodes one of two Arabidopsis proteins with similarity to the TBP-associated factor TAF12.
27.2	RNA.transcription	m.321695	(loc_os04g41490.1 : 259.0) no description available & (at5g60040 : 193.0) Encodes a subunit of RNA polymerase III (aka RNA polymerase C).; nuclear RNA polymerase C1 (NRPC1); FUNCTIONS IN: DNA-directed RNA polymerase activity, ribonucleoside binding, DNA binding, zinc ion binding; INVOLVED IN: transcription; LOCATED IN: nucleus; EXPRESSED IN: 21 plant structures; EXPRESSED DURING: 13 growth stages…	-1.61231	FALSE	Encodes a subunit of RNA polymerase III (aka RNA polymerase C).
27.2	RNA.transcription	m.295332	(loc_os01g10130.1 : 229.0) no description available & (at2g19910 : 144.0) RNA-dependent RNA polymerase family protein; CONTAINS InterPro DOMAIN/s: RNA-dependent RNA polymerase, eukaryotic-type (InterPro:IPR007855); BEST Arabidopsis thaliana protein match is: RNA-dependent RNA polymerase family protein (TAIR:AT2G19920.1); Has 35333 Blast hits to 34131 proteins in 2444 species: Archae - 798; Bacter…	-1.61171	FALSE	RNA-dependent RNA polymerase family protein
27.2	RNA.transcription	m.10132	(loc_os10g25770.2 : 391.0) no description available & (at4g20330 : 291.0) Transcription initiation factor TFIIE, beta subunit; FUNCTIONS IN: RNA polymerase II transcription factor activity; INVOLVED IN: transcription initiation from RNA polymerase II promoter; LOCATED IN: transcription factor TFIIE complex; EXPRESSED IN: 24 plant structures; EXPRESSED DURING: 15 growth stages; CONTAINS InterPro D…	-1.60166	FALSE	Transcription initiation factor TFIIE, beta subunit
27.2	RNA.transcription	m.185083	(loc_os03g09920.1 : 382.0) no description available & (at5g10070 : 319.0) RNase L inhibitor protein-related; FUNCTIONS IN: molecular_function unknown; INVOLVED IN: biological_process unknown; LOCATED IN: cytosol, nucleus; EXPRESSED IN: 24 plant structures; EXPRESSED DURING: 13 growth stages; CONTAINS InterPro DOMAIN/s: Protein of unknown function DUF367 (InterPro:IPR007177), RNase L inhibitor RLI…	-1.6014	FALSE	RNase L inhibitor protein-related
27.2	RNA.transcription	m.45847	(at1g14790 : 84.7) Encodes RNA-dependent RNA polymerase. While not required for virus-induced post-transcriptional gene silencing (PTGS), it can promote turnover of viral RNAs in infected plants. Nomenclature according to Xie, et al. (2004). Involved in the production of Cucumber Mosaic Virus siRNAs.; RNA-dependent RNA polymerase 1 (RDR1); CONTAINS InterPro DOMAIN/s: RNA-dependent RNA polymerase,…	-1.5924	FALSE	Encodes RNA-dependent RNA polymerase. While not required for virus-induced post-transcriptional gene silencing (PTGS), it can promote turnover of viral RNAs in infected plants. Nomenclature according to Xie, et al. (2004). Involved in the production of Cucumber Mosaic Virus siRNAs.
27.2	RNA.transcription	m.46868	(loc_os03g38960.1 : 214.0) no description available & (at2g04630 : 179.0) One of two highly similar proteins that can serve as a non-catalytic subunit of nuclear DNA-dependent RNA polymerases II and V; homologous to budding yeast RPB6 and the E. coli RNA polymerase omega subunit. Probably redundant with At5g51940.; NRPB6B; FUNCTIONS IN: DNA-directed RNA polymerase activity, DNA binding; INVOLVED …	-1.58391	FALSE	One of two highly similar proteins that can serve as a non-catalytic subunit of nuclear DNA-dependent RNA polymerases II and V
27.2	RNA.transcription	m.40182	(loc_os12g04510.1 : 302.0) no description available & (at3g57080 : 179.0) Non-catalytic subunit unique to Nuclear DNA-dependent RNA polymerase V; homologous to budding yeast RPB5.; NRPE5; FUNCTIONS IN: DNA-directed RNA polymerase activity, DNA binding; INVOLVED IN: transcription; LOCATED IN: DNA-directed RNA polymerase V complex; EXPRESSED IN: 21 plant structures; EXPRESSED DURING: 13 growth stag…	-1.57681	FALSE	Non-catalytic subunit unique to Nuclear DNA-dependent RNA polymerase V
27.2	RNA.transcription	m.144600	(loc_os10g10990.1 : 734.0) no description available & (ipr008851 : 297.15002) Transcription initiation factor IIF, alpha subunit & (at4g12610 : 259.0) RAP74; FUNCTIONS IN: RNA polymerase II transcription factor activity, transcription initiation factor activity, DNA binding, transcription activator activity, catalytic activity; INVOLVED IN: transcription initiation from RNA polymerase II promoter…	-1.57031	FALSE	Transcription initiation factor IIF, alpha subuni
27.2	RNA.transcription	m.191185	(loc_os04g51100.1 : 601.0) no description available & (at1g80480 : 390.0) plastid transcriptionally active 17 (PTAC17); LOCATED IN: plastid chromosome, chloroplast stroma, chloroplast, nucleoid; EXPRESSED IN: 23 plant structures; EXPRESSED DURING: 13 growth stages; CONTAINS InterPro DOMAIN/s: Cobalamin (vitamin B12) biosynthesis CobW-like (InterPro:IPR003495), Cobalamin (vitamin B12) biosynthesis…	-1.52146	FALSE	plastid transcriptionally active 17 (PTAC17)
27.2	RNA.transcription	m.27564	(loc_os01g10140.1 : 550.0) no description available & (at2g19930 : 403.0) RNA-dependent RNA polymerase family protein; FUNCTIONS IN: RNA-directed RNA polymerase activity; INVOLVED IN: posttranscriptional gene silencing; LOCATED IN: cellular_component unknown; EXPRESSED IN: 14 plant structures; EXPRESSED DURING: 6 growth stages; CONTAINS InterPro DOMAIN/s: RNA-dependent RNA polymerase, eukaryotic-…	-1.51506	FALSE	RNA-dependent RNA polymerase family protein
27.2	RNA.transcription	m.40164	(loc_os12g09280.1 : 180.0) no description available & (at2g29540 : 131.0) RNA polymerase I(A) and III(C) 14 kDa subunit; RNApolymerase 14 kDa subunit (RPC14); FUNCTIONS IN: DNA-directed RNA polymerase activity, DNA binding; INVOLVED IN: tRNA transcription; LOCATED IN: DNA-directed RNA polymerase III complex; EXPRESSED IN: 22 plant structures; EXPRESSED DURING: 13 growth stages; CONTAINS InterPro …	-1.4769	FALSE	RNA polymerase I(A) and III(C) 14 kDa subunit
27.2	RNA.transcription	m.66380	(loc_os05g06490.1 : 229.0) no description available & (at4g14660 : 142.0) Non-catalytic subunit specific to DNA-directed RNA polymerase V; homologous to budding yeast RPB7; NRPE7; FUNCTIONS IN: DNA-directed RNA polymerase activity; INVOLVED IN: transcription; LOCATED IN: DNA-directed RNA polymerase V complex; EXPRESSED IN: 20 plant structures; EXPRESSED DURING: 13 growth stages; CONTAINS InterPro…	-1.38656	FALSE	Non-catalytic subunit specific to DNA-directed RNA polymerase V
27.2	RNA.transcription	m.185085	(loc_os03g09920.1 : 115.0) no description available & (at5g10070 : 85.9) RNase L inhibitor protein-related; FUNCTIONS IN: molecular_function unknown; INVOLVED IN: biological_process unknown; LOCATED IN: cytosol, nucleus; EXPRESSED IN: 24 plant structures; EXPRESSED DURING: 13 growth stages; CONTAINS InterPro DOMAIN/s: Protein of unknown function DUF367 (InterPro:IPR007177), RNase L inhibitor RLI,…	-1.3356	FALSE	RNase L inhibitor protein-related
27.2	RNA.transcription	m.89966	(loc_os03g10070.1 : 814.0) no description available & (at4g36650 : 445.0) Encodes a protein with similarity to the general transcription factor TFIIB. pBRP binds rDNA sequences in vitro. pBRP has been localized to the outer face of the plastid membrane with GFP fusion however, under conditions of proteosome inhibition it is found in the nucleus.; plant-specific TFIIB-related protein (PBRP); FUNCT…	-1.32679	FALSE	Encodes a protein with similarity to the general transcription factor TFIIB. pBRP binds rDNA sequences in vitro. pBRP has been localized to the outer face of the plastid membrane with GFP fusion however, under conditions of proteosome inhibition it is found in the nucleus.
27.2	RNA.transcription	m.301234	(loc_os07g12320.1 : 802.0) no description available & (at2g47990 : 451.0) Encodes a transducin family nucleolar protein with six WD40 repeats that is most likely involved in 18S rRNA biogenesis. The slow progression of the gametophytic division cycles in swa1 suggested that the SWA1 protein is required for the normal progression of mitotic division cycles through the regulation of cell metabolism…	-1.31769	FALSE	Encodes a transducin family nucleolar protein with six WD40 repeats that is most likely involved in 18S rRNA biogenesis. The slow progression of the gametophytic division cycles in swa1 suggested that the SWA1 protein is required for the normal progression of mitotic division cycles through the regulation of cell metabolism. Ubiquitously expressed throughout the plant.
27.2	RNA.transcription	m.121151	(loc_os05g06490.1 : 298.0) no description available & (at4g14660 : 191.0) Non-catalytic subunit specific to DNA-directed RNA polymerase V; homologous to budding yeast RPB7; NRPE7; FUNCTIONS IN: DNA-directed RNA polymerase activity; INVOLVED IN: transcription; LOCATED IN: DNA-directed RNA polymerase V complex; EXPRESSED IN: 20 plant structures; EXPRESSED DURING: 13 growth stages; CONTAINS InterPro…	-1.30473	FALSE	Non-catalytic subunit specific to DNA-directed RNA polymerase V
27.2	RNA.transcription	m.222202	(loc_os08g01930.1 : 461.0) no description available & (at4g10070 : 201.0) KH domain-containing protein; FUNCTIONS IN: RNA binding, nucleic acid binding; INVOLVED IN: biological_process unknown; LOCATED IN: cellular_component unknown; EXPRESSED IN: 23 plant structures; EXPRESSED DURING: 13 growth stages; CONTAINS InterPro DOMAIN/s: K Homology (InterPro:IPR004087), K Homology, type 1, subgroup (Int…	-1.28836	FALSE	KH domain-containing protein
27.2	RNA.transcription	m.107053	(loc_os10g25770.2 : 425.0) no description available & (at4g20330 : 288.0) Transcription initiation factor TFIIE, beta subunit; FUNCTIONS IN: RNA polymerase II transcription factor activity; INVOLVED IN: transcription initiation from RNA polymerase II promoter; LOCATED IN: transcription factor TFIIE complex; EXPRESSED IN: 24 plant structures; EXPRESSED DURING: 15 growth stages; CONTAINS InterPro D…	-1.21277	FALSE	Transcription initiation factor TFIIE, beta subunit
27.2	RNA.transcription	m.65880	(loc_os07g29420.3 : 306.0) no description available & (at1g06790 : 178.0) RNA polymerase Rpb7 N-terminal domain-containing protein; FUNCTIONS IN: DNA-directed RNA polymerase activity; INVOLVED IN: transcription; LOCATED IN: cellular_component unknown; EXPRESSED IN: 22 plant structures; EXPRESSED DURING: 13 growth stages; CONTAINS InterPro DOMAIN/s: RNA polymerase Rpb7, N-terminal (InterPro:IPR005…	-1.20853	FALSE	RNA polymerase Rpb7 N-terminal domain-containing protein
27.2	RNA.transcription	m.64782	(loc_os01g59140.1 : 360.0) no description available & (at3g22320 : 278.0) Non-catalytic subunit common to DNA-dependent RNA polymerases I, II, III and IV; homologous to budding yeast RPB5.; NRPB5; FUNCTIONS IN: DNA-directed RNA polymerase activity, DNA binding; INVOLVED IN: transcription; LOCATED IN: DNA-directed RNA polymerase II, core complex, DNA-directed RNA polymerase IV complex; EXPRESSED I…	-1.19752	FALSE	Non-catalytic subunit common to DNA-dependent RNA polymerases I, II, III and IV
27.2	RNA.transcription	m.64640	(q94hl5|t2ag_orysa : 207.0) Transcription initiation factor IIA gamma chain (TFIIA-gamma) - Oryza sativa (Rice) & (loc_os05g01710.3 : 207.0) no description available & (at4g24440 : 187.0) transcription initiation factor IIA gamma chain / TFIIA-gamma (TFIIA-S); FUNCTIONS IN: RNA polymerase II transcription factor activity; INVOLVED IN: transcription initiation from RNA polymerase II promoter; LOCA…	-1.13813	FALSE	Transcription initiation factor IIA gamma chain (TFIIA-gamma)
27.2	RNA.transcription	m.102925	(loc_os01g48810.1 : 227.0) no description available & (at4g20280 : 182.0) Encodes TAF11, a putative TBP-associated factor (TBP: TATA binding protein).; TBP-associated factor 11 (TAF11); FUNCTIONS IN: RNA polymerase II transcription factor activity, transcription initiation factor activity, DNA binding; INVOLVED IN: transcription initiation from RNA polymerase II promoter, transcription; LOCATED I…	-1.09049	FALSE	Encodes TAF11, a putative TBP-associated factor (TBP: TATA binding protein).
27.2	RNA.transcription	m.45191	(loc_os05g33240.1 : 351.0) no description available & (p46279|rpb7_soybn : 332.0) DNA-directed RNA polymerase II 19 kDa polypeptide (EC 2.7.7.6) (RNA polymerase II subunit 5) - Glycine max (Soybean) & (at5g59180 : 321.0) Non-catalytic subunit specific to DNA-directed RNA polymerase II; the ortholog of budding yeast RPB7; NRPB7; FUNCTIONS IN: DNA-directed RNA polymerase activity, RNA binding; INVO…	-1.07356	FALSE	DNA-directed RNA polymerase II 19 kDa polypeptide (EC 2.7.7.6) (RNA polymerase II subunit 5)
27.2	RNA.transcription	m.52966	(loc_os09g35920.2 : 282.0) no description available & (at1g26665 : 241.0) Mediator complex, subunit Med10; FUNCTIONS IN: RNA polymerase II transcription mediator activity; INVOLVED IN: regulation of transcription from RNA polymerase II promoter; LOCATED IN: mediator complex; EXPRESSED IN: 24 plant structures; EXPRESSED DURING: 15 growth stages; CONTAINS InterPro DOMAIN/s: Mediator complex, subuni…	-1.03887	FALSE	Mediator complex, subunit Med10
27.2	RNA.transcription	m.56767	(loc_os12g04510.1 : 327.0) no description available & (at3g57080 : 196.0) Non-catalytic subunit unique to Nuclear DNA-dependent RNA polymerase V; homologous to budding yeast RPB5.; NRPE5; FUNCTIONS IN: DNA-directed RNA polymerase activity, DNA binding; INVOLVED IN: transcription; LOCATED IN: DNA-directed RNA polymerase V complex; EXPRESSED IN: 21 plant structures; EXPRESSED DURING: 13 growth stag…	-1.0057	FALSE	Non-catalytic subunit unique to Nuclear DNA-dependent RNA polymerase V
27.2	RNA.transcription	m.43638	(q9xps9|rpoc2_wheat : 1071.0) DNA-directed RNA polymerase beta' chain (EC 2.7.7.6) (PEP) (Plastid-encoded RNA polymerase beta' subunit) (RNA polymerase beta' subunit) - Triticum aestivum (Wheat) & (loc_osp1g00260.1 : 999.0) no description available & (atcg00170 : 622.0) RNA polymerase beta subunit-2; RPOC2; FUNCTIONS IN: DNA-directed RNA polymerase activity; INVOLVED IN: RNA elongation; LOCATED I…	-1.00317	FALSE	DNA-directed RNA polymerase beta' chain (EC 2.7.7.6) (PEP) (Plastid-encoded RNA polymerase beta' subunit) (RNA polymerase beta' subunit)
27.2	RNA.transcription	m.311203	(loc_os02g50330.1 : 283.0) no description available & (at1g14790 : 231.0) Encodes RNA-dependent RNA polymerase. While not required for virus-induced post-transcriptional gene silencing (PTGS), it can promote turnover of viral RNAs in infected plants. Nomenclature according to Xie, et al. (2004). Involved in the production of Cucumber Mosaic Virus siRNAs.; RNA-dependent RNA polymerase 1 (RDR1); CO…	-8.12126	TRUE	Encodes RNA-dependent RNA polymerase. While not required for virus-induced post-transcriptional gene silencing (PTGS), it can promote turnover of viral RNAs in infected plants. Nomenclature according to Xie, et al. (2004). Involved in the production of Cucumber Mosaic Virus siRNAs.
27.2	RNA.transcription	m.313190	(at1g14790 : 87.0) Encodes RNA-dependent RNA polymerase. While not required for virus-induced post-transcriptional gene silencing (PTGS), it can promote turnover of viral RNAs in infected plants. Nomenclature according to Xie, et al. (2004). Involved in the production of Cucumber Mosaic Virus siRNAs.; RNA-dependent RNA polymerase 1 (RDR1); CONTAINS InterPro DOMAIN/s: RNA-dependent RNA polymerase,…	0	FALSE	Encodes RNA-dependent RNA polymerase. While not required for virus-induced post-transcriptional gene silencing (PTGS), it can promote turnover of viral RNAs in infected plants. Nomenclature according to Xie, et al. (2004). Involved in the production of Cucumber Mosaic Virus siRNAs.
27.2	RNA.transcription	m.316667	(loc_os02g50330.1 : 178.0) no description available & (at1g14790 : 146.0) Encodes RNA-dependent RNA polymerase. While not required for virus-induced post-transcriptional gene silencing (PTGS), it can promote turnover of viral RNAs in infected plants. Nomenclature according to Xie, et al. (2004). Involved in the production of Cucumber Mosaic Virus siRNAs.; RNA-dependent RNA polymerase 1 (RDR1); CO…	0	FALSE	Encodes RNA-dependent RNA polymerase. While not required for virus-induced post-transcriptional gene silencing (PTGS), it can promote turnover of viral RNAs in infected plants. Nomenclature according to Xie, et al. (2004). Involved in the production of Cucumber Mosaic Virus siRNAs.
27.2	RNA.transcription	m.321385	(at1g63020 : 87.0) Encodes one of two alternative largest subunits of a putative plant-specific RNA polymerase IV (aka RNA polymerase D). Required for posttranscriptional gene silencing.; nuclear RNA polymerase D1A (NRPD1A); FUNCTIONS IN: DNA-directed RNA polymerase activity, DNA binding; INVOLVED IN: in 7 processes; LOCATED IN: nucleus, DNA-directed RNA polymerase IV complex; EXPRESSED IN: 9 pla…	-5.73265	TRUE	Encodes one of two alternative largest subunits of a putative plant-specific RNA polymerase IV (aka RNA polymerase D). Required for posttranscriptional gene silencing.
27.2	RNA.transcription	m.823	(loc_os02g50330.1 : 179.0) no description available & (at1g14790 : 154.0) Encodes RNA-dependent RNA polymerase. While not required for virus-induced post-transcriptional gene silencing (PTGS), it can promote turnover of viral RNAs in infected plants. Nomenclature according to Xie, et al. (2004). Involved in the production of Cucumber Mosaic Virus siRNAs.; RNA-dependent RNA polymerase 1 (RDR1); CO…	0	FALSE	Encodes RNA-dependent RNA polymerase. While not required for virus-induced post-transcriptional gene silencing (PTGS), it can promote turnover of viral RNAs in infected plants. Nomenclature according to Xie, et al. (2004). Involved in the production of Cucumber Mosaic Virus siRNAs.
27.2	RNA.transcription	m.66818	(loc_os04g41040.1 : 242.0) no description available & (at3g22320 : 196.0) Non-catalytic subunit common to DNA-dependent RNA polymerases I, II, III and IV; homologous to budding yeast RPB5.; NRPB5; FUNCTIONS IN: DNA-directed RNA polymerase activity, DNA binding; INVOLVED IN: transcription; LOCATED IN: DNA-directed RNA polymerase II, core complex, DNA-directed RNA polymerase IV complex; EXPRESSED I…	1.00503	FALSE	Non-catalytic subunit common to DNA-dependent RNA polymerases I, II, III and IV
27.2	RNA.transcription	m.139190	(loc_os05g43450.1 : 378.0) no description available & (at1g75510 : 272.0) Transcription initiation factor IIF, beta subunit; FUNCTIONS IN: RNA polymerase II transcription factor activity, general RNA polymerase II transcription factor activity, catalytic activity, ATP binding, ATP-dependent helicase activity; INVOLVED IN: transcription initiation from RNA polymerase II promoter, transcription fro…	1.01422	FALSE	Transcription initiation factor IIF, beta subunit
27.2	RNA.transcription	m.313634	(loc_os05g47480.1 : 224.0) no description available & (q8w0w3|tf2b_orysa : 164.0) Transcription initiation factor IIB (General transcription factor TFIIB) - Oryza sativa (Rice) & (at3g10330 : 159.0) Cyclin-like family protein; FUNCTIONS IN: RNA polymerase II transcription factor activity, transcription regulator activity, zinc ion binding, translation initiation factor activity; INVOLVED IN: tran…	1.04664	FALSE	Transcription initiation factor IIB (General transcription factor TFIIB)
27.2	RNA.transcription	m.33083	(loc_os03g01230.2 : 160.0) no description available & (at4g16265 : 151.0) One of two highly similar, non-catalytic subunits common to nuclear DNA-directed RNA polymerases II, IV and V; homologous to budding yeast RPB9. Appears to be redundant with At3g16980; NRPB9B; FUNCTIONS IN: DNA-directed RNA polymerase activity, transcription regulator activity, DNA binding, zinc ion binding, nucleic acid bi…	1.04664	FALSE	One of two highly similar, non-catalytic subunits common to nuclear DNA-directed RNA polymerases II, IV and V
27.2	RNA.transcription	m.74423	(loc_os01g23630.1 : 204.0) no description available & (at1g02680 : 155.0) TBP-associated factor 13 (TAF13); FUNCTIONS IN: RNA polymerase II transcription factor activity, DNA binding; INVOLVED IN: transcription initiation, transcription from RNA polymerase II promoter; LOCATED IN: transcription factor complex; EXPRESSED IN: 23 plant structures; EXPRESSED DURING: 13 growth stages; CONTAINS InterPr…	1.04898	FALSE	TBP-associated factor 13 (TAF13)
27.2	RNA.transcription	m.7879	(loc_os09g02284.1 : 548.0) no description available & (at2g15430 : 430.0) Non-catalytic subunit of nuclear DNA-dependent RNA polymerases II, IV and V; homologous to budding yeast RPB3 and the E. coli RNA polymerase alpha subunit. A closely related paralog, encoded by At2g15400, can substitute for At2g15430 in the context of Pol V.; NRPB3; FUNCTIONS IN: DNA-directed RNA polymerase activity, protei…	1.05056	FALSE	Non-catalytic subunit of nuclear DNA-dependent RNA polymerases II, IV and V
27.2	RNA.transcription	m.191186	(loc_os04g51100.1 : 162.0) no description available & (at1g80480 : 90.1) plastid transcriptionally active 17 (PTAC17); LOCATED IN: plastid chromosome, chloroplast stroma, chloroplast, nucleoid; EXPRESSED IN: 23 plant structures; EXPRESSED DURING: 13 growth stages; CONTAINS InterPro DOMAIN/s: Cobalamin (vitamin B12) biosynthesis CobW-like (InterPro:IPR003495), Cobalamin (vitamin B12) biosynthesis …	1.07216	FALSE	plastid transcriptionally active 17 (PTAC17)
27.2	RNA.transcription	m.38060	(loc_os01g10130.1 : 195.0) no description available & (at2g19910 : 152.0) RNA-dependent RNA polymerase family protein; CONTAINS InterPro DOMAIN/s: RNA-dependent RNA polymerase, eukaryotic-type (InterPro:IPR007855); BEST Arabidopsis thaliana protein match is: RNA-dependent RNA polymerase family protein (TAIR:AT2G19920.1); Has 35333 Blast hits to 34131 proteins in 2444 species: Archae - 798; Bacter…	1.16293	FALSE	RNA-dependent RNA polymerase family protein
27.2	RNA.transcription	m.81837	(loc_os07g07610.1 : 227.0) no description available & (at3g52090 : 187.0) Non-catalytic subunit common to nuclear DNA-dependent RNA polymerases II, IV and V; homologous to budding yeast RPB11 and the E. oli RNA polymerase alpha subunit.; NRPB11; FUNCTIONS IN: DNA-directed RNA polymerase activity, DNA binding; INVOLVED IN: transcription; LOCATED IN: DNA-directed RNA polymerase V complex, DNA-direc…	1.18211	FALSE	Non-catalytic subunit common to nuclear DNA-dependent RNA polymerases II, IV and V
27.2	RNA.transcription	m.52583	(q8w0w3|tf2b_orysa : 608.0) Transcription initiation factor IIB (General transcription factor TFIIB) - Oryza sativa (Rice) & (loc_os09g36440.1 : 608.0) no description available & (at3g10330 : 538.0) Cyclin-like family protein; FUNCTIONS IN: RNA polymerase II transcription factor activity, transcription regulator activity, zinc ion binding, translation initiation factor activity; INVOLVED IN: tran…	1.1902	FALSE	Transcription initiation factor IIB (General transcription factor TFIIB)
27.2	RNA.transcription	m.122673	(loc_os04g41040.1 : 204.0) no description available & (at3g22320 : 184.0) Non-catalytic subunit common to DNA-dependent RNA polymerases I, II, III and IV; homologous to budding yeast RPB5.; NRPB5; FUNCTIONS IN: DNA-directed RNA polymerase activity, DNA binding; INVOLVED IN: transcription; LOCATED IN: DNA-directed RNA polymerase II, core complex, DNA-directed RNA polymerase IV complex; EXPRESSED I…	1.21894	FALSE	Non-catalytic subunit common to DNA-dependent RNA polymerases I, II, III and IV
27.2	RNA.transcription	m.22063	(loc_os01g56550.2 : 226.0) no description available & (at1g75510 : 171.0) Transcription initiation factor IIF, beta subunit; FUNCTIONS IN: RNA polymerase II transcription factor activity, general RNA polymerase II transcription factor activity, catalytic activity, ATP binding, ATP-dependent helicase activity; INVOLVED IN: transcription initiation from RNA polymerase II promoter, transcription fro…	1.25596	FALSE	Transcription initiation factor IIF, beta subunit
27.2	RNA.transcription	m.150330	(p16025|rpoc2_maize : 1276.0) DNA-directed RNA polymerase beta' chain (EC 2.7.7.6) (PEP) (Plastid-encoded RNA polymerase beta' subunit) (RNA polymerase beta' subunit) - Zea mays (Maize) & (loc_osp1g00260.1 : 1264.0) no description available & (atcg00170 : 909.0) RNA polymerase beta subunit-2; RPOC2; FUNCTIONS IN: DNA-directed RNA polymerase activity; INVOLVED IN: RNA elongation; LOCATED IN: chlor…	1.31379	FALSE	DNA-directed RNA polymerase beta' chain (EC 2.7.7.6) (PEP) (Plastid-encoded RNA polymerase beta' subunit) (RNA polymerase beta' subunit)
27.2	RNA.transcription	m.83015	(loc_os03g29470.1 : 276.0) no description available & (at1g54140 : 194.0) putative TATA binding protein associated factor 21kDa; TATA binding protein associated factor 21kDa subunit (TAFII21); FUNCTIONS IN: transcription initiation factor activity, DNA binding; INVOLVED IN: transcription initiation; LOCATED IN: transcription factor TFIID complex; EXPRESSED IN: 23 plant structures; EXPRESSED DURIN…	1.3159	FALSE	putative TATA binding protein associated factor 21kDa
27.2	RNA.transcription	m.150331	(q9xps8|rpoc1_wheat : 1303.0) DNA-directed RNA polymerase beta chain (EC 2.7.7.6) (PEP) (Plastid-encoded RNA polymerase beta' subunit) (RNA polymerase beta' subunit) - Triticum aestivum (Wheat) & (loc_osp1g00250.1 : 1278.0) no description available & (atcg00180 : 1048.0) RNA polymerase beta' subunit-1; RPOC1; FUNCTIONS IN: DNA-directed RNA polymerase activity; INVOLVED IN: RNA elongation; LOCATED…	1.3697	FALSE	DNA-directed RNA polymerase beta chain (EC 2.7.7.6) (PEP) (Plastid-encoded RNA polymerase beta' subunit) (RNA polymerase beta' subunit)
27.2	RNA.transcription	m.52554	(loc_os05g47480.1 : 139.0) no description available & (q8w0w3|tf2b_orysa : 84.7) Transcription initiation factor IIB (General transcription factor TFIIB) - Oryza sativa (Rice) & (at3g10330 : 80.5) Cyclin-like family protein; FUNCTIONS IN: RNA polymerase II transcription factor activity, transcription regulator activity, zinc ion binding, translation initiation factor activity; INVOLVED IN: transl…	1.39551	FALSE	Transcription initiation factor IIB (General transcription factor TFIIB)
27.2	RNA.transcription	m.95783	(loc_os12g37370.1 : 214.0) no description available & (at4g16265 : 185.0) One of two highly similar, non-catalytic subunits common to nuclear DNA-directed RNA polymerases II, IV and V; homologous to budding yeast RPB9. Appears to be redundant with At3g16980; NRPB9B; FUNCTIONS IN: DNA-directed RNA polymerase activity, transcription regulator activity, DNA binding, zinc ion binding, nucleic acid bi…	1.42593	FALSE	One of two highly similar, non-catalytic subunits common to nuclear DNA-directed RNA polymerases II, IV and V
27.2	RNA.transcription	m.147778	(loc_os01g62820.3 : 251.0) no description available & (at1g17440 : 124.0) Encodes one of two Arabidopsis proteins with similarity to the TBP-associated factor TAF12. The gene product is an EIN3-interacting TFIID transcription factor required for proper ethylene response, including ERF1 induction. Loss of function mutants show enhanced response to ethylene. Located in nucleus and expressed through…	1.46563	FALSE	Encodes one of two Arabidopsis proteins with similarity to the TBP-associated factor TAF12. The gene product is an EIN3-interacting TFIID transcription factor required for proper ethylene response, including ERF1 induction. Loss of function mutants show enhanced response to ethylene. Located in nucleus and expressed throughout the plant. Required for ERF1 expression.
27.2	RNA.transcription	m.15131	(loc_os03g46190.2 : 534.0) no description available & (at3g22590 : 321.0) Encodes PLANT HOMOLOGOUS TO PARAFIBROMIN (PHP), a homolog of human Paf1 Complex (Paf1C) subunit Parafibromin. Human Parafibromin assists in mediating output from the Wnt signaling pathway, and dysfunction of the encoding gene HRPT2 conditions specific cancer-related disease phenotypes. PHP resides in a ~670-kDa protein comp…	1.52272	FALSE	Encodes PLANT HOMOLOGOUS TO PARAFIBROMIN (PHP), a homolog of human Paf1 Complex (Paf1C) subunit Parafibromin. Human Parafibromin assists in mediating output from the Wnt signaling pathway, and dysfunction of the encoding gene HRPT2 conditions specific cancer-related disease phenotypes. PHP resides in a ~670-kDa protein complex in nuclear extracts, and physically interacts with other known Paf1C-r…
27.2	RNA.transcription	m.60502	(loc_os02g02510.1 : 204.0) no description available & (at5g09920 : 177.0) Non-catalytic subunit specific to DNA-dependent RNA polymerase II; the ortholog of budding yeast RPB4); NRPB4; CONTAINS InterPro DOMAIN/s: HRDC-like (InterPro:IPR010997), RNA polymerase II, Rpb4 (InterPro:IPR005574), RNA polymerase II, Rpb4, core (InterPro:IPR006590); BEST Arabidopsis thaliana protein match is: RNA polymera…	1.54684	FALSE	Non-catalytic subunit specific to DNA-dependent RNA polymerase II
27.2	RNA.transcription	m.320056	(loc_os04g41490.1 : 192.0) no description available & (at5g60040 : 147.0) Encodes a subunit of RNA polymerase III (aka RNA polymerase C).; nuclear RNA polymerase C1 (NRPC1); FUNCTIONS IN: DNA-directed RNA polymerase activity, ribonucleoside binding, DNA binding, zinc ion binding; INVOLVED IN: transcription; LOCATED IN: nucleus; EXPRESSED IN: 21 plant structures; EXPRESSED DURING: 13 growth stages…	1.56995	FALSE	Encodes a subunit of RNA polymerase III (aka RNA polymerase C).
27.2	RNA.transcription	m.249530	(loc_os07g48350.1 : 195.0) no description available & (at3g23590 : 87.8) REF4-related 1 (RFR1); BEST Arabidopsis thaliana protein match is: reduced epidermal fluorescence 4 (TAIR:AT2G48110.1); Has 143 Blast hits to 139 proteins in 18 species: Archae - 0; Bacteria - 0; Metazoa - 0; Fungi - 0; Plants - 143; Viruses - 0; Other Eukaryotes - 0 (source: NCBI BLink). & (reliability: 175.6) & (original d…	1.5882	FALSE	REF4-related 1 (RFR1)
27.2	RNA.transcription	m.8048	(loc_os06g11370.1 : 343.0) no description available & (at3g21350 : 257.0) MED6; FUNCTIONS IN: RNA polymerase II transcription mediator activity; INVOLVED IN: regulation of transcription from RNA polymerase II promoter; LOCATED IN: mediator complex; EXPRESSED IN: 22 plant structures; EXPRESSED DURING: 13 growth stages; CONTAINS InterPro DOMAIN/s: Mediator complex, subunit Med6 (InterPro:IPR007018)…	1.59442	FALSE	MED6
27.2	RNA.transcription	m.44754	(loc_os05g47480.1 : 292.0) no description available & (q8w0w3|tf2b_orysa : 189.0) Transcription initiation factor IIB (General transcription factor TFIIB) - Oryza sativa (Rice) & (at2g41630 : 188.0) Encodes the transcription factor TFIIB.; transcription factor IIB (TFIIB); FUNCTIONS IN: RNA polymerase II transcription factor activity, transcription regulator activity, zinc ion binding, translatio…	1.95372	FALSE	Transcription initiation factor IIB (General transcription factor TFIIB)
27.2	RNA.transcription	m.150329	(q9xps7|rpob_wheat : 1704.0) DNA-directed RNA polymerase beta chain (EC 2.7.7.6) (PEP) (Plastid-encoded RNA polymerase subunit beta) (RNA polymerase subunit beta) - Triticum aestivum (Wheat) & (loc_osp1g00240.1 : 1680.0) no description available & (atcg00190 : 1389.0) Chloroplast DNA-dependent RNA polymerase B subunit. The transcription of this gene is regulated by a nuclear encoded RNA polymeras…	2.37329	TRUE	DNA-directed RNA polymerase beta chain (EC 2.7.7.6) (PEP) (Plastid-encoded RNA polymerase subunit beta) (RNA polymerase subunit beta)
27.2	RNA.transcription	m.65084	(loc_os09g26180.1 : 240.0) no description available & (at4g31720 : 193.0) Arabidopsis thaliana putative TBP-associated 15 kDa subunit protein (TAFII15); TBP-associated factor II 15 (TAFII15); FUNCTIONS IN: RNA polymerase II transcription factor activity, sequence-specific DNA binding transcription factor activity; INVOLVED IN: transcription initiation; LOCATED IN: nucleus; EXPRESSED IN: 24 plant …	2.37492	TRUE	Arabidopsis thaliana putative TBP-associated 15 kDa subunit protein (TAFII15)
Regulation of transcription
ABI3/VP1
27.3.1	RNA.regulation of transcription.ABI3/VP1-related B3-domain-containing transcription factor family	m.264846	(loc_os07g48200.1 : 1506.0) no description available & (at4g32010 : 636.0) HSI2-like 1 (HSL1); CONTAINS InterPro DOMAIN/s: Transcriptional factor B3 (InterPro:IPR003340), Zinc finger, CW-type (InterPro:IPR011124); BEST Arabidopsis thaliana protein match is: high-level expression of sugar-inducible gene 2 (TAIR:AT2G30470.1); Has 1397 Blast hits to 1364 proteins in 123 species: Archae - 0; Bacteria…	-1.73367	FALSE	HSI2-like 1 (HSL1)
27.3.1	RNA.regulation of transcription.ABI3/VP1-related B3-domain-containing transcription factor family	m.117334	(loc_os07g37610.1 : 1286.0) no description available & (at4g32010 : 442.0) HSI2-like 1 (HSL1); CONTAINS InterPro DOMAIN/s: Transcriptional factor B3 (InterPro:IPR003340), Zinc finger, CW-type (InterPro:IPR011124); BEST Arabidopsis thaliana protein match is: high-level expression of sugar-inducible gene 2 (TAIR:AT2G30470.1); Has 1397 Blast hits to 1364 proteins in 123 species: Archae - 0; Bacteria…	-1.69471	FALSE	HSI2-like 1 (HSL1)
27.3.1	RNA.regulation of transcription.ABI3/VP1-related B3-domain-containing transcription factor family	m.56969	(loc_os01g51610.1 : 335.0) no description available & (at3g26790 : 137.0) Transcriptional factor with high similarity to the B3 region of the VP1/ABI3-like proteins. Full length FUS3 protein binds to the highly conserved RY motif [DNA motif CATGCA(TG)], present in many seed-specific promoters, and the B3 domains of this transcription factor is necessary for the specific interaction with the RY el…	-1.30455	FALSE	Transcriptional factor with high similarity to the B3 region of the VP1/ABI3-like proteins. Full length FUS3 protein binds to the highly conserved RY motif [DNA motif CATGCA(TG)], present in many seed-specific promoters, and the B3 domains of this transcription factor is necessary for the specific interaction with the RY element. Transcriptional activity of FUS3 requires the B3 DNA-binding domain…
27.3.1	RNA.regulation of transcription.ABI3/VP1-related B3-domain-containing transcription factor family	m.193992	(loc_os01g49830.1 : 211.0) no description available & (at1g01030 : 177.0) NGATHA3 (NGA3); CONTAINS InterPro DOMAIN/s: Transcriptional factor B3 (InterPro:IPR003340); BEST Arabidopsis thaliana protein match is: AP2/B3-like transcriptional factor family protein (TAIR:AT4G01500.1); Has 1380 Blast hits to 1379 proteins in 72 species: Archae - 0; Bacteria - 0; Metazoa - 0; Fungi - 0; Plants - 1380; Vi…	-1.12105	FALSE	NGATHA3 (NGA3)
27.3.1	RNA.regulation of transcription.ABI3/VP1-related B3-domain-containing transcription factor family	m.206093	(loc_os02g45850.1 : 87.0) no description available & (at5g06250 : 81.3) AP2/B3-like transcriptional factor family protein; CONTAINS InterPro DOMAIN/s: Transcriptional factor B3 (InterPro:IPR003340); BEST Arabidopsis thaliana protein match is: AP2/B3-like transcriptional factor family protein (TAIR:AT3G11580.1); Has 30201 Blast hits to 17322 proteins in 780 species: Archae - 12; Bacteria - 1396; M…	0	FALSE	AP2/B3-like transcriptional factor family protein
27.3.1	RNA.regulation of transcription.ABI3/VP1-related B3-domain-containing transcription factor family	m.41132	(loc_os10g39190.1 : 126.0) no description available & (at3g61970 : 112.0) NGATHA2 (NGA2); CONTAINS InterPro DOMAIN/s: Transcriptional factor B3 (InterPro:IPR003340); BEST Arabidopsis thaliana protein match is: AP2/B3-like transcriptional factor family protein (TAIR:AT2G46870.1); Has 1373 Blast hits to 1371 proteins in 72 species: Archae - 0; Bacteria - 0; Metazoa - 0; Fungi - 0; Plants - 1373; Vi…	1.2179	FALSE	NGATHA2 (NGA2)
27.3.1	RNA.regulation of transcription.ABI3/VP1-related B3-domain-containing transcription factor family	m.194005	(loc_os11g05740.1 : 303.0) no description available & (at3g11580 : 168.0) AP2/B3-like transcriptional factor family protein; FUNCTIONS IN: sequence-specific DNA binding transcription factor activity; INVOLVED IN: regulation of transcription, DNA-dependent; LOCATED IN: cellular_component unknown; EXPRESSED IN: 18 plant structures; EXPRESSED DURING: 9 growth stages; CONTAINS InterPro DOMAIN/s: Tran…	2.11036	TRUE	AP2/B3-like transcriptional factor family protein
27.3.1	RNA.regulation of transcription.ABI3/VP1-related B3-domain-containing transcription factor family	m.194009	(loc_os01g49830.1 : 206.0) no description available & (at1g01030 : 177.0) NGATHA3 (NGA3); CONTAINS InterPro DOMAIN/s: Transcriptional factor B3 (InterPro:IPR003340); BEST Arabidopsis thaliana protein match is: AP2/B3-like transcriptional factor family protein (TAIR:AT4G01500.1); Has 1380 Blast hits to 1379 proteins in 72 species: Archae - 0; Bacteria - 0; Metazoa - 0; Fungi - 0; Plants - 1380; Vi…	2.22709	TRUE	NGATHA3 (NGA3)
27.3.1	RNA.regulation of transcription.ABI3/VP1-related B3-domain-containing transcription factor family	m.194013	(loc_os01g49830.1 : 209.0) no description available & (at1g68840 : 165.0) Rav2 is part of a complex that has been named `regulator of the (H+)-ATPase of the vacuolar and endosomal membranes (RAVE); related to ABI3/VP1 2 (RAV2); FUNCTIONS IN: transcription repressor activity, DNA binding, sequence-specific DNA binding transcription factor activity; INVOLVED IN: regulation of transcription, DNA-dep…	2.99554	TRUE	Rav2 is part of a complex that has been named `regulator of the (H+)-ATPase of the vacuolar and endosomal membranes (RAVE)
Alfin
27.3.2	RNA.regulation of transcription.Alfin-like	m.35637	(loc_os07g41740.1 : 285.0) no description available & (at5g26210 : 249.0) AL4 encodes a member of the Alfin-Like family of nuclear-localized PhD domain containing homeodomain proteins. Binds to H3K4 di or trimethylated DNA.; alfin-like 4 (AL4); CONTAINS InterPro DOMAIN/s: Zinc finger, PHD-type, conserved site (InterPro:IPR019786), Zinc finger, PHD-type (InterPro:IPR001965), Protein of unknown fun…	-2.08327	TRUE	AL4 encodes a member of the Alfin-Like family of nuclear-localized PhD domain containing homeodomain proteins. Binds to H3K4 di or trimethylated DNA.
27.3.2	RNA.regulation of transcription.Alfin-like	m.10504	(loc_os11g14010.1 : 370.0) no description available & (at1g14510 : 280.0) AL7 encodes a member of the Alfin-Like family of nuclear-localized PhD domain containing homeodomain proteins. Binds to H3K4 di or trimethylated DNA.; alfin-like 7 (AL7); CONTAINS InterPro DOMAIN/s: Zinc finger, PHD-type, conserved site (InterPro:IPR019786), Protein of unknown function DUF3594 (InterPro:IPR021998), Zinc fin…	-1.6652	FALSE	AL7 encodes a member of the Alfin-Like family of nuclear-localized PhD domain containing homeodomain proteins. Binds to H3K4 di or trimethylated DNA.
27.3.2	RNA.regulation of transcription.Alfin-like	m.31980	(loc_os11g14010.2 : 140.0) no description available & (at1g14510 : 122.0) AL7 encodes a member of the Alfin-Like family of nuclear-localized PhD domain containing homeodomain proteins. Binds to H3K4 di or trimethylated DNA.; alfin-like 7 (AL7); CONTAINS InterPro DOMAIN/s: Zinc finger, PHD-type, conserved site (InterPro:IPR019786), Protein of unknown function DUF3594 (InterPro:IPR021998), Zinc fin…	-1.47507	FALSE	AL7 encodes a member of the Alfin-Like family of nuclear-localized PhD domain containing homeodomain proteins. Binds to H3K4 di or trimethylated DNA.
27.3.2	RNA.regulation of transcription.Alfin-like	m.31979	(loc_os11g14010.1 : 371.0) no description available & (at1g14510 : 303.0) AL7 encodes a member of the Alfin-Like family of nuclear-localized PhD domain containing homeodomain proteins. Binds to H3K4 di or trimethylated DNA.; alfin-like 7 (AL7); CONTAINS InterPro DOMAIN/s: Zinc finger, PHD-type, conserved site (InterPro:IPR019786), Protein of unknown function DUF3594 (InterPro:IPR021998), Zinc fin…	-1.43316	FALSE	AL7 encodes a member of the Alfin-Like family of nuclear-localized PhD domain containing homeodomain proteins. Binds to H3K4 di or trimethylated DNA.
27.3.2	RNA.regulation of transcription.Alfin-like	m.24634	(loc_os02g35600.1 : 218.0) no description available & (at2g02470 : 199.0) AL6 encodes a member of the Alfin-Like family of nuclear-localized PhD domain containing homeodomain proteins. Binds to H3K4 di or trimethylated DNA.; alfin-like 6 (AL6); CONTAINS InterPro DOMAIN/s: Zinc finger, PHD-type, conserved site (InterPro:IPR019786), Zinc finger, PHD-type (InterPro:IPR001965), Protein of unknown fun…	-1.35354	FALSE	AL6 encodes a member of the Alfin-Like family of nuclear-localized PhD domain containing homeodomain proteins. Binds to H3K4 di or trimethylated DNA.
27.3.2	RNA.regulation of transcription.Alfin-like	m.35639	(loc_os07g41740.1 : 113.0) no description available & (at5g26210 : 101.0) AL4 encodes a member of the Alfin-Like family of nuclear-localized PhD domain containing homeodomain proteins. Binds to H3K4 di or trimethylated DNA.; alfin-like 4 (AL4); CONTAINS InterPro DOMAIN/s: Zinc finger, PHD-type, conserved site (InterPro:IPR019786), Zinc finger, PHD-type (InterPro:IPR001965), Protein of unknown fun…	-1.25695	FALSE	AL4 encodes a member of the Alfin-Like family of nuclear-localized PhD domain containing homeodomain proteins. Binds to H3K4 di or trimethylated DNA.
27.3.2	RNA.regulation of transcription.Alfin-like	m.115444	(loc_os02g35600.1 : 350.0) no description available & (at1g14510 : 272.0) AL7 encodes a member of the Alfin-Like family of nuclear-localized PhD domain containing homeodomain proteins. Binds to H3K4 di or trimethylated DNA.; alfin-like 7 (AL7); CONTAINS InterPro DOMAIN/s: Zinc finger, PHD-type, conserved site (InterPro:IPR019786), Protein of unknown function DUF3594 (InterPro:IPR021998), Zinc fin…	-1.13545	FALSE	AL7 encodes a member of the Alfin-Like family of nuclear-localized PhD domain containing homeodomain proteins. Binds to H3K4 di or trimethylated DNA.
27.3.2	RNA.regulation of transcription.Alfin-like	m.10441	(loc_os07g12910.1 : 167.0) no description available & (at5g05610 : 137.0) AL1 encodes a member of the Alfin-Like family of nuclear-localized PhD domain containing homeodomain proteins. Binds to H3K4 di or trimethylated DNA.; alfin-like 1 (AL1); CONTAINS InterPro DOMAIN/s: Zinc finger, PHD-type, conserved site (InterPro:IPR019786), Zinc finger, PHD-type (InterPro:IPR001965), Protein of unknown fun…	-1.11607	FALSE	AL1 encodes a member of the Alfin-Like family of nuclear-localized PhD domain containing homeodomain proteins. Binds to H3K4 di or trimethylated DNA.
27.3.2	RNA.regulation of transcription.Alfin-like	m.8024	(at5g05610 : 303.0) AL1 encodes a member of the Alfin-Like family of nuclear-localized PhD domain containing homeodomain proteins. Binds to H3K4 di or trimethylated DNA.; alfin-like 1 (AL1); CONTAINS InterPro DOMAIN/s: Zinc finger, PHD-type, conserved site (InterPro:IPR019786), Zinc finger, PHD-type (InterPro:IPR001965), Protein of unknown function DUF3594 (InterPro:IPR021998), Zinc finger, FYVE/…	0	FALSE	AL1 encodes a member of the Alfin-Like family of nuclear-localized PhD domain containing homeodomain proteins. Binds to H3K4 di or trimethylated DNA.
27.3.2	RNA.regulation of transcription.Alfin-like	m.10080	(loc_os01g66420.1 : 361.0) no description available & (at5g26210 : 292.0) AL4 encodes a member of the Alfin-Like family of nuclear-localized PhD domain containing homeodomain proteins. Binds to H3K4 di or trimethylated DNA.; alfin-like 4 (AL4); CONTAINS InterPro DOMAIN/s: Zinc finger, PHD-type, conserved site (InterPro:IPR019786), Zinc finger, PHD-type (InterPro:IPR001965), Protein of unknown fun…	1.13242	FALSE	AL4 encodes a member of the Alfin-Like family of nuclear-localized PhD domain containing homeodomain proteins. Binds to H3K4 di or trimethylated DNA.
27.3.2	RNA.regulation of transcription.Alfin-like	m.49001	(loc_os07g12910.1 : 371.0) no description available & (at3g11200 : 291.0) AL2 encodes a member of the Alfin-Like family of nuclear-localized PhD domain containing homeodomain proteins. Binds to H3K4 di or trimethylated DNA.; alfin-like 2 (AL2); CONTAINS InterPro DOMAIN/s: Zinc finger, PHD-type, conserved site (InterPro:IPR019786), Protein of unknown function DUF3594 (InterPro:IPR021998), Zinc fin…	1.15048	FALSE	AL2 encodes a member of the Alfin-Like family of nuclear-localized PhD domain containing homeodomain proteins. Binds to H3K4 di or trimethylated DNA.
27.3.2	RNA.regulation of transcription.Alfin-like	m.10083	(loc_os01g66420.2 : 125.0) no description available & (at3g42790 : 108.0) AL3 encodes a member of the Alfin-Like family of nuclear-localized PhD domain containing homeodomain proteins. Binds to H3K4 di or trimethylated DNA.; alfin-like 3 (AL3); CONTAINS InterPro DOMAIN/s: Zinc finger, PHD-type, conserved site (InterPro:IPR019786), Zinc finger, PHD-type (InterPro:IPR001965), Protein of unknown fun…	1.58685	FALSE	AL3 encodes a member of the Alfin-Like family of nuclear-localized PhD domain containing homeodomain proteins. Binds to H3K4 di or trimethylated DNA.
27.3.2	RNA.regulation of transcription.Alfin-like	m.48999	(loc_os05g07040.1 : 406.0) no description available & (at3g11200 : 309.0) AL2 encodes a member of the Alfin-Like family of nuclear-localized PhD domain containing homeodomain proteins. Binds to H3K4 di or trimethylated DNA.; alfin-like 2 (AL2); CONTAINS InterPro DOMAIN/s: Zinc finger, PHD-type, conserved site (InterPro:IPR019786), Protein of unknown function DUF3594 (InterPro:IPR021998), Zinc fin…	1.66811	FALSE	AL2 encodes a member of the Alfin-Like family of nuclear-localized PhD domain containing homeodomain proteins. Binds to H3K4 di or trimethylated DNA.
27.3.2	RNA.regulation of transcription.Alfin-like	m.8188	(loc_os05g34640.1 : 297.0) no description available & (at2g02470 : 212.0) AL6 encodes a member of the Alfin-Like family of nuclear-localized PhD domain containing homeodomain proteins. Binds to H3K4 di or trimethylated DNA.; alfin-like 6 (AL6); CONTAINS InterPro DOMAIN/s: Zinc finger, PHD-type, conserved site (InterPro:IPR019786), Zinc finger, PHD-type (InterPro:IPR001965), Protein of unknown fun…	1.99214	FALSE	AL6 encodes a member of the Alfin-Like family of nuclear-localized PhD domain containing homeodomain proteins. Binds to H3K4 di or trimethylated DNA.
AP2/EREBP
27.3.3	RNA.regulation of transcription.AP2/EREBP, APETALA2/Ethylene-responsive element binding protein family	m.330800	(at5g65510 : 173.0) AINTEGUMENTA-like 7 (AIL7); CONTAINS InterPro DOMAIN/s: DNA-binding, integrase-type (InterPro:IPR016177), Pathogenesis-related transcriptional factor/ERF, DNA-binding (InterPro:IPR001471); BEST Arabidopsis thaliana protein match is: AINTEGUMENTA-like 6 (TAIR:AT5G10510.2); Has 7565 Blast hits to 5160 proteins in 254 species: Archae - 0; Bacteria - 8; Metazoa - 0; Fungi - 0; Pla…	-3.82177	FALSE	AINTEGUMENTA-like 7 (AIL7)
27.3.3	RNA.regulation of transcription.AP2/EREBP, APETALA2/Ethylene-responsive element binding protein family	m.15662	(loc_os08g07440.1 : 382.0) no description available & (at4g37750 : 216.0) ANT is required for control of cell proliferation and encodes a putative transcriptional regulator similar to AP2. Loss of function alleles have reduced fertility, abnormal ovules and abnormal lateral organs. Expressed specifically in the chalaza and in floral organ primordia.; AINTEGUMENTA (ANT); CONTAINS InterPro DOMAIN/s…	-2.31719	TRUE	ANT is required for control of cell proliferation and encodes a putative transcriptional regulator similar to AP2. Loss of function alleles have reduced fertility, abnormal ovules and abnormal lateral organs. Expressed specifically in the chalaza and in floral organ primordia.
27.3.3	RNA.regulation of transcription.AP2/EREBP, APETALA2/Ethylene-responsive element binding protein family	m.298886	(loc_os02g29550.2 : 316.0) no description available & (at4g13040 : 144.0) Integrase-type DNA-binding superfamily protein; FUNCTIONS IN: DNA binding, sequence-specific DNA binding transcription factor activity; INVOLVED IN: regulation of transcription, DNA-dependent; LOCATED IN: nucleus; CONTAINS InterPro DOMAIN/s: DNA-binding, integrase-type (InterPro:IPR016177), Pathogenesis-related transcriptio…	-2.00658	TRUE	Integrase-type DNA-binding superfamily protein
27.3.3	RNA.regulation of transcription.AP2/EREBP, APETALA2/Ethylene-responsive element binding protein family	m.130066	(loc_os09g13940.4 : 246.0) no description available & (at1g68550 : 80.1) encodes a member of the ERF (ethylene response factor) subfamily B-6 of ERF/AP2 transcription factor family. The protein contains one AP2 domain. There are 12 members in this subfamily including RAP2.11.; Integrase-type DNA-binding superfamily protein; FUNCTIONS IN: DNA binding, sequence-specific DNA binding transcription fa…	-1.91088	FALSE	encodes a member of the ERF (ethylene response factor) subfamily B-6 of ERF/AP2 transcription factor family. The protein contains one AP2 domain. There are 12 members in this subfamily including RAP2.11.
27.3.3	RNA.regulation of transcription.AP2/EREBP, APETALA2/Ethylene-responsive element binding protein family	m.106683	(loc_os05g32270.1 : 199.0) no description available & (at2g41710 : 197.0) Integrase-type DNA-binding superfamily protein; FUNCTIONS IN: DNA binding, sequence-specific DNA binding transcription factor activity; INVOLVED IN: regulation of transcription, DNA-dependent; LOCATED IN: nucleus; EXPRESSED IN: 22 plant structures; EXPRESSED DURING: 13 growth stages; CONTAINS InterPro DOMAIN/s: DNA-binding,…	-1.86886	FALSE	Integrase-type DNA-binding superfamily protein
27.3.3	RNA.regulation of transcription.AP2/EREBP, APETALA2/Ethylene-responsive element binding protein family	m.58116	(loc_os02g51300.1 : 471.0) no description available & (q8l3u3|bbm1_brana : 225.0) Protein BABY BOOM 1 (BnBBM1) - Brassica napus (Rape) & (at5g57390 : 223.0) Encodes a member of the AP2 family of transcriptional regulators.May be involved in germination and seedling growth. Mutants are resistant to ABA analogs and are resistant to high nitrogen concentrations.essential for the developmental transi…	-1.81467	FALSE	Protein BABY BOOM 1 (BnBBM1)
27.3.3	RNA.regulation of transcription.AP2/EREBP, APETALA2/Ethylene-responsive element binding protein family	m.44730	(loc_os05g27930.1 : 246.0) no description available & (at5g05410 : 122.0) Encodes a transcription factor that specifically binds to DRE/CRT cis elements (responsive to drought and low-temperature stress). Belongs to the DREB subfamily A-2 of ERF/AP2 transcription factor family (DREB2A). There are eight members in this subfamily including DREB2B. The protein contains one AP2 domain. Overexpression…	-1.46785	FALSE	Encodes a transcription factor that specifically binds to DRE/CRT cis elements (responsive to drought and low-temperature stress). Belongs to the DREB subfamily A-2 of ERF/AP2 transcription factor family (DREB2A). There are eight members in this subfamily including DREB2B. The protein contains one AP2 domain. Overexpression of transcriptional activation domain of DREB2A resulted in significant dr…
27.3.3	RNA.regulation of transcription.AP2/EREBP, APETALA2/Ethylene-responsive element binding protein family	m.137530	(loc_os11g03540.1 : 309.0) no description available & (at3g54320 : 160.0) WRINKLED1 encodes transcription factor of the AP2/ERWEBP class. Protein has two plant-specific (AP2/EREB) DNA-binding domains and is involved in the control of storage compound biosynthesis in Arabidopsis. Mutants have wrinkled seed phenotype, due to a defect in the incorporation of sucrose and glucose into triacylglycerols…	-1.43732	FALSE	WRINKLED1 encodes transcription factor of the AP2/ERWEBP class. Protein has two plant-specific (AP2/EREB) DNA-binding domains and is involved in the control of storage compound biosynthesis in Arabidopsis. Mutants have wrinkled seed phenotype, due to a defect in the incorporation of sucrose and glucose into triacylglycerols. Transgenic sGsL plants (21-day-old) grown on 6% sucrose for 24 hours had…
27.3.3	RNA.regulation of transcription.AP2/EREBP, APETALA2/Ethylene-responsive element binding protein family	m.310444	(loc_os03g12950.1 : 425.0) no description available & (at4g37750 : 342.0) ANT is required for control of cell proliferation and encodes a putative transcriptional regulator similar to AP2. Loss of function alleles have reduced fertility, abnormal ovules and abnormal lateral organs. Expressed specifically in the chalaza and in floral organ primordia.; AINTEGUMENTA (ANT); CONTAINS InterPro DOMAIN/s…	-1.36947	FALSE	ANT is required for control of cell proliferation and encodes a putative transcriptional regulator similar to AP2. Loss of function alleles have reduced fertility, abnormal ovules and abnormal lateral organs. Expressed specifically in the chalaza and in floral organ primordia.
27.3.3	RNA.regulation of transcription.AP2/EREBP, APETALA2/Ethylene-responsive element binding protein family	m.106679	(loc_os05g32270.2 : 357.0) no description available & (at2g41710 : 114.0) Integrase-type DNA-binding superfamily protein; FUNCTIONS IN: DNA binding, sequence-specific DNA binding transcription factor activity; INVOLVED IN: regulation of transcription, DNA-dependent; LOCATED IN: nucleus; EXPRESSED IN: 22 plant structures; EXPRESSED DURING: 13 growth stages; CONTAINS InterPro DOMAIN/s: DNA-binding,…	-1.27936	FALSE	Integrase-type DNA-binding superfamily protein
27.3.3	RNA.regulation of transcription.AP2/EREBP, APETALA2/Ethylene-responsive element binding protein family	m.65948	(loc_os01g07120.2 : 343.0) no description available & (at5g05410 : 148.0) Encodes a transcription factor that specifically binds to DRE/CRT cis elements (responsive to drought and low-temperature stress). Belongs to the DREB subfamily A-2 of ERF/AP2 transcription factor family (DREB2A). There are eight members in this subfamily including DREB2B. The protein contains one AP2 domain. Overexpression…	-1.17147	FALSE	Encodes a transcription factor that specifically binds to DRE/CRT cis elements (responsive to drought and low-temperature stress). Belongs to the DREB subfamily A-2 of ERF/AP2 transcription factor family (DREB2A). There are eight members in this subfamily including DREB2B. The protein contains one AP2 domain. Overexpression of transcriptional activation domain of DREB2A resulted in significant dr…
27.3.3	RNA.regulation of transcription.AP2/EREBP, APETALA2/Ethylene-responsive element binding protein family	m.109337	(loc_os06g09390.2 : 380.0) no description available & (q6k7e6|erf1_orysa : 294.0) Ethylene-responsive transcription factor 1 (Ethylene-responsive element-binding factor 1) (EREBP-1) (OsEREBP1) - Oryza sativa (Rice) & (at3g14230 : 127.0) encodes a member of the ERF (ethylene response factor) subfamily B-2 of ERF/AP2 transcription factor family (RAP2.2). The protein contains one AP2 domain. There a…	-1.15396	FALSE	Ethylene-responsive transcription factor 1 (Ethylene-responsive element-binding factor 1) (EREBP-1) (OsEREBP1)
27.3.3	RNA.regulation of transcription.AP2/EREBP, APETALA2/Ethylene-responsive element binding protein family	m.60261	(loc_os09g26420.3 : 348.0) no description available & (q6k7e6|erf1_orysa : 159.0) Ethylene-responsive transcription factor 1 (Ethylene-responsive element-binding factor 1) (EREBP-1) (OsEREBP1) - Oryza sativa (Rice) & (at1g53910 : 129.0) encodes a member of the ERF (ethylene response factor) subfamily B-2 of ERF/AP2 transcription factor family (RAP2.12). The protein contains one AP2 domain. There …	-1.12831	FALSE	Ethylene-responsive transcription factor 1 (Ethylene-responsive element-binding factor 1) (EREBP-1) (OsEREBP1)
27.3.3	RNA.regulation of transcription.AP2/EREBP, APETALA2/Ethylene-responsive element binding protein family	m.30097	(loc_os04g55970.1 : 360.0) no description available & (at5g57390 : 300.0) Encodes a member of the AP2 family of transcriptional regulators.May be involved in germination and seedling growth. Mutants are resistant to ABA analogs and are resistant to high nitrogen concentrations.essential for the developmental transition between the embryonic and vegetative phases in plants.Overexpression results i…	-1.0137	FALSE	Encodes a member of the AP2 family of transcriptional regulators.May be involved in germination and seedling growth. Mutants are resistant to ABA analogs and are resistant to high nitrogen concentrations.essential for the developmental transition between the embryonic and vegetative phases in plants.Overexpression results in the formation of somatic embryos on cotyledons.
27.3.3	RNA.regulation of transcription.AP2/EREBP, APETALA2/Ethylene-responsive element binding protein family	m.4118	(loc_os03g08460.1 : 111.0) no description available & (at1g53910 : 80.5) encodes a member of the ERF (ethylene response factor) subfamily B-2 of ERF/AP2 transcription factor family (RAP2.12). The protein contains one AP2 domain. There are 5 members in this subfamily including RAP2.2 AND RAP2.12.; related to AP2 12 (RAP2.12); FUNCTIONS IN: DNA binding, sequence-specific DNA binding transcription f…	0	FALSE	encodes a member of the ERF (ethylene response factor) subfamily B-2 of ERF/AP2 transcription factor family (RAP2.12). The protein contains one AP2 domain. There are 5 members in this subfamily including RAP2.2 AND RAP2.12.
27.3.3	RNA.regulation of transcription.AP2/EREBP, APETALA2/Ethylene-responsive element binding protein family	m.117925	(loc_os03g60430.1 : 380.0) no description available & (at2g28550 : 290.0) related to AP2.7 (RAP2.7); CONTAINS InterPro DOMAIN/s: DNA-binding, integrase-type (InterPro:IPR016177), Pathogenesis-related transcriptional factor/ERF, DNA-binding (InterPro:IPR001471); BEST Arabidopsis thaliana protein match is: target of early activation tagged (EAT) 2 (TAIR:AT5G60120.1). & (q8lsn2|bbm2_brana : 164.0) P…	1.07347	FALSE	related to AP2.7 (RAP2.7)
27.3.3	RNA.regulation of transcription.AP2/EREBP, APETALA2/Ethylene-responsive element binding protein family	m.148463	(loc_os03g08470.3 : 207.0) no description available & (q6k7e6|erf1_orysa : 89.7) Ethylene-responsive transcription factor 1 (Ethylene-responsive element-binding factor 1) (EREBP-1) (OsEREBP1) - Oryza sativa (Rice) & (at3g14230 : 84.7) encodes a member of the ERF (ethylene response factor) subfamily B-2 of ERF/AP2 transcription factor family (RAP2.2). The protein contains one AP2 domain. There are…	1.21479	FALSE	Ethylene-responsive transcription factor 1 (Ethylene-responsive element-binding factor 1) (EREBP-1) (OsEREBP1)
27.3.3	RNA.regulation of transcription.AP2/EREBP, APETALA2/Ethylene-responsive element binding protein family	m.79785	(loc_os09g20350.1 : 120.0) no description available & (at4g39780 : 82.0) encodes a member of the DREB subfamily A-6 of ERF/AP2 transcription factor family. The protein contains one AP2 domain. There are 8 members in this subfamily including RAP2.4.; Integrase-type DNA-binding superfamily protein; FUNCTIONS IN: DNA binding, sequence-specific DNA binding transcription factor activity; INVOLVED IN: …	1.21985	FALSE	encodes a member of the DREB subfamily A-6 of ERF/AP2 transcription factor family. The protein contains one AP2 domain. There are 8 members in this subfamily including RAP2.4.
27.3.3	RNA.regulation of transcription.AP2/EREBP, APETALA2/Ethylene-responsive element binding protein family	m.148439	(loc_os03g08470.3 : 190.0) no description available & (q6k7e6|erf1_orysa : 97.1) Ethylene-responsive transcription factor 1 (Ethylene-responsive element-binding factor 1) (EREBP-1) (OsEREBP1) - Oryza sativa (Rice) & (at3g14230 : 90.9) encodes a member of the ERF (ethylene response factor) subfamily B-2 of ERF/AP2 transcription factor family (RAP2.2). The protein contains one AP2 domain. There are…	1.22936	FALSE	Ethylene-responsive transcription factor 1 (Ethylene-responsive element-binding factor 1) (EREBP-1) (OsEREBP1)
27.3.3	RNA.regulation of transcription.AP2/EREBP, APETALA2/Ethylene-responsive element binding protein family	m.136681	(loc_os09g25600.1 : 482.0) no description available & (at1g16060 : 310.0) Encodes ADAP, an AP2-domain protein that interacts with ARIA. ADAP is a positive regulator of the ABA response and is also involved in regulating seedling growth.; ARIA-interacting double AP2 domain protein (ADAP); CONTAINS InterPro DOMAIN/s: DNA-binding, integrase-type (InterPro:IPR016177), Pathogenesis-related transcripti…	1.28654	FALSE	Encodes ADAP, an AP2-domain protein that interacts with ARIA. ADAP is a positive regulator of the ABA response and is also involved in regulating seedling growth.
27.3.3	RNA.regulation of transcription.AP2/EREBP, APETALA2/Ethylene-responsive element binding protein family	m.212452	(loc_os02g35830.1 : 408.0) no description available & (ipr021924 : 282.11935) Protein of unknown function DUF3537 & (at3g20300 : 222.0) Protein of unknown function (DUF3537); CONTAINS InterPro DOMAIN/s: Protein of unknown function DUF3537 (InterPro:IPR021924); BEST Arabidopsis thaliana protein match is: Protein of unknown function (DUF3537) (TAIR:AT1G50630.1); Has 143 Blast hits to 143 proteins i…	1.36462	FALSE	Protein of unknown function DUF353
27.3.3	RNA.regulation of transcription.AP2/EREBP, APETALA2/Ethylene-responsive element binding protein family	m.309744	(loc_os02g40070.1 : 323.0) no description available & (q8l3u3|bbm1_brana : 257.0) Protein BABY BOOM 1 (BnBBM1) - Brassica napus (Rape) & (at5g17430 : 254.0) Encodes an AP2-domain containing protein similar to ANT. Expressed in embryos and lateral root primordium.; BABY BOOM (BBM); CONTAINS InterPro DOMAIN/s: DNA-binding, integrase-type (InterPro:IPR016177), Pathogenesis-related transcriptional fa…	1.37145	FALSE	Protein BABY BOOM 1 (BnBBM1)
27.3.3	RNA.regulation of transcription.AP2/EREBP, APETALA2/Ethylene-responsive element binding protein family	m.123299	(loc_os02g40070.1 : 491.0) no description available & (at5g17430 : 271.0) Encodes an AP2-domain containing protein similar to ANT. Expressed in embryos and lateral root primordium.; BABY BOOM (BBM); CONTAINS InterPro DOMAIN/s: DNA-binding, integrase-type (InterPro:IPR016177), Pathogenesis-related transcriptional factor/ERF, DNA-binding (InterPro:IPR001471); BEST Arabidopsis thaliana protein match…	1.37715	FALSE	Encodes an AP2-domain containing protein similar to ANT. Expressed in embryos and lateral root primordium.
27.3.3	RNA.regulation of transcription.AP2/EREBP, APETALA2/Ethylene-responsive element binding protein family	m.116198	(loc_os01g67410.1 : 688.0) no description available & (at5g17430 : 364.0) Encodes an AP2-domain containing protein similar to ANT. Expressed in embryos and lateral root primordium.; BABY BOOM (BBM); CONTAINS InterPro DOMAIN/s: DNA-binding, integrase-type (InterPro:IPR016177), Pathogenesis-related transcriptional factor/ERF, DNA-binding (InterPro:IPR001471); BEST Arabidopsis thaliana protein match…	1.44535	FALSE	Encodes an AP2-domain containing protein similar to ANT. Expressed in embryos and lateral root primordium.
27.3.3	RNA.regulation of transcription.AP2/EREBP, APETALA2/Ethylene-responsive element binding protein family	m.116214	(loc_os01g67410.1 : 543.0) no description available & (at1g51190 : 359.0) Encodes a member of the AINTEGUMENTA-like (AIL) subclass of the AP2/EREBP family of transcription factors and is essential for quiescent center (QC) specification and stem cell activity. It is a key effector for establishment of the stem cell niche during embryonic pattern formation. It is transcribed in response to auxin a…	1.48732	FALSE	Encodes a member of the AINTEGUMENTA-like (AIL) subclass of the AP2/EREBP family of transcription factors and is essential for quiescent center (QC) specification and stem cell activity. It is a key effector for establishment of the stem cell niche during embryonic pattern formation. It is transcribed in response to auxin accumulation and is dependent on auxin response transcription factors.
27.3.3	RNA.regulation of transcription.AP2/EREBP, APETALA2/Ethylene-responsive element binding protein family	m.194016	(loc_os05g47650.1 : 179.0) no description available & (at3g25730 : 154.0) ethylene response DNA binding factor 3 (EDF3); FUNCTIONS IN: sequence-specific DNA binding transcription factor activity; INVOLVED IN: regulation of transcription, DNA-dependent; LOCATED IN: chloroplast; EXPRESSED IN: cotyledon, hypocotyl, root, flower, seed; EXPRESSED DURING: petal differentiation and expansion stage; CONT…	1.49519	FALSE	ethylene response DNA binding factor 3 (EDF3)
27.3.3	RNA.regulation of transcription.AP2/EREBP, APETALA2/Ethylene-responsive element binding protein family	m.39497	(loc_os08g34360.1 : 312.0) no description available & (at1g16060 : 233.0) Encodes ADAP, an AP2-domain protein that interacts with ARIA. ADAP is a positive regulator of the ABA response and is also involved in regulating seedling growth.; ARIA-interacting double AP2 domain protein (ADAP); CONTAINS InterPro DOMAIN/s: DNA-binding, integrase-type (InterPro:IPR016177), Pathogenesis-related transcripti…	1.50871	FALSE	Encodes ADAP, an AP2-domain protein that interacts with ARIA. ADAP is a positive regulator of the ABA response and is also involved in regulating seedling growth.
27.3.3	RNA.regulation of transcription.AP2/EREBP, APETALA2/Ethylene-responsive element binding protein family	m.175181	(loc_os05g03040.3 : 318.0) no description available & (at2g28550 : 240.0) related to AP2.7 (RAP2.7); CONTAINS InterPro DOMAIN/s: DNA-binding, integrase-type (InterPro:IPR016177), Pathogenesis-related transcriptional factor/ERF, DNA-binding (InterPro:IPR001471); BEST Arabidopsis thaliana protein match is: target of early activation tagged (EAT) 2 (TAIR:AT5G60120.1). & (chl4|510804 : 127.0) no desc…	1.5549	FALSE	related to AP2.7 (RAP2.7)
27.3.3	RNA.regulation of transcription.AP2/EREBP, APETALA2/Ethylene-responsive element binding protein family	m.146539	(loc_os06g42850.1 : 588.0) no description available & (ipr021924 : 367.4973) Protein of unknown function DUF3537 & (at3g20300 : 299.0) Protein of unknown function (DUF3537); CONTAINS InterPro DOMAIN/s: Protein of unknown function DUF3537 (InterPro:IPR021924); BEST Arabidopsis thaliana protein match is: Protein of unknown function (DUF3537) (TAIR:AT1G50630.1); Has 143 Blast hits to 143 proteins in…	1.65021	FALSE	Protein of unknown function DUF353
27.3.3	RNA.regulation of transcription.AP2/EREBP, APETALA2/Ethylene-responsive element binding protein family	m.319717	(loc_os04g37520.1 : 146.0) no description available & (ipr021924 : 102.517715) Protein of unknown function DUF3537 & (at3g20300 : 89.7) Protein of unknown function (DUF3537); CONTAINS InterPro DOMAIN/s: Protein of unknown function DUF3537 (InterPro:IPR021924); BEST Arabidopsis thaliana protein match is: Protein of unknown function (DUF3537) (TAIR:AT1G50630.1); Has 143 Blast hits to 143 proteins i…	1.67462	FALSE	Protein of unknown function DUF353
27.3.3	RNA.regulation of transcription.AP2/EREBP, APETALA2/Ethylene-responsive element binding protein family	m.54556	(loc_os01g21120.1 : 164.0) no description available & (at2g47520 : 104.0) encodes a member of the ERF (ethylene response factor) subfamily B-2 of ERF/AP2 transcription factor family. The protein contains one AP2 domain. There are 5 members in this subfamily including RAP2.2 AND RAP2.12.; HYPOXIA RESPONSIVE ERF (ETHYLENE RESPONSE FACTOR) 2 (HRE2); CONTAINS InterPro DOMAIN/s: DNA-binding, integrase…	1.68697	FALSE	encodes a member of the ERF (ethylene response factor) subfamily B-2 of ERF/AP2 transcription factor family. The protein contains one AP2 domain. There are 5 members in this subfamily including RAP2.2 AND RAP2.12.
27.3.3	RNA.regulation of transcription.AP2/EREBP, APETALA2/Ethylene-responsive element binding protein family	m.193989	(loc_os01g49830.1 : 432.0) no description available & (at1g68840 : 293.0) Rav2 is part of a complex that has been named `regulator of the (H+)-ATPase of the vacuolar and endosomal membranes (RAVE); related to ABI3/VP1 2 (RAV2); FUNCTIONS IN: transcription repressor activity, DNA binding, sequence-specific DNA binding transcription factor activity; INVOLVED IN: regulation of transcription, DNA-dep…	1.7265	FALSE	Rav2 is part of a complex that has been named `regulator of the (H+)-ATPase of the vacuolar and endosomal membranes (RAVE)
27.3.3	RNA.regulation of transcription.AP2/EREBP, APETALA2/Ethylene-responsive element binding protein family	m.300614	(loc_os03g09170.1 : 200.0) no description available & (at4g39780 : 91.7) encodes a member of the DREB subfamily A-6 of ERF/AP2 transcription factor family. The protein contains one AP2 domain. There are 8 members in this subfamily including RAP2.4.; Integrase-type DNA-binding superfamily protein; FUNCTIONS IN: DNA binding, sequence-specific DNA binding transcription factor activity; INVOLVED IN: …	1.76166	FALSE	encodes a member of the DREB subfamily A-6 of ERF/AP2 transcription factor family. The protein contains one AP2 domain. There are 8 members in this subfamily including RAP2.4.
27.3.3	RNA.regulation of transcription.AP2/EREBP, APETALA2/Ethylene-responsive element binding protein family	m.116210	(loc_os06g44750.1 : 496.0) no description available & (at5g57390 : 362.0) Encodes a member of the AP2 family of transcriptional regulators.May be involved in germination and seedling growth. Mutants are resistant to ABA analogs and are resistant to high nitrogen concentrations.essential for the developmental transition between the embryonic and vegetative phases in plants.Overexpression results i…	1.76491	FALSE	Encodes a member of the AP2 family of transcriptional regulators.May be involved in germination and seedling growth. Mutants are resistant to ABA analogs and are resistant to high nitrogen concentrations.essential for the developmental transition between the embryonic and vegetative phases in plants.Overexpression results in the formation of somatic embryos on cotyledons.
27.3.3	RNA.regulation of transcription.AP2/EREBP, APETALA2/Ethylene-responsive element binding protein family	m.31502	(loc_os01g04750.1 : 107.0) no description available & (at3g25730 : 105.0) ethylene response DNA binding factor 3 (EDF3); FUNCTIONS IN: sequence-specific DNA binding transcription factor activity; INVOLVED IN: regulation of transcription, DNA-dependent; LOCATED IN: chloroplast; EXPRESSED IN: cotyledon, hypocotyl, root, flower, seed; EXPRESSED DURING: petal differentiation and expansion stage; CONT…	1.81417	FALSE	ethylene response DNA binding factor 3 (EDF3)
27.3.3	RNA.regulation of transcription.AP2/EREBP, APETALA2/Ethylene-responsive element binding protein family	m.307506	(loc_os04g42570.1 : 286.0) no description available & (at3g20840 : 105.0) Encodes a member of the AINTEGUMENTA-like (AIL) subclass of the AP2/EREBP family of transcription factors and is essential for quiescent center (QC) specification and stem cell activity. It is a key effector for establishment of the stem cell niche during embryonic pattern formation. It is transcribed in response to auxin a…	1.87673	FALSE	Encodes a member of the AINTEGUMENTA-like (AIL) subclass of the AP2/EREBP family of transcription factors and is essential for quiescent center (QC) specification and stem cell activity. It is a key effector for establishment of the stem cell niche during embryonic pattern formation. It is transcribed in response to auxin accumulation and is dependent on auxin response transcription factors.
27.3.3	RNA.regulation of transcription.AP2/EREBP, APETALA2/Ethylene-responsive element binding protein family	m.67110	(loc_os10g41130.1 : 85.9) no description available & (at2g25820 : 80.9) encodes a member of the DREB subfamily A-4 of ERF/AP2 transcription factor family. The protein contains one AP2 domain. There are 17 members in this subfamily including TINY.; Integrase-type DNA-binding superfamily protein; FUNCTIONS IN: sequence-specific DNA binding transcription factor activity; INVOLVED IN: regulation of t…	1.97151	FALSE	encodes a member of the DREB subfamily A-4 of ERF/AP2 transcription factor family. The protein contains one AP2 domain. There are 17 members in this subfamily including TINY.
27.3.3	RNA.regulation of transcription.AP2/EREBP, APETALA2/Ethylene-responsive element binding protein family	m.308503	(loc_os03g56050.1 : 261.0) no description available & (at4g37750 : 254.0) ANT is required for control of cell proliferation and encodes a putative transcriptional regulator similar to AP2. Loss of function alleles have reduced fertility, abnormal ovules and abnormal lateral organs. Expressed specifically in the chalaza and in floral organ primordia.; AINTEGUMENTA (ANT); CONTAINS InterPro DOMAIN/s…	2.00111	TRUE	ANT is required for control of cell proliferation and encodes a putative transcriptional regulator similar to AP2. Loss of function alleles have reduced fertility, abnormal ovules and abnormal lateral organs. Expressed specifically in the chalaza and in floral organ primordia.
27.3.3	RNA.regulation of transcription.AP2/EREBP, APETALA2/Ethylene-responsive element binding protein family	m.30094	(loc_os04g55970.1 : 521.0) no description available & (at5g57390 : 363.0) Encodes a member of the AP2 family of transcriptional regulators.May be involved in germination and seedling growth. Mutants are resistant to ABA analogs and are resistant to high nitrogen concentrations.essential for the developmental transition between the embryonic and vegetative phases in plants.Overexpression results i…	2.02231	TRUE	Encodes a member of the AP2 family of transcriptional regulators.May be involved in germination and seedling growth. Mutants are resistant to ABA analogs and are resistant to high nitrogen concentrations.essential for the developmental transition between the embryonic and vegetative phases in plants.Overexpression results in the formation of somatic embryos on cotyledons.
27.3.3	RNA.regulation of transcription.AP2/EREBP, APETALA2/Ethylene-responsive element binding protein family	m.134047	(loc_os04g55560.2 : 300.0) no description available & (at4g36920 : 154.0) Encodes a floral homeotic gene, a member of the AP2/EREBP (ethylene responsive element binding protein) class of transcription factors and is involved in the specification of floral organ identity, establishment of floral meristem identity, suppression of floral meristem indeterminancy, and development of the ovule and seed…	2.09973	TRUE	Encodes a floral homeotic gene, a member of the AP2/EREBP (ethylene responsive element binding protein) class of transcription factors and is involved in the specification of floral organ identity, establishment of floral meristem identity, suppression of floral meristem indeterminancy, and development of the ovule and seed coat. AP2 also has a role in controlling seed mass. Dominant negative all…
27.3.3	RNA.regulation of transcription.AP2/EREBP, APETALA2/Ethylene-responsive element binding protein family	m.194005	(loc_os11g05740.1 : 303.0) no description available & (at3g11580 : 168.0) AP2/B3-like transcriptional factor family protein; FUNCTIONS IN: sequence-specific DNA binding transcription factor activity; INVOLVED IN: regulation of transcription, DNA-dependent; LOCATED IN: cellular_component unknown; EXPRESSED IN: 18 plant structures; EXPRESSED DURING: 9 growth stages; CONTAINS InterPro DOMAIN/s: Tran…	2.11036	TRUE	AP2/B3-like transcriptional factor family protein
27.3.3	RNA.regulation of transcription.AP2/EREBP, APETALA2/Ethylene-responsive element binding protein family	m.175187	(loc_os05g03040.1 : 513.0) no description available & (at2g28550 : 298.0) related to AP2.7 (RAP2.7); CONTAINS InterPro DOMAIN/s: DNA-binding, integrase-type (InterPro:IPR016177), Pathogenesis-related transcriptional factor/ERF, DNA-binding (InterPro:IPR001471); BEST Arabidopsis thaliana protein match is: target of early activation tagged (EAT) 2 (TAIR:AT5G60120.1). & (q8lsn2|bbm2_brana : 150.0) P…	2.11253	TRUE	related to AP2.7 (RAP2.7)
27.3.3	RNA.regulation of transcription.AP2/EREBP, APETALA2/Ethylene-responsive element binding protein family	m.60243	(loc_os04g46400.1 : 149.0) no description available & (at2g44940 : 132.0) encodes a member of the DREB subfamily A-4 of ERF/AP2 transcription factor family. The protein contains one AP2 domain. There are 17 members in this subfamily including TINY.; Integrase-type DNA-binding superfamily protein; FUNCTIONS IN: DNA binding, sequence-specific DNA binding transcription factor activity; INVOLVED IN: …	2.12548	TRUE	encodes a member of the DREB subfamily A-4 of ERF/AP2 transcription factor family. The protein contains one AP2 domain. There are 17 members in this subfamily including TINY.
27.3.3	RNA.regulation of transcription.AP2/EREBP, APETALA2/Ethylene-responsive element binding protein family	m.148499	(loc_os02g51670.1 : 144.0) no description available & (at1g78080 : 81.3) Encodes a member of the DREB subfamily A-6 of ERF/AP2 transcription factor family (RAP2.4). The protein contains one AP2 domain. Role in mediating light and ethylene signaling.; related to AP2 4 (RAP2.4); CONTAINS InterPro DOMAIN/s: DNA-binding, integrase-type (InterPro:IPR016177), Pathogenesis-related transcriptional factor…	2.25882	TRUE	Encodes a member of the DREB subfamily A-6 of ERF/AP2 transcription factor family (RAP2.4). The protein contains one AP2 domain. Role in mediating light and ethylene signaling.
27.3.3	RNA.regulation of transcription.AP2/EREBP, APETALA2/Ethylene-responsive element binding protein family	m.40308	(loc_os06g11860.1 : 170.0) no description available & (at1g78080 : 94.4) Encodes a member of the DREB subfamily A-6 of ERF/AP2 transcription factor family (RAP2.4). The protein contains one AP2 domain. Role in mediating light and ethylene signaling.; related to AP2 4 (RAP2.4); CONTAINS InterPro DOMAIN/s: DNA-binding, integrase-type (InterPro:IPR016177), Pathogenesis-related transcriptional factor…	2.28515	TRUE	Encodes a member of the DREB subfamily A-6 of ERF/AP2 transcription factor family (RAP2.4). The protein contains one AP2 domain. Role in mediating light and ethylene signaling.
27.3.3	RNA.regulation of transcription.AP2/EREBP, APETALA2/Ethylene-responsive element binding protein family	m.193988	(loc_os05g47650.1 : 395.0) no description available & (at1g68840 : 291.0) Rav2 is part of a complex that has been named `regulator of the (H+)-ATPase of the vacuolar and endosomal membranes (RAVE); related to ABI3/VP1 2 (RAV2); FUNCTIONS IN: transcription repressor activity, DNA binding, sequence-specific DNA binding transcription factor activity; INVOLVED IN: regulation of transcription, DNA-dep…	2.29943	TRUE	Rav2 is part of a complex that has been named `regulator of the (H+)-ATPase of the vacuolar and endosomal membranes (RAVE)
27.3.3	RNA.regulation of transcription.AP2/EREBP, APETALA2/Ethylene-responsive element binding protein family	m.117932	(loc_os03g60430.1 : 464.0) no description available & (at2g28550 : 304.0) related to AP2.7 (RAP2.7); CONTAINS InterPro DOMAIN/s: DNA-binding, integrase-type (InterPro:IPR016177), Pathogenesis-related transcriptional factor/ERF, DNA-binding (InterPro:IPR001471); BEST Arabidopsis thaliana protein match is: target of early activation tagged (EAT) 2 (TAIR:AT5G60120.1). & (q8lsn2|bbm2_brana : 165.0) P…	2.38311	TRUE	related to AP2.7 (RAP2.7)
27.3.3	RNA.regulation of transcription.AP2/EREBP, APETALA2/Ethylene-responsive element binding protein family	m.175192	(loc_os05g03040.1 : 475.0) no description available & (at2g28550 : 271.0) related to AP2.7 (RAP2.7); CONTAINS InterPro DOMAIN/s: DNA-binding, integrase-type (InterPro:IPR016177), Pathogenesis-related transcriptional factor/ERF, DNA-binding (InterPro:IPR001471); BEST Arabidopsis thaliana protein match is: target of early activation tagged (EAT) 2 (TAIR:AT5G60120.1). & (q8lsn2|bbm2_brana : 127.0) P…	2.39103	TRUE	related to AP2.7 (RAP2.7)
27.3.3	RNA.regulation of transcription.AP2/EREBP, APETALA2/Ethylene-responsive element binding protein family	m.325486	(loc_os03g07940.1 : 159.0) no description available & (q8lsn2|bbm2_brana : 154.0) Protein BABY BOOM 2 (BnBBM2) - Brassica napus (Rape) & (at3g54320 : 153.0) WRINKLED1 encodes transcription factor of the AP2/ERWEBP class. Protein has two plant-specific (AP2/EREB) DNA-binding domains and is involved in the control of storage compound biosynthesis in Arabidopsis. Mutants have wrinkled seed phenotype…	2.51193	TRUE	Protein BABY BOOM 2 (BnBBM2)
27.3.3	RNA.regulation of transcription.AP2/EREBP, APETALA2/Ethylene-responsive element binding protein family	m.137533	(loc_os11g03540.1 : 114.0) no description available & (at3g54320 : 95.5) WRINKLED1 encodes transcription factor of the AP2/ERWEBP class. Protein has two plant-specific (AP2/EREB) DNA-binding domains and is involved in the control of storage compound biosynthesis in Arabidopsis. Mutants have wrinkled seed phenotype, due to a defect in the incorporation of sucrose and glucose into triacylglycerols.…	2.61659	TRUE	WRINKLED1 encodes transcription factor of the AP2/ERWEBP class. Protein has two plant-specific (AP2/EREB) DNA-binding domains and is involved in the control of storage compound biosynthesis in Arabidopsis. Mutants have wrinkled seed phenotype, due to a defect in the incorporation of sucrose and glucose into triacylglycerols. Transgenic sGsL plants (21-day-old) grown on 6% sucrose for 24 hours had…
27.3.3	RNA.regulation of transcription.AP2/EREBP, APETALA2/Ethylene-responsive element binding protein family	m.111083	(loc_os03g08500.1 : 149.0) no description available & (at1g72360 : 84.0) encodes a member of the ERF (ethylene response factor) subfamily B-2 of ERF/AP2 transcription factor family. The protein contains one AP2 domain. There are 5 members in this subfamily including RAP2.2 AND RAP2.12.; HYPOXIA RESPONSIVE ERF (ETHYLENE RESPONSE FACTOR) 1 (HRE1); CONTAINS InterPro DOMAIN/s: DNA-binding, integrase-…	2.75059	TRUE	encodes a member of the ERF (ethylene response factor) subfamily B-2 of ERF/AP2 transcription factor family. The protein contains one AP2 domain. There are 5 members in this subfamily including RAP2.2 AND RAP2.12.
27.3.3	RNA.regulation of transcription.AP2/EREBP, APETALA2/Ethylene-responsive element binding protein family	m.77549	(loc_os02g51670.1 : 174.0) no description available & (at1g78080 : 94.0) Encodes a member of the DREB subfamily A-6 of ERF/AP2 transcription factor family (RAP2.4). The protein contains one AP2 domain. Role in mediating light and ethylene signaling.; related to AP2 4 (RAP2.4); CONTAINS InterPro DOMAIN/s: DNA-binding, integrase-type (InterPro:IPR016177), Pathogenesis-related transcriptional factor…	2.75847	TRUE	Encodes a member of the DREB subfamily A-6 of ERF/AP2 transcription factor family (RAP2.4). The protein contains one AP2 domain. Role in mediating light and ethylene signaling.
27.3.3	RNA.regulation of transcription.AP2/EREBP, APETALA2/Ethylene-responsive element binding protein family	m.111057	(loc_os03g08500.1 : 199.0) no description available & (at1g72360 : 84.3) encodes a member of the ERF (ethylene response factor) subfamily B-2 of ERF/AP2 transcription factor family. The protein contains one AP2 domain. There are 5 members in this subfamily including RAP2.2 AND RAP2.12.; HYPOXIA RESPONSIVE ERF (ETHYLENE RESPONSE FACTOR) 1 (HRE1); CONTAINS InterPro DOMAIN/s: DNA-binding, integrase-…	2.80001	TRUE	encodes a member of the ERF (ethylene response factor) subfamily B-2 of ERF/AP2 transcription factor family. The protein contains one AP2 domain. There are 5 members in this subfamily including RAP2.2 AND RAP2.12.
27.3.3	RNA.regulation of transcription.AP2/EREBP, APETALA2/Ethylene-responsive element binding protein family	m.116233	(loc_os06g44750.1 : 396.0) no description available & (at5g57390 : 260.0) Encodes a member of the AP2 family of transcriptional regulators.May be involved in germination and seedling growth. Mutants are resistant to ABA analogs and are resistant to high nitrogen concentrations.essential for the developmental transition between the embryonic and vegetative phases in plants.Overexpression results i…	2.84685	TRUE	Encodes a member of the AP2 family of transcriptional regulators.May be involved in germination and seedling growth. Mutants are resistant to ABA analogs and are resistant to high nitrogen concentrations.essential for the developmental transition between the embryonic and vegetative phases in plants.Overexpression results in the formation of somatic embryos on cotyledons.
27.3.3	RNA.regulation of transcription.AP2/EREBP, APETALA2/Ethylene-responsive element binding protein family	m.246206	(loc_os02g13710.1 : 145.0) no description available & (at4g25480 : 88.2) encodes a member of the DREB subfamily A-1 of ERF/AP2 transcription factor family (CBF3). The protein contains one AP2 domain. There are six members in this subfamily, including CBF1, CBF2, and CBF3. This gene is involved in response to low temperature and abscisic acid.; dehydration response element B1A (DREB1A); CONTAINS I…	2.86131	TRUE	encodes a member of the DREB subfamily A-1 of ERF/AP2 transcription factor family (CBF3). The protein contains one AP2 domain. There are six members in this subfamily, including CBF1, CBF2, and CBF3. This gene is involved in response to low temperature and abscisic acid.
27.3.3	RNA.regulation of transcription.AP2/EREBP, APETALA2/Ethylene-responsive element binding protein family	m.194013	(loc_os01g49830.1 : 209.0) no description available & (at1g68840 : 165.0) Rav2 is part of a complex that has been named `regulator of the (H+)-ATPase of the vacuolar and endosomal membranes (RAVE); related to ABI3/VP1 2 (RAV2); FUNCTIONS IN: transcription repressor activity, DNA binding, sequence-specific DNA binding transcription factor activity; INVOLVED IN: regulation of transcription, DNA-dep…	2.99554	TRUE	Rav2 is part of a complex that has been named `regulator of the (H+)-ATPase of the vacuolar and endosomal membranes (RAVE)
27.3.3	RNA.regulation of transcription.AP2/EREBP, APETALA2/Ethylene-responsive element binding protein family	m.111045	(loc_os03g08500.1 : 172.0) no description available & (at1g72360 : 84.3) encodes a member of the ERF (ethylene response factor) subfamily B-2 of ERF/AP2 transcription factor family. The protein contains one AP2 domain. There are 5 members in this subfamily including RAP2.2 AND RAP2.12.; HYPOXIA RESPONSIVE ERF (ETHYLENE RESPONSE FACTOR) 1 (HRE1); CONTAINS InterPro DOMAIN/s: DNA-binding, integrase-…	3.02292	TRUE	encodes a member of the ERF (ethylene response factor) subfamily B-2 of ERF/AP2 transcription factor family. The protein contains one AP2 domain. There are 5 members in this subfamily including RAP2.2 AND RAP2.12.
27.3.3	RNA.regulation of transcription.AP2/EREBP, APETALA2/Ethylene-responsive element binding protein family	m.93285	(loc_os06g43220.1 : 179.0) no description available & (at2g28550 : 95.1) related to AP2.7 (RAP2.7); CONTAINS InterPro DOMAIN/s: DNA-binding, integrase-type (InterPro:IPR016177), Pathogenesis-related transcriptional factor/ERF, DNA-binding (InterPro:IPR001471); BEST Arabidopsis thaliana protein match is: target of early activation tagged (EAT) 2 (TAIR:AT5G60120.1). & (reliability: 190.2) & (origin…	3.03286	TRUE	related to AP2.7 (RAP2.7)
27.3.3	RNA.regulation of transcription.AP2/EREBP, APETALA2/Ethylene-responsive element binding protein family	m.111063	(loc_os03g08500.1 : 183.0) no description available & (at1g72360 : 85.5) encodes a member of the ERF (ethylene response factor) subfamily B-2 of ERF/AP2 transcription factor family. The protein contains one AP2 domain. There are 5 members in this subfamily including RAP2.2 AND RAP2.12.; HYPOXIA RESPONSIVE ERF (ETHYLENE RESPONSE FACTOR) 1 (HRE1); CONTAINS InterPro DOMAIN/s: DNA-binding, integrase-…	3.08972	TRUE	encodes a member of the ERF (ethylene response factor) subfamily B-2 of ERF/AP2 transcription factor family. The protein contains one AP2 domain. There are 5 members in this subfamily including RAP2.2 AND RAP2.12.
27.3.3	RNA.regulation of transcription.AP2/EREBP, APETALA2/Ethylene-responsive element binding protein family	m.111070	(loc_os03g08500.1 : 237.0) no description available & (q6k7e6|erf1_orysa : 95.5) Ethylene-responsive transcription factor 1 (Ethylene-responsive element-binding factor 1) (EREBP-1) (OsEREBP1) - Oryza sativa (Rice) & (at1g53910 : 94.4) encodes a member of the ERF (ethylene response factor) subfamily B-2 of ERF/AP2 transcription factor family (RAP2.12). The protein contains one AP2 domain. There ar…	3.17489	TRUE	Ethylene-responsive transcription factor 1 (Ethylene-responsive element-binding factor 1) (EREBP-1) (OsEREBP1)
27.3.3	RNA.regulation of transcription.AP2/EREBP, APETALA2/Ethylene-responsive element binding protein family	m.193994	(loc_os05g47650.1 : 449.0) no description available & (at1g68840 : 304.0) Rav2 is part of a complex that has been named `regulator of the (H+)-ATPase of the vacuolar and endosomal membranes (RAVE); related to ABI3/VP1 2 (RAV2); FUNCTIONS IN: transcription repressor activity, DNA binding, sequence-specific DNA binding transcription factor activity; INVOLVED IN: regulation of transcription, DNA-dep…	3.22593	TRUE	Rav2 is part of a complex that has been named `regulator of the (H+)-ATPase of the vacuolar and endosomal membranes (RAVE)
27.3.3	RNA.regulation of transcription.AP2/EREBP, APETALA2/Ethylene-responsive element binding protein family	m.193987	(loc_os05g47650.1 : 420.0) no description available & (at1g68840 : 295.0) Rav2 is part of a complex that has been named `regulator of the (H+)-ATPase of the vacuolar and endosomal membranes (RAVE); related to ABI3/VP1 2 (RAV2); FUNCTIONS IN: transcription repressor activity, DNA binding, sequence-specific DNA binding transcription factor activity; INVOLVED IN: regulation of transcription, DNA-dep…	3.25274	TRUE	Rav2 is part of a complex that has been named `regulator of the (H+)-ATPase of the vacuolar and endosomal membranes (RAVE)
27.3.3	RNA.regulation of transcription.AP2/EREBP, APETALA2/Ethylene-responsive element binding protein family	m.194004	(loc_os01g04800.1 : 258.0) no description available & (at1g68840 : 162.0) Rav2 is part of a complex that has been named `regulator of the (H+)-ATPase of the vacuolar and endosomal membranes (RAVE); related to ABI3/VP1 2 (RAV2); FUNCTIONS IN: transcription repressor activity, DNA binding, sequence-specific DNA binding transcription factor activity; INVOLVED IN: regulation of transcription, DNA-dep…	3.34532	TRUE	Rav2 is part of a complex that has been named `regulator of the (H+)-ATPase of the vacuolar and endosomal membranes (RAVE)
27.3.3	RNA.regulation of transcription.AP2/EREBP, APETALA2/Ethylene-responsive element binding protein family	m.39937	(loc_os04g48350.1 : 142.0) no description available & (at5g51990 : 86.7) encodes a member of the DREB subfamily A-1 of ERF/AP2 transcription factor family (CBF4). The protein contains one AP2 domain. There are six members in this subfamily, including CBF1, CBF2, and CBF3. This gene is involved in response to drought stress and abscisic acid treatment, but not to low temperature.; C-repeat-binding…	3.43895	TRUE	encodes a member of the DREB subfamily A-1 of ERF/AP2 transcription factor family (CBF4). The protein contains one AP2 domain. There are six members in this subfamily, including CBF1, CBF2, and CBF3. This gene is involved in response to drought stress and abscisic acid treatment, but not to low temperature.
27.3.3	RNA.regulation of transcription.AP2/EREBP, APETALA2/Ethylene-responsive element binding protein family	m.111103	(loc_os03g08500.1 : 216.0) no description available & (q6k7e6|erf1_orysa : 95.5) Ethylene-responsive transcription factor 1 (Ethylene-responsive element-binding factor 1) (EREBP-1) (OsEREBP1) - Oryza sativa (Rice) & (at1g53910 : 94.4) encodes a member of the ERF (ethylene response factor) subfamily B-2 of ERF/AP2 transcription factor family (RAP2.12). The protein contains one AP2 domain. There ar…	3.47681	TRUE	Ethylene-responsive transcription factor 1 (Ethylene-responsive element-binding factor 1) (EREBP-1) (OsEREBP1)
27.3.3	RNA.regulation of transcription.AP2/EREBP, APETALA2/Ethylene-responsive element binding protein family	m.193991	(loc_os01g49830.1 : 425.0) no description available & (at1g68840 : 298.0) Rav2 is part of a complex that has been named `regulator of the (H+)-ATPase of the vacuolar and endosomal membranes (RAVE); related to ABI3/VP1 2 (RAV2); FUNCTIONS IN: transcription repressor activity, DNA binding, sequence-specific DNA binding transcription factor activity; INVOLVED IN: regulation of transcription, DNA-dep…	3.78463	TRUE	Rav2 is part of a complex that has been named `regulator of the (H+)-ATPase of the vacuolar and endosomal membranes (RAVE)
27.3.3	RNA.regulation of transcription.AP2/EREBP, APETALA2/Ethylene-responsive element binding protein family	m.111099	(loc_os03g08500.1 : 182.0) no description available & (q6k7e6|erf1_orysa : 92.4) Ethylene-responsive transcription factor 1 (Ethylene-responsive element-binding factor 1) (EREBP-1) (OsEREBP1) - Oryza sativa (Rice) & (at1g53910 : 90.5) encodes a member of the ERF (ethylene response factor) subfamily B-2 of ERF/AP2 transcription factor family (RAP2.12). The protein contains one AP2 domain. There ar…	4.28865	TRUE	Ethylene-responsive transcription factor 1 (Ethylene-responsive element-binding factor 1) (EREBP-1) (OsEREBP1)
27.3.3	RNA.regulation of transcription.AP2/EREBP, APETALA2/Ethylene-responsive element binding protein family	m.194014	(loc_os01g04800.1 : 219.0) no description available & (at1g68840 : 169.0) Rav2 is part of a complex that has been named `regulator of the (H+)-ATPase of the vacuolar and endosomal membranes (RAVE); related to ABI3/VP1 2 (RAV2); FUNCTIONS IN: transcription repressor activity, DNA binding, sequence-specific DNA binding transcription factor activity; INVOLVED IN: regulation of transcription, DNA-dep…	4.32846	TRUE	Rav2 is part of a complex that has been named `regulator of the (H+)-ATPase of the vacuolar and endosomal membranes (RAVE)
27.3.3	RNA.regulation of transcription.AP2/EREBP, APETALA2/Ethylene-responsive element binding protein family	m.111073	(loc_os03g08500.1 : 248.0) no description available & (q6k7e6|erf1_orysa : 96.3) Ethylene-responsive transcription factor 1 (Ethylene-responsive element-binding factor 1) (EREBP-1) (OsEREBP1) - Oryza sativa (Rice) & (at1g53910 : 90.5) encodes a member of the ERF (ethylene response factor) subfamily B-2 of ERF/AP2 transcription factor family (RAP2.12). The protein contains one AP2 domain. There ar…	4.36116	TRUE	Ethylene-responsive transcription factor 1 (Ethylene-responsive element-binding factor 1) (EREBP-1) (OsEREBP1)
27.3.3	RNA.regulation of transcription.AP2/EREBP, APETALA2/Ethylene-responsive element binding protein family	m.148497	(loc_os06g11860.1 : 114.0) no description available & (at1g22190 : 84.7) Integrase-type DNA-binding superfamily protein; FUNCTIONS IN: DNA binding, sequence-specific DNA binding transcription factor activity; INVOLVED IN: regulation of transcription, DNA-dependent; LOCATED IN: nucleus; EXPRESSED IN: 22 plant structures; EXPRESSED DURING: 13 growth stages; CONTAINS InterPro DOMAIN/s: DNA-binding, …	4.62264	TRUE	Integrase-type DNA-binding superfamily protein
27.3.3	RNA.regulation of transcription.AP2/EREBP, APETALA2/Ethylene-responsive element binding protein family	m.144584	(loc_os02g45420.1 : 157.0) no description available & (at5g52020 : 103.0) encodes a member of the DREB subfamily A-4 of ERF/AP2 transcription factor family. The protein contains one AP2 domain. There are 17 members in this subfamily including TINY.; Integrase-type DNA-binding superfamily protein; FUNCTIONS IN: DNA binding, transcription activator activity, sequence-specific DNA binding transcript…	4.79598	TRUE	encodes a member of the DREB subfamily A-4 of ERF/AP2 transcription factor family. The protein contains one AP2 domain. There are 17 members in this subfamily including TINY.
27.3.3	RNA.regulation of transcription.AP2/EREBP, APETALA2/Ethylene-responsive element binding protein family	m.193995	(loc_os05g47650.1 : 400.0) no description available & (at1g68840 : 301.0) Rav2 is part of a complex that has been named `regulator of the (H+)-ATPase of the vacuolar and endosomal membranes (RAVE); related to ABI3/VP1 2 (RAV2); FUNCTIONS IN: transcription repressor activity, DNA binding, sequence-specific DNA binding transcription factor activity; INVOLVED IN: regulation of transcription, DNA-dep…	4.87314	TRUE	Rav2 is part of a complex that has been named `regulator of the (H+)-ATPase of the vacuolar and endosomal membranes (RAVE)
27.3.3	RNA.regulation of transcription.AP2/EREBP, APETALA2/Ethylene-responsive element binding protein family	m.246242	(loc_os02g13710.1 : 186.0) no description available & (at1g77200 : 107.0) encodes a member of the DREB subfamily A-4 of ERF/AP2 transcription factor family. The protein contains one AP2 domain. There are 17 members in this subfamily including TINY.; Integrase-type DNA-binding superfamily protein; FUNCTIONS IN: DNA binding, sequence-specific DNA binding transcription factor activity; INVOLVED IN: …	5.19555	TRUE	encodes a member of the DREB subfamily A-4 of ERF/AP2 transcription factor family. The protein contains one AP2 domain. There are 17 members in this subfamily including TINY.
27.3.3	RNA.regulation of transcription.AP2/EREBP, APETALA2/Ethylene-responsive element binding protein family	m.60247	(loc_os04g46440.1 : 152.0) no description available & (at2g35700 : 135.0) encodes a member of the DREB subfamily A-4 of ERF/AP2 transcription factor family. The protein contains one AP2 domain. There are 17 members in this subfamily including TINY. Thought to be involved in secondary cell wall metabolism.; ERF family protein 38 (ERF38); CONTAINS InterPro DOMAIN/s: DNA-binding, integrase-type (Int…	6.70095	TRUE	encodes a member of the DREB subfamily A-4 of ERF/AP2 transcription factor family. The protein contains one AP2 domain. There are 17 members in this subfamily including TINY. Thought to be involved in secondary cell wall metabolism.
27.3.3	RNA.regulation of transcription.AP2/EREBP, APETALA2/Ethylene-responsive element binding protein family	m.246273	(loc_os09g35030.1 : 256.0) no description available & (at4g25470 : 120.0) Encodes a member of the DREB subfamily A-1 of ERF/AP2 transcription factor family (CBF2). The protein contains one AP2 domain. There are six members in this subfamily, including CBF1, CBF2, and CBF3. This gene is involved in response to low temperature, abscisic acid, and circadian rhythm. Overexpressing this gene leads to …	6.74499	TRUE	Encodes a member of the DREB subfamily A-1 of ERF/AP2 transcription factor family (CBF2). The protein contains one AP2 domain. There are six members in this subfamily, including CBF1, CBF2, and CBF3. This gene is involved in response to low temperature, abscisic acid, and circadian rhythm. Overexpressing this gene leads to increased freeze tolerance and induces the expression level of 85 cold-ind…
27.3.3	RNA.regulation of transcription.AP2/EREBP, APETALA2/Ethylene-responsive element binding protein family	m.44692	(loc_os09g35020.1 : 162.0) no description available & (at4g25490 : 98.6) Transcriptional activator that binds to the DRE/CRT regulatory element and induces COR (cold-regulated) gene expression increasing plant freezing tolerance. It encodes a member of the DREB subfamily A-1 of ERF/AP2 transcription factor family (CBF1). The protein contains one AP2 domain. There are six members in this subfamily…	7.06164	TRUE	Transcriptional activator that binds to the DRE/CRT regulatory element and induces COR (cold-regulated) gene expression increasing plant freezing tolerance. It encodes a member of the DREB subfamily A-1 of ERF/AP2 transcription factor family (CBF1). The protein contains one AP2 domain. There are six members in this subfamily, including CBF1, CBF2, and CBF3. This gene is involved in response to lo…
27.3.3	RNA.regulation of transcription.AP2/EREBP, APETALA2/Ethylene-responsive element binding protein family	m.246269	(loc_os09g35030.1 : 232.0) no description available & (at4g25470 : 102.0) Encodes a member of the DREB subfamily A-1 of ERF/AP2 transcription factor family (CBF2). The protein contains one AP2 domain. There are six members in this subfamily, including CBF1, CBF2, and CBF3. This gene is involved in response to low temperature, abscisic acid, and circadian rhythm. Overexpressing this gene leads to …	7.71489	TRUE	Encodes a member of the DREB subfamily A-1 of ERF/AP2 transcription factor family (CBF2). The protein contains one AP2 domain. There are six members in this subfamily, including CBF1, CBF2, and CBF3. This gene is involved in response to low temperature, abscisic acid, and circadian rhythm. Overexpressing this gene leads to increased freeze tolerance and induces the expression level of 85 cold-ind…
27.3.3	RNA.regulation of transcription.AP2/EREBP, APETALA2/Ethylene-responsive element binding protein family	m.246255	(loc_os09g35030.1 : 241.0) no description available & (at4g25470 : 112.0) Encodes a member of the DREB subfamily A-1 of ERF/AP2 transcription factor family (CBF2). The protein contains one AP2 domain. There are six members in this subfamily, including CBF1, CBF2, and CBF3. This gene is involved in response to low temperature, abscisic acid, and circadian rhythm. Overexpressing this gene leads to …	8.09398	TRUE	Encodes a member of the DREB subfamily A-1 of ERF/AP2 transcription factor family (CBF2). The protein contains one AP2 domain. There are six members in this subfamily, including CBF1, CBF2, and CBF3. This gene is involved in response to low temperature, abscisic acid, and circadian rhythm. Overexpressing this gene leads to increased freeze tolerance and induces the expression level of 85 cold-ind…
27.3.3	RNA.regulation of transcription.AP2/EREBP, APETALA2/Ethylene-responsive element binding protein family	m.83635	(loc_os05g49700.1 : 171.0) no description available & (at1g64380 : 110.0) encodes a member of the DREB subfamily A-6 of ERF/AP2 transcription factor family. The protein contains one AP2 domain. There are 8 members in this subfamily including RAP2.4.; Integrase-type DNA-binding superfamily protein; CONTAINS InterPro DOMAIN/s: DNA-binding, integrase-type (InterPro:IPR016177), Pathogenesis-related t…	8.47775	TRUE	encodes a member of the DREB subfamily A-6 of ERF/AP2 transcription factor family. The protein contains one AP2 domain. There are 8 members in this subfamily including RAP2.4.
27.3.3	RNA.regulation of transcription.AP2/EREBP, APETALA2/Ethylene-responsive element binding protein family	m.29898	(loc_os01g66270.1 : 158.0) no description available & (at1g71520 : 107.0) encodes a member of the DREB subfamily A-5 of ERF/AP2 transcription factor family. The protein contains one AP2 domain. There are 16 members in this subfamily including RAP2.1, RAP2.9 and RAP2.10.; Integrase-type DNA-binding superfamily protein; CONTAINS InterPro DOMAIN/s: DNA-binding, integrase-type (InterPro:IPR016177), P…	9.41972	TRUE	encodes a member of the DREB subfamily A-5 of ERF/AP2 transcription factor family. The protein contains one AP2 domain. There are 16 members in this subfamily including RAP2.1, RAP2.9 and RAP2.10.
27.3.3	RNA.regulation of transcription.AP2/EREBP, APETALA2/Ethylene-responsive element binding protein family	m.37280	(loc_os06g10780.1 : 131.0) no description available & (at1g44830 : 85.5) encodes a member of the DREB subfamily A-5 of ERF/AP2 transcription factor family. The protein contains one AP2 domain. There are 15 members in this subfamily including RAP2.1, RAP2.9 and RAP2.10.; Integrase-type DNA-binding superfamily protein; FUNCTIONS IN: DNA binding, sequence-specific DNA binding transcription factor ac…	9.52438	TRUE	encodes a member of the DREB subfamily A-5 of ERF/AP2 transcription factor family. The protein contains one AP2 domain. There are 15 members in this subfamily including RAP2.1, RAP2.9 and RAP2.10.
27.3.3	RNA.regulation of transcription.AP2/EREBP, APETALA2/Ethylene-responsive element binding protein family	m.148492	(loc_os02g52670.1 : 213.0) no description available & (at4g34410 : 82.8) encodes a member of the ERF (ethylene response factor) subfamily B-3 of ERF/AP2 transcription factor family. The protein contains one AP2 domain. There are 18 members in this subfamily including ATERF-1, ATERF-2, AND ATERF-5.; redox responsive transcription factor 1 (RRTF1); CONTAINS InterPro DOMAIN/s: DNA-binding, integrase…	10.1673	TRUE	encodes a member of the ERF (ethylene response factor) subfamily B-3 of ERF/AP2 transcription factor family. The protein contains one AP2 domain. There are 18 members in this subfamily including ATERF-1, ATERF-2, AND ATERF-5.
27.3.3	RNA.regulation of transcription.AP2/EREBP, APETALA2/Ethylene-responsive element binding protein family	m.52997	(loc_os02g45450.1 : 132.0) no description available & (at4g25480 : 99.4) encodes a member of the DREB subfamily A-1 of ERF/AP2 transcription factor family (CBF3). The protein contains one AP2 domain. There are six members in this subfamily, including CBF1, CBF2, and CBF3. This gene is involved in response to low temperature and abscisic acid.; dehydration response element B1A (DREB1A); CONTAINS I…	10.2989	TRUE	encodes a member of the DREB subfamily A-1 of ERF/AP2 transcription factor family (CBF3). The protein contains one AP2 domain. There are six members in this subfamily, including CBF1, CBF2, and CBF3. This gene is involved in response to low temperature and abscisic acid.
27.3.3	RNA.regulation of transcription.AP2/EREBP, APETALA2/Ethylene-responsive element binding protein family	m.246263	(loc_os09g35030.1 : 199.0) no description available & (at4g25470 : 99.4) Encodes a member of the DREB subfamily A-1 of ERF/AP2 transcription factor family (CBF2). The protein contains one AP2 domain. There are six members in this subfamily, including CBF1, CBF2, and CBF3. This gene is involved in response to low temperature, abscisic acid, and circadian rhythm. Overexpressing this gene leads to i…	10.4664	TRUE	Encodes a member of the DREB subfamily A-1 of ERF/AP2 transcription factor family (CBF2). The protein contains one AP2 domain. There are six members in this subfamily, including CBF1, CBF2, and CBF3. This gene is involved in response to low temperature, abscisic acid, and circadian rhythm. Overexpressing this gene leads to increased freeze tolerance and induces the expression level of 85 cold-ind…
27.3.3	RNA.regulation of transcription.AP2/EREBP, APETALA2/Ethylene-responsive element binding protein family	m.144589	(loc_os02g45420.1 : 97.4) no description available & (at5g52020 : 80.1) encodes a member of the DREB subfamily A-4 of ERF/AP2 transcription factor family. The protein contains one AP2 domain. There are 17 members in this subfamily including TINY.; Integrase-type DNA-binding superfamily protein; FUNCTIONS IN: DNA binding, transcription activator activity, sequence-specific DNA binding transcriptio…	10.9838	TRUE	encodes a member of the DREB subfamily A-4 of ERF/AP2 transcription factor family. The protein contains one AP2 domain. There are 17 members in this subfamily including TINY.
27.3.3	RNA.regulation of transcription.AP2/EREBP, APETALA2/Ethylene-responsive element binding protein family	m.60241	(loc_os04g46440.1 : 154.0) no description available & (at2g35700 : 134.0) encodes a member of the DREB subfamily A-4 of ERF/AP2 transcription factor family. The protein contains one AP2 domain. There are 17 members in this subfamily including TINY. Thought to be involved in secondary cell wall metabolism.; ERF family protein 38 (ERF38); CONTAINS InterPro DOMAIN/s: DNA-binding, integrase-type (Int…	11.9615	TRUE	encodes a member of the DREB subfamily A-4 of ERF/AP2 transcription factor family. The protein contains one AP2 domain. There are 17 members in this subfamily including TINY. Thought to be involved in secondary cell wall metabolism.
27.3.3	RNA.regulation of transcription.AP2/EREBP, APETALA2/Ethylene-responsive element binding protein family	m.148480	(loc_os02g52670.1 : 199.0) no description available & (at1g43160 : 84.0) encodes a member of the ERF (ethylene response factor) subfamily B-4 of ERF/AP2 transcription factor family (RAP2.6). The protein contains one AP2 domain. There are 7 members in this subfamily.; related to AP2 6 (RAP2.6); CONTAINS InterPro DOMAIN/s: DNA-binding, integrase-type (InterPro:IPR016177), Pathogenesis-related trans…	12.5596	TRUE	encodes a member of the ERF (ethylene response factor) subfamily B-4 of ERF/AP2 transcription factor family (RAP2.6). The protein contains one AP2 domain. There are 7 members in this subfamily.
27.3.3	RNA.regulation of transcription.AP2/EREBP, APETALA2/Ethylene-responsive element binding protein family	m.127895	(loc_os06g10780.1 : 195.0) no description available & (at1g77640 : 103.0) encodes a member of the DREB subfamily A-5 of ERF/AP2 transcription factor family. The protein contains one AP2 domain. There are 15 members in this subfamily including RAP2.1, RAP2.9 and RAP2.10.; Integrase-type DNA-binding superfamily protein; FUNCTIONS IN: DNA binding, sequence-specific DNA binding transcription factor a…	13.9696	TRUE	encodes a member of the DREB subfamily A-5 of ERF/AP2 transcription factor family. The protein contains one AP2 domain. There are 15 members in this subfamily including RAP2.1, RAP2.9 and RAP2.10.
27.3.3	RNA.regulation of transcription.AP2/EREBP, APETALA2/Ethylene-responsive element binding protein family	m.148436	(loc_os02g52670.1 : 201.0) no description available & (at1g43160 : 89.4) encodes a member of the ERF (ethylene response factor) subfamily B-4 of ERF/AP2 transcription factor family (RAP2.6). The protein contains one AP2 domain. There are 7 members in this subfamily.; related to AP2 6 (RAP2.6); CONTAINS InterPro DOMAIN/s: DNA-binding, integrase-type (InterPro:IPR016177), Pathogenesis-related trans…	15.381	TRUE	encodes a member of the ERF (ethylene response factor) subfamily B-4 of ERF/AP2 transcription factor family (RAP2.6). The protein contains one AP2 domain. There are 7 members in this subfamily.
27.3.3	RNA.regulation of transcription.AP2/EREBP, APETALA2/Ethylene-responsive element binding protein family	m.114500	(loc_os06g07030.1 : 90.1) no description available & (at1g46768 : 82.4) encodes a member of the DREB subfamily A-5 of ERF/AP2 transcription factor family (RAP2.1). The protein contains one AP2 domain. There are 16 members in this subfamily including RAP2.9 and RAP2.10.; related to AP2 1 (RAP2.1); CONTAINS InterPro DOMAIN/s: DNA-binding, integrase-type (InterPro:IPR016177), Pathogenesis-related tr…	15.5916	TRUE	encodes a member of the DREB subfamily A-5 of ERF/AP2 transcription factor family (RAP2.1). The protein contains one AP2 domain. There are 16 members in this subfamily including RAP2.9 and RAP2.10.
27.3.3	RNA.regulation of transcription.AP2/EREBP, APETALA2/Ethylene-responsive element binding protein family	m.148471	(loc_os08g36920.1 : 153.0) no description available & (at5g50080 : 84.0) encodes a member of the ERF (ethylene response factor) subfamily B-4 of ERF/AP2 transcription factor family. The protein contains one AP2 domain. There are 7 members in this subfamily.; ethylene response factor 110 (ERF110); FUNCTIONS IN: DNA binding, sequence-specific DNA binding transcription factor activity; INVOLVED IN: …	19.1883	TRUE	encodes a member of the ERF (ethylene response factor) subfamily B-4 of ERF/AP2 transcription factor family. The protein contains one AP2 domain. There are 7 members in this subfamily.
27.3.3	RNA.regulation of transcription.AP2/EREBP, APETALA2/Ethylene-responsive element binding protein family	m.148433	(loc_os08g36920.1 : 157.0) no description available & (at5g50080 : 89.0) encodes a member of the ERF (ethylene response factor) subfamily B-4 of ERF/AP2 transcription factor family. The protein contains one AP2 domain. There are 7 members in this subfamily.; ethylene response factor 110 (ERF110); FUNCTIONS IN: DNA binding, sequence-specific DNA binding transcription factor activity; INVOLVED IN: …	27.6676	TRUE	encodes a member of the ERF (ethylene response factor) subfamily B-4 of ERF/AP2 transcription factor family. The protein contains one AP2 domain. There are 7 members in this subfamily.
27.3.3	RNA.regulation of transcription.AP2/EREBP, APETALA2/Ethylene-responsive element binding protein family	m.148484	(loc_os08g36920.1 : 156.0) no description available & (at4g34410 : 83.6) encodes a member of the ERF (ethylene response factor) subfamily B-3 of ERF/AP2 transcription factor family. The protein contains one AP2 domain. There are 18 members in this subfamily including ATERF-1, ATERF-2, AND ATERF-5.; redox responsive transcription factor 1 (RRTF1); CONTAINS InterPro DOMAIN/s: DNA-binding, integrase…	110.943	TRUE	encodes a member of the ERF (ethylene response factor) subfamily B-3 of ERF/AP2 transcription factor family. The protein contains one AP2 domain. There are 18 members in this subfamily including ATERF-1, ATERF-2, AND ATERF-5.
27.3.3	RNA.regulation of transcription.AP2/EREBP, APETALA2/Ethylene-responsive element binding protein family	m.66323	(loc_os02g54050.1 : 202.0) no description available & (at1g74930 : 95.1) encodes a member of the DREB subfamily A-5 of ERF/AP2 transcription factor family. The protein contains one AP2 domain. There are 15 members in this subfamily including RAP2.1, RAP2.9 and RAP2.10.; ORA47; CONTAINS InterPro DOMAIN/s: DNA-binding, integrase-type (InterPro:IPR016177), Pathogenesis-related transcriptional factor…	127.69	TRUE	encodes a member of the DREB subfamily A-5 of ERF/AP2 transcription factor family. The protein contains one AP2 domain. There are 15 members in this subfamily including RAP2.1, RAP2.9 and RAP2.10.
Auxin response
27.3.4	RNA.regulation of transcription.ARF, Auxin Response Factor family	m.88180	(loc_os04g56850.1 : 211.0) no description available & (at1g19850 : 161.0) Encodes a transcription factor (IAA24) mediating embryo axis formation and vascular development. Similar to AUXIN RESPONSIVE FACTOR 1 (ARF1) shown to bind to auxin responsive elements (AREs), and to the maize transcriptional activator VIVIPAROUS 1( VP1). In situ hybridization shows expression in provascular tissue of embryo…	-4.93645	TRUE	Encodes a transcription factor (IAA24) mediating embryo axis formation and vascular development. Similar to AUXIN RESPONSIVE FACTOR 1 (ARF1) shown to bind to auxin responsive elements (AREs), and to the maize transcriptional activator VIVIPAROUS 1( VP1). In situ hybridization shows expression in provascular tissue of embryos, the emerging shoot primordia, then is restricted to provascular tissue,…
27.3.4	RNA.regulation of transcription.ARF, Auxin Response Factor family	m.64042	(loc_os01g70270.4 : 174.0) no description available & (at5g62000 : 169.0) Encodes an auxin response factor. Mutants have many defects including enlarged rosette leaves, reduced fertility, later senescence, hypocotyl elongation defects, enlarged seeds and enlarged cotyledons. May not mediate auxin effects. Increase in seed size due to increased cell proliferation.; auxin response factor 2 (ARF2); …	-3.75891	TRUE	Encodes an auxin response factor. Mutants have many defects including enlarged rosette leaves, reduced fertility, later senescence, hypocotyl elongation defects, enlarged seeds and enlarged cotyledons. May not mediate auxin effects. Increase in seed size due to increased cell proliferation.
27.3.40	RNA.regulation of transcription.Aux/IAA family	m.146078	(p0c132|iaa30_orysa : 223.0) Auxin-responsive protein IAA30 (Indoleacetic acid-induced protein 30) - Oryza sativa (Rice) & (loc_os12g40890.1 : 223.0) no description available & (at3g04730 : 208.0) early auxin-induced (IAA16); indoleacetic acid-induced protein 16 (IAA16); FUNCTIONS IN: sequence-specific DNA binding transcription factor activity; INVOLVED IN: response to auxin stimulus; LOCATED IN:…	-3.62032	TRUE	Auxin-responsive protein IAA30 (Indoleacetic acid-induced protein 30)
27.3.4	RNA.regulation of transcription.ARF, Auxin Response Factor family	m.300876	(loc_os02g06910.1 : 823.0) no description available & (at1g30330 : 548.0) Encodes a member of the auxin response factor family. Mediates auxin response via expression of auxin regulated genes. Acts redundantly with ARF8 to control stamen elongation and flower maturation. Expression of ARF6 is controlled by miR167.; auxin response factor 6 (ARF6); FUNCTIONS IN: sequence-specific DNA binding transc…	-3.57725	TRUE	Encodes a member of the auxin response factor family. Mediates auxin response via expression of auxin regulated genes. Acts redundantly with ARF8 to control stamen elongation and flower maturation. Expression of ARF6 is controlled by miR167.
27.3.40	RNA.regulation of transcription.Aux/IAA family	m.242562	(q59af3|iaa5_orysa : 190.0) Auxin-responsive protein IAA5 (Indoleacetic acid-induced protein 5) - Oryza sativa (Rice) & (loc_os01g48444.1 : 190.0) no description available & (at2g22670 : 128.0) IAA8 (IAA8) gene is auxin inducible.; indoleacetic acid-induced protein 8 (IAA8); CONTAINS InterPro DOMAIN/s: Aux/IAA-ARF-dimerisation (InterPro:IPR011525), AUX/IAA protein (InterPro:IPR003311); BEST Arabi…	-3.37904	TRUE	Auxin-responsive protein IAA5 (Indoleacetic acid-induced protein 5)
27.3.4	RNA.regulation of transcription.ARF, Auxin Response Factor family	m.230140	(loc_os06g48950.1 : 807.0) no description available & (at1g19220 : 624.0) Encodes an auxin response factor that contains the conserved VP1-B3 DNA-binding domain at its N-terminus and the Aux/IAA-like domains III and IV present in most ARFs at its C-terminus. The protein interacts with IAA1 (yeast two hybrid) and other auxin response elements such as ER7 and ER9 (yeast one hybrid). ARF19 protein c…	-3.18937	TRUE	Encodes an auxin response factor that contains the conserved VP1-B3 DNA-binding domain at its N-terminus and the Aux/IAA-like domains III and IV present in most ARFs at its C-terminus. The protein interacts with IAA1 (yeast two hybrid) and other auxin response elements such as ER7 and ER9 (yeast one hybrid). ARF19 protein can complement many aspects of the arf7 mutant phenotype and , together wit…
27.3.4	RNA.regulation of transcription.ARF, Auxin Response Factor family	m.138601	(loc_os06g09660.1 : 271.0) no description available & (at1g19220 : 172.0) Encodes an auxin response factor that contains the conserved VP1-B3 DNA-binding domain at its N-terminus and the Aux/IAA-like domains III and IV present in most ARFs at its C-terminus. The protein interacts with IAA1 (yeast two hybrid) and other auxin response elements such as ER7 and ER9 (yeast one hybrid). ARF19 protein c…	-2.90532	TRUE	Encodes an auxin response factor that contains the conserved VP1-B3 DNA-binding domain at its N-terminus and the Aux/IAA-like domains III and IV present in most ARFs at its C-terminus. The protein interacts with IAA1 (yeast two hybrid) and other auxin response elements such as ER7 and ER9 (yeast one hybrid). ARF19 protein can complement many aspects of the arf7 mutant phenotype and , together wit…
27.3.4	RNA.regulation of transcription.ARF, Auxin Response Factor family	m.49737	(loc_os06g09660.1 : 594.0) no description available & (at1g19220 : 283.0) Encodes an auxin response factor that contains the conserved VP1-B3 DNA-binding domain at its N-terminus and the Aux/IAA-like domains III and IV present in most ARFs at its C-terminus. The protein interacts with IAA1 (yeast two hybrid) and other auxin response elements such as ER7 and ER9 (yeast one hybrid). ARF19 protein c…	-2.90386	TRUE	Encodes an auxin response factor that contains the conserved VP1-B3 DNA-binding domain at its N-terminus and the Aux/IAA-like domains III and IV present in most ARFs at its C-terminus. The protein interacts with IAA1 (yeast two hybrid) and other auxin response elements such as ER7 and ER9 (yeast one hybrid). ARF19 protein can complement many aspects of the arf7 mutant phenotype and , together wit…
27.3.4	RNA.regulation of transcription.ARF, Auxin Response Factor family	m.299086	(loc_os08g40900.1 : 885.0) no description available & (at1g19220 : 615.0) Encodes an auxin response factor that contains the conserved VP1-B3 DNA-binding domain at its N-terminus and the Aux/IAA-like domains III and IV present in most ARFs at its C-terminus. The protein interacts with IAA1 (yeast two hybrid) and other auxin response elements such as ER7 and ER9 (yeast one hybrid). ARF19 protein c…	-2.75022	TRUE	Encodes an auxin response factor that contains the conserved VP1-B3 DNA-binding domain at its N-terminus and the Aux/IAA-like domains III and IV present in most ARFs at its C-terminus. The protein interacts with IAA1 (yeast two hybrid) and other auxin response elements such as ER7 and ER9 (yeast one hybrid). ARF19 protein can complement many aspects of the arf7 mutant phenotype and , together wit…
27.3.4	RNA.regulation of transcription.ARF, Auxin Response Factor family	m.64069	(loc_os01g70270.4 : 223.0) no description available & (at5g62000 : 218.0) Encodes an auxin response factor. Mutants have many defects including enlarged rosette leaves, reduced fertility, later senescence, hypocotyl elongation defects, enlarged seeds and enlarged cotyledons. May not mediate auxin effects. Increase in seed size due to increased cell proliferation.; auxin response factor 2 (ARF2); …	-2.56232	TRUE	Encodes an auxin response factor. Mutants have many defects including enlarged rosette leaves, reduced fertility, later senescence, hypocotyl elongation defects, enlarged seeds and enlarged cotyledons. May not mediate auxin effects. Increase in seed size due to increased cell proliferation.
27.3.4	RNA.regulation of transcription.ARF, Auxin Response Factor family	m.88179	(loc_os04g56850.1 : 1064.0) no description available & (at1g19850 : 419.0) Encodes a transcription factor (IAA24) mediating embryo axis formation and vascular development. Similar to AUXIN RESPONSIVE FACTOR 1 (ARF1) shown to bind to auxin responsive elements (AREs), and to the maize transcriptional activator VIVIPAROUS 1( VP1). In situ hybridization shows expression in provascular tissue of embry…	-2.5117	TRUE	Encodes a transcription factor (IAA24) mediating embryo axis formation and vascular development. Similar to AUXIN RESPONSIVE FACTOR 1 (ARF1) shown to bind to auxin responsive elements (AREs), and to the maize transcriptional activator VIVIPAROUS 1( VP1). In situ hybridization shows expression in provascular tissue of embryos, the emerging shoot primordia, then is restricted to provascular tissue,…
27.3.4	RNA.regulation of transcription.ARF, Auxin Response Factor family	m.230146	(loc_os12g41950.1 : 1139.0) no description available & (at1g30330 : 753.0) Encodes a member of the auxin response factor family. Mediates auxin response via expression of auxin regulated genes. Acts redundantly with ARF8 to control stamen elongation and flower maturation. Expression of ARF6 is controlled by miR167.; auxin response factor 6 (ARF6); FUNCTIONS IN: sequence-specific DNA binding trans…	-2.16966	TRUE	Encodes a member of the auxin response factor family. Mediates auxin response via expression of auxin regulated genes. Acts redundantly with ARF8 to control stamen elongation and flower maturation. Expression of ARF6 is controlled by miR167.
27.3.4	RNA.regulation of transcription.ARF, Auxin Response Factor family	m.81919	(loc_os11g32110.4 : 1299.0) no description available & (at5g62000 : 741.0) Encodes an auxin response factor. Mutants have many defects including enlarged rosette leaves, reduced fertility, later senescence, hypocotyl elongation defects, enlarged seeds and enlarged cotyledons. May not mediate auxin effects. Increase in seed size due to increased cell proliferation.; auxin response factor 2 (ARF2);…	-2.14874	TRUE	Encodes an auxin response factor. Mutants have many defects including enlarged rosette leaves, reduced fertility, later senescence, hypocotyl elongation defects, enlarged seeds and enlarged cotyledons. May not mediate auxin effects. Increase in seed size due to increased cell proliferation.
27.3.40	RNA.regulation of transcription.Aux/IAA family	m.216702	(q5vrd1|iaa1_orysa : 167.0) Auxin-responsive protein IAA1 (Indoleacetic acid-induced protein 1) - Oryza sativa (Rice) & (loc_os01g08320.1 : 167.0) no description available & (at3g04730 : 144.0) early auxin-induced (IAA16); indoleacetic acid-induced protein 16 (IAA16); FUNCTIONS IN: sequence-specific DNA binding transcription factor activity; INVOLVED IN: response to auxin stimulus; LOCATED IN: nu…	-2.11675	TRUE	Auxin-responsive protein IAA1 (Indoleacetic acid-induced protein 1)
27.3.4	RNA.regulation of transcription.ARF, Auxin Response Factor family	m.164496	(loc_os05g48870.1 : 863.0) no description available & (at2g33860 : 354.0) ettin (ett) mutations have pleiotropic effects on Arabidopsis flower development, causing increases in perianth organ number, decreases in stamen number and anther formation, and apical-basal patterning defects in the gynoecium. The ETTIN gene encodes a protein with homology to DNA binding proteins which bind to auxin respo…	-2.04103	TRUE	ettin (ett) mutations have pleiotropic effects on Arabidopsis flower development, causing increases in perianth organ number, decreases in stamen number and anther formation, and apical-basal patterning defects in the gynoecium. The ETTIN gene encodes a protein with homology to DNA binding proteins which bind to auxin response elements. ETT transcript is expressed throughout stage 1 floral merist…
27.3.4	RNA.regulation of transcription.ARF, Auxin Response Factor family	m.2309	(loc_os04g56850.2 : 314.0) no description available & (at1g19850 : 263.0) Encodes a transcription factor (IAA24) mediating embryo axis formation and vascular development. Similar to AUXIN RESPONSIVE FACTOR 1 (ARF1) shown to bind to auxin responsive elements (AREs), and to the maize transcriptional activator VIVIPAROUS 1( VP1). In situ hybridization shows expression in provascular tissue of embryo…	-1.9706	FALSE	Encodes a transcription factor (IAA24) mediating embryo axis formation and vascular development. Similar to AUXIN RESPONSIVE FACTOR 1 (ARF1) shown to bind to auxin responsive elements (AREs), and to the maize transcriptional activator VIVIPAROUS 1( VP1). In situ hybridization shows expression in provascular tissue of embryos, the emerging shoot primordia, then is restricted to provascular tissue,…
27.3.4	RNA.regulation of transcription.ARF, Auxin Response Factor family	m.186914	(loc_os12g29520.3 : 1108.0) no description available & (at5g62000 : 686.0) Encodes an auxin response factor. Mutants have many defects including enlarged rosette leaves, reduced fertility, later senescence, hypocotyl elongation defects, enlarged seeds and enlarged cotyledons. May not mediate auxin effects. Increase in seed size due to increased cell proliferation.; auxin response factor 2 (ARF2);…	-1.90162	FALSE	Encodes an auxin response factor. Mutants have many defects including enlarged rosette leaves, reduced fertility, later senescence, hypocotyl elongation defects, enlarged seeds and enlarged cotyledons. May not mediate auxin effects. Increase in seed size due to increased cell proliferation.
27.3.40	RNA.regulation of transcription.Aux/IAA family	m.216703	(q6at10|iaa15_orysa : 158.0) Auxin-responsive protein IAA15 (Indoleacetic acid-induced protein 15) - Oryza sativa (Rice) & (loc_os05g08570.6 : 158.0) no description available & (at3g04730 : 114.0) early auxin-induced (IAA16); indoleacetic acid-induced protein 16 (IAA16); FUNCTIONS IN: sequence-specific DNA binding transcription factor activity; INVOLVED IN: response to auxin stimulus; LOCATED IN:…	-1.84978	FALSE	Auxin-responsive protein IAA15 (Indoleacetic acid-induced protein 15)
27.3.4	RNA.regulation of transcription.ARF, Auxin Response Factor family	m.49412	(loc_os01g70270.3 : 1306.0) no description available & (at5g62000 : 775.0) Encodes an auxin response factor. Mutants have many defects including enlarged rosette leaves, reduced fertility, later senescence, hypocotyl elongation defects, enlarged seeds and enlarged cotyledons. May not mediate auxin effects. Increase in seed size due to increased cell proliferation.; auxin response factor 2 (ARF2);…	-1.84284	FALSE	Encodes an auxin response factor. Mutants have many defects including enlarged rosette leaves, reduced fertility, later senescence, hypocotyl elongation defects, enlarged seeds and enlarged cotyledons. May not mediate auxin effects. Increase in seed size due to increased cell proliferation.
27.3.40	RNA.regulation of transcription.Aux/IAA family	m.136851	(q5nb25|iaa3_orysa : 325.0) Auxin-responsive protein IAA3 (Indoleacetic acid-induced protein 3) - Oryza sativa (Rice) & (loc_os01g13030.2 : 325.0) no description available & (at4g29080 : 199.0) phytochrome-associated protein 2 (PAP2); phytochrome-associated protein 2 (PAP2); FUNCTIONS IN: sequence-specific DNA binding transcription factor activity; INVOLVED IN: response to auxin stimulus, regulat…	-1.77253	FALSE	Auxin-responsive protein IAA3 (Indoleacetic acid-induced protein 3)
27.3.4	RNA.regulation of transcription.ARF, Auxin Response Factor family	m.138605	(loc_os06g09660.1 : 561.0) no description available & (at1g19220 : 517.0) Encodes an auxin response factor that contains the conserved VP1-B3 DNA-binding domain at its N-terminus and the Aux/IAA-like domains III and IV present in most ARFs at its C-terminus. The protein interacts with IAA1 (yeast two hybrid) and other auxin response elements such as ER7 and ER9 (yeast one hybrid). ARF19 protein c…	-1.75359	FALSE	Encodes an auxin response factor that contains the conserved VP1-B3 DNA-binding domain at its N-terminus and the Aux/IAA-like domains III and IV present in most ARFs at its C-terminus. The protein interacts with IAA1 (yeast two hybrid) and other auxin response elements such as ER7 and ER9 (yeast one hybrid). ARF19 protein can complement many aspects of the arf7 mutant phenotype and , together wit…
27.3.4	RNA.regulation of transcription.ARF, Auxin Response Factor family	m.32245	(loc_os04g36054.1 : 491.0) no description available & (at1g59750 : 429.0) Encodes a member of the auxin response factor family. ARFs bind to the cis element 5-TGTCTC-3' ARFs mediate changes in gene expression in response to auxin. ARF's form heterodimers with IAA/AUX genes. ARF1 enhances mutant phenotypes of ARF2 and may act with ARF2 to control aspects of maturation and senescence.ARF1:LUC and 3…	-1.747	FALSE	Encodes a member of the auxin response factor family. ARFs bind to the cis element 5-TGTCTC-3' ARFs mediate changes in gene expression in response to auxin. ARF's form heterodimers with IAA/AUX genes. ARF1 enhances mutant phenotypes of ARF2 and may act with ARF2 to control aspects of maturation and senescence.ARF1:LUC and 3xHA:ARF1 proteins have a half-life of ~3-4 hours and their degradation is …
27.3.4	RNA.regulation of transcription.ARF, Auxin Response Factor family	m.27488	(loc_os06g48950.1 : 273.0) no description available & (at1g19220 : 207.0) Encodes an auxin response factor that contains the conserved VP1-B3 DNA-binding domain at its N-terminus and the Aux/IAA-like domains III and IV present in most ARFs at its C-terminus. The protein interacts with IAA1 (yeast two hybrid) and other auxin response elements such as ER7 and ER9 (yeast one hybrid). ARF19 protein c…	-1.71743	FALSE	Encodes an auxin response factor that contains the conserved VP1-B3 DNA-binding domain at its N-terminus and the Aux/IAA-like domains III and IV present in most ARFs at its C-terminus. The protein interacts with IAA1 (yeast two hybrid) and other auxin response elements such as ER7 and ER9 (yeast one hybrid). ARF19 protein can complement many aspects of the arf7 mutant phenotype and , together wit…
27.3.4	RNA.regulation of transcription.ARF, Auxin Response Factor family	m.177420	(loc_os10g33940.1 : 1038.0) no description available & (at4g30080 : 667.0) Involved in root cap cell differentiation. Gene expression is regulated by mir160.Located in the nucleus.; auxin response factor 16 (ARF16); CONTAINS InterPro DOMAIN/s: Aux/IAA-ARF-dimerisation (InterPro:IPR011525), Transcriptional factor B3 (InterPro:IPR003340), AUX/IAA protein (InterPro:IPR003311), Auxin response factor …	-1.70822	FALSE	Involved in root cap cell differentiation. Gene expression is regulated by mir160.Located in the nucleus.
27.3.40	RNA.regulation of transcription.Aux/IAA family	m.136850	(q75gb1|iaa17_orysa : 347.0) Auxin-responsive protein IAA17 (Indoleacetic acid-induced protein 17) - Oryza sativa (Rice) & (loc_os05g14180.1 : 347.0) no description available & (at4g29080 : 209.0) phytochrome-associated protein 2 (PAP2); phytochrome-associated protein 2 (PAP2); FUNCTIONS IN: sequence-specific DNA binding transcription factor activity; INVOLVED IN: response to auxin stimulus, regu…	-1.61226	FALSE	Auxin-responsive protein IAA17 (Indoleacetic acid-induced protein 17)
27.3.40	RNA.regulation of transcription.Aux/IAA family	m.216704	(loc_os05g08570.1 : 133.0) no description available & (q6at10|iaa15_orysa : 130.0) Auxin-responsive protein IAA15 (Indoleacetic acid-induced protein 15) - Oryza sativa (Rice) & (at4g29080 : 99.8) phytochrome-associated protein 2 (PAP2); phytochrome-associated protein 2 (PAP2); FUNCTIONS IN: sequence-specific DNA binding transcription factor activity; INVOLVED IN: response to auxin stimulus, regul…	-1.60339	FALSE	Auxin-responsive protein IAA15 (Indoleacetic acid-induced protein 15)
27.3.4	RNA.regulation of transcription.ARF, Auxin Response Factor family	m.214942	(loc_os02g35140.1 : 1051.0) no description available & (at1g59750 : 718.0) Encodes a member of the auxin response factor family. ARFs bind to the cis element 5-TGTCTC-3' ARFs mediate changes in gene expression in response to auxin. ARF's form heterodimers with IAA/AUX genes. ARF1 enhances mutant phenotypes of ARF2 and may act with ARF2 to control aspects of maturation and senescence.ARF1:LUC and …	-1.60052	FALSE	Encodes a member of the auxin response factor family. ARFs bind to the cis element 5-TGTCTC-3' ARFs mediate changes in gene expression in response to auxin. ARF's form heterodimers with IAA/AUX genes. ARF1 enhances mutant phenotypes of ARF2 and may act with ARF2 to control aspects of maturation and senescence.ARF1:LUC and 3xHA:ARF1 proteins have a half-life of ~3-4 hours and their degradation is …
27.3.40	RNA.regulation of transcription.Aux/IAA family	m.216691	(q5z749|iaa21_orysa : 275.0) Auxin-responsive protein IAA21 (Indoleacetic acid-induced protein 21) - Oryza sativa (Rice) & (loc_os06g22870.1 : 275.0) no description available & (at4g29080 : 201.0) phytochrome-associated protein 2 (PAP2); phytochrome-associated protein 2 (PAP2); FUNCTIONS IN: sequence-specific DNA binding transcription factor activity; INVOLVED IN: response to auxin stimulus, regu…	-1.54017	FALSE	Auxin-responsive protein IAA21 (Indoleacetic acid-induced protein 21)
27.3.4	RNA.regulation of transcription.ARF, Auxin Response Factor family	m.128078	(loc_os01g48060.3 : 375.0) no description available & (at2g33860 : 224.0) ettin (ett) mutations have pleiotropic effects on Arabidopsis flower development, causing increases in perianth organ number, decreases in stamen number and anther formation, and apical-basal patterning defects in the gynoecium. The ETTIN gene encodes a protein with homology to DNA binding proteins which bind to auxin respo…	-1.53999	FALSE	ettin (ett) mutations have pleiotropic effects on Arabidopsis flower development, causing increases in perianth organ number, decreases in stamen number and anther formation, and apical-basal patterning defects in the gynoecium. The ETTIN gene encodes a protein with homology to DNA binding proteins which bind to auxin response elements. ETT transcript is expressed throughout stage 1 floral merist…
27.3.40	RNA.regulation of transcription.Aux/IAA family	m.152990	(q7y1y5|iaa13_orysa : 310.0) Auxin-responsive protein IAA13 (Indoleacetic acid-induced protein 13) - Oryza sativa (Rice) & (loc_os03g53150.1 : 310.0) no description available & (at3g04730 : 215.0) early auxin-induced (IAA16); indoleacetic acid-induced protein 16 (IAA16); FUNCTIONS IN: sequence-specific DNA binding transcription factor activity; INVOLVED IN: response to auxin stimulus; LOCATED IN:…	-1.53645	FALSE	Auxin-responsive protein IAA13 (Indoleacetic acid-induced protein 13)
27.3.4	RNA.regulation of transcription.ARF, Auxin Response Factor family	m.150375	(loc_os01g54990.1 : 848.0) no description available & (at2g33860 : 417.0) ettin (ett) mutations have pleiotropic effects on Arabidopsis flower development, causing increases in perianth organ number, decreases in stamen number and anther formation, and apical-basal patterning defects in the gynoecium. The ETTIN gene encodes a protein with homology to DNA binding proteins which bind to auxin respo…	-1.50618	FALSE	ettin (ett) mutations have pleiotropic effects on Arabidopsis flower development, causing increases in perianth organ number, decreases in stamen number and anther formation, and apical-basal patterning defects in the gynoecium. The ETTIN gene encodes a protein with homology to DNA binding proteins which bind to auxin response elements. ETT transcript is expressed throughout stage 1 floral merist…
27.3.40	RNA.regulation of transcription.Aux/IAA family	m.216699	(p0c133|iaa31_orysa : 239.0) Auxin-responsive protein IAA31 (Indoleacetic acid-induced protein 31) - Oryza sativa (Rice) & (loc_os12g40900.1 : 239.0) no description available & (at3g23050 : 161.0) Transcription regulator acting as repressor of auxin-inducible gene expression. Plays role in the control of gravitropic growth and development in light-grown seedlings. Auxin induces the degradation of…	-1.41529	FALSE	Auxin-responsive protein IAA31 (Indoleacetic acid-induced protein 31)
27.3.4	RNA.regulation of transcription.ARF, Auxin Response Factor family	m.32244	(loc_os04g36054.1 : 385.0) no description available & (at1g59750 : 182.0) Encodes a member of the auxin response factor family. ARFs bind to the cis element 5-TGTCTC-3' ARFs mediate changes in gene expression in response to auxin. ARF's form heterodimers with IAA/AUX genes. ARF1 enhances mutant phenotypes of ARF2 and may act with ARF2 to control aspects of maturation and senescence.ARF1:LUC and 3…	-1.34006	FALSE	Encodes a member of the auxin response factor family. ARFs bind to the cis element 5-TGTCTC-3' ARFs mediate changes in gene expression in response to auxin. ARF's form heterodimers with IAA/AUX genes. ARF1 enhances mutant phenotypes of ARF2 and may act with ARF2 to control aspects of maturation and senescence.ARF1:LUC and 3xHA:ARF1 proteins have a half-life of ~3-4 hours and their degradation is …
27.3.4	RNA.regulation of transcription.ARF, Auxin Response Factor family	m.133742	(loc_os06g48950.1 : 740.0) no description available & (at1g19220 : 221.0) Encodes an auxin response factor that contains the conserved VP1-B3 DNA-binding domain at its N-terminus and the Aux/IAA-like domains III and IV present in most ARFs at its C-terminus. The protein interacts with IAA1 (yeast two hybrid) and other auxin response elements such as ER7 and ER9 (yeast one hybrid). ARF19 protein c…	-1.3265	FALSE	Encodes an auxin response factor that contains the conserved VP1-B3 DNA-binding domain at its N-terminus and the Aux/IAA-like domains III and IV present in most ARFs at its C-terminus. The protein interacts with IAA1 (yeast two hybrid) and other auxin response elements such as ER7 and ER9 (yeast one hybrid). ARF19 protein can complement many aspects of the arf7 mutant phenotype and , together wit…
27.3.4	RNA.regulation of transcription.ARF, Auxin Response Factor family	m.168213	(loc_os01g13520.1 : 1055.0) no description available & (at4g23980 : 519.0) Encodes auxin response factor 9 (ARF9).; auxin response factor 9 (ARF9); FUNCTIONS IN: sequence-specific DNA binding transcription factor activity; INVOLVED IN: regulation of transcription, DNA-dependent; LOCATED IN: nucleus; EXPRESSED IN: 22 plant structures; EXPRESSED DURING: 13 growth stages; CONTAINS InterPro DOMAIN/s:…	-1.29236	FALSE	Encodes auxin response factor 9 (ARF9).
27.3.40	RNA.regulation of transcription.Aux/IAA family	m.140570	(p0c128|iaa25_orysa : 281.0) Auxin-responsive protein IAA25 (Indoleacetic acid-induced protein 25) - Oryza sativa (Rice) & (loc_os08g01780.2 : 281.0) no description available & (at1g51950 : 117.0) indole-3-acetic acid inducible 18 (IAA18); FUNCTIONS IN: sequence-specific DNA binding transcription factor activity; INVOLVED IN: response to auxin stimulus; LOCATED IN: nucleus; EXPRESSED IN: 22 plant…	-1.27392	FALSE	Auxin-responsive protein IAA25 (Indoleacetic acid-induced protein 25)
27.3.4	RNA.regulation of transcription.ARF, Auxin Response Factor family	m.150351	(loc_os05g43920.1 : 771.0) no description available & (at2g33860 : 437.0) ettin (ett) mutations have pleiotropic effects on Arabidopsis flower development, causing increases in perianth organ number, decreases in stamen number and anther formation, and apical-basal patterning defects in the gynoecium. The ETTIN gene encodes a protein with homology to DNA binding proteins which bind to auxin respo…	-1.26875	FALSE	ettin (ett) mutations have pleiotropic effects on Arabidopsis flower development, causing increases in perianth organ number, decreases in stamen number and anther formation, and apical-basal patterning defects in the gynoecium. The ETTIN gene encodes a protein with homology to DNA binding proteins which bind to auxin response elements. ETT transcript is expressed throughout stage 1 floral merist…
27.3.40	RNA.regulation of transcription.Aux/IAA family	m.82088	(q6at33|iaa19_orysa : 274.0) Auxin-responsive protein IAA19 (Indoleacetic acid-induced protein 19) - Oryza sativa (Rice) & (loc_os05g48590.1 : 274.0) no description available & (at5g65670 : 179.0) auxin (indole-3-acetic acid) induced gene; indole-3-acetic acid inducible 9 (IAA9); CONTAINS InterPro DOMAIN/s: Aux/IAA-ARF-dimerisation (InterPro:IPR011525), AUX/IAA protein (InterPro:IPR003311); BEST …	-1.25303	FALSE	Auxin-responsive protein IAA19 (Indoleacetic acid-induced protein 19)
27.3.4	RNA.regulation of transcription.ARF, Auxin Response Factor family	m.242636	(loc_os06g46410.1 : 1371.0) no description available & (at1g30330 : 756.0) Encodes a member of the auxin response factor family. Mediates auxin response via expression of auxin regulated genes. Acts redundantly with ARF8 to control stamen elongation and flower maturation. Expression of ARF6 is controlled by miR167.; auxin response factor 6 (ARF6); FUNCTIONS IN: sequence-specific DNA binding trans…	-1.23312	FALSE	Encodes a member of the auxin response factor family. Mediates auxin response via expression of auxin regulated genes. Acts redundantly with ARF8 to control stamen elongation and flower maturation. Expression of ARF6 is controlled by miR167.
27.3.4	RNA.regulation of transcription.ARF, Auxin Response Factor family	m.177426	(loc_os06g47150.3 : 1012.0) no description available & (at2g28350 : 652.0) Involved in root cap cell differentiation.; auxin response factor 10 (ARF10); FUNCTIONS IN: sequence-specific DNA binding transcription factor activity, miRNA binding; INVOLVED IN: in 13 processes; LOCATED IN: nucleus; EXPRESSED IN: 25 plant structures; EXPRESSED DURING: 15 growth stages; CONTAINS InterPro DOMAIN/s: Aux/IA…	-1.19953	FALSE	Involved in root cap cell differentiation.
27.3.40	RNA.regulation of transcription.Aux/IAA family	m.74253	(q6z5m0|iaa8_orysa : 141.0) Auxin-responsive protein IAA8 (Indoleacetic acid-induced protein 8) - Oryza sativa (Rice) & (loc_os02g49160.1 : 141.0) no description available & (at2g46990 : 82.0) Encodes a member of the Aux/IAA family of proteins implicated in auxin signaling. IAA20 lacks the conserved degron (domain II) found in many family members, and IAA20 fusion proteins are stable in Arabidops…	-1.1943	FALSE	Auxin-responsive protein IAA8 (Indoleacetic acid-induced protein 8)
27.3.4	RNA.regulation of transcription.ARF, Auxin Response Factor family	m.230136	(loc_os02g04810.1 : 322.0) no description available & (at5g20730 : 196.0) Encodes an auxin-regulated transcriptional activator. Activates expression of IAA1 and IAA9 in the presence of auxin. Mutants affect blue light and gravitropic and auxin mediated growth responses. Together with AUX19, it is involved in the response to ethylene. In the arf7 arf19 double mutant, several auxin-responsive genes…	-1.16639	FALSE	Encodes an auxin-regulated transcriptional activator. Activates expression of IAA1 and IAA9 in the presence of auxin. Mutants affect blue light and gravitropic and auxin mediated growth responses. Together with AUX19, it is involved in the response to ethylene. In the arf7 arf19 double mutant, several auxin-responsive genes (e.g. IAA5, LBD16, LBD29 and LBD33) are no longer upregulated by auxin.
27.3.4	RNA.regulation of transcription.ARF, Auxin Response Factor family	m.80837	(loc_os02g41800.2 : 211.0) no description available & (at4g30080 : 143.0) Involved in root cap cell differentiation. Gene expression is regulated by mir160.Located in the nucleus.; auxin response factor 16 (ARF16); CONTAINS InterPro DOMAIN/s: Aux/IAA-ARF-dimerisation (InterPro:IPR011525), Transcriptional factor B3 (InterPro:IPR003340), AUX/IAA protein (InterPro:IPR003311), Auxin response factor (…	-1.07899	FALSE	Involved in root cap cell differentiation. Gene expression is regulated by mir160.Located in the nucleus.
27.3.4	RNA.regulation of transcription.ARF, Auxin Response Factor family	m.94424	(loc_os02g41800.1 : 205.0) no description available & (at4g30080 : 112.0) Involved in root cap cell differentiation. Gene expression is regulated by mir160.Located in the nucleus.; auxin response factor 16 (ARF16); CONTAINS InterPro DOMAIN/s: Aux/IAA-ARF-dimerisation (InterPro:IPR011525), Transcriptional factor B3 (InterPro:IPR003340), AUX/IAA protein (InterPro:IPR003311), Auxin response factor (…	-1.02511	FALSE	Involved in root cap cell differentiation. Gene expression is regulated by mir160.Located in the nucleus.
27.3.4	RNA.regulation of transcription.ARF, Auxin Response Factor family	m.72086	(loc_os04g59430.1 : 176.0) no description available & (at4g30080 : 80.5) Involved in root cap cell differentiation. Gene expression is regulated by mir160.Located in the nucleus.; auxin response factor 16 (ARF16); CONTAINS InterPro DOMAIN/s: Aux/IAA-ARF-dimerisation (InterPro:IPR011525), Transcriptional factor B3 (InterPro:IPR003340), AUX/IAA protein (InterPro:IPR003311), Auxin response factor (I…	1.04664	FALSE	Involved in root cap cell differentiation. Gene expression is regulated by mir160.Located in the nucleus.
27.3.40	RNA.regulation of transcription.Aux/IAA family	m.152995	(p0c132|iaa30_orysa : 244.0) Auxin-responsive protein IAA30 (Indoleacetic acid-induced protein 30) - Oryza sativa (Rice) & (loc_os12g40890.1 : 244.0) no description available & (at4g14550 : 193.0) IAA14 is a member of the Aux/IAA protein family. Involved in lateral root development. Gain of function mutation decreases auxin-inducible gene expression. Protein is localized to the nucleus. Expressed…	1.1197	FALSE	Auxin-responsive protein IAA30 (Indoleacetic acid-induced protein 30)
27.3.40	RNA.regulation of transcription.Aux/IAA family	m.83051	(q5w670|iaa18_orysa : 279.0) Auxin-responsive protein IAA18 (Indoleacetic acid-induced protein 18) - Oryza sativa (Rice) & (loc_os05g44810.3 : 279.0) no description available & (at3g16500 : 167.0) phytochrome-associated protein 1 (PAP1); phytochrome-associated protein 1 (PAP1); FUNCTIONS IN: sequence-specific DNA binding transcription factor activity; INVOLVED IN: response to auxin stimulus; LOCA…	1.12607	FALSE	Auxin-responsive protein IAA18 (Indoleacetic acid-induced protein 18)
27.3.4	RNA.regulation of transcription.ARF, Auxin Response Factor family	m.267397	(loc_os05g48870.4 : 149.0) no description available & (at2g33860 : 112.0) ettin (ett) mutations have pleiotropic effects on Arabidopsis flower development, causing increases in perianth organ number, decreases in stamen number and anther formation, and apical-basal patterning defects in the gynoecium. The ETTIN gene encodes a protein with homology to DNA binding proteins which bind to auxin respo…	1.19498	FALSE	ettin (ett) mutations have pleiotropic effects on Arabidopsis flower development, causing increases in perianth organ number, decreases in stamen number and anther formation, and apical-basal patterning defects in the gynoecium. The ETTIN gene encodes a protein with homology to DNA binding proteins which bind to auxin response elements. ETT transcript is expressed throughout stage 1 floral merist…
27.3.4	RNA.regulation of transcription.ARF, Auxin Response Factor family	m.177430	(loc_os04g43910.1 : 822.0) no description available & (at4g30080 : 592.0) Involved in root cap cell differentiation. Gene expression is regulated by mir160.Located in the nucleus.; auxin response factor 16 (ARF16); CONTAINS InterPro DOMAIN/s: Aux/IAA-ARF-dimerisation (InterPro:IPR011525), Transcriptional factor B3 (InterPro:IPR003340), AUX/IAA protein (InterPro:IPR003311), Auxin response factor (…	1.19921	FALSE	Involved in root cap cell differentiation. Gene expression is regulated by mir160.Located in the nucleus.
27.3.4	RNA.regulation of transcription.ARF, Auxin Response Factor family	m.267393	(loc_os05g48870.4 : 124.0) no description available & (at2g33860 : 101.0) ettin (ett) mutations have pleiotropic effects on Arabidopsis flower development, causing increases in perianth organ number, decreases in stamen number and anther formation, and apical-basal patterning defects in the gynoecium. The ETTIN gene encodes a protein with homology to DNA binding proteins which bind to auxin respo…	1.23341	FALSE	ettin (ett) mutations have pleiotropic effects on Arabidopsis flower development, causing increases in perianth organ number, decreases in stamen number and anther formation, and apical-basal patterning defects in the gynoecium. The ETTIN gene encodes a protein with homology to DNA binding proteins which bind to auxin response elements. ETT transcript is expressed throughout stage 1 floral merist…
27.3.40	RNA.regulation of transcription.Aux/IAA family	m.82090	(q6zl57|iaa24_orysa : 136.0) Auxin-responsive protein IAA24 (Indoleacetic acid-induced protein 24) - Oryza sativa (Rice) & (loc_os07g08460.2 : 136.0) no description available & (at1g04240 : 100.0) SHY2/IAA3 regulates multiple auxin responses in roots. It is induced rapidly by IAA, and has been shown to be phosphorylated by oat phytochrome A in vitro.; SHORT HYPOCOTYL 2 (SHY2); FUNCTIONS IN: seque…	1.25972	FALSE	Auxin-responsive protein IAA24 (Indoleacetic acid-induced protein 24)
27.3.40	RNA.regulation of transcription.Aux/IAA family	m.198509	(loc_os11g11410.1 : 306.0) no description available & (p0c129|iaa27_orysa : 164.0) Auxin-responsive protein IAA27 (Indoleacetic acid-induced protein 27) - Oryza sativa (Rice) & (at1g51950 : 90.1) indole-3-acetic acid inducible 18 (IAA18); FUNCTIONS IN: sequence-specific DNA binding transcription factor activity; INVOLVED IN: response to auxin stimulus; LOCATED IN: nucleus; EXPRESSED IN: 22 plant …	1.28372	FALSE	Auxin-responsive protein IAA27 (Indoleacetic acid-induced protein 27)
27.3.40	RNA.regulation of transcription.Aux/IAA family	m.216696	(q75gk1|iaa12_orysa : 228.0) Auxin-responsive protein IAA12 (Indoleacetic acid-induced protein 12) - Oryza sativa (Rice) & (loc_os03g43410.1 : 228.0) no description available & (at3g23050 : 150.0) Transcription regulator acting as repressor of auxin-inducible gene expression. Plays role in the control of gravitropic growth and development in light-grown seedlings. Auxin induces the degradation of…	1.30399	FALSE	Auxin-responsive protein IAA12 (Indoleacetic acid-induced protein 12)
27.3.40	RNA.regulation of transcription.Aux/IAA family	m.134095	(q9lg86|iaa2_orysa : 206.0) Auxin-responsive protein IAA2 (Indoleacetic acid-induced protein 2) - Oryza sativa (Rice) & (loc_os01g09450.1 : 206.0) no description available & (at3g16500 : 142.0) phytochrome-associated protein 1 (PAP1); phytochrome-associated protein 1 (PAP1); FUNCTIONS IN: sequence-specific DNA binding transcription factor activity; INVOLVED IN: response to auxin stimulus; LOCATED…	1.32709	FALSE	Auxin-responsive protein IAA2 (Indoleacetic acid-induced protein 2)
27.3.4	RNA.regulation of transcription.ARF, Auxin Response Factor family	m.72685	(loc_os04g57610.3 : 209.0) no description available & (at1g30330 : 178.0) Encodes a member of the auxin response factor family. Mediates auxin response via expression of auxin regulated genes. Acts redundantly with ARF8 to control stamen elongation and flower maturation. Expression of ARF6 is controlled by miR167.; auxin response factor 6 (ARF6); FUNCTIONS IN: sequence-specific DNA binding transc…	1.3499	FALSE	Encodes a member of the auxin response factor family. Mediates auxin response via expression of auxin regulated genes. Acts redundantly with ARF8 to control stamen elongation and flower maturation. Expression of ARF6 is controlled by miR167.
27.3.40	RNA.regulation of transcription.Aux/IAA family	m.96612	(loc_os04g55950.1 : 141.0) no description available & (at5g57420 : 136.0) Belongs to auxin inducible gene family.; indole-3-acetic acid inducible 33 (IAA33); FUNCTIONS IN: sequence-specific DNA binding transcription factor activity; INVOLVED IN: response to auxin stimulus; LOCATED IN: nucleus; EXPRESSED IN: 11 plant structures; EXPRESSED DURING: 4 anthesis, F mature embryo stage, petal differenti…	1.39337	FALSE	Belongs to auxin inducible gene family.
27.3.40	RNA.regulation of transcription.Aux/IAA family	m.10088	(q6h543|iaa7_orysa : 281.0) Auxin-responsive protein IAA7 (Indoleacetic acid-induced protein 7) - Oryza sativa (Rice) & (loc_os02g13520.1 : 281.0) no description available & (at1g51950 : 161.0) indole-3-acetic acid inducible 18 (IAA18); FUNCTIONS IN: sequence-specific DNA binding transcription factor activity; INVOLVED IN: response to auxin stimulus; LOCATED IN: nucleus; EXPRESSED IN: 22 plant st…	1.42342	FALSE	Auxin-responsive protein IAA7 (Indoleacetic acid-induced protein 7)
27.3.40	RNA.regulation of transcription.Aux/IAA family	m.216684	(q75gk1|iaa12_orysa : 224.0) Auxin-responsive protein IAA12 (Indoleacetic acid-induced protein 12) - Oryza sativa (Rice) & (loc_os03g43410.1 : 224.0) no description available & (at3g23050 : 167.0) Transcription regulator acting as repressor of auxin-inducible gene expression. Plays role in the control of gravitropic growth and development in light-grown seedlings. Auxin induces the degradation of…	1.5164	FALSE	Auxin-responsive protein IAA12 (Indoleacetic acid-induced protein 12)
27.3.40	RNA.regulation of transcription.Aux/IAA family	m.135140	(loc_os01g53880.1 : 332.0) no description available & (q8lq74|iaa6_orysa : 331.0) Auxin-responsive protein IAA6 (Indoleacetic acid-induced protein 6) - Oryza sativa (Rice) & (at3g16500 : 140.0) phytochrome-associated protein 1 (PAP1); phytochrome-associated protein 1 (PAP1); FUNCTIONS IN: sequence-specific DNA binding transcription factor activity; INVOLVED IN: response to auxin stimulus; LOCATED…	1.79137	FALSE	Auxin-responsive protein IAA6 (Indoleacetic acid-induced protein 6)
27.3.40	RNA.regulation of transcription.Aux/IAA family	m.31159	(p0c127|iaa16_orysa : 138.0) Auxin-responsive protein IAA16 (Indoleacetic acid-induced protein 16) - Oryza sativa (Rice) & (loc_os05g09480.1 : 138.0) no description available & (at3g16500 : 111.0) phytochrome-associated protein 1 (PAP1); phytochrome-associated protein 1 (PAP1); FUNCTIONS IN: sequence-specific DNA binding transcription factor activity; INVOLVED IN: response to auxin stimulus; LOCA…	2.04421	TRUE	Auxin-responsive protein IAA16 (Indoleacetic acid-induced protein 16)
27.3.40	RNA.regulation of transcription.Aux/IAA family	m.7859	(loc_os02g57250.2 : 234.0) no description available & (q59aa1|iaa10_orysa : 229.0) Auxin-responsive protein IAA10 (Indoleacetic acid-induced protein 10) - Oryza sativa (Rice) & (at2g33310 : 115.0) Auxin induced gene, IAA13 (IAA13).; auxin-induced protein 13 (IAA13); FUNCTIONS IN: sequence-specific DNA binding transcription factor activity; INVOLVED IN: response to auxin stimulus, response to cycl…	2.48752	TRUE	Auxin-responsive protein IAA10 (Indoleacetic acid-induced protein 10)
Argonaute
27.3.36	RNA.regulation of transcription.Argonaute	m.54618	(loc_os04g06770.2 : 201.0) no description available & (at2g27040 : 157.0) AGO4 is a member of a class of PAZ/PIWI domain containing proteins involved in siRNA mediated gene silencing.Loss of function mutations have reduced site specific CpNpG and CpHpH methylation and increased susceptibility to bacterial pathogens.; ARGONAUTE 4 (AGO4); CONTAINS InterPro DOMAIN/s: Domain of unknown function DUF17…	-4.06898	TRUE	AGO4 is a member of a class of PAZ/PIWI domain containing proteins involved in siRNA mediated gene silencing.Loss of function mutations have reduced site specific CpNpG and CpHpH methylation and increased susceptibility to bacterial pathogens.
27.3.36	RNA.regulation of transcription.Argonaute	m.19329	(loc_os01g16870.4 : 904.0) no description available & (at2g27040 : 801.0) AGO4 is a member of a class of PAZ/PIWI domain containing proteins involved in siRNA mediated gene silencing.Loss of function mutations have reduced site specific CpNpG and CpHpH methylation and increased susceptibility to bacterial pathogens.; ARGONAUTE 4 (AGO4); CONTAINS InterPro DOMAIN/s: Domain of unknown function DUF17…	-3.87399	TRUE	AGO4 is a member of a class of PAZ/PIWI domain containing proteins involved in siRNA mediated gene silencing.Loss of function mutations have reduced site specific CpNpG and CpHpH methylation and increased susceptibility to bacterial pathogens.
27.3.36	RNA.regulation of transcription.Argonaute	m.69667	(loc_os04g52540.1 : 336.0) no description available & (at1g31280 : 180.0) An Argonaute gene; argonaute 2 (AGO2); FUNCTIONS IN: nucleic acid binding; INVOLVED IN: biological_process unknown; LOCATED IN: cellular_component unknown; EXPRESSED IN: 21 plant structures; EXPRESSED DURING: 12 growth stages; CONTAINS InterPro DOMAIN/s: Domain of unknown function DUF1785 (InterPro:IPR014811), Stem cell sel…	-3.71561	TRUE	An Argonaute gene
27.3.36	RNA.regulation of transcription.Argonaute	m.213058	(loc_os01g16870.4 : 972.0) no description available & (at2g32940 : 967.0) Encodes a nuclear localized 879-amino-acid protein that contains conserved PAZ and PIWI domains that is important for the accumulation of specific heterochromatin-related siRNAs, and for DNA methylation and transcriptional gene silencing.; ARGONAUTE 6 (AGO6); CONTAINS InterPro DOMAIN/s: Domain of unknown function DUF1785 (I…	-3.12638	TRUE	Encodes a nuclear localized 879-amino-acid protein that contains conserved PAZ and PIWI domains that is important for the accumulation of specific heterochromatin-related siRNAs, and for DNA methylation and transcriptional gene silencing.
27.3.36	RNA.regulation of transcription.Argonaute	m.71920	(loc_os04g52540.1 : 185.0) no description available & (at1g31280 : 149.0) An Argonaute gene; argonaute 2 (AGO2); FUNCTIONS IN: nucleic acid binding; INVOLVED IN: biological_process unknown; LOCATED IN: cellular_component unknown; EXPRESSED IN: 21 plant structures; EXPRESSED DURING: 12 growth stages; CONTAINS InterPro DOMAIN/s: Domain of unknown function DUF1785 (InterPro:IPR014811), Stem cell sel…	-3.10519	TRUE	An Argonaute gene
27.3.36	RNA.regulation of transcription.Argonaute	m.186906	(loc_os01g16870.4 : 1546.0) no description available & (at2g27040 : 1198.0) AGO4 is a member of a class of PAZ/PIWI domain containing proteins involved in siRNA mediated gene silencing.Loss of function mutations have reduced site specific CpNpG and CpHpH methylation and increased susceptibility to bacterial pathogens.; ARGONAUTE 4 (AGO4); CONTAINS InterPro DOMAIN/s: Domain of unknown function DUF…	-2.88249	TRUE	AGO4 is a member of a class of PAZ/PIWI domain containing proteins involved in siRNA mediated gene silencing.Loss of function mutations have reduced site specific CpNpG and CpHpH methylation and increased susceptibility to bacterial pathogens.
27.3.36	RNA.regulation of transcription.Argonaute	m.52393	(loc_os04g52540.1 : 329.0) no description available & (at1g31280 : 169.0) An Argonaute gene; argonaute 2 (AGO2); FUNCTIONS IN: nucleic acid binding; INVOLVED IN: biological_process unknown; LOCATED IN: cellular_component unknown; EXPRESSED IN: 21 plant structures; EXPRESSED DURING: 12 growth stages; CONTAINS InterPro DOMAIN/s: Domain of unknown function DUF1785 (InterPro:IPR014811), Stem cell sel…	-2.62747	TRUE	An Argonaute gene
27.3.36	RNA.regulation of transcription.Argonaute	m.213053	(loc_os01g16870.4 : 109.0) no description available & (at2g27040 : 91.7) AGO4 is a member of a class of PAZ/PIWI domain containing proteins involved in siRNA mediated gene silencing.Loss of function mutations have reduced site specific CpNpG and CpHpH methylation and increased susceptibility to bacterial pathogens.; ARGONAUTE 4 (AGO4); CONTAINS InterPro DOMAIN/s: Domain of unknown function DUF178…	-2.54785	TRUE	AGO4 is a member of a class of PAZ/PIWI domain containing proteins involved in siRNA mediated gene silencing.Loss of function mutations have reduced site specific CpNpG and CpHpH methylation and increased susceptibility to bacterial pathogens.
27.3.36	RNA.regulation of transcription.Argonaute	m.304506	(loc_os04g06770.2 : 169.0) no description available & (at2g27040 : 101.0) AGO4 is a member of a class of PAZ/PIWI domain containing proteins involved in siRNA mediated gene silencing.Loss of function mutations have reduced site specific CpNpG and CpHpH methylation and increased susceptibility to bacterial pathogens.; ARGONAUTE 4 (AGO4); CONTAINS InterPro DOMAIN/s: Domain of unknown function DUF17…	-2.28245	TRUE	AGO4 is a member of a class of PAZ/PIWI domain containing proteins involved in siRNA mediated gene silencing.Loss of function mutations have reduced site specific CpNpG and CpHpH methylation and increased susceptibility to bacterial pathogens.
27.3.36	RNA.regulation of transcription.Argonaute	m.54612	(loc_os04g06770.2 : 781.0) no description available & (at2g27040 : 640.0) AGO4 is a member of a class of PAZ/PIWI domain containing proteins involved in siRNA mediated gene silencing.Loss of function mutations have reduced site specific CpNpG and CpHpH methylation and increased susceptibility to bacterial pathogens.; ARGONAUTE 4 (AGO4); CONTAINS InterPro DOMAIN/s: Domain of unknown function DUF17…	-2.16143	TRUE	AGO4 is a member of a class of PAZ/PIWI domain containing proteins involved in siRNA mediated gene silencing.Loss of function mutations have reduced site specific CpNpG and CpHpH methylation and increased susceptibility to bacterial pathogens.
27.3.36	RNA.regulation of transcription.Argonaute	m.54614	(loc_os04g06770.2 : 386.0) no description available & (at2g27040 : 266.0) AGO4 is a member of a class of PAZ/PIWI domain containing proteins involved in siRNA mediated gene silencing.Loss of function mutations have reduced site specific CpNpG and CpHpH methylation and increased susceptibility to bacterial pathogens.; ARGONAUTE 4 (AGO4); CONTAINS InterPro DOMAIN/s: Domain of unknown function DUF17…	-1.84843	FALSE	AGO4 is a member of a class of PAZ/PIWI domain containing proteins involved in siRNA mediated gene silencing.Loss of function mutations have reduced site specific CpNpG and CpHpH methylation and increased susceptibility to bacterial pathogens.
27.3.36	RNA.regulation of transcription.Argonaute	m.186293	(loc_os04g52540.1 : 1318.0) no description available & (at1g31280 : 613.0) An Argonaute gene; argonaute 2 (AGO2); FUNCTIONS IN: nucleic acid binding; INVOLVED IN: biological_process unknown; LOCATED IN: cellular_component unknown; EXPRESSED IN: 21 plant structures; EXPRESSED DURING: 12 growth stages; CONTAINS InterPro DOMAIN/s: Domain of unknown function DUF1785 (InterPro:IPR014811), Stem cell se…	-1.70332	FALSE	An Argonaute gene
27.3.36	RNA.regulation of transcription.Argonaute	m.328056	(loc_os04g52540.1 : 183.0) no description available & (at1g31280 : 117.0) An Argonaute gene; argonaute 2 (AGO2); FUNCTIONS IN: nucleic acid binding; INVOLVED IN: biological_process unknown; LOCATED IN: cellular_component unknown; EXPRESSED IN: 21 plant structures; EXPRESSED DURING: 12 growth stages; CONTAINS InterPro DOMAIN/s: Domain of unknown function DUF1785 (InterPro:IPR014811), Stem cell sel…	-1.43316	FALSE	An Argonaute gene
27.3.36	RNA.regulation of transcription.Argonaute	m.19460	(loc_os07g16224.1 : 132.0) no description available & (at5g21150 : 112.0) AGO9-dependent sRNA silencing is crucial to specify cell fate in the Arabidopsis ovule. AGO9 is expressed in reproductive companion cells but not in the associated male or female gametes or their precursors. Therefore, AGO9 acts non-cell autonomously to silencing the activity of TEs activity in the female gametophyte.; ARGO…	-1.31373	FALSE	AGO9-dependent sRNA silencing is crucial to specify cell fate in the Arabidopsis ovule. AGO9 is expressed in reproductive companion cells but not in the associated male or female gametes or their precursors. Therefore, AGO9 acts non-cell autonomously to silencing the activity of TEs activity in the female gametophyte.
27.3.36	RNA.regulation of transcription.Argonaute	m.19331	(loc_os01g16870.4 : 207.0) no description available & (at2g27040 : 150.0) AGO4 is a member of a class of PAZ/PIWI domain containing proteins involved in siRNA mediated gene silencing.Loss of function mutations have reduced site specific CpNpG and CpHpH methylation and increased susceptibility to bacterial pathogens.; ARGONAUTE 4 (AGO4); CONTAINS InterPro DOMAIN/s: Domain of unknown function DUF17…	-1.29981	FALSE	AGO4 is a member of a class of PAZ/PIWI domain containing proteins involved in siRNA mediated gene silencing.Loss of function mutations have reduced site specific CpNpG and CpHpH methylation and increased susceptibility to bacterial pathogens.
27.3.36	RNA.regulation of transcription.Argonaute	m.325701	(at2g27040 : 330.0) AGO4 is a member of a class of PAZ/PIWI domain containing proteins involved in siRNA mediated gene silencing.Loss of function mutations have reduced site specific CpNpG and CpHpH methylation and increased susceptibility to bacterial pathogens.; ARGONAUTE 4 (AGO4); CONTAINS InterPro DOMAIN/s: Domain of unknown function DUF1785 (InterPro:IPR014811), Stem cell self-renewal protei…	0	FALSE	AGO4 is a member of a class of PAZ/PIWI domain containing proteins involved in siRNA mediated gene silencing.Loss of function mutations have reduced site specific CpNpG and CpHpH methylation and increased susceptibility to bacterial pathogens.
27.3.36	RNA.regulation of transcription.Argonaute	m.330371	(loc_os01g16870.4 : 159.0) no description available & (at2g27040 : 144.0) AGO4 is a member of a class of PAZ/PIWI domain containing proteins involved in siRNA mediated gene silencing.Loss of function mutations have reduced site specific CpNpG and CpHpH methylation and increased susceptibility to bacterial pathogens.; ARGONAUTE 4 (AGO4); CONTAINS InterPro DOMAIN/s: Domain of unknown function DUF17…	0	FALSE	AGO4 is a member of a class of PAZ/PIWI domain containing proteins involved in siRNA mediated gene silencing.Loss of function mutations have reduced site specific CpNpG and CpHpH methylation and increased susceptibility to bacterial pathogens.
27.3.36	RNA.regulation of transcription.Argonaute	m.327668	(loc_os01g16870.4 : 150.0) no description available & (at2g27040 : 127.0) AGO4 is a member of a class of PAZ/PIWI domain containing proteins involved in siRNA mediated gene silencing.Loss of function mutations have reduced site specific CpNpG and CpHpH methylation and increased susceptibility to bacterial pathogens.; ARGONAUTE 4 (AGO4); CONTAINS InterPro DOMAIN/s: Domain of unknown function DUF17…	2.79103	FALSE	AGO4 is a member of a class of PAZ/PIWI domain containing proteins involved in siRNA mediated gene silencing.Loss of function mutations have reduced site specific CpNpG and CpHpH methylation and increased susceptibility to bacterial pathogens.
27.3.36	RNA.regulation of transcription.Argonaute	m.322035	(loc_os04g06770.2 : 236.0) no description available & (at5g21150 : 221.0) AGO9-dependent sRNA silencing is crucial to specify cell fate in the Arabidopsis ovule. AGO9 is expressed in reproductive companion cells but not in the associated male or female gametes or their precursors. Therefore, AGO9 acts non-cell autonomously to silencing the activity of TEs activity in the female gametophyte.; ARGO…	3.40157	TRUE	AGO9-dependent sRNA silencing is crucial to specify cell fate in the Arabidopsis ovule. AGO9 is expressed in reproductive companion cells but not in the associated male or female gametes or their precursors. Therefore, AGO9 acts non-cell autonomously to silencing the activity of TEs activity in the female gametophyte.
ARR
27.3.5	RNA.regulation of transcription.ARR	m.107841	(loc_os03g12350.4 : 1007.0) no description available & (at4g16110 : 312.0) Encodes a pollen-specific transcription factor involved in the expression of nuclear genes for components of mitochondrial complex I in Arabidopsis. Acts in concert with other type-B ARRs in the cytokinin signaling pathway. AHK3 mediates cytokinin-induced phosphorylation of ARR2 on the Asp-80 residue. This phosphorylation …	-3.00736	TRUE	Encodes a pollen-specific transcription factor involved in the expression of nuclear genes for components of mitochondrial complex I in Arabidopsis. Acts in concert with other type-B ARRs in the cytokinin signaling pathway. AHK3 mediates cytokinin-induced phosphorylation of ARR2 on the Asp-80 residue. This phosphorylation plays a positive role of ARR2 in cytokinin-mediated control of leaf longevi…
27.3.5	RNA.regulation of transcription.ARR	m.12562	(loc_os06g08440.1 : 572.0) no description available & (at2g25180 : 150.0) Encodes an Arabidopsis response regulator (ARR) protein that acts in concert with other type-B ARRs in the cytokinin signaling pathway.; response regulator 12 (RR12); CONTAINS InterPro DOMAIN/s: Response regulator, plant B-type (InterPro:IPR017053), Myb-like DNA-binding domain, SHAQKYF class (InterPro:IPR006447), CheY-like …	-2.32938	TRUE	Encodes an Arabidopsis response regulator (ARR) protein that acts in concert with other type-B ARRs in the cytokinin signaling pathway.
27.3.5	RNA.regulation of transcription.ARR	m.12564	(loc_os06g08440.1 : 513.0) no description available & (at2g25180 : 150.0) Encodes an Arabidopsis response regulator (ARR) protein that acts in concert with other type-B ARRs in the cytokinin signaling pathway.; response regulator 12 (RR12); CONTAINS InterPro DOMAIN/s: Response regulator, plant B-type (InterPro:IPR017053), Myb-like DNA-binding domain, SHAQKYF class (InterPro:IPR006447), CheY-like …	-2.25003	TRUE	Encodes an Arabidopsis response regulator (ARR) protein that acts in concert with other type-B ARRs in the cytokinin signaling pathway.
27.3.5	RNA.regulation of transcription.ARR	m.62338	(loc_os02g55320.1 : 909.0) no description available & (at2g25180 : 328.0) Encodes an Arabidopsis response regulator (ARR) protein that acts in concert with other type-B ARRs in the cytokinin signaling pathway.; response regulator 12 (RR12); CONTAINS InterPro DOMAIN/s: Response regulator, plant B-type (InterPro:IPR017053), Myb-like DNA-binding domain, SHAQKYF class (InterPro:IPR006447), CheY-like …	-2.23958	TRUE	Encodes an Arabidopsis response regulator (ARR) protein that acts in concert with other type-B ARRs in the cytokinin signaling pathway.
27.3.5	RNA.regulation of transcription.ARR	m.292385	(loc_os02g08500.1 : 842.0) no description available & (at2g25180 : 345.0) Encodes an Arabidopsis response regulator (ARR) protein that acts in concert with other type-B ARRs in the cytokinin signaling pathway.; response regulator 12 (RR12); CONTAINS InterPro DOMAIN/s: Response regulator, plant B-type (InterPro:IPR017053), Myb-like DNA-binding domain, SHAQKYF class (InterPro:IPR006447), CheY-like …	-2.0173	TRUE	Encodes an Arabidopsis response regulator (ARR) protein that acts in concert with other type-B ARRs in the cytokinin signaling pathway.
27.3.5	RNA.regulation of transcription.ARR	m.6568	(loc_os01g67770.1 : 915.0) no description available & (at1g67710 : 331.0) Encodes an Arabidopsis response regulator (ARR) protein that acts in concert with other type-B ARRs in the cytokinin signaling pathway.; response regulator 11 (ARR11); CONTAINS InterPro DOMAIN/s: Response regulator, plant B-type (InterPro:IPR017053), Myb-like DNA-binding domain, SHAQKYF class (InterPro:IPR006447), CheY-like…	-1.81864	FALSE	Encodes an Arabidopsis response regulator (ARR) protein that acts in concert with other type-B ARRs in the cytokinin signaling pathway.
27.3.5	RNA.regulation of transcription.ARR	m.111852	(loc_os04g36070.1 : 255.0) no description available & (at1g10470 : 117.0) Encodes a two-component response regulator. Acts redundantly with ARR3 in the control of circadian period in a cytokinin-independent manner.; response regulator 4 (ARR4); CONTAINS InterPro DOMAIN/s: CheY-like (InterPro:IPR011006), Signal transduction response regulator, receiver domain (InterPro:IPR001789); BEST Arabidopsis…	-1.78441	FALSE	Encodes a two-component response regulator. Acts redundantly with ARR3 in the control of circadian period in a cytokinin-independent manner.
27.3.5	RNA.regulation of transcription.ARR	m.32872	(loc_os04g44280.1 : 192.0) no description available & (at1g59940 : 123.0) Type A response regulator highly similar to bacterial two-component response regulators. Rapidly induced by cytokinin. Involved in red-light signaling. Acts redundantly with ARR3 in the control of circadian period in a cytokinin-independent manner.; response regulator 3 (ARR3); CONTAINS InterPro DOMAIN/s: CheY-like (InterPr…	-1.30288	FALSE	Type A response regulator highly similar to bacterial two-component response regulators. Rapidly induced by cytokinin. Involved in red-light signaling. Acts redundantly with ARR3 in the control of circadian period in a cytokinin-independent manner.
27.3.5	RNA.regulation of transcription.ARR	m.111849	(loc_os04g36070.1 : 307.0) no description available & (at1g10470 : 129.0) Encodes a two-component response regulator. Acts redundantly with ARR3 in the control of circadian period in a cytokinin-independent manner.; response regulator 4 (ARR4); CONTAINS InterPro DOMAIN/s: CheY-like (InterPro:IPR011006), Signal transduction response regulator, receiver domain (InterPro:IPR001789); BEST Arabidopsis…	-1.24504	FALSE	Encodes a two-component response regulator. Acts redundantly with ARR3 in the control of circadian period in a cytokinin-independent manner.
27.3.5	RNA.regulation of transcription.ARR	m.292378	(loc_os06g43910.1 : 305.0) no description available & (at4g31920 : 252.0) Encodes an Arabidopsis response regulator (ARR) protein that acts in concert with other type-B ARRs in the cytokinin signaling pathway.; response regulator 10 (RR10); CONTAINS InterPro DOMAIN/s: Response regulator, plant B-type (InterPro:IPR017053), Myb-like DNA-binding domain, SHAQKYF class (InterPro:IPR006447), CheY-like …	-1.1441	FALSE	Encodes an Arabidopsis response regulator (ARR) protein that acts in concert with other type-B ARRs in the cytokinin signaling pathway.
27.3.5	RNA.regulation of transcription.ARR	m.70093	(at1g67710 : 89.0) Encodes an Arabidopsis response regulator (ARR) protein that acts in concert with other type-B ARRs in the cytokinin signaling pathway.; response regulator 11 (ARR11); CONTAINS InterPro DOMAIN/s: Response regulator, plant B-type (InterPro:IPR017053), Myb-like DNA-binding domain, SHAQKYF class (InterPro:IPR006447), CheY-like (InterPro:IPR011006), Myb, DNA-binding (InterPro:IPR01…	-1.09193	FALSE	Encodes an Arabidopsis response regulator (ARR) protein that acts in concert with other type-B ARRs in the cytokinin signaling pathway.
27.3.5	RNA.regulation of transcription.ARR	m.12260	(loc_os07g26720.1 : 186.0) no description available & (at2g41310 : 120.0) Encodes an A- type response Regulator that is primarily expressed in the root and is involved in cytokinin-mediated signalling.; response regulator 3 (RR3); CONTAINS InterPro DOMAIN/s: CheY-like (InterPro:IPR011006), Signal transduction response regulator, receiver domain (InterPro:IPR001789); BEST Arabidopsis thaliana prot…	-1.08573	FALSE	Encodes an A- type response Regulator that is primarily expressed in the root and is involved in cytokinin-mediated signalling.
27.3.5	RNA.regulation of transcription.ARR	m.77240	(loc_os01g72330.1 : 271.0) no description available & (at3g57040 : 196.0) response regulator ARR9, A two-component response regulator-like protein with a receiver domain with a conserved aspartate residue and a possible phosphorylation site and at the N-terminal half. Appears to interact with histidine kinase like genes ATHP3 and ATHP2; response regulator 9 (ARR9); CONTAINS InterPro DOMAIN/s: Che…	-1.03876	FALSE	response regulator ARR9, A two-component response regulator-like protein with a receiver domain with a conserved aspartate residue and a possible phosphorylation site and at the N-terminal half. Appears to interact with histidine kinase like genes ATHP3 and ATHP2
27.3.5	RNA.regulation of transcription.ARR	m.77238	(loc_os01g72330.1 : 267.0) no description available & (at3g57040 : 196.0) response regulator ARR9, A two-component response regulator-like protein with a receiver domain with a conserved aspartate residue and a possible phosphorylation site and at the N-terminal half. Appears to interact with histidine kinase like genes ATHP3 and ATHP2; response regulator 9 (ARR9); CONTAINS InterPro DOMAIN/s: Che…	-1.03506	FALSE	response regulator ARR9, A two-component response regulator-like protein with a receiver domain with a conserved aspartate residue and a possible phosphorylation site and at the N-terminal half. Appears to interact with histidine kinase like genes ATHP3 and ATHP2
27.3.5	RNA.regulation of transcription.ARR	m.77236	(loc_os01g72330.1 : 264.0) no description available & (at3g57040 : 196.0) response regulator ARR9, A two-component response regulator-like protein with a receiver domain with a conserved aspartate residue and a possible phosphorylation site and at the N-terminal half. Appears to interact with histidine kinase like genes ATHP3 and ATHP2; response regulator 9 (ARR9); CONTAINS InterPro DOMAIN/s: Che…	1.01635	FALSE	response regulator ARR9, A two-component response regulator-like protein with a receiver domain with a conserved aspartate residue and a possible phosphorylation site and at the N-terminal half. Appears to interact with histidine kinase like genes ATHP3 and ATHP2
27.3.5	RNA.regulation of transcription.ARR	m.111856	(loc_os02g35180.1 : 164.0) no description available & (at1g59940 : 110.0) Type A response regulator highly similar to bacterial two-component response regulators. Rapidly induced by cytokinin. Involved in red-light signaling. Acts redundantly with ARR3 in the control of circadian period in a cytokinin-independent manner.; response regulator 3 (ARR3); CONTAINS InterPro DOMAIN/s: CheY-like (InterPr…	1.16318	FALSE	Type A response regulator highly similar to bacterial two-component response regulators. Rapidly induced by cytokinin. Involved in red-light signaling. Acts redundantly with ARR3 in the control of circadian period in a cytokinin-independent manner.
27.3.5	RNA.regulation of transcription.ARR	m.40183	(loc_os12g04500.1 : 151.0) no description available & (at3g57040 : 127.0) response regulator ARR9, A two-component response regulator-like protein with a receiver domain with a conserved aspartate residue and a possible phosphorylation site and at the N-terminal half. Appears to interact with histidine kinase like genes ATHP3 and ATHP2; response regulator 9 (ARR9); CONTAINS InterPro DOMAIN/s: Che…	1.29931	FALSE	response regulator ARR9, A two-component response regulator-like protein with a receiver domain with a conserved aspartate residue and a possible phosphorylation site and at the N-terminal half. Appears to interact with histidine kinase like genes ATHP3 and ATHP2
27.3.5	RNA.regulation of transcription.ARR	m.111854	(loc_os04g36070.1 : 212.0) no description available & (at1g59940 : 126.0) Type A response regulator highly similar to bacterial two-component response regulators. Rapidly induced by cytokinin. Involved in red-light signaling. Acts redundantly with ARR3 in the control of circadian period in a cytokinin-independent manner.; response regulator 3 (ARR3); CONTAINS InterPro DOMAIN/s: CheY-like (InterPr…	1.51857	FALSE	Type A response regulator highly similar to bacterial two-component response regulators. Rapidly induced by cytokinin. Involved in red-light signaling. Acts redundantly with ARR3 in the control of circadian period in a cytokinin-independent manner.
27.3.5	RNA.regulation of transcription.ARR	m.86205	(loc_os04g57720.1 : 224.0) no description available & (at1g10470 : 151.0) Encodes a two-component response regulator. Acts redundantly with ARR3 in the control of circadian period in a cytokinin-independent manner.; response regulator 4 (ARR4); CONTAINS InterPro DOMAIN/s: CheY-like (InterPro:IPR011006), Signal transduction response regulator, receiver domain (InterPro:IPR001789); BEST Arabidopsis…	1.54245	FALSE	Encodes a two-component response regulator. Acts redundantly with ARR3 in the control of circadian period in a cytokinin-independent manner.
27.3.5	RNA.regulation of transcription.ARR	m.89717	(loc_os02g58350.1 : 193.0) no description available & (at3g57040 : 141.0) response regulator ARR9, A two-component response regulator-like protein with a receiver domain with a conserved aspartate residue and a possible phosphorylation site and at the N-terminal half. Appears to interact with histidine kinase like genes ATHP3 and ATHP2; response regulator 9 (ARR9); CONTAINS InterPro DOMAIN/s: Che…	5.23318	TRUE	response regulator ARR9, A two-component response regulator-like protein with a receiver domain with a conserved aspartate residue and a possible phosphorylation site and at the N-terminal half. Appears to interact with histidine kinase like genes ATHP3 and ATHP2
AS2
27.3.37	RNA.regulation of transcription.AS2,Lateral Organ Boundaries Gene Family	m.303811	(loc_os08g44940.1 : 297.0) no description available & (at3g58190 : 172.0) This gene contains two auxin-responsive element (AuxRE).; lateral organ boundaries-domain 29 (LBD29); CONTAINS InterPro DOMAIN/s: Lateral organ boundaries, LOB (InterPro:IPR004883); BEST Arabidopsis thaliana protein match is: Lateral organ boundaries (LOB) domain family protein (TAIR:AT2G42440.1); Has 858 Blast hits to 853 …	-1.55259	FALSE	This gene contains two auxin-responsive element (AuxRE).
27.3.37	RNA.regulation of transcription.AS2,Lateral Organ Boundaries Gene Family	m.130921	(loc_os03g05510.1 : 263.0) no description available & (at3g58190 : 157.0) This gene contains two auxin-responsive element (AuxRE).; lateral organ boundaries-domain 29 (LBD29); CONTAINS InterPro DOMAIN/s: Lateral organ boundaries, LOB (InterPro:IPR004883); BEST Arabidopsis thaliana protein match is: Lateral organ boundaries (LOB) domain family protein (TAIR:AT2G42440.1); Has 858 Blast hits to 853 …	-1.16018	FALSE	This gene contains two auxin-responsive element (AuxRE).
27.3.37	RNA.regulation of transcription.AS2,Lateral Organ Boundaries Gene Family	m.56972	(loc_os03g17810.1 : 166.0) no description available & (at2g28500 : 159.0) LOB domain-containing protein 11 (LBD11); INVOLVED IN: biological_process unknown; LOCATED IN: chloroplast; CONTAINS InterPro DOMAIN/s: Lateral organ boundaries, LOB (InterPro:IPR004883); BEST Arabidopsis thaliana protein match is: LOB domain-containing protein 1 (TAIR:AT1G07900.1); Has 1191 Blast hits to 1170 proteins in 8…	1.18821	FALSE	LOB domain-containing protein 11 (LBD11)
27.3.37	RNA.regulation of transcription.AS2,Lateral Organ Boundaries Gene Family	m.36155	(loc_os03g41330.1 : 329.0) no description available & (at5g67420 : 169.0) LOB domain-containing protein 37 (LBD37); CONTAINS InterPro DOMAIN/s: Lateral organ boundaries, LOB (InterPro:IPR004883); BEST Arabidopsis thaliana protein match is: LOB domain-containing protein 38 (TAIR:AT3G49940.1); Has 1807 Blast hits to 1807 proteins in 277 species: Archae - 0; Bacteria - 0; Metazoa - 736; Fungi - 347;…	1.19212	FALSE	LOB domain-containing protein 37 (LBD37)
27.3.37	RNA.regulation of transcription.AS2,Lateral Organ Boundaries Gene Family	m.71500	(loc_os03g05500.1 : 228.0) no description available & (at3g58190 : 144.0) This gene contains two auxin-responsive element (AuxRE).; lateral organ boundaries-domain 29 (LBD29); CONTAINS InterPro DOMAIN/s: Lateral organ boundaries, LOB (InterPro:IPR004883); BEST Arabidopsis thaliana protein match is: Lateral organ boundaries (LOB) domain family protein (TAIR:AT2G42440.1); Has 858 Blast hits to 853 …	1.19615	FALSE	This gene contains two auxin-responsive element (AuxRE).
27.3.37	RNA.regulation of transcription.AS2,Lateral Organ Boundaries Gene Family	m.130910	(loc_os01g66590.3 : 293.0) no description available & (at1g65620 : 176.0) Required for formation of a symmetric flat leaf lamina, encodes a member of a family of proteins characterized by cysteine repeats and a leucine zipper; involved in KNOX gene regulation. Acts together with ASL1 in proximal-distal symmetry determination. Forms a complex with AS1 that binds to the BP promoter and leads to sil…	1.28571	FALSE	Required for formation of a symmetric flat leaf lamina, encodes a member of a family of proteins characterized by cysteine repeats and a leucine zipper
27.3.37	RNA.regulation of transcription.AS2,Lateral Organ Boundaries Gene Family	m.130904	(loc_os03g05510.1 : 229.0) no description available & (at1g65620 : 173.0) Required for formation of a symmetric flat leaf lamina, encodes a member of a family of proteins characterized by cysteine repeats and a leucine zipper; involved in KNOX gene regulation. Acts together with ASL1 in proximal-distal symmetry determination. Forms a complex with AS1 that binds to the BP promoter and leads to sil…	1.29431	FALSE	Required for formation of a symmetric flat leaf lamina, encodes a member of a family of proteins characterized by cysteine repeats and a leucine zipper
27.3.37	RNA.regulation of transcription.AS2,Lateral Organ Boundaries Gene Family	m.130926	(loc_os01g66590.3 : 198.0) no description available & (at2g42430 : 125.0) LOB-domain protein gene LBD16. This gene contains one auxin-responsive element (AuxRE).; lateral organ boundaries-domain 16 (LBD16); CONTAINS InterPro DOMAIN/s: Lateral organ boundaries, LOB (InterPro:IPR004883); BEST Arabidopsis thaliana protein match is: lateral organ boundaries-domain 29 (TAIR:AT3G58190.1); Has 917 Blast…	1.42559	FALSE	LOB-domain protein gene LBD16. This gene contains one auxin-responsive element (AuxRE).
27.3.37	RNA.regulation of transcription.AS2,Lateral Organ Boundaries Gene Family	m.11295	(loc_os05g07270.1 : 125.0) no description available & (at2g40470 : 114.0) LOB domain-containing protein 15 (LBD15); CONTAINS InterPro DOMAIN/s: Lateral organ boundaries, LOB (InterPro:IPR004883); BEST Arabidopsis thaliana protein match is: LOB domain-containing protein 13 (TAIR:AT2G30340.1); Has 1010 Blast hits to 1005 proteins in 26 species: Archae - 0; Bacteria - 0; Metazoa - 2; Fungi - 2; Plan…	1.49519	FALSE	LOB domain-containing protein 15 (LBD15)
27.3.37	RNA.regulation of transcription.AS2,Lateral Organ Boundaries Gene Family	m.23222	(loc_os01g07480.2 : 290.0) no description available & (at5g63090 : 163.0) Involved in lateral organ development; LATERAL ORGAN BOUNDARIES (LOB); CONTAINS InterPro DOMAIN/s: Lateral organ boundaries, LOB (InterPro:IPR004883); BEST Arabidopsis thaliana protein match is: LOB domain-containing protein 25 (TAIR:AT3G27650.1); Has 986 Blast hits to 981 proteins in 25 species: Archae - 0; Bacteria - 0; M…	1.74829	FALSE	Involved in lateral organ development
27.3.37	RNA.regulation of transcription.AS2,Lateral Organ Boundaries Gene Family	m.2035	(loc_os05g27980.1 : 151.0) no description available & (at2g30130 : 105.0) Overexpression/activation tagged allele has epinastic leaves, reduced apical dominance and is sterile. Gene is similar to asymmetric leaves (AS)/lateral organ boundary (LOB) genes which repress KNOX gene expression.; ASL5; CONTAINS InterPro DOMAIN/s: Lateral organ boundaries, LOB (InterPro:IPR004883); BEST Arabidopsis thali…	1.83161	FALSE	Overexpression/activation tagged allele has epinastic leaves, reduced apical dominance and is sterile. Gene is similar to asymmetric leaves (AS)/lateral organ boundary (LOB) genes which repress KNOX gene expression.
27.3.37	RNA.regulation of transcription.AS2,Lateral Organ Boundaries Gene Family	m.86337	(loc_os01g32770.1 : 253.0) no description available & (at3g02550 : 234.0) LOB domain-containing protein 41 (LBD41); CONTAINS InterPro DOMAIN/s: Lateral organ boundaries, LOB (InterPro:IPR004883), Asymmetric leaves, AS2/LOB (InterPro:IPR017414); BEST Arabidopsis thaliana protein match is: LOB domain-containing protein 40 (TAIR:AT1G67100.1); Has 601 Blast hits to 600 proteins in 23 species: Archae …	1.92278	FALSE	LOB domain-containing protein 41 (LBD41)
27.3.37	RNA.regulation of transcription.AS2,Lateral Organ Boundaries Gene Family	m.74440	(loc_os03g14270.1 : 199.0) no description available & (at2g45420 : 157.0) LOB domain-containing protein 18 (LBD18); CONTAINS InterPro DOMAIN/s: Lateral organ boundaries, LOB (InterPro:IPR004883), Uncharacterised conserved protein UCP038127, LOB (InterPro:IPR017394); BEST Arabidopsis thaliana protein match is: Lateral organ boundaries (LOB) domain family protein (TAIR:AT4G00220.1); Has 12357 Blast…	1.92945	FALSE	LOB domain-containing protein 18 (LBD18)
27.3.37	RNA.regulation of transcription.AS2,Lateral Organ Boundaries Gene Family	m.36160	(loc_os03g33090.1 : 266.0) no description available & (at5g67420 : 192.0) LOB domain-containing protein 37 (LBD37); CONTAINS InterPro DOMAIN/s: Lateral organ boundaries, LOB (InterPro:IPR004883); BEST Arabidopsis thaliana protein match is: LOB domain-containing protein 38 (TAIR:AT3G49940.1); Has 1807 Blast hits to 1807 proteins in 277 species: Archae - 0; Bacteria - 0; Metazoa - 736; Fungi - 347;…	1.96001	FALSE	LOB domain-containing protein 37 (LBD37)
27.3.37	RNA.regulation of transcription.AS2,Lateral Organ Boundaries Gene Family	m.130913	(loc_os03g05510.1 : 305.0) no description available & (at3g58190 : 193.0) This gene contains two auxin-responsive element (AuxRE).; lateral organ boundaries-domain 29 (LBD29); CONTAINS InterPro DOMAIN/s: Lateral organ boundaries, LOB (InterPro:IPR004883); BEST Arabidopsis thaliana protein match is: Lateral organ boundaries (LOB) domain family protein (TAIR:AT2G42440.1); Has 858 Blast hits to 853 …	2.00605	TRUE	This gene contains two auxin-responsive element (AuxRE).
27.3.37	RNA.regulation of transcription.AS2,Lateral Organ Boundaries Gene Family	m.130930	(loc_os02g57490.1 : 170.0) no description available & (at3g58190 : 157.0) This gene contains two auxin-responsive element (AuxRE).; lateral organ boundaries-domain 29 (LBD29); CONTAINS InterPro DOMAIN/s: Lateral organ boundaries, LOB (InterPro:IPR004883); BEST Arabidopsis thaliana protein match is: Lateral organ boundaries (LOB) domain family protein (TAIR:AT2G42440.1); Has 858 Blast hits to 853 …	2.09327	FALSE	This gene contains two auxin-responsive element (AuxRE).
27.3.37	RNA.regulation of transcription.AS2,Lateral Organ Boundaries Gene Family	m.42754	(at2g30130 : 162.0) Overexpression/activation tagged allele has epinastic leaves, reduced apical dominance and is sterile. Gene is similar to asymmetric leaves (AS)/lateral organ boundary (LOB) genes which repress KNOX gene expression.; ASL5; CONTAINS InterPro DOMAIN/s: Lateral organ boundaries, LOB (InterPro:IPR004883); BEST Arabidopsis thaliana protein match is: LOB domain-containing protein 11…	2.54183	TRUE	Overexpression/activation tagged allele has epinastic leaves, reduced apical dominance and is sterile. Gene is similar to asymmetric leaves (AS)/lateral organ boundary (LOB) genes which repress KNOX gene expression.
27.3.37	RNA.regulation of transcription.AS2,Lateral Organ Boundaries Gene Family	m.130895	(loc_os03g41600.1 : 185.0) no description available & (at5g66870 : 179.0) Encodes LOB domain protein whose overexpression results in KNOX gene repression. Overexpression also results in plants with hyponastic leaves, downward pointing flowers and reduced apical dominance. May be involved in the transcriptional regulation of the homeobox gene BP (brevipedicellus) during lateral organ differentiati…	3.06923	TRUE	Encodes LOB domain protein whose overexpression results in KNOX gene repression. Overexpression also results in plants with hyponastic leaves, downward pointing flowers and reduced apical dominance. May be involved in the transcriptional regulation of the homeobox gene BP (brevipedicellus) during lateral organ differentiation. Acts together with AS2 in proximal-distal symmetry determination.
27.3.37	RNA.regulation of transcription.AS2,Lateral Organ Boundaries Gene Family	m.74436	(loc_os03g14270.1 : 86.3) no description available & (at4g00220 : 85.1) Encodes a protein containing a LOB domain that is expressed in embryos, flower primordium and lateral floral organ boundaries. Overexpression is correlated with activation of STM and KNAT1 and down regulation of PIN1 and reduced auxin transport levels. Ectopic expression in plants results in premature termination of the shoot…	4.77964	TRUE	Encodes a protein containing a LOB domain that is expressed in embryos, flower primordium and lateral floral organ boundaries. Overexpression is correlated with activation of STM and KNAT1 and down regulation of PIN1 and reduced auxin transport levels. Ectopic expression in plants results in premature termination of the shoot apical meristem and small, lobed leaves.
27.3.37	RNA.regulation of transcription.AS2,Lateral Organ Boundaries Gene Family	m.31218	(loc_os07g40000.1 : 119.0) no description available & (at5g67420 : 112.0) LOB domain-containing protein 37 (LBD37); CONTAINS InterPro DOMAIN/s: Lateral organ boundaries, LOB (InterPro:IPR004883); BEST Arabidopsis thaliana protein match is: LOB domain-containing protein 38 (TAIR:AT3G49940.1); Has 1807 Blast hits to 1807 proteins in 277 species: Archae - 0; Bacteria - 0; Metazoa - 736; Fungi - 347;…	7.48587	TRUE	LOB domain-containing protein 37 (LBD37)
AT-rich
27.3.38	RNA.regulation of transcription.AT-rich interaction domain containing transcription factor family	m.26083	(loc_os02g27060.1 : 558.0) no description available & (at1g04880 : 280.0) HMG (high mobility group) box protein with ARID/BRIGHT DNA-binding domain; FUNCTIONS IN: sequence-specific DNA binding transcription factor activity; INVOLVED IN: regulation of transcription; LOCATED IN: intracellular, nucleus; EXPRESSED IN: 10 plant structures; EXPRESSED DURING: 7 growth stages; CONTAINS InterPro DOMAIN/s:…	-2.95147	TRUE	HMG (high mobility group) box protein with ARID/BRIGHT DNA-binding domain
27.3.38	RNA.regulation of transcription.AT-rich interaction domain containing transcription factor family	m.124173	(loc_os02g48370.2 : 547.0) no description available & (at2g17410 : 351.0) ARID/BRIGHT DNA-binding domain-containing protein; FUNCTIONS IN: sequence-specific DNA binding transcription factor activity; INVOLVED IN: regulation of transcription; LOCATED IN: intracellular; EXPRESSED IN: 25 plant structures; EXPRESSED DURING: 13 growth stages; CONTAINS InterPro DOMAIN/s: Heat shock protein Hsp20 (Inter…	-1.92329	FALSE	ARID/BRIGHT DNA-binding domain-containing protein
27.3.38	RNA.regulation of transcription.AT-rich interaction domain containing transcription factor family	m.9256	(loc_os06g41730.2 : 614.0) no description available & (at2g17410 : 419.0) ARID/BRIGHT DNA-binding domain-containing protein; FUNCTIONS IN: sequence-specific DNA binding transcription factor activity; INVOLVED IN: regulation of transcription; LOCATED IN: intracellular; EXPRESSED IN: 25 plant structures; EXPRESSED DURING: 13 growth stages; CONTAINS InterPro DOMAIN/s: Heat shock protein Hsp20 (Inter…	-1.49693	FALSE	ARID/BRIGHT DNA-binding domain-containing protein
27.3.38	RNA.regulation of transcription.AT-rich interaction domain containing transcription factor family	m.9262	(loc_os06g41730.2 : 620.0) no description available & (at2g17410 : 422.0) ARID/BRIGHT DNA-binding domain-containing protein; FUNCTIONS IN: sequence-specific DNA binding transcription factor activity; INVOLVED IN: regulation of transcription; LOCATED IN: intracellular; EXPRESSED IN: 25 plant structures; EXPRESSED DURING: 13 growth stages; CONTAINS InterPro DOMAIN/s: Heat shock protein Hsp20 (Inter…	-1.42205	FALSE	ARID/BRIGHT DNA-binding domain-containing protein
27.3.38	RNA.regulation of transcription.AT-rich interaction domain containing transcription factor family	m.9259	(loc_os06g41730.2 : 614.0) no description available & (at2g17410 : 419.0) ARID/BRIGHT DNA-binding domain-containing protein; FUNCTIONS IN: sequence-specific DNA binding transcription factor activity; INVOLVED IN: regulation of transcription; LOCATED IN: intracellular; EXPRESSED IN: 25 plant structures; EXPRESSED DURING: 13 growth stages; CONTAINS InterPro DOMAIN/s: Heat shock protein Hsp20 (Inter…	-1.36133	FALSE	ARID/BRIGHT DNA-binding domain-containing protein
AtSR
27.3.39	RNA.regulation of transcription.AtSR Transcription Factor family	m.53496	(loc_os03g09100.1 : 569.0) no description available & (at2g22300 : 189.0) Encodes a putative CAM binding transcription factor. Loss of function mutations show enhanced resistance to fungal and bacterial pathogens suggesting that CAMTA functions to suppress defense responses.; signal responsive 1 (SR1); FUNCTIONS IN: calmodulin binding, transcription regulator activity; INVOLVED IN: response to bi…	-4.61563	TRUE	Encodes a putative CAM binding transcription factor. Loss of function mutations show enhanced resistance to fungal and bacterial pathogens suggesting that CAMTA functions to suppress defense responses.
27.3.39	RNA.regulation of transcription.AtSR Transcription Factor family	m.34733	(loc_os03g09100.1 : 272.0) no description available & (at2g22300 : 146.0) Encodes a putative CAM binding transcription factor. Loss of function mutations show enhanced resistance to fungal and bacterial pathogens suggesting that CAMTA functions to suppress defense responses.; signal responsive 1 (SR1); FUNCTIONS IN: calmodulin binding, transcription regulator activity; INVOLVED IN: response to bi…	-3.78962	TRUE	Encodes a putative CAM binding transcription factor. Loss of function mutations show enhanced resistance to fungal and bacterial pathogens suggesting that CAMTA functions to suppress defense responses.
27.3.39	RNA.regulation of transcription.AtSR Transcription Factor family	m.146123	(loc_os10g22950.1 : 501.0) no description available & (at5g64220 : 238.0) Calmodulin-binding transcription activator protein with CG-1 and Ankyrin domains; FUNCTIONS IN: calmodulin binding, transcription regulator activity; INVOLVED IN: regulation of transcription; LOCATED IN: nucleus; EXPRESSED IN: 23 plant structures; EXPRESSED DURING: 13 growth stages; CONTAINS InterPro DOMAIN/s: Ankyrin repea…	-3.30279	TRUE	Calmodulin-binding transcription activator protein with CG-1 and Ankyrin domains
27.3.39	RNA.regulation of transcription.AtSR Transcription Factor family	m.53497	(loc_os03g09100.1 : 165.0) no description available & (at5g64220 : 107.0) Calmodulin-binding transcription activator protein with CG-1 and Ankyrin domains; FUNCTIONS IN: calmodulin binding, transcription regulator activity; INVOLVED IN: regulation of transcription; LOCATED IN: nucleus; EXPRESSED IN: 23 plant structures; EXPRESSED DURING: 13 growth stages; CONTAINS InterPro DOMAIN/s: Ankyrin repea…	-3.16329	TRUE	Calmodulin-binding transcription activator protein with CG-1 and Ankyrin domains
27.3.39	RNA.regulation of transcription.AtSR Transcription Factor family	m.8951	(loc_os07g43030.1 : 240.0) no description available & (at2g22300 : 121.0) Encodes a putative CAM binding transcription factor. Loss of function mutations show enhanced resistance to fungal and bacterial pathogens suggesting that CAMTA functions to suppress defense responses.; signal responsive 1 (SR1); FUNCTIONS IN: calmodulin binding, transcription regulator activity; INVOLVED IN: response to bi…	-2.72613	TRUE	Encodes a putative CAM binding transcription factor. Loss of function mutations show enhanced resistance to fungal and bacterial pathogens suggesting that CAMTA functions to suppress defense responses.
27.3.39	RNA.regulation of transcription.AtSR Transcription Factor family	m.124800	(loc_os07g30774.1 : 1239.0) no description available & (at4g16150 : 602.0) calmodulin binding;transcription regulators; FUNCTIONS IN: calmodulin binding, transcription regulator activity; INVOLVED IN: regulation of transcription; LOCATED IN: nucleus; CONTAINS InterPro DOMAIN/s: Ankyrin repeat-containing domain (InterPro:IPR020683), CG-1 (InterPro:IPR005559), Ankyrin repeat (InterPro:IPR002110), I…	-2.65759	TRUE	calmodulin binding
27.3.39	RNA.regulation of transcription.AtSR Transcription Factor family	m.55771	(loc_os07g43030.1 : 1019.0) no description available & (at5g64220 : 499.0) Calmodulin-binding transcription activator protein with CG-1 and Ankyrin domains; FUNCTIONS IN: calmodulin binding, transcription regulator activity; INVOLVED IN: regulation of transcription; LOCATED IN: nucleus; EXPRESSED IN: 23 plant structures; EXPRESSED DURING: 13 growth stages; CONTAINS InterPro DOMAIN/s: Ankyrin repe…	-2.44709	TRUE	Calmodulin-binding transcription activator protein with CG-1 and Ankyrin domains
27.3.39	RNA.regulation of transcription.AtSR Transcription Factor family	m.53498	(loc_os03g09100.1 : 166.0) no description available & (at2g22300 : 141.0) Encodes a putative CAM binding transcription factor. Loss of function mutations show enhanced resistance to fungal and bacterial pathogens suggesting that CAMTA functions to suppress defense responses.; signal responsive 1 (SR1); FUNCTIONS IN: calmodulin binding, transcription regulator activity; INVOLVED IN: response to bi…	-2.12486	TRUE	Encodes a putative CAM binding transcription factor. Loss of function mutations show enhanced resistance to fungal and bacterial pathogens suggesting that CAMTA functions to suppress defense responses.
27.3.39	RNA.regulation of transcription.AtSR Transcription Factor family	m.146124	(loc_os03g09100.1 : 531.0) no description available & (at2g22300 : 304.0) Encodes a putative CAM binding transcription factor. Loss of function mutations show enhanced resistance to fungal and bacterial pathogens suggesting that CAMTA functions to suppress defense responses.; signal responsive 1 (SR1); FUNCTIONS IN: calmodulin binding, transcription regulator activity; INVOLVED IN: response to bi…	-1.95685	FALSE	Encodes a putative CAM binding transcription factor. Loss of function mutations show enhanced resistance to fungal and bacterial pathogens suggesting that CAMTA functions to suppress defense responses.
27.3.39	RNA.regulation of transcription.AtSR Transcription Factor family	m.51828	(loc_os01g69910.2 : 1063.0) no description available & (at1g67310 : 363.0) Calmodulin-binding transcription activator protein with CG-1 and Ankyrin domains; FUNCTIONS IN: calmodulin binding, transcription regulator activity; INVOLVED IN: regulation of transcription; LOCATED IN: cytosol; EXPRESSED IN: 23 plant structures; EXPRESSED DURING: 13 growth stages; CONTAINS InterPro DOMAIN/s: Immunoglobul…	-1.94818	FALSE	Calmodulin-binding transcription activator protein with CG-1 and Ankyrin domains
27.3.39	RNA.regulation of transcription.AtSR Transcription Factor family	m.177764	(loc_os07g43030.1 : 1313.0) no description available & (at2g22300 : 745.0) Encodes a putative CAM binding transcription factor. Loss of function mutations show enhanced resistance to fungal and bacterial pathogens suggesting that CAMTA functions to suppress defense responses.; signal responsive 1 (SR1); FUNCTIONS IN: calmodulin binding, transcription regulator activity; INVOLVED IN: response to b…	-1.89026	FALSE	Encodes a putative CAM binding transcription factor. Loss of function mutations show enhanced resistance to fungal and bacterial pathogens suggesting that CAMTA functions to suppress defense responses.
27.3.39	RNA.regulation of transcription.AtSR Transcription Factor family	m.146122	(loc_os10g22950.1 : 1058.0) no description available & (at2g22300 : 555.0) Encodes a putative CAM binding transcription factor. Loss of function mutations show enhanced resistance to fungal and bacterial pathogens suggesting that CAMTA functions to suppress defense responses.; signal responsive 1 (SR1); FUNCTIONS IN: calmodulin binding, transcription regulator activity; INVOLVED IN: response to b…	-1.73051	FALSE	Encodes a putative CAM binding transcription factor. Loss of function mutations show enhanced resistance to fungal and bacterial pathogens suggesting that CAMTA functions to suppress defense responses.
27.3.39	RNA.regulation of transcription.AtSR Transcription Factor family	m.64855	(loc_os09g33810.2 : 469.0) no description available & (at4g35450 : 350.0) Involved in targeting of chloroplast outer membrane proteins to the chloroplast. Double mutants of AKR2A and the highly homologous AKR2B have yellow leaves, significantly reduced chloroplast proteins, and no thylakoid membranes.; ankyrin repeat-containing protein 2 (AKR2); CONTAINS InterPro DOMAIN/s: Ankyrin repeat-containi…	-1.66496	FALSE	Involved in targeting of chloroplast outer membrane proteins to the chloroplast. Double mutants of AKR2A and the highly homologous AKR2B have yellow leaves, significantly reduced chloroplast proteins, and no thylakoid membranes.
27.3.39	RNA.regulation of transcription.AtSR Transcription Factor family	m.8950	(loc_os07g43030.1 : 273.0) no description available & (at2g22300 : 171.0) Encodes a putative CAM binding transcription factor. Loss of function mutations show enhanced resistance to fungal and bacterial pathogens suggesting that CAMTA functions to suppress defense responses.; signal responsive 1 (SR1); FUNCTIONS IN: calmodulin binding, transcription regulator activity; INVOLVED IN: response to bi…	-1.60415	FALSE	Encodes a putative CAM binding transcription factor. Loss of function mutations show enhanced resistance to fungal and bacterial pathogens suggesting that CAMTA functions to suppress defense responses.
27.3.39	RNA.regulation of transcription.AtSR Transcription Factor family	m.177757	(loc_os07g43030.1 : 258.0) no description available & (at2g22300 : 230.0) Encodes a putative CAM binding transcription factor. Loss of function mutations show enhanced resistance to fungal and bacterial pathogens suggesting that CAMTA functions to suppress defense responses.; signal responsive 1 (SR1); FUNCTIONS IN: calmodulin binding, transcription regulator activity; INVOLVED IN: response to bi…	-1.59951	FALSE	Encodes a putative CAM binding transcription factor. Loss of function mutations show enhanced resistance to fungal and bacterial pathogens suggesting that CAMTA functions to suppress defense responses.
27.3.39	RNA.regulation of transcription.AtSR Transcription Factor family	m.64856	(loc_os09g33810.2 : 399.0) no description available & (at4g35450 : 335.0) Involved in targeting of chloroplast outer membrane proteins to the chloroplast. Double mutants of AKR2A and the highly homologous AKR2B have yellow leaves, significantly reduced chloroplast proteins, and no thylakoid membranes.; ankyrin repeat-containing protein 2 (AKR2); CONTAINS InterPro DOMAIN/s: Ankyrin repeat-containi…	-1.44587	FALSE	Involved in targeting of chloroplast outer membrane proteins to the chloroplast. Double mutants of AKR2A and the highly homologous AKR2B have yellow leaves, significantly reduced chloroplast proteins, and no thylakoid membranes.
27.3.39	RNA.regulation of transcription.AtSR Transcription Factor family	m.55776	(loc_os07g43030.1 : 279.0) no description available & (at5g64220 : 228.0) Calmodulin-binding transcription activator protein with CG-1 and Ankyrin domains; FUNCTIONS IN: calmodulin binding, transcription regulator activity; INVOLVED IN: regulation of transcription; LOCATED IN: nucleus; EXPRESSED IN: 23 plant structures; EXPRESSED DURING: 13 growth stages; CONTAINS InterPro DOMAIN/s: Ankyrin repea…	-1.18761	FALSE	Calmodulin-binding transcription activator protein with CG-1 and Ankyrin domains
27.3.39	RNA.regulation of transcription.AtSR Transcription Factor family	m.127979	(loc_os03g63480.1 : 431.0) no description available & (at4g35450 : 315.0) Involved in targeting of chloroplast outer membrane proteins to the chloroplast. Double mutants of AKR2A and the highly homologous AKR2B have yellow leaves, significantly reduced chloroplast proteins, and no thylakoid membranes.; ankyrin repeat-containing protein 2 (AKR2); CONTAINS InterPro DOMAIN/s: Ankyrin repeat-containi…	-1.16887	FALSE	Involved in targeting of chloroplast outer membrane proteins to the chloroplast. Double mutants of AKR2A and the highly homologous AKR2B have yellow leaves, significantly reduced chloroplast proteins, and no thylakoid membranes.
B3
27.3.41	RNA.regulation of transcription.B3 transcription factor family	m.50107	(loc_os03g42370.1 : 265.0) no description available & (at4g33280 : 95.9) AP2/B3-like transcriptional factor family protein; FUNCTIONS IN: DNA binding, sequence-specific DNA binding transcription factor activity; INVOLVED IN: regulation of transcription, DNA-dependent; LOCATED IN: vacuole; CONTAINS InterPro DOMAIN/s: Transcriptional factor B3 (InterPro:IPR003340); BEST Arabidopsis thaliana protein…	-4.12035	TRUE	AP2/B3-like transcriptional factor family protein
27.3.41	RNA.regulation of transcription.B3 transcription factor family	m.4318	(loc_os12g40080.1 : 334.0) no description available & (at4g33280 : 82.4) AP2/B3-like transcriptional factor family protein; FUNCTIONS IN: DNA binding, sequence-specific DNA binding transcription factor activity; INVOLVED IN: regulation of transcription, DNA-dependent; LOCATED IN: vacuole; CONTAINS InterPro DOMAIN/s: Transcriptional factor B3 (InterPro:IPR003340); BEST Arabidopsis thaliana protein…	-2.45685	TRUE	AP2/B3-like transcriptional factor family protein
27.3.41	RNA.regulation of transcription.B3 transcription factor family	m.70329	(loc_os12g40120.1 : 373.0) no description available & (at4g33280 : 122.0) AP2/B3-like transcriptional factor family protein; FUNCTIONS IN: DNA binding, sequence-specific DNA binding transcription factor activity; INVOLVED IN: regulation of transcription, DNA-dependent; LOCATED IN: vacuole; CONTAINS InterPro DOMAIN/s: Transcriptional factor B3 (InterPro:IPR003340); BEST Arabidopsis thaliana protei…	-1.98088	FALSE	AP2/B3-like transcriptional factor family protein
27.3.41	RNA.regulation of transcription.B3 transcription factor family	m.34586	(loc_os11g09160.1 : 285.0) no description available & (at3g18990 : 105.0) Required for vernalization. Essential for the complete repression of FLC in vernalized plants. Required for the methylation of histone H3; REDUCED VERNALIZATION RESPONSE 1 (VRN1); CONTAINS InterPro DOMAIN/s: Transcriptional factor B3 (InterPro:IPR003340); BEST Arabidopsis thaliana protein match is: related to vernalization1…	-1.33079	FALSE	Required for vernalization. Essential for the complete repression of FLC in vernalized plants. Required for the methylation of histone H3
27.3.41	RNA.regulation of transcription.B3 transcription factor family	m.49020	(loc_os01g13300.1 : 120.0) no description available & (at3g19184 : 106.0) AP2/B3-like transcriptional factor family protein; FUNCTIONS IN: DNA binding; INVOLVED IN: regulation of transcription, DNA-dependent; LOCATED IN: cellular_component unknown; EXPRESSED IN: 7 plant structures; EXPRESSED DURING: F mature embryo stage, petal differentiation and expansion stage, E expanded cotyledon stage, D bi…	0	FALSE	AP2/B3-like transcriptional factor family protein
27.3.41	RNA.regulation of transcription.B3 transcription factor family	m.168998	(loc_os05g40280.1 : 365.0) no description available & (at5g58280 : 176.0) AP2/B3-like transcriptional factor family protein; FUNCTIONS IN: DNA binding, sequence-specific DNA binding transcription factor activity; INVOLVED IN: regulation of transcription, DNA-dependent; EXPRESSED IN: 14 plant structures; EXPRESSED DURING: 6 growth stages; CONTAINS InterPro DOMAIN/s: Transcriptional factor B3 (Inte…	1.11058	FALSE	AP2/B3-like transcriptional factor family protein
27.3.41	RNA.regulation of transcription.B3 transcription factor family	m.156657	(loc_os01g52514.1 : 517.0) no description available & (at3g18990 : 97.8) Required for vernalization. Essential for the complete repression of FLC in vernalized plants. Required for the methylation of histone H3; REDUCED VERNALIZATION RESPONSE 1 (VRN1); CONTAINS InterPro DOMAIN/s: Transcriptional factor B3 (InterPro:IPR003340); BEST Arabidopsis thaliana protein match is: related to vernalization1 …	2.74527	TRUE	Required for vernalization. Essential for the complete repression of FLC in vernalized plants. Required for the methylation of histone H3
BBR/BPC
27.3.84	RNA.regulation of transcription.BBR/BPC	m.123342	(loc_os06g04010.2 : 524.0) no description available & (at5g42520 : 271.0) basic pentacysteine 6 (BPC6); FUNCTIONS IN: DNA binding, sequence-specific DNA binding transcription factor activity; INVOLVED IN: regulation of transcription, DNA-dependent; LOCATED IN: nucleus; EXPRESSED IN: 22 plant structures; EXPRESSED DURING: 13 growth stages; CONTAINS InterPro DOMAIN/s: GAGA binding-like (InterPro:IP…	-1.40195	FALSE	basic pentacysteine 6 (BPC6)
27.3.84	RNA.regulation of transcription.BBR/BPC	m.301227	(loc_os10g02584.3 : 291.0) no description available & (ipr010409 : 234.17053) GAGA binding-like & (at1g68120 : 192.0) basic pentacysteine 3 (BPC3); CONTAINS InterPro DOMAIN/s: GAGA binding-like (InterPro:IPR010409); BEST Arabidopsis thaliana protein match is: basic pentacysteine1 (TAIR:AT2G01930.2); Has 216 Blast hits to 216 proteins in 22 species: Archae - 0; Bacteria - 0; Metazoa - 0; Fungi - 0…	-1.08432	FALSE	GAGA binding-lik
bHLH
27.3.6	RNA.regulation of transcription.bHLH,Basic Helix-Loop-Helix family	m.214455	(loc_os11g06010.1 : 1193.0) no description available & (at2g27230 : 296.0) Encodes a nuclear-localized transcriptional activator with weak sequence similarity to basic helix-loop-helix(bHLH)-domain proteins. It promotes the production of stele cells in root meristems and is required to establish and maintain the normal vascular cell number and pattern in primary and lateral roots.; LONESOME HIGHW…	-3.17431	TRUE	Encodes a nuclear-localized transcriptional activator with weak sequence similarity to basic helix-loop-helix(bHLH)-domain proteins. It promotes the production of stele cells in root meristems and is required to establish and maintain the normal vascular cell number and pattern in primary and lateral roots.
27.3.6	RNA.regulation of transcription.bHLH,Basic Helix-Loop-Helix family	m.141348	(loc_os04g47810.1 : 218.0) no description available & (at1g31050 : 122.0) basic helix-loop-helix (bHLH) DNA-binding superfamily protein; FUNCTIONS IN: sequence-specific DNA binding transcription factor activity; INVOLVED IN: regulation of transcription; LOCATED IN: nucleus; EXPRESSED IN: sperm cell, hypocotyl, root; CONTAINS InterPro DOMAIN/s: Helix-loop-helix DNA-binding (InterPro:IPR011598); BE…	-3.1649	TRUE	basic helix-loop-helix (bHLH) DNA-binding superfamily protein
27.3.6	RNA.regulation of transcription.bHLH,Basic Helix-Loop-Helix family	m.26479	(loc_os01g70310.2 : 204.0) no description available & (at3g26744 : 179.0) Encodes a MYC-like bHLH transcriptional activator that binds specifically to the MYC recognition sequences in the CBF3 promoter. Mutants are defective in cold-regulated gene expression. Cold stress triggers protein degradation of nuclear GFPICE1 protein, and the RING finger protein HOS1 is required. Sumoylation of ICE1 cont…	-3.00069	TRUE	Encodes a MYC-like bHLH transcriptional activator that binds specifically to the MYC recognition sequences in the CBF3 promoter. Mutants are defective in cold-regulated gene expression. Cold stress triggers protein degradation of nuclear GFPICE1 protein, and the RING finger protein HOS1 is required. Sumoylation of ICE1 controls CBF3/DREB1A expression and freezing tolerance.
27.3.6	RNA.regulation of transcription.bHLH,Basic Helix-Loop-Helix family	m.167054	(loc_os07g01130.1 : 561.0) no description available & (at1g64625 : 134.0) Serine/threonine-protein kinase WNK (With No Lysine)-related; FUNCTIONS IN: sequence-specific DNA binding transcription factor activity; BEST Arabidopsis thaliana protein match is: transcription factor-related (TAIR:AT2G27230.2). & (reliability: 268.0) & (original description: g.167054 ORF g.167054 m.167054 type:complete le…	-2.86633	TRUE	Serine/threonine-protein kinase WNK (With No Lysine)-related
27.3.6	RNA.regulation of transcription.bHLH,Basic Helix-Loop-Helix family	m.195298	(loc_os06g16400.2 : 283.0) no description available & (at1g68920 : 187.0) basic helix-loop-helix (bHLH) DNA-binding superfamily protein; FUNCTIONS IN: sequence-specific DNA binding transcription factor activity; INVOLVED IN: regulation of transcription; LOCATED IN: nucleus; EXPRESSED IN: 22 plant structures; EXPRESSED DURING: 13 growth stages; CONTAINS InterPro DOMAIN/s: Helix-loop-helix DNA-bind…	-2.81968	TRUE	basic helix-loop-helix (bHLH) DNA-binding superfamily protein
27.3.6	RNA.regulation of transcription.bHLH,Basic Helix-Loop-Helix family	m.192153	(loc_os03g48490.1 : 1226.0) no description available & (at4g38070 : 332.0) basic helix-loop-helix (bHLH) DNA-binding superfamily protein; FUNCTIONS IN: DNA binding, sequence-specific DNA binding transcription factor activity; INVOLVED IN: regulation of transcription; LOCATED IN: mitochondrion; EXPRESSED IN: 19 plant structures; EXPRESSED DURING: 11 growth stages; CONTAINS InterPro DOMAIN/s: Helix…	-2.80604	TRUE	basic helix-loop-helix (bHLH) DNA-binding superfamily protein
27.3.6	RNA.regulation of transcription.bHLH,Basic Helix-Loop-Helix family	m.214443	(loc_os12g06330.2 : 1241.0) no description available & (at2g27230 : 301.0) Encodes a nuclear-localized transcriptional activator with weak sequence similarity to basic helix-loop-helix(bHLH)-domain proteins. It promotes the production of stele cells in root meristems and is required to establish and maintain the normal vascular cell number and pattern in primary and lateral roots.; LONESOME HIGHW…	-2.73322	TRUE	Encodes a nuclear-localized transcriptional activator with weak sequence similarity to basic helix-loop-helix(bHLH)-domain proteins. It promotes the production of stele cells in root meristems and is required to establish and maintain the normal vascular cell number and pattern in primary and lateral roots.
27.3.6	RNA.regulation of transcription.bHLH,Basic Helix-Loop-Helix family	m.38392	(loc_os07g09590.1 : 303.0) no description available & (at1g59640 : 177.0) A basic helix-loop-helix encoding gene (BIGPETAL, BPE) involved in the control of petal size. BPE is expressed via two mRNAs derived from an alternative splicing event. The BPEub (AT1G59640.1)transcript is expressed ubiquitously, whereas the BPEp (AT1G59640.2) transcript is preferentially expressed in petals. Plants that la…	-2.65531	TRUE	A basic helix-loop-helix encoding gene (BIGPETAL, BPE) involved in the control of petal size. BPE is expressed via two mRNAs derived from an alternative splicing event. The BPEub (AT1G59640.1)transcript is expressed ubiquitously, whereas the BPEp (AT1G59640.2) transcript is preferentially expressed in petals. Plants that lack the petal-expressed variant BPEp have larger petals as a result of incr…
27.3.6	RNA.regulation of transcription.bHLH,Basic Helix-Loop-Helix family	m.192545	(loc_os02g45170.1 : 976.0) no description available & (at2g27230 : 208.0) Encodes a nuclear-localized transcriptional activator with weak sequence similarity to basic helix-loop-helix(bHLH)-domain proteins. It promotes the production of stele cells in root meristems and is required to establish and maintain the normal vascular cell number and pattern in primary and lateral roots.; LONESOME HIGHWA…	-2.32424	TRUE	Encodes a nuclear-localized transcriptional activator with weak sequence similarity to basic helix-loop-helix(bHLH)-domain proteins. It promotes the production of stele cells in root meristems and is required to establish and maintain the normal vascular cell number and pattern in primary and lateral roots.
27.3.6	RNA.regulation of transcription.bHLH,Basic Helix-Loop-Helix family	m.213763	(loc_os01g13460.1 : 803.0) no description available & (at1g01260 : 389.0) basic helix-loop-helix (bHLH) DNA-binding superfamily protein; FUNCTIONS IN: DNA binding, sequence-specific DNA binding transcription factor activity; INVOLVED IN: regulation of transcription; LOCATED IN: nucleus; EXPRESSED IN: 24 plant structures; EXPRESSED DURING: 15 growth stages; CONTAINS InterPro DOMAIN/s: Helix-loop-h…	-2.07995	TRUE	basic helix-loop-helix (bHLH) DNA-binding superfamily protein
27.3.6	RNA.regulation of transcription.bHLH,Basic Helix-Loop-Helix family	m.87533	(loc_os08g41320.1 : 244.0) no description available & (at1g68920 : 89.4) basic helix-loop-helix (bHLH) DNA-binding superfamily protein; FUNCTIONS IN: sequence-specific DNA binding transcription factor activity; INVOLVED IN: regulation of transcription; LOCATED IN: nucleus; EXPRESSED IN: 22 plant structures; EXPRESSED DURING: 13 growth stages; CONTAINS InterPro DOMAIN/s: Helix-loop-helix DNA-bindi…	-2.0598	TRUE	basic helix-loop-helix (bHLH) DNA-binding superfamily protein
27.3.6	RNA.regulation of transcription.bHLH,Basic Helix-Loop-Helix family	m.13993	(loc_os01g70310.2 : 202.0) no description available & (at3g26744 : 160.0) Encodes a MYC-like bHLH transcriptional activator that binds specifically to the MYC recognition sequences in the CBF3 promoter. Mutants are defective in cold-regulated gene expression. Cold stress triggers protein degradation of nuclear GFPICE1 protein, and the RING finger protein HOS1 is required. Sumoylation of ICE1 cont…	-2.05246	TRUE	Encodes a MYC-like bHLH transcriptional activator that binds specifically to the MYC recognition sequences in the CBF3 promoter. Mutants are defective in cold-regulated gene expression. Cold stress triggers protein degradation of nuclear GFPICE1 protein, and the RING finger protein HOS1 is required. Sumoylation of ICE1 controls CBF3/DREB1A expression and freezing tolerance.
27.3.6	RNA.regulation of transcription.bHLH,Basic Helix-Loop-Helix family	m.26478	(loc_os01g70310.2 : 196.0) no description available & (at1g12860 : 173.0) Encodes ICE2 (Inducer of CBF Expression 2), a transcription factor of the bHLH family that participates in the response to deep freezing through the cold acclimation-dependent pathway. Overexpression of ICE2 results in increased tolerance to deep freezing stress after cold acclimation.; SCREAM 2 (SCRM2); FUNCTIONS IN: DNA b…	-1.9905	FALSE	Encodes ICE2 (Inducer of CBF Expression 2), a transcription factor of the bHLH family that participates in the response to deep freezing through the cold acclimation-dependent pathway. Overexpression of ICE2 results in increased tolerance to deep freezing stress after cold acclimation.
27.3.6	RNA.regulation of transcription.bHLH,Basic Helix-Loop-Helix family	m.188829	(loc_os03g18210.1 : 1063.0) no description available & (at5g01310 : 771.0) Encodes a protein that has adenylylsulfate sulfohydrolase activity (E.C. 3.6.2.1) in vitro.; APRATAXIN-like (APTX); FUNCTIONS IN: adenylylsulfatase activity, sequence-specific DNA binding transcription factor activity; INVOLVED IN: sulfur metabolic process, purine ribonucleotide metabolic process, regulation of transcripti…	-1.94955	FALSE	Encodes a protein that has adenylylsulfate sulfohydrolase activity (E.C. 3.6.2.1) in vitro.
27.3.6	RNA.regulation of transcription.bHLH,Basic Helix-Loop-Helix family	m.5168	(loc_os12g02280.1 : 635.0) no description available & (at1g74630 : 317.0) Tetratricopeptide repeat (TPR)-like superfamily protein; INVOLVED IN: biological_process unknown; LOCATED IN: endomembrane system; EXPRESSED IN: leaf whorl, flower, seed; EXPRESSED DURING: petal differentiation and expansion stage, E expanded cotyledon stage; CONTAINS InterPro DOMAIN/s: Pentatricopeptide repeat (InterPro:IP…	-1.89441	FALSE	Tetratricopeptide repeat (TPR)-like superfamily protein
27.3.6	RNA.regulation of transcription.bHLH,Basic Helix-Loop-Helix family	m.84096	(loc_os02g49480.1 : 274.0) no description available & (at5g08130 : 107.0) Arabidopsis thaliana basic helix-loop-helix (bHLH) family protein involved in brassinosteroid signaling. It synergistically interacts with BES1 to bind to E box sequences (CANNTG).; BIM1; FUNCTIONS IN: protein binding, DNA binding, sequence-specific DNA binding transcription factor activity; INVOLVED IN: brassinosteroid med…	-1.81989	FALSE	Arabidopsis thaliana basic helix-loop-helix (bHLH) family protein involved in brassinosteroid signaling. It synergistically interacts with BES1 to bind to E box sequences (CANNTG).
27.3.6	RNA.regulation of transcription.bHLH,Basic Helix-Loop-Helix family	m.47008	(loc_os07g46770.1 : 263.0) no description available & (at1g06150 : 128.0) basic helix-loop-helix (bHLH) DNA-binding superfamily protein; FUNCTIONS IN: sequence-specific DNA binding transcription factor activity; INVOLVED IN: regulation of transcription; LOCATED IN: nucleus; CONTAINS InterPro DOMAIN/s: Helix-loop-helix DNA-binding domain (InterPro:IPR001092), Helix-loop-helix DNA-binding (InterPro…	-1.77038	FALSE	basic helix-loop-helix (bHLH) DNA-binding superfamily protein
27.3.6	RNA.regulation of transcription.bHLH,Basic Helix-Loop-Helix family	m.133195	(loc_os11g32100.1 : 242.0) no description available & (at3g26744 : 205.0) Encodes a MYC-like bHLH transcriptional activator that binds specifically to the MYC recognition sequences in the CBF3 promoter. Mutants are defective in cold-regulated gene expression. Cold stress triggers protein degradation of nuclear GFPICE1 protein, and the RING finger protein HOS1 is required. Sumoylation of ICE1 cont…	-1.75082	FALSE	Encodes a MYC-like bHLH transcriptional activator that binds specifically to the MYC recognition sequences in the CBF3 promoter. Mutants are defective in cold-regulated gene expression. Cold stress triggers protein degradation of nuclear GFPICE1 protein, and the RING finger protein HOS1 is required. Sumoylation of ICE1 controls CBF3/DREB1A expression and freezing tolerance.
27.3.6	RNA.regulation of transcription.bHLH,Basic Helix-Loop-Helix family	m.60906	(loc_os11g38870.1 : 345.0) no description available & (at3g47640 : 114.0) Encodes POPEYE (PYE), a bHLH transcription factor regulating response to iron deficiency in Arabidopsis roots.; POPEYE (PYE); FUNCTIONS IN: DNA binding, sequence-specific DNA binding transcription factor activity; INVOLVED IN: cellular response to iron ion starvation, iron ion homeostasis, regulation of transcription; LOCAT…	-1.72446	FALSE	Encodes POPEYE (PYE), a bHLH transcription factor regulating response to iron deficiency in Arabidopsis roots.
27.3.6	RNA.regulation of transcription.bHLH,Basic Helix-Loop-Helix family	m.259007	(loc_os01g09990.1 : 233.0) no description available & (at5g56960 : 109.0) basic helix-loop-helix (bHLH) DNA-binding family protein; FUNCTIONS IN: DNA binding, sequence-specific DNA binding transcription factor activity; INVOLVED IN: response to chitin, regulation of transcription; LOCATED IN: nucleus; CONTAINS InterPro DOMAIN/s: Helix-loop-helix DNA-binding domain (InterPro:IPR001092), Helix-loop…	-1.67202	FALSE	basic helix-loop-helix (bHLH) DNA-binding family protein
27.3.6	RNA.regulation of transcription.bHLH,Basic Helix-Loop-Helix family	m.17871	(loc_os06g06900.1 : 252.0) no description available & (at4g36930 : 122.0) Encodes a transcription factor of the bHLH protein family. Mutants have abnormal, unfused carpels and reduced seed dormancy.; SPATULA (SPT); CONTAINS InterPro DOMAIN/s: Helix-loop-helix DNA-binding domain (InterPro:IPR001092), Helix-loop-helix DNA-binding (InterPro:IPR011598); BEST Arabidopsis thaliana protein match is: bas…	-1.64461	FALSE	Encodes a transcription factor of the bHLH protein family. Mutants have abnormal, unfused carpels and reduced seed dormancy.
27.3.6	RNA.regulation of transcription.bHLH,Basic Helix-Loop-Helix family	m.84099	(loc_os02g49480.1 : 325.0) no description available & (at1g69010 : 141.0) BES1-interacting Myc-like protein 2 (BIM2); FUNCTIONS IN: DNA binding, sequence-specific DNA binding transcription factor activity; INVOLVED IN: dTDP-rhamnose biosynthetic process, regulation of transcription; LOCATED IN: nucleus; EXPRESSED IN: 22 plant structures; EXPRESSED DURING: 13 growth stages; CONTAINS InterPro DOMAI…	-1.64289	FALSE	BES1-interacting Myc-like protein 2 (BIM2)
27.3.6	RNA.regulation of transcription.bHLH,Basic Helix-Loop-Helix family	m.56999	(loc_os03g04310.1 : 202.0) no description available & (at5g65640 : 128.0) beta HLH protein 93 (bHLH093); FUNCTIONS IN: DNA binding, sequence-specific DNA binding transcription factor activity; INVOLVED IN: regulation of transcription; LOCATED IN: nucleus; EXPRESSED IN: 22 plant structures; EXPRESSED DURING: 13 growth stages; CONTAINS InterPro DOMAIN/s: Helix-loop-helix DNA-binding domain (InterPr…	-1.63287	FALSE	beta HLH protein 93 (bHLH093)
27.3.6	RNA.regulation of transcription.bHLH,Basic Helix-Loop-Helix family	m.299450	(loc_os09g29930.1 : 521.0) no description available & (at1g69010 : 188.0) BES1-interacting Myc-like protein 2 (BIM2); FUNCTIONS IN: DNA binding, sequence-specific DNA binding transcription factor activity; INVOLVED IN: dTDP-rhamnose biosynthetic process, regulation of transcription; LOCATED IN: nucleus; EXPRESSED IN: 22 plant structures; EXPRESSED DURING: 13 growth stages; CONTAINS InterPro DOMAI…	-1.55169	FALSE	BES1-interacting Myc-like protein 2 (BIM2)
27.3.6	RNA.regulation of transcription.bHLH,Basic Helix-Loop-Helix family	m.68928	(loc_os02g46560.1 : 209.0) no description available & (at1g72210 : 132.0) basic helix-loop-helix (bHLH) DNA-binding superfamily protein; FUNCTIONS IN: DNA binding, sequence-specific DNA binding transcription factor activity; INVOLVED IN: regulation of transcription; LOCATED IN: nucleus; CONTAINS InterPro DOMAIN/s: Helix-loop-helix DNA-binding domain (InterPro:IPR001092), Helix-loop-helix DNA-bind…	-1.53754	FALSE	basic helix-loop-helix (bHLH) DNA-binding superfamily protein
27.3.6	RNA.regulation of transcription.bHLH,Basic Helix-Loop-Helix family	m.14262	(loc_os02g56140.1 : 236.0) no description available & (at4g36930 : 121.0) Encodes a transcription factor of the bHLH protein family. Mutants have abnormal, unfused carpels and reduced seed dormancy.; SPATULA (SPT); CONTAINS InterPro DOMAIN/s: Helix-loop-helix DNA-binding domain (InterPro:IPR001092), Helix-loop-helix DNA-binding (InterPro:IPR011598); BEST Arabidopsis thaliana protein match is: bas…	-1.46544	FALSE	Encodes a transcription factor of the bHLH protein family. Mutants have abnormal, unfused carpels and reduced seed dormancy.
27.3.6	RNA.regulation of transcription.bHLH,Basic Helix-Loop-Helix family	m.36937	(loc_os07g05010.3 : 313.0) no description available & (at2g20180 : 139.0) Encodes a novel Myc-related bHLH transcription factor that has transcriptional activation activity in the dark. It is a key negative regulator of phytochrome-mediated seed germination and acts by inhibiting chlorophyll biosynthesis, light-mediated suppression of hypocotyl elongation and far-red light-mediated suppression of…	-1.44819	FALSE	Encodes a novel Myc-related bHLH transcription factor that has transcriptional activation activity in the dark. It is a key negative regulator of phytochrome-mediated seed germination and acts by inhibiting chlorophyll biosynthesis, light-mediated suppression of hypocotyl elongation and far-red light-mediated suppression of seed germination, and promoting negative gravitropism in hypocotyls. Ligh…
27.3.6	RNA.regulation of transcription.bHLH,Basic Helix-Loop-Helix family	m.259012	(loc_os01g09990.1 : 216.0) no description available & (at5g56960 : 95.1) basic helix-loop-helix (bHLH) DNA-binding family protein; FUNCTIONS IN: DNA binding, sequence-specific DNA binding transcription factor activity; INVOLVED IN: response to chitin, regulation of transcription; LOCATED IN: nucleus; CONTAINS InterPro DOMAIN/s: Helix-loop-helix DNA-binding domain (InterPro:IPR001092), Helix-loop-…	-1.43316	FALSE	basic helix-loop-helix (bHLH) DNA-binding family protein
27.3.6	RNA.regulation of transcription.bHLH,Basic Helix-Loop-Helix family	m.144214	(loc_os03g51910.1 : 493.0) no description available & (at1g68920 : 178.0) basic helix-loop-helix (bHLH) DNA-binding superfamily protein; FUNCTIONS IN: sequence-specific DNA binding transcription factor activity; INVOLVED IN: regulation of transcription; LOCATED IN: nucleus; EXPRESSED IN: 22 plant structures; EXPRESSED DURING: 13 growth stages; CONTAINS InterPro DOMAIN/s: Helix-loop-helix DNA-bind…	-1.42321	FALSE	basic helix-loop-helix (bHLH) DNA-binding superfamily protein
27.3.6	RNA.regulation of transcription.bHLH,Basic Helix-Loop-Helix family	m.50831	(loc_os08g38080.1 : 279.0) no description available & (at1g68920 : 174.0) basic helix-loop-helix (bHLH) DNA-binding superfamily protein; FUNCTIONS IN: sequence-specific DNA binding transcription factor activity; INVOLVED IN: regulation of transcription; LOCATED IN: nucleus; EXPRESSED IN: 22 plant structures; EXPRESSED DURING: 13 growth stages; CONTAINS InterPro DOMAIN/s: Helix-loop-helix DNA-bind…	-1.42025	FALSE	basic helix-loop-helix (bHLH) DNA-binding superfamily protein
27.3.6	RNA.regulation of transcription.bHLH,Basic Helix-Loop-Helix family	m.208375	(loc_os01g13460.1 : 927.0) no description available & (at1g01260 : 376.0) basic helix-loop-helix (bHLH) DNA-binding superfamily protein; FUNCTIONS IN: DNA binding, sequence-specific DNA binding transcription factor activity; INVOLVED IN: regulation of transcription; LOCATED IN: nucleus; EXPRESSED IN: 24 plant structures; EXPRESSED DURING: 15 growth stages; CONTAINS InterPro DOMAIN/s: Helix-loop-h…	-1.3548	FALSE	basic helix-loop-helix (bHLH) DNA-binding superfamily protein
27.3.6	RNA.regulation of transcription.bHLH,Basic Helix-Loop-Helix family	m.187065	(loc_os03g56950.2 : 376.0) no description available & (at2g20180 : 130.0) Encodes a novel Myc-related bHLH transcription factor that has transcriptional activation activity in the dark. It is a key negative regulator of phytochrome-mediated seed germination and acts by inhibiting chlorophyll biosynthesis, light-mediated suppression of hypocotyl elongation and far-red light-mediated suppression of…	-1.34454	FALSE	Encodes a novel Myc-related bHLH transcription factor that has transcriptional activation activity in the dark. It is a key negative regulator of phytochrome-mediated seed germination and acts by inhibiting chlorophyll biosynthesis, light-mediated suppression of hypocotyl elongation and far-red light-mediated suppression of seed germination, and promoting negative gravitropism in hypocotyls. Ligh…
27.3.6	RNA.regulation of transcription.bHLH,Basic Helix-Loop-Helix family	m.40965	(loc_os08g42470.1 : 318.0) no description available & (at5g50915 : 137.0) basic helix-loop-helix (bHLH) DNA-binding superfamily protein; FUNCTIONS IN: DNA binding, sequence-specific DNA binding transcription factor activity; INVOLVED IN: response to gibberellin stimulus; LOCATED IN: nucleus; EXPRESSED IN: 23 plant structures; EXPRESSED DURING: 13 growth stages; CONTAINS InterPro DOMAIN/s: Helix-l…	-1.32961	FALSE	basic helix-loop-helix (bHLH) DNA-binding superfamily protein
27.3.6	RNA.regulation of transcription.bHLH,Basic Helix-Loop-Helix family	m.132188	(loc_os09g29930.2 : 191.0) no description available & (at1g69010 : 166.0) BES1-interacting Myc-like protein 2 (BIM2); FUNCTIONS IN: DNA binding, sequence-specific DNA binding transcription factor activity; INVOLVED IN: dTDP-rhamnose biosynthetic process, regulation of transcription; LOCATED IN: nucleus; EXPRESSED IN: 22 plant structures; EXPRESSED DURING: 13 growth stages; CONTAINS InterPro DOMAI…	-1.28029	FALSE	BES1-interacting Myc-like protein 2 (BIM2)
27.3.6	RNA.regulation of transcription.bHLH,Basic Helix-Loop-Helix family	m.50834	(loc_os09g29830.3 : 94.4) no description available & (at3g07340 : 94.0) basic helix-loop-helix (bHLH) DNA-binding superfamily protein; FUNCTIONS IN: DNA binding, sequence-specific DNA binding transcription factor activity; INVOLVED IN: regulation of transcription; LOCATED IN: nucleus, chloroplast; EXPRESSED IN: 22 plant structures; EXPRESSED DURING: 11 growth stages; CONTAINS InterPro DOMAIN/s: H…	-1.27392	FALSE	basic helix-loop-helix (bHLH) DNA-binding superfamily protein
27.3.6	RNA.regulation of transcription.bHLH,Basic Helix-Loop-Helix family	m.83645	(loc_os03g58830.1 : 329.0) no description available & (at1g59640 : 195.0) A basic helix-loop-helix encoding gene (BIGPETAL, BPE) involved in the control of petal size. BPE is expressed via two mRNAs derived from an alternative splicing event. The BPEub (AT1G59640.1)transcript is expressed ubiquitously, whereas the BPEp (AT1G59640.2) transcript is preferentially expressed in petals. Plants that la…	-1.26686	FALSE	A basic helix-loop-helix encoding gene (BIGPETAL, BPE) involved in the control of petal size. BPE is expressed via two mRNAs derived from an alternative splicing event. The BPEub (AT1G59640.1)transcript is expressed ubiquitously, whereas the BPEp (AT1G59640.2) transcript is preferentially expressed in petals. Plants that lack the petal-expressed variant BPEp have larger petals as a result of incr…
27.3.6	RNA.regulation of transcription.bHLH,Basic Helix-Loop-Helix family	m.157824	(loc_os04g47040.1 : 512.0) no description available & (p13027|arrs_maize : 484.0) Anthocyanin regulatory R-S protein - Zea mays (Maize) & (at4g09820 : 248.0) TT8 is a regulation factor that acts in a concerted action with TT1, PAP1 and TTG1 on the regulation of flavonoid pathways, namely proanthocyanidin and anthocyanin biosynthesis. Affects dihydroflavonol 4-reductase gene expression. It is thou…	-1.23381	FALSE	Anthocyanin regulatory R-S protein
27.3.6	RNA.regulation of transcription.bHLH,Basic Helix-Loop-Helix family	m.65645	(loc_os08g04390.3 : 357.0) no description available & (at5g54680 : 183.0) iaa-leucine resistant3 (ILR3); FUNCTIONS IN: DNA binding, sequence-specific DNA binding transcription factor activity; INVOLVED IN: regulation of transcription; LOCATED IN: nucleus; EXPRESSED IN: 24 plant structures; EXPRESSED DURING: 15 growth stages; CONTAINS InterPro DOMAIN/s: Helix-loop-helix DNA-binding domain (InterPr…	-1.2178	FALSE	iaa-leucine resistant3 (ILR3)
27.3.6	RNA.regulation of transcription.bHLH,Basic Helix-Loop-Helix family	m.9860	(loc_os06g09370.2 : 538.0) no description available & (at4g30980 : 163.0) Encodes a basic helix-loop-helix (bHLH) protein that regulates root hair development. One of the three Arabidopsis homologs of the Lotus japonicus ROOTHAIRLESS1 (LjRHL1) gene: At2g24260 (AtLRL1), At4g30980 (AtLRL2), and At5g58010 (AtLRL3).; LJRHL1-like 2 (LRL2); FUNCTIONS IN: DNA binding, sequence-specific DNA binding trans…	-1.21093	FALSE	Encodes a basic helix-loop-helix (bHLH) protein that regulates root hair development. One of the three Arabidopsis homologs of the Lotus japonicus ROOTHAIRLESS1 (LjRHL1) gene: At2g24260 (AtLRL1), At4g30980 (AtLRL2), and At5g58010 (AtLRL3).
27.3.6	RNA.regulation of transcription.bHLH,Basic Helix-Loop-Helix family	m.157835	(loc_os04g47040.1 : 388.0) no description available & (p13027|arrs_maize : 384.0) Anthocyanin regulatory R-S protein - Zea mays (Maize) & (at4g09820 : 167.0) TT8 is a regulation factor that acts in a concerted action with TT1, PAP1 and TTG1 on the regulation of flavonoid pathways, namely proanthocyanidin and anthocyanin biosynthesis. Affects dihydroflavonol 4-reductase gene expression. It is thou…	-1.19908	FALSE	Anthocyanin regulatory R-S protein
27.3.6	RNA.regulation of transcription.bHLH,Basic Helix-Loop-Helix family	m.259024	(loc_os01g09990.1 : 215.0) no description available & (at5g56960 : 95.1) basic helix-loop-helix (bHLH) DNA-binding family protein; FUNCTIONS IN: DNA binding, sequence-specific DNA binding transcription factor activity; INVOLVED IN: response to chitin, regulation of transcription; LOCATED IN: nucleus; CONTAINS InterPro DOMAIN/s: Helix-loop-helix DNA-binding domain (InterPro:IPR001092), Helix-loop-…	-1.1943	FALSE	basic helix-loop-helix (bHLH) DNA-binding family protein
27.3.6	RNA.regulation of transcription.bHLH,Basic Helix-Loop-Helix family	m.303361	(loc_os06g10820.1 : 131.0) no description available & (at3g50330 : 100.0) HECATE 2 (HEC2); FUNCTIONS IN: DNA binding, sequence-specific DNA binding transcription factor activity; INVOLVED IN: ovary septum development, transmitting tissue development, carpel formation, regulation of transcription; LOCATED IN: nucleus; EXPRESSED IN: 6 plant structures; EXPRESSED DURING: flower development stages, g…	-1.14087	FALSE	HECATE 2 (HEC2)
27.3.6	RNA.regulation of transcription.bHLH,Basic Helix-Loop-Helix family	m.157825	(loc_os04g47040.1 : 507.0) no description available & (p13027|arrs_maize : 471.0) Anthocyanin regulatory R-S protein - Zea mays (Maize) & (at4g09820 : 245.0) TT8 is a regulation factor that acts in a concerted action with TT1, PAP1 and TTG1 on the regulation of flavonoid pathways, namely proanthocyanidin and anthocyanin biosynthesis. Affects dihydroflavonol 4-reductase gene expression. It is thou…	-1.13278	FALSE	Anthocyanin regulatory R-S protein
27.3.6	RNA.regulation of transcription.bHLH,Basic Helix-Loop-Helix family	m.125877	(loc_os06g41060.1 : 278.0) no description available & (at3g57800 : 159.0) basic helix-loop-helix (bHLH) DNA-binding superfamily protein; FUNCTIONS IN: DNA binding, sequence-specific DNA binding transcription factor activity; INVOLVED IN: regulation of transcription; LOCATED IN: nucleus; EXPRESSED IN: 21 plant structures; EXPRESSED DURING: 13 growth stages; CONTAINS InterPro DOMAIN/s: Helix-loop-h…	-1.13196	FALSE	basic helix-loop-helix (bHLH) DNA-binding superfamily protein
27.3.6	RNA.regulation of transcription.bHLH,Basic Helix-Loop-Helix family	m.35214	(loc_os04g23550.1 : 120.0) no description available & (at5g57150 : 87.8) basic helix-loop-helix (bHLH) DNA-binding superfamily protein; FUNCTIONS IN: DNA binding, sequence-specific DNA binding transcription factor activity; INVOLVED IN: regulation of transcription; LOCATED IN: nucleus; EXPRESSED IN: 24 plant structures; EXPRESSED DURING: 14 growth stages; CONTAINS InterPro DOMAIN/s: Helix-loop-he…	-1.13188	FALSE	basic helix-loop-helix (bHLH) DNA-binding superfamily protein
27.3.6	RNA.regulation of transcription.bHLH,Basic Helix-Loop-Helix family	m.86369	(loc_os07g43530.2 : 324.0) no description available & (at3g47640 : 109.0) Encodes POPEYE (PYE), a bHLH transcription factor regulating response to iron deficiency in Arabidopsis roots.; POPEYE (PYE); FUNCTIONS IN: DNA binding, sequence-specific DNA binding transcription factor activity; INVOLVED IN: cellular response to iron ion starvation, iron ion homeostasis, regulation of transcription; LOCAT…	-1.09892	FALSE	Encodes POPEYE (PYE), a bHLH transcription factor regulating response to iron deficiency in Arabidopsis roots.
27.3.6	RNA.regulation of transcription.bHLH,Basic Helix-Loop-Helix family	m.38790	(loc_os03g58330.1 : 271.0) no description available & (at4g02590 : 169.0) unfertilized embryo sac 12 (UNE12); FUNCTIONS IN: DNA binding, sequence-specific DNA binding transcription factor activity; INVOLVED IN: double fertilization forming a zygote and endosperm, regulation of transcription; LOCATED IN: nucleus; EXPRESSED IN: 22 plant structures; EXPRESSED DURING: 13 growth stages; CONTAINS Inter…	-1.08498	FALSE	unfertilized embryo sac 12 (UNE12)
27.3.6	RNA.regulation of transcription.bHLH,Basic Helix-Loop-Helix family	m.87534	(loc_os01g68700.2 : 318.0) no description available & (at3g07340 : 121.0) basic helix-loop-helix (bHLH) DNA-binding superfamily protein; FUNCTIONS IN: DNA binding, sequence-specific DNA binding transcription factor activity; INVOLVED IN: regulation of transcription; LOCATED IN: nucleus, chloroplast; EXPRESSED IN: 22 plant structures; EXPRESSED DURING: 11 growth stages; CONTAINS InterPro DOMAIN/s:…	-1.07569	FALSE	basic helix-loop-helix (bHLH) DNA-binding superfamily protein
27.3.6	RNA.regulation of transcription.bHLH,Basic Helix-Loop-Helix family	m.166671	(loc_os03g46860.1 : 236.0) no description available & (at2g22750 : 135.0) basic helix-loop-helix (bHLH) DNA-binding superfamily protein; FUNCTIONS IN: DNA binding, sequence-specific DNA binding transcription factor activity; INVOLVED IN: regulation of transcription; LOCATED IN: nucleus; EXPRESSED IN: sepal; EXPRESSED DURING: petal differentiation and expansion stage; CONTAINS InterPro DOMAIN/s: H…	-1.03369	FALSE	basic helix-loop-helix (bHLH) DNA-binding superfamily protein
27.3.6	RNA.regulation of transcription.bHLH,Basic Helix-Loop-Helix family	m.133196	(loc_os11g32100.1 : 283.0) no description available & (at3g26744 : 116.0) Encodes a MYC-like bHLH transcriptional activator that binds specifically to the MYC recognition sequences in the CBF3 promoter. Mutants are defective in cold-regulated gene expression. Cold stress triggers protein degradation of nuclear GFPICE1 protein, and the RING finger protein HOS1 is required. Sumoylation of ICE1 cont…	-1.02282	FALSE	Encodes a MYC-like bHLH transcriptional activator that binds specifically to the MYC recognition sequences in the CBF3 promoter. Mutants are defective in cold-regulated gene expression. Cold stress triggers protein degradation of nuclear GFPICE1 protein, and the RING finger protein HOS1 is required. Sumoylation of ICE1 controls CBF3/DREB1A expression and freezing tolerance.
27.3.6	RNA.regulation of transcription.bHLH,Basic Helix-Loop-Helix family	m.34661	(loc_os09g32510.4 : 318.0) no description available & (at1g68920 : 156.0) basic helix-loop-helix (bHLH) DNA-binding superfamily protein; FUNCTIONS IN: sequence-specific DNA binding transcription factor activity; INVOLVED IN: regulation of transcription; LOCATED IN: nucleus; EXPRESSED IN: 22 plant structures; EXPRESSED DURING: 13 growth stages; CONTAINS InterPro DOMAIN/s: Helix-loop-helix DNA-bind…	-1.00385	FALSE	basic helix-loop-helix (bHLH) DNA-binding superfamily protein
27.3.6	RNA.regulation of transcription.bHLH,Basic Helix-Loop-Helix family	m.298863	(loc_os02g02480.1 : 276.0) no description available & (at5g54680 : 147.0) iaa-leucine resistant3 (ILR3); FUNCTIONS IN: DNA binding, sequence-specific DNA binding transcription factor activity; INVOLVED IN: regulation of transcription; LOCATED IN: nucleus; EXPRESSED IN: 24 plant structures; EXPRESSED DURING: 15 growth stages; CONTAINS InterPro DOMAIN/s: Helix-loop-helix DNA-binding domain (InterPr…	-1.0003	FALSE	iaa-leucine resistant3 (ILR3)
27.3.6	RNA.regulation of transcription.bHLH,Basic Helix-Loop-Helix family	m.112989	(loc_os01g09990.2 : 136.0) no description available & (at5g56960 : 82.4) basic helix-loop-helix (bHLH) DNA-binding family protein; FUNCTIONS IN: DNA binding, sequence-specific DNA binding transcription factor activity; INVOLVED IN: response to chitin, regulation of transcription; LOCATED IN: nucleus; CONTAINS InterPro DOMAIN/s: Helix-loop-helix DNA-binding domain (InterPro:IPR001092), Helix-loop-…	0	FALSE	basic helix-loop-helix (bHLH) DNA-binding family protein
27.3.6	RNA.regulation of transcription.bHLH,Basic Helix-Loop-Helix family	m.21801	(loc_os01g50940.1 : 300.0) no description available & (at4g16430 : 117.0) basic helix-loop-helix (bHLH) DNA-binding superfamily protein; FUNCTIONS IN: DNA binding, sequence-specific DNA binding transcription factor activity; INVOLVED IN: regulation of transcription; LOCATED IN: nucleus; EXPRESSED IN: 22 plant structures; EXPRESSED DURING: 13 growth stages; CONTAINS InterPro DOMAIN/s: Helix-loop-h…	0	FALSE	basic helix-loop-helix (bHLH) DNA-binding superfamily protein
27.3.6	RNA.regulation of transcription.bHLH,Basic Helix-Loop-Helix family	m.259021	(loc_os01g09990.1 : 209.0) no description available & (at5g56960 : 94.7) basic helix-loop-helix (bHLH) DNA-binding family protein; FUNCTIONS IN: DNA binding, sequence-specific DNA binding transcription factor activity; INVOLVED IN: response to chitin, regulation of transcription; LOCATED IN: nucleus; CONTAINS InterPro DOMAIN/s: Helix-loop-helix DNA-binding domain (InterPro:IPR001092), Helix-loop-…	0	FALSE	basic helix-loop-helix (bHLH) DNA-binding family protein
27.3.6	RNA.regulation of transcription.bHLH,Basic Helix-Loop-Helix family	m.26642	(loc_os02g48060.1 : 147.0) no description available & (at1g66470 : 120.0) ROOT HAIR DEFECTIVE6 (RHD6); CONTAINS InterPro DOMAIN/s: Helix-loop-helix DNA-binding domain (InterPro:IPR001092), Helix-loop-helix DNA-binding (InterPro:IPR011598); BEST Arabidopsis thaliana protein match is: RHD SIX-LIKE 1 (TAIR:AT5G37800.1); Has 2452 Blast hits to 2438 proteins in 100 species: Archae - 0; Bacteria - 0; M…	0	FALSE	ROOT HAIR DEFECTIVE6 (RHD6)
27.3.6	RNA.regulation of transcription.bHLH,Basic Helix-Loop-Helix family	m.5329	(loc_os03g10770.1 : 163.0) no description available & (at2g14760 : 142.0) basic helix-loop-helix (bHLH) DNA-binding superfamily protein; FUNCTIONS IN: sequence-specific DNA binding transcription factor activity; INVOLVED IN: regulation of transcription; LOCATED IN: nucleus; CONTAINS InterPro DOMAIN/s: Helix-loop-helix DNA-binding domain (InterPro:IPR001092), Helix-loop-helix DNA-binding (InterPro…	0	FALSE	basic helix-loop-helix (bHLH) DNA-binding superfamily protein
27.3.6	RNA.regulation of transcription.bHLH,Basic Helix-Loop-Helix family	m.58807	(loc_os07g39940.1 : 350.0) no description available & (at2g14760 : 157.0) basic helix-loop-helix (bHLH) DNA-binding superfamily protein; FUNCTIONS IN: sequence-specific DNA binding transcription factor activity; INVOLVED IN: regulation of transcription; LOCATED IN: nucleus; CONTAINS InterPro DOMAIN/s: Helix-loop-helix DNA-binding domain (InterPro:IPR001092), Helix-loop-helix DNA-binding (InterPro…	0	FALSE	basic helix-loop-helix (bHLH) DNA-binding superfamily protein
27.3.6	RNA.regulation of transcription.bHLH,Basic Helix-Loop-Helix family	m.58809	(loc_os07g39940.1 : 333.0) no description available & (at2g14760 : 157.0) basic helix-loop-helix (bHLH) DNA-binding superfamily protein; FUNCTIONS IN: sequence-specific DNA binding transcription factor activity; INVOLVED IN: regulation of transcription; LOCATED IN: nucleus; CONTAINS InterPro DOMAIN/s: Helix-loop-helix DNA-binding domain (InterPro:IPR001092), Helix-loop-helix DNA-binding (InterPro…	0	FALSE	basic helix-loop-helix (bHLH) DNA-binding superfamily protein
27.3.6	RNA.regulation of transcription.bHLH,Basic Helix-Loop-Helix family	m.58811	(loc_os12g39850.1 : 315.0) no description available & (at2g14760 : 141.0) basic helix-loop-helix (bHLH) DNA-binding superfamily protein; FUNCTIONS IN: sequence-specific DNA binding transcription factor activity; INVOLVED IN: regulation of transcription; LOCATED IN: nucleus; CONTAINS InterPro DOMAIN/s: Helix-loop-helix DNA-binding domain (InterPro:IPR001092), Helix-loop-helix DNA-binding (InterPro…	0	FALSE	basic helix-loop-helix (bHLH) DNA-binding superfamily protein
27.3.6	RNA.regulation of transcription.bHLH,Basic Helix-Loop-Helix family	m.29586	(loc_os01g72370.2 : 265.0) no description available & (at3g56970 : 115.0) Encodes a member of the basic helix-loop-helix transcription factor family protein.; BHLH038; FUNCTIONS IN: DNA binding, sequence-specific DNA binding transcription factor activity; INVOLVED IN: regulation of transcription; LOCATED IN: nucleus; CONTAINS InterPro DOMAIN/s: Achaete-scute transcription factor related (InterPro…	1.00787	FALSE	Encodes a member of the basic helix-loop-helix transcription factor family protein.
27.3.6	RNA.regulation of transcription.bHLH,Basic Helix-Loop-Helix family	m.36848	(loc_os03g12940.2 : 227.0) no description available & (at5g48560 : 108.0) basic helix-loop-helix (bHLH) DNA-binding superfamily protein; FUNCTIONS IN: DNA binding, sequence-specific DNA binding transcription factor activity; INVOLVED IN: regulation of transcription; LOCATED IN: nucleus; EXPRESSED IN: 14 plant structures; EXPRESSED DURING: LP.06 six leaves visible, LP.04 four leaves visible, 4 ant…	1.01933	FALSE	basic helix-loop-helix (bHLH) DNA-binding superfamily protein
27.3.6	RNA.regulation of transcription.bHLH,Basic Helix-Loop-Helix family	m.222844	(loc_os02g35660.1 : 305.0) no description available & (at2g24260 : 152.0) Encodes a basic helix-loop-helix (bHLH) protein that regulates root hair development. One of the three Arabidopsis homologs of the Lotus japonicus ROOTHAIRLESS1 (LjRHL1) gene: At2g24260 (AtLRL1), At4g30980 (AtLRL2), and At5g58010 (AtLRL3).; LJRHL1-like 1 (LRL1); FUNCTIONS IN: DNA binding, sequence-specific DNA binding trans…	1.0198	FALSE	Encodes a basic helix-loop-helix (bHLH) protein that regulates root hair development. One of the three Arabidopsis homologs of the Lotus japonicus ROOTHAIRLESS1 (LjRHL1) gene: At2g24260 (AtLRL1), At4g30980 (AtLRL2), and At5g58010 (AtLRL3).
27.3.6	RNA.regulation of transcription.bHLH,Basic Helix-Loop-Helix family	m.87540	(loc_os08g41320.1 : 205.0) no description available & (at3g07340 : 108.0) basic helix-loop-helix (bHLH) DNA-binding superfamily protein; FUNCTIONS IN: DNA binding, sequence-specific DNA binding transcription factor activity; INVOLVED IN: regulation of transcription; LOCATED IN: nucleus, chloroplast; EXPRESSED IN: 22 plant structures; EXPRESSED DURING: 11 growth stages; CONTAINS InterPro DOMAIN/s:…	1.02235	FALSE	basic helix-loop-helix (bHLH) DNA-binding superfamily protein
27.3.6	RNA.regulation of transcription.bHLH,Basic Helix-Loop-Helix family	m.167489	(loc_os03g04310.1 : 372.0) no description available & (at5g65640 : 180.0) beta HLH protein 93 (bHLH093); FUNCTIONS IN: DNA binding, sequence-specific DNA binding transcription factor activity; INVOLVED IN: regulation of transcription; LOCATED IN: nucleus; EXPRESSED IN: 22 plant structures; EXPRESSED DURING: 13 growth stages; CONTAINS InterPro DOMAIN/s: Helix-loop-helix DNA-binding domain (InterPr…	1.03436	FALSE	beta HLH protein 93 (bHLH093)
27.3.6	RNA.regulation of transcription.bHLH,Basic Helix-Loop-Helix family	m.259033	(loc_os01g09990.1 : 208.0) no description available & (at5g56960 : 94.7) basic helix-loop-helix (bHLH) DNA-binding family protein; FUNCTIONS IN: DNA binding, sequence-specific DNA binding transcription factor activity; INVOLVED IN: response to chitin, regulation of transcription; LOCATED IN: nucleus; CONTAINS InterPro DOMAIN/s: Helix-loop-helix DNA-binding domain (InterPro:IPR001092), Helix-loop-…	1.04664	FALSE	basic helix-loop-helix (bHLH) DNA-binding family protein
27.3.6	RNA.regulation of transcription.bHLH,Basic Helix-Loop-Helix family	m.135830	(loc_os08g38210.1 : 503.0) no description available & (at1g69010 : 164.0) BES1-interacting Myc-like protein 2 (BIM2); FUNCTIONS IN: DNA binding, sequence-specific DNA binding transcription factor activity; INVOLVED IN: dTDP-rhamnose biosynthetic process, regulation of transcription; LOCATED IN: nucleus; EXPRESSED IN: 22 plant structures; EXPRESSED DURING: 13 growth stages; CONTAINS InterPro DOMAI…	1.04716	FALSE	BES1-interacting Myc-like protein 2 (BIM2)
27.3.6	RNA.regulation of transcription.bHLH,Basic Helix-Loop-Helix family	m.173510	(loc_os01g38610.1 : 300.0) no description available & (at3g21330 : 125.0) basic helix-loop-helix (bHLH) DNA-binding superfamily protein; FUNCTIONS IN: DNA binding, sequence-specific DNA binding transcription factor activity; INVOLVED IN: regulation of transcription; LOCATED IN: nucleus; CONTAINS InterPro DOMAIN/s: Helix-loop-helix DNA-binding domain (InterPro:IPR001092), Helix-loop-helix DNA-bind…	1.04877	FALSE	basic helix-loop-helix (bHLH) DNA-binding superfamily protein
27.3.6	RNA.regulation of transcription.bHLH,Basic Helix-Loop-Helix family	m.40966	(loc_os09g33580.2 : 275.0) no description available & (at5g50915 : 129.0) basic helix-loop-helix (bHLH) DNA-binding superfamily protein; FUNCTIONS IN: DNA binding, sequence-specific DNA binding transcription factor activity; INVOLVED IN: response to gibberellin stimulus; LOCATED IN: nucleus; EXPRESSED IN: 23 plant structures; EXPRESSED DURING: 13 growth stages; CONTAINS InterPro DOMAIN/s: Helix-l…	1.05606	FALSE	basic helix-loop-helix (bHLH) DNA-binding superfamily protein
27.3.6	RNA.regulation of transcription.bHLH,Basic Helix-Loop-Helix family	m.132419	(loc_os01g57580.1 : 391.0) no description available & (at1g61660 : 162.0) basic helix-loop-helix (bHLH) DNA-binding superfamily protein; FUNCTIONS IN: DNA binding, sequence-specific DNA binding transcription factor activity; EXPRESSED IN: 22 plant structures; EXPRESSED DURING: 13 growth stages; BEST Arabidopsis thaliana protein match is: basic helix-loop-helix (bHLH) DNA-binding superfamily prote…	1.11898	FALSE	basic helix-loop-helix (bHLH) DNA-binding superfamily protein
27.3.6	RNA.regulation of transcription.bHLH,Basic Helix-Loop-Helix family	m.106922	(loc_os07g35870.1 : 394.0) no description available & (at5g54680 : 230.0) iaa-leucine resistant3 (ILR3); FUNCTIONS IN: DNA binding, sequence-specific DNA binding transcription factor activity; INVOLVED IN: regulation of transcription; LOCATED IN: nucleus; EXPRESSED IN: 24 plant structures; EXPRESSED DURING: 15 growth stages; CONTAINS InterPro DOMAIN/s: Helix-loop-helix DNA-binding domain (InterPr…	1.15633	FALSE	iaa-leucine resistant3 (ILR3)
27.3.6	RNA.regulation of transcription.bHLH,Basic Helix-Loop-Helix family	m.166668	(loc_os03g46860.1 : 243.0) no description available & (at2g22750 : 134.0) basic helix-loop-helix (bHLH) DNA-binding superfamily protein; FUNCTIONS IN: DNA binding, sequence-specific DNA binding transcription factor activity; INVOLVED IN: regulation of transcription; LOCATED IN: nucleus; EXPRESSED IN: sepal; EXPRESSED DURING: petal differentiation and expansion stage; CONTAINS InterPro DOMAIN/s: H…	1.16013	FALSE	basic helix-loop-helix (bHLH) DNA-binding superfamily protein
27.3.6	RNA.regulation of transcription.bHLH,Basic Helix-Loop-Helix family	m.38786	(loc_os03g58330.1 : 271.0) no description available & (at4g02590 : 169.0) unfertilized embryo sac 12 (UNE12); FUNCTIONS IN: DNA binding, sequence-specific DNA binding transcription factor activity; INVOLVED IN: double fertilization forming a zygote and endosperm, regulation of transcription; LOCATED IN: nucleus; EXPRESSED IN: 22 plant structures; EXPRESSED DURING: 13 growth stages; CONTAINS Inter…	1.16911	FALSE	unfertilized embryo sac 12 (UNE12)
27.3.6	RNA.regulation of transcription.bHLH,Basic Helix-Loop-Helix family	m.167479	(loc_os03g04310.1 : 376.0) no description available & (at5g65640 : 181.0) beta HLH protein 93 (bHLH093); FUNCTIONS IN: DNA binding, sequence-specific DNA binding transcription factor activity; INVOLVED IN: regulation of transcription; LOCATED IN: nucleus; EXPRESSED IN: 22 plant structures; EXPRESSED DURING: 13 growth stages; CONTAINS InterPro DOMAIN/s: Helix-loop-helix DNA-binding domain (InterPr…	1.17491	FALSE	beta HLH protein 93 (bHLH093)
27.3.6	RNA.regulation of transcription.bHLH,Basic Helix-Loop-Helix family	m.156283	(loc_os08g08160.1 : 354.0) no description available & (at1g61660 : 162.0) basic helix-loop-helix (bHLH) DNA-binding superfamily protein; FUNCTIONS IN: DNA binding, sequence-specific DNA binding transcription factor activity; EXPRESSED IN: 22 plant structures; EXPRESSED DURING: 13 growth stages; BEST Arabidopsis thaliana protein match is: basic helix-loop-helix (bHLH) DNA-binding superfamily prote…	1.21916	FALSE	basic helix-loop-helix (bHLH) DNA-binding superfamily protein
27.3.6	RNA.regulation of transcription.bHLH,Basic Helix-Loop-Helix family	m.58061	(loc_os05g42180.1 : 210.0) no description available & (at1g61660 : 157.0) basic helix-loop-helix (bHLH) DNA-binding superfamily protein; FUNCTIONS IN: DNA binding, sequence-specific DNA binding transcription factor activity; EXPRESSED IN: 22 plant structures; EXPRESSED DURING: 13 growth stages; BEST Arabidopsis thaliana protein match is: basic helix-loop-helix (bHLH) DNA-binding superfamily prote…	1.27922	FALSE	basic helix-loop-helix (bHLH) DNA-binding superfamily protein
27.3.6	RNA.regulation of transcription.bHLH,Basic Helix-Loop-Helix family	m.166667	(loc_os03g46860.1 : 233.0) no description available & (at4g37850 : 139.0) basic helix-loop-helix (bHLH) DNA-binding superfamily protein; FUNCTIONS IN: DNA binding, sequence-specific DNA binding transcription factor activity; INVOLVED IN: regulation of transcription; LOCATED IN: nucleus; CONTAINS InterPro DOMAIN/s: Helix-loop-helix DNA-binding domain (InterPro:IPR001092), Helix-loop-helix DNA-bind…	1.33339	FALSE	basic helix-loop-helix (bHLH) DNA-binding superfamily protein
27.3.6	RNA.regulation of transcription.bHLH,Basic Helix-Loop-Helix family	m.25030	(loc_os09g33580.2 : 213.0) no description available & (at5g50915 : 100.0) basic helix-loop-helix (bHLH) DNA-binding superfamily protein; FUNCTIONS IN: DNA binding, sequence-specific DNA binding transcription factor activity; INVOLVED IN: response to gibberellin stimulus; LOCATED IN: nucleus; EXPRESSED IN: 23 plant structures; EXPRESSED DURING: 13 growth stages; CONTAINS InterPro DOMAIN/s: Helix-l…	1.33949	FALSE	basic helix-loop-helix (bHLH) DNA-binding superfamily protein
27.3.6	RNA.regulation of transcription.bHLH,Basic Helix-Loop-Helix family	m.33573	(loc_os03g26210.3 : 263.0) no description available & (at3g47640 : 84.0) Encodes POPEYE (PYE), a bHLH transcription factor regulating response to iron deficiency in Arabidopsis roots.; POPEYE (PYE); FUNCTIONS IN: DNA binding, sequence-specific DNA binding transcription factor activity; INVOLVED IN: cellular response to iron ion starvation, iron ion homeostasis, regulation of transcription; LOCATE…	1.34254	FALSE	Encodes POPEYE (PYE), a bHLH transcription factor regulating response to iron deficiency in Arabidopsis roots.
27.3.6	RNA.regulation of transcription.bHLH,Basic Helix-Loop-Helix family	m.112992	(loc_os01g09990.2 : 137.0) no description available & (at5g56960 : 83.6) basic helix-loop-helix (bHLH) DNA-binding family protein; FUNCTIONS IN: DNA binding, sequence-specific DNA binding transcription factor activity; INVOLVED IN: response to chitin, regulation of transcription; LOCATED IN: nucleus; CONTAINS InterPro DOMAIN/s: Helix-loop-helix DNA-binding domain (InterPro:IPR001092), Helix-loop-…	1.39551	FALSE	basic helix-loop-helix (bHLH) DNA-binding family protein
27.3.6	RNA.regulation of transcription.bHLH,Basic Helix-Loop-Helix family	m.87537	(loc_os01g68700.2 : 257.0) no description available & (at3g07340 : 84.3) basic helix-loop-helix (bHLH) DNA-binding superfamily protein; FUNCTIONS IN: DNA binding, sequence-specific DNA binding transcription factor activity; INVOLVED IN: regulation of transcription; LOCATED IN: nucleus, chloroplast; EXPRESSED IN: 22 plant structures; EXPRESSED DURING: 11 growth stages; CONTAINS InterPro DOMAIN/s: …	1.4015	FALSE	basic helix-loop-helix (bHLH) DNA-binding superfamily protein
27.3.6	RNA.regulation of transcription.bHLH,Basic Helix-Loop-Helix family	m.68923	(loc_os04g50090.1 : 241.0) no description available & (at1g72210 : 112.0) basic helix-loop-helix (bHLH) DNA-binding superfamily protein; FUNCTIONS IN: DNA binding, sequence-specific DNA binding transcription factor activity; INVOLVED IN: regulation of transcription; LOCATED IN: nucleus; CONTAINS InterPro DOMAIN/s: Helix-loop-helix DNA-binding domain (InterPro:IPR001092), Helix-loop-helix DNA-bind…	1.40793	FALSE	basic helix-loop-helix (bHLH) DNA-binding superfamily protein
27.3.6	RNA.regulation of transcription.bHLH,Basic Helix-Loop-Helix family	m.42609	(loc_os03g59670.1 : 225.0) no description available & (at2g41130 : 120.0) basic helix-loop-helix (bHLH) DNA-binding superfamily protein; FUNCTIONS IN: DNA binding, sequence-specific DNA binding transcription factor activity; INVOLVED IN: regulation of transcription; LOCATED IN: chloroplast envelope; CONTAINS InterPro DOMAIN/s: Helix-loop-helix DNA-binding domain (InterPro:IPR001092), Helix-loop-h…	1.42342	FALSE	basic helix-loop-helix (bHLH) DNA-binding superfamily protein
27.3.6	RNA.regulation of transcription.bHLH,Basic Helix-Loop-Helix family	m.63127	(loc_os05g50900.1 : 451.0) no description available & (at3g24140 : 307.0) Encodes a basic helix-loop-helix transcription factor whose activity is required to promote differentiation of stomatal guard cells and to halt proliferative divisions in their immediate precursors. Both transcript and protein are expressed in and are required for halting divisions at the end of the stomatal lineage. It als…	1.42546	FALSE	Encodes a basic helix-loop-helix transcription factor whose activity is required to promote differentiation of stomatal guard cells and to halt proliferative divisions in their immediate precursors. Both transcript and protein are expressed in and are required for halting divisions at the end of the stomatal lineage. It also has a role in the promotion of guard cell fate and in controlling the tr…
27.3.6	RNA.regulation of transcription.bHLH,Basic Helix-Loop-Helix family	m.75131	(loc_os04g28280.1 : 118.0) no description available & (at3g07340 : 114.0) basic helix-loop-helix (bHLH) DNA-binding superfamily protein; FUNCTIONS IN: DNA binding, sequence-specific DNA binding transcription factor activity; INVOLVED IN: regulation of transcription; LOCATED IN: nucleus, chloroplast; EXPRESSED IN: 22 plant structures; EXPRESSED DURING: 11 growth stages; CONTAINS InterPro DOMAIN/s:…	1.43286	FALSE	basic helix-loop-helix (bHLH) DNA-binding superfamily protein
27.3.6	RNA.regulation of transcription.bHLH,Basic Helix-Loop-Helix family	m.171188	(loc_os02g55250.1 : 164.0) no description available & (at2g24260 : 144.0) Encodes a basic helix-loop-helix (bHLH) protein that regulates root hair development. One of the three Arabidopsis homologs of the Lotus japonicus ROOTHAIRLESS1 (LjRHL1) gene: At2g24260 (AtLRL1), At4g30980 (AtLRL2), and At5g58010 (AtLRL3).; LJRHL1-like 1 (LRL1); FUNCTIONS IN: DNA binding, sequence-specific DNA binding trans…	1.47066	FALSE	Encodes a basic helix-loop-helix (bHLH) protein that regulates root hair development. One of the three Arabidopsis homologs of the Lotus japonicus ROOTHAIRLESS1 (LjRHL1) gene: At2g24260 (AtLRL1), At4g30980 (AtLRL2), and At5g58010 (AtLRL3).
27.3.6	RNA.regulation of transcription.bHLH,Basic Helix-Loop-Helix family	m.281761	(loc_os01g02110.1 : 236.0) no description available & (at1g66470 : 160.0) ROOT HAIR DEFECTIVE6 (RHD6); CONTAINS InterPro DOMAIN/s: Helix-loop-helix DNA-binding domain (InterPro:IPR001092), Helix-loop-helix DNA-binding (InterPro:IPR011598); BEST Arabidopsis thaliana protein match is: RHD SIX-LIKE 1 (TAIR:AT5G37800.1); Has 2452 Blast hits to 2438 proteins in 100 species: Archae - 0; Bacteria - 0; M…	1.4776	FALSE	ROOT HAIR DEFECTIVE6 (RHD6)
27.3.6	RNA.regulation of transcription.bHLH,Basic Helix-Loop-Helix family	m.50220	(loc_os07g28890.1 : 481.0) no description available & (at1g31050 : 150.0) basic helix-loop-helix (bHLH) DNA-binding superfamily protein; FUNCTIONS IN: sequence-specific DNA binding transcription factor activity; INVOLVED IN: regulation of transcription; LOCATED IN: nucleus; EXPRESSED IN: sperm cell, hypocotyl, root; CONTAINS InterPro DOMAIN/s: Helix-loop-helix DNA-binding (InterPro:IPR011598); BE…	1.50768	FALSE	basic helix-loop-helix (bHLH) DNA-binding superfamily protein
27.3.6	RNA.regulation of transcription.bHLH,Basic Helix-Loop-Helix family	m.166678	(loc_os03g46860.1 : 249.0) no description available & (at4g37850 : 138.0) basic helix-loop-helix (bHLH) DNA-binding superfamily protein; FUNCTIONS IN: DNA binding, sequence-specific DNA binding transcription factor activity; INVOLVED IN: regulation of transcription; LOCATED IN: nucleus; CONTAINS InterPro DOMAIN/s: Helix-loop-helix DNA-binding domain (InterPro:IPR001092), Helix-loop-helix DNA-bind…	1.52779	FALSE	basic helix-loop-helix (bHLH) DNA-binding superfamily protein
27.3.6	RNA.regulation of transcription.bHLH,Basic Helix-Loop-Helix family	m.107047	(loc_os03g03000.1 : 174.0) no description available & (at1g22490 : 83.6) basic helix-loop-helix (bHLH) DNA-binding superfamily protein; FUNCTIONS IN: DNA binding, sequence-specific DNA binding transcription factor activity; INVOLVED IN: regulation of transcription; LOCATED IN: nucleus; EXPRESSED IN: 17 plant structures; EXPRESSED DURING: 8 growth stages; CONTAINS InterPro DOMAIN/s: Helix-loop-hel…	1.53206	FALSE	basic helix-loop-helix (bHLH) DNA-binding superfamily protein
27.3.6	RNA.regulation of transcription.bHLH,Basic Helix-Loop-Helix family	m.156282	(loc_os04g53990.1 : 427.0) no description available & (at3g20640 : 162.0) basic helix-loop-helix (bHLH) DNA-binding superfamily protein; FUNCTIONS IN: sequence-specific DNA binding transcription factor activity; INVOLVED IN: regulation of transcription; LOCATED IN: nucleus, chloroplast; CONTAINS InterPro DOMAIN/s: Helix-loop-helix DNA-binding domain (InterPro:IPR001092), Helix-loop-helix DNA-bind…	1.53481	FALSE	basic helix-loop-helix (bHLH) DNA-binding superfamily protein
27.3.6	RNA.regulation of transcription.bHLH,Basic Helix-Loop-Helix family	m.303738	(loc_os03g15440.1 : 218.0) no description available & (at1g68810 : 126.0) basic helix-loop-helix (bHLH) DNA-binding superfamily protein; FUNCTIONS IN: DNA binding, sequence-specific DNA binding transcription factor activity; INVOLVED IN: regulation of transcription; LOCATED IN: nucleus; EXPRESSED IN: 20 plant structures; EXPRESSED DURING: 12 growth stages; CONTAINS InterPro DOMAIN/s: Helix-loop-h…	1.54343	FALSE	basic helix-loop-helix (bHLH) DNA-binding superfamily protein
27.3.6	RNA.regulation of transcription.bHLH,Basic Helix-Loop-Helix family	m.23890	(loc_os02g45010.1 : 471.0) no description available & (at1g31050 : 138.0) basic helix-loop-helix (bHLH) DNA-binding superfamily protein; FUNCTIONS IN: sequence-specific DNA binding transcription factor activity; INVOLVED IN: regulation of transcription; LOCATED IN: nucleus; EXPRESSED IN: sperm cell, hypocotyl, root; CONTAINS InterPro DOMAIN/s: Helix-loop-helix DNA-binding (InterPro:IPR011598); BE…	1.55321	FALSE	basic helix-loop-helix (bHLH) DNA-binding superfamily protein
27.3.6	RNA.regulation of transcription.bHLH,Basic Helix-Loop-Helix family	m.132417	(loc_os01g57580.1 : 283.0) no description available & (at1g61660 : 107.0) basic helix-loop-helix (bHLH) DNA-binding superfamily protein; FUNCTIONS IN: DNA binding, sequence-specific DNA binding transcription factor activity; EXPRESSED IN: 22 plant structures; EXPRESSED DURING: 13 growth stages; BEST Arabidopsis thaliana protein match is: basic helix-loop-helix (bHLH) DNA-binding superfamily prote…	1.56995	FALSE	basic helix-loop-helix (bHLH) DNA-binding superfamily protein
27.3.6	RNA.regulation of transcription.bHLH,Basic Helix-Loop-Helix family	m.111956	(loc_os05g38140.1 : 268.0) no description available & (at5g54680 : 127.0) iaa-leucine resistant3 (ILR3); FUNCTIONS IN: DNA binding, sequence-specific DNA binding transcription factor activity; INVOLVED IN: regulation of transcription; LOCATED IN: nucleus; EXPRESSED IN: 24 plant structures; EXPRESSED DURING: 15 growth stages; CONTAINS InterPro DOMAIN/s: Helix-loop-helix DNA-binding domain (InterPr…	1.6074	FALSE	iaa-leucine resistant3 (ILR3)
27.3.6	RNA.regulation of transcription.bHLH,Basic Helix-Loop-Helix family	m.7925	(loc_os01g67480.1 : 258.0) no description available & (at2g42280 : 145.0) basic helix-loop-helix (bHLH) DNA-binding superfamily protein; BEST Arabidopsis thaliana protein match is: basic helix-loop-helix (bHLH) DNA-binding superfamily protein (TAIR:AT1G51140.1); Has 35333 Blast hits to 34131 proteins in 2444 species: Archae - 798; Bacteria - 22429; Metazoa - 974; Fungi - 991; Plants - 531; Viruse…	1.63437	FALSE	basic helix-loop-helix (bHLH) DNA-binding superfamily protein
27.3.6	RNA.regulation of transcription.bHLH,Basic Helix-Loop-Helix family	m.29585	(loc_os01g72370.2 : 263.0) no description available & (at2g41240 : 114.0) Encodes a member of the basic helix-loop-helix transcription factor family protein.; basic helix-loop-helix protein 100 (BHLH100); FUNCTIONS IN: DNA binding, sequence-specific DNA binding transcription factor activity; INVOLVED IN: response to water deprivation, regulation of transcription; LOCATED IN: nucleus; CONTAINS Int…	1.64471	FALSE	Encodes a member of the basic helix-loop-helix transcription factor family protein.
27.3.6	RNA.regulation of transcription.bHLH,Basic Helix-Loop-Helix family	m.300773	(loc_os02g39140.1 : 263.0) no description available & (at1g05805 : 144.0) basic helix-loop-helix (bHLH) DNA-binding superfamily protein; FUNCTIONS IN: DNA binding, sequence-specific DNA binding transcription factor activity; INVOLVED IN: regulation of transcription; LOCATED IN: cytosol; EXPRESSED IN: 24 plant structures; EXPRESSED DURING: 13 growth stages; CONTAINS InterPro DOMAIN/s: Helix-loop-h…	1.64917	FALSE	basic helix-loop-helix (bHLH) DNA-binding superfamily protein
27.3.6	RNA.regulation of transcription.bHLH,Basic Helix-Loop-Helix family	m.48532	(loc_os04g31290.1 : 146.0) no description available & (at2g28160 : 102.0) Encodes a putative transcription factor that regulates iron uptake responses. mRNA is detected in the outer cell layers of the root and accumulates in response to iron deficiency. The expression of many iron-regulated genes is dependent on FIT1. It specifically regulates FRO2 at the level of mRNA accumulation and IRT1 at th…	1.70682	FALSE	Encodes a putative transcription factor that regulates iron uptake responses. mRNA is detected in the outer cell layers of the root and accumulates in response to iron deficiency. The expression of many iron-regulated genes is dependent on FIT1. It specifically regulates FRO2 at the level of mRNA accumulation and IRT1 at the level of protein accumulation.Similar to FER in tomato and is a regulato…
27.3.6	RNA.regulation of transcription.bHLH,Basic Helix-Loop-Helix family	m.171198	(loc_os02g55250.1 : 200.0) no description available & (at2g24260 : 124.0) Encodes a basic helix-loop-helix (bHLH) protein that regulates root hair development. One of the three Arabidopsis homologs of the Lotus japonicus ROOTHAIRLESS1 (LjRHL1) gene: At2g24260 (AtLRL1), At4g30980 (AtLRL2), and At5g58010 (AtLRL3).; LJRHL1-like 1 (LRL1); FUNCTIONS IN: DNA binding, sequence-specific DNA binding trans…	1.72387	FALSE	Encodes a basic helix-loop-helix (bHLH) protein that regulates root hair development. One of the three Arabidopsis homologs of the Lotus japonicus ROOTHAIRLESS1 (LjRHL1) gene: At2g24260 (AtLRL1), At4g30980 (AtLRL2), and At5g58010 (AtLRL3).
27.3.6	RNA.regulation of transcription.bHLH,Basic Helix-Loop-Helix family	m.173516	(loc_os01g38610.1 : 177.0) no description available & (at3g21330 : 126.0) basic helix-loop-helix (bHLH) DNA-binding superfamily protein; FUNCTIONS IN: DNA binding, sequence-specific DNA binding transcription factor activity; INVOLVED IN: regulation of transcription; LOCATED IN: nucleus; CONTAINS InterPro DOMAIN/s: Helix-loop-helix DNA-binding domain (InterPro:IPR001092), Helix-loop-helix DNA-bind…	1.76275	FALSE	basic helix-loop-helix (bHLH) DNA-binding superfamily protein
27.3.6	RNA.regulation of transcription.bHLH,Basic Helix-Loop-Helix family	m.75129	(at3g07340 : 145.0) basic helix-loop-helix (bHLH) DNA-binding superfamily protein; FUNCTIONS IN: DNA binding, sequence-specific DNA binding transcription factor activity; INVOLVED IN: regulation of transcription; LOCATED IN: nucleus, chloroplast; EXPRESSED IN: 22 plant structures; EXPRESSED DURING: 11 growth stages; CONTAINS InterPro DOMAIN/s: Helix-loop-helix DNA-binding domain (InterPro:IPR0010…	1.76565	FALSE	basic helix-loop-helix (bHLH) DNA-binding superfamily protein
27.3.6	RNA.regulation of transcription.bHLH,Basic Helix-Loop-Helix family	m.13670	(loc_os01g06640.2 : 201.0) no description available & (at2g40200 : 100.0) basic helix-loop-helix (bHLH) DNA-binding superfamily protein; FUNCTIONS IN: DNA binding, sequence-specific DNA binding transcription factor activity; INVOLVED IN: regulation of transcription; LOCATED IN: nucleus; EXPRESSED IN: 21 plant structures; EXPRESSED DURING: 13 growth stages; CONTAINS InterPro DOMAIN/s: Helix-loop-h…	1.77928	FALSE	basic helix-loop-helix (bHLH) DNA-binding superfamily protein
27.3.6	RNA.regulation of transcription.bHLH,Basic Helix-Loop-Helix family	m.67187	(loc_os07g08440.1 : 248.0) no description available & (at4g02590 : 176.0) unfertilized embryo sac 12 (UNE12); FUNCTIONS IN: DNA binding, sequence-specific DNA binding transcription factor activity; INVOLVED IN: double fertilization forming a zygote and endosperm, regulation of transcription; LOCATED IN: nucleus; EXPRESSED IN: 22 plant structures; EXPRESSED DURING: 13 growth stages; CONTAINS Inter…	1.79041	FALSE	unfertilized embryo sac 12 (UNE12)
27.3.6	RNA.regulation of transcription.bHLH,Basic Helix-Loop-Helix family	m.203696	(loc_os02g41560.1 : 627.0) no description available & (at4g18840 : 265.0) Pentatricopeptide repeat (PPR-like) superfamily protein; CONTAINS InterPro DOMAIN/s: Pentatricopeptide repeat (InterPro:IPR002885); BEST Arabidopsis thaliana protein match is: Tetratricopeptide repeat (TPR)-like superfamily protein (TAIR:AT1G74630.1); Has 40182 Blast hits to 14292 proteins in 243 species: Archae - 8; Bacter…	1.79912	FALSE	Pentatricopeptide repeat (PPR-like) superfamily protein
27.3.6	RNA.regulation of transcription.bHLH,Basic Helix-Loop-Helix family	m.54961	(loc_os05g51820.1 : 130.0) no description available & (at5g53210 : 114.0) Encodes a basic helix-loop-helix (bHLH) transcription factor that is necessary and sufficient for the asymmetric divisions that establish the stomatal lineage in Arabidopsis thaliana. Expression of SPCH in young epidermal cells allows these cells to make asymmetric divisions. SPCH is a substrate of a kinase MPK3 and MPK6.; …	1.91746	FALSE	Encodes a basic helix-loop-helix (bHLH) transcription factor that is necessary and sufficient for the asymmetric divisions that establish the stomatal lineage in Arabidopsis thaliana. Expression of SPCH in young epidermal cells allows these cells to make asymmetric divisions. SPCH is a substrate of a kinase MPK3 and MPK6.
27.3.6	RNA.regulation of transcription.bHLH,Basic Helix-Loop-Helix family	m.29485	(loc_os02g52190.1 : 233.0) no description available & (at1g22490 : 139.0) basic helix-loop-helix (bHLH) DNA-binding superfamily protein; FUNCTIONS IN: DNA binding, sequence-specific DNA binding transcription factor activity; INVOLVED IN: regulation of transcription; LOCATED IN: nucleus; EXPRESSED IN: 17 plant structures; EXPRESSED DURING: 8 growth stages; CONTAINS InterPro DOMAIN/s: Helix-loop-he…	2.03539	TRUE	basic helix-loop-helix (bHLH) DNA-binding superfamily protein
27.3.6	RNA.regulation of transcription.bHLH,Basic Helix-Loop-Helix family	m.60718	(at5g65640 : 188.0) beta HLH protein 93 (bHLH093); FUNCTIONS IN: DNA binding, sequence-specific DNA binding transcription factor activity; INVOLVED IN: regulation of transcription; LOCATED IN: nucleus; EXPRESSED IN: 22 plant structures; EXPRESSED DURING: 13 growth stages; CONTAINS InterPro DOMAIN/s: Helix-loop-helix DNA-binding domain (InterPro:IPR001092), Helix-loop-helix DNA-binding (InterPro:I…	2.03778	TRUE	beta HLH protein 93 (bHLH093)
27.3.6	RNA.regulation of transcription.bHLH,Basic Helix-Loop-Helix family	m.68919	(loc_os03g08930.1 : 313.0) no description available & (at1g72210 : 200.0) basic helix-loop-helix (bHLH) DNA-binding superfamily protein; FUNCTIONS IN: DNA binding, sequence-specific DNA binding transcription factor activity; INVOLVED IN: regulation of transcription; LOCATED IN: nucleus; CONTAINS InterPro DOMAIN/s: Helix-loop-helix DNA-binding domain (InterPro:IPR001092), Helix-loop-helix DNA-bind…	2.05486	TRUE	basic helix-loop-helix (bHLH) DNA-binding superfamily protein
27.3.6	RNA.regulation of transcription.bHLH,Basic Helix-Loop-Helix family	m.81865	(loc_os10g40750.1 : 189.0) no description available & (at4g00050 : 112.0) unfertilized embryo sac 10 (UNE10); FUNCTIONS IN: DNA binding, sequence-specific DNA binding transcription factor activity; INVOLVED IN: double fertilization forming a zygote and endosperm, regulation of transcription; LOCATED IN: nucleus; EXPRESSED IN: 20 plant structures; EXPRESSED DURING: 13 growth stages; CONTAINS Inter…	2.09223	TRUE	unfertilized embryo sac 10 (UNE10)
27.3.6	RNA.regulation of transcription.bHLH,Basic Helix-Loop-Helix family	m.313315	(loc_os06g33450.1 : 307.0) no description available & (at5g53210 : 213.0) Encodes a basic helix-loop-helix (bHLH) transcription factor that is necessary and sufficient for the asymmetric divisions that establish the stomatal lineage in Arabidopsis thaliana. Expression of SPCH in young epidermal cells allows these cells to make asymmetric divisions. SPCH is a substrate of a kinase MPK3 and MPK6.; …	2.13472	TRUE	Encodes a basic helix-loop-helix (bHLH) transcription factor that is necessary and sufficient for the asymmetric divisions that establish the stomatal lineage in Arabidopsis thaliana. Expression of SPCH in young epidermal cells allows these cells to make asymmetric divisions. SPCH is a substrate of a kinase MPK3 and MPK6.
27.3.6	RNA.regulation of transcription.bHLH,Basic Helix-Loop-Helix family	m.166675	(loc_os03g51580.1 : 320.0) no description available & (at2g22750 : 139.0) basic helix-loop-helix (bHLH) DNA-binding superfamily protein; FUNCTIONS IN: DNA binding, sequence-specific DNA binding transcription factor activity; INVOLVED IN: regulation of transcription; LOCATED IN: nucleus; EXPRESSED IN: sepal; EXPRESSED DURING: petal differentiation and expansion stage; CONTAINS InterPro DOMAIN/s: H…	2.17524	TRUE	basic helix-loop-helix (bHLH) DNA-binding superfamily protein
27.3.6	RNA.regulation of transcription.bHLH,Basic Helix-Loop-Helix family	m.186319	(loc_os10g42430.1 : 463.0) no description available & (at4g17880 : 223.0) Basic helix-loop-helix (bHLH) DNA-binding family protein; FUNCTIONS IN: DNA binding, sequence-specific DNA binding transcription factor activity; INVOLVED IN: regulation of transcription; LOCATED IN: nucleus; EXPRESSED IN: 22 plant structures; EXPRESSED DURING: 13 growth stages; CONTAINS InterPro DOMAIN/s: Helix-loop-helix …	2.22183	TRUE	Basic helix-loop-helix (bHLH) DNA-binding family protein
27.3.6	RNA.regulation of transcription.bHLH,Basic Helix-Loop-Helix family	m.102644	(loc_os03g39432.2 : 290.0) no description available & (at1g29950 : 114.0) basic helix-loop-helix (bHLH) DNA-binding superfamily protein; FUNCTIONS IN: transcription regulator activity, sequence-specific DNA binding transcription factor activity; INVOLVED IN: regulation of transcription; LOCATED IN: nucleus; CONTAINS InterPro DOMAIN/s: Helix-loop-helix DNA-binding domain (InterPro:IPR001092), Heli…	2.25066	TRUE	basic helix-loop-helix (bHLH) DNA-binding superfamily protein
27.3.6	RNA.regulation of transcription.bHLH,Basic Helix-Loop-Helix family	m.25876	(loc_os09g24490.1 : 238.0) no description available & (at1g68810 : 150.0) basic helix-loop-helix (bHLH) DNA-binding superfamily protein; FUNCTIONS IN: DNA binding, sequence-specific DNA binding transcription factor activity; INVOLVED IN: regulation of transcription; LOCATED IN: nucleus; EXPRESSED IN: 20 plant structures; EXPRESSED DURING: 12 growth stages; CONTAINS InterPro DOMAIN/s: Helix-loop-h…	2.30448	TRUE	basic helix-loop-helix (bHLH) DNA-binding superfamily protein
27.3.6	RNA.regulation of transcription.bHLH,Basic Helix-Loop-Helix family	m.29482	(loc_os02g52190.1 : 198.0) no description available & (at1g22490 : 108.0) basic helix-loop-helix (bHLH) DNA-binding superfamily protein; FUNCTIONS IN: DNA binding, sequence-specific DNA binding transcription factor activity; INVOLVED IN: regulation of transcription; LOCATED IN: nucleus; EXPRESSED IN: 17 plant structures; EXPRESSED DURING: 8 growth stages; CONTAINS InterPro DOMAIN/s: Helix-loop-he…	2.31035	TRUE	basic helix-loop-helix (bHLH) DNA-binding superfamily protein
27.3.6	RNA.regulation of transcription.bHLH,Basic Helix-Loop-Helix family	m.25201	(loc_os04g52770.1 : 242.0) no description available & (at2g20180 : 103.0) Encodes a novel Myc-related bHLH transcription factor that has transcriptional activation activity in the dark. It is a key negative regulator of phytochrome-mediated seed germination and acts by inhibiting chlorophyll biosynthesis, light-mediated suppression of hypocotyl elongation and far-red light-mediated suppression of…	2.32302	TRUE	Encodes a novel Myc-related bHLH transcription factor that has transcriptional activation activity in the dark. It is a key negative regulator of phytochrome-mediated seed germination and acts by inhibiting chlorophyll biosynthesis, light-mediated suppression of hypocotyl elongation and far-red light-mediated suppression of seed germination, and promoting negative gravitropism in hypocotyls. Ligh…
27.3.6	RNA.regulation of transcription.bHLH,Basic Helix-Loop-Helix family	m.171202	(loc_os02g55250.1 : 191.0) no description available & (at4g30980 : 124.0) Encodes a basic helix-loop-helix (bHLH) protein that regulates root hair development. One of the three Arabidopsis homologs of the Lotus japonicus ROOTHAIRLESS1 (LjRHL1) gene: At2g24260 (AtLRL1), At4g30980 (AtLRL2), and At5g58010 (AtLRL3).; LJRHL1-like 2 (LRL2); FUNCTIONS IN: DNA binding, sequence-specific DNA binding trans…	2.48402	TRUE	Encodes a basic helix-loop-helix (bHLH) protein that regulates root hair development. One of the three Arabidopsis homologs of the Lotus japonicus ROOTHAIRLESS1 (LjRHL1) gene: At2g24260 (AtLRL1), At4g30980 (AtLRL2), and At5g58010 (AtLRL3).
27.3.6	RNA.regulation of transcription.bHLH,Basic Helix-Loop-Helix family	m.229193	(loc_os05g04740.1 : 264.0) no description available & (at1g09530 : 112.0) Transcription factor interacting with photoreceptors phyA and phyB. Forms a ternary complex in vitro with G-box element of the promoters of LHY, CCA1. Acts as a negative regulator of phyB signalling. It degrades rapidly after irradiation of dark grown seedlings in a process controlled by phytochromes. Does not play a signif…	2.67285	TRUE	Transcription factor interacting with photoreceptors phyA and phyB. Forms a ternary complex in vitro with G-box element of the promoters of LHY, CCA1. Acts as a negative regulator of phyB signalling. It degrades rapidly after irradiation of dark grown seedlings in a process controlled by phytochromes. Does not play a significant role in controlling light input and function of the circadian clockw…
27.3.6	RNA.regulation of transcription.bHLH,Basic Helix-Loop-Helix family	m.312746	(loc_os01g18870.1 : 291.0) no description available & (at2g31220 : 138.0) basic helix-loop-helix (bHLH) DNA-binding superfamily protein; FUNCTIONS IN: DNA binding, sequence-specific DNA binding transcription factor activity; INVOLVED IN: regulation of transcription; LOCATED IN: nucleus; CONTAINS InterPro DOMAIN/s: Helix-loop-helix DNA-binding domain (InterPro:IPR001092), Helix-loop-helix DNA-bind…	2.84087	TRUE	basic helix-loop-helix (bHLH) DNA-binding superfamily protein
27.3.6	RNA.regulation of transcription.bHLH,Basic Helix-Loop-Helix family	m.171184	(loc_os02g55250.1 : 211.0) no description available & (at2g24260 : 150.0) Encodes a basic helix-loop-helix (bHLH) protein that regulates root hair development. One of the three Arabidopsis homologs of the Lotus japonicus ROOTHAIRLESS1 (LjRHL1) gene: At2g24260 (AtLRL1), At4g30980 (AtLRL2), and At5g58010 (AtLRL3).; LJRHL1-like 1 (LRL1); FUNCTIONS IN: DNA binding, sequence-specific DNA binding trans…	2.86687	TRUE	Encodes a basic helix-loop-helix (bHLH) protein that regulates root hair development. One of the three Arabidopsis homologs of the Lotus japonicus ROOTHAIRLESS1 (LjRHL1) gene: At2g24260 (AtLRL1), At4g30980 (AtLRL2), and At5g58010 (AtLRL3).
27.3.6	RNA.regulation of transcription.bHLH,Basic Helix-Loop-Helix family	m.166661	(loc_os03g46860.1 : 188.0) no description available & (at4g37850 : 140.0) basic helix-loop-helix (bHLH) DNA-binding superfamily protein; FUNCTIONS IN: DNA binding, sequence-specific DNA binding transcription factor activity; INVOLVED IN: regulation of transcription; LOCATED IN: nucleus; CONTAINS InterPro DOMAIN/s: Helix-loop-helix DNA-binding domain (InterPro:IPR001092), Helix-loop-helix DNA-bind…	2.86707	TRUE	basic helix-loop-helix (bHLH) DNA-binding superfamily protein
27.3.6	RNA.regulation of transcription.bHLH,Basic Helix-Loop-Helix family	m.171178	(loc_os09g25040.1 : 223.0) no description available & (at2g24260 : 169.0) Encodes a basic helix-loop-helix (bHLH) protein that regulates root hair development. One of the three Arabidopsis homologs of the Lotus japonicus ROOTHAIRLESS1 (LjRHL1) gene: At2g24260 (AtLRL1), At4g30980 (AtLRL2), and At5g58010 (AtLRL3).; LJRHL1-like 1 (LRL1); FUNCTIONS IN: DNA binding, sequence-specific DNA binding trans…	2.90559	TRUE	Encodes a basic helix-loop-helix (bHLH) protein that regulates root hair development. One of the three Arabidopsis homologs of the Lotus japonicus ROOTHAIRLESS1 (LjRHL1) gene: At2g24260 (AtLRL1), At4g30980 (AtLRL2), and At5g58010 (AtLRL3).
27.3.6	RNA.regulation of transcription.bHLH,Basic Helix-Loop-Helix family	m.26512	(loc_os09g28210.1 : 214.0) no description available & (at3g50330 : 121.0) HECATE 2 (HEC2); FUNCTIONS IN: DNA binding, sequence-specific DNA binding transcription factor activity; INVOLVED IN: ovary septum development, transmitting tissue development, carpel formation, regulation of transcription; LOCATED IN: nucleus; EXPRESSED IN: 6 plant structures; EXPRESSED DURING: flower development stages, g…	3.21049	TRUE	HECATE 2 (HEC2)
27.3.6	RNA.regulation of transcription.bHLH,Basic Helix-Loop-Helix family	m.171172	(loc_os03g43810.2 : 311.0) no description available & (at2g24260 : 162.0) Encodes a basic helix-loop-helix (bHLH) protein that regulates root hair development. One of the three Arabidopsis homologs of the Lotus japonicus ROOTHAIRLESS1 (LjRHL1) gene: At2g24260 (AtLRL1), At4g30980 (AtLRL2), and At5g58010 (AtLRL3).; LJRHL1-like 1 (LRL1); FUNCTIONS IN: DNA binding, sequence-specific DNA binding trans…	3.31099	TRUE	Encodes a basic helix-loop-helix (bHLH) protein that regulates root hair development. One of the three Arabidopsis homologs of the Lotus japonicus ROOTHAIRLESS1 (LjRHL1) gene: At2g24260 (AtLRL1), At4g30980 (AtLRL2), and At5g58010 (AtLRL3).
27.3.6	RNA.regulation of transcription.bHLH,Basic Helix-Loop-Helix family	m.34754	(loc_os09g29360.1 : 131.0) no description available & (at1g22490 : 114.0) basic helix-loop-helix (bHLH) DNA-binding superfamily protein; FUNCTIONS IN: DNA binding, sequence-specific DNA binding transcription factor activity; INVOLVED IN: regulation of transcription; LOCATED IN: nucleus; EXPRESSED IN: 17 plant structures; EXPRESSED DURING: 8 growth stages; CONTAINS InterPro DOMAIN/s: Helix-loop-he…	3.47293	TRUE	basic helix-loop-helix (bHLH) DNA-binding superfamily protein
27.3.6	RNA.regulation of transcription.bHLH,Basic Helix-Loop-Helix family	m.166665	(loc_os03g51580.1 : 459.0) no description available & (at2g22750 : 184.0) basic helix-loop-helix (bHLH) DNA-binding superfamily protein; FUNCTIONS IN: DNA binding, sequence-specific DNA binding transcription factor activity; INVOLVED IN: regulation of transcription; LOCATED IN: nucleus; EXPRESSED IN: sepal; EXPRESSED DURING: petal differentiation and expansion stage; CONTAINS InterPro DOMAIN/s: H…	3.80556	TRUE	basic helix-loop-helix (bHLH) DNA-binding superfamily protein
27.3.6	RNA.regulation of transcription.bHLH,Basic Helix-Loop-Helix family	m.181120	(loc_os01g39330.1 : 232.0) no description available & (at5g56960 : 100.0) basic helix-loop-helix (bHLH) DNA-binding family protein; FUNCTIONS IN: DNA binding, sequence-specific DNA binding transcription factor activity; INVOLVED IN: response to chitin, regulation of transcription; LOCATED IN: nucleus; CONTAINS InterPro DOMAIN/s: Helix-loop-helix DNA-binding domain (InterPro:IPR001092), Helix-loop…	3.94977	TRUE	basic helix-loop-helix (bHLH) DNA-binding family protein
27.3.6	RNA.regulation of transcription.bHLH,Basic Helix-Loop-Helix family	m.252310	(loc_os01g51140.2 : 173.0) no description available & (at3g21330 : 120.0) basic helix-loop-helix (bHLH) DNA-binding superfamily protein; FUNCTIONS IN: DNA binding, sequence-specific DNA binding transcription factor activity; INVOLVED IN: regulation of transcription; LOCATED IN: nucleus; CONTAINS InterPro DOMAIN/s: Helix-loop-helix DNA-binding domain (InterPro:IPR001092), Helix-loop-helix DNA-bind…	4.03033	TRUE	basic helix-loop-helix (bHLH) DNA-binding superfamily protein
27.3.6	RNA.regulation of transcription.bHLH,Basic Helix-Loop-Helix family	m.174003	(loc_os08g39630.1 : 468.0) no description available & (at2g42280 : 196.0) basic helix-loop-helix (bHLH) DNA-binding superfamily protein; BEST Arabidopsis thaliana protein match is: basic helix-loop-helix (bHLH) DNA-binding superfamily protein (TAIR:AT1G51140.1); Has 35333 Blast hits to 34131 proteins in 2444 species: Archae - 798; Bacteria - 22429; Metazoa - 974; Fungi - 991; Plants - 531; Viruse…	4.06407	TRUE	basic helix-loop-helix (bHLH) DNA-binding superfamily protein
27.3.6	RNA.regulation of transcription.bHLH,Basic Helix-Loop-Helix family	m.4151	(loc_os08g37730.1 : 163.0) no description available & (at1g22490 : 114.0) basic helix-loop-helix (bHLH) DNA-binding superfamily protein; FUNCTIONS IN: DNA binding, sequence-specific DNA binding transcription factor activity; INVOLVED IN: regulation of transcription; LOCATED IN: nucleus; EXPRESSED IN: 17 plant structures; EXPRESSED DURING: 8 growth stages; CONTAINS InterPro DOMAIN/s: Helix-loop-he…	4.24163	TRUE	basic helix-loop-helix (bHLH) DNA-binding superfamily protein
27.3.6	RNA.regulation of transcription.bHLH,Basic Helix-Loop-Helix family	m.125967	(loc_os01g50940.1 : 460.0) no description available & (at4g16430 : 175.0) basic helix-loop-helix (bHLH) DNA-binding superfamily protein; FUNCTIONS IN: DNA binding, sequence-specific DNA binding transcription factor activity; INVOLVED IN: regulation of transcription; LOCATED IN: nucleus; EXPRESSED IN: 22 plant structures; EXPRESSED DURING: 13 growth stages; CONTAINS InterPro DOMAIN/s: Helix-loop-h…	4.3522	TRUE	basic helix-loop-helix (bHLH) DNA-binding superfamily protein
27.3.6	RNA.regulation of transcription.bHLH,Basic Helix-Loop-Helix family	m.166674	(loc_os03g51580.1 : 313.0) no description available & (at4g37850 : 148.0) basic helix-loop-helix (bHLH) DNA-binding superfamily protein; FUNCTIONS IN: DNA binding, sequence-specific DNA binding transcription factor activity; INVOLVED IN: regulation of transcription; LOCATED IN: nucleus; CONTAINS InterPro DOMAIN/s: Helix-loop-helix DNA-binding domain (InterPro:IPR001092), Helix-loop-helix DNA-bind…	5.7387	TRUE	basic helix-loop-helix (bHLH) DNA-binding superfamily protein
27.3.6	RNA.regulation of transcription.bHLH,Basic Helix-Loop-Helix family	m.157277	(loc_os03g55220.2 : 170.0) no description available & (at1g49830 : 87.0) basic helix-loop-helix (bHLH) DNA-binding superfamily protein; FUNCTIONS IN: transcription regulator activity; INVOLVED IN: regulation of transcription; LOCATED IN: nucleus; EXPRESSED IN: 6 plant structures; EXPRESSED DURING: F mature embryo stage, petal differentiation and expansion stage; CONTAINS InterPro DOMAIN/s: Helix-…	5.99306	TRUE	basic helix-loop-helix (bHLH) DNA-binding superfamily protein
27.3.6	RNA.regulation of transcription.bHLH,Basic Helix-Loop-Helix family	m.16754	(loc_os03g12760.1 : 330.0) no description available & (at2g22750 : 144.0) basic helix-loop-helix (bHLH) DNA-binding superfamily protein; FUNCTIONS IN: DNA binding, sequence-specific DNA binding transcription factor activity; INVOLVED IN: regulation of transcription; LOCATED IN: nucleus; EXPRESSED IN: sepal; EXPRESSED DURING: petal differentiation and expansion stage; CONTAINS InterPro DOMAIN/s: H…	6.27981	FALSE	basic helix-loop-helix (bHLH) DNA-binding superfamily protein
27.3.6	RNA.regulation of transcription.bHLH,Basic Helix-Loop-Helix family	m.58814	(loc_os12g39850.1 : 335.0) no description available & (at2g14760 : 149.0) basic helix-loop-helix (bHLH) DNA-binding superfamily protein; FUNCTIONS IN: sequence-specific DNA binding transcription factor activity; INVOLVED IN: regulation of transcription; LOCATED IN: nucleus; CONTAINS InterPro DOMAIN/s: Helix-loop-helix DNA-binding domain (InterPro:IPR001092), Helix-loop-helix DNA-binding (InterPro…	6.27981	FALSE	basic helix-loop-helix (bHLH) DNA-binding superfamily protein
27.3.6	RNA.regulation of transcription.bHLH,Basic Helix-Loop-Helix family	m.90174	(loc_os02g48060.1 : 153.0) no description available & (at1g66470 : 142.0) ROOT HAIR DEFECTIVE6 (RHD6); CONTAINS InterPro DOMAIN/s: Helix-loop-helix DNA-binding domain (InterPro:IPR001092), Helix-loop-helix DNA-binding (InterPro:IPR011598); BEST Arabidopsis thaliana protein match is: RHD SIX-LIKE 1 (TAIR:AT5G37800.1); Has 2452 Blast hits to 2438 proteins in 100 species: Archae - 0; Bacteria - 0; M…	6.27981	FALSE	ROOT HAIR DEFECTIVE6 (RHD6)
27.3.6	RNA.regulation of transcription.bHLH,Basic Helix-Loop-Helix family	m.4023	(loc_os02g02820.1 : 251.0) no description available & (at2g16910 : 154.0) Encodes a basic helix-loop helix transcription factor involved in tapetal cell development. Loss of function mutations are male sterile. AMS binds to a region termed the E box of target gene promoters.; ABORTED MICROSPORES (AMS); FUNCTIONS IN: DNA binding, sequence-specific DNA binding transcription factor activity; INVOLVE…	7.67533	TRUE	Encodes a basic helix-loop helix transcription factor involved in tapetal cell development. Loss of function mutations are male sterile. AMS binds to a region termed the E box of target gene promoters.
27.3.6	RNA.regulation of transcription.bHLH,Basic Helix-Loop-Helix family	m.125963	(loc_os01g50940.1 : 438.0) no description available & (at1g01260 : 153.0) basic helix-loop-helix (bHLH) DNA-binding superfamily protein; FUNCTIONS IN: DNA binding, sequence-specific DNA binding transcription factor activity; INVOLVED IN: regulation of transcription; LOCATED IN: nucleus; EXPRESSED IN: 24 plant structures; EXPRESSED DURING: 15 growth stages; CONTAINS InterPro DOMAIN/s: Helix-loop-h…	9.6915	TRUE	basic helix-loop-helix (bHLH) DNA-binding superfamily protein
27.3.6	RNA.regulation of transcription.bHLH,Basic Helix-Loop-Helix family	m.105593	(loc_os03g53020.1 : 281.0) no description available & (at5g43650 : 92.8) BHLH92; FUNCTIONS IN: DNA binding, sequence-specific DNA binding transcription factor activity; INVOLVED IN: regulation of transcription; LOCATED IN: nucleus; CONTAINS InterPro DOMAIN/s: Helix-loop-helix DNA-binding domain (InterPro:IPR001092), Helix-loop-helix DNA-binding (InterPro:IPR011598); BEST Arabidopsis thaliana prot…	14.2723	TRUE	BHLH92
27.3.6	RNA.regulation of transcription.bHLH,Basic Helix-Loop-Helix family	m.125853	(loc_os04g23550.1 : 196.0) no description available & (at5g57150 : 81.3) basic helix-loop-helix (bHLH) DNA-binding superfamily protein; FUNCTIONS IN: DNA binding, sequence-specific DNA binding transcription factor activity; INVOLVED IN: regulation of transcription; LOCATED IN: nucleus; EXPRESSED IN: 24 plant structures; EXPRESSED DURING: 14 growth stages; CONTAINS InterPro DOMAIN/s: Helix-loop-he…	50.0873	TRUE	basic helix-loop-helix (bHLH) DNA-binding superfamily protein
Bromodomain
27.3.42	RNA.regulation of transcription.Bromodomain proteins	m.64565	(at5g55040 : 169.0) DNA-binding bromodomain-containing protein; FUNCTIONS IN: DNA binding; INVOLVED IN: biological_process unknown; LOCATED IN: mitochondrion; EXPRESSED IN: 23 plant structures; EXPRESSED DURING: 13 growth stages; CONTAINS InterPro DOMAIN/s: Bromodomain, conserved site (InterPro:IPR018359), Bromodomain (InterPro:IPR001487); BEST Arabidopsis thaliana protein match is: DNA-binding b…	-2.41699	TRUE	DNA-binding bromodomain-containing protein
27.3.42	RNA.regulation of transcription.Bromodomain proteins	m.182046	(loc_os08g01794.2 : 591.0) no description available & (at1g58025 : 223.0) DNA-binding bromodomain-containing protein; FUNCTIONS IN: DNA binding; INVOLVED IN: biological_process unknown; LOCATED IN: cellular_component unknown; EXPRESSED IN: guard cell; CONTAINS InterPro DOMAIN/s: Bromodomain, conserved site (InterPro:IPR018359), Bromodomain (InterPro:IPR001487); BEST Arabidopsis thaliana protein m…	-2.32351	TRUE	DNA-binding bromodomain-containing protein
27.3.42	RNA.regulation of transcription.Bromodomain proteins	m.84318	(loc_os03g03870.1 : 613.0) no description available & (at1g20670 : 284.0) DNA-binding bromodomain-containing protein; CONTAINS InterPro DOMAIN/s: Bromodomain, conserved site (InterPro:IPR018359), Bromodomain (InterPro:IPR001487); BEST Arabidopsis thaliana protein match is: DNA-binding bromodomain-containing protein (TAIR:AT1G76380.2); Has 11096 Blast hits to 8233 proteins in 323 species: Archae -…	-2.02235	TRUE	DNA-binding bromodomain-containing protein
27.3.42	RNA.regulation of transcription.Bromodomain proteins	m.193070	(loc_os07g37800.1 : 476.0) no description available & (at1g61215 : 180.0) Bromodomain protein with a DNA binding motif; bromodomain 4 (BRD4); CONTAINS InterPro DOMAIN/s: Bromodomain (InterPro:IPR001487); BEST Arabidopsis thaliana protein match is: DNA-binding bromodomain-containing protein (TAIR:AT2G44430.1); Has 35333 Blast hits to 34131 proteins in 2444 species: Archae - 798; Bacteria - 22429; …	-1.34794	FALSE	Bromodomain protein with a DNA binding motif
27.3.42	RNA.regulation of transcription.Bromodomain proteins	m.83350	(loc_os09g37760.1 : 560.0) no description available & (at1g20670 : 266.0) DNA-binding bromodomain-containing protein; CONTAINS InterPro DOMAIN/s: Bromodomain, conserved site (InterPro:IPR018359), Bromodomain (InterPro:IPR001487); BEST Arabidopsis thaliana protein match is: DNA-binding bromodomain-containing protein (TAIR:AT1G76380.2); Has 11096 Blast hits to 8233 proteins in 323 species: Archae -…	-1.11677	FALSE	DNA-binding bromodomain-containing protein
27.3.42	RNA.regulation of transcription.Bromodomain proteins	m.112961	(loc_os08g39980.1 : 382.0) no description available & (at2g44430 : 155.0) DNA-binding bromodomain-containing protein; FUNCTIONS IN: DNA binding; EXPRESSED IN: stem, male gametophyte, flower, carpel; EXPRESSED DURING: 4 anthesis, petal differentiation and expansion stage; CONTAINS InterPro DOMAIN/s: SANT, DNA-binding (InterPro:IPR001005), Homeodomain-like (InterPro:IPR009057), Myb, DNA-binding (In…	1.26725	FALSE	DNA-binding bromodomain-containing protein
bZIP
27.3.35	RNA.regulation of transcription.bZIP transcription factor family	m.73570	(p23923|hbp1b_wheat : 466.0) Transcription factor HBP-1b(c38) - Triticum aestivum (Wheat) & (loc_os01g17260.1 : 439.0) no description available & (at5g06950 : 347.0) Transcription factor of the B-ZIP family that has high affinity for C-box motifs. Interacts with NPR1 and may regulate PR gene expression. Phosphorylated by a CK2-like protein in vitro. Phosphorylation is enhanced by salicylic acid t…	-3.26314	TRUE	Transcription factor HBP-1b(c38)
27.3.35	RNA.regulation of transcription.bZIP transcription factor family	m.27497	(loc_os08g29150.1 : 1235.0) no description available & (at3g27870 : 927.0) ATPase E1-E2 type family protein / haloacid dehalogenase-like hydrolase family protein; FUNCTIONS IN: ATPase activity, coupled to transmembrane movement of ions, phosphorylative mechanism; INVOLVED IN: metabolic process, ATP biosynthetic process, phospholipid transport; LOCATED IN: integral to membrane, membrane; EXPRESSED…	-3.19336	TRUE	ATPase E1-E2 type family protein / haloacid dehalogenase-like hydrolase family protein
27.3.35	RNA.regulation of transcription.bZIP transcription factor family	m.70500	(loc_os12g09270.1 : 186.0) no description available & (at1g58110 : 122.0) Basic-leucine zipper (bZIP) transcription factor family protein; FUNCTIONS IN: sequence-specific DNA binding, protein dimerization activity, DNA binding, sequence-specific DNA binding transcription factor activity; INVOLVED IN: regulation of transcription, DNA-dependent; LOCATED IN: cellular_component unknown; EXPRESSED IN:…	-3.00461	TRUE	Basic-leucine zipper (bZIP) transcription factor family protein
27.3.35	RNA.regulation of transcription.bZIP transcription factor family	m.256144	(loc_os06g29380.1 : 2026.0) no description available & (at1g68710 : 1594.0) ATPase E1-E2 type family protein / haloacid dehalogenase-like hydrolase family protein; FUNCTIONS IN: ATPase activity, coupled to transmembrane movement of ions, phosphorylative mechanism; INVOLVED IN: metabolic process, phospholipid transport, ATP biosynthetic process; LOCATED IN: mitochondrion, integral to membrane, mem…	-2.93818	TRUE	ATPase E1-E2 type family protein / haloacid dehalogenase-like hydrolase family protein
27.3.35	RNA.regulation of transcription.bZIP transcription factor family	m.102639	(loc_os03g20310.4 : 485.0) no description available & (at5g06950 : 405.0) Transcription factor of the B-ZIP family that has high affinity for C-box motifs. Interacts with NPR1 and may regulate PR gene expression. Phosphorylated by a CK2-like protein in vitro. Phosphorylation is enhanced by salicylic acid treatment.; AHBP-1B; CONTAINS InterPro DOMAIN/s: Basic-leucine zipper (bZIP) transcription fa…	-2.33664	TRUE	Transcription factor of the B-ZIP family that has high affinity for C-box motifs. Interacts with NPR1 and may regulate PR gene expression. Phosphorylated by a CK2-like protein in vitro. Phosphorylation is enhanced by salicylic acid treatment.
27.3.35	RNA.regulation of transcription.bZIP transcription factor family	m.328748	(q69il4|rf2a_orysa : 100.0) Transcription factor RF2a - Oryza sativa (Rice) & (loc_os09g34060.1 : 100.0) no description available & (at1g06070 : 84.7) Basic-leucine zipper (bZIP) transcription factor family protein; FUNCTIONS IN: DNA binding, sequence-specific DNA binding transcription factor activity; INVOLVED IN: regulation of transcription, DNA-dependent; LOCATED IN: chloroplast; EXPRESSED IN:…	-2.22937	FALSE	Transcription factor RF2a
27.3.35	RNA.regulation of transcription.bZIP transcription factor family	m.90820	(loc_os07g48820.2 : 500.0) no description available & (p23923|hbp1b_wheat : 400.0) Transcription factor HBP-1b(c38) - Triticum aestivum (Wheat) & (at5g06950 : 398.0) Transcription factor of the B-ZIP family that has high affinity for C-box motifs. Interacts with NPR1 and may regulate PR gene expression. Phosphorylated by a CK2-like protein in vitro. Phosphorylation is enhanced by salicylic acid t…	-2.10569	TRUE	Transcription factor HBP-1b(c38)
27.3.35	RNA.regulation of transcription.bZIP transcription factor family	m.263710	(loc_os05g01030.1 : 1772.0) no description available & (at1g68710 : 1493.0) ATPase E1-E2 type family protein / haloacid dehalogenase-like hydrolase family protein; FUNCTIONS IN: ATPase activity, coupled to transmembrane movement of ions, phosphorylative mechanism; INVOLVED IN: metabolic process, phospholipid transport, ATP biosynthetic process; LOCATED IN: mitochondrion, integral to membrane, mem…	-2.00857	TRUE	ATPase E1-E2 type family protein / haloacid dehalogenase-like hydrolase family protein
27.3.35	RNA.regulation of transcription.bZIP transcription factor family	m.235790	(loc_os07g48180.1 : 399.0) no description available & (q6s4p4|rf2b_orysa : 367.0) Transcription factor RF2b - Oryza sativa (Rice) & (at2g40620 : 255.0) Basic-leucine zipper (bZIP) transcription factor family protein; FUNCTIONS IN: DNA binding, sequence-specific DNA binding transcription factor activity; INVOLVED IN: regulation of transcription, DNA-dependent; EXPRESSED IN: 24 plant structures; EX…	-1.89515	FALSE	Transcription factor RF2b
27.3.35	RNA.regulation of transcription.bZIP transcription factor family	m.106980	(loc_os05g37170.1 : 689.0) no description available & (at1g08320 : 330.0) bZIP transcription factor family protein; FUNCTIONS IN: DNA binding, sequence-specific DNA binding transcription factor activity; INVOLVED IN: regulation of transcription, DNA-dependent; EXPRESSED IN: 9 plant structures; EXPRESSED DURING: 6 growth stages; CONTAINS InterPro DOMAIN/s: Basic-leucine zipper (bZIP) transcription…	-1.87523	FALSE	bZIP transcription factor family protein
27.3.35	RNA.regulation of transcription.bZIP transcription factor family	m.160173	(q41558|hbp1c_wheat : 686.0) Transcription factor HBP-1b(c1) (Fragment) - Triticum aestivum (Wheat) & (loc_os01g59350.1 : 619.0) no description available & (at5g06950 : 403.0) Transcription factor of the B-ZIP family that has high affinity for C-box motifs. Interacts with NPR1 and may regulate PR gene expression. Phosphorylated by a CK2-like protein in vitro. Phosphorylation is enhanced by salicy…	-1.86566	FALSE	Transcription factor HBP-1b(c1) (Fragment)
27.3.35	RNA.regulation of transcription.bZIP transcription factor family	m.235788	(loc_os07g48180.1 : 481.0) no description available & (q6s4p4|rf2b_orysa : 370.0) Transcription factor RF2b - Oryza sativa (Rice) & (at2g40620 : 265.0) Basic-leucine zipper (bZIP) transcription factor family protein; FUNCTIONS IN: DNA binding, sequence-specific DNA binding transcription factor activity; INVOLVED IN: regulation of transcription, DNA-dependent; EXPRESSED IN: 24 plant structures; EX…	-1.81899	FALSE	Transcription factor RF2b
27.3.35	RNA.regulation of transcription.bZIP transcription factor family	m.117000	(loc_os11g11100.1 : 409.0) no description available & (at1g58110 : 162.0) Basic-leucine zipper (bZIP) transcription factor family protein; FUNCTIONS IN: sequence-specific DNA binding, protein dimerization activity, DNA binding, sequence-specific DNA binding transcription factor activity; INVOLVED IN: regulation of transcription, DNA-dependent; LOCATED IN: cellular_component unknown; EXPRESSED IN:…	-1.7259	FALSE	Basic-leucine zipper (bZIP) transcription factor family protein
27.3.35	RNA.regulation of transcription.bZIP transcription factor family	m.300377	(loc_os08g29150.1 : 517.0) no description available & (at3g27870 : 366.0) ATPase E1-E2 type family protein / haloacid dehalogenase-like hydrolase family protein; FUNCTIONS IN: ATPase activity, coupled to transmembrane movement of ions, phosphorylative mechanism; INVOLVED IN: metabolic process, ATP biosynthetic process, phospholipid transport; LOCATED IN: integral to membrane, membrane; EXPRESSED …	-1.68375	FALSE	ATPase E1-E2 type family protein / haloacid dehalogenase-like hydrolase family protein
27.3.35	RNA.regulation of transcription.bZIP transcription factor family	m.8323	(loc_os05g08980.3 : 374.0) no description available & (at1g27000 : 193.0) Protein of unknown function (DUF1664); CONTAINS InterPro DOMAIN/s: Protein of unknown function DUF1664 (InterPro:IPR012458); BEST Arabidopsis thaliana protein match is: Protein of unknown function (DUF1664) (TAIR:AT2G02730.2); Has 199 Blast hits to 190 proteins in 29 species: Archae - 0; Bacteria - 14; Metazoa - 2; Fungi - …	-1.66565	FALSE	Protein of unknown function (DUF1664)
27.3.35	RNA.regulation of transcription.bZIP transcription factor family	m.44989	(loc_os12g40920.1 : 271.0) no description available & (q99090|cprf2_petcr : 184.0) Light-inducible protein CPRF-2 - Petroselinum crispum (Parsley) (Petroselinum hortense) & (at5g28770 : 149.0) bZIP protein BZO2H3 mRNA, partial cds; BZO2H3; FUNCTIONS IN: DNA binding, protein heterodimerization activity, sequence-specific DNA binding transcription factor activity; INVOLVED IN: regulation of transcr…	-1.63096	FALSE	Light-inducible protein CPRF-2
27.3.35	RNA.regulation of transcription.bZIP transcription factor family	m.52356	(loc_os05g42010.1 : 472.0) no description available & (at1g05270 : 334.0) TraB family protein; CONTAINS InterPro DOMAIN/s: Pheromone shutdown-related, TraB (InterPro:IPR002816); BEST Arabidopsis thaliana protein match is: TraB family protein (TAIR:AT2G32340.1); Has 779 Blast hits to 750 proteins in 262 species: Archae - 153; Bacteria - 256; Metazoa - 121; Fungi - 0; Plants - 106; Viruses - 0; Oth…	-1.63077	FALSE	TraB family protein
27.3.35	RNA.regulation of transcription.bZIP transcription factor family	m.303342	(loc_os05g35070.1 : 991.0) no description available & (at1g21740 : 358.0) Protein of unknown function (DUF630 and DUF632); INVOLVED IN: N-terminal protein myristoylation; EXPRESSED IN: 10 plant structures; EXPRESSED DURING: F mature embryo stage, petal differentiation and expansion stage, E expanded cotyledon stage, D bilateral stage; CONTAINS InterPro DOMAIN/s: Protein of unknown function DUF630…	-1.61221	FALSE	Protein of unknown function (DUF630 and DUF632)
27.3.35	RNA.regulation of transcription.bZIP transcription factor family	m.9935	(loc_os12g13170.2 : 488.0) no description available & (at1g32150 : 263.0) Encodes a G group bZIP transcription factor family member that can bind cis elements with an ACGT core, such as G-box, Hex, C-box and As-1. The protein is localized in the nucleus and can homodimerize and can heterodimerize with other G group members.; basic region/leucine zipper transcription factor 68 (bZIP68); FUNCTIONS …	-1.57434	FALSE	Encodes a G group bZIP transcription factor family member that can bind cis elements with an ACGT core, such as G-box, Hex, C-box and As-1. The protein is localized in the nucleus and can homodimerize and can heterodimerize with other G group members.
27.3.35	RNA.regulation of transcription.bZIP transcription factor family	m.110026	(loc_os03g13614.3 : 555.0) no description available & (at2g35530 : 234.0) Encodes a G group bZIP transcription factor family member that can bind cis elements with an ACGT core, such as G-box, Hex, C-box and As-1. The protein is localized in the nucleus and can homodimerize and can heterodimerize with other G group members.; basic region/leucine zipper transcription factor 16 (bZIP16); CONTAINS I…	-1.56871	FALSE	Encodes a G group bZIP transcription factor family member that can bind cis elements with an ACGT core, such as G-box, Hex, C-box and As-1. The protein is localized in the nucleus and can homodimerize and can heterodimerize with other G group members.
27.3.35	RNA.regulation of transcription.bZIP transcription factor family	m.221661	(loc_os02g33560.1 : 465.0) no description available & (at5g04840 : 146.0) bZIP protein; FUNCTIONS IN: DNA binding, sequence-specific DNA binding transcription factor activity; INVOLVED IN: regulation of transcription, DNA-dependent; EXPRESSED IN: 12 plant structures; EXPRESSED DURING: 6 growth stages; CONTAINS InterPro DOMAIN/s: Basic-leucine zipper (bZIP) transcription factor (InterPro:IPR004827…	-1.54937	FALSE	bZIP protein
27.3.35	RNA.regulation of transcription.bZIP transcription factor family	m.218088	(loc_os08g07970.3 : 237.0) no description available & (at5g65210 : 170.0) Encodes TGA1, a redox-controlled regulator of systemic acquired resistance. TGA1 targets the activation sequence-1 (as-1) element of the promoter region of defense proteins. TGA1 are S-nitrosylated.; TGA1; CONTAINS InterPro DOMAIN/s: Basic-leucine zipper (bZIP) transcription factor (InterPro:IPR004827), bZIP transcription f…	-1.29225	FALSE	Encodes TGA1, a redox-controlled regulator of systemic acquired resistance. TGA1 targets the activation sequence-1 (as-1) element of the promoter region of defense proteins. TGA1 are S-nitrosylated.
27.3.35	RNA.regulation of transcription.bZIP transcription factor family	m.101253	(loc_os05g48650.1 : 268.0) no description available & (at3g14880 : 122.0) FUNCTIONS IN: molecular_function unknown; INVOLVED IN: response to karrikin; BEST Arabidopsis thaliana protein match is: transcription factor-related (TAIR:AT4G18650.1); Has 30201 Blast hits to 17322 proteins in 780 species: Archae - 12; Bacteria - 1396; Metazoa - 17338; Fungi - 3422; Plants - 5037; Viruses - 0; Other Eukar…	-1.28388	FALSE	FUNCTIONS IN: molecular_function unknown
27.3.35	RNA.regulation of transcription.bZIP transcription factor family	m.39161	(loc_os09g10840.1 : 571.0) no description available & (at5g06839 : 335.0) bZIP transcription factor family protein; FUNCTIONS IN: DNA binding, sequence-specific DNA binding transcription factor activity; INVOLVED IN: regulation of transcription, DNA-dependent; EXPRESSED IN: leaf whorl, root, flower, seed; EXPRESSED DURING: 4 anthesis, petal differentiation and expansion stage, E expanded cotyledo…	-1.27392	FALSE	bZIP transcription factor family protein
27.3.35	RNA.regulation of transcription.bZIP transcription factor family	m.13159	(loc_os07g10890.1 : 382.0) no description available & (p25032|embp1_wheat : 172.0) DNA-binding protein EMBP-1 (Histone promoter-binding protein 1a(1)) (HBP-1a(1)) - Triticum aestivum (Wheat) & (at2g35530 : 108.0) Encodes a G group bZIP transcription factor family member that can bind cis elements with an ACGT core, such as G-box, Hex, C-box and As-1. The protein is localized in the nucleus and ca…	-1.26793	FALSE	DNA-binding protein EMBP-1 (Histone promoter-binding protein 1a(1)) (HBP-1a(1))
27.3.35	RNA.regulation of transcription.bZIP transcription factor family	m.126000	(loc_os01g46970.2 : 374.0) no description available & (q99089|cprf1_petcr : 155.0) Common plant regulatory factor CPRF-1 - Petroselinum crispum (Parsley) (Petroselinum hortense) & (at2g46270 : 143.0) encodes a bZIP G-box binding protein whose expression is induced by ABA. It has been shown to bind to Adh that contains the G-box and is induced by cold and water deprivation. GBF3 has been shown to …	-1.24208	FALSE	Common plant regulatory factor CPRF-1
27.3.35	RNA.regulation of transcription.bZIP transcription factor family	m.300203	(loc_os02g14910.1 : 310.0) no description available & (at3g58120 : 174.0) Encodes a member of the BZIP family of transcription factors. Forms heterodimers with the related protein AtbZIP34. Binds to G-boxes in vitro and is localized to the nucleus in onion epidermal cells.; BZIP61; FUNCTIONS IN: DNA binding, transcription activator activity, sequence-specific DNA binding transcription factor acti…	-1.21958	FALSE	Encodes a member of the BZIP family of transcription factors. Forms heterodimers with the related protein AtbZIP34. Binds to G-boxes in vitro and is localized to the nucleus in onion epidermal cells.
27.3.35	RNA.regulation of transcription.bZIP transcription factor family	m.53929	(loc_os08g43090.1 : 206.0) no description available & (at4g38900 : 165.0) Basic-leucine zipper (bZIP) transcription factor family protein; FUNCTIONS IN: DNA binding, sequence-specific DNA binding transcription factor activity; INVOLVED IN: regulation of transcription, DNA-dependent; LOCATED IN: nucleus; EXPRESSED IN: 24 plant structures; EXPRESSED DURING: 13 growth stages; CONTAINS InterPro DOMAI…	-1.16564	FALSE	Basic-leucine zipper (bZIP) transcription factor family protein
27.3.35	RNA.regulation of transcription.bZIP transcription factor family	m.218123	(loc_os08g07970.1 : 347.0) no description available & (at5g10030 : 282.0) Encodes a member of basic leucine zipper transcription gene family. Nomenclature according to Xiang, et al. (1997).; TGACG motif-binding factor 4 (TGA4); CONTAINS InterPro DOMAIN/s: Basic-leucine zipper (bZIP) transcription factor (InterPro:IPR004827), bZIP transcription factor, bZIP-1 (InterPro:IPR011616); BEST Arabidopsis…	-1.15035	FALSE	Encodes a member of basic leucine zipper transcription gene family. Nomenclature according to Xiang, et al. (1997).
27.3.35	RNA.regulation of transcription.bZIP transcription factor family	m.51020	(loc_os12g06010.1 : 137.0) no description available & (at1g19490 : 95.5) Basic-leucine zipper (bZIP) transcription factor family protein; FUNCTIONS IN: DNA binding, sequence-specific DNA binding transcription factor activity; INVOLVED IN: regulation of transcription, DNA-dependent; LOCATED IN: chloroplast; CONTAINS InterPro DOMAIN/s: Basic-leucine zipper (bZIP) transcription factor (InterPro:IPR0…	-1.14653	FALSE	Basic-leucine zipper (bZIP) transcription factor family protein
27.3.35	RNA.regulation of transcription.bZIP transcription factor family	m.263702	(loc_os05g01030.1 : 355.0) no description available & (at3g13900 : 328.0) ATPase E1-E2 type family protein / haloacid dehalogenase-like hydrolase family protein; FUNCTIONS IN: ATPase activity, coupled to transmembrane movement of ions, phosphorylative mechanism; INVOLVED IN: ATP biosynthetic process, phospholipid transport; LOCATED IN: integral to membrane, membrane; EXPRESSED IN: 16 plant struct…	-1.08767	FALSE	ATPase E1-E2 type family protein / haloacid dehalogenase-like hydrolase family protein
27.3.35	RNA.regulation of transcription.bZIP transcription factor family	m.65440	(loc_os03g58250.1 : 446.0) no description available & (q99090|cprf2_petcr : 152.0) Light-inducible protein CPRF-2 - Petroselinum crispum (Parsley) (Petroselinum hortense) & (at5g28770 : 123.0) bZIP protein BZO2H3 mRNA, partial cds; BZO2H3; FUNCTIONS IN: DNA binding, protein heterodimerization activity, sequence-specific DNA binding transcription factor activity; INVOLVED IN: regulation of transcr…	-1.08029	FALSE	Light-inducible protein CPRF-2
27.3.35	RNA.regulation of transcription.bZIP transcription factor family	m.189664	(loc_os05g34050.1 : 615.0) no description available & (at2g40950 : 306.0) bZIP17 appears to regulate transcription as part of a salt and osmotic stress response. zip17 mutants show enhanced inhibition of primary root elongation in response to NaCl. Several salt-responsive genes, such as ATHB-7 show a reduced transcriptional response to a salt treatment in zip17 mutant seedlings. myc:bZIP17 underg…	-1.08015	FALSE	bZIP17 appears to regulate transcription as part of a salt and osmotic stress response. zip17 mutants show enhanced inhibition of primary root elongation in response to NaCl. Several salt-responsive genes, such as ATHB-7 show a reduced transcriptional response to a salt treatment in zip17 mutant seedlings. myc:bZIP17 undergoes proteolytic processing in salt-treated wild type seedlings, but not in…
27.3.35	RNA.regulation of transcription.bZIP transcription factor family	m.121970	(loc_os09g31390.1 : 626.0) no description available & (at5g06839 : 400.0) bZIP transcription factor family protein; FUNCTIONS IN: DNA binding, sequence-specific DNA binding transcription factor activity; INVOLVED IN: regulation of transcription, DNA-dependent; EXPRESSED IN: leaf whorl, root, flower, seed; EXPRESSED DURING: 4 anthesis, petal differentiation and expansion stage, E expanded cotyledo…	-1.07487	FALSE	bZIP transcription factor family protein
27.3.35	RNA.regulation of transcription.bZIP transcription factor family	m.12236	(loc_os05g08980.4 : 103.0) no description available & (at1g27000 : 84.7) Protein of unknown function (DUF1664); CONTAINS InterPro DOMAIN/s: Protein of unknown function DUF1664 (InterPro:IPR012458); BEST Arabidopsis thaliana protein match is: Protein of unknown function (DUF1664) (TAIR:AT2G02730.2); Has 199 Blast hits to 190 proteins in 29 species: Archae - 0; Bacteria - 14; Metazoa - 2; Fungi - 2…	0	FALSE	Protein of unknown function (DUF1664)
27.3.35	RNA.regulation of transcription.bZIP transcription factor family	m.329779	(loc_os09g30478.1 : 152.0) no description available & (at1g27000 : 148.0) Protein of unknown function (DUF1664); CONTAINS InterPro DOMAIN/s: Protein of unknown function DUF1664 (InterPro:IPR012458); BEST Arabidopsis thaliana protein match is: Protein of unknown function (DUF1664) (TAIR:AT2G02730.2); Has 199 Blast hits to 190 proteins in 29 species: Archae - 0; Bacteria - 14; Metazoa - 2; Fungi - …	0	FALSE	Protein of unknown function (DUF1664)
27.3.35	RNA.regulation of transcription.bZIP transcription factor family	m.66466	(loc_os08g43090.1 : 92.4) no description available & (at4g38900 : 86.3) Basic-leucine zipper (bZIP) transcription factor family protein; FUNCTIONS IN: DNA binding, sequence-specific DNA binding transcription factor activity; INVOLVED IN: regulation of transcription, DNA-dependent; LOCATED IN: nucleus; EXPRESSED IN: 24 plant structures; EXPRESSED DURING: 13 growth stages; CONTAINS InterPro DOMAIN/…	-4.29949	TRUE	Basic-leucine zipper (bZIP) transcription factor family protein
27.3.35	RNA.regulation of transcription.bZIP transcription factor family	m.27575	(loc_os05g41540.1 : 221.0) no description available & (at2g16770 : 108.0) Basic-region leucine zipper (bZIP23) transcription factor involved in the adaptation to zinc deficiency. Binds ZDRE motifs.; bZIP23; FUNCTIONS IN: protein binding, DNA binding, sequence-specific DNA binding transcription factor activity; INVOLVED IN: cellular response to zinc ion, response to zinc ion; LOCATED IN: nucleus; …	1.00787	FALSE	Basic-region leucine zipper (bZIP23) transcription factor involved in the adaptation to zinc deficiency. Binds ZDRE motifs.
27.3.35	RNA.regulation of transcription.bZIP transcription factor family	m.144890	(p23922|hbp1a_wheat : 525.0) Transcription factor HBP-1a (Histone-specific transcription factor HBP1) - Triticum aestivum (Wheat) & (loc_os02g03580.2 : 441.0) no description available & (at1g32150 : 205.0) Encodes a G group bZIP transcription factor family member that can bind cis elements with an ACGT core, such as G-box, Hex, C-box and As-1. The protein is localized in the nucleus and can homod…	1.00914	FALSE	Transcription factor HBP-1a (Histone-specific transcription factor HBP1)
27.3.35	RNA.regulation of transcription.bZIP transcription factor family	m.37865	(q69il4|rf2a_orysa : 159.0) Transcription factor RF2a - Oryza sativa (Rice) & (loc_os09g34060.1 : 159.0) no description available & (at1g06070 : 135.0) Basic-leucine zipper (bZIP) transcription factor family protein; FUNCTIONS IN: DNA binding, sequence-specific DNA binding transcription factor activity; INVOLVED IN: regulation of transcription, DNA-dependent; LOCATED IN: chloroplast; EXPRESSED IN…	1.01175	FALSE	Transcription factor RF2a
27.3.35	RNA.regulation of transcription.bZIP transcription factor family	m.303875	(loc_os02g49560.1 : 232.0) no description available & (at3g30530 : 100.0) basic leucine-zipper 42 (bZIP42); FUNCTIONS IN: DNA binding, protein homodimerization activity, protein heterodimerization activity, sequence-specific DNA binding transcription factor activity; INVOLVED IN: regulation of transcription, DNA-dependent; EXPRESSED IN: inflorescence meristem, flower; EXPRESSED DURING: petal diff…	1.01756	FALSE	basic leucine-zipper 42 (bZIP42)
27.3.35	RNA.regulation of transcription.bZIP transcription factor family	m.245141	(loc_os11g05480.1 : 596.0) no description available & (at1g08320 : 397.0) bZIP transcription factor family protein; FUNCTIONS IN: DNA binding, sequence-specific DNA binding transcription factor activity; INVOLVED IN: regulation of transcription, DNA-dependent; EXPRESSED IN: 9 plant structures; EXPRESSED DURING: 6 growth stages; CONTAINS InterPro DOMAIN/s: Basic-leucine zipper (bZIP) transcription…	1.04664	FALSE	bZIP transcription factor family protein
27.3.35	RNA.regulation of transcription.bZIP transcription factor family	m.146275	(loc_os05g49420.1 : 403.0) no description available & (q99089|cprf1_petcr : 146.0) Common plant regulatory factor CPRF-1 - Petroselinum crispum (Parsley) (Petroselinum hortense) & (at2g46270 : 138.0) encodes a bZIP G-box binding protein whose expression is induced by ABA. It has been shown to bind to Adh that contains the G-box and is induced by cold and water deprivation. GBF3 has been shown to …	1.06357	FALSE	Common plant regulatory factor CPRF-1
27.3.35	RNA.regulation of transcription.bZIP transcription factor family	m.301631	(loc_os04g41820.1 : 241.0) no description available & (q69il4|rf2a_orysa : 173.0) Transcription factor RF2a - Oryza sativa (Rice) & (at1g06070 : 171.0) Basic-leucine zipper (bZIP) transcription factor family protein; FUNCTIONS IN: DNA binding, sequence-specific DNA binding transcription factor activity; INVOLVED IN: regulation of transcription, DNA-dependent; LOCATED IN: chloroplast; EXPRESSED IN…	1.10788	FALSE	Transcription factor RF2a
27.3.35	RNA.regulation of transcription.bZIP transcription factor family	m.106975	(loc_os01g64020.1 : 668.0) no description available & (at1g08320 : 371.0) bZIP transcription factor family protein; FUNCTIONS IN: DNA binding, sequence-specific DNA binding transcription factor activity; INVOLVED IN: regulation of transcription, DNA-dependent; EXPRESSED IN: 9 plant structures; EXPRESSED DURING: 6 growth stages; CONTAINS InterPro DOMAIN/s: Basic-leucine zipper (bZIP) transcription…	1.16576	FALSE	bZIP transcription factor family protein
27.3.35	RNA.regulation of transcription.bZIP transcription factor family	m.208049	(loc_os01g72970.1 : 501.0) no description available & (at1g21740 : 257.0) Protein of unknown function (DUF630 and DUF632); INVOLVED IN: N-terminal protein myristoylation; EXPRESSED IN: 10 plant structures; EXPRESSED DURING: F mature embryo stage, petal differentiation and expansion stage, E expanded cotyledon stage, D bilateral stage; CONTAINS InterPro DOMAIN/s: Protein of unknown function DUF630…	1.17015	FALSE	Protein of unknown function (DUF630 and DUF632)
27.3.35	RNA.regulation of transcription.bZIP transcription factor family	m.227320	(at5g06839 : 324.0) bZIP transcription factor family protein; FUNCTIONS IN: DNA binding, sequence-specific DNA binding transcription factor activity; INVOLVED IN: regulation of transcription, DNA-dependent; EXPRESSED IN: leaf whorl, root, flower, seed; EXPRESSED DURING: 4 anthesis, petal differentiation and expansion stage, E expanded cotyledon stage; CONTAINS InterPro DOMAIN/s: Basic-leucine zip…	1.17843	FALSE	bZIP transcription factor family protein
27.3.35	RNA.regulation of transcription.bZIP transcription factor family	m.110111	(loc_os05g03860.1 : 178.0) no description available & (p24068|ocs1_maize : 82.8) Ocs element-binding factor 1 (OCSBF-1) - Zea mays (Maize) & (at3g62420 : 80.1) Encodes a group-S bZIP transcription factor. Forms heterodimers with group-C bZIP transcription factors. The heterodimers bind to the ACTCAT cis-element of proline dehydrogenase gene.; basic region/leucine zipper motif 53 (BZIP53); FUNCTIO…	1.17936	FALSE	Ocs element-binding factor 1 (OCSBF-1)
27.3.35	RNA.regulation of transcription.bZIP transcription factor family	m.150172	(loc_os01g11350.1 : 299.0) no description available & (at3g58120 : 216.0) Encodes a member of the BZIP family of transcription factors. Forms heterodimers with the related protein AtbZIP34. Binds to G-boxes in vitro and is localized to the nucleus in onion epidermal cells.; BZIP61; FUNCTIONS IN: DNA binding, transcription activator activity, sequence-specific DNA binding transcription factor acti…	1.22517	FALSE	Encodes a member of the BZIP family of transcription factors. Forms heterodimers with the related protein AtbZIP34. Binds to G-boxes in vitro and is localized to the nucleus in onion epidermal cells.
27.3.35	RNA.regulation of transcription.bZIP transcription factor family	m.218016	(loc_os04g54474.1 : 438.0) no description available & (at5g10030 : 313.0) Encodes a member of basic leucine zipper transcription gene family. Nomenclature according to Xiang, et al. (1997).; TGACG motif-binding factor 4 (TGA4); CONTAINS InterPro DOMAIN/s: Basic-leucine zipper (bZIP) transcription factor (InterPro:IPR004827), bZIP transcription factor, bZIP-1 (InterPro:IPR011616); BEST Arabidopsis…	1.22901	FALSE	Encodes a member of basic leucine zipper transcription gene family. Nomenclature according to Xiang, et al. (1997).
27.3.35	RNA.regulation of transcription.bZIP transcription factor family	m.110699	(loc_os05g01030.1 : 421.0) no description available & (at3g27870 : 359.0) ATPase E1-E2 type family protein / haloacid dehalogenase-like hydrolase family protein; FUNCTIONS IN: ATPase activity, coupled to transmembrane movement of ions, phosphorylative mechanism; INVOLVED IN: metabolic process, ATP biosynthetic process, phospholipid transport; LOCATED IN: integral to membrane, membrane; EXPRESSED …	1.23037	FALSE	ATPase E1-E2 type family protein / haloacid dehalogenase-like hydrolase family protein
27.3.35	RNA.regulation of transcription.bZIP transcription factor family	m.311983	(loc_os01g59350.1 : 386.0) no description available & (q41558|hbp1c_wheat : 377.0) Transcription factor HBP-1b(c1) (Fragment) - Triticum aestivum (Wheat) & (at5g06950 : 351.0) Transcription factor of the B-ZIP family that has high affinity for C-box motifs. Interacts with NPR1 and may regulate PR gene expression. Phosphorylated by a CK2-like protein in vitro. Phosphorylation is enhanced by salicy…	1.25596	FALSE	Transcription factor HBP-1b(c1) (Fragment)
27.3.35	RNA.regulation of transcription.bZIP transcription factor family	m.144892	(p23922|hbp1a_wheat : 468.0) Transcription factor HBP-1a (Histone-specific transcription factor HBP1) - Triticum aestivum (Wheat) & (loc_os02g03580.2 : 409.0) no description available & (at1g32150 : 187.0) Encodes a G group bZIP transcription factor family member that can bind cis elements with an ACGT core, such as G-box, Hex, C-box and As-1. The protein is localized in the nucleus and can homod…	1.25958	FALSE	Transcription factor HBP-1a (Histone-specific transcription factor HBP1)
27.3.35	RNA.regulation of transcription.bZIP transcription factor family	m.112852	(loc_os12g37410.1 : 205.0) no description available & (p24068|ocs1_maize : 187.0) Ocs element-binding factor 1 (OCSBF-1) - Zea mays (Maize) & (at3g62420 : 105.0) Encodes a group-S bZIP transcription factor. Forms heterodimers with group-C bZIP transcription factors. The heterodimers bind to the ACTCAT cis-element of proline dehydrogenase gene.; basic region/leucine zipper motif 53 (BZIP53); FUNCT…	1.32349	FALSE	Ocs element-binding factor 1 (OCSBF-1)
27.3.35	RNA.regulation of transcription.bZIP transcription factor family	m.225304	(loc_os08g43090.1 : 307.0) no description available & (at4g38900 : 210.0) Basic-leucine zipper (bZIP) transcription factor family protein; FUNCTIONS IN: DNA binding, sequence-specific DNA binding transcription factor activity; INVOLVED IN: regulation of transcription, DNA-dependent; LOCATED IN: nucleus; EXPRESSED IN: 24 plant structures; EXPRESSED DURING: 13 growth stages; CONTAINS InterPro DOMAI…	1.35649	FALSE	Basic-leucine zipper (bZIP) transcription factor family protein
27.3.35	RNA.regulation of transcription.bZIP transcription factor family	m.95971	(loc_os06g45140.1 : 241.0) no description available & (at5g24800 : 105.0) Encodes bZIP protein BZO2H2.; basic leucine zipper 9 (BZIP9); FUNCTIONS IN: DNA binding, protein heterodimerization activity, sequence-specific DNA binding transcription factor activity; INVOLVED IN: regulation of transcription, DNA-dependent; LOCATED IN: nucleus; EXPRESSED IN: 26 plant structures; EXPRESSED DURING: 13 grow…	1.41952	FALSE	Encodes bZIP protein BZO2H2.
27.3.35	RNA.regulation of transcription.bZIP transcription factor family	m.218064	(loc_os08g07970.1 : 320.0) no description available & (at5g10030 : 249.0) Encodes a member of basic leucine zipper transcription gene family. Nomenclature according to Xiang, et al. (1997).; TGACG motif-binding factor 4 (TGA4); CONTAINS InterPro DOMAIN/s: Basic-leucine zipper (bZIP) transcription factor (InterPro:IPR004827), bZIP transcription factor, bZIP-1 (InterPro:IPR011616); BEST Arabidopsis…	1.43585	FALSE	Encodes a member of basic leucine zipper transcription gene family. Nomenclature according to Xiang, et al. (1997).
27.3.35	RNA.regulation of transcription.bZIP transcription factor family	m.62522	(loc_os06g50310.1 : 321.0) no description available & (at4g35040 : 192.0) Basic-region leucine zipper (bZIP19) transcription factor involved in the adaptation to zinc deficiency. Binds ZDRE motifs.; bZIP19; FUNCTIONS IN: protein binding, DNA binding, sequence-specific DNA binding transcription factor activity; INVOLVED IN: cellular response to zinc ion, response to zinc ion; LOCATED IN: nucleus; …	1.43949	FALSE	Basic-region leucine zipper (bZIP19) transcription factor involved in the adaptation to zinc deficiency. Binds ZDRE motifs.
27.3.35	RNA.regulation of transcription.bZIP transcription factor family	m.123353	(loc_os03g03550.1 : 327.0) no description available & (at4g38900 : 219.0) Basic-leucine zipper (bZIP) transcription factor family protein; FUNCTIONS IN: DNA binding, sequence-specific DNA binding transcription factor activity; INVOLVED IN: regulation of transcription, DNA-dependent; LOCATED IN: nucleus; EXPRESSED IN: 24 plant structures; EXPRESSED DURING: 13 growth stages; CONTAINS InterPro DOMAI…	1.45074	FALSE	Basic-leucine zipper (bZIP) transcription factor family protein
27.3.35	RNA.regulation of transcription.bZIP transcription factor family	m.96172	(loc_os01g55150.1 : 302.0) no description available & (at2g42380 : 182.0) Encodes a member of the BZIP family of transcription factors. Forms heterodimers with the related protein AtbZIP61. Binds to G-boxes in vitro and is localized to the nucleus in onion epidermal cells.; BZIP34; FUNCTIONS IN: DNA binding, transcription activator activity, sequence-specific DNA binding transcription factor acti…	1.452	FALSE	Encodes a member of the BZIP family of transcription factors. Forms heterodimers with the related protein AtbZIP61. Binds to G-boxes in vitro and is localized to the nucleus in onion epidermal cells.
27.3.35	RNA.regulation of transcription.bZIP transcription factor family	m.75348	(loc_os01g06560.1 : 276.0) no description available & (at3g14880 : 90.5) FUNCTIONS IN: molecular_function unknown; INVOLVED IN: response to karrikin; BEST Arabidopsis thaliana protein match is: transcription factor-related (TAIR:AT4G18650.1); Has 30201 Blast hits to 17322 proteins in 780 species: Archae - 12; Bacteria - 1396; Metazoa - 17338; Fungi - 3422; Plants - 5037; Viruses - 0; Other Eukary…	1.47787	FALSE	FUNCTIONS IN: molecular_function unknown
27.3.35	RNA.regulation of transcription.bZIP transcription factor family	m.123357	(loc_os10g38820.1 : 395.0) no description available & (at4g38900 : 228.0) Basic-leucine zipper (bZIP) transcription factor family protein; FUNCTIONS IN: DNA binding, sequence-specific DNA binding transcription factor activity; INVOLVED IN: regulation of transcription, DNA-dependent; LOCATED IN: nucleus; EXPRESSED IN: 24 plant structures; EXPRESSED DURING: 13 growth stages; CONTAINS InterPro DOMAI…	1.4808	FALSE	Basic-leucine zipper (bZIP) transcription factor family protein
27.3.35	RNA.regulation of transcription.bZIP transcription factor family	m.106971	(loc_os06g15480.2 : 364.0) no description available & (q41558|hbp1c_wheat : 288.0) Transcription factor HBP-1b(c1) (Fragment) - Triticum aestivum (Wheat) & (at1g68640 : 268.0) Encodes bZIP-transcription factor. Mutant plants have extra floral organs. PAN is essential for AG activation in early flowers of short-day-grown plants.; PERIANTHIA (PAN); CONTAINS InterPro DOMAIN/s: Basic-leucine zipper (…	1.51582	FALSE	Transcription factor HBP-1b(c1) (Fragment)
27.3.35	RNA.regulation of transcription.bZIP transcription factor family	m.213446	(loc_os09g37040.1 : 873.0) no description available & (at1g21740 : 248.0) Protein of unknown function (DUF630 and DUF632); INVOLVED IN: N-terminal protein myristoylation; EXPRESSED IN: 10 plant structures; EXPRESSED DURING: F mature embryo stage, petal differentiation and expansion stage, E expanded cotyledon stage, D bilateral stage; CONTAINS InterPro DOMAIN/s: Protein of unknown function DUF630…	1.54692	FALSE	Protein of unknown function (DUF630 and DUF632)
27.3.35	RNA.regulation of transcription.bZIP transcription factor family	m.203997	(p25032|embp1_wheat : 290.0) DNA-binding protein EMBP-1 (Histone promoter-binding protein 1a(1)) (HBP-1a(1)) - Triticum aestivum (Wheat) & (loc_os07g10890.1 : 197.0) no description available & (at2g35530 : 108.0) Encodes a G group bZIP transcription factor family member that can bind cis elements with an ACGT core, such as G-box, Hex, C-box and As-1. The protein is localized in the nucleus and ca…	1.54845	FALSE	DNA-binding protein EMBP-1 (Histone promoter-binding protein 1a(1)) (HBP-1a(1))
27.3.35	RNA.regulation of transcription.bZIP transcription factor family	m.171460	(q69il4|rf2a_orysa : 324.0) Transcription factor RF2a - Oryza sativa (Rice) & (loc_os09g34060.1 : 324.0) no description available & (at1g06070 : 216.0) Basic-leucine zipper (bZIP) transcription factor family protein; FUNCTIONS IN: DNA binding, sequence-specific DNA binding transcription factor activity; INVOLVED IN: regulation of transcription, DNA-dependent; LOCATED IN: chloroplast; EXPRESSED IN…	1.69721	FALSE	Transcription factor RF2a
27.3.35	RNA.regulation of transcription.bZIP transcription factor family	m.123361	(loc_os10g38820.1 : 445.0) no description available & (at4g38900 : 225.0) Basic-leucine zipper (bZIP) transcription factor family protein; FUNCTIONS IN: DNA binding, sequence-specific DNA binding transcription factor activity; INVOLVED IN: regulation of transcription, DNA-dependent; LOCATED IN: nucleus; EXPRESSED IN: 24 plant structures; EXPRESSED DURING: 13 growth stages; CONTAINS InterPro DOMAI…	1.71879	FALSE	Basic-leucine zipper (bZIP) transcription factor family protein
27.3.35	RNA.regulation of transcription.bZIP transcription factor family	m.48781	(loc_os01g64730.1 : 204.0) no description available & (at1g03970 : 105.0) encodes a basic leucine zipper G-box binding factor that can bind to G-box motifs only as heterodimers with GBF2 or GBF3. A single amino acid change can confer G-box binding as homodimers.; G-box binding factor 4 (GBF4); FUNCTIONS IN: sequence-specific DNA binding, DNA binding, sequence-specific DNA binding transcription fa…	1.72113	FALSE	encodes a basic leucine zipper G-box binding factor that can bind to G-box motifs only as heterodimers with GBF2 or GBF3. A single amino acid change can confer G-box binding as homodimers.
27.3.35	RNA.regulation of transcription.bZIP transcription factor family	m.99684	(loc_os07g44950.1 : 553.0) no description available & (at2g40950 : 241.0) bZIP17 appears to regulate transcription as part of a salt and osmotic stress response. zip17 mutants show enhanced inhibition of primary root elongation in response to NaCl. Several salt-responsive genes, such as ATHB-7 show a reduced transcriptional response to a salt treatment in zip17 mutant seedlings. myc:bZIP17 underg…	1.80847	FALSE	bZIP17 appears to regulate transcription as part of a salt and osmotic stress response. zip17 mutants show enhanced inhibition of primary root elongation in response to NaCl. Several salt-responsive genes, such as ATHB-7 show a reduced transcriptional response to a salt treatment in zip17 mutant seedlings. myc:bZIP17 undergoes proteolytic processing in salt-treated wild type seedlings, but not in…
27.3.35	RNA.regulation of transcription.bZIP transcription factor family	m.275673	(loc_os02g16680.1 : 347.0) no description available & (at5g24800 : 134.0) Encodes bZIP protein BZO2H2.; basic leucine zipper 9 (BZIP9); FUNCTIONS IN: DNA binding, protein heterodimerization activity, sequence-specific DNA binding transcription factor activity; INVOLVED IN: regulation of transcription, DNA-dependent; LOCATED IN: nucleus; EXPRESSED IN: 26 plant structures; EXPRESSED DURING: 13 grow…	1.83214	FALSE	Encodes bZIP protein BZO2H2.
27.3.35	RNA.regulation of transcription.bZIP transcription factor family	m.61696	(loc_os02g10860.1 : 172.0) no description available & (at5g11260 : 140.0) Basic leucine zipper (bZIP) transcription factor. Nuclear localization. Involved in light-regulated transcriptional activation of G-box-containing promoters. Negatively regulated by Cop1. Although cytokinins do not appear to affect the genes promoter activity, they appear to stabilize the protein. HY5 plays a role in anthoc…	1.85908	FALSE	Basic leucine zipper (bZIP) transcription factor. Nuclear localization. Involved in light-regulated transcriptional activation of G-box-containing promoters. Negatively regulated by Cop1. Although cytokinins do not appear to affect the genes promoter activity, they appear to stabilize the protein. HY5 plays a role in anthocyanin accumulation in far-red light and blue light, but not in red light o…
27.3.35	RNA.regulation of transcription.bZIP transcription factor family	m.188334	(loc_os03g20650.1 : 164.0) no description available & (at2g41070 : 87.0) Transcription factor homologous to ABI5. Regulates AtEm1 expression by binding directly at the AtEm1 promoter. Located in the nucleus and expressed during seed maturation in the cotyledons and later in the whole embryo.; ENHANCED EM LEVEL (EEL); FUNCTIONS IN: DNA binding, sequence-specific DNA binding transcription factor ac…	1.9154	FALSE	Transcription factor homologous to ABI5. Regulates AtEm1 expression by binding directly at the AtEm1 promoter. Located in the nucleus and expressed during seed maturation in the cotyledons and later in the whole embryo.
27.3.35	RNA.regulation of transcription.bZIP transcription factor family	m.39163	(loc_os09g10840.1 : 169.0) no description available & (at5g06839 : 142.0) bZIP transcription factor family protein; FUNCTIONS IN: DNA binding, sequence-specific DNA binding transcription factor activity; INVOLVED IN: regulation of transcription, DNA-dependent; EXPRESSED IN: leaf whorl, root, flower, seed; EXPRESSED DURING: 4 anthesis, petal differentiation and expansion stage, E expanded cotyledo…	2.09327	FALSE	bZIP transcription factor family protein
27.3.35	RNA.regulation of transcription.bZIP transcription factor family	m.78088	(loc_os06g41770.1 : 310.0) no description available & (at1g42990 : 115.0) AtbZIP60 consists of a bZIP DNA binding domain followed by a putative transmembrane domain. GFP fusions containing the first 260 amino acids (AtbZIP60deltaC) are nuclear-localized. AtbZIP60 is upregulated by the addition of tunicamycin (ER stress response inductor), DTT (inhibitor of disulfide bond formation) and azetin-2-c…	2.11686	TRUE	AtbZIP60 consists of a bZIP DNA binding domain followed by a putative transmembrane domain. GFP fusions containing the first 260 amino acids (AtbZIP60deltaC) are nuclear-localized. AtbZIP60 is upregulated by the addition of tunicamycin (ER stress response inductor), DTT (inhibitor of disulfide bond formation) and azetin-2-carboxylate (proline analog perturbing protein structure). Upon ER stress t…
27.3.35	RNA.regulation of transcription.bZIP transcription factor family	m.56323	(loc_os01g07880.1 : 151.0) no description available & (at5g11260 : 107.0) Basic leucine zipper (bZIP) transcription factor. Nuclear localization. Involved in light-regulated transcriptional activation of G-box-containing promoters. Negatively regulated by Cop1. Although cytokinins do not appear to affect the genes promoter activity, they appear to stabilize the protein. HY5 plays a role in anthoc…	2.1254	TRUE	Basic leucine zipper (bZIP) transcription factor. Nuclear localization. Involved in light-regulated transcriptional activation of G-box-containing promoters. Negatively regulated by Cop1. Although cytokinins do not appear to affect the genes promoter activity, they appear to stabilize the protein. HY5 plays a role in anthocyanin accumulation in far-red light and blue light, but not in red light o…
27.3.35	RNA.regulation of transcription.bZIP transcription factor family	m.48782	(loc_os07g48660.1 : 188.0) no description available & (at2g41070 : 125.0) Transcription factor homologous to ABI5. Regulates AtEm1 expression by binding directly at the AtEm1 promoter. Located in the nucleus and expressed during seed maturation in the cotyledons and later in the whole embryo.; ENHANCED EM LEVEL (EEL); FUNCTIONS IN: DNA binding, sequence-specific DNA binding transcription factor a…	2.36074	TRUE	Transcription factor homologous to ABI5. Regulates AtEm1 expression by binding directly at the AtEm1 promoter. Located in the nucleus and expressed during seed maturation in the cotyledons and later in the whole embryo.
CO-like
27.3.7	RNA.regulation of transcription.C2C2(Zn) CO-like, Constans-like zinc finger family	m.277316	(loc_os06g16370.1 : 144.0) no description available & (at3g02380 : 102.0) homologous to the flowering-time gene CONSTANS (CO) encoding zinc-finger proteins; CONSTANS-like 2 (COL2); FUNCTIONS IN: sequence-specific DNA binding transcription factor activity, zinc ion binding; INVOLVED IN: regulation of flower development; LOCATED IN: intracellular; EXPRESSED IN: 20 plant structures; EXPRESSED DURING…	-2.67524	TRUE	homologous to the flowering-time gene CONSTANS (CO) encoding zinc-finger proteins
27.3.7	RNA.regulation of transcription.C2C2(Zn) CO-like, Constans-like zinc finger family	m.110531	(loc_os05g11510.1 : 182.0) no description available & (at1g78600 : 124.0) light-regulated zinc finger protein 1 (LZF1); CONTAINS InterPro DOMAIN/s: Zinc finger, B-box (InterPro:IPR000315); BEST Arabidopsis thaliana protein match is: B-box zinc finger family protein (TAIR:AT1G06040.1). & (reliability: 248.0) & (original description: g.110531 ORF g.110531 m.110531 type:internal len:194 (-) comp8855…	-1.88384	FALSE	light-regulated zinc finger protein 1 (LZF1)
27.3.7	RNA.regulation of transcription.C2C2(Zn) CO-like, Constans-like zinc finger family	m.46070	(loc_os09g35880.1 : 375.0) no description available & (at4g38960 : 231.0) B-box type zinc finger family protein; FUNCTIONS IN: sequence-specific DNA binding transcription factor activity, zinc ion binding; INVOLVED IN: regulation of transcription; LOCATED IN: endomembrane system, intracellular; EXPRESSED IN: 18 plant structures; EXPRESSED DURING: 8 growth stages; CONTAINS InterPro DOMAIN/s: Zinc …	-1.78153	FALSE	B-box type zinc finger family protein
27.3.7	RNA.regulation of transcription.C2C2(Zn) CO-like, Constans-like zinc finger family	m.100050	(loc_os06g05890.1 : 432.0) no description available & (at1g78600 : 126.0) light-regulated zinc finger protein 1 (LZF1); CONTAINS InterPro DOMAIN/s: Zinc finger, B-box (InterPro:IPR000315); BEST Arabidopsis thaliana protein match is: B-box zinc finger family protein (TAIR:AT1G06040.1). & (reliability: 252.0) & (original description: g.100050 ORF g.100050 m.100050 type:5prime_partial len:371 (+) co…	-1.52791	FALSE	light-regulated zinc finger protein 1 (LZF1)
27.3.7	RNA.regulation of transcription.C2C2(Zn) CO-like, Constans-like zinc finger family	m.37749	(loc_os06g19444.1 : 530.0) no description available & (at3g07650 : 283.0) This gene belongs to the CO (CONSTANS) gene family. This gene family is divided in three subgroups: groups III, to which COL9 belongs, is characterised by one B-box (supposed to regulate protein-protein interactions) and a second diverged zinc finger. COL9 downregulates expression of CO (CONSTANS) as well as FT and SOC1 whi…	-1.40374	FALSE	This gene belongs to the CO (CONSTANS) gene family. This gene family is divided in three subgroups: groups III, to which COL9 belongs, is characterised by one B-box (supposed to regulate protein-protein interactions) and a second diverged zinc finger. COL9 downregulates expression of CO (CONSTANS) as well as FT and SOC1 which are known regulatory targets of CO.
27.3.7	RNA.regulation of transcription.C2C2(Zn) CO-like, Constans-like zinc finger family	m.129252	(loc_os07g47140.1 : 321.0) no description available & (at2g47890 : 121.0) B-box type zinc finger protein with CCT domain; FUNCTIONS IN: sequence-specific DNA binding transcription factor activity, zinc ion binding; INVOLVED IN: regulation of transcription; LOCATED IN: intracellular; EXPRESSED IN: stem, inflorescence meristem, root, flower, stamen; EXPRESSED DURING: 4 anthesis, petal differentiati…	-1.16018	FALSE	B-box type zinc finger protein with CCT domain
27.3.7	RNA.regulation of transcription.C2C2(Zn) CO-like, Constans-like zinc finger family	m.49605	(loc_os02g49230.5 : 482.0) no description available & (at5g48250 : 251.0) B-box type zinc finger protein with CCT domain; FUNCTIONS IN: sequence-specific DNA binding transcription factor activity, zinc ion binding; LOCATED IN: plasma membrane; EXPRESSED IN: 23 plant structures; EXPRESSED DURING: 13 growth stages; CONTAINS InterPro DOMAIN/s: CCT domain (InterPro:IPR010402), Zinc finger, B-box (Int…	-1.05136	FALSE	B-box type zinc finger protein with CCT domain
27.3.7	RNA.regulation of transcription.C2C2(Zn) CO-like, Constans-like zinc finger family	m.227570	(loc_os02g49880.1 : 402.0) no description available & (at1g25440 : 179.0) B-box type zinc finger protein with CCT domain; FUNCTIONS IN: sequence-specific DNA binding transcription factor activity, zinc ion binding; INVOLVED IN: regulation of transcription; LOCATED IN: membrane; EXPRESSED IN: leaf; CONTAINS InterPro DOMAIN/s: CCT domain (InterPro:IPR010402), Zinc finger, B-box (InterPro:IPR000315)…	1.01451	FALSE	B-box type zinc finger protein with CCT domain
27.3.7	RNA.regulation of transcription.C2C2(Zn) CO-like, Constans-like zinc finger family	m.122010	(loc_os04g42020.1 : 342.0) no description available & (at5g57660 : 190.0) CONSTANS-like 5 (COL5); FUNCTIONS IN: sequence-specific DNA binding transcription factor activity, zinc ion binding; INVOLVED IN: regulation of transcription; LOCATED IN: intracellular; EXPRESSED IN: 23 plant structures; EXPRESSED DURING: 13 growth stages; CONTAINS InterPro DOMAIN/s: CCT domain (InterPro:IPR010402), Zinc fi…	1.37522	FALSE	CONSTANS-like 5 (COL5)
27.3.7	RNA.regulation of transcription.C2C2(Zn) CO-like, Constans-like zinc finger family	m.12895	(loc_os10g32900.1 : 249.0) no description available & (at1g04500 : 144.0) CCT motif family protein; CONTAINS InterPro DOMAIN/s: CCT domain (InterPro:IPR010402); BEST Arabidopsis thaliana protein match is: CCT motif family protein (TAIR:AT2G33350.2); Has 1789 Blast hits to 1789 proteins in 111 species: Archae - 0; Bacteria - 6; Metazoa - 2; Fungi - 2; Plants - 1654; Viruses - 0; Other Eukaryotes -…	1.37929	FALSE	CCT motif family protein
27.3.7	RNA.regulation of transcription.C2C2(Zn) CO-like, Constans-like zinc finger family	m.45546	(loc_os08g42440.1 : 425.0) no description available & (at1g28050 : 90.9) B-box type zinc finger protein with CCT domain; FUNCTIONS IN: sequence-specific DNA binding transcription factor activity, zinc ion binding; INVOLVED IN: regulation of transcription; LOCATED IN: intracellular; EXPRESSED IN: 21 plant structures; EXPRESSED DURING: 13 growth stages; CONTAINS InterPro DOMAIN/s: CCT domain (Inter…	1.40531	FALSE	B-box type zinc finger protein with CCT domain
27.3.7	RNA.regulation of transcription.C2C2(Zn) CO-like, Constans-like zinc finger family	m.100051	(loc_os06g49880.2 : 309.0) no description available & (at1g75540 : 160.0) salt tolerance homolog2 (STH2); FUNCTIONS IN: sequence-specific DNA binding transcription factor activity, zinc ion binding; LOCATED IN: intracellular; EXPRESSED IN: 16 plant structures; EXPRESSED DURING: 8 growth stages; CONTAINS InterPro DOMAIN/s: Zinc finger, B-box (InterPro:IPR000315); BEST Arabidopsis thaliana protein …	1.5755	FALSE	salt tolerance homolog2 (STH2)
27.3.7	RNA.regulation of transcription.C2C2(Zn) CO-like, Constans-like zinc finger family	m.227593	(loc_os03g50310.1 : 460.0) no description available & (at1g68520 : 184.0) B-box type zinc finger protein with CCT domain; FUNCTIONS IN: sequence-specific DNA binding transcription factor activity, zinc ion binding; INVOLVED IN: regulation of transcription; LOCATED IN: intracellular; EXPRESSED IN: 21 plant structures; EXPRESSED DURING: 13 growth stages; CONTAINS InterPro DOMAIN/s: CCT domain (Inte…	1.66517	FALSE	B-box type zinc finger protein with CCT domain
27.3.7	RNA.regulation of transcription.C2C2(Zn) CO-like, Constans-like zinc finger family	m.227575	(loc_os06g15330.1 : 427.0) no description available & (at1g25440 : 208.0) B-box type zinc finger protein with CCT domain; FUNCTIONS IN: sequence-specific DNA binding transcription factor activity, zinc ion binding; INVOLVED IN: regulation of transcription; LOCATED IN: membrane; EXPRESSED IN: leaf; CONTAINS InterPro DOMAIN/s: CCT domain (InterPro:IPR010402), Zinc finger, B-box (InterPro:IPR000315)…	1.79799	FALSE	B-box type zinc finger protein with CCT domain
27.3.7	RNA.regulation of transcription.C2C2(Zn) CO-like, Constans-like zinc finger family	m.11000	(loc_os02g43170.1 : 158.0) no description available & (at1g75540 : 89.4) salt tolerance homolog2 (STH2); FUNCTIONS IN: sequence-specific DNA binding transcription factor activity, zinc ion binding; LOCATED IN: intracellular; EXPRESSED IN: 16 plant structures; EXPRESSED DURING: 8 growth stages; CONTAINS InterPro DOMAIN/s: Zinc finger, B-box (InterPro:IPR000315); BEST Arabidopsis thaliana protein m…	1.92581	FALSE	salt tolerance homolog2 (STH2)
27.3.7	RNA.regulation of transcription.C2C2(Zn) CO-like, Constans-like zinc finger family	m.67593	(loc_os03g22770.1 : 473.0) no description available & (at2g47890 : 156.0) B-box type zinc finger protein with CCT domain; FUNCTIONS IN: sequence-specific DNA binding transcription factor activity, zinc ion binding; INVOLVED IN: regulation of transcription; LOCATED IN: intracellular; EXPRESSED IN: stem, inflorescence meristem, root, flower, stamen; EXPRESSED DURING: 4 anthesis, petal differentiati…	2.0026	TRUE	B-box type zinc finger protein with CCT domain
27.3.7	RNA.regulation of transcription.C2C2(Zn) CO-like, Constans-like zinc finger family	m.122018	(loc_os04g42020.1 : 252.0) no description available & (at5g24930 : 130.0) CONSTANS-like 4 (COL4); FUNCTIONS IN: sequence-specific DNA binding transcription factor activity, zinc ion binding; INVOLVED IN: regulation of transcription; LOCATED IN: intracellular, chloroplast; EXPRESSED IN: 21 plant structures; EXPRESSED DURING: 13 growth stages; CONTAINS InterPro DOMAIN/s: CCT domain (InterPro:IPR010…	2.00839	TRUE	CONSTANS-like 4 (COL4)
27.3.7	RNA.regulation of transcription.C2C2(Zn) CO-like, Constans-like zinc finger family	m.110529	(loc_os05g11510.1 : 242.0) no description available & (at1g78600 : 124.0) light-regulated zinc finger protein 1 (LZF1); CONTAINS InterPro DOMAIN/s: Zinc finger, B-box (InterPro:IPR000315); BEST Arabidopsis thaliana protein match is: B-box zinc finger family protein (TAIR:AT1G06040.1). & (reliability: 248.0) & (original description: g.110529 ORF g.110529 m.110529 type:internal len:293 (-) comp8855…	2.36504	TRUE	light-regulated zinc finger protein 1 (LZF1)
27.3.7	RNA.regulation of transcription.C2C2(Zn) CO-like, Constans-like zinc finger family	m.101257	(loc_os04g45690.1 : 122.0) no description available & (at4g39070 : 83.2) B-box zinc finger family protein; FUNCTIONS IN: sequence-specific DNA binding transcription factor activity, zinc ion binding; INVOLVED IN: response to karrikin, response to chitin, regulation of transcription; LOCATED IN: intracellular; EXPRESSED IN: 16 plant structures; EXPRESSED DURING: 10 growth stages; CONTAINS InterPro…	2.47922	TRUE	B-box zinc finger family protein
27.3.7	RNA.regulation of transcription.C2C2(Zn) CO-like, Constans-like zinc finger family	m.101261	(loc_os04g45690.1 : 177.0) no description available & (at4g39070 : 83.2) B-box zinc finger family protein; FUNCTIONS IN: sequence-specific DNA binding transcription factor activity, zinc ion binding; INVOLVED IN: response to karrikin, response to chitin, regulation of transcription; LOCATED IN: intracellular; EXPRESSED IN: 16 plant structures; EXPRESSED DURING: 10 growth stages; CONTAINS InterPro…	2.55649	TRUE	B-box zinc finger family protein
[truncated: 2,421 more rows]
