# Supplementary material for: Fungal endophyte infection of ryegrass reprograms host metabolism and alters development
Source: New Phytol. 2015 Aug 25;208(4):1227–40. doi: 10.1111/nph.13614 (PMC5049663; doi:10.1111/nph.13614)
Supplement: Supplementary file 6 — Table S5 Annotations of the genes predicted to encode for enzymes involved in nucleotide metabolism [file NPH-208-1227-s006.xlsx]

## Sheet: Table S3
Table S5: Annotations of the genes predicted to encode for enzymes involved in nucleotide metabolism
BINCODE, NAME and DESCRIPTION refers to the output of Mercator analysis. The “significant” column correspond to a DegSeq Qvalue < 0.05. The “function” column is extracted from the Mercator analysis. The IDENTIFIER is the ryegrass ESTs identifer
BINCODE	NAME	IDENTIFIER	DESCRIPTION	FOLD	Significant	Function
Degradation
23.2	nucleotide metabolism.degradation	m.158020	(loc_os05g33644.1 : 417.0) no description available & (at5g18860 : 328.0) inosine-uridine preferring nucleoside hydrolase family protein; FUNCTIONS IN: hydrolase activity; INVOLVED IN: biological_process unknown; LOCATED IN: cell wall; CONTAINS InterPro DOMAIN/s: Inosine/uridine-preferring nucleoside hydrolase (InterPro:IPR001910); BEST Arabidopsis thaliana protein match is: Inosine-uridine prefe…	-7.39211	TRUE	inosine-uridine preferring nucleoside hydrolase family protein
23.2	nucleotide metabolism.degradation	m.103050	(loc_os07g46630.1 : 337.0) no description available & (at4g04880 : 251.0) adenosine/AMP deaminase family protein; FUNCTIONS IN: deaminase activity; INVOLVED IN: purine ribonucleoside monophosphate biosynthetic process; LOCATED IN: cellular_component unknown; EXPRESSED IN: 22 plant structures; EXPRESSED DURING: 13 growth stages; CONTAINS InterPro DOMAIN/s: Adenosine/AMP deaminase (InterPro:IPR0013…	-4.23824	TRUE	adenosine/AMP deaminase family protein
23.2	nucleotide metabolism.degradation	m.79003	(loc_os11g03290.1 : 631.0) no description available & (p52914|ntpa_pea : 412.0) Nucleoside-triphosphatase (EC 3.6.1.15) (Nucleoside triphosphate phosphohydrolase) (NTPase) (Apyrase) - Pisum sativum (Garden pea) & (at3g04080 : 397.0) Encodes an enzyme with ATPase and ADPase activity (an apyrase) that when mutated in combination with ATAPY2 causes a complete inhibition of pollen germination.; apyra…	-3.88478	TRUE	Nucleoside-triphosphatase (EC 3.6.1.15) (Nucleoside triphosphate phosphohydrolase) (NTPase) (Apyrase)
23.2	nucleotide metabolism.degradation	m.158031	(loc_os05g33644.1 : 763.0) no description available & (at5g18860 : 587.0) inosine-uridine preferring nucleoside hydrolase family protein; FUNCTIONS IN: hydrolase activity; INVOLVED IN: biological_process unknown; LOCATED IN: cell wall; CONTAINS InterPro DOMAIN/s: Inosine/uridine-preferring nucleoside hydrolase (InterPro:IPR001910); BEST Arabidopsis thaliana protein match is: Inosine-uridine prefe…	-3.7562	TRUE	inosine-uridine preferring nucleoside hydrolase family protein
23.2	nucleotide metabolism.degradation	m.158030	(loc_os05g33644.1 : 167.0) no description available & (at5g18860 : 142.0) inosine-uridine preferring nucleoside hydrolase family protein; FUNCTIONS IN: hydrolase activity; INVOLVED IN: biological_process unknown; LOCATED IN: cell wall; CONTAINS InterPro DOMAIN/s: Inosine/uridine-preferring nucleoside hydrolase (InterPro:IPR001910); BEST Arabidopsis thaliana protein match is: Inosine-uridine prefe…	-3.66253	TRUE	inosine-uridine preferring nucleoside hydrolase family protein
23.2	nucleotide metabolism.degradation	m.79002	(loc_os11g03290.1 : 622.0) no description available & (p52914|ntpa_pea : 412.0) Nucleoside-triphosphatase (EC 3.6.1.15) (Nucleoside triphosphate phosphohydrolase) (NTPase) (Apyrase) - Pisum sativum (Garden pea) & (at3g04080 : 392.0) Encodes an enzyme with ATPase and ADPase activity (an apyrase) that when mutated in combination with ATAPY2 causes a complete inhibition of pollen germination.; apyra…	-3.48289	TRUE	Nucleoside-triphosphatase (EC 3.6.1.15) (Nucleoside triphosphate phosphohydrolase) (NTPase) (Apyrase)
23.2	nucleotide metabolism.degradation	m.63597	(loc_os06g29430.1 : 1370.0) no description available & (at1g68720 : 355.0) Encodes the chloroplastic A-to-I tRNA editing enzyme.; tRNA arginine adenosine deaminase (TADA); FUNCTIONS IN: hydrolase activity, tRNA-specific adenosine deaminase activity, zinc ion binding; INVOLVED IN: tRNA wobble adenosine to inosine editing; LOCATED IN: chloroplast, plasma membrane; EXPRESSED IN: 23 plant structures;…	-3.00704	TRUE	Encodes the chloroplastic A-to-I tRNA editing enzyme.
23.2	nucleotide metabolism.degradation	m.77230	(loc_os03g21120.1 : 501.0) no description available & (at5g18280 : 377.0) Encodes an enzyme with ATPase and ADPase activity (an apyrase) that when mutated in combination with ATAPY1 causes a complete inhibition of pollen germination.; apyrase 2 (APY2); CONTAINS InterPro DOMAIN/s: Nucleoside phosphatase GDA1/CD39 (InterPro:IPR000407); BEST Arabidopsis thaliana protein match is: apyrase 1 (TAIR:AT3…	-2.89277	TRUE	Encodes an enzyme with ATPase and ADPase activity (an apyrase) that when mutated in combination with ATAPY1 causes a complete inhibition of pollen germination.
23.2	nucleotide metabolism.degradation	m.299576	(q84np7|ampd_orysa : 1370.0) Probable AMP deaminase (EC 3.5.4.6) - Oryza sativa (Rice) & (loc_os07g49270.1 : 1370.0) no description available & (at2g38280 : 1123.0) Encodes a protein with in vitro AMP deaminase activity that is involved in embryogenesis. Homozygous mutant embryos fail to develop past the zygote stage.; EMBRYONIC FACTOR1 (FAC1); FUNCTIONS IN: AMP deaminase activity; INVOLVED IN: p…	-2.80186	TRUE	Probable AMP deaminase (EC 3.5.4.6)
23.2	nucleotide metabolism.degradation	m.114062	(loc_os03g26080.1 : 700.0) no description available & (at2g02970 : 434.0) GDA1/CD39 nucleoside phosphatase family protein; FUNCTIONS IN: hydrolase activity; INVOLVED IN: biological_process unknown; EXPRESSED IN: 24 plant structures; EXPRESSED DURING: 15 growth stages; CONTAINS InterPro DOMAIN/s: Nucleoside phosphatase GDA1/CD39 (InterPro:IPR000407); BEST Arabidopsis thaliana protein match is: GDA…	-2.50368	TRUE	GDA1/CD39 nucleoside phosphatase family protein
23.2	nucleotide metabolism.degradation	m.300154	(loc_os03g31550.1 : 2297.0) no description available & (at4g34890 : 1877.0) Encodes a xanthine dehydrogenase, involved in purine catabolism. Ubiquitously expressed, but the transcript level is altered during aging, senescence, salt and cold stress, ABA treatment, and dark treatment. RNAi lines that suppress both XDH1 and XDH2 produce small plants with reduced fertility and accelerated leaf senesc…	-2.36073	TRUE	Encodes a xanthine dehydrogenase, involved in purine catabolism. Ubiquitously expressed, but the transcript level is altered during aging, senescence, salt and cold stress, ABA treatment, and dark treatment. RNAi lines that suppress both XDH1 and XDH2 produce small plants with reduced fertility and accelerated leaf senescence. Role in drought tolerance.
23.2	nucleotide metabolism.degradation	m.103051	(loc_os07g46630.1 : 626.0) no description available & (at4g04880 : 457.0) adenosine/AMP deaminase family protein; FUNCTIONS IN: deaminase activity; INVOLVED IN: purine ribonucleoside monophosphate biosynthetic process; LOCATED IN: cellular_component unknown; EXPRESSED IN: 22 plant structures; EXPRESSED DURING: 13 growth stages; CONTAINS InterPro DOMAIN/s: Adenosine/AMP deaminase (InterPro:IPR0013…	-2.23598	TRUE	adenosine/AMP deaminase family protein
23.2	nucleotide metabolism.degradation	m.76745	(q84np7|ampd_orysa : 563.0) Probable AMP deaminase (EC 3.5.4.6) - Oryza sativa (Rice) & (loc_os07g49270.1 : 563.0) no description available & (at2g38280 : 553.0) Encodes a protein with in vitro AMP deaminase activity that is involved in embryogenesis. Homozygous mutant embryos fail to develop past the zygote stage.; EMBRYONIC FACTOR1 (FAC1); FUNCTIONS IN: AMP deaminase activity; INVOLVED IN: puri…	-2.17994	TRUE	Probable AMP deaminase (EC 3.5.4.6)
23.2	nucleotide metabolism.degradation	m.11070	(loc_os05g33644.1 : 1108.0) no description available & (at5g18860 : 1059.0) inosine-uridine preferring nucleoside hydrolase family protein; FUNCTIONS IN: hydrolase activity; INVOLVED IN: biological_process unknown; LOCATED IN: cell wall; CONTAINS InterPro DOMAIN/s: Inosine/uridine-preferring nucleoside hydrolase (InterPro:IPR001910); BEST Arabidopsis thaliana protein match is: Inosine-uridine pre…	-2.10132	TRUE	inosine-uridine preferring nucleoside hydrolase family protein
23.2	nucleotide metabolism.degradation	m.50791	(loc_os11g03270.1 : 205.0) no description available & (p52914|ntpa_pea : 149.0) Nucleoside-triphosphatase (EC 3.6.1.15) (Nucleoside triphosphate phosphohydrolase) (NTPase) (Apyrase) - Pisum sativum (Garden pea) & (at5g18280 : 127.0) Encodes an enzyme with ATPase and ADPase activity (an apyrase) that when mutated in combination with ATAPY1 causes a complete inhibition of pollen germination.; apyra…	-2.07013	TRUE	Nucleoside-triphosphatase (EC 3.6.1.15) (Nucleoside triphosphate phosphohydrolase) (NTPase) (Apyrase)
23.2	nucleotide metabolism.degradation	m.11069	(loc_os05g33644.1 : 114.0) no description available & (at5g18860 : 96.3) inosine-uridine preferring nucleoside hydrolase family protein; FUNCTIONS IN: hydrolase activity; INVOLVED IN: biological_process unknown; LOCATED IN: cell wall; CONTAINS InterPro DOMAIN/s: Inosine/uridine-preferring nucleoside hydrolase (InterPro:IPR001910); BEST Arabidopsis thaliana protein match is: Inosine-uridine prefer…	-1.96517	FALSE	inosine-uridine preferring nucleoside hydrolase family protein
23.2	nucleotide metabolism.degradation	m.28173	(loc_os07g37220.1 : 577.0) no description available & (at4g05090 : 397.0) Inositol monophosphatase family protein; FUNCTIONS IN: 3(2'),5'-bisphosphate nucleotidase activity, inositol or phosphatidylinositol phosphatase activity; INVOLVED IN: sulfur metabolic process; LOCATED IN: chloroplast; EXPRESSED IN: 22 plant structures; EXPRESSED DURING: 13 growth stages; CONTAINS InterPro DOMAIN/s: Inosito…	-1.9193	FALSE	Inositol monophosphatase family protein
23.2	nucleotide metabolism.degradation	m.252833	(loc_os07g48430.1 : 477.0) no description available & (at5g18280 : 357.0) Encodes an enzyme with ATPase and ADPase activity (an apyrase) that when mutated in combination with ATAPY1 causes a complete inhibition of pollen germination.; apyrase 2 (APY2); CONTAINS InterPro DOMAIN/s: Nucleoside phosphatase GDA1/CD39 (InterPro:IPR000407); BEST Arabidopsis thaliana protein match is: apyrase 1 (TAIR:AT3…	-1.76817	FALSE	Encodes an enzyme with ATPase and ADPase activity (an apyrase) that when mutated in combination with ATAPY1 causes a complete inhibition of pollen germination.
23.2.1.5	nucleotide metabolism.degradation.pyrimidine.beta-ureidopropionase	m.299022	(loc_os07g30170.1 : 728.0) no description available & (at5g64370 : 649.0) PYD3 encodes a beta-ureidopropionase which, when expressed in E. coli, has been shown to convert beta-ureidopropionate into beta-alanine. It localizes to the cytosol and plays an important role in uracil degradation.; beta-ureidopropionase (BETA-UP); FUNCTIONS IN: beta-ureidopropionase activity; INVOLVED IN: nitrogen compou…	-1.7378	FALSE	PYD3 encodes a beta-ureidopropionase which, when expressed in E. coli, has been shown to convert beta-ureidopropionate into beta-alanine. It localizes to the cytosol and plays an important role in uracil degradation.
23.2	nucleotide metabolism.degradation	m.254733	(loc_os10g21000.1 : 1214.0) no description available & (at4g19180 : 685.0) GDA1/CD39 nucleoside phosphatase family protein; FUNCTIONS IN: hydrolase activity; EXPRESSED IN: cultured cell; CONTAINS InterPro DOMAIN/s: Nucleoside phosphatase GDA1/CD39 (InterPro:IPR000407); BEST Arabidopsis thaliana protein match is: GDA1/CD39 nucleoside phosphatase family protein (TAIR:AT2G02970.1); Has 1352 Blast hi…	-1.71632	FALSE	GDA1/CD39 nucleoside phosphatase family protein
23.2	nucleotide metabolism.degradation	m.77231	(loc_os03g21120.1 : 176.0) no description available & (at3g04080 : 125.0) Encodes an enzyme with ATPase and ADPase activity (an apyrase) that when mutated in combination with ATAPY2 causes a complete inhibition of pollen germination.; apyrase 1 (APY1); CONTAINS InterPro DOMAIN/s: Nucleoside phosphatase GDA1/CD39 (InterPro:IPR000407); BEST Arabidopsis thaliana protein match is: apyrase 2 (TAIR:AT5…	-1.57733	FALSE	Encodes an enzyme with ATPase and ADPase activity (an apyrase) that when mutated in combination with ATAPY2 causes a complete inhibition of pollen germination.
23.2.1.2	nucleotide metabolism.degradation.pyrimidine.uridine nucleosidase	m.277950	(loc_os03g31170.1 : 575.0) no description available & (at1g05620 : 476.0) uridine-ribohydrolase 2 (URH2); FUNCTIONS IN: hydrolase activity, UDP-glucosyltransferase activity; INVOLVED IN: biological_process unknown; LOCATED IN: cellular_component unknown; EXPRESSED IN: 23 plant structures; EXPRESSED DURING: 15 growth stages; CONTAINS InterPro DOMAIN/s: Inosine/uridine-preferring nucleoside hydrola…	-1.51433	FALSE	uridine-ribohydrolase 2 (URH2)
23.2	nucleotide metabolism.degradation	m.146537	(loc_os02g56170.1 : 723.0) no description available & (at5g54390 : 466.0) Encodes a 3-phosphoadenosine-5'-phosphate (PAP) phosphatase that is sensitive to physiological concentrations of Na+. It does not also act as inositol polyphosphate 1-phosphatases, which other members of the HAL2-like family do. It is proposed that AHL acts in concert with sulphotransferases to prevent both the toxicity of …	-1.49701	FALSE	Encodes a 3-phosphoadenosine-5'-phosphate (PAP) phosphatase that is sensitive to physiological concentrations of Na+. It does not also act as inositol polyphosphate 1-phosphatases, which other members of the HAL2-like family do. It is proposed that AHL acts in concert with sulphotransferases to prevent both the toxicity of PAP on RNA processing enzymes as well as the product inhibition of PAP on …
23.2.2	nucleotide metabolism.degradation.purine	m.143313	(loc_os12g31850.1 : 688.0) no description available & (at2g03530 : 501.0) Mediate high-affinity uracil and 5-FU (a toxic uracil analogue) transport when expressed in yeast and Xenopus oocytes.Involved in allantoin transport.; ureide permease 2 (UPS2); FUNCTIONS IN: uracil:cation symporter activity; LOCATED IN: plasma membrane; EXPRESSED IN: 25 plant structures; EXPRESSED DURING: 10 growth stages;…	-1.49505	FALSE	Mediate high-affinity uracil and 5-FU (a toxic uracil analogue) transport when expressed in yeast and Xenopus oocytes.Involved in allantoin transport.
23.2	nucleotide metabolism.degradation	m.82888	(loc_os03g61810.1 : 320.0) no description available & (at5g28050 : 289.0) Cytidine/deoxycytidylate deaminase family protein; FUNCTIONS IN: hydrolase activity, zinc ion binding, catalytic activity; LOCATED IN: cellular_component unknown; EXPRESSED IN: 24 plant structures; EXPRESSED DURING: 15 growth stages; CONTAINS InterPro DOMAIN/s: APOBEC/CMP deaminase, zinc-binding (InterPro:IPR016192), CMP/dC…	-1.48601	FALSE	Cytidine/deoxycytidylate deaminase family protein
23.2	nucleotide metabolism.degradation	m.28176	(loc_os07g37220.1 : 530.0) no description available & (at4g05090 : 387.0) Inositol monophosphatase family protein; FUNCTIONS IN: 3(2'),5'-bisphosphate nucleotidase activity, inositol or phosphatidylinositol phosphatase activity; INVOLVED IN: sulfur metabolic process; LOCATED IN: chloroplast; EXPRESSED IN: 22 plant structures; EXPRESSED DURING: 13 growth stages; CONTAINS InterPro DOMAIN/s: Inosito…	-1.48008	FALSE	Inositol monophosphatase family protein
23.2	nucleotide metabolism.degradation	m.263836	(q40639|dpnp_orysa : 513.0) 3(2'),5'-bisphosphate nucleotidase (EC 3.1.3.7) (3'(2'),5-bisphosphonucleoside 3'(2')-phosphohydrolase) (DPNPase) - Oryza sativa (Rice) & (loc_os12g08280.1 : 513.0) no description available & (at5g63980 : 406.0) Encodes a bifunctional protein that has 3'(2'),5'-bisphosphate nucleotidase and inositol polyphosphate 1-phosphatase activities and rescues sulfur assimilation…	-1.39841	FALSE	3(2'),5'-bisphosphate nucleotidase (EC 3.1.3.7) (3'(2'),5-bisphosphonucleoside 3'(2')-phosphohydrolase) (DPNPase)
23.2.1.2	nucleotide metabolism.degradation.pyrimidine.uridine nucleosidase	m.67584	(loc_os08g44370.1 : 563.0) no description available & (at2g36310 : 470.0) uridine-ribohydrolase 1 (URH1); CONTAINS InterPro DOMAIN/s: Inosine/uridine-preferring nucleoside hydrolase (InterPro:IPR001910); BEST Arabidopsis thaliana protein match is: uridine-ribohydrolase 2 (TAIR:AT1G05620.1); Has 6361 Blast hits to 6297 proteins in 1364 species: Archae - 75; Bacteria - 4675; Metazoa - 179; Fungi - …	-1.38485	FALSE	uridine-ribohydrolase 1 (URH1)
23.2	nucleotide metabolism.degradation	m.104510	(loc_os01g55974.2 : 379.0) no description available & (at3g48540 : 310.0) Cytidine/deoxycytidylate deaminase family protein; FUNCTIONS IN: hydrolase activity, zinc ion binding, catalytic activity; INVOLVED IN: biological_process unknown; LOCATED IN: endomembrane system; CONTAINS InterPro DOMAIN/s: APOBEC/CMP deaminase, zinc-binding (InterPro:IPR016192), CMP/dCMP deaminase, zinc-binding (InterPro:…	-1.34863	FALSE	Cytidine/deoxycytidylate deaminase family protein
23.2	nucleotide metabolism.degradation	m.112996	(loc_os03g44660.1 : 489.0) no description available & (at2g38680 : 376.0) 5-nucleotidases;magnesium ion binding; FUNCTIONS IN: magnesium ion binding, 5'-nucleotidase activity; INVOLVED IN: biological_process unknown; LOCATED IN: cytoplasm; EXPRESSED IN: 24 plant structures; EXPRESSED DURING: 15 growth stages; CONTAINS InterPro DOMAIN/s: HAD-superfamily hydrolase, subfamily IE (InterPro:IPR006434)…	-1.24305	FALSE	5-nucleotidases
23.2	nucleotide metabolism.degradation	m.76746	(loc_os05g28180.3 : 589.0) no description available & (at2g38280 : 553.0) Encodes a protein with in vitro AMP deaminase activity that is involved in embryogenesis. Homozygous mutant embryos fail to develop past the zygote stage.; EMBRYONIC FACTOR1 (FAC1); FUNCTIONS IN: AMP deaminase activity; INVOLVED IN: purine ribonucleoside monophosphate biosynthetic process, embryo development ending in seed …	-1.16292	FALSE	Encodes a protein with in vitro AMP deaminase activity that is involved in embryogenesis. Homozygous mutant embryos fail to develop past the zygote stage.
23.2	nucleotide metabolism.degradation	m.252788	(loc_os07g48430.1 : 660.0) no description available & (at5g18280 : 489.0) Encodes an enzyme with ATPase and ADPase activity (an apyrase) that when mutated in combination with ATAPY1 causes a complete inhibition of pollen germination.; apyrase 2 (APY2); CONTAINS InterPro DOMAIN/s: Nucleoside phosphatase GDA1/CD39 (InterPro:IPR000407); BEST Arabidopsis thaliana protein match is: apyrase 1 (TAIR:AT3…	-1.11585	FALSE	Encodes an enzyme with ATPase and ADPase activity (an apyrase) that when mutated in combination with ATAPY1 causes a complete inhibition of pollen germination.
23.2.1.3	nucleotide metabolism.degradation.pyrimidine.dihydrouracil dehydrogenase	m.84803	(loc_os02g50350.1 : 746.0) no description available & (at3g17810 : 657.0) Encodes a protein predicted to have dihydropyrimidine dehydrogenase activity. Its activity has not been demonstrated in vivo, but, it is required for efficient uracil catabolism in Arabidopsis. It localizes to the plastid.; pyrimidine 1 (PYD1); FUNCTIONS IN: oxidoreductase activity, acting on the CH-CH group of donors, dihy…	-1.06678	FALSE	Encodes a protein predicted to have dihydropyrimidine dehydrogenase activity. Its activity has not been demonstrated in vivo, but, it is required for efficient uracil catabolism in Arabidopsis. It localizes to the plastid.
23.2.2	nucleotide metabolism.degradation.purine	m.128809	(loc_os12g31860.3 : 582.0) no description available & (at2g03530 : 462.0) Mediate high-affinity uracil and 5-FU (a toxic uracil analogue) transport when expressed in yeast and Xenopus oocytes.Involved in allantoin transport.; ureide permease 2 (UPS2); FUNCTIONS IN: uracil:cation symporter activity; LOCATED IN: plasma membrane; EXPRESSED IN: 25 plant structures; EXPRESSED DURING: 10 growth stages;…	-1.0391	FALSE	Mediate high-affinity uracil and 5-FU (a toxic uracil analogue) transport when expressed in yeast and Xenopus oocytes.Involved in allantoin transport.
23.2	nucleotide metabolism.degradation	m.89487	(loc_os05g33630.2 : 1097.0) no description available & (at5g18860 : 829.0) inosine-uridine preferring nucleoside hydrolase family protein; FUNCTIONS IN: hydrolase activity; INVOLVED IN: biological_process unknown; LOCATED IN: cell wall; CONTAINS InterPro DOMAIN/s: Inosine/uridine-preferring nucleoside hydrolase (InterPro:IPR001910); BEST Arabidopsis thaliana protein match is: Inosine-uridine pref…	-1.02951	FALSE	inosine-uridine preferring nucleoside hydrolase family protein
23.2	nucleotide metabolism.degradation	m.7615	(loc_os08g33850.1 : 774.0) no description available & (at2g02970 : 461.0) GDA1/CD39 nucleoside phosphatase family protein; FUNCTIONS IN: hydrolase activity; INVOLVED IN: biological_process unknown; EXPRESSED IN: 24 plant structures; EXPRESSED DURING: 15 growth stages; CONTAINS InterPro DOMAIN/s: Nucleoside phosphatase GDA1/CD39 (InterPro:IPR000407); BEST Arabidopsis thaliana protein match is: GDA…	-1.0213	FALSE	GDA1/CD39 nucleoside phosphatase family protein
23.2.1.3	nucleotide metabolism.degradation.pyrimidine.dihydrouracil dehydrogenase	m.328206	(loc_os02g50350.1 : 192.0) no description available & (at3g17810 : 191.0) Encodes a protein predicted to have dihydropyrimidine dehydrogenase activity. Its activity has not been demonstrated in vivo, but, it is required for efficient uracil catabolism in Arabidopsis. It localizes to the plastid.; pyrimidine 1 (PYD1); FUNCTIONS IN: oxidoreductase activity, acting on the CH-CH group of donors, dihy…	0	FALSE	Encodes a protein predicted to have dihydropyrimidine dehydrogenase activity. Its activity has not been demonstrated in vivo, but, it is required for efficient uracil catabolism in Arabidopsis. It localizes to the plastid.
23.2	nucleotide metabolism.degradation	m.7617	(loc_os08g33850.2 : 769.0) no description available & (at2g02970 : 423.0) GDA1/CD39 nucleoside phosphatase family protein; FUNCTIONS IN: hydrolase activity; INVOLVED IN: biological_process unknown; EXPRESSED IN: 24 plant structures; EXPRESSED DURING: 15 growth stages; CONTAINS InterPro DOMAIN/s: Nucleoside phosphatase GDA1/CD39 (InterPro:IPR000407); BEST Arabidopsis thaliana protein match is: GDA…	1.0581	FALSE	GDA1/CD39 nucleoside phosphatase family protein
23.2	nucleotide metabolism.degradation	m.96146	(loc_os01g64520.1 : 543.0) no description available & (at2g26230 : 404.0) uricase / urate oxidase / nodulin 35, putative; FUNCTIONS IN: urate oxidase activity, oxidoreductase activity; INVOLVED IN: oxidation reduction, purine base metabolic process; LOCATED IN: peroxisome; EXPRESSED IN: 22 plant structures; EXPRESSED DURING: 13 growth stages; CONTAINS InterPro DOMAIN/s: Uricase, conserved site (I…	1.09573	FALSE	uricase / urate oxidase / nodulin 35, putative
23.2.1.4	nucleotide metabolism.degradation.pyrimidine.dihydropyrimidinase	m.165654	(loc_os01g59340.1 : 926.0) no description available & (at5g12200 : 798.0) Encodes a protein with dihydropyrimidine amidohydrolase activity. It localizes to the secretory system and plays a role in uracil metabolism.; pyrimidine 2 (PYD2); CONTAINS InterPro DOMAIN/s: D-hydantoinase (InterPro:IPR011778), Amidohydrolase 1 (InterPro:IPR006680), Metal-dependent hydrolase, composite domain (InterPro:IPR…	1.09994	FALSE	Encodes a protein with dihydropyrimidine amidohydrolase activity. It localizes to the secretory system and plays a role in uracil metabolism.
23.2	nucleotide metabolism.degradation	m.228409	(at4g04955 : 627.0) Encodes an allantoinase which is involved in allantoin degradation and assimilation. Gene expression was induced when allantoin was added to the medium. The insertion mutant, ataln m2-1, did not grow well on the MS medium where allantoin, instead of ammonium nitrate, was supplied.; allantoinase (ALN); CONTAINS InterPro DOMAIN/s: Amidohydrolase 1 (InterPro:IPR006680), Allantoin…	1.39508	FALSE	Encodes an allantoinase which is involved in allantoin degradation and assimilation. Gene expression was induced when allantoin was added to the medium. The insertion mutant, ataln m2-1, did not grow well on the MS medium where allantoin, instead of ammonium nitrate, was supplied.
23.2	nucleotide metabolism.degradation	m.79001	(loc_os11g03290.1 : 630.0) no description available & (p52914|ntpa_pea : 441.0) Nucleoside-triphosphatase (EC 3.6.1.15) (Nucleoside triphosphate phosphohydrolase) (NTPase) (Apyrase) - Pisum sativum (Garden pea) & (at5g18280 : 412.0) Encodes an enzyme with ATPase and ADPase activity (an apyrase) that when mutated in combination with ATAPY1 causes a complete inhibition of pollen germination.; apyra…	1.47036	FALSE	Nucleoside-triphosphatase (EC 3.6.1.15) (Nucleoside triphosphate phosphohydrolase) (NTPase) (Apyrase)
23.2	nucleotide metabolism.degradation	m.252793	(loc_os07g48430.3 : 146.0) no description available & (at5g18280 : 115.0) Encodes an enzyme with ATPase and ADPase activity (an apyrase) that when mutated in combination with ATAPY1 causes a complete inhibition of pollen germination.; apyrase 2 (APY2); CONTAINS InterPro DOMAIN/s: Nucleoside phosphatase GDA1/CD39 (InterPro:IPR000407); BEST Arabidopsis thaliana protein match is: apyrase 1 (TAIR:AT3…	1.69902	FALSE	Encodes an enzyme with ATPase and ADPase activity (an apyrase) that when mutated in combination with ATAPY1 causes a complete inhibition of pollen germination.
23.2.1.2	nucleotide metabolism.degradation.pyrimidine.uridine nucleosidase	m.300476	(loc_os09g39440.2 : 513.0) no description available & (at2g36310 : 434.0) uridine-ribohydrolase 1 (URH1); CONTAINS InterPro DOMAIN/s: Inosine/uridine-preferring nucleoside hydrolase (InterPro:IPR001910); BEST Arabidopsis thaliana protein match is: uridine-ribohydrolase 2 (TAIR:AT1G05620.1); Has 6361 Blast hits to 6297 proteins in 1364 species: Archae - 75; Bacteria - 4675; Metazoa - 179; Fungi - …	1.97689	FALSE	uridine-ribohydrolase 1 (URH1)
23.2.2	nucleotide metabolism.degradation.purine	m.29094	(loc_os12g31850.5 : 170.0) no description available & (q41706|upsa3_vigun : 102.0) Probable ureide permease A3 (VuA3) (Fragment) - Vigna unguiculata (Cowpea) & (at2g03600 : 97.8) hypothetical protein, similar to ATUPS1, an allantoin transporter.; ureide permease 3 (UPS3); INVOLVED IN: biological_process unknown; LOCATED IN: endomembrane system; BEST Arabidopsis thaliana protein match is: ureide p…	2.09327	FALSE	Probable ureide permease A3 (VuA3) (Fragment)
23.2	nucleotide metabolism.degradation	m.119918	(loc_os01g51540.1 : 387.0) no description available & (at2g19570 : 206.0) Encodes a cytidine deaminase that deaminates cytidine and deoxycytidine and is competitively inhibited by cytosine-containing compounds.; cytidine deaminase 1 (CDA1); CONTAINS InterPro DOMAIN/s: Cytidine deaminase, homodimeric (InterPro:IPR006263), APOBEC/CMP deaminase, zinc-binding (InterPro:IPR016192), CMP/dCMP deaminase,…	4.20769	TRUE	Encodes a cytidine deaminase that deaminates cytidine and deoxycytidine and is competitively inhibited by cytosine-containing compounds.
23.2	nucleotide metabolism.degradation	m.303964	(loc_os12g02980.1 : 529.0) no description available & (at3g04080 : 346.0) Encodes an enzyme with ATPase and ADPase activity (an apyrase) that when mutated in combination with ATAPY2 causes a complete inhibition of pollen germination.; apyrase 1 (APY1); CONTAINS InterPro DOMAIN/s: Nucleoside phosphatase GDA1/CD39 (InterPro:IPR000407); BEST Arabidopsis thaliana protein match is: apyrase 2 (TAIR:AT5…	5.3827	TRUE	Encodes an enzyme with ATPase and ADPase activity (an apyrase) that when mutated in combination with ATAPY2 causes a complete inhibition of pollen germination.
Deoxynucleotide metabolism
23.5.4	nucleotide metabolism.deoxynucleotide metabolism.ribonucleoside-diphosphate reductase	m.301272	(loc_os06g07210.1 : 436.0) no description available & (at2g21790 : 409.0) encodes large subunit of ribonucleotide reductase involved in the production of deoxyribonucleoside triphosphates (dNTPs) for DNA replication and repair; ribonucleotide reductase 1 (RNR1); FUNCTIONS IN: ribonucleoside-diphosphate reductase activity, ATP binding; INVOLVED IN: response to cadmium ion, DNA replication, deoxyri…	-5.0373	TRUE	encodes large subunit of ribonucleotide reductase involved in the production of deoxyribonucleoside triphosphates (dNTPs) for DNA replication and repair
23.5.4	nucleotide metabolism.deoxynucleotide metabolism.ribonucleoside-diphosphate reductase	m.10010	(loc_os02g56100.1 : 210.0) no description available & (at2g21790 : 193.0) encodes large subunit of ribonucleotide reductase involved in the production of deoxyribonucleoside triphosphates (dNTPs) for DNA replication and repair; ribonucleotide reductase 1 (RNR1); FUNCTIONS IN: ribonucleoside-diphosphate reductase activity, ATP binding; INVOLVED IN: response to cadmium ion, DNA replication, deoxyri…	-4.56224	TRUE	encodes large subunit of ribonucleotide reductase involved in the production of deoxyribonucleoside triphosphates (dNTPs) for DNA replication and repair
23.5.3	nucleotide metabolism.deoxynucleotide metabolism.cytosine deaminase	m.56122	(loc_os09g04210.3 : 164.0) no description available & (at5g24670 : 110.0) Cytidine/deoxycytidylate deaminase family protein; FUNCTIONS IN: hydrolase activity, zinc ion binding, catalytic activity; INVOLVED IN: biological_process unknown; LOCATED IN: cellular_component unknown; EXPRESSED IN: 23 plant structures; EXPRESSED DURING: 13 growth stages; CONTAINS InterPro DOMAIN/s: CMP/dCMP deaminase, zi…	-3.42367	TRUE	Cytidine/deoxycytidylate deaminase family protein
23.5.1	nucleotide metabolism.deoxynucleotide metabolism.dihydrofolate reductase-thymidylate synthase	m.37433	(o81395|drts_maize : 437.0) Bifunctional dihydrofolate reductase-thymidylate synthase (DHFR-TS) [Includes: Dihydrofolate reductase (EC 1.5.1.3); Thymidylate synthase (EC 2.1.1.45)] - Zea mays (Maize) & (loc_os12g26060.1 : 426.0) no description available & (at2g16370 : 347.0) Encodes a bifunctional dihydrofolate reductase - thymidylate synthase gene. This is unique in Arabidopsis and protozoa. Oth…	-3.22245	TRUE	Bifunctional dihydrofolate reductase-thymidylate synthase (DHFR-TS) [Includes: Dihydrofolate reductase (EC 1.5.1.3)
23.5.3	nucleotide metabolism.deoxynucleotide metabolism.cytosine deaminase	m.56125	(loc_os09g04210.3 : 206.0) no description available & (at5g24670 : 85.9) Cytidine/deoxycytidylate deaminase family protein; FUNCTIONS IN: hydrolase activity, zinc ion binding, catalytic activity; INVOLVED IN: biological_process unknown; LOCATED IN: cellular_component unknown; EXPRESSED IN: 23 plant structures; EXPRESSED DURING: 13 growth stages; CONTAINS InterPro DOMAIN/s: CMP/dCMP deaminase, zin…	-3.03493	TRUE	Cytidine/deoxycytidylate deaminase family protein
23.5.4	nucleotide metabolism.deoxynucleotide metabolism.ribonucleoside-diphosphate reductase	m.10011	(loc_os02g56100.1 : 409.0) no description available & (at2g21790 : 396.0) encodes large subunit of ribonucleotide reductase involved in the production of deoxyribonucleoside triphosphates (dNTPs) for DNA replication and repair; ribonucleotide reductase 1 (RNR1); FUNCTIONS IN: ribonucleoside-diphosphate reductase activity, ATP binding; INVOLVED IN: response to cadmium ion, DNA replication, deoxyri…	-2.96507	TRUE	encodes large subunit of ribonucleotide reductase involved in the production of deoxyribonucleoside triphosphates (dNTPs) for DNA replication and repair
23.5.1	nucleotide metabolism.deoxynucleotide metabolism.dihydrofolate reductase-thymidylate synthase	m.37432	(o81395|drts_maize : 437.0) Bifunctional dihydrofolate reductase-thymidylate synthase (DHFR-TS) [Includes: Dihydrofolate reductase (EC 1.5.1.3); Thymidylate synthase (EC 2.1.1.45)] - Zea mays (Maize) & (loc_os12g26060.1 : 426.0) no description available & (at2g16370 : 347.0) Encodes a bifunctional dihydrofolate reductase - thymidylate synthase gene. This is unique in Arabidopsis and protozoa. Oth…	-2.91941	TRUE	Bifunctional dihydrofolate reductase-thymidylate synthase (DHFR-TS) [Includes: Dihydrofolate reductase (EC 1.5.1.3)
23.5.4	nucleotide metabolism.deoxynucleotide metabolism.ribonucleoside-diphosphate reductase	m.155013	(loc_os06g07210.1 : 1465.0) no description available & (at2g21790 : 1363.0) encodes large subunit of ribonucleotide reductase involved in the production of deoxyribonucleoside triphosphates (dNTPs) for DNA replication and repair; ribonucleotide reductase 1 (RNR1); FUNCTIONS IN: ribonucleoside-diphosphate reductase activity, ATP binding; INVOLVED IN: response to cadmium ion, DNA replication, deoxy…	-2.56105	TRUE	encodes large subunit of ribonucleotide reductase involved in the production of deoxyribonucleoside triphosphates (dNTPs) for DNA replication and repair
23.5.3	nucleotide metabolism.deoxynucleotide metabolism.cytosine deaminase	m.64347	(loc_os09g04210.3 : 555.0) no description available & (at5g24670 : 322.0) Cytidine/deoxycytidylate deaminase family protein; FUNCTIONS IN: hydrolase activity, zinc ion binding, catalytic activity; INVOLVED IN: biological_process unknown; LOCATED IN: cellular_component unknown; EXPRESSED IN: 23 plant structures; EXPRESSED DURING: 13 growth stages; CONTAINS InterPro DOMAIN/s: CMP/dCMP deaminase, zi…	-2.49745	TRUE	Cytidine/deoxycytidylate deaminase family protein
23.5.4	nucleotide metabolism.deoxynucleotide metabolism.ribonucleoside-diphosphate reductase	m.10558	(loc_os02g56100.1 : 171.0) no description available & (at2g21790 : 147.0) encodes large subunit of ribonucleotide reductase involved in the production of deoxyribonucleoside triphosphates (dNTPs) for DNA replication and repair; ribonucleotide reductase 1 (RNR1); FUNCTIONS IN: ribonucleoside-diphosphate reductase activity, ATP binding; INVOLVED IN: response to cadmium ion, DNA replication, deoxyri…	-2.261	TRUE	encodes large subunit of ribonucleotide reductase involved in the production of deoxyribonucleoside triphosphates (dNTPs) for DNA replication and repair
23.5.3	nucleotide metabolism.deoxynucleotide metabolism.cytosine deaminase	m.128848	(loc_os03g02600.1 : 583.0) no description available & (at4g20960 : 360.0) encodes diaminohydroxyphosphoribosylaminopyrimidine deaminase catalyzing the second step in the riboflavin biosynthesis; Cytidine/deoxycytidylate deaminase family protein; FUNCTIONS IN: hydrolase activity, zinc ion binding, diaminohydroxyphosphoribosylaminopyrimidine deaminase activity; INVOLVED IN: riboflavin biosynthetic …	-1.97894	FALSE	encodes diaminohydroxyphosphoribosylaminopyrimidine deaminase catalyzing the second step in the riboflavin biosynthesis
23.5.3	nucleotide metabolism.deoxynucleotide metabolism.cytosine deaminase	m.54463	(at3g47390 : 815.0) Encodes a protein that is believed to function as a pyrimidine reductase involved in riboflavin and FAD biosynthesis. phs1 was identified as a photosensitive mutant that shows reduced growth, chloroplast developmental abnormalities, reduced chlorophyll levels, increased oxidative stress, reduced NADPH/NADP+ ratios, reduced photosystem I electron transport, and reduced photosyn…	-1.88329	FALSE	Encodes a protein that is believed to function as a pyrimidine reductase involved in riboflavin and FAD biosynthesis. phs1 was identified as a photosensitive mutant that shows reduced growth, chloroplast developmental abnormalities, reduced chlorophyll levels, increased oxidative stress, reduced NADPH/NADP+ ratios, reduced photosystem I electron transport, and reduced photosynthetic protein level…
23.5.2	nucleotide metabolism.deoxynucleotide metabolism.pseudouridine synthase	m.141167	(loc_os05g01750.1 : 633.0) no description available & (at5g14460 : 501.0) Pseudouridine synthase family protein; FUNCTIONS IN: pseudouridine synthase activity, transporter activity; INVOLVED IN: pseudouridine synthesis, RNA modification, RNA processing; LOCATED IN: chloroplast; EXPRESSED IN: 23 plant structures; EXPRESSED DURING: 14 growth stages; CONTAINS InterPro DOMAIN/s: Pseudouridine synthas…	-1.50287	FALSE	Pseudouridine synthase family protein
23.5.3	nucleotide metabolism.deoxynucleotide metabolism.cytosine deaminase	m.102703	(loc_os03g20570.1 : 315.0) no description available & (at1g48175 : 245.0) embryo defective 2191 (emb2191); FUNCTIONS IN: hydrolase activity, zinc ion binding, catalytic activity; INVOLVED IN: embryo development ending in seed dormancy; LOCATED IN: cellular_component unknown; CONTAINS InterPro DOMAIN/s: APOBEC/CMP deaminase, zinc-binding (InterPro:IPR016192), CMP/dCMP deaminase, zinc-binding (Inte…	-1.42527	FALSE	embryo defective 2191 (emb2191)
23.5.5	nucleotide metabolism.deoxynucleotide metabolism.dUTP diphosphatase	m.63310	(at3g46940 : 226.0) DUTP-PYROPHOSPHATASE-LIKE 1 (DUT1); FUNCTIONS IN: hydrolase activity, dUTP diphosphatase activity; INVOLVED IN: DNA repair, 2-deoxyribonucleotide metabolic process; LOCATED IN: cellular_component unknown; EXPRESSED IN: 22 plant structures; EXPRESSED DURING: 13 growth stages; CONTAINS InterPro DOMAIN/s: DeoxyUTP pyrophosphatase domain, subfamily 1, (InterPro:IPR008181), DeoxyUT…	-1.12916	FALSE	DUTP-PYROPHOSPHATASE-LIKE 1 (DUT1)
23.5.5	nucleotide metabolism.deoxynucleotide metabolism.dUTP diphosphatase	m.299459	(loc_os03g46640.1 : 275.0) no description available & (at3g46940 : 226.0) DUTP-PYROPHOSPHATASE-LIKE 1 (DUT1); FUNCTIONS IN: hydrolase activity, dUTP diphosphatase activity; INVOLVED IN: DNA repair, 2-deoxyribonucleotide metabolic process; LOCATED IN: cellular_component unknown; EXPRESSED IN: 22 plant structures; EXPRESSED DURING: 13 growth stages; CONTAINS InterPro DOMAIN/s: DeoxyUTP pyrophosphat…	1.09646	FALSE	DUTP-PYROPHOSPHATASE-LIKE 1 (DUT1)
23.5.4	nucleotide metabolism.deoxynucleotide metabolism.ribonucleoside-diphosphate reductase	m.163578	(loc_os06g14620.1 : 608.0) no description available & (p49730|rir2_tobac : 539.0) Ribonucleoside-diphosphate reductase small chain (EC 1.17.4.1) (Ribonucleotide reductase small subunit) (Ribonucleoside-diphosphate reductase R2 subunit) - Nicotiana tabacum (Common tobacco) & (at3g27060 : 522.0) Encodes one of the 3 ribonucleotide reductase (RNR) small subunit genes. TSO2 transcription occurs predo…	1.21586	FALSE	Ribonucleoside-diphosphate reductase small chain (EC 1.17.4.1) (Ribonucleotide reductase small subunit) (Ribonucleoside-diphosphate reductase R2 subunit)
23.5.2	nucleotide metabolism.deoxynucleotide metabolism.pseudouridine synthase	m.141171	(loc_os05g01750.1 : 204.0) no description available & (at5g14460 : 100.0) Pseudouridine synthase family protein; FUNCTIONS IN: pseudouridine synthase activity, transporter activity; INVOLVED IN: pseudouridine synthesis, RNA modification, RNA processing; LOCATED IN: chloroplast; EXPRESSED IN: 23 plant structures; EXPRESSED DURING: 14 growth stages; CONTAINS InterPro DOMAIN/s: Pseudouridine synthas…	2.53379	TRUE	Pseudouridine synthase family protein
Phosphotransfer and pyrophosphatases
23.4.1	nucleotide metabolism.phosphotransfer and pyrophosphatases.adenylate kinase	m.30257	(loc_os08g19140.1 : 236.0) no description available & (at5g35170 : 200.0) adenylate kinase family protein; FUNCTIONS IN: nucleobase, nucleoside, nucleotide kinase activity, nucleotide kinase activity, adenylate kinase activity, phosphotransferase activity, phosphate group as acceptor, ATP binding; INVOLVED IN: nucleobase, nucleoside, nucleotide and nucleic acid metabolic process; LOCATED IN: chlo…	-4.69485	TRUE	adenylate kinase family protein
23.4.3	nucleotide metabolism.phosphotransfer and pyrophosphatases.uridylate kinase	m.217931	(loc_os02g53790.2 : 338.0) no description available & (at5g26667 : 291.0) encodes a uridine 5-monophosphate (UMP)/cytidine 5'-monophosphate (CMP) kinase.; PYR6; FUNCTIONS IN: uridylate kinase activity, cytidylate kinase activity; INVOLVED IN: pyrimidine ribonucleoside monophosphate metabolic process; LOCATED IN: cellular_component unknown; EXPRESSED IN: male gametophyte, cultured cell; EXPRESSED …	-3.49477	TRUE	encodes a uridine 5-monophosphate (UMP)/cytidine 5'-monophosphate (CMP) kinase.
23.4.3	nucleotide metabolism.phosphotransfer and pyrophosphatases.uridylate kinase	m.143966	(loc_os06g02000.3 : 349.0) no description available & (at5g26667 : 247.0) encodes a uridine 5-monophosphate (UMP)/cytidine 5'-monophosphate (CMP) kinase.; PYR6; FUNCTIONS IN: uridylate kinase activity, cytidylate kinase activity; INVOLVED IN: pyrimidine ribonucleoside monophosphate metabolic process; LOCATED IN: cellular_component unknown; EXPRESSED IN: male gametophyte, cultured cell; EXPRESSED …	-3.17279	TRUE	encodes a uridine 5-monophosphate (UMP)/cytidine 5'-monophosphate (CMP) kinase.
23.4.1	nucleotide metabolism.phosphotransfer and pyrophosphatases.adenylate kinase	m.30273	(loc_os08g19140.1 : 947.0) no description available & (at5g35170 : 728.0) adenylate kinase family protein; FUNCTIONS IN: nucleobase, nucleoside, nucleotide kinase activity, nucleotide kinase activity, adenylate kinase activity, phosphotransferase activity, phosphate group as acceptor, ATP binding; INVOLVED IN: nucleobase, nucleoside, nucleotide and nucleic acid metabolic process; LOCATED IN: chlo…	-3.09084	TRUE	adenylate kinase family protein
23.4.10	nucleotide metabolism.phosphotransfer and pyrophosphatases.nucleoside diphosphate kinase	m.24858	(loc_os02g35700.1 : 280.0) no description available & (at1g17410 : 206.0) Nucleoside diphosphate kinase family protein; FUNCTIONS IN: nucleoside diphosphate kinase activity, ATP binding; INVOLVED IN: UTP biosynthetic process, GTP biosynthetic process, CTP biosynthetic process; EXPRESSED IN: 23 plant structures; EXPRESSED DURING: 15 growth stages; CONTAINS InterPro DOMAIN/s: Nucleoside diphosphate…	-3.05866	TRUE	Nucleoside diphosphate kinase family protein
23.4.3	nucleotide metabolism.phosphotransfer and pyrophosphatases.uridylate kinase	m.117066	(loc_os01g73450.1 : 499.0) no description available & (at3g18680 : 421.0) Amino acid kinase family protein; FUNCTIONS IN: uridylate kinase activity, UMP kinase activity; INVOLVED IN: cellular amino acid biosynthetic process, pyrimidine nucleotide biosynthetic process; LOCATED IN: chloroplast; EXPRESSED IN: 23 plant structures; EXPRESSED DURING: 13 growth stages; CONTAINS InterPro DOMAIN/s: Aspart…	-2.39477	TRUE	Amino acid kinase family protein
23.4.10	nucleotide metabolism.phosphotransfer and pyrophosphatases.nucleoside diphosphate kinase	m.68223	(loc_os12g36194.1 : 290.0) no description available & (q852s5|ndk2_tobac : 251.0) Nucleoside diphosphate kinase 2, chloroplast precursor (EC 2.7.4.6) (Nucleoside diphosphate kinase II) (NDK II) (NDP kinase II) (NDPK II) - Nicotiana tabacum (Common tobacco) & (at5g63310 : 239.0) Maintains intracellular dNTP levels except ATP. Plays a role in response to oxidative stress and UV. Involved in phytoch…	-2.17096	TRUE	Nucleoside diphosphate kinase 2, chloroplast precursor (EC 2.7.4.6) (Nucleoside diphosphate kinase II) (NDK II) (NDP kinase II) (NDPK II)
23.4.99	nucleotide metabolism.phosphotransfer and pyrophosphatases.misc	m.8531	(loc_os02g52940.2 : 491.0) no description available & (at5g09650 : 406.0) Encodes a protein with inorganic pyrophosphatase activity.; pyrophosphorylase 6 (PPa6); FUNCTIONS IN: inorganic diphosphatase activity, pyrophosphatase activity; INVOLVED IN: in 7 processes; LOCATED IN: thylakoid, chloroplast, chloroplast stroma, membrane, chloroplast envelope; EXPRESSED IN: 26 plant structures; EXPRESSED D…	-2.04815	TRUE	Encodes a protein with inorganic pyrophosphatase activity.
23.4.99	nucleotide metabolism.phosphotransfer and pyrophosphatases.misc	m.123538	(loc_os01g55890.1 : 545.0) no description available & (at1g26640 : 403.0) Amino acid kinase family protein; FUNCTIONS IN: molecular_function unknown; INVOLVED IN: cellular amino acid biosynthetic process; LOCATED IN: cellular_component unknown; EXPRESSED IN: 23 plant structures; EXPRESSED DURING: 13 growth stages; CONTAINS InterPro DOMAIN/s: Aspartate/glutamate/uridylate kinase (InterPro:IPR00104…	-1.92463	FALSE	Amino acid kinase family protein
23.4.3	nucleotide metabolism.phosphotransfer and pyrophosphatases.uridylate kinase	m.57090	(loc_os04g01530.1 : 335.0) no description available & (at4g25280 : 244.0) P-loop containing nucleoside triphosphate hydrolases superfamily protein; FUNCTIONS IN: nucleobase, nucleoside, nucleotide kinase activity, nucleotide kinase activity, phosphotransferase activity, phosphate group as acceptor, ATP binding; INVOLVED IN: nucleobase, nucleoside, nucleotide and nucleic acid metabolic process; EX…	-1.8996	FALSE	P-loop containing nucleoside triphosphate hydrolases superfamily protein
23.4.1	nucleotide metabolism.phosphotransfer and pyrophosphatases.adenylate kinase	m.278407	(loc_os08g01770.1 : 400.0) no description available & (p43188|kadc_maize : 365.0) Adenylate kinase, chloroplast (EC 2.7.4.3) (ATP-AMP transphosphorylase) - Zea mays (Maize) & (at5g47840 : 313.0) adenosine monophosphate kinase (AMK2); FUNCTIONS IN: nucleobase, nucleoside, nucleotide kinase activity, nucleotide kinase activity, ATP binding, adenylate kinase activity, phosphotransferase activity, ph…	-1.84449	FALSE	Adenylate kinase, chloroplast (EC 2.7.4.3) (ATP-AMP transphosphorylase)
23.4.2	nucleotide metabolism.phosphotransfer and pyrophosphatases.guanylate kinase	m.132400	(loc_os12g33100.1 : 338.0) no description available & (at2g41880 : 256.0) Guanylate kinase. Involved in nucleotide metabolism.; guanylate kinase 1 (GK-1); FUNCTIONS IN: guanylate kinase activity; INVOLVED IN: nucleotide metabolic process; LOCATED IN: cellular_component unknown; EXPRESSED IN: 25 plant structures; EXPRESSED DURING: 15 growth stages; CONTAINS InterPro DOMAIN/s: Guanylate kinase (Int…	-1.70615	FALSE	Guanylate kinase. Involved in nucleotide metabolism.
23.4.99	nucleotide metabolism.phosphotransfer and pyrophosphatases.misc	m.26159	(o22537|ipyr_orysa : 122.0) Soluble inorganic pyrophosphatase (EC 3.6.1.1) (Pyrophosphate phospho-hydrolase) (PPase) - Oryza sativa (Rice) & (loc_os02g47600.2 : 122.0) no description available & (at1g01050 : 102.0) Encodes a soluble protein with inorganic pyrophosphatase activity that is highly specific for Mg-inorganic pyrophosphate.; pyrophosphorylase 1 (PPa1); FUNCTIONS IN: inorganic diphospha…	-1.66752	FALSE	Soluble inorganic pyrophosphatase (EC 3.6.1.1) (Pyrophosphate phospho-hydrolase) (PPase)
23.4.3	nucleotide metabolism.phosphotransfer and pyrophosphatases.uridylate kinase	m.15190	(loc_os07g43170.3 : 357.0) no description available & (at5g26667 : 299.0) encodes a uridine 5-monophosphate (UMP)/cytidine 5'-monophosphate (CMP) kinase.; PYR6; FUNCTIONS IN: uridylate kinase activity, cytidylate kinase activity; INVOLVED IN: pyrimidine ribonucleoside monophosphate metabolic process; LOCATED IN: cellular_component unknown; EXPRESSED IN: male gametophyte, cultured cell; EXPRESSED …	-1.6364	FALSE	encodes a uridine 5-monophosphate (UMP)/cytidine 5'-monophosphate (CMP) kinase.
23.4.99	nucleotide metabolism.phosphotransfer and pyrophosphatases.misc	m.8349	(o48556|ipyr_maize : 332.0) Soluble inorganic pyrophosphatase (EC 3.6.1.1) (Pyrophosphate phospho-hydrolase) (PPase) - Zea mays (Maize) & (loc_os04g59040.1 : 331.0) no description available & (at2g46860 : 317.0) Encodes a protein that might have inorganic pyrophosphatase activity.; pyrophosphorylase 3 (PPa3); FUNCTIONS IN: inorganic diphosphatase activity, pyrophosphatase activity; INVOLVED IN: p…	-1.60605	FALSE	Soluble inorganic pyrophosphatase (EC 3.6.1.1) (Pyrophosphate phospho-hydrolase) (PPase)
23.4.2	nucleotide metabolism.phosphotransfer and pyrophosphatases.guanylate kinase	m.132389	(loc_os12g33100.1 : 559.0) no description available & (at3g57550 : 381.0) guanylate kinase; guanylate kinase (AGK2); CONTAINS InterPro DOMAIN/s: Guanylate kinase (InterPro:IPR008144), Guanylate kinase/L-type calcium channel (InterPro:IPR008145), Guanylate kinase, conserved site (InterPro:IPR020590), Guanylate kinase, sub-group (InterPro:IPR017665); BEST Arabidopsis thaliana protein match is: guan…	-1.56386	FALSE	guanylate kinase
23.4.10	nucleotide metabolism.phosphotransfer and pyrophosphatases.nucleoside diphosphate kinase	m.57775	(q07661|ndk1_orysa : 285.0) Nucleoside diphosphate kinase 1 (EC 2.7.4.6) (Nucleoside diphosphate kinase I) (NDK I) (NDP kinase I) (NDPK I) - Oryza sativa (Rice) & (loc_os07g30970.1 : 285.0) no description available & (at4g09320 : 236.0) nucleoside diphosphate kinase type 1 (NDPK1) gene, complete; NDPK1; FUNCTIONS IN: nucleoside diphosphate kinase activity, ATP binding; INVOLVED IN: response to ca…	-1.54361	FALSE	Nucleoside diphosphate kinase 1 (EC 2.7.4.6) (Nucleoside diphosphate kinase I) (NDK I) (NDP kinase I) (NDPK I)
23.4.1	nucleotide metabolism.phosphotransfer and pyrophosphatases.adenylate kinase	m.51328	(q08479|kad1_orysa : 441.0) Adenylate kinase A (EC 2.7.4.3) (ATP-AMP transphosphorylase) - Oryza sativa (Rice) & (loc_os12g13380.1 : 441.0) no description available & (at5g63400 : 395.0) encodes a protein similar to adenylate kinase.; adenylate kinase 1 (ADK1); FUNCTIONS IN: copper ion binding, adenylate kinase activity; INVOLVED IN: response to cadmium ion; LOCATED IN: mitochondrion, plasma memb…	-1.46992	FALSE	Adenylate kinase A (EC 2.7.4.3) (ATP-AMP transphosphorylase)
23.4.2	nucleotide metabolism.phosphotransfer and pyrophosphatases.guanylate kinase	m.90400	(loc_os03g20460.1 : 387.0) no description available & (at3g06200 : 318.0) P-loop containing nucleoside triphosphate hydrolases superfamily protein; FUNCTIONS IN: guanylate kinase activity; INVOLVED IN: purine nucleotide metabolic process; LOCATED IN: chloroplast; EXPRESSED IN: 22 plant structures; EXPRESSED DURING: 13 growth stages; CONTAINS InterPro DOMAIN/s: Guanylate kinase (InterPro:IPR008144…	-1.41186	FALSE	P-loop containing nucleoside triphosphate hydrolases superfamily protein
23.4.2	nucleotide metabolism.phosphotransfer and pyrophosphatases.guanylate kinase	m.132382	(loc_os12g33100.1 : 573.0) no description available & (at2g41880 : 377.0) Guanylate kinase. Involved in nucleotide metabolism.; guanylate kinase 1 (GK-1); FUNCTIONS IN: guanylate kinase activity; INVOLVED IN: nucleotide metabolic process; LOCATED IN: cellular_component unknown; EXPRESSED IN: 25 plant structures; EXPRESSED DURING: 15 growth stages; CONTAINS InterPro DOMAIN/s: Guanylate kinase (Int…	-1.41122	FALSE	Guanylate kinase. Involved in nucleotide metabolism.
23.4.4	nucleotide metabolism.phosphotransfer and pyrophosphatases.thymidylate kinase	m.97814	(loc_os07g44630.2 : 382.0) no description available & (at5g59440 : 280.0) Encodes thymidylate kinase which exists in two isoforms in plants. The longer variant of 263 amino acids with a N-terminal extension that is required for localization to the mitochondrion. The second isoform of 224 residues is localized to the cytoplasm and nucleoplasm. Peak of expression occurs during G1/S phase transition…	-1.37244	FALSE	Encodes thymidylate kinase which exists in two isoforms in plants. The longer variant of 263 amino acids with a N-terminal extension that is required for localization to the mitochondrion. The second isoform of 224 residues is localized to the cytoplasm and nucleoplasm. Peak of expression occurs during G1/S phase transition.
23.4.10	nucleotide metabolism.phosphotransfer and pyrophosphatases.nucleoside diphosphate kinase	m.130202	(loc_os05g51700.1 : 332.0) no description available & (at4g11010 : 314.0) nucleoside diphosphate kinase 3 (ndpk3), located to the inter-membrane space in mitochondria; nucleoside diphosphate kinase 3 (NDPK3); FUNCTIONS IN: nucleoside diphosphate kinase activity, cobalt ion binding, zinc ion binding, ATP binding; INVOLVED IN: response to oxidative stress; LOCATED IN: mitochondrion, mitochondrial i…	-1.34875	FALSE	nucleoside diphosphate kinase 3 (ndpk3), located to the inter-membrane space in mitochondria
23.4.1	nucleotide metabolism.phosphotransfer and pyrophosphatases.adenylate kinase	m.114036	(loc_os03g03820.1 : 430.0) no description available & (at2g37250 : 352.0) encodes adenylate kinase that is located in the chloroplast involved in the coordination of metabolism and growth; adenosine kinase (ADK); CONTAINS InterPro DOMAIN/s: Adenylate kinase, subfamily (InterPro:IPR006259), Adenylate kinase (InterPro:IPR000850); BEST Arabidopsis thaliana protein match is: P-loop containing nucleos…	-1.31901	FALSE	encodes adenylate kinase that is located in the chloroplast involved in the coordination of metabolism and growth
23.4.2	nucleotide metabolism.phosphotransfer and pyrophosphatases.guanylate kinase	m.132402	(loc_os12g33100.1 : 350.0) no description available & (at2g41880 : 271.0) Guanylate kinase. Involved in nucleotide metabolism.; guanylate kinase 1 (GK-1); FUNCTIONS IN: guanylate kinase activity; INVOLVED IN: nucleotide metabolic process; LOCATED IN: cellular_component unknown; EXPRESSED IN: 25 plant structures; EXPRESSED DURING: 15 growth stages; CONTAINS InterPro DOMAIN/s: Guanylate kinase (Int…	-1.17838	FALSE	Guanylate kinase. Involved in nucleotide metabolism.
23.4.99	nucleotide metabolism.phosphotransfer and pyrophosphatases.misc	m.39547	(o22537|ipyr_orysa : 395.0) Soluble inorganic pyrophosphatase (EC 3.6.1.1) (Pyrophosphate phospho-hydrolase) (PPase) - Oryza sativa (Rice) & (loc_os02g47600.2 : 395.0) no description available & (at1g01050 : 348.0) Encodes a soluble protein with inorganic pyrophosphatase activity that is highly specific for Mg-inorganic pyrophosphate.; pyrophosphorylase 1 (PPa1); FUNCTIONS IN: inorganic diphospha…	-1.14297	FALSE	Soluble inorganic pyrophosphatase (EC 3.6.1.1) (Pyrophosphate phospho-hydrolase) (PPase)
23.4.99	nucleotide metabolism.phosphotransfer and pyrophosphatases.misc	m.48920	(loc_os05g02310.1 : 311.0) no description available & (at3g53620 : 294.0) Encodes a soluble protein with inorganic pyrophosphatase activity that is highly specific for Mg-inorganic pyrophosphate.; pyrophosphorylase 4 (PPa4); FUNCTIONS IN: inorganic diphosphatase activity; INVOLVED IN: response to cadmium ion, metabolic process; LOCATED IN: membrane, cytoplasm; EXPRESSED IN: 24 plant structures; E…	-1.11569	FALSE	Encodes a soluble protein with inorganic pyrophosphatase activity that is highly specific for Mg-inorganic pyrophosphate.
23.4.3	nucleotide metabolism.phosphotransfer and pyrophosphatases.uridylate kinase	m.156354	(loc_os04g33300.1 : 479.0) no description available & (at3g10030 : 430.0) aspartate/glutamate/uridylate kinase family protein; FUNCTIONS IN: DNA binding; INVOLVED IN: cellular amino acid biosynthetic process; LOCATED IN: cytoplasm; EXPRESSED IN: 24 plant structures; EXPRESSED DURING: 15 growth stages; CONTAINS InterPro DOMAIN/s: SANT, DNA-binding (InterPro:IPR001005), Aspartate/glutamate/uridylat…	-1.10549	FALSE	aspartate/glutamate/uridylate kinase family protein
23.4.1	nucleotide metabolism.phosphotransfer and pyrophosphatases.adenylate kinase	m.331202	(q08480|kad2_orysa : 121.0) Adenylate kinase B (EC 2.7.4.3) (ATP-AMP transphosphorylase) - Oryza sativa (Rice) & (loc_os11g20790.1 : 121.0) no description available & (at5g63400 : 116.0) encodes a protein similar to adenylate kinase.; adenylate kinase 1 (ADK1); FUNCTIONS IN: copper ion binding, adenylate kinase activity; INVOLVED IN: response to cadmium ion; LOCATED IN: mitochondrion, plasma memb…	0	FALSE	Adenylate kinase B (EC 2.7.4.3) (ATP-AMP transphosphorylase)
23.4.1	nucleotide metabolism.phosphotransfer and pyrophosphatases.adenylate kinase	m.84780	(loc_os08g02540.1 : 416.0) no description available & (at3g01820 : 188.0) P-loop containing nucleoside triphosphate hydrolases superfamily protein; FUNCTIONS IN: nucleobase, nucleoside, nucleotide kinase activity, nucleotide kinase activity, ATP binding; INVOLVED IN: nucleobase, nucleoside, nucleotide and nucleic acid metabolic process, anaerobic respiration, nucleotide metabolic process; LOCATED…	1.09952	FALSE	P-loop containing nucleoside triphosphate hydrolases superfamily protein
23.4.99	nucleotide metabolism.phosphotransfer and pyrophosphatases.misc	m.112647	(loc_os04g46460.2 : 535.0) no description available & (at3g57560 : 395.0) encodes a N-acetylglutamate kinase, involved in arginine biosynthesis; N-acetyl-l-glutamate kinase (NAGK); FUNCTIONS IN: acetylglutamate kinase activity; INVOLVED IN: arginine biosynthetic process via ornithine, arginine biosynthetic process; LOCATED IN: chloroplast; EXPRESSED IN: 22 plant structures; EXPRESSED DURING: 14 g…	1.10223	FALSE	encodes a N-acetylglutamate kinase, involved in arginine biosynthesis
23.4.1	nucleotide metabolism.phosphotransfer and pyrophosphatases.adenylate kinase	m.114024	(loc_os03g03820.1 : 442.0) no description available & (at2g37250 : 358.0) encodes adenylate kinase that is located in the chloroplast involved in the coordination of metabolism and growth; adenosine kinase (ADK); CONTAINS InterPro DOMAIN/s: Adenylate kinase, subfamily (InterPro:IPR006259), Adenylate kinase (InterPro:IPR000850); BEST Arabidopsis thaliana protein match is: P-loop containing nucleos…	1.16448	FALSE	encodes adenylate kinase that is located in the chloroplast involved in the coordination of metabolism and growth
23.4.10	nucleotide metabolism.phosphotransfer and pyrophosphatases.nucleoside diphosphate kinase	m.298029	(loc_os10g41410.2 : 275.0) no description available & (p93554|ndk1_sacof : 270.0) Nucleoside diphosphate kinase 1 (EC 2.7.4.6) (Nucleoside diphosphate kinase I) (NDK I) (NDP kinase I) (NDPK I) (PP18) - Saccharum officinarum (Sugarcane) & (at4g09320 : 254.0) nucleoside diphosphate kinase type 1 (NDPK1) gene, complete; NDPK1; FUNCTIONS IN: nucleoside diphosphate kinase activity, ATP binding; INVOLV…	1.22103	FALSE	Nucleoside diphosphate kinase 1 (EC 2.7.4.6) (Nucleoside diphosphate kinase I) (NDK I) (NDP kinase I) (NDPK I) (PP18)
23.4.99	nucleotide metabolism.phosphotransfer and pyrophosphatases.misc	m.135996	(loc_os01g10020.1 : 704.0) no description available & (at4g29680 : 603.0) Alkaline-phosphatase-like family protein; FUNCTIONS IN: hydrolase activity, catalytic activity; INVOLVED IN: metabolic process, nucleotide metabolic process; LOCATED IN: vacuole; EXPRESSED IN: 23 plant structures; EXPRESSED DURING: 13 growth stages; CONTAINS InterPro DOMAIN/s: Alkaline phosphatase-like, alpha/beta/alpha (In…	1.42285	FALSE	Alkaline-phosphatase-like family protein
23.4.10	nucleotide metabolism.phosphotransfer and pyrophosphatases.nucleoside diphosphate kinase	m.130183	(loc_os05g51700.1 : 372.0) no description available & (at4g11010 : 318.0) nucleoside diphosphate kinase 3 (ndpk3), located to the inter-membrane space in mitochondria; nucleoside diphosphate kinase 3 (NDPK3); FUNCTIONS IN: nucleoside diphosphate kinase activity, cobalt ion binding, zinc ion binding, ATP binding; INVOLVED IN: response to oxidative stress; LOCATED IN: mitochondrion, mitochondrial i…	1.60391	FALSE	nucleoside diphosphate kinase 3 (ndpk3), located to the inter-membrane space in mitochondria
23.4.99	nucleotide metabolism.phosphotransfer and pyrophosphatases.misc	m.105502	(loc_os01g74350.1 : 368.0) no description available & (at3g53620 : 361.0) Encodes a soluble protein with inorganic pyrophosphatase activity that is highly specific for Mg-inorganic pyrophosphate.; pyrophosphorylase 4 (PPa4); FUNCTIONS IN: inorganic diphosphatase activity; INVOLVED IN: response to cadmium ion, metabolic process; LOCATED IN: membrane, cytoplasm; EXPRESSED IN: 24 plant structures; E…	1.85882	FALSE	Encodes a soluble protein with inorganic pyrophosphatase activity that is highly specific for Mg-inorganic pyrophosphate.
23.4.1	nucleotide metabolism.phosphotransfer and pyrophosphatases.adenylate kinase	m.114044	(loc_os04g57540.1 : 384.0) no description available & (at2g39270 : 319.0) P-loop containing nucleoside triphosphate hydrolases superfamily protein; FUNCTIONS IN: nucleobase, nucleoside, nucleotide kinase activity, nucleotide kinase activity, ATP binding, phosphotransferase activity, phosphate group as acceptor; INVOLVED IN: nucleobase, nucleoside, nucleotide and nucleic acid metabolic process, an…	1.89783	FALSE	P-loop containing nucleoside triphosphate hydrolases superfamily protein
23.4.1	nucleotide metabolism.phosphotransfer and pyrophosphatases.adenylate kinase	m.114054	(loc_os04g57540.1 : 387.0) no description available & (at2g39270 : 315.0) P-loop containing nucleoside triphosphate hydrolases superfamily protein; FUNCTIONS IN: nucleobase, nucleoside, nucleotide kinase activity, nucleotide kinase activity, ATP binding, phosphotransferase activity, phosphate group as acceptor; INVOLVED IN: nucleobase, nucleoside, nucleotide and nucleic acid metabolic process, an…	2.26735	TRUE	P-loop containing nucleoside triphosphate hydrolases superfamily protein
23.4.99	nucleotide metabolism.phosphotransfer and pyrophosphatases.misc	m.59467	(loc_os01g10020.1 : 264.0) no description available & (at4g29680 : 219.0) Alkaline-phosphatase-like family protein; FUNCTIONS IN: hydrolase activity, catalytic activity; INVOLVED IN: metabolic process, nucleotide metabolic process; LOCATED IN: vacuole; EXPRESSED IN: 23 plant structures; EXPRESSED DURING: 13 growth stages; CONTAINS InterPro DOMAIN/s: Alkaline phosphatase-like, alpha/beta/alpha (In…	2.3026	TRUE	Alkaline-phosphatase-like family protein
23.4.99	nucleotide metabolism.phosphotransfer and pyrophosphatases.misc	m.45481	(loc_os05g36260.1 : 272.0) no description available & (o48556|ipyr_maize : 266.0) Soluble inorganic pyrophosphatase (EC 3.6.1.1) (Pyrophosphate phospho-hydrolase) (PPase) - Zea mays (Maize) & (at1g01050 : 265.0) Encodes a soluble protein with inorganic pyrophosphatase activity that is highly specific for Mg-inorganic pyrophosphate.; pyrophosphorylase 1 (PPa1); FUNCTIONS IN: inorganic diphosphatas…	6.8315	TRUE	Soluble inorganic pyrophosphatase (EC 3.6.1.1) (Pyrophosphate phospho-hydrolase) (PPase)
Salvage
23.3.3	nucleotide metabolism.salvage.NUDIX hydrolases	m.235798	(loc_os02g55030.1 : 776.0) no description available & (at1g79690 : 601.0) nudix hydrolase homolog 3 (NUDT3); FUNCTIONS IN: dipeptidyl-peptidase activity, hydrolase activity; INVOLVED IN: proteolysis; LOCATED IN: cytosol, vacuole; EXPRESSED IN: 23 plant structures; EXPRESSED DURING: 13 growth stages; CONTAINS InterPro DOMAIN/s: NUDIX hydrolase domain-like (InterPro:IPR015797), Peptidase M49, dipep…	-4.68419	TRUE	nudix hydrolase homolog 3 (NUDT3)
23.3.2.2	nucleotide metabolism.salvage.nucleoside kinases.uridine kinase	m.12388	(loc_os02g47860.2 : 1136.0) no description available & (at1g73980 : 875.0) Phosphoribulokinase / Uridine kinase family; FUNCTIONS IN: adenylate cyclase activity, phosphotransferase activity, alcohol group as acceptor, kinase activity, ATP binding; INVOLVED IN: biosynthetic process, cAMP biosynthetic process, metabolic process; EXPRESSED IN: 23 plant structures; EXPRESSED DURING: 13 growth stages;…	-3.68303	TRUE	Phosphoribulokinase / Uridine kinase family
23.3.2.2	nucleotide metabolism.salvage.nucleoside kinases.uridine kinase	m.54039	(loc_os12g40880.1 : 377.0) no description available & (at1g03030 : 265.0) P-loop containing nucleoside triphosphate hydrolases superfamily protein; FUNCTIONS IN: phosphotransferase activity, alcohol group as acceptor, kinase activity, ATP binding; INVOLVED IN: biosynthetic process, metabolic process; LOCATED IN: chloroplast; EXPRESSED IN: 22 plant structures; EXPRESSED DURING: 13 growth stages; C…	-3.46495	TRUE	P-loop containing nucleoside triphosphate hydrolases superfamily protein
23.3.2.2	nucleotide metabolism.salvage.nucleoside kinases.uridine kinase	m.173489	(loc_os04g21110.1 : 865.0) no description available & (at2g01460 : 827.0) P-loop containing nucleoside triphosphate hydrolases superfamily protein; FUNCTIONS IN: nucleoside-triphosphatase activity, nucleotide binding, kinase activity, phosphotransferase activity, alcohol group as acceptor, ATP binding; INVOLVED IN: biosynthetic process, metabolic process; LOCATED IN: cellular_component unknown; E…	-3.32864	TRUE	P-loop containing nucleoside triphosphate hydrolases superfamily protein
23.3.1	nucleotide metabolism.salvage.phosphoribosyltransferases	m.112344	(loc_os04g35060.1 : 1025.0) no description available & (at2g23420 : 877.0) nicotinate phosphoribosyltransferase 2 (NAPRT2); FUNCTIONS IN: nicotinate phosphoribosyltransferase activity; INVOLVED IN: pyridine nucleotide biosynthetic process, nicotinate nucleotide salvage; LOCATED IN: cellular_component unknown; EXPRESSED IN: 22 plant structures; EXPRESSED DURING: 13 growth stages; CONTAINS InterPro…	-3.26302	TRUE	nicotinate phosphoribosyltransferase 2 (NAPRT2)
23.3.2.2	nucleotide metabolism.salvage.nucleoside kinases.uridine kinase	m.173478	(loc_os04g21110.1 : 382.0) no description available & (at2g01460 : 375.0) P-loop containing nucleoside triphosphate hydrolases superfamily protein; FUNCTIONS IN: nucleoside-triphosphatase activity, nucleotide binding, kinase activity, phosphotransferase activity, alcohol group as acceptor, ATP binding; INVOLVED IN: biosynthetic process, metabolic process; LOCATED IN: cellular_component unknown; E…	-3.20281	TRUE	P-loop containing nucleoside triphosphate hydrolases superfamily protein
23.3.1.3	nucleotide metabolism.salvage.phosphoribosyltransferases.upp	m.299884	(loc_os09g32820.1 : 301.0) no description available & (at3g27190 : 277.0) One of the homologous genes predicted to encode proteins with UPRT domains (Uracil phosphoribosyltransferase). Five of these genes (At5g40870, At3g27190, At1g55810, At4g26510 and At3g27440) show a high level of identity, and are annotated as also containing a N-terminal uracil kinase (UK) domain. These genes are referred to…	-3.12012	TRUE	One of the homologous genes predicted to encode proteins with UPRT domains (Uracil phosphoribosyltransferase). Five of these genes (At5g40870, At3g27190, At1g55810, At4g26510 and At3g27440) show a high level of identity, and are annotated as also containing a N-terminal uracil kinase (UK) domain. These genes are referred to as UKL1 (UK-like 1), UKL2, UKL3, UKL4 and UKL5, respectively.
23.3.3	nucleotide metabolism.salvage.NUDIX hydrolases	m.161320	(loc_os02g13350.1 : 263.0) no description available & (at5g47240 : 256.0) nudix hydrolase homolog 8 (NUDT8); FUNCTIONS IN: hydrolase activity; INVOLVED IN: response to wounding; LOCATED IN: cytosol; EXPRESSED IN: 22 plant structures; EXPRESSED DURING: 13 growth stages; CONTAINS InterPro DOMAIN/s: NUDIX hydrolase domain-like (InterPro:IPR015797), NUDIX hydrolase, conserved site (InterPro:IPR020084…	-3.11604	TRUE	nudix hydrolase homolog 8 (NUDT8)
23.3.3	nucleotide metabolism.salvage.NUDIX hydrolases	m.75527	(loc_os05g02640.1 : 360.0) no description available & (at3g46200 : 259.0) nudix hydrolase homolog 9 (NUDT9); FUNCTIONS IN: hydrolase activity; INVOLVED IN: biological_process unknown; LOCATED IN: cytosol; EXPRESSED IN: 15 plant structures; EXPRESSED DURING: 8 growth stages; CONTAINS InterPro DOMAIN/s: NUDIX hydrolase domain-like (InterPro:IPR015797), NUDIX hydrolase domain (InterPro:IPR000086); H…	-3.0728	TRUE	nudix hydrolase homolog 9 (NUDT9)
23.3.1.3	nucleotide metabolism.salvage.phosphoribosyltransferases.upp	m.125561	(loc_os09g32820.1 : 268.0) no description available & (at5g40870 : 222.0) Encodes a protein that appears to possess both uridine kinase and uracil phosphoribosyltransferase activities.; uridine kinase/uracil phosphoribosyltransferase 1 (UK/UPRT1); FUNCTIONS IN: uridine kinase activity, uracil phosphoribosyltransferase activity, kinase activity, ATP binding; INVOLVED IN: biosynthetic process, nucl…	-2.77007	TRUE	Encodes a protein that appears to possess both uridine kinase and uracil phosphoribosyltransferase activities.
23.3.1	nucleotide metabolism.salvage.phosphoribosyltransferases	m.112346	(loc_os03g62110.2 : 1005.0) no description available & (at2g23420 : 883.0) nicotinate phosphoribosyltransferase 2 (NAPRT2); FUNCTIONS IN: nicotinate phosphoribosyltransferase activity; INVOLVED IN: pyridine nucleotide biosynthetic process, nicotinate nucleotide salvage; LOCATED IN: cellular_component unknown; EXPRESSED IN: 22 plant structures; EXPRESSED DURING: 13 growth stages; CONTAINS InterPro…	-2.75102	TRUE	nicotinate phosphoribosyltransferase 2 (NAPRT2)
23.3	nucleotide metabolism.salvage	m.156256	(loc_os05g35520.1 : 362.0) no description available & (at1g72040 : 277.0) P-loop containing nucleoside triphosphate hydrolases superfamily protein; FUNCTIONS IN: phosphotransferase activity, alcohol group as acceptor, ATP binding; INVOLVED IN: nucleobase, nucleoside, nucleotide and nucleic acid metabolic process; LOCATED IN: nucleus; EXPRESSED IN: 23 plant structures; EXPRESSED DURING: 13 growth …	-2.6744	TRUE	P-loop containing nucleoside triphosphate hydrolases superfamily protein
23.3	nucleotide metabolism.salvage	m.156260	(loc_os05g35520.3 : 429.0) no description available & (at1g72040 : 322.0) P-loop containing nucleoside triphosphate hydrolases superfamily protein; FUNCTIONS IN: phosphotransferase activity, alcohol group as acceptor, ATP binding; INVOLVED IN: nucleobase, nucleoside, nucleotide and nucleic acid metabolic process; LOCATED IN: nucleus; EXPRESSED IN: 23 plant structures; EXPRESSED DURING: 13 growth …	-2.6456	TRUE	P-loop containing nucleoside triphosphate hydrolases superfamily protein
23.3	nucleotide metabolism.salvage	m.184687	(loc_os01g65350.1 : 758.0) no description available & (at1g72040 : 605.0) P-loop containing nucleoside triphosphate hydrolases superfamily protein; FUNCTIONS IN: phosphotransferase activity, alcohol group as acceptor, ATP binding; INVOLVED IN: nucleobase, nucleoside, nucleotide and nucleic acid metabolic process; LOCATED IN: nucleus; EXPRESSED IN: 23 plant structures; EXPRESSED DURING: 13 growth …	-2.53553	TRUE	P-loop containing nucleoside triphosphate hydrolases superfamily protein
23.3.1.3	nucleotide metabolism.salvage.phosphoribosyltransferases.upp	m.101301	(loc_os02g17320.3 : 351.0) no description available & (at1g55810 : 253.0) One of the homologous genes predicted to encode proteins with UPRT domains (Uracil phosphoribosyltransferase). Five of these genes (At5g40870, At3g27190, At1g55810, At4g26510 and At3g27440) show a high level of identity, and are annotated as also containing a N-terminal uracil kinase (UK) domain. These genes are referred to…	-2.5024	TRUE	One of the homologous genes predicted to encode proteins with UPRT domains (Uracil phosphoribosyltransferase). Five of these genes (At5g40870, At3g27190, At1g55810, At4g26510 and At3g27440) show a high level of identity, and are annotated as also containing a N-terminal uracil kinase (UK) domain. These genes are referred to as UKL1 (UK-like 1), UKL2, UKL3, UKL4 and UKL5, respectively.
23.3.3	nucleotide metabolism.salvage.NUDIX hydrolases	m.235800	(loc_os02g55030.1 : 654.0) no description available & (at1g79690 : 511.0) nudix hydrolase homolog 3 (NUDT3); FUNCTIONS IN: dipeptidyl-peptidase activity, hydrolase activity; INVOLVED IN: proteolysis; LOCATED IN: cytosol, vacuole; EXPRESSED IN: 23 plant structures; EXPRESSED DURING: 13 growth stages; CONTAINS InterPro DOMAIN/s: NUDIX hydrolase domain-like (InterPro:IPR015797), Peptidase M49, dipep…	-2.31844	TRUE	nudix hydrolase homolog 3 (NUDT3)
23.3	nucleotide metabolism.salvage	m.298593	(loc_os03g56310.1 : 924.0) no description available & (at1g75210 : 701.0) HAD-superfamily hydrolase, subfamily IG, 5-nucleotidase; FUNCTIONS IN: 5'-nucleotidase activity; INVOLVED IN: biological_process unknown; LOCATED IN: chloroplast; EXPRESSED IN: 23 plant structures; EXPRESSED DURING: 13 growth stages; CONTAINS InterPro DOMAIN/s: HAD-superfamily hydrolase, subfamily IG, 5&apos;-nucleotidase (…	-2.26223	TRUE	HAD-superfamily hydrolase, subfamily IG, 5-nucleotidase
23.3.2.1	nucleotide metabolism.salvage.nucleoside kinases.adenosine kinase	m.10396	(loc_os04g43750.2 : 207.0) no description available & (at5g03300 : 184.0) Encodes adenosine kinase 2 (ADK2), a typical, constitutively expressed housekeeping enzyme. Shows a high sequence identity with ADK1. Involved in salvage synthesis of adenylates and methyl recycling. Enzyme activity is substantially inhibited in roots, siliques and dry seeds by an unknown compound. May contribute to cytokin…	-2.21564	TRUE	Encodes adenosine kinase 2 (ADK2), a typical, constitutively expressed housekeeping enzyme. Shows a high sequence identity with ADK1. Involved in salvage synthesis of adenylates and methyl recycling. Enzyme activity is substantially inhibited in roots, siliques and dry seeds by an unknown compound. May contribute to cytokinin interconversion.
23.3.1.3	nucleotide metabolism.salvage.phosphoribosyltransferases.upp	m.245684	(loc_os02g17320.2 : 900.0) no description available & (at4g26510 : 687.0) One of the homologous genes predicted to encode proteins with UPRT domains (Uracil phosphoribosyltransferase). Five of these genes (At5g40870, At3g27190, At1g55810, At4g26510 and At3g27440) show a high level of identity, and are annotated as also containing a N-terminal uracil kinase (UK) domain. These genes are referred to…	-2.19812	TRUE	One of the homologous genes predicted to encode proteins with UPRT domains (Uracil phosphoribosyltransferase). Five of these genes (At5g40870, At3g27190, At1g55810, At4g26510 and At3g27440) show a high level of identity, and are annotated as also containing a N-terminal uracil kinase (UK) domain. These genes are referred to as UKL1 (UK-like 1), UKL2, UKL3, UKL4 and UKL5, respectively.
23.3.2.3	nucleotide metabolism.salvage.nucleoside kinases.thymidine kinase	m.300383	(loc_os03g02200.2 : 414.0) no description available & (o81263|kith_orysa : 404.0) Thymidine kinase (EC 2.7.1.21) - Oryza sativa (Rice) & (at3g07800 : 293.0) Thymidine kinase; FUNCTIONS IN: thymidine kinase activity, ATP binding; INVOLVED IN: pyrimidine deoxyribonucleoside interconversion, anaerobic respiration; LOCATED IN: cellular_component unknown; EXPRESSED IN: 23 plant structures; EXPRESSED D…	-2.15803	TRUE	Thymidine kinase (EC 2.7.1.21)
23.3.1.3	nucleotide metabolism.salvage.phosphoribosyltransferases.upp	m.125557	(loc_os08g41790.1 : 751.0) no description available & (at3g27190 : 689.0) One of the homologous genes predicted to encode proteins with UPRT domains (Uracil phosphoribosyltransferase). Five of these genes (At5g40870, At3g27190, At1g55810, At4g26510 and At3g27440) show a high level of identity, and are annotated as also containing a N-terminal uracil kinase (UK) domain. These genes are referred to…	-2.15776	TRUE	One of the homologous genes predicted to encode proteins with UPRT domains (Uracil phosphoribosyltransferase). Five of these genes (At5g40870, At3g27190, At1g55810, At4g26510 and At3g27440) show a high level of identity, and are annotated as also containing a N-terminal uracil kinase (UK) domain. These genes are referred to as UKL1 (UK-like 1), UKL2, UKL3, UKL4 and UKL5, respectively.
23.3.2.2	nucleotide metabolism.salvage.nucleoside kinases.uridine kinase	m.54037	(loc_os12g40880.1 : 443.0) no description available & (at1g03030 : 328.0) P-loop containing nucleoside triphosphate hydrolases superfamily protein; FUNCTIONS IN: phosphotransferase activity, alcohol group as acceptor, kinase activity, ATP binding; INVOLVED IN: biosynthetic process, metabolic process; LOCATED IN: chloroplast; EXPRESSED IN: 22 plant structures; EXPRESSED DURING: 13 growth stages; C…	-2.07069	TRUE	P-loop containing nucleoside triphosphate hydrolases superfamily protein
23.3.3	nucleotide metabolism.salvage.NUDIX hydrolases	m.224566	(loc_os06g42790.3 : 296.0) no description available & (at5g47650 : 189.0) Encodes an ADP-ribose pyrophosphatase that confers enhanced tolerance to oxidative stress.; nudix hydrolase homolog 2 (NUDT2); FUNCTIONS IN: hydrolase activity, ADP-ribose diphosphatase activity, NAD or NADH binding; INVOLVED IN: response to oxidative stress; LOCATED IN: cytosol; EXPRESSED IN: 17 plant structures; EXPRESSED…	-1.99983	FALSE	Encodes an ADP-ribose pyrophosphatase that confers enhanced tolerance to oxidative stress.
23.3.3	nucleotide metabolism.salvage.NUDIX hydrolases	m.10565	(loc_os08g28860.1 : 190.0) no description available & (at1g28960 : 132.0) nudix hydrolase homolog 15 (NUDX15); CONTAINS InterPro DOMAIN/s: NUDIX hydrolase domain-like (InterPro:IPR015797), NUDIX hydrolase domain (InterPro:IPR000086), NUDIX hydrolase, AtNUDT22 (InterPro:IPR017397); BEST Arabidopsis thaliana protein match is: nudix hydrolase homolog 22 (TAIR:AT2G33980.1); Has 35333 Blast hits to 34…	-1.8707	FALSE	nudix hydrolase homolog 15 (NUDX15)
23.3.2.1	nucleotide metabolism.salvage.nucleoside kinases.adenosine kinase	m.120979	(loc_os02g41590.1 : 649.0) no description available & (at5g03300 : 581.0) Encodes adenosine kinase 2 (ADK2), a typical, constitutively expressed housekeeping enzyme. Shows a high sequence identity with ADK1. Involved in salvage synthesis of adenylates and methyl recycling. Enzyme activity is substantially inhibited in roots, siliques and dry seeds by an unknown compound. May contribute to cytokin…	-1.79605	FALSE	Encodes adenosine kinase 2 (ADK2), a typical, constitutively expressed housekeeping enzyme. Shows a high sequence identity with ADK1. Involved in salvage synthesis of adenylates and methyl recycling. Enzyme activity is substantially inhibited in roots, siliques and dry seeds by an unknown compound. May contribute to cytokinin interconversion.
23.3.3	nucleotide metabolism.salvage.NUDIX hydrolases	m.10289	(loc_os06g03910.1 : 427.0) no description available & (at4g11980 : 360.0) nudix hydrolase homolog 14 (NUDX14); FUNCTIONS IN: hydrolase activity, ADP-sugar diphosphatase activity, ADP-ribose pyrophosphohydrolase activity, ADP-glucose pyrophosphohydrolase activity; INVOLVED IN: biological_process unknown; LOCATED IN: chloroplast; EXPRESSED IN: 22 plant structures; EXPRESSED DURING: 13 growth stages…	-1.79418	FALSE	nudix hydrolase homolog 14 (NUDX14)
23.3.2.1	nucleotide metabolism.salvage.nucleoside kinases.adenosine kinase	m.180131	(loc_os04g43750.1 : 143.0) no description available & (at5g03300 : 126.0) Encodes adenosine kinase 2 (ADK2), a typical, constitutively expressed housekeeping enzyme. Shows a high sequence identity with ADK1. Involved in salvage synthesis of adenylates and methyl recycling. Enzyme activity is substantially inhibited in roots, siliques and dry seeds by an unknown compound. May contribute to cytokin…	-1.7191	FALSE	Encodes adenosine kinase 2 (ADK2), a typical, constitutively expressed housekeeping enzyme. Shows a high sequence identity with ADK1. Involved in salvage synthesis of adenylates and methyl recycling. Enzyme activity is substantially inhibited in roots, siliques and dry seeds by an unknown compound. May contribute to cytokinin interconversion.
23.3.1.3	nucleotide metabolism.salvage.phosphoribosyltransferases.upp	m.45870	(loc_os05g38170.1 : 414.0) no description available & (p93394|upp_tobac : 358.0) Uracil phosphoribosyltransferase (EC 2.4.2.9) (UMP pyrophosphorylase) (UPRTase) - Nicotiana tabacum (Common tobacco) & (at3g53900 : 339.0) Encodes UPP, a plastidial uracil phosphoribosyltransferase (UPRT) involved in uracil salvage. Loss-of-function mutation causes dramatic growth retardation, a pale-green to albino …	-1.71312	FALSE	Uracil phosphoribosyltransferase (EC 2.4.2.9) (UMP pyrophosphorylase) (UPRTase)
23.3.3	nucleotide metabolism.salvage.NUDIX hydrolases	m.108493	(loc_os09g15340.1 : 519.0) no description available & (at5g19460 : 388.0) nudix hydrolase homolog 20 (NUDT20); FUNCTIONS IN: hydrolase activity; INVOLVED IN: biological_process unknown; LOCATED IN: chloroplast; CONTAINS InterPro DOMAIN/s: NUDIX hydrolase domain-like (InterPro:IPR015797), NUDIX hydrolase domain (InterPro:IPR000086); BEST Arabidopsis thaliana protein match is: nudix hydrolase homol…	-1.70709	FALSE	nudix hydrolase homolog 20 (NUDT20)
23.3.1.2	nucleotide metabolism.salvage.phosphoribosyltransferases.hgprt	m.100208	(loc_os05g08950.1 : 289.0) no description available & (at1g71750 : 208.0) Encodes a protein with hypoxanthine-guanine-phosphoribosyltransferase activity. Unlike some related enzymes, it does not appear to act on xanthine in vitro. The enzyme catalyzes reactions occurring in both directions, but appears to prefer acting on guanine, followed by hypoxanthine, in vitro. The enzyme is likely to functi…	-1.6807	FALSE	Encodes a protein with hypoxanthine-guanine-phosphoribosyltransferase activity. Unlike some related enzymes, it does not appear to act on xanthine in vitro. The enzyme catalyzes reactions occurring in both directions, but appears to prefer acting on guanine, followed by hypoxanthine, in vitro. The enzyme is likely to function in purine salvage pathways and appears to be important for seed germina…
23.3.1.3	nucleotide metabolism.salvage.phosphoribosyltransferases.upp	m.16095	(p93394|upp_tobac : 307.0) Uracil phosphoribosyltransferase (EC 2.4.2.9) (UMP pyrophosphorylase) (UPRTase) - Nicotiana tabacum (Common tobacco) & (at3g53900 : 296.0) Encodes UPP, a plastidial uracil phosphoribosyltransferase (UPRT) involved in uracil salvage. Loss-of-function mutation causes dramatic growth retardation, a pale-green to albino phenotype, abnormal root morphology and chloroplastic …	-1.62253	FALSE	Uracil phosphoribosyltransferase (EC 2.4.2.9) (UMP pyrophosphorylase) (UPRTase)
23.3.2.1	nucleotide metabolism.salvage.nucleoside kinases.adenosine kinase	m.300215	(loc_os04g43750.2 : 220.0) no description available & (at3g09820 : 197.0) Involved in the salvage synthesis of adenylates and methyl recycling; adenosine kinase 1 (ADK1); FUNCTIONS IN: adenosine kinase activity, copper ion binding; INVOLVED IN: response to cadmium ion, response to trehalose-6-phosphate stimulus, adenosine salvage; LOCATED IN: cytosol, apoplast, plasma membrane, membrane; EXPRESSE…	-1.52796	FALSE	Involved in the salvage synthesis of adenylates and methyl recycling
23.3.3	nucleotide metabolism.salvage.NUDIX hydrolases	m.106301	(loc_os05g11870.1 : 298.0) no description available & (at1g28960 : 225.0) nudix hydrolase homolog 15 (NUDX15); CONTAINS InterPro DOMAIN/s: NUDIX hydrolase domain-like (InterPro:IPR015797), NUDIX hydrolase domain (InterPro:IPR000086), NUDIX hydrolase, AtNUDT22 (InterPro:IPR017397); BEST Arabidopsis thaliana protein match is: nudix hydrolase homolog 22 (TAIR:AT2G33980.1); Has 35333 Blast hits to 34…	-1.46212	FALSE	nudix hydrolase homolog 15 (NUDX15)
23.3.3	nucleotide metabolism.salvage.NUDIX hydrolases	m.224451	(loc_os06g42790.2 : 212.0) no description available & (at5g47650 : 146.0) Encodes an ADP-ribose pyrophosphatase that confers enhanced tolerance to oxidative stress.; nudix hydrolase homolog 2 (NUDT2); FUNCTIONS IN: hydrolase activity, ADP-ribose diphosphatase activity, NAD or NADH binding; INVOLVED IN: response to oxidative stress; LOCATED IN: cytosol; EXPRESSED IN: 17 plant structures; EXPRESSED…	-1.39619	FALSE	Encodes an ADP-ribose pyrophosphatase that confers enhanced tolerance to oxidative stress.
23.3.1.1	nucleotide metabolism.salvage.phosphoribosyltransferases.aprt	m.66974	(loc_os02g40010.2 : 350.0) no description available & (at1g80050 : 257.0) Encodes an adenosine phosphoribosyl transferase(E.C:2.4.2.7), a constitutively expressed enzyme involved in the one-step salvage of adenine to AMP. This isozyme has high affinity for cytokinins and is likely to be localized to the cytosol.; adenine phosphoribosyl transferase 2 (APT2); FUNCTIONS IN: phosphate transmembrane t…	-1.34108	FALSE	Encodes an adenosine phosphoribosyl transferase(E.C:2.4.2.7), a constitutively expressed enzyme involved in the one-step salvage of adenine to AMP. This isozyme has high affinity for cytokinins and is likely to be localized to the cytosol.
23.3.3	nucleotide metabolism.salvage.NUDIX hydrolases	m.300441	(loc_os08g28840.1 : 339.0) no description available & (at1g28960 : 242.0) nudix hydrolase homolog 15 (NUDX15); CONTAINS InterPro DOMAIN/s: NUDIX hydrolase domain-like (InterPro:IPR015797), NUDIX hydrolase domain (InterPro:IPR000086), NUDIX hydrolase, AtNUDT22 (InterPro:IPR017397); BEST Arabidopsis thaliana protein match is: nudix hydrolase homolog 22 (TAIR:AT2G33980.1); Has 35333 Blast hits to 34…	-1.22482	FALSE	nudix hydrolase homolog 15 (NUDX15)
23.3.1.1	nucleotide metabolism.salvage.phosphoribosyltransferases.aprt	m.298162	(q43199|apt1_wheat : 335.0) Adenine phosphoribosyltransferase 1 (EC 2.4.2.7) (APRT 1) - Triticum aestivum (Wheat) & (loc_os12g39860.1 : 313.0) no description available & (at1g27450 : 285.0) Adenosine phosphoribosyl transferase(E.C:2.4.2.7), involved in the one-step salvage of adenine to AMP.; adenine phosphoribosyl transferase 1 (APT1); CONTAINS InterPro DOMAIN/s: Adenine phosphoribosyl transfera…	-1.18317	FALSE	Adenine phosphoribosyltransferase 1 (EC 2.4.2.7) (APRT 1)
23.3.3	nucleotide metabolism.salvage.NUDIX hydrolases	m.239418	(loc_os09g38040.1 : 396.0) no description available & (at2g42070 : 293.0) nudix hydrolase homolog 23 (NUDX23); CONTAINS InterPro DOMAIN/s: NUDIX hydrolase domain-like (InterPro:IPR015797), NUDIX hydrolase (InterPro:IPR020476), NUDIX hydrolase, conserved site (InterPro:IPR020084), NUDIX hydrolase domain (InterPro:IPR000086); Has 7171 Blast hits to 7171 proteins in 1678 species: Archae - 149; Bacte…	-1.18036	FALSE	nudix hydrolase homolog 23 (NUDX23)
23.3.3	nucleotide metabolism.salvage.NUDIX hydrolases	m.208830	(loc_os04g46280.1 : 561.0) no description available & (at5g47240 : 355.0) nudix hydrolase homolog 8 (NUDT8); FUNCTIONS IN: hydrolase activity; INVOLVED IN: response to wounding; LOCATED IN: cytosol; EXPRESSED IN: 22 plant structures; EXPRESSED DURING: 13 growth stages; CONTAINS InterPro DOMAIN/s: NUDIX hydrolase domain-like (InterPro:IPR015797), NUDIX hydrolase, conserved site (InterPro:IPR020084…	-1.17738	FALSE	nudix hydrolase homolog 8 (NUDT8)
23.3.1.1	nucleotide metabolism.salvage.phosphoribosyltransferases.aprt	m.329118	(at1g27450 : 170.0) Adenosine phosphoribosyl transferase(E.C:2.4.2.7), involved in the one-step salvage of adenine to AMP.; adenine phosphoribosyl transferase 1 (APT1); CONTAINS InterPro DOMAIN/s: Adenine phosphoribosyl transferase (InterPro:IPR005764), Phosphoribosyltransferase (InterPro:IPR000836); BEST Arabidopsis thaliana protein match is: adenine phosphoribosyl transferase 3 (TAIR:AT4G22570.…	0	FALSE	Adenosine phosphoribosyl transferase(E.C:2.4.2.7), involved in the one-step salvage of adenine to AMP.
23.3.1.1	nucleotide metabolism.salvage.phosphoribosyltransferases.aprt	m.66967	(loc_os02g40010.2 : 325.0) no description available & (at1g80050 : 252.0) Encodes an adenosine phosphoribosyl transferase(E.C:2.4.2.7), a constitutively expressed enzyme involved in the one-step salvage of adenine to AMP. This isozyme has high affinity for cytokinins and is likely to be localized to the cytosol.; adenine phosphoribosyl transferase 2 (APT2); FUNCTIONS IN: phosphate transmembrane t…	1.01649	FALSE	Encodes an adenosine phosphoribosyl transferase(E.C:2.4.2.7), a constitutively expressed enzyme involved in the one-step salvage of adenine to AMP. This isozyme has high affinity for cytokinins and is likely to be localized to the cytosol.
23.3.3	nucleotide metabolism.salvage.NUDIX hydrolases	m.48641	(loc_os11g32750.2 : 286.0) no description available & (at3g26690 : 166.0) Encodes AtNUDT13, a mitochondrial Nudix hydrolase specific for long-chain diadenosine polyphosphates.; nudix hydrolase homolog 13 (NUDX13); CONTAINS InterPro DOMAIN/s: NUDIX hydrolase domain-like (InterPro:IPR015797), NUDIX hydrolase, conserved site (InterPro:IPR020084), NUDIX hydrolase domain (InterPro:IPR000086); BEST Ara…	1.06716	FALSE	Encodes AtNUDT13, a mitochondrial Nudix hydrolase specific for long-chain diadenosine polyphosphates.
23.3.3	nucleotide metabolism.salvage.NUDIX hydrolases	m.10563	(loc_os08g28840.1 : 157.0) no description available & (at1g28960 : 119.0) nudix hydrolase homolog 15 (NUDX15); CONTAINS InterPro DOMAIN/s: NUDIX hydrolase domain-like (InterPro:IPR015797), NUDIX hydrolase domain (InterPro:IPR000086), NUDIX hydrolase, AtNUDT22 (InterPro:IPR017397); BEST Arabidopsis thaliana protein match is: nudix hydrolase homolog 22 (TAIR:AT2G33980.1); Has 35333 Blast hits to 34…	1.10394	FALSE	nudix hydrolase homolog 15 (NUDX15)
23.3.3	nucleotide metabolism.salvage.NUDIX hydrolases	m.8200	(loc_os06g04910.1 : 600.0) no description available & (at5g20070 : 437.0) nudix hydrolase homolog 19 (NUDX19); FUNCTIONS IN: hydrolase activity, metal ion binding; INVOLVED IN: biological_process unknown; LOCATED IN: chloroplast; EXPRESSED IN: 22 plant structures; EXPRESSED DURING: 13 growth stages; CONTAINS InterPro DOMAIN/s: Zinc ribbon, NADH pyrophosphatase (InterPro:IPR015376), NUDIX hydrolas…	1.14257	FALSE	nudix hydrolase homolog 19 (NUDX19)
23.3.1.1	nucleotide metabolism.salvage.phosphoribosyltransferases.aprt	m.66977	(loc_os04g42520.1 : 332.0) no description available & (at1g80050 : 257.0) Encodes an adenosine phosphoribosyl transferase(E.C:2.4.2.7), a constitutively expressed enzyme involved in the one-step salvage of adenine to AMP. This isozyme has high affinity for cytokinins and is likely to be localized to the cytosol.; adenine phosphoribosyl transferase 2 (APT2); FUNCTIONS IN: phosphate transmembrane t…	1.15861	FALSE	Encodes an adenosine phosphoribosyl transferase(E.C:2.4.2.7), a constitutively expressed enzyme involved in the one-step salvage of adenine to AMP. This isozyme has high affinity for cytokinins and is likely to be localized to the cytosol.
23.3.3	nucleotide metabolism.salvage.NUDIX hydrolases	m.32149	(loc_os02g32060.3 : 229.0) no description available & (at3g26690 : 168.0) Encodes AtNUDT13, a mitochondrial Nudix hydrolase specific for long-chain diadenosine polyphosphates.; nudix hydrolase homolog 13 (NUDX13); CONTAINS InterPro DOMAIN/s: NUDIX hydrolase domain-like (InterPro:IPR015797), NUDIX hydrolase, conserved site (InterPro:IPR020084), NUDIX hydrolase domain (InterPro:IPR000086); BEST Ara…	1.29159	FALSE	Encodes AtNUDT13, a mitochondrial Nudix hydrolase specific for long-chain diadenosine polyphosphates.
23.3.3	nucleotide metabolism.salvage.NUDIX hydrolases	m.208835	(loc_os04g46280.1 : 431.0) no description available & (at5g47240 : 280.0) nudix hydrolase homolog 8 (NUDT8); FUNCTIONS IN: hydrolase activity; INVOLVED IN: response to wounding; LOCATED IN: cytosol; EXPRESSED IN: 22 plant structures; EXPRESSED DURING: 13 growth stages; CONTAINS InterPro DOMAIN/s: NUDIX hydrolase domain-like (InterPro:IPR015797), NUDIX hydrolase, conserved site (InterPro:IPR020084…	1.3446	FALSE	nudix hydrolase homolog 8 (NUDT8)
23.3.3	nucleotide metabolism.salvage.NUDIX hydrolases	m.37820	(loc_os03g59580.1 : 323.0) no description available & (at3g12600 : 226.0) nudix hydrolase homolog 16 (NUDT16); FUNCTIONS IN: hydrolase activity; EXPRESSED IN: 24 plant structures; EXPRESSED DURING: 15 growth stages; CONTAINS InterPro DOMAIN/s: NUDIX hydrolase domain-like (InterPro:IPR015797), NUDIX hydrolase, conserved site (InterPro:IPR020084), NUDIX hydrolase domain (InterPro:IPR000086); BEST A…	1.60378	FALSE	nudix hydrolase homolog 16 (NUDT16)
23.3.3	nucleotide metabolism.salvage.NUDIX hydrolases	m.10919	(loc_os02g32060.3 : 342.0) no description available & (at3g26690 : 181.0) Encodes AtNUDT13, a mitochondrial Nudix hydrolase specific for long-chain diadenosine polyphosphates.; nudix hydrolase homolog 13 (NUDX13); CONTAINS InterPro DOMAIN/s: NUDIX hydrolase domain-like (InterPro:IPR015797), NUDIX hydrolase, conserved site (InterPro:IPR020084), NUDIX hydrolase domain (InterPro:IPR000086); BEST Ara…	1.92355	FALSE	Encodes AtNUDT13, a mitochondrial Nudix hydrolase specific for long-chain diadenosine polyphosphates.
23.3.3	nucleotide metabolism.salvage.NUDIX hydrolases	m.106298	(loc_os05g11870.1 : 295.0) no description available & (at1g28960 : 214.0) nudix hydrolase homolog 15 (NUDX15); CONTAINS InterPro DOMAIN/s: NUDIX hydrolase domain-like (InterPro:IPR015797), NUDIX hydrolase domain (InterPro:IPR000086), NUDIX hydrolase, AtNUDT22 (InterPro:IPR017397); BEST Arabidopsis thaliana protein match is: nudix hydrolase homolog 22 (TAIR:AT2G33980.1); Has 35333 Blast hits to 34…	1.99032	FALSE	nudix hydrolase homolog 15 (NUDX15)
23.3.3	nucleotide metabolism.salvage.NUDIX hydrolases	m.32152	(loc_os02g32060.3 : 119.0) no description available & (at3g26690 : 100.0) Encodes AtNUDT13, a mitochondrial Nudix hydrolase specific for long-chain diadenosine polyphosphates.; nudix hydrolase homolog 13 (NUDX13); CONTAINS InterPro DOMAIN/s: NUDIX hydrolase domain-like (InterPro:IPR015797), NUDIX hydrolase, conserved site (InterPro:IPR020084), NUDIX hydrolase domain (InterPro:IPR000086); BEST Ara…	2.09327	FALSE	Encodes AtNUDT13, a mitochondrial Nudix hydrolase specific for long-chain diadenosine polyphosphates.
23.3.3	nucleotide metabolism.salvage.NUDIX hydrolases	m.104843	(loc_os06g14420.1 : 224.0) no description available & (at1g73540 : 139.0) nudix hydrolase homolog 21 (NUDT21); FUNCTIONS IN: hydrolase activity; INVOLVED IN: biological_process unknown; LOCATED IN: chloroplast; EXPRESSED IN: 24 plant structures; EXPRESSED DURING: 15 growth stages; CONTAINS InterPro DOMAIN/s: NUDIX hydrolase domain-like (InterPro:IPR015797), NUDIX hydrolase, conserved site (InterP…	7.05357	TRUE	nudix hydrolase homolog 21 (NUDT21)
Synthesis
23.1.2.4	nucleotide metabolism.synthesis.purine.FGAR amidotransferase	m.50839	(loc_os01g66500.1 : 221.0) no description available & (at1g74260 : 181.0) Encodes formylglycinamidine ribonucleotide synthase an enzyme involved in de novo purine biosynthesis. PUR4 is localizes to the chloroplast and mitochondria. Loss of PUR4 function affects male but not female gametophyte development.; purine biosynthesis 4 (PUR4); FUNCTIONS IN: phosphoribosylformylglycinamidine synthase acti…	-8.88561	TRUE	Encodes formylglycinamidine ribonucleotide synthase an enzyme involved in de novo purine biosynthesis. PUR4 is localizes to the chloroplast and mitochondria. Loss of PUR4 function affects male but not female gametophyte development.
23.1.2.4	nucleotide metabolism.synthesis.purine.FGAR amidotransferase	m.59904	(loc_os01g66500.1 : 261.0) no description available & (at1g74260 : 143.0) Encodes formylglycinamidine ribonucleotide synthase an enzyme involved in de novo purine biosynthesis. PUR4 is localizes to the chloroplast and mitochondria. Loss of PUR4 function affects male but not female gametophyte development.; purine biosynthesis 4 (PUR4); FUNCTIONS IN: phosphoribosylformylglycinamidine synthase acti…	-6.64032	TRUE	Encodes formylglycinamidine ribonucleotide synthase an enzyme involved in de novo purine biosynthesis. PUR4 is localizes to the chloroplast and mitochondria. Loss of PUR4 function affects male but not female gametophyte development.
23.1.2.5	nucleotide metabolism.synthesis.purine.AIR synthase	m.24976	(loc_os03g61600.1 : 165.0) no description available & (p52424|pur5_vigun : 155.0) Phosphoribosylformylglycinamidine cyclo-ligase, chloroplast/mitochondrial precursor (EC 6.3.3.1) (AIRS) (Phosphoribosyl-aminoimidazole synthetase) (AIR synthase) (VUpur5) - Vigna unguiculata (Cowpea) & (at3g55010 : 149.0) encoding phosphoribosylformylglycinamidine cyclo-ligase (syn. AIR synthetase)that phosphorylate…	-6.40146	TRUE	Phosphoribosylformylglycinamidine cyclo-ligase, chloroplast/mitochondrial precursor (EC 6.3.3.1) (AIRS) (Phosphoribosyl-aminoimidazole synthetase) (AIR synthase) (VUpur5)
23.1.2.4	nucleotide metabolism.synthesis.purine.FGAR amidotransferase	m.21482	(loc_os01g66500.1 : 238.0) no description available & (at1g74260 : 223.0) Encodes formylglycinamidine ribonucleotide synthase an enzyme involved in de novo purine biosynthesis. PUR4 is localizes to the chloroplast and mitochondria. Loss of PUR4 function affects male but not female gametophyte development.; purine biosynthesis 4 (PUR4); FUNCTIONS IN: phosphoribosylformylglycinamidine synthase acti…	-4.73243	TRUE	Encodes formylglycinamidine ribonucleotide synthase an enzyme involved in de novo purine biosynthesis. PUR4 is localizes to the chloroplast and mitochondria. Loss of PUR4 function affects male but not female gametophyte development.
23.1.1.5	nucleotide metabolism.synthesis.pyrimidine.orotate phosphoribosyltransferase	m.121239	(loc_os01g72250.1 : 205.0) no description available & (at3g54470 : 178.0) encodes the bi-functional orotate phosphoribosyltransferase/orotidine-5-phosphate decarboxylase catalyzing the fifth and sixth step in the de novo pyrimidine ribonucleotide biosynthesis; uridine 5'-monophosphate synthase / UMP synthase (PYRE-F) (UMPS); FUNCTIONS IN: orotate phosphoribosyltransferase activity, orotidine-5'-p…	-4.41708	TRUE	encodes the bi-functional orotate phosphoribosyltransferase/orotidine-5-phosphate decarboxylase catalyzing the fifth and sixth step in the de novo pyrimidine ribonucleotide biosynthesis
23.1.2.6	nucleotide metabolism.synthesis.purine.AIR carboxylase	m.224720	(loc_os01g10280.2 : 897.0) no description available & (at2g37690 : 717.0) phosphoribosylaminoimidazole carboxylase, putative / AIR carboxylase, putative; FUNCTIONS IN: phosphoribosylaminoimidazole carboxylase activity, catalytic activity, ATP binding; INVOLVED IN: de novo' IMP biosynthetic process, pollen development; LOCATED IN: chloroplast; CONTAINS InterPro DOMAIN/s: Phosphoribosylaminoimidazo…	-3.96457	TRUE	phosphoribosylaminoimidazole carboxylase, putative / AIR carboxylase, putative
23.1.2.20	nucleotide metabolism.synthesis.purine.adenylosuccinate synthase	m.48176	(o24396|pura_wheat : 836.0) Adenylosuccinate synthetase, chloroplast precursor (EC 6.3.4.4) (IMP--aspartate ligase) (AdSS) (AMPSase) (Fragment) - Triticum aestivum (Wheat) & (loc_os03g07840.1 : 806.0) no description available & (at3g57610 : 695.0) encoding adenylosuccinate synthetase (AdSS), the enzyme involved in the first step of the formation of the purine nucleotide AMP (conversion of IMP to …	-3.6337	TRUE	Adenylosuccinate synthetase, chloroplast precursor (EC 6.3.4.4) (IMP--aspartate ligase) (AdSS) (AMPSase) (Fragment)
23.1.2.4	nucleotide metabolism.synthesis.purine.FGAR amidotransferase	m.145568	(loc_os01g66500.1 : 2382.0) no description available & (at1g74260 : 1952.0) Encodes formylglycinamidine ribonucleotide synthase an enzyme involved in de novo purine biosynthesis. PUR4 is localizes to the chloroplast and mitochondria. Loss of PUR4 function affects male but not female gametophyte development.; purine biosynthesis 4 (PUR4); FUNCTIONS IN: phosphoribosylformylglycinamidine synthase ac…	-3.43856	TRUE	Encodes formylglycinamidine ribonucleotide synthase an enzyme involved in de novo purine biosynthesis. PUR4 is localizes to the chloroplast and mitochondria. Loss of PUR4 function affects male but not female gametophyte development.
23.1.1.10	nucleotide metabolism.synthesis.pyrimidine.CTP synthetase	m.168874	(loc_os12g36950.1 : 967.0) no description available & (at4g02120 : 786.0) CTP synthase family protein; FUNCTIONS IN: CTP synthase activity, catalytic activity; INVOLVED IN: pyrimidine ribonucleotide metabolic process, pyrimidine nucleotide biosynthetic process; LOCATED IN: endomembrane system; EXPRESSED IN: 24 plant structures; EXPRESSED DURING: 13 growth stages; CONTAINS InterPro DOMAIN/s: Gluta…	-3.17047	TRUE	CTP synthase family protein
23.1.2.8	nucleotide metabolism.synthesis.purine.SAICAR lyase	m.253796	(loc_os03g19930.1 : 818.0) no description available & (at4g18440 : 633.0) L-Aspartase-like family protein; FUNCTIONS IN: N6-(1,2-dicarboxyethyl)AMP AMP-lyase (fumarate-forming) activity, catalytic activity; INVOLVED IN: purine ribonucleotide biosynthetic process, purine base biosynthetic process, IMP biosynthetic process; LOCATED IN: chloroplast, chloroplast stroma; CONTAINS InterPro DOMAIN/s: Ad…	-2.8086	TRUE	L-Aspartase-like family protein
23.1.1.1	nucleotide metabolism.synthesis.pyrimidine.carbamoyl phosphate synthetase	m.225966	(loc_os02g47850.2 : 697.0) no description available & (at3g27740 : 610.0) carbamoyl phosphate synthetase small subunit mRNA (carA),; carbamoyl phosphate synthetase A (CARA); FUNCTIONS IN: carbamoyl-phosphate synthase (glutamine-hydrolyzing) activity, catalytic activity; INVOLVED IN: cellular response to phosphate starvation; LOCATED IN: chloroplast; EXPRESSED IN: 23 plant structures; EXPRESSED DU…	-2.62122	TRUE	carbamoyl phosphate synthetase small subunit mRNA (carA),
23.1.2.2	nucleotide metabolism.synthesis.purine.GAR Synthetase	m.283639	(loc_os08g09210.2 : 822.0) no description available & (at1g09830 : 663.0) glycinamide ribonucleotide synthetase (GAR synthetase) that catalyzes the conversion of phosphoribosyl amine to phosphoribosyl glycineamide; Glycinamide ribonucleotide (GAR) synthetase; FUNCTIONS IN: phosphoribosylamine-glycine ligase activity; INVOLVED IN: purine base biosynthetic process, purine nucleotide biosynthetic pr…	-2.38504	TRUE	glycinamide ribonucleotide synthetase (GAR synthetase) that catalyzes the conversion of phosphoribosyl amine to phosphoribosyl glycineamide
23.1.3	nucleotide metabolism.synthesis.PRS-PP	m.300456	(q6z2l5|kprs1_orysa : 677.0) Ribose-phosphate pyrophosphokinase 1 (EC 2.7.6.1) (Phosphoribosyl pyrophosphate synthetase 1) - Oryza sativa (Rice) & (loc_os02g03540.1 : 677.0) no description available & (at2g44530 : 569.0) Phosphoribosyltransferase family protein; FUNCTIONS IN: magnesium ion binding, ribose phosphate diphosphokinase activity; INVOLVED IN: cellular biosynthetic process, nucleotide b…	-2.28903	TRUE	Ribose-phosphate pyrophosphokinase 1 (EC 2.7.6.1) (Phosphoribosyl pyrophosphate synthetase 1)
23.1.1.10	nucleotide metabolism.synthesis.pyrimidine.CTP synthetase	m.135821	(loc_os01g43020.1 : 209.0) no description available & (at1g30820 : 197.0) CTP synthase family protein; FUNCTIONS IN: CTP synthase activity, catalytic activity; INVOLVED IN: pyrimidine ribonucleotide metabolic process, pyrimidine nucleotide biosynthetic process; EXPRESSED IN: 21 plant structures; EXPRESSED DURING: 13 growth stages; CONTAINS InterPro DOMAIN/s: Glutamine amidotransferase class-I, C-…	-2.20142	TRUE	CTP synthase family protein
23.1.1.10	nucleotide metabolism.synthesis.pyrimidine.CTP synthetase	m.135816	(loc_os01g43020.1 : 759.0) no description available & (at3g12670 : 645.0) embryo defective 2742 (emb2742); FUNCTIONS IN: CTP synthase activity, catalytic activity; INVOLVED IN: response to cadmium ion, embryo development ending in seed dormancy; LOCATED IN: endomembrane system; EXPRESSED IN: 23 plant structures; EXPRESSED DURING: 13 growth stages; CONTAINS InterPro DOMAIN/s: Glutamine amidotransf…	-2.012	TRUE	embryo defective 2742 (emb2742)
23.1.1.1	nucleotide metabolism.synthesis.pyrimidine.carbamoyl phosphate synthetase	m.276915	(loc_os01g38970.1 : 2012.0) no description available & (at1g29900 : 1741.0) carbamoyl phosphate synthetase large chain (CARB) mRNA,; carbamoyl phosphate synthetase B (CARB); FUNCTIONS IN: catalytic activity, ATP binding; INVOLVED IN: cellular response to phosphate starvation, arginine biosynthetic process; LOCATED IN: chloroplast stroma, chloroplast, membrane; EXPRESSED IN: 24 plant structures; E…	-1.93335	FALSE	carbamoyl phosphate synthetase large chain (CARB) mRNA,
23.1.2.4	nucleotide metabolism.synthesis.purine.FGAR amidotransferase	m.43458	(loc_os05g01440.1 : 159.0) no description available & (at1g74260 : 103.0) Encodes formylglycinamidine ribonucleotide synthase an enzyme involved in de novo purine biosynthesis. PUR4 is localizes to the chloroplast and mitochondria. Loss of PUR4 function affects male but not female gametophyte development.; purine biosynthesis 4 (PUR4); FUNCTIONS IN: phosphoribosylformylglycinamidine synthase acti…	-1.90416	FALSE	Encodes formylglycinamidine ribonucleotide synthase an enzyme involved in de novo purine biosynthesis. PUR4 is localizes to the chloroplast and mitochondria. Loss of PUR4 function affects male but not female gametophyte development.
23.1.1.2	nucleotide metabolism.synthesis.pyrimidine.aspartate transcarbamoylase	m.299813	(loc_os08g15030.1 : 557.0) no description available & (q43064|pyrb3_pea : 477.0) Aspartate carbamoyltransferase 3, chloroplast precursor (EC 2.1.3.2) (Aspartate transcarbamylase 3) (ATCase 3) - Pisum sativum (Garden pea) & (at3g20330 : 471.0) encodes aspartate carbamoyltransferase catalyzing the second step in the de novo pyrimidine ribonucleotide biosynthesis; PYRIMIDINE B (PYRB); FUNCTIONS IN: …	-1.85984	FALSE	Aspartate carbamoyltransferase 3, chloroplast precursor (EC 2.1.3.2) (Aspartate transcarbamylase 3) (ATCase 3)
23.1.2.7	nucleotide metabolism.synthesis.purine.SAICAR synthetase	m.12062	(loc_os09g29190.1 : 638.0) no description available & (at3g21110 : 514.0) 5-phosphoribosyl-4-(N-succinocarboxamide)-5-aminoimidazole synthetase (PUR7, syn. SAICAR synthetase), catalyzes aspartate addition at the alpha-amino group to the growing purine backbone.; purin 7 (PUR7); FUNCTIONS IN: phosphoribosylaminoimidazolesuccinocarboxamide synthase activity; INVOLVED IN: response to auxin stimulus,…	-1.77943	FALSE	5-phosphoribosyl-4-(N-succinocarboxamide)-5-aminoimidazole synthetase (PUR7, syn. SAICAR synthetase), catalyzes aspartate addition at the alpha-amino group to the growing purine backbone.
23.1.2.20	nucleotide metabolism.synthesis.purine.adenylosuccinate synthase	m.164957	(loc_os03g49220.1 : 789.0) no description available & (o24396|pura_wheat : 699.0) Adenylosuccinate synthetase, chloroplast precursor (EC 6.3.4.4) (IMP--aspartate ligase) (AdSS) (AMPSase) (Fragment) - Triticum aestivum (Wheat) & (at3g57610 : 678.0) encoding adenylosuccinate synthetase (AdSS), the enzyme involved in the first step of the formation of the purine nucleotide AMP (conversion of IMP to …	-1.76615	FALSE	Adenylosuccinate synthetase, chloroplast precursor (EC 6.3.4.4) (IMP--aspartate ligase) (AdSS) (AMPSase) (Fragment)
23.1.1.3	nucleotide metabolism.synthesis.pyrimidine.dihydroorotase	m.152039	(loc_os01g54370.1 : 674.0) no description available & (at4g22930 : 567.0) Encodes dihydroorotase (PYR4).; pyrimidin 4 (PYR4); FUNCTIONS IN: dihydroorotase activity; INVOLVED IN: de novo' pyrimidine base biosynthetic process, pyrimidine base biosynthetic process; LOCATED IN: chloroplast; EXPRESSED IN: 22 plant structures; EXPRESSED DURING: 13 growth stages; CONTAINS InterPro DOMAIN/s: Dihydroorota…	-1.69804	FALSE	Encodes dihydroorotase (PYR4).
23.1.1.5	nucleotide metabolism.synthesis.pyrimidine.orotate phosphoribosyltransferase	m.34011	(loc_os01g72240.1 : 688.0) no description available & (at3g54470 : 549.0) encodes the bi-functional orotate phosphoribosyltransferase/orotidine-5-phosphate decarboxylase catalyzing the fifth and sixth step in the de novo pyrimidine ribonucleotide biosynthesis; uridine 5'-monophosphate synthase / UMP synthase (PYRE-F) (UMPS); FUNCTIONS IN: orotate phosphoribosyltransferase activity, orotidine-5'-p…	-1.56808	FALSE	encodes the bi-functional orotate phosphoribosyltransferase/orotidine-5-phosphate decarboxylase catalyzing the fifth and sixth step in the de novo pyrimidine ribonucleotide biosynthesis
23.1.1.10	nucleotide metabolism.synthesis.pyrimidine.CTP synthetase	m.135814	(loc_os01g43020.1 : 1021.0) no description available & (at3g12670 : 842.0) embryo defective 2742 (emb2742); FUNCTIONS IN: CTP synthase activity, catalytic activity; INVOLVED IN: response to cadmium ion, embryo development ending in seed dormancy; LOCATED IN: endomembrane system; EXPRESSED IN: 23 plant structures; EXPRESSED DURING: 13 growth stages; CONTAINS InterPro DOMAIN/s: Glutamine amidotrans…	-1.56466	FALSE	embryo defective 2742 (emb2742)
23.1.2.3	nucleotide metabolism.synthesis.purine.GAR transformylase	m.173597	(loc_os08g39160.1 : 410.0) no description available & (p52423|pur3_vigun : 333.0) Phosphoribosylglycinamide formyltransferase, chloroplast precursor (EC 2.1.2.2) (GART) (GAR transformylase) (5-phosphoribosylglycinamide transformylase) - Vigna unguiculata (Cowpea) & (at1g31220 : 318.0) N10-formyltetrahydrofolate-dependent phosphoribosylglycinamide formyltransferase that catalyzes the conversion of…	-1.42712	FALSE	Phosphoribosylglycinamide formyltransferase, chloroplast precursor (EC 2.1.2.2) (GART) (GAR transformylase) (5-phosphoribosylglycinamide transformylase)
23.1.1.4	nucleotide metabolism.synthesis.pyrimidine.dihydroorotate dehydrogenase	m.117063	(loc_os04g57950.1 : 692.0) no description available & (at5g23300 : 617.0) dihydroorotate dehydrogenase, catalyses fourth step of pyrimidine biosynthesis; pyrimidine d (PYRD); FUNCTIONS IN: dihydroorotate dehydrogenase activity; INVOLVED IN: de novo' pyrimidine base biosynthetic process, pyrimidine ribonucleotide biosynthetic process; LOCATED IN: mitochondrion; EXPRESSED IN: 21 plant structures; E…	-1.4107	FALSE	dihydroorotate dehydrogenase, catalyses fourth step of pyrimidine biosynthesis
23.1.2.5	nucleotide metabolism.synthesis.purine.AIR synthase	m.131745	(loc_os03g61600.1 : 561.0) no description available & (at3g55010 : 485.0) encoding phosphoribosylformylglycinamidine cyclo-ligase (syn. AIR synthetase)that phosphorylates 5-phosphoribosyl-N-formylglycinamidine (FGAM) to form 5-aminoimidazole ribonucleotide (AIR); PUR5; FUNCTIONS IN: phosphoribosylformylglycinamidine cyclo-ligase activity, copper ion binding, ATP binding; INVOLVED IN: purine nucle…	-1.40494	FALSE	encoding phosphoribosylformylglycinamidine cyclo-ligase (syn. AIR synthetase)that phosphorylates 5-phosphoribosyl-N-formylglycinamidine (FGAM) to form 5-aminoimidazole ribonucleotide (AIR)
23.1.1.10	nucleotide metabolism.synthesis.pyrimidine.CTP synthetase	m.261747	(loc_os05g49770.1 : 961.0) no description available & (at3g12670 : 798.0) embryo defective 2742 (emb2742); FUNCTIONS IN: CTP synthase activity, catalytic activity; INVOLVED IN: response to cadmium ion, embryo development ending in seed dormancy; LOCATED IN: endomembrane system; EXPRESSED IN: 23 plant structures; EXPRESSED DURING: 13 growth stages; CONTAINS InterPro DOMAIN/s: Glutamine amidotransf…	-1.39495	FALSE	embryo defective 2742 (emb2742)
23.1.1.10	nucleotide metabolism.synthesis.pyrimidine.CTP synthetase	m.261721	(loc_os01g46570.1 : 920.0) no description available & (at3g12670 : 776.0) embryo defective 2742 (emb2742); FUNCTIONS IN: CTP synthase activity, catalytic activity; INVOLVED IN: response to cadmium ion, embryo development ending in seed dormancy; LOCATED IN: endomembrane system; EXPRESSED IN: 23 plant structures; EXPRESSED DURING: 13 growth stages; CONTAINS InterPro DOMAIN/s: Glutamine amidotransf…	-1.36774	FALSE	embryo defective 2742 (emb2742)
23.1.2.31	nucleotide metabolism.synthesis.purine.GMP synthetase	m.299257	(loc_os08g23730.1 : 1007.0) no description available & (at1g63660 : 828.0) GMP synthase (glutamine-hydrolyzing), putative / glutamine amidotransferase, putative; FUNCTIONS IN: asparagine synthase (glutamine-hydrolyzing) activity, GMP synthase (glutamine-hydrolyzing) activity, catalytic activity, ATP binding; INVOLVED IN: GMP biosynthetic process, glutamine metabolic process, biosynthetic process,…	-1.35893	FALSE	GMP synthase (glutamine-hydrolyzing), putative / glutamine amidotransferase, putative
23.1.1.10	nucleotide metabolism.synthesis.pyrimidine.CTP synthetase	m.261745	(loc_os05g49770.1 : 383.0) no description available & (at3g12670 : 330.0) embryo defective 2742 (emb2742); FUNCTIONS IN: CTP synthase activity, catalytic activity; INVOLVED IN: response to cadmium ion, embryo development ending in seed dormancy; LOCATED IN: endomembrane system; EXPRESSED IN: 23 plant structures; EXPRESSED DURING: 13 growth stages; CONTAINS InterPro DOMAIN/s: Glutamine amidotransf…	-1.35381	FALSE	embryo defective 2742 (emb2742)
23.1.3	nucleotide metabolism.synthesis.PRS-PP	m.300457	(q6z2l5|kprs1_orysa : 114.0) Ribose-phosphate pyrophosphokinase 1 (EC 2.7.6.1) (Phosphoribosyl pyrophosphate synthetase 1) - Oryza sativa (Rice) & (loc_os02g03540.1 : 114.0) no description available & (at2g44530 : 96.7) Phosphoribosyltransferase family protein; FUNCTIONS IN: magnesium ion binding, ribose phosphate diphosphokinase activity; INVOLVED IN: cellular biosynthetic process, nucleotide bi…	-1.35354	FALSE	Ribose-phosphate pyrophosphokinase 1 (EC 2.7.6.1) (Phosphoribosyl pyrophosphate synthetase 1)
23.1.3	nucleotide metabolism.synthesis.PRS-PP	m.119224	(q8s2e5|kprs3_orysa : 564.0) Ribose-phosphate pyrophosphokinase 3 (EC 2.7.6.1) (Phosphoribosyl pyrophosphate synthetase 3) - Oryza sativa (Rice) & (loc_os01g52530.1 : 564.0) no description available & (at1g10700 : 501.0) Encodes a P-independent phosphoribosyl pyrophosphate (PRPP) synthase.; phosphoribosyl pyrophosphate (PRPP) synthase 3 (PRS3); FUNCTIONS IN: magnesium ion binding, ribose phosphat…	-1.29789	FALSE	Ribose-phosphate pyrophosphokinase 3 (EC 2.7.6.1) (Phosphoribosyl pyrophosphate synthetase 3)
23.1.2.30	nucleotide metabolism.synthesis.purine.IMP dehydrogenase	m.122381	(loc_os03g56800.1 : 801.0) no description available & (at1g16350 : 565.0) Aldolase-type TIM barrel family protein; FUNCTIONS IN: IMP dehydrogenase activity, oxidoreductase activity, catalytic activity; INVOLVED IN: oxidation reduction, GMP biosynthetic process, metabolic process; LOCATED IN: cellular_component unknown; EXPRESSED IN: 24 plant structures; EXPRESSED DURING: 13 growth stages; CONTAIN…	-1.21026	FALSE	Aldolase-type TIM barrel family protein
23.1.2.9	nucleotide metabolism.synthesis.purine.AICAR transformylase	m.209259	(loc_os08g10570.2 : 978.0) no description available & (at2g35040 : 890.0) AICARFT/IMPCHase bienzyme family protein; FUNCTIONS IN: phosphoribosylaminoimidazolecarboxamide formyltransferase activity, IMP cyclohydrolase activity, catalytic activity; INVOLVED IN: response to cold, purine nucleotide biosynthetic process; LOCATED IN: stromule; EXPRESSED IN: 23 plant structures; EXPRESSED DURING: 13 gro…	-1.14417	FALSE	AICARFT/IMPCHase bienzyme family protein
23.1.2.4	nucleotide metabolism.synthesis.purine.FGAR amidotransferase	m.66413	(loc_os01g66500.1 : 243.0) no description available & (at1g74260 : 221.0) Encodes formylglycinamidine ribonucleotide synthase an enzyme involved in de novo purine biosynthesis. PUR4 is localizes to the chloroplast and mitochondria. Loss of PUR4 function affects male but not female gametophyte development.; purine biosynthesis 4 (PUR4); FUNCTIONS IN: phosphoribosylformylglycinamidine synthase acti…	-1.03773	FALSE	Encodes formylglycinamidine ribonucleotide synthase an enzyme involved in de novo purine biosynthesis. PUR4 is localizes to the chloroplast and mitochondria. Loss of PUR4 function affects male but not female gametophyte development.
23.1.2.5	nucleotide metabolism.synthesis.purine.AIR synthase	m.25718	(loc_os03g61600.1 : 281.0) no description available & (at3g55010 : 251.0) encoding phosphoribosylformylglycinamidine cyclo-ligase (syn. AIR synthetase)that phosphorylates 5-phosphoribosyl-N-formylglycinamidine (FGAM) to form 5-aminoimidazole ribonucleotide (AIR); PUR5; FUNCTIONS IN: phosphoribosylformylglycinamidine cyclo-ligase activity, copper ion binding, ATP binding; INVOLVED IN: purine nucle…	-32.9628	TRUE	encoding phosphoribosylformylglycinamidine cyclo-ligase (syn. AIR synthetase)that phosphorylates 5-phosphoribosyl-N-formylglycinamidine (FGAM) to form 5-aminoimidazole ribonucleotide (AIR)
23.1.3	nucleotide metabolism.synthesis.PRS-PP	m.199891	(q69xq6|kprs2_orysa : 610.0) Ribose-phosphate pyrophosphokinase 2 (EC 2.7.6.1) (Phosphoribosyl pyrophosphate synthetase 2) - Oryza sativa (Rice) & (loc_os06g41360.2 : 610.0) no description available & (at2g35390 : 476.0) Phosphoribosyltransferase family protein; FUNCTIONS IN: magnesium ion binding, ribose phosphate diphosphokinase activity; INVOLVED IN: cellular biosynthetic process, nucleotide b…	1.01072	FALSE	Ribose-phosphate pyrophosphokinase 2 (EC 2.7.6.1) (Phosphoribosyl pyrophosphate synthetase 2)
23.1.1.10	nucleotide metabolism.synthesis.pyrimidine.CTP synthetase	m.261710	(loc_os01g46570.1 : 367.0) no description available & (at3g12670 : 316.0) embryo defective 2742 (emb2742); FUNCTIONS IN: CTP synthase activity, catalytic activity; INVOLVED IN: response to cadmium ion, embryo development ending in seed dormancy; LOCATED IN: endomembrane system; EXPRESSED IN: 23 plant structures; EXPRESSED DURING: 13 growth stages; CONTAINS InterPro DOMAIN/s: Glutamine amidotransf…	1.15893	FALSE	embryo defective 2742 (emb2742)
23.1.2.1	nucleotide metabolism.synthesis.purine.amidophosphoribosyltransferase	m.50920	(loc_os01g65260.1 : 827.0) no description available & (at2g16570 : 599.0) Amidophosphoribosyltransferase (ATase: EC 2.4.2.14) is a key enzyme in the pathway of purine nucleotide biosynthesis; GLN phosphoribosyl pyrophosphate amidotransferase 1 (ASE1); FUNCTIONS IN: amidophosphoribosyltransferase activity; INVOLVED IN: purine base biosynthetic process, metabolic process; LOCATED IN: cell wall; EXP…	1.29889	FALSE	Amidophosphoribosyltransferase (ATase: EC 2.4.2.14) is a key enzyme in the pathway of purine nucleotide biosynthesis
23.1.2.1	nucleotide metabolism.synthesis.purine.amidophosphoribosyltransferase	m.50917	(loc_os05g35580.1 : 818.0) no description available & (at2g16570 : 605.0) Amidophosphoribosyltransferase (ATase: EC 2.4.2.14) is a key enzyme in the pathway of purine nucleotide biosynthesis; GLN phosphoribosyl pyrophosphate amidotransferase 1 (ASE1); FUNCTIONS IN: amidophosphoribosyltransferase activity; INVOLVED IN: purine base biosynthetic process, metabolic process; LOCATED IN: cell wall; EXP…	1.31811	FALSE	Amidophosphoribosyltransferase (ATase: EC 2.4.2.14) is a key enzyme in the pathway of purine nucleotide biosynthesis
23.1.3	nucleotide metabolism.synthesis.PRS-PP	m.45856	(q6zft5|kprs4_orysa : 573.0) Ribose-phosphate pyrophosphokinase 4 (EC 2.7.6.1) (Phosphoribosyl pyrophosphate synthetase 4) - Oryza sativa (Rice) & (loc_os02g48390.2 : 573.0) no description available & (at2g42910 : 491.0) Phosphoribosyltransferase family protein; FUNCTIONS IN: magnesium ion binding, ribose phosphate diphosphokinase activity; INVOLVED IN: nucleotide biosynthetic process, nucleoside…	1.62449	FALSE	Ribose-phosphate pyrophosphokinase 4 (EC 2.7.6.1) (Phosphoribosyl pyrophosphate synthetase 4)
23.1.3	nucleotide metabolism.synthesis.PRS-PP	m.76049	(q9xg98|kprs1_spiol : 537.0) Ribose-phosphate pyrophosphokinase 1 (EC 2.7.6.1) (Phosphoribosyl pyrophosphate synthetase 1) - Spinacia oleracea (Spinach) & (at2g44530 : 518.0) Phosphoribosyltransferase family protein; FUNCTIONS IN: magnesium ion binding, ribose phosphate diphosphokinase activity; INVOLVED IN: cellular biosynthetic process, nucleotide biosynthetic process, nucleoside metabolic proc…	1.77891	FALSE	Ribose-phosphate pyrophosphokinase 1 (EC 2.7.6.1) (Phosphoribosyl pyrophosphate synthetase 1)
23.1.99	nucleotide metabolism.synthesis.unspecified	m.33168	(loc_os02g08270.1 : 133.0) no description available & (at4g30550 : 98.6) Class I glutamine amidotransferase-like superfamily protein; FUNCTIONS IN: catalytic activity, acyltransferase activity; INVOLVED IN: L-methionine biosynthetic process from homoserine via O-succinyl-L-homoserine and cystathionine; LOCATED IN: endomembrane system, cytoplasm; EXPRESSED IN: 23 plant structures; EXPRESSED DURING…	2.2277	TRUE	Class I glutamine amidotransferase-like superfamily protein
23.1.2.1	nucleotide metabolism.synthesis.purine.amidophosphoribosyltransferase	m.23950	(loc_os05g35580.1 : 186.0) no description available & (at2g16570 : 115.0) Amidophosphoribosyltransferase (ATase: EC 2.4.2.14) is a key enzyme in the pathway of purine nucleotide biosynthesis; GLN phosphoribosyl pyrophosphate amidotransferase 1 (ASE1); FUNCTIONS IN: amidophosphoribosyltransferase activity; INVOLVED IN: purine base biosynthetic process, metabolic process; LOCATED IN: cell wall; EXP…	2.39231	TRUE	Amidophosphoribosyltransferase (ATase: EC 2.4.2.14) is a key enzyme in the pathway of purine nucleotide biosynthesis
23.1.99	nucleotide metabolism.synthesis.unspecified	m.83566	(loc_os02g08270.1 : 225.0) no description available & (at2g23970 : 134.0) Class I glutamine amidotransferase-like superfamily protein; FUNCTIONS IN: catalytic activity; INVOLVED IN: defense response; LOCATED IN: endomembrane system; EXPRESSED IN: 6 plant structures; EXPRESSED DURING: 4 anthesis, petal differentiation and expansion stage; CONTAINS InterPro DOMAIN/s: Glutamine amidotransferase clas…	4.1367	TRUE	Class I glutamine amidotransferase-like superfamily protein
