# Supplementary material for: Fungal endophyte infection of ryegrass reprograms host metabolism and alters development
Source: New Phytol. 2015 Aug 25;208(4):1227–40. doi: 10.1111/nph.13614 (PMC5049663; doi:10.1111/nph.13614)
Supplement: Supplementary file 7 — Table S6 Annotations of the genes predicted to encode for enzymes involved in protein degradation, cell cycle, DNA synthesis and DNA repair [file NPH-208-1227-s007.xlsx]

## Sheet: Table S4
Table S6: Annotations of the genes predicted to encode for enzymes involved in protein dgradation, cell cycle, DNA synthesis and DNA repair
BINCODE, NAME and DESCRIPTION refers to the output of Mercator analysis. The “significant” column correspond to a DegSeq Qvalue < 0.05. The “function” column is extracted from the Mercator analysis. The IDENTIFIER is the ryegrass ESTs identifer
BINCODE	NAME	IDENTIFIER	DESCRIPTION	FOLD	Significant	Function
Protein Degradation
Misc
29.5	protein.degradation	m.68365	(loc_os07g38590.1 : 474.0) no description available & (at5g56530 : 423.0) Protein of Unknown Function (DUF239); FUNCTIONS IN: molecular_function unknown; INVOLVED IN: biological_process unknown; LOCATED IN: cellular_component unknown; CONTAINS InterPro DOMAIN/s: Protein of unknown function DUF239, plant (InterPro:IPR004314); BEST Arabidopsis thaliana protein match is: Protein of Unknown Function …	-17.6757	TRUE	Protein of Unknown Function (DUF239)
29.5	protein.degradation	m.187395	(loc_os09g19790.1 : 372.0) no description available & (at4g33090 : 301.0) encodes an aminopeptidase, a ortholog of mouse microsomal AP (EC 3.4.11.2).; aminopeptidase M1 (APM1); FUNCTIONS IN: aminopeptidase activity; INVOLVED IN: auxin polar transport; LOCATED IN: plasma membrane; EXPRESSED IN: 24 plant structures; EXPRESSED DURING: 13 growth stages; CONTAINS InterPro DOMAIN/s: Peptidase M1, purom…	-6.32981	TRUE	encodes an aminopeptidase, a ortholog of mouse microsomal AP (EC 3.4.11.2).
29.5	protein.degradation	m.138273	(loc_os07g19530.1 : 538.0) no description available & (at1g67420 : 379.0) Zn-dependent exopeptidases superfamily protein; FUNCTIONS IN: peptidase activity; INVOLVED IN: proteolysis; EXPRESSED IN: 18 plant structures; EXPRESSED DURING: 7 growth stages; CONTAINS InterPro DOMAIN/s: Peptidase M28 (InterPro:IPR007484); BEST Arabidopsis thaliana protein match is: Zn-dependent exopeptidases superfamily …	-5.40849	TRUE	Zn-dependent exopeptidases superfamily protein
29.5	protein.degradation	m.52711	(loc_os08g33900.1 : 222.0) no description available & (at1g14270 : 197.0) CAAX amino terminal protease family protein; INVOLVED IN: proteolysis; LOCATED IN: membrane; EXPRESSED IN: 24 plant structures; EXPRESSED DURING: 15 growth stages; CONTAINS InterPro DOMAIN/s: Abortive infection protein (InterPro:IPR003675); BEST Arabidopsis thaliana protein match is: CAAX amino terminal protease family prot…	-5.33137	TRUE	CAAX amino terminal protease family protein
29.5	protein.degradation	m.86876	(loc_os04g57190.3 : 209.0) no description available & (at4g17510 : 162.0) ubiquitin C-terminal hydrolase 3 (UCH3); FUNCTIONS IN: ubiquitin thiolesterase activity; INVOLVED IN: ubiquitin-dependent protein catabolic process; LOCATED IN: intracellular; EXPRESSED IN: 24 plant structures; EXPRESSED DURING: 15 growth stages; CONTAINS InterPro DOMAIN/s: Peptidase C12, ubiquitin carboxyl-terminal hydrola…	-4.82914	TRUE	ubiquitin C-terminal hydrolase 3 (UCH3)
29.5	protein.degradation	m.259898	(loc_os05g02040.1 : 174.0) no description available & (at5g45400 : 156.0) RPA70C; FUNCTIONS IN: DNA binding, zinc ion binding, nucleic acid binding; INVOLVED IN: DNA replication; LOCATED IN: nucleus; EXPRESSED IN: 13 plant structures; EXPRESSED DURING: 8 growth stages; CONTAINS InterPro DOMAIN/s: Nucleic acid-binding, OB-fold (InterPro:IPR012340), Nucleic acid binding, OB-fold, tRNA/helicase-type…	-4.82498	TRUE	RPA70C
29.5	protein.degradation	m.327090	(loc_os07g38590.1 : 129.0) no description available & (at1g55360 : 117.0) Protein of Unknown Function (DUF239); INVOLVED IN: biological_process unknown; LOCATED IN: endomembrane system; EXPRESSED IN: 22 plant structures; EXPRESSED DURING: 13 growth stages; CONTAINS InterPro DOMAIN/s: Protein of unknown function DUF239, plant (InterPro:IPR004314); BEST Arabidopsis thaliana protein match is: Protei…	-4.81133	TRUE	Protein of Unknown Function (DUF239)
29.5	protein.degradation	m.56538	(loc_os03g21810.1 : 1684.0) no description available & (at1g06900 : 1151.0) Insulinase (Peptidase family M16) family protein; FUNCTIONS IN: metalloendopeptidase activity, catalytic activity, zinc ion binding, metal ion binding; INVOLVED IN: proteolysis; LOCATED IN: cellular_component unknown; EXPRESSED IN: 23 plant structures; EXPRESSED DURING: 13 growth stages; CONTAINS InterPro DOMAIN/s: Peptid…	-4.40707	TRUE	Insulinase (Peptidase family M16) family protein
29.5	protein.degradation	m.227870	(at5g66960 : 538.0) Prolyl oligopeptidase family protein; FUNCTIONS IN: serine-type peptidase activity, serine-type endopeptidase activity; INVOLVED IN: proteolysis; LOCATED IN: membrane; EXPRESSED IN: 15 plant structures; EXPRESSED DURING: 6 growth stages; CONTAINS InterPro DOMAIN/s: Peptidase S9, prolyl oligopeptidase, catalytic domain (InterPro:IPR001375), Peptidase S9A, oligopeptidase, N-term…	-4.35569	TRUE	Prolyl oligopeptidase family protein
29.5	protein.degradation	m.100276	(loc_os07g31460.2 : 1160.0) no description available & (at5g49570 : 778.0) Encodes a protein that has peptide:N-glycanase activity in enzymatic assay in heterologous systems (although the activity was not detected in wild-type plants).; peptide-N-glycanase 1 (PNG1); CONTAINS InterPro DOMAIN/s: Transglutaminase-like (InterPro:IPR002931), DNA repair protein Rad4, transglutaminase-like domain (Inter…	-4.30406	TRUE	Encodes a protein that has peptide:N-glycanase activity in enzymatic assay in heterologous systems (although the activity was not detected in wild-type plants).
29.5	protein.degradation	m.45653	(loc_os04g12639.1 : 243.0) no description available & (at5g18460 : 194.0) Protein of Unknown Function (DUF239); INVOLVED IN: biological_process unknown; LOCATED IN: endomembrane system; EXPRESSED IN: 22 plant structures; EXPRESSED DURING: 12 growth stages; CONTAINS InterPro DOMAIN/s: Protein of unknown function DUF239, plant (InterPro:IPR004314); BEST Arabidopsis thaliana protein match is: Protei…	-4.29949	TRUE	Protein of Unknown Function (DUF239)
29.5	protein.degradation	m.138313	(loc_os07g19530.1 : 1311.0) no description available & (at1g67420 : 910.0) Zn-dependent exopeptidases superfamily protein; FUNCTIONS IN: peptidase activity; INVOLVED IN: proteolysis; EXPRESSED IN: 18 plant structures; EXPRESSED DURING: 7 growth stages; CONTAINS InterPro DOMAIN/s: Peptidase M28 (InterPro:IPR007484); BEST Arabidopsis thaliana protein match is: Zn-dependent exopeptidases superfamily…	-4.28326	TRUE	Zn-dependent exopeptidases superfamily protein
29.5	protein.degradation	m.227860	(at5g66960 : 437.0) Prolyl oligopeptidase family protein; FUNCTIONS IN: serine-type peptidase activity, serine-type endopeptidase activity; INVOLVED IN: proteolysis; LOCATED IN: membrane; EXPRESSED IN: 15 plant structures; EXPRESSED DURING: 6 growth stages; CONTAINS InterPro DOMAIN/s: Peptidase S9, prolyl oligopeptidase, catalytic domain (InterPro:IPR001375), Peptidase S9A, oligopeptidase, N-term…	-4.10406	TRUE	Prolyl oligopeptidase family protein
29.5	protein.degradation	m.71604	(loc_os06g51410.2 : 378.0) no description available & (at1g50380 : 301.0) Prolyl oligopeptidase family protein; FUNCTIONS IN: serine-type peptidase activity, serine-type endopeptidase activity; INVOLVED IN: proteolysis; LOCATED IN: cellular_component unknown; EXPRESSED IN: 23 plant structures; EXPRESSED DURING: 13 growth stages; CONTAINS InterPro DOMAIN/s: Peptidase S9, prolyl oligopeptidase, cat…	-4.10044	TRUE	Prolyl oligopeptidase family protein
29.5	protein.degradation	m.131631	(loc_os01g54040.3 : 612.0) no description available & (at2g25740 : 385.0) ATP-dependent protease La (LON) domain protein; FUNCTIONS IN: ATP-dependent peptidase activity; INVOLVED IN: proteolysis, N-terminal protein myristoylation; LOCATED IN: cellular_component unknown; EXPRESSED IN: 22 plant structures; EXPRESSED DURING: 13 growth stages; CONTAINS InterPro DOMAIN/s: Peptidase S16, lon N-terminal…	-3.99913	TRUE	ATP-dependent protease La (LON) domain protein
29.5	protein.degradation	m.238243	(loc_os04g43916.2 : 828.0) no description available & (at5g20660 : 513.0) Zn-dependent exopeptidases superfamily protein; EXPRESSED IN: 23 plant structures; EXPRESSED DURING: 13 growth stages; Has 36 Blast hits to 36 proteins in 12 species: Archae - 0; Bacteria - 0; Metazoa - 0; Fungi - 0; Plants - 36; Viruses - 0; Other Eukaryotes - 0 (source: NCBI BLink). & (reliability: 1026.0) & (original des…	-3.76437	TRUE	Zn-dependent exopeptidases superfamily protein
29.5	protein.degradation	m.44864	(loc_os05g02040.1 : 100.0) no description available & (at2g06510 : 98.6) Encodes a homolog of Replication Protein A that is involved in meiosis I in pollen mother cells. rpa1a mutants have a reduced number of class I crossovers. The protein is located in chromatin-associated foci in early leptotene and can be detected in these foci until late pachytene of meiosis I.; replication protein A 1A (RPA…	-3.7322	TRUE	Encodes a homolog of Replication Protein A that is involved in meiosis I in pollen mother cells. rpa1a mutants have a reduced number of class I crossovers. The protein is located in chromatin-associated foci in early leptotene and can be detected in these foci until late pachytene of meiosis I.
29.5	protein.degradation	m.43091	(loc_os03g27480.2 : 247.0) no description available & (at2g27920 : 186.0) serine carboxypeptidase-like 51 (SCPL51); FUNCTIONS IN: serine-type carboxypeptidase activity; INVOLVED IN: proteolysis; LOCATED IN: mitochondrion; EXPRESSED IN: 22 plant structures; EXPRESSED DURING: 13 growth stages; CONTAINS InterPro DOMAIN/s: Peptidase S10, serine carboxypeptidase (InterPro:IPR001563), Peptidase S10, se…	-3.61476	TRUE	serine carboxypeptidase-like 51 (SCPL51)
29.5	protein.degradation	m.37520	(loc_os06g11180.1 : 1181.0) no description available & (at5g36210 : 945.0) alpha/beta-Hydrolases superfamily protein; FUNCTIONS IN: serine-type peptidase activity; INVOLVED IN: proteolysis; LOCATED IN: chloroplast; EXPRESSED IN: 24 plant structures; EXPRESSED DURING: 14 growth stages; CONTAINS InterPro DOMAIN/s: Peptidase S9, prolyl oligopeptidase, catalytic domain (InterPro:IPR001375); BEST Arab…	-3.58594	TRUE	alpha/beta-Hydrolases superfamily protein
29.5	protein.degradation	m.300973	(loc_os01g67590.1 : 1184.0) no description available & (at1g67690 : 749.0) Zincin-like metalloproteases family protein; FUNCTIONS IN: metalloendopeptidase activity; INVOLVED IN: proteolysis; LOCATED IN: cellular_component unknown; EXPRESSED IN: 21 plant structures; EXPRESSED DURING: 13 growth stages; CONTAINS InterPro DOMAIN/s: Peptidase M3A/M3B, thimet/oligopeptidase F (InterPro:IPR001567); BEST…	-3.4759	TRUE	Zincin-like metalloproteases family protein
29.5	protein.degradation	m.26072	(loc_os03g27590.1 : 499.0) no description available & (at2g27920 : 409.0) serine carboxypeptidase-like 51 (SCPL51); FUNCTIONS IN: serine-type carboxypeptidase activity; INVOLVED IN: proteolysis; LOCATED IN: mitochondrion; EXPRESSED IN: 22 plant structures; EXPRESSED DURING: 13 growth stages; CONTAINS InterPro DOMAIN/s: Peptidase S10, serine carboxypeptidase (InterPro:IPR001563), Peptidase S10, se…	-3.46348	TRUE	serine carboxypeptidase-like 51 (SCPL51)
29.5	protein.degradation	m.8985	(loc_os07g10540.1 : 1150.0) no description available & (at3g05350 : 880.0) Metallopeptidase M24 family protein; FUNCTIONS IN: hydrolase activity, aminopeptidase activity; INVOLVED IN: proteolysis, cellular process; LOCATED IN: chloroplast, chloroplast stroma; EXPRESSED IN: 22 plant structures; EXPRESSED DURING: 13 growth stages; CONTAINS InterPro DOMAIN/s: Peptidase M24, structural domain (InterP…	-3.36656	TRUE	Metallopeptidase M24 family protein
29.5	protein.degradation	m.187378	(loc_os09g19790.1 : 1278.0) no description available & (at4g33090 : 991.0) encodes an aminopeptidase, a ortholog of mouse microsomal AP (EC 3.4.11.2).; aminopeptidase M1 (APM1); FUNCTIONS IN: aminopeptidase activity; INVOLVED IN: auxin polar transport; LOCATED IN: plasma membrane; EXPRESSED IN: 24 plant structures; EXPRESSED DURING: 13 growth stages; CONTAINS InterPro DOMAIN/s: Peptidase M1, puro…	-3.23113	TRUE	encodes an aminopeptidase, a ortholog of mouse microsomal AP (EC 3.4.11.2).
29.5	protein.degradation	m.18563	(loc_os10g28030.1 : 1196.0) no description available & (at4g14570 : 788.0) acylaminoacyl-peptidase-related; FUNCTIONS IN: serine-type peptidase activity; INVOLVED IN: proteolysis; LOCATED IN: chloroplast, vacuole; EXPRESSED IN: 23 plant structures; EXPRESSED DURING: 13 growth stages; CONTAINS InterPro DOMAIN/s: Peptidase S9, prolyl oligopeptidase, catalytic domain (InterPro:IPR001375); BEST Arabi…	-3.18156	TRUE	acylaminoacyl-peptidase-related
29.5	protein.degradation	m.261708	(loc_os01g46590.1 : 461.0) no description available & (at4g20310 : 314.0) Peptidase M50 family protein; FUNCTIONS IN: metalloendopeptidase activity; INVOLVED IN: proteolysis; LOCATED IN: endomembrane system; EXPRESSED IN: 21 plant structures; EXPRESSED DURING: 12 growth stages; CONTAINS InterPro DOMAIN/s: Peptidase M50 (InterPro:IPR008915); Has 156 Blast hits to 154 proteins in 70 species: Archae…	-3.14653	TRUE	Peptidase M50 family protein
29.5	protein.degradation	m.7844	(loc_os05g44130.1 : 534.0) no description available & (at1g78660 : 395.0) The Arabidopsis protein AtGGH1 is a gamma-glutamyl hydrolase cleaving pentaglutamates to yield di- and triglutamates. The enzyme is involved in the tetrahydrofolate metabolism and located to the vacuole.; gamma-glutamyl hydrolase 1 (GGH1); CONTAINS InterPro DOMAIN/s: Peptidase C26, gamma-glutamyl hydrolase (InterPro:IPR0155…	-3.02067	TRUE	The Arabidopsis protein AtGGH1 is a gamma-glutamyl hydrolase cleaving pentaglutamates to yield di- and triglutamates. The enzyme is involved in the tetrahydrofolate metabolism and located to the vacuole.
29.5	protein.degradation	m.210668	(loc_os12g41380.1 : 403.0) no description available & (at1g10570 : 229.0) Encodes a deSUMOylating enzyme. In vitro it has both peptidase activity and isopeptidase activity: it can cleave the C-terminal residues from SUMO to activate it for attachment to a target protein and it can also act on the isopeptide bond between SUMO and another protein. sYFP:OTS2 protein accumulates in nuclei in a puncta…	-2.97988	TRUE	Encodes a deSUMOylating enzyme. In vitro it has both peptidase activity and isopeptidase activity: it can cleave the C-terminal residues from SUMO to activate it for attachment to a target protein and it can also act on the isopeptide bond between SUMO and another protein. sYFP:OTS2 protein accumulates in nuclei in a punctate pattern. Double mutant analysis with ULP1D/OTS1 indicates that these ge…
29.5	protein.degradation	m.187377	(loc_os08g30810.1 : 1415.0) no description available & (at4g33090 : 1064.0) encodes an aminopeptidase, a ortholog of mouse microsomal AP (EC 3.4.11.2).; aminopeptidase M1 (APM1); FUNCTIONS IN: aminopeptidase activity; INVOLVED IN: auxin polar transport; LOCATED IN: plasma membrane; EXPRESSED IN: 24 plant structures; EXPRESSED DURING: 13 growth stages; CONTAINS InterPro DOMAIN/s: Peptidase M1, pur…	-2.96619	TRUE	encodes an aminopeptidase, a ortholog of mouse microsomal AP (EC 3.4.11.2).
29.5	protein.degradation	m.100488	(loc_os11g05130.2 : 2260.0) no description available & (at5g35210 : 426.0) metalloendopeptidases;zinc ion binding;DNA binding; FUNCTIONS IN: DNA binding, zinc ion binding; INVOLVED IN: regulation of transcription, DNA-dependent; LOCATED IN: nucleus, chloroplast envelope; EXPRESSED IN: male gametophyte; EXPRESSED DURING: M germinated pollen stage; CONTAINS InterPro DOMAIN/s: DDT domain superfamily…	-2.9659	TRUE	metalloendopeptidases
29.5	protein.degradation	m.247605	(loc_os10g28020.1 : 1260.0) no description available & (at4g14570 : 855.0) acylaminoacyl-peptidase-related; FUNCTIONS IN: serine-type peptidase activity; INVOLVED IN: proteolysis; LOCATED IN: chloroplast, vacuole; EXPRESSED IN: 23 plant structures; EXPRESSED DURING: 13 growth stages; CONTAINS InterPro DOMAIN/s: Peptidase S9, prolyl oligopeptidase, catalytic domain (InterPro:IPR001375); BEST Arabi…	-2.9042	TRUE	acylaminoacyl-peptidase-related
29.5	protein.degradation	m.183659	(loc_os11g05130.2 : 275.0) no description available & (at5g35210 : 143.0) metalloendopeptidases;zinc ion binding;DNA binding; FUNCTIONS IN: DNA binding, zinc ion binding; INVOLVED IN: regulation of transcription, DNA-dependent; LOCATED IN: nucleus, chloroplast envelope; EXPRESSED IN: male gametophyte; EXPRESSED DURING: M germinated pollen stage; CONTAINS InterPro DOMAIN/s: DDT domain superfamily …	-2.90107	TRUE	metalloendopeptidases
29.5	protein.degradation	m.238022	(loc_os06g47210.1 : 280.0) no description available & (at5g51540 : 190.0) Zincin-like metalloproteases family protein; FUNCTIONS IN: metalloendopeptidase activity; INVOLVED IN: proteolysis; LOCATED IN: chloroplast thylakoid membrane, chloroplast; CONTAINS InterPro DOMAIN/s: Peptidase M3A/M3B, thimet/oligopeptidase F (InterPro:IPR001567); BEST Arabidopsis thaliana protein match is: Zincin-like met…	-2.81514	TRUE	Zincin-like metalloproteases family protein
29.5	protein.degradation	m.100492	(loc_os11g05130.2 : 1448.0) no description available & (at5g35210 : 483.0) metalloendopeptidases;zinc ion binding;DNA binding; FUNCTIONS IN: DNA binding, zinc ion binding; INVOLVED IN: regulation of transcription, DNA-dependent; LOCATED IN: nucleus, chloroplast envelope; EXPRESSED IN: male gametophyte; EXPRESSED DURING: M germinated pollen stage; CONTAINS InterPro DOMAIN/s: DDT domain superfamily…	-2.7668	TRUE	metalloendopeptidases
29.5	protein.degradation	m.259894	(loc_os05g02040.1 : 378.0) no description available & (at5g45400 : 332.0) RPA70C; FUNCTIONS IN: DNA binding, zinc ion binding, nucleic acid binding; INVOLVED IN: DNA replication; LOCATED IN: nucleus; EXPRESSED IN: 13 plant structures; EXPRESSED DURING: 8 growth stages; CONTAINS InterPro DOMAIN/s: Nucleic acid-binding, OB-fold (InterPro:IPR012340), Nucleic acid binding, OB-fold, tRNA/helicase-type…	-2.72518	TRUE	RPA70C
29.5	protein.degradation	m.238244	(loc_os04g43916.2 : 588.0) no description available & (at5g20660 : 419.0) Zn-dependent exopeptidases superfamily protein; EXPRESSED IN: 23 plant structures; EXPRESSED DURING: 13 growth stages; Has 36 Blast hits to 36 proteins in 12 species: Archae - 0; Bacteria - 0; Metazoa - 0; Fungi - 0; Plants - 36; Viruses - 0; Other Eukaryotes - 0 (source: NCBI BLink). & (chl4|519158 : 103.0) no description …	-2.70327	TRUE	Zn-dependent exopeptidases superfamily protein
29.5	protein.degradation	m.49026	(loc_os05g02040.1 : 420.0) no description available & (at5g45400 : 368.0) RPA70C; FUNCTIONS IN: DNA binding, zinc ion binding, nucleic acid binding; INVOLVED IN: DNA replication; LOCATED IN: nucleus; EXPRESSED IN: 13 plant structures; EXPRESSED DURING: 8 growth stages; CONTAINS InterPro DOMAIN/s: Nucleic acid-binding, OB-fold (InterPro:IPR012340), Nucleic acid binding, OB-fold, tRNA/helicase-type…	-2.69382	TRUE	RPA70C
29.5	protein.degradation	m.132032	(loc_os05g36070.3 : 517.0) no description available & (at2g03120 : 467.0) homologous to Signal Peptide Peptidases (SPP), required for pollen development and pollen germination. No homozygotes could be recovered from a T-DNA insertion mutant.; signal peptide peptidase (SPP); FUNCTIONS IN: aspartic-type endopeptidase activity; INVOLVED IN: pollen germination, pollen development; LOCATED IN: endopla…	-2.66957	TRUE	homologous to Signal Peptide Peptidases (SPP), required for pollen development and pollen germination. No homozygotes could be recovered from a T-DNA insertion mutant.
29.5	protein.degradation	m.106267	(at1g71696 : 552.0) Encodes a Putative Zn2+ carboxypeptidase, 4 splice variants have been identified but not characterized for different functions and/or expression patterns.SOL1 isolated as a suppressor of root- specific overexpression of CLE19, a clavata3 like gene. sol1 partially suppresses the short root phenotype caused by CLE19 overexpression.; SUPPRESSOR OF LLP1 1 (SOL1); FUNCTIONS IN: met…	-2.6536	TRUE	Encodes a Putative Zn2+ carboxypeptidase, 4 splice variants have been identified but not characterized for different functions and/or expression patterns.SOL1 isolated as a suppressor of root- specific overexpression of CLE19, a clavata3 like gene. sol1 partially suppresses the short root phenotype caused by CLE19 overexpression.
29.5	protein.degradation	m.43339	(loc_os11g05130.2 : 164.0) no description available & (at5g22760 : 90.9) PHD finger family protein; FUNCTIONS IN: DNA binding, zinc ion binding; INVOLVED IN: regulation of transcription, DNA-dependent; EXPRESSED IN: 22 plant structures; EXPRESSED DURING: 14 growth stages; CONTAINS InterPro DOMAIN/s: DDT domain (InterPro:IPR004022), Zinc finger, PHD-type, conserved site (InterPro:IPR019786), EF-Ha…	-2.64584	TRUE	PHD finger family protein
29.5	protein.degradation	m.238011	(loc_os06g47210.1 : 905.0) no description available & (at5g51540 : 668.0) Zincin-like metalloproteases family protein; FUNCTIONS IN: metalloendopeptidase activity; INVOLVED IN: proteolysis; LOCATED IN: chloroplast thylakoid membrane, chloroplast; CONTAINS InterPro DOMAIN/s: Peptidase M3A/M3B, thimet/oligopeptidase F (InterPro:IPR001567); BEST Arabidopsis thaliana protein match is: Zincin-like met…	-2.62452	TRUE	Zincin-like metalloproteases family protein
29.5	protein.degradation	m.59963	(loc_os02g45650.1 : 739.0) no description available & (at4g01320 : 646.0) CAAX protease with broad substrate specificity. Localized exclusively to the endoplasmic reticulum.; ATSTE24; FUNCTIONS IN: endopeptidase activity, metalloendopeptidase activity; INVOLVED IN: CAAX-box protein maturation, proteolysis; LOCATED IN: endoplasmic reticulum, vacuole; EXPRESSED IN: 25 plant structures; EXPRESSED DU…	-2.62182	TRUE	CAAX protease with broad substrate specificity. Localized exclusively to the endoplasmic reticulum.
29.5	protein.degradation	m.156965	(loc_os02g58340.1 : 1225.0) no description available & (at5g65620 : 1089.0) Zincin-like metalloproteases family protein; FUNCTIONS IN: metalloendopeptidase activity; INVOLVED IN: proteolysis; LOCATED IN: cytosol, chloroplast, chloroplast stroma; EXPRESSED IN: 26 plant structures; EXPRESSED DURING: 15 growth stages; CONTAINS InterPro DOMAIN/s: Peptidase M3A/M3B, thimet/oligopeptidase F (InterPro:I…	-2.60445	TRUE	Zincin-like metalloproteases family protein
29.5	protein.degradation	m.187392	(loc_os09g19790.1 : 439.0) no description available & (at4g33090 : 362.0) encodes an aminopeptidase, a ortholog of mouse microsomal AP (EC 3.4.11.2).; aminopeptidase M1 (APM1); FUNCTIONS IN: aminopeptidase activity; INVOLVED IN: auxin polar transport; LOCATED IN: plasma membrane; EXPRESSED IN: 24 plant structures; EXPRESSED DURING: 13 growth stages; CONTAINS InterPro DOMAIN/s: Peptidase M1, purom…	-2.55721	TRUE	encodes an aminopeptidase, a ortholog of mouse microsomal AP (EC 3.4.11.2).
29.5	protein.degradation	m.94033	(loc_os05g22930.1 : 243.0) no description available & (at3g26085 : 241.0) CAAX amino terminal protease family protein; FUNCTIONS IN: molecular_function unknown; INVOLVED IN: proteolysis; LOCATED IN: membrane; EXPRESSED IN: 22 plant structures; EXPRESSED DURING: 13 growth stages; CONTAINS InterPro DOMAIN/s: Abortive infection protein (InterPro:IPR003675). & (chl4|514032 : 112.0) no description ava…	-2.54677	TRUE	CAAX amino terminal protease family protein
29.5	protein.degradation	m.68175	(loc_os01g01830.1 : 1327.0) no description available & (at1g76140 : 1108.0) Prolyl oligopeptidase family protein; FUNCTIONS IN: serine-type peptidase activity, serine-type endopeptidase activity; INVOLVED IN: proteolysis; LOCATED IN: chloroplast; EXPRESSED IN: 24 plant structures; EXPRESSED DURING: 15 growth stages; CONTAINS InterPro DOMAIN/s: Peptidase S9, prolyl oligopeptidase, catalytic domain…	-2.52832	TRUE	Prolyl oligopeptidase family protein
29.5	protein.degradation	m.181619	(loc_os11g33330.1 : 1104.0) no description available & (at4g36760 : 883.0) Arabidopsis aminopeptidase P1; aminopeptidase P1 (APP1); FUNCTIONS IN: aminopeptidase activity, N-1-naphthylphthalamic acid binding; INVOLVED IN: auxin polar transport; LOCATED IN: plasma membrane; EXPRESSED IN: 25 plant structures; EXPRESSED DURING: 15 growth stages; CONTAINS InterPro DOMAIN/s: Peptidase M24B, X-Pro dipep…	-2.51244	TRUE	Arabidopsis aminopeptidase P1
29.5	protein.degradation	m.258145	(loc_os05g41810.1 : 1022.0) no description available & (at1g28320 : 433.0) Mutants in this gene are defective in the processing of pre-glyoxysomal malate dehydrogenase (pre-gMDH) to gMDH.; DEG15; CONTAINS InterPro DOMAIN/s: Serine/cysteine peptidase, trypsin-like (InterPro:IPR009003); BEST Arabidopsis thaliana protein match is: DegP protease 1 (TAIR:AT3G27925.1); Has 3917 Blast hits to 3716 prote…	-2.49338	TRUE	Mutants in this gene are defective in the processing of pre-glyoxysomal malate dehydrogenase (pre-gMDH) to gMDH.
29.5	protein.degradation	m.267375	(loc_os12g40550.1 : 732.0) no description available & (at5g43600 : 615.0) Encodes a protein with ureidoglycolate amidohydrolase activity in vitro. It is 27% identical and 43% similar to the E. coli allantoate amidohydrolase (AAH), but, in vitro assays with purified protein and allantoate as a substrate do not show any increase in ammonium concentration, indicating that there this enzyme has no AA…	-2.4792	TRUE	Encodes a protein with ureidoglycolate amidohydrolase activity in vitro. It is 27% identical and 43% similar to the E. coli allantoate amidohydrolase (AAH), but, in vitro assays with purified protein and allantoate as a substrate do not show any increase in ammonium concentration, indicating that there this enzyme has no AAH activity.
29.5	protein.degradation	m.245213	(loc_os08g44860.3 : 1720.0) no description available & (at1g63770 : 1409.0) Peptidase M1 family protein; FUNCTIONS IN: metallopeptidase activity, zinc ion binding; INVOLVED IN: proteolysis; EXPRESSED IN: 24 plant structures; EXPRESSED DURING: 15 growth stages; CONTAINS InterPro DOMAIN/s: Peptidase M1, membrane alanine aminopeptidase (InterPro:IPR001930), Peptidase M1, membrane alanine aminopeptid…	-2.43833	TRUE	Peptidase M1 family protein
29.5	protein.degradation	m.10356	(loc_os06g33810.1 : 602.0) no description available & (at4g23860 : 414.0) PHD finger protein-related; FUNCTIONS IN: ubiquitin-protein ligase activity, zinc ion binding; INVOLVED IN: biological_process unknown; LOCATED IN: cytoplasm; EXPRESSED IN: 20 plant structures; EXPRESSED DURING: 13 growth stages; CONTAINS InterPro DOMAIN/s: Zinc finger, PHD-type (InterPro:IPR001965), Zinc finger, N-recognin…	-2.43349	TRUE	PHD finger protein-related
29.5	protein.degradation	m.43093	(loc_os03g27480.1 : 153.0) no description available & (at2g27920 : 89.0) serine carboxypeptidase-like 51 (SCPL51); FUNCTIONS IN: serine-type carboxypeptidase activity; INVOLVED IN: proteolysis; LOCATED IN: mitochondrion; EXPRESSED IN: 22 plant structures; EXPRESSED DURING: 13 growth stages; CONTAINS InterPro DOMAIN/s: Peptidase S10, serine carboxypeptidase (InterPro:IPR001563), Peptidase S10, ser…	-2.41135	TRUE	serine carboxypeptidase-like 51 (SCPL51)
29.5	protein.degradation	m.43268	(loc_os11g18880.1 : 495.0) no description available & (at2g43210 : 133.0) Ubiquitin-like superfamily protein; CONTAINS InterPro DOMAIN/s: UBX (InterPro:IPR001012); Has 1416 Blast hits to 1005 proteins in 245 species: Archae - 0; Bacteria - 142; Metazoa - 386; Fungi - 259; Plants - 165; Viruses - 17; Other Eukaryotes - 447 (source: NCBI BLink). & (reliability: 266.0) & (original description: g.432…	-2.39828	TRUE	Ubiquitin-like superfamily protein
29.5	protein.degradation	m.88530	(loc_os09g24670.1 : 256.0) no description available & (at1g14270 : 204.0) CAAX amino terminal protease family protein; INVOLVED IN: proteolysis; LOCATED IN: membrane; EXPRESSED IN: 24 plant structures; EXPRESSED DURING: 15 growth stages; CONTAINS InterPro DOMAIN/s: Abortive infection protein (InterPro:IPR003675); BEST Arabidopsis thaliana protein match is: CAAX amino terminal protease family prot…	-2.39425	TRUE	CAAX amino terminal protease family protein
29.5	protein.degradation	m.130499	(loc_os05g44590.3 : 553.0) no description available & (at2g25740 : 355.0) ATP-dependent protease La (LON) domain protein; FUNCTIONS IN: ATP-dependent peptidase activity; INVOLVED IN: proteolysis, N-terminal protein myristoylation; LOCATED IN: cellular_component unknown; EXPRESSED IN: 22 plant structures; EXPRESSED DURING: 13 growth stages; CONTAINS InterPro DOMAIN/s: Peptidase S16, lon N-terminal…	-2.34898	TRUE	ATP-dependent protease La (LON) domain protein
29.5	protein.degradation	m.34595	(loc_os09g29950.3 : 830.0) no description available & (at1g69020 : 698.0) Prolyl oligopeptidase family protein; FUNCTIONS IN: serine-type peptidase activity, serine-type endopeptidase activity; INVOLVED IN: proteolysis; LOCATED IN: chloroplast; EXPRESSED IN: 23 plant structures; EXPRESSED DURING: 14 growth stages; CONTAINS InterPro DOMAIN/s: Peptidase S9, prolyl oligopeptidase, catalytic domain (…	-2.33909	TRUE	Prolyl oligopeptidase family protein
29.5	protein.degradation	m.213430	(loc_os01g54010.1 : 607.0) no description available & (at5g19740 : 395.0) Peptidase M28 family protein; FUNCTIONS IN: dipeptidase activity; INVOLVED IN: proteolysis; LOCATED IN: vacuole; CONTAINS InterPro DOMAIN/s: Protease-associated PA (InterPro:IPR003137), Transferrin receptor-like, dimerisation (InterPro:IPR007365), Peptidase M28 (InterPro:IPR007484); BEST Arabidopsis thaliana protein match i…	-2.33742	TRUE	Peptidase M28 family protein
29.5	protein.degradation	m.284750	(loc_os06g41990.2 : 2106.0) no description available & (at5g42390 : 1602.0) Insulinase (Peptidase family M16) family protein; FUNCTIONS IN: metalloendopeptidase activity, zinc ion binding, catalytic activity, metal ion binding; INVOLVED IN: proteolysis; LOCATED IN: mitochondrion, chloroplast stroma, chloroplast; EXPRESSED IN: 24 plant structures; EXPRESSED DURING: 15 growth stages; CONTAINS Inter…	-2.33352	TRUE	Insulinase (Peptidase family M16) family protein
29.5	protein.degradation	m.52743	(loc_os08g33900.1 : 260.0) no description available & (at1g14270 : 192.0) CAAX amino terminal protease family protein; INVOLVED IN: proteolysis; LOCATED IN: membrane; EXPRESSED IN: 24 plant structures; EXPRESSED DURING: 15 growth stages; CONTAINS InterPro DOMAIN/s: Abortive infection protein (InterPro:IPR003675); BEST Arabidopsis thaliana protein match is: CAAX amino terminal protease family prot…	-2.28727	TRUE	CAAX amino terminal protease family protein
29.5	protein.degradation	m.45518	(loc_os01g04900.1 : 689.0) no description available & (at5g05740 : 548.0) S2P-like putative metalloprotease, also contain transmembrane helices near their C-termini and many of them, five of seven, contain a conserved zinc-binding motif HEXXH. Homolog of EGY1. Each of the EGY1 and EGY-like proteins share two additional highly conserved motifs, the previously reported NPDG motif (aa 442454 in EGY1…	-2.25356	TRUE	S2P-like putative metalloprotease, also contain transmembrane helices near their C-termini and many of them, five of seven, contain a conserved zinc-binding motif HEXXH. Homolog of EGY1. Each of the EGY1 and EGY-like proteins share two additional highly conserved motifs, the previously reported NPDG motif (aa 442454 in EGY1, Rudner et al., 1999) and a newly defined GNLR motif (aa 171179 in EGY1).…
29.5	protein.degradation	m.72087	(q06397|derl1_orysa : 427.0) Derlin-1 (DER1-like protein 1) (OsDerlin 1-1) (18 kDa cold-induced protein) - Oryza sativa (Rice) & (loc_os05g09550.1 : 427.0) no description available & (at4g29330 : 332.0) DERLIN-1 (DER1); CONTAINS InterPro DOMAIN/s: Der1-like (InterPro:IPR007599); BEST Arabidopsis thaliana protein match is: DERLIN-2.2 (TAIR:AT4G04860.1); Has 918 Blast hits to 916 proteins in 241 sp…	-2.16661	TRUE	Derlin-1 (DER1-like protein 1) (OsDerlin 1-1) (18 kDa cold-induced protein)
29.5	protein.degradation	m.301064	(loc_os01g53630.1 : 430.0) no description available & (at1g60220 : 259.0) Encodes a deSUMOylating enzyme. In vitro it has both peptidase activity and isopeptidase activity: it can cleave C-terminal residues from SUMO to activate it for attachment to a target protein and it can also act on the isopeptide bond between SUMO and another protein. sGFP:OTS1 protein accumulates in the nucleus. Double mu…	-2.14256	TRUE	Encodes a deSUMOylating enzyme. In vitro it has both peptidase activity and isopeptidase activity: it can cleave C-terminal residues from SUMO to activate it for attachment to a target protein and it can also act on the isopeptide bond between SUMO and another protein. sGFP:OTS1 protein accumulates in the nucleus. Double mutant analysis with ULP1C/OTS2 indicates that these genes are involved in s…
29.5	protein.degradation	m.301169	(loc_os10g28640.1 : 413.0) no description available & (at5g26110 : 335.0) Protein kinase superfamily protein; FUNCTIONS IN: protein kinase activity, ATP binding; INVOLVED IN: protein amino acid phosphorylation; LOCATED IN: endomembrane system; EXPRESSED IN: 20 plant structures; EXPRESSED DURING: 11 growth stages; CONTAINS InterPro DOMAIN/s: Protein kinase, catalytic domain (InterPro:IPR000719), K…	-2.13079	TRUE	Protein kinase superfamily protein
29.5	protein.degradation	m.299375	(loc_os06g51430.1 : 837.0) no description available & (at1g63690 : 711.0) SIGNAL PEPTIDE PEPTIDASE-LIKE 2 (SPPL2); FUNCTIONS IN: peptidase activity, aspartic-type endopeptidase activity; INVOLVED IN: proteolysis; LOCATED IN: endosome, plasma membrane; EXPRESSED IN: 25 plant structures; EXPRESSED DURING: 13 growth stages; CONTAINS InterPro DOMAIN/s: Protease-associated PA (InterPro:IPR003137), Pep…	-2.11742	TRUE	SIGNAL PEPTIDE PEPTIDASE-LIKE 2 (SPPL2)
29.5	protein.degradation	m.238249	(loc_os04g43916.2 : 447.0) no description available & (at5g20660 : 349.0) Zn-dependent exopeptidases superfamily protein; EXPRESSED IN: 23 plant structures; EXPRESSED DURING: 13 growth stages; Has 36 Blast hits to 36 proteins in 12 species: Archae - 0; Bacteria - 0; Metazoa - 0; Fungi - 0; Plants - 36; Viruses - 0; Other Eukaryotes - 0 (source: NCBI BLink). & (chl4|519158 : 91.3) no description a…	-2.09364	TRUE	Zn-dependent exopeptidases superfamily protein
29.5	protein.degradation	m.298650	(loc_os02g57710.1 : 929.0) no description available & (at1g63690 : 758.0) SIGNAL PEPTIDE PEPTIDASE-LIKE 2 (SPPL2); FUNCTIONS IN: peptidase activity, aspartic-type endopeptidase activity; INVOLVED IN: proteolysis; LOCATED IN: endosome, plasma membrane; EXPRESSED IN: 25 plant structures; EXPRESSED DURING: 13 growth stages; CONTAINS InterPro DOMAIN/s: Protease-associated PA (InterPro:IPR003137), Pep…	-2.06051	TRUE	SIGNAL PEPTIDE PEPTIDASE-LIKE 2 (SPPL2)
29.5	protein.degradation	m.91248	(loc_os04g46190.1 : 371.0) no description available & (at4g17510 : 271.0) ubiquitin C-terminal hydrolase 3 (UCH3); FUNCTIONS IN: ubiquitin thiolesterase activity; INVOLVED IN: ubiquitin-dependent protein catabolic process; LOCATED IN: intracellular; EXPRESSED IN: 24 plant structures; EXPRESSED DURING: 15 growth stages; CONTAINS InterPro DOMAIN/s: Peptidase C12, ubiquitin carboxyl-terminal hydrola…	-2.04075	TRUE	ubiquitin C-terminal hydrolase 3 (UCH3)
29.5	protein.degradation	m.52761	(loc_os09g24670.1 : 418.0) no description available & (at1g14270 : 333.0) CAAX amino terminal protease family protein; INVOLVED IN: proteolysis; LOCATED IN: membrane; EXPRESSED IN: 24 plant structures; EXPRESSED DURING: 15 growth stages; CONTAINS InterPro DOMAIN/s: Abortive infection protein (InterPro:IPR003675); BEST Arabidopsis thaliana protein match is: CAAX amino terminal protease family prot…	-2.03373	TRUE	CAAX amino terminal protease family protein
29.5	protein.degradation	m.85247	(loc_os05g28280.1 : 631.0) no description available & (at3g51800 : 538.0) putative nuclear DNA-binding protein G2p (AtG2) mRNA,; ATG2; FUNCTIONS IN: metalloexopeptidase activity, aminopeptidase activity; INVOLVED IN: proteolysis, cellular process; EXPRESSED IN: 22 plant structures; EXPRESSED DURING: 13 growth stages; CONTAINS InterPro DOMAIN/s: Peptidase M24, structural domain (InterPro:IPR000994…	-2.00614	TRUE	putative nuclear DNA-binding protein G2p (AtG2) mRNA,
29.5	protein.degradation	m.116302	(loc_os05g10630.1 : 646.0) no description available & (at4g22720 : 542.0) Actin-like ATPase superfamily protein; FUNCTIONS IN: metalloendopeptidase activity; INVOLVED IN: proteolysis; LOCATED IN: cellular_component unknown; EXPRESSED IN: 24 plant structures; EXPRESSED DURING: 13 growth stages; CONTAINS InterPro DOMAIN/s: Peptidase M22, glycoprotease (InterPro:IPR000905), Peptidase M22, glycoprote…	-2.00511	TRUE	Actin-like ATPase superfamily protein
29.5	protein.degradation	m.208819	(loc_os02g13140.1 : 830.0) no description available & (at4g29490 : 731.0) Metallopeptidase M24 family protein; FUNCTIONS IN: manganese ion binding, aminopeptidase activity; INVOLVED IN: cellular process; LOCATED IN: chloroplast; EXPRESSED IN: 22 plant structures; EXPRESSED DURING: 13 growth stages; CONTAINS InterPro DOMAIN/s: Peptidase M24B, X-Pro dipeptidase/aminopeptidase P N-terminal (InterPro…	-1.97271	FALSE	Metallopeptidase M24 family protein
29.5	protein.degradation	m.10633	(loc_os06g51410.1 : 1244.0) no description available & (at1g50380 : 1033.0) Prolyl oligopeptidase family protein; FUNCTIONS IN: serine-type peptidase activity, serine-type endopeptidase activity; INVOLVED IN: proteolysis; LOCATED IN: cellular_component unknown; EXPRESSED IN: 23 plant structures; EXPRESSED DURING: 13 growth stages; CONTAINS InterPro DOMAIN/s: Peptidase S9, prolyl oligopeptidase, c…	-1.9689	FALSE	Prolyl oligopeptidase family protein
29.5	protein.degradation	m.299078	(loc_os08g40110.1 : 697.0) no description available & (at4g38220 : 528.0) Peptidase M20/M25/M40 family protein; FUNCTIONS IN: hydrolase activity, metallopeptidase activity, aminoacylase activity; INVOLVED IN: response to zinc ion; LOCATED IN: vacuole; EXPRESSED IN: 23 plant structures; EXPRESSED DURING: 15 growth stages; CONTAINS InterPro DOMAIN/s: ArgE/DapE/ACY1/CPG2/YscS, conserved site (InterP…	-1.9673	FALSE	Peptidase M20/M25/M40 family protein
29.5	protein.degradation	m.96174	(loc_os11g11210.1 : 233.0) no description available & (at1g35340 : 137.0) ATP-dependent protease La (LON) domain protein; FUNCTIONS IN: ATP-dependent peptidase activity; INVOLVED IN: proteolysis; EXPRESSED IN: 22 plant structures; EXPRESSED DURING: 14 growth stages; CONTAINS InterPro DOMAIN/s: Peptidase S16, lon N-terminal (InterPro:IPR003111). & (reliability: 274.0) & (original description: g.96…	-1.96469	FALSE	ATP-dependent protease La (LON) domain protein
29.5	protein.degradation	m.173730	(loc_os03g57840.2 : 686.0) no description available & (at5g35220 : 585.0) Membrane-associated and ATP-independent metalloprotease; EGY1 protein contains eight trans-membrane domains at its C-terminus, and carries out beta-casein degradation in an ATP-independent manner. EGY1 is required for development of both thylakoid grana and a well-organized lamellae system in chloroplast. Additionally, EGY1…	-1.92979	FALSE	Membrane-associated and ATP-independent metalloprotease
29.5	protein.degradation	m.208630	(loc_os02g12650.1 : 1474.0) no description available & (at4g33090 : 1124.0) encodes an aminopeptidase, a ortholog of mouse microsomal AP (EC 3.4.11.2).; aminopeptidase M1 (APM1); FUNCTIONS IN: aminopeptidase activity; INVOLVED IN: auxin polar transport; LOCATED IN: plasma membrane; EXPRESSED IN: 24 plant structures; EXPRESSED DURING: 13 growth stages; CONTAINS InterPro DOMAIN/s: Peptidase M1, pur…	-1.92808	FALSE	encodes an aminopeptidase, a ortholog of mouse microsomal AP (EC 3.4.11.2).
29.5	protein.degradation	m.49027	(loc_os05g02040.1 : 396.0) no description available & (at2g06510 : 351.0) Encodes a homolog of Replication Protein A that is involved in meiosis I in pollen mother cells. rpa1a mutants have a reduced number of class I crossovers. The protein is located in chromatin-associated foci in early leptotene and can be detected in these foci until late pachytene of meiosis I.; replication protein A 1A (RP…	-1.9269	FALSE	Encodes a homolog of Replication Protein A that is involved in meiosis I in pollen mother cells. rpa1a mutants have a reduced number of class I crossovers. The protein is located in chromatin-associated foci in early leptotene and can be detected in these foci until late pachytene of meiosis I.
29.5	protein.degradation	m.44948	(loc_os06g06820.1 : 604.0) no description available & (at3g61540 : 593.0) alpha/beta-Hydrolases superfamily protein; FUNCTIONS IN: peptidase activity, aminopeptidase activity; INVOLVED IN: proteolysis; LOCATED IN: vacuole; EXPRESSED IN: 22 plant structures; EXPRESSED DURING: 13 growth stages; CONTAINS InterPro DOMAIN/s: Peptidase S33, prolyl aminopeptidase (InterPro:IPR002410), Alpha/beta hydrola…	-1.89167	FALSE	alpha/beta-Hydrolases superfamily protein
29.5	protein.degradation	m.226404	(loc_os03g04400.1 : 180.0) no description available & (at2g03120 : 91.7) homologous to Signal Peptide Peptidases (SPP), required for pollen development and pollen germination. No homozygotes could be recovered from a T-DNA insertion mutant.; signal peptide peptidase (SPP); FUNCTIONS IN: aspartic-type endopeptidase activity; INVOLVED IN: pollen germination, pollen development; LOCATED IN: endoplas…	-1.88981	FALSE	homologous to Signal Peptide Peptidases (SPP), required for pollen development and pollen germination. No homozygotes could be recovered from a T-DNA insertion mutant.
29.5	protein.degradation	m.137394	(q6k669|ampl2_orysa : 377.0) Leucine aminopeptidase 2, chloroplast precursor (EC 3.4.11.1) (LAP 2) (Leucyl aminopeptidase 2) (Proline aminopeptidase 2) (EC 3.4.11.5) (Prolyl aminopeptidase 2) - Oryza sativa (Rice) & (loc_os02g55140.1 : 377.0) no description available & (at4g30920 : 287.0) Cytosol aminopeptidase family protein; FUNCTIONS IN: manganese ion binding, metalloexopeptidase activity, ami…	-1.85606	FALSE	Leucine aminopeptidase 2, chloroplast precursor (EC 3.4.11.1) (LAP 2) (Leucyl aminopeptidase 2) (Proline aminopeptidase 2) (EC 3.4.11.5) (Prolyl aminopeptidase 2)
29.5	protein.degradation	m.286288	(loc_os01g47450.1 : 654.0) no description available & (at5g46390 : 525.0) Peptidase S41 family protein; FUNCTIONS IN: serine-type peptidase activity; INVOLVED IN: proteolysis, intracellular signaling pathway; LOCATED IN: chloroplast thylakoid lumen; EXPRESSED IN: 21 plant structures; EXPRESSED DURING: 13 growth stages; CONTAINS InterPro DOMAIN/s: Peptidase S41 (InterPro:IPR005151), PDZ/DHR/GLGF (…	-1.83919	FALSE	Peptidase S41 family protein
29.5	protein.degradation	m.302562	(loc_os05g02040.1 : 211.0) no description available & (at5g45400 : 184.0) RPA70C; FUNCTIONS IN: DNA binding, zinc ion binding, nucleic acid binding; INVOLVED IN: DNA replication; LOCATED IN: nucleus; EXPRESSED IN: 13 plant structures; EXPRESSED DURING: 8 growth stages; CONTAINS InterPro DOMAIN/s: Nucleic acid-binding, OB-fold (InterPro:IPR012340), Nucleic acid binding, OB-fold, tRNA/helicase-type…	-1.82167	FALSE	RPA70C
29.5	protein.degradation	m.219263	(loc_os06g06190.1 : 265.0) no description available & (at1g73170 : 131.0) P-loop containing nucleoside triphosphate hydrolases superfamily protein; FUNCTIONS IN: nucleoside-triphosphatase activity, ATP-dependent peptidase activity, nucleotide binding, serine-type endopeptidase activity, ATP binding; INVOLVED IN: proteolysis; LOCATED IN: chloroplast; EXPRESSED IN: 23 plant structures; EXPRESSED DU…	-1.7896	FALSE	P-loop containing nucleoside triphosphate hydrolases superfamily protein
29.5	protein.degradation	m.217078	(loc_os03g52150.2 : 1549.0) no description available & (at5g42620 : 1253.0) metalloendopeptidases;zinc ion binding; FUNCTIONS IN: metalloendopeptidase activity, zinc ion binding; INVOLVED IN: proteolysis, cell adhesion; LOCATED IN: endomembrane system, membrane; EXPRESSED IN: 21 plant structures; EXPRESSED DURING: 13 growth stages; CONTAINS InterPro DOMAIN/s: EGF, extracellular (InterPro:IPR01311…	-1.77044	FALSE	metalloendopeptidases
29.5	protein.degradation	m.144216	(loc_os02g18850.1 : 1122.0) no description available & (at5g24260 : 919.0) prolyl oligopeptidase family protein; FUNCTIONS IN: serine-type peptidase activity; INVOLVED IN: proteolysis; LOCATED IN: membrane; EXPRESSED IN: 22 plant structures; EXPRESSED DURING: 13 growth stages; CONTAINS InterPro DOMAIN/s: Peptidase S9, prolyl oligopeptidase, catalytic domain (InterPro:IPR001375), Peptidase S9B, di…	-1.76846	FALSE	prolyl oligopeptidase family protein
29.5	protein.degradation	m.60374	(loc_os02g46520.1 : 770.0) no description available & (at4g17830 : 644.0) Peptidase M20/M25/M40 family protein; FUNCTIONS IN: metallopeptidase activity, hydrolase activity; INVOLVED IN: proteolysis, metabolic process; EXPRESSED IN: 24 plant structures; EXPRESSED DURING: 13 growth stages; CONTAINS InterPro DOMAIN/s: Peptidase M20 (InterPro:IPR002933), Peptidase M20, dimerisation (InterPro:IPR01165…	-1.76519	FALSE	Peptidase M20/M25/M40 family protein
29.5	protein.degradation	m.99440	(loc_os06g51410.2 : 433.0) no description available & (at1g50380 : 385.0) Prolyl oligopeptidase family protein; FUNCTIONS IN: serine-type peptidase activity, serine-type endopeptidase activity; INVOLVED IN: proteolysis; LOCATED IN: cellular_component unknown; EXPRESSED IN: 23 plant structures; EXPRESSED DURING: 13 growth stages; CONTAINS InterPro DOMAIN/s: Peptidase S9, prolyl oligopeptidase, cat…	-1.76502	FALSE	Prolyl oligopeptidase family protein
29.5	protein.degradation	m.38406	(loc_os06g29310.1 : 531.0) no description available & (at1g60220 : 294.0) Encodes a deSUMOylating enzyme. In vitro it has both peptidase activity and isopeptidase activity: it can cleave C-terminal residues from SUMO to activate it for attachment to a target protein and it can also act on the isopeptide bond between SUMO and another protein. sGFP:OTS1 protein accumulates in the nucleus. Double mu…	-1.75127	FALSE	Encodes a deSUMOylating enzyme. In vitro it has both peptidase activity and isopeptidase activity: it can cleave C-terminal residues from SUMO to activate it for attachment to a target protein and it can also act on the isopeptide bond between SUMO and another protein. sGFP:OTS1 protein accumulates in the nucleus. Double mutant analysis with ULP1C/OTS2 indicates that these genes are involved in s…
29.5	protein.degradation	m.66133	(at5g66160 : 198.0) Encodes a receptor homology region transmembrane domain, ring H2 motif protein involved in transport of storage proteins to protein storage vacuoles. Co-localizes with DIP positive vesicles.; receptor homology region transmembrane domain ring H2 motif protein 1 (RMR1); FUNCTIONS IN: peptidase activity, zinc ion binding; INVOLVED IN: intracellular protein transport; LOCATED IN:…	-1.74428	FALSE	Encodes a receptor homology region transmembrane domain, ring H2 motif protein involved in transport of storage proteins to protein storage vacuoles. Co-localizes with DIP positive vesicles.
29.5	protein.degradation	m.42167	(loc_os03g57660.4 : 315.0) no description available & (at3g54720 : 186.0) Encodes glutamate carboxypeptidase. Various alleles show-increased cotyledon number and rate of leaf initiation, show transformation of leaves to cotyledons, altered flowering time and photomorphogenesis and an increased level of cytokinin biosynthesis. Involved in ethylene enhanced hypocotyl elongation in the light. Strong…	-1.7107	FALSE	Encodes glutamate carboxypeptidase. Various alleles show-increased cotyledon number and rate of leaf initiation, show transformation of leaves to cotyledons, altered flowering time and photomorphogenesis and an increased level of cytokinin biosynthesis. Involved in ethylene enhanced hypocotyl elongation in the light. Strong genetic interaction between TGH and AMP1.
29.5	protein.degradation	m.284760	(loc_os06g41990.2 : 372.0) no description available & (at5g42390 : 229.0) Insulinase (Peptidase family M16) family protein; FUNCTIONS IN: metalloendopeptidase activity, zinc ion binding, catalytic activity, metal ion binding; INVOLVED IN: proteolysis; LOCATED IN: mitochondrion, chloroplast stroma, chloroplast; EXPRESSED IN: 24 plant structures; EXPRESSED DURING: 15 growth stages; CONTAINS InterPr…	-1.66905	FALSE	Insulinase (Peptidase family M16) family protein
29.5	protein.degradation	m.300626	(loc_os06g11190.1 : 1169.0) no description available & (at5g36210 : 881.0) alpha/beta-Hydrolases superfamily protein; FUNCTIONS IN: serine-type peptidase activity; INVOLVED IN: proteolysis; LOCATED IN: chloroplast; EXPRESSED IN: 24 plant structures; EXPRESSED DURING: 14 growth stages; CONTAINS InterPro DOMAIN/s: Peptidase S9, prolyl oligopeptidase, catalytic domain (InterPro:IPR001375); BEST Arab…	-1.64553	FALSE	alpha/beta-Hydrolases superfamily protein
29.5	protein.degradation	m.178892	(loc_os11g35340.1 : 428.0) no description available & (at4g34360 : 307.0) S-adenosyl-L-methionine-dependent methyltransferases superfamily protein; FUNCTIONS IN: methyltransferase activity, catalytic activity; INVOLVED IN: metabolic process; LOCATED IN: cellular_component unknown; EXPRESSED IN: 21 plant structures; EXPRESSED DURING: 13 growth stages; CONTAINS InterPro DOMAIN/s: Methyltransferase …	-1.63707	FALSE	S-adenosyl-L-methionine-dependent methyltransferases superfamily protein
29.5	protein.degradation	m.42166	(loc_os03g57660.1 : 433.0) no description available & (at3g54720 : 295.0) Encodes glutamate carboxypeptidase. Various alleles show-increased cotyledon number and rate of leaf initiation, show transformation of leaves to cotyledons, altered flowering time and photomorphogenesis and an increased level of cytokinin biosynthesis. Involved in ethylene enhanced hypocotyl elongation in the light. Strong…	-1.6088	FALSE	Encodes glutamate carboxypeptidase. Various alleles show-increased cotyledon number and rate of leaf initiation, show transformation of leaves to cotyledons, altered flowering time and photomorphogenesis and an increased level of cytokinin biosynthesis. Involved in ethylene enhanced hypocotyl elongation in the light. Strong genetic interaction between TGH and AMP1.
29.5	protein.degradation	m.151929	(loc_os06g21380.1 : 729.0) no description available & (at3g57680 : 578.0) Peptidase S41 family protein; FUNCTIONS IN: serine-type peptidase activity; INVOLVED IN: proteolysis, intracellular signaling pathway; LOCATED IN: chloroplast thylakoid lumen, membrane; EXPRESSED IN: 22 plant structures; EXPRESSED DURING: 13 growth stages; CONTAINS InterPro DOMAIN/s: Peptidase S41 (InterPro:IPR005151), PDZ/…	-1.60474	FALSE	Peptidase S41 family protein
29.5	protein.degradation	m.143314	(loc_os01g56150.1 : 773.0) no description available & (at5g65760 : 626.0) Serine carboxypeptidase S28 family protein; FUNCTIONS IN: serine-type peptidase activity; INVOLVED IN: proteolysis; LOCATED IN: chloroplast, vacuole; EXPRESSED IN: 23 plant structures; EXPRESSED DURING: 13 growth stages; CONTAINS InterPro DOMAIN/s: Peptidase S28 (InterPro:IPR008758); BEST Arabidopsis thaliana protein match …	-1.58023	FALSE	Serine carboxypeptidase S28 family protein
29.5	protein.degradation	m.219262	(loc_os06g06190.1 : 547.0) no description available & (at1g73170 : 452.0) P-loop containing nucleoside triphosphate hydrolases superfamily protein; FUNCTIONS IN: nucleoside-triphosphatase activity, ATP-dependent peptidase activity, nucleotide binding, serine-type endopeptidase activity, ATP binding; INVOLVED IN: proteolysis; LOCATED IN: chloroplast; EXPRESSED IN: 23 plant structures; EXPRESSED DU…	-1.56927	FALSE	P-loop containing nucleoside triphosphate hydrolases superfamily protein
29.5	protein.degradation	m.83039	(loc_os01g73910.2 : 487.0) no description available & (at3g27110 : 439.0) Peptidase family M48 family protein; FUNCTIONS IN: metalloendopeptidase activity; INVOLVED IN: proteolysis; LOCATED IN: chloroplast, membrane; EXPRESSED IN: 22 plant structures; EXPRESSED DURING: 13 growth stages; CONTAINS InterPro DOMAIN/s: Peptidase M48 (InterPro:IPR001915); Has 2654 Blast hits to 2654 proteins in 909 spe…	-1.56539	FALSE	Peptidase family M48 family protein
29.5	protein.degradation	m.51872	(q6k669|ampl2_orysa : 276.0) Leucine aminopeptidase 2, chloroplast precursor (EC 3.4.11.1) (LAP 2) (Leucyl aminopeptidase 2) (Proline aminopeptidase 2) (EC 3.4.11.5) (Prolyl aminopeptidase 2) - Oryza sativa (Rice) & (loc_os02g55140.1 : 276.0) no description available & (at2g24200 : 259.0) Cytosol aminopeptidase family protein; FUNCTIONS IN: manganese ion binding, metalloexopeptidase activity, ami…	-1.56345	FALSE	Leucine aminopeptidase 2, chloroplast precursor (EC 3.4.11.1) (LAP 2) (Leucyl aminopeptidase 2) (Proline aminopeptidase 2) (EC 3.4.11.5) (Prolyl aminopeptidase 2)
29.5	protein.degradation	m.52755	(loc_os09g24670.1 : 210.0) no description available & (at1g14270 : 145.0) CAAX amino terminal protease family protein; INVOLVED IN: proteolysis; LOCATED IN: membrane; EXPRESSED IN: 24 plant structures; EXPRESSED DURING: 15 growth stages; CONTAINS InterPro DOMAIN/s: Abortive infection protein (InterPro:IPR003675); BEST Arabidopsis thaliana protein match is: CAAX amino terminal protease family prot…	-1.53767	FALSE	CAAX amino terminal protease family protein
29.5	protein.degradation	m.300389	(loc_os10g25360.1 : 631.0) no description available & (at4g33410 : 532.0) SIGNAL PEPTIDE PEPTIDASE-LIKE 1 (SPPL1); FUNCTIONS IN: aspartic-type endopeptidase activity; INVOLVED IN: biological_process unknown; LOCATED IN: endosome; EXPRESSED IN: 27 plant structures; EXPRESSED DURING: 15 growth stages; CONTAINS InterPro DOMAIN/s: Peptidase A22, presenilin signal peptide (InterPro:IPR006639), Peptida…	-1.53003	FALSE	SIGNAL PEPTIDE PEPTIDASE-LIKE 1 (SPPL1)
29.5	protein.degradation	m.303904	(loc_os06g11400.1 : 153.0) no description available & (at4g38100 : 94.4) unknown protein; LOCATED IN: chloroplast thylakoid membrane; EXPRESSED IN: 23 plant structures; EXPRESSED DURING: 13 growth stages; BEST Arabidopsis thaliana protein match is: unknown protein (TAIR:AT4G01150.1); Has 30201 Blast hits to 17322 proteins in 780 species: Archae - 12; Bacteria - 1396; Metazoa - 17338; Fungi - 3422…	-1.52871	FALSE	unknown protein
29.5	protein.degradation	m.147831	(loc_os03g60740.1 : 412.0) no description available & (at2g37660 : 405.0) NAD(P)-binding Rossmann-fold superfamily protein; FUNCTIONS IN: copper ion binding; INVOLVED IN: defense response to bacterium; LOCATED IN: thylakoid, apoplast, chloroplast stroma, chloroplast; EXPRESSED IN: 24 plant structures; EXPRESSED DURING: 15 growth stages; CONTAINS InterPro DOMAIN/s: 3-beta hydroxysteroid dehydrogen…	-1.52379	FALSE	NAD(P)-binding Rossmann-fold superfamily protein
29.5	protein.degradation	m.156969	(loc_os02g58340.1 : 144.0) no description available & (at5g10540 : 130.0) Zincin-like metalloproteases family protein; FUNCTIONS IN: metalloendopeptidase activity; INVOLVED IN: response to cadmium ion, proteolysis; LOCATED IN: cytosol, apoplast, chloroplast; EXPRESSED IN: 24 plant structures; EXPRESSED DURING: 13 growth stages; CONTAINS InterPro DOMAIN/s: Peptidase M3A/M3B, thimet/oligopeptidase …	-1.47502	FALSE	Zincin-like metalloproteases family protein
29.5	protein.degradation	m.187383	(loc_os09g19790.1 : 214.0) no description available & (at4g33090 : 138.0) encodes an aminopeptidase, a ortholog of mouse microsomal AP (EC 3.4.11.2).; aminopeptidase M1 (APM1); FUNCTIONS IN: aminopeptidase activity; INVOLVED IN: auxin polar transport; LOCATED IN: plasma membrane; EXPRESSED IN: 24 plant structures; EXPRESSED DURING: 13 growth stages; CONTAINS InterPro DOMAIN/s: Peptidase M1, purom…	-1.46686	FALSE	encodes an aminopeptidase, a ortholog of mouse microsomal AP (EC 3.4.11.2).
29.5	protein.degradation	m.178245	(loc_os06g28000.1 : 703.0) no description available & (at5g50150 : 545.0) Protein of Unknown Function (DUF239); CONTAINS InterPro DOMAIN/s: Protein of unknown function DUF239, plant (InterPro:IPR004314); BEST Arabidopsis thaliana protein match is: Protein of Unknown Function (DUF239) (TAIR:AT1G23340.2); Has 1807 Blast hits to 1807 proteins in 277 species: Archae - 0; Bacteria - 0; Metazoa - 736; …	-1.44866	FALSE	Protein of Unknown Function (DUF239)
29.5	protein.degradation	m.298355	(loc_os07g44610.2 : 397.0) no description available & (at1g56700 : 304.0) Peptidase C15, pyroglutamyl peptidase I-like; INVOLVED IN: proteolysis; LOCATED IN: cellular_component unknown; EXPRESSED IN: 23 plant structures; EXPRESSED DURING: 13 growth stages; CONTAINS InterPro DOMAIN/s: Peptidase C15, pyroglutamyl peptidase I (InterPro:IPR000816), Peptidase C15, pyroglutamyl peptidase I-like (InterP…	-1.44265	FALSE	Peptidase C15, pyroglutamyl peptidase I-like
29.5	protein.degradation	m.125898	(loc_os01g58580.1 : 628.0) no description available & (at1g79340 : 424.0) metacaspase 4 (MC4); FUNCTIONS IN: cysteine-type peptidase activity; INVOLVED IN: proteolysis; LOCATED IN: plasma membrane; EXPRESSED IN: 26 plant structures; EXPRESSED DURING: 15 growth stages; CONTAINS InterPro DOMAIN/s: Peptidase C14, caspase catalytic (InterPro:IPR011600); BEST Arabidopsis thaliana protein match is: met…	-1.43204	FALSE	metacaspase 4 (MC4)
29.5	protein.degradation	m.63762	(loc_os02g49570.1 : 1017.0) no description available & (at1g73990 : 738.0) Encodes a putative protease SppA (SppA).; signal peptide peptidase (SPPA); FUNCTIONS IN: serine-type endopeptidase activity; INVOLVED IN: proteolysis, response to light intensity; LOCATED IN: chloroplast thylakoid membrane, chloroplast; EXPRESSED IN: 23 plant structures; EXPRESSED DURING: 13 growth stages; CONTAINS InterPr…	-1.43087	FALSE	Encodes a putative protease SppA (SppA).
29.5	protein.degradation	m.45519	(loc_os01g04900.1 : 191.0) no description available & (at5g05740 : 160.0) S2P-like putative metalloprotease, also contain transmembrane helices near their C-termini and many of them, five of seven, contain a conserved zinc-binding motif HEXXH. Homolog of EGY1. Each of the EGY1 and EGY-like proteins share two additional highly conserved motifs, the previously reported NPDG motif (aa 442454 in EGY1…	-1.4038	FALSE	S2P-like putative metalloprotease, also contain transmembrane helices near their C-termini and many of them, five of seven, contain a conserved zinc-binding motif HEXXH. Homolog of EGY1. Each of the EGY1 and EGY-like proteins share two additional highly conserved motifs, the previously reported NPDG motif (aa 442454 in EGY1, Rudner et al., 1999) and a newly defined GNLR motif (aa 171179 in EGY1).…
29.5	protein.degradation	m.39465	(loc_os02g53680.1 : 941.0) no description available & (at2g06510 : 696.0) Encodes a homolog of Replication Protein A that is involved in meiosis I in pollen mother cells. rpa1a mutants have a reduced number of class I crossovers. The protein is located in chromatin-associated foci in early leptotene and can be detected in these foci until late pachytene of meiosis I.; replication protein A 1A (RP…	-1.40324	FALSE	Encodes a homolog of Replication Protein A that is involved in meiosis I in pollen mother cells. rpa1a mutants have a reduced number of class I crossovers. The protein is located in chromatin-associated foci in early leptotene and can be detected in these foci until late pachytene of meiosis I.
29.5	protein.degradation	m.178246	(loc_os06g28000.1 : 211.0) no description available & (at1g70550 : 137.0) Protein of Unknown Function (DUF239); INVOLVED IN: biological_process unknown; LOCATED IN: endomembrane system; EXPRESSED IN: 21 plant structures; EXPRESSED DURING: 10 growth stages; CONTAINS InterPro DOMAIN/s: Protein of unknown function DUF239, plant (InterPro:IPR004314); BEST Arabidopsis thaliana protein match is: Protei…	-1.40096	FALSE	Protein of Unknown Function (DUF239)
29.5	protein.degradation	m.301792	(loc_os01g53800.1 : 652.0) no description available & (at5g19740 : 548.0) Peptidase M28 family protein; FUNCTIONS IN: dipeptidase activity; INVOLVED IN: proteolysis; LOCATED IN: vacuole; CONTAINS InterPro DOMAIN/s: Protease-associated PA (InterPro:IPR003137), Transferrin receptor-like, dimerisation (InterPro:IPR007365), Peptidase M28 (InterPro:IPR007484); BEST Arabidopsis thaliana protein match i…	-1.37577	FALSE	Peptidase M28 family protein
29.5	protein.degradation	m.122269	(loc_os06g45480.1 : 769.0) no description available & (at4g20070 : 554.0) The gene encoding Arabidopsis thaliana Allantoate Amidohydrolase (AtAAH)which catalyzes the allantoate deiminase reaction (EC 3.5.3.9)is expressed in all parts of the plant being consistent with a function in purine turnover in Arabidopsis.; allantoate amidohydrolase (AAH); CONTAINS InterPro DOMAIN/s: Peptidase M20 (InterPr…	-1.32956	FALSE	The gene encoding Arabidopsis thaliana Allantoate Amidohydrolase (AtAAH)which catalyzes the allantoate deiminase reaction (EC 3.5.3.9)is expressed in all parts of the plant being consistent with a function in purine turnover in Arabidopsis.
29.5	protein.degradation	m.195768	(q6k669|ampl2_orysa : 915.0) Leucine aminopeptidase 2, chloroplast precursor (EC 3.4.11.1) (LAP 2) (Leucyl aminopeptidase 2) (Proline aminopeptidase 2) (EC 3.4.11.5) (Prolyl aminopeptidase 2) - Oryza sativa (Rice) & (loc_os02g55140.1 : 915.0) no description available & (at4g30920 : 748.0) Cytosol aminopeptidase family protein; FUNCTIONS IN: manganese ion binding, metalloexopeptidase activity, ami…	-1.32796	FALSE	Leucine aminopeptidase 2, chloroplast precursor (EC 3.4.11.1) (LAP 2) (Leucyl aminopeptidase 2) (Proline aminopeptidase 2) (EC 3.4.11.5) (Prolyl aminopeptidase 2)
29.5	protein.degradation	m.144992	(loc_os12g29990.1 : 700.0) no description available & (at2g45270 : 567.0) Mitochondrial protein essential for embryo development.; glycoprotease 1 (GCP1); FUNCTIONS IN: metalloendopeptidase activity; INVOLVED IN: proteolysis, embryo development; LOCATED IN: mitochondrial inner membrane; EXPRESSED IN: 11 plant structures; EXPRESSED DURING: 7 growth stages; CONTAINS InterPro DOMAIN/s: Peptidase M22…	-1.28444	FALSE	Mitochondrial protein essential for embryo development.
29.5	protein.degradation	m.64208	(loc_os03g62680.1 : 384.0) no description available & (at2g31870 : 229.0) mutant has Long free-running circadian period; Poly (ADP-ribose) Glycohydrolase; Sanskrit for bright' (TEJ); CONTAINS InterPro DOMAIN/s: Poly(ADP-ribose) glycohydrolase (InterPro:IPR007724); BEST Arabidopsis thaliana protein match is: poly(ADP-ribose) glycohydrolase 2 (TAIR:AT2G31865.2); Has 549 Blast hits to 374 proteins i…	-1.26118	FALSE	mutant has Long free-running circadian period
29.5	protein.degradation	m.38720	(loc_os04g08340.1 : 193.0) no description available & (at3g08980 : 172.0) Peptidase S24/S26A/S26B/S26C family protein; FUNCTIONS IN: serine-type peptidase activity, peptidase activity; INVOLVED IN: proteolysis; LOCATED IN: membrane; EXPRESSED IN: 20 plant structures; EXPRESSED DURING: 10 growth stages; CONTAINS InterPro DOMAIN/s: Peptidase S24/S26A/S26B/S26C, beta-ribbon domain (InterPro:IPR01105…	-1.26037	FALSE	Peptidase S24/S26A/S26B/S26C family protein
29.5	protein.degradation	m.149136	(loc_os09g30411.1 : 265.0) no description available & (at4g10790 : 122.0) UBX domain-containing protein; CONTAINS InterPro DOMAIN/s: UAS (InterPro:IPR006577), UBX (InterPro:IPR001012); BEST Arabidopsis thaliana protein match is: Ubiquitin-like superfamily protein (TAIR:AT4G23040.1); Has 1807 Blast hits to 1807 proteins in 277 species: Archae - 0; Bacteria - 0; Metazoa - 736; Fungi - 347; Plants -…	-1.25541	FALSE	UBX domain-containing protein
29.5	protein.degradation	m.39232	(loc_os03g27590.1 : 479.0) no description available & (at2g27920 : 387.0) serine carboxypeptidase-like 51 (SCPL51); FUNCTIONS IN: serine-type carboxypeptidase activity; INVOLVED IN: proteolysis; LOCATED IN: mitochondrion; EXPRESSED IN: 22 plant structures; EXPRESSED DURING: 13 growth stages; CONTAINS InterPro DOMAIN/s: Peptidase S10, serine carboxypeptidase (InterPro:IPR001563), Peptidase S10, se…	-1.213	FALSE	serine carboxypeptidase-like 51 (SCPL51)
29.5	protein.degradation	m.178249	(loc_os06g28000.1 : 656.0) no description available & (at5g50150 : 501.0) Protein of Unknown Function (DUF239); CONTAINS InterPro DOMAIN/s: Protein of unknown function DUF239, plant (InterPro:IPR004314); BEST Arabidopsis thaliana protein match is: Protein of Unknown Function (DUF239) (TAIR:AT1G23340.2); Has 1807 Blast hits to 1807 proteins in 277 species: Archae - 0; Bacteria - 0; Metazoa - 736; …	-1.20894	FALSE	Protein of Unknown Function (DUF239)
29.5	protein.degradation	m.208746	(loc_os06g30910.1 : 473.0) no description available & (at5g60750 : 342.0) CAAX amino terminal protease family protein; FUNCTIONS IN: endopeptidase activity; INVOLVED IN: proteolysis; LOCATED IN: chloroplast, membrane; EXPRESSED IN: 23 plant structures; EXPRESSED DURING: 14 growth stages; CONTAINS InterPro DOMAIN/s: Abortive infection protein (InterPro:IPR003675); BEST Arabidopsis thaliana protein…	-1.14268	FALSE	CAAX amino terminal protease family protein
29.5	protein.degradation	m.213441	(loc_os01g54010.1 : 960.0) no description available & (at5g19740 : 651.0) Peptidase M28 family protein; FUNCTIONS IN: dipeptidase activity; INVOLVED IN: proteolysis; LOCATED IN: vacuole; CONTAINS InterPro DOMAIN/s: Protease-associated PA (InterPro:IPR003137), Transferrin receptor-like, dimerisation (InterPro:IPR007365), Peptidase M28 (InterPro:IPR007484); BEST Arabidopsis thaliana protein match i…	-1.13762	FALSE	Peptidase M28 family protein
29.5	protein.degradation	m.196430	(loc_os01g53810.1 : 1128.0) no description available & (at5g19740 : 686.0) Peptidase M28 family protein; FUNCTIONS IN: dipeptidase activity; INVOLVED IN: proteolysis; LOCATED IN: vacuole; CONTAINS InterPro DOMAIN/s: Protease-associated PA (InterPro:IPR003137), Transferrin receptor-like, dimerisation (InterPro:IPR007365), Peptidase M28 (InterPro:IPR007484); BEST Arabidopsis thaliana protein match …	-1.13259	FALSE	Peptidase M28 family protein
29.5	protein.degradation	m.91244	(loc_os02g43760.1 : 414.0) no description available & (at4g17510 : 285.0) ubiquitin C-terminal hydrolase 3 (UCH3); FUNCTIONS IN: ubiquitin thiolesterase activity; INVOLVED IN: ubiquitin-dependent protein catabolic process; LOCATED IN: intracellular; EXPRESSED IN: 24 plant structures; EXPRESSED DURING: 15 growth stages; CONTAINS InterPro DOMAIN/s: Peptidase C12, ubiquitin carboxyl-terminal hydrola…	-1.13205	FALSE	ubiquitin C-terminal hydrolase 3 (UCH3)
29.5	protein.degradation	m.8448	(loc_os04g39040.1 : 410.0) no description available & (at4g04210 : 315.0) Arabidopsis thaliana CDC48-interacting UBX-domain protein (PUX4); plant UBX domain containing protein 4 (PUX4); INVOLVED IN: biological_process unknown; LOCATED IN: cellular_component unknown; EXPRESSED IN: 23 plant structures; EXPRESSED DURING: 13 growth stages; CONTAINS InterPro DOMAIN/s: UBX (InterPro:IPR001012), SEP dom…	-1.12587	FALSE	Arabidopsis thaliana CDC48-interacting UBX-domain protein (PUX4)
29.5	protein.degradation	m.135851	(loc_os06g51410.1 : 165.0) no description available & (at1g50380 : 147.0) Prolyl oligopeptidase family protein; FUNCTIONS IN: serine-type peptidase activity, serine-type endopeptidase activity; INVOLVED IN: proteolysis; LOCATED IN: cellular_component unknown; EXPRESSED IN: 23 plant structures; EXPRESSED DURING: 13 growth stages; CONTAINS InterPro DOMAIN/s: Peptidase S9, prolyl oligopeptidase, cat…	-1.12516	FALSE	Prolyl oligopeptidase family protein
29.5	protein.degradation	m.195769	(q6k669|ampl2_orysa : 381.0) Leucine aminopeptidase 2, chloroplast precursor (EC 3.4.11.1) (LAP 2) (Leucyl aminopeptidase 2) (Proline aminopeptidase 2) (EC 3.4.11.5) (Prolyl aminopeptidase 2) - Oryza sativa (Rice) & (loc_os02g55140.1 : 381.0) no description available & (at4g30920 : 259.0) Cytosol aminopeptidase family protein; FUNCTIONS IN: manganese ion binding, metalloexopeptidase activity, ami…	-1.11034	FALSE	Leucine aminopeptidase 2, chloroplast precursor (EC 3.4.11.1) (LAP 2) (Leucyl aminopeptidase 2) (Proline aminopeptidase 2) (EC 3.4.11.5) (Prolyl aminopeptidase 2)
29.5	protein.degradation	m.196431	(loc_os01g53810.1 : 355.0) no description available & (at5g19740 : 182.0) Peptidase M28 family protein; FUNCTIONS IN: dipeptidase activity; INVOLVED IN: proteolysis; LOCATED IN: vacuole; CONTAINS InterPro DOMAIN/s: Protease-associated PA (InterPro:IPR003137), Transferrin receptor-like, dimerisation (InterPro:IPR007365), Peptidase M28 (InterPro:IPR007484); BEST Arabidopsis thaliana protein match i…	-1.10514	FALSE	Peptidase M28 family protein
29.5	protein.degradation	m.134436	(loc_os03g29540.2 : 279.0) no description available & (at1g19740 : 176.0) ATP-dependent protease La (LON) domain protein; FUNCTIONS IN: ATP-dependent peptidase activity; INVOLVED IN: proteolysis; LOCATED IN: chloroplast; EXPRESSED IN: 22 plant structures; EXPRESSED DURING: 13 growth stages; CONTAINS InterPro DOMAIN/s: Peptidase S16, lon N-terminal (InterPro:IPR003111); BEST Arabidopsis thaliana p…	-1.10039	FALSE	ATP-dependent protease La (LON) domain protein
29.5	protein.degradation	m.292379	(loc_os06g43930.1 : 738.0) no description available & (at2g24280 : 593.0) alpha/beta-Hydrolases superfamily protein; FUNCTIONS IN: serine-type peptidase activity, serine-type carboxypeptidase activity; INVOLVED IN: proteolysis; LOCATED IN: endomembrane system, lysosome; EXPRESSED IN: 22 plant structures; EXPRESSED DURING: 13 growth stages; CONTAINS InterPro DOMAIN/s: Peptidase S28 (InterPro:IPR00…	-1.08804	FALSE	alpha/beta-Hydrolases superfamily protein
29.5	protein.degradation	m.100326	(loc_os05g07764.2 : 195.0) no description available & (at1g70550 : 148.0) Protein of Unknown Function (DUF239); INVOLVED IN: biological_process unknown; LOCATED IN: endomembrane system; EXPRESSED IN: 21 plant structures; EXPRESSED DURING: 10 growth stages; CONTAINS InterPro DOMAIN/s: Protein of unknown function DUF239, plant (InterPro:IPR004314); BEST Arabidopsis thaliana protein match is: Protei…	-1.08727	FALSE	Protein of Unknown Function (DUF239)
29.5	protein.degradation	m.119314	(loc_os11g39650.1 : 558.0) no description available & (at2g01470 : 268.0) Sec12p-like protein (GTP exchange protein) that functionally complements yeast sec12 null mutant. Protein is localized to the ER.; SEC12P-like 2 protein (STL2P); FUNCTIONS IN: nucleotide binding; INVOLVED IN: ER to Golgi vesicle-mediated transport; LOCATED IN: integral to endoplasmic reticulum membrane, endoplasmic reticulu…	-1.05507	FALSE	Sec12p-like protein (GTP exchange protein) that functionally complements yeast sec12 null mutant. Protein is localized to the ER.
29.5	protein.degradation	m.55040	(loc_os03g59240.1 : 404.0) no description available & (at5g56530 : 332.0) Protein of Unknown Function (DUF239); FUNCTIONS IN: molecular_function unknown; INVOLVED IN: biological_process unknown; LOCATED IN: cellular_component unknown; CONTAINS InterPro DOMAIN/s: Protein of unknown function DUF239, plant (InterPro:IPR004314); BEST Arabidopsis thaliana protein match is: Protein of Unknown Function …	-1.05099	FALSE	Protein of Unknown Function (DUF239)
29.5	protein.degradation	m.133534	(at1g02170 : 476.0) Metacaspase AtMCP1b. Arginine/lysine-specific cysteine protease activity. Induces apoptosis in yeast. Contains Pfam profile PF00656: ICE-like protease (caspase) p20 domain; metacaspase 1 (AMC1); FUNCTIONS IN: cysteine-type endopeptidase activity; INVOLVED IN: proteolysis, induction of apoptosis; LOCATED IN: chloroplast; EXPRESSED IN: 23 plant structures; EXPRESSED DURING: 15 g…	-1.03674	FALSE	Metacaspase AtMCP1b. Arginine/lysine-specific cysteine protease activity. Induces apoptosis in yeast. Contains Pfam profile PF00656: ICE-like protease (caspase) p20 domain
29.5	protein.degradation	m.74277	(loc_os04g57520.1 : 602.0) no description available & (at1g14570 : 350.0) UBX domain-containing protein; FUNCTIONS IN: molecular_function unknown; INVOLVED IN: biological_process unknown; LOCATED IN: cellular_component unknown; EXPRESSED IN: 24 plant structures; EXPRESSED DURING: 15 growth stages; CONTAINS InterPro DOMAIN/s: UAS (InterPro:IPR006577), Uncharacterised conserved protein UCP037991, U…	-1.02998	FALSE	UBX domain-containing protein
29.5	protein.degradation	m.91246	(loc_os02g43760.1 : 409.0) no description available & (at4g17510 : 286.0) ubiquitin C-terminal hydrolase 3 (UCH3); FUNCTIONS IN: ubiquitin thiolesterase activity; INVOLVED IN: ubiquitin-dependent protein catabolic process; LOCATED IN: intracellular; EXPRESSED IN: 24 plant structures; EXPRESSED DURING: 15 growth stages; CONTAINS InterPro DOMAIN/s: Peptidase C12, ubiquitin carboxyl-terminal hydrola…	-1.01748	FALSE	ubiquitin C-terminal hydrolase 3 (UCH3)
29.5	protein.degradation	m.25758	(loc_os02g50230.1 : 183.0) no description available & (at5g51740 : 171.0) Peptidase family M48 family protein; FUNCTIONS IN: metalloendopeptidase activity; INVOLVED IN: proteolysis; LOCATED IN: membrane; EXPRESSED IN: 24 plant structures; EXPRESSED DURING: 15 growth stages; CONTAINS InterPro DOMAIN/s: Peptidase M48 (InterPro:IPR001915); Has 6369 Blast hits to 6329 proteins in 1292 species: Archae…	0	FALSE	Peptidase family M48 family protein
29.5	protein.degradation	m.313381	(loc_os06g43930.2 : 259.0) no description available & (at2g24280 : 227.0) alpha/beta-Hydrolases superfamily protein; FUNCTIONS IN: serine-type peptidase activity, serine-type carboxypeptidase activity; INVOLVED IN: proteolysis; LOCATED IN: endomembrane system, lysosome; EXPRESSED IN: 22 plant structures; EXPRESSED DURING: 13 growth stages; CONTAINS InterPro DOMAIN/s: Peptidase S28 (InterPro:IPR00…	0	FALSE	alpha/beta-Hydrolases superfamily protein
29.5	protein.degradation	m.328848	(at4g29490 : 157.0) Metallopeptidase M24 family protein; FUNCTIONS IN: manganese ion binding, aminopeptidase activity; INVOLVED IN: cellular process; LOCATED IN: chloroplast; EXPRESSED IN: 22 plant structures; EXPRESSED DURING: 13 growth stages; CONTAINS InterPro DOMAIN/s: Peptidase M24B, X-Pro dipeptidase/aminopeptidase P N-terminal (InterPro:IPR007865), Peptidase M24, structural domain (InterPr…	0	FALSE	Metallopeptidase M24 family protein
29.5	protein.degradation	m.82900	(loc_os03g27590.1 : 683.0) no description available & (at2g27920 : 494.0) serine carboxypeptidase-like 51 (SCPL51); FUNCTIONS IN: serine-type carboxypeptidase activity; INVOLVED IN: proteolysis; LOCATED IN: mitochondrion; EXPRESSED IN: 22 plant structures; EXPRESSED DURING: 13 growth stages; CONTAINS InterPro DOMAIN/s: Peptidase S10, serine carboxypeptidase (InterPro:IPR001563), Peptidase S10, se…	1.00613	FALSE	serine carboxypeptidase-like 51 (SCPL51)
29.5	protein.degradation	m.64206	(loc_os03g62680.1 : 268.0) no description available & (at2g31870 : 152.0) mutant has Long free-running circadian period; Poly (ADP-ribose) Glycohydrolase; Sanskrit for bright' (TEJ); CONTAINS InterPro DOMAIN/s: Poly(ADP-ribose) glycohydrolase (InterPro:IPR007724); BEST Arabidopsis thaliana protein match is: poly(ADP-ribose) glycohydrolase 2 (TAIR:AT2G31865.2); Has 549 Blast hits to 374 proteins i…	1.01358	FALSE	mutant has Long free-running circadian period
29.5	protein.degradation	m.57791	(loc_os03g27210.1 : 275.0) no description available & (at1g02170 : 210.0) Metacaspase AtMCP1b. Arginine/lysine-specific cysteine protease activity. Induces apoptosis in yeast. Contains Pfam profile PF00656: ICE-like protease (caspase) p20 domain; metacaspase 1 (AMC1); FUNCTIONS IN: cysteine-type endopeptidase activity; INVOLVED IN: proteolysis, induction of apoptosis; LOCATED IN: chloroplast; EXP…	1.03606	FALSE	Metacaspase AtMCP1b. Arginine/lysine-specific cysteine protease activity. Induces apoptosis in yeast. Contains Pfam profile PF00656: ICE-like protease (caspase) p20 domain
29.5	protein.degradation	m.111372	(loc_os03g27120.1 : 398.0) no description available & (at1g02170 : 244.0) Metacaspase AtMCP1b. Arginine/lysine-specific cysteine protease activity. Induces apoptosis in yeast. Contains Pfam profile PF00656: ICE-like protease (caspase) p20 domain; metacaspase 1 (AMC1); FUNCTIONS IN: cysteine-type endopeptidase activity; INVOLVED IN: proteolysis, induction of apoptosis; LOCATED IN: chloroplast; EXP…	1.03752	FALSE	Metacaspase AtMCP1b. Arginine/lysine-specific cysteine protease activity. Induces apoptosis in yeast. Contains Pfam profile PF00656: ICE-like protease (caspase) p20 domain
29.5	protein.degradation	m.72055	(loc_os07g38590.1 : 733.0) no description available & (at3g13510 : 653.0) Protein of Unknown Function (DUF239); INVOLVED IN: biological_process unknown; LOCATED IN: endomembrane system; EXPRESSED IN: 22 plant structures; EXPRESSED DURING: 13 growth stages; CONTAINS InterPro DOMAIN/s: Protein of unknown function DUF239, plant (InterPro:IPR004314); BEST Arabidopsis thaliana protein match is: Protei…	1.04622	FALSE	Protein of Unknown Function (DUF239)
29.5	protein.degradation	m.322765	(loc_os07g38590.1 : 176.0) no description available & (at2g44210 : 155.0) Protein of Unknown Function (DUF239); INVOLVED IN: biological_process unknown; LOCATED IN: endomembrane system; EXPRESSED IN: 22 plant structures; EXPRESSED DURING: 14 growth stages; CONTAINS InterPro DOMAIN/s: Protein of unknown function DUF239, plant (InterPro:IPR004314); BEST Arabidopsis thaliana protein match is: Protei…	1.06117	FALSE	Protein of Unknown Function (DUF239)
29.5	protein.degradation	m.113018	(loc_os06g42810.1 : 354.0) no description available & (at4g04210 : 250.0) Arabidopsis thaliana CDC48-interacting UBX-domain protein (PUX4); plant UBX domain containing protein 4 (PUX4); INVOLVED IN: biological_process unknown; LOCATED IN: cellular_component unknown; EXPRESSED IN: 23 plant structures; EXPRESSED DURING: 13 growth stages; CONTAINS InterPro DOMAIN/s: UBX (InterPro:IPR001012), SEP dom…	1.06928	FALSE	Arabidopsis thaliana CDC48-interacting UBX-domain protein (PUX4)
29.5	protein.degradation	m.43338	(loc_os11g05140.1 : 323.0) no description available & (at5g22760 : 92.4) PHD finger family protein; FUNCTIONS IN: DNA binding, zinc ion binding; INVOLVED IN: regulation of transcription, DNA-dependent; EXPRESSED IN: 22 plant structures; EXPRESSED DURING: 14 growth stages; CONTAINS InterPro DOMAIN/s: DDT domain (InterPro:IPR004022), Zinc finger, PHD-type, conserved site (InterPro:IPR019786), EF-Ha…	1.08069	FALSE	PHD finger family protein
29.5	protein.degradation	m.88713	(loc_os12g42210.1 : 245.0) no description available & (at4g18370 : 170.0) Encodes DEG5. Forms a hexamer with DEG8 in the thylakoid lumen. Involved in the cleavage of photodamaged D2 protein of photosystem II (PSII).; DEGP protease 5 (DEG5); FUNCTIONS IN: serine-type peptidase activity, catalytic activity, serine-type endopeptidase activity; INVOLVED IN: photosystem II repair, proteolysis; LOCATED…	1.0921	FALSE	Encodes DEG5. Forms a hexamer with DEG8 in the thylakoid lumen. Involved in the cleavage of photodamaged D2 protein of photosystem II (PSII).
29.5	protein.degradation	m.63283	(loc_os05g07764.2 : 262.0) no description available & (at1g23340 : 233.0) Protein of Unknown Function (DUF239); FUNCTIONS IN: molecular_function unknown; INVOLVED IN: biological_process unknown; LOCATED IN: endomembrane system; EXPRESSED IN: 12 plant structures; EXPRESSED DURING: 6 growth stages; CONTAINS InterPro DOMAIN/s: Protein of unknown function DUF239, plant (InterPro:IPR004314); BEST Arab…	1.10154	FALSE	Protein of Unknown Function (DUF239)
29.5	protein.degradation	m.108080	(loc_os05g41660.1 : 320.0) no description available & (at1g79340 : 233.0) metacaspase 4 (MC4); FUNCTIONS IN: cysteine-type peptidase activity; INVOLVED IN: proteolysis; LOCATED IN: plasma membrane; EXPRESSED IN: 26 plant structures; EXPRESSED DURING: 15 growth stages; CONTAINS InterPro DOMAIN/s: Peptidase C14, caspase catalytic (InterPro:IPR011600); BEST Arabidopsis thaliana protein match is: met…	1.16631	FALSE	metacaspase 4 (MC4)
29.5	protein.degradation	m.53277	(loc_os02g50230.1 : 513.0) no description available & (at5g51740 : 363.0) Peptidase family M48 family protein; FUNCTIONS IN: metalloendopeptidase activity; INVOLVED IN: proteolysis; LOCATED IN: membrane; EXPRESSED IN: 24 plant structures; EXPRESSED DURING: 15 growth stages; CONTAINS InterPro DOMAIN/s: Peptidase M48 (InterPro:IPR001915); Has 6369 Blast hits to 6329 proteins in 1292 species: Archae…	1.20288	FALSE	Peptidase family M48 family protein
29.5	protein.degradation	m.63709	(loc_os09g28000.1 : 150.0) no description available & (at3g24590 : 139.0) Encodes a signal peptidase Plsp1 (plastidic type I signal peptidase 1). Required for thylakoid development. Functions in the maturation of the 75-kD component of the translocon at the outer envelope membrane of chloroplasts and oxygen evolving complex subunit 33 (OE33).; plastidic type i signal peptidase 1 (PLSP1); FUNCTION…	1.24546	FALSE	Encodes a signal peptidase Plsp1 (plastidic type I signal peptidase 1). Required for thylakoid development. Functions in the maturation of the 75-kD component of the translocon at the outer envelope membrane of chloroplasts and oxygen evolving complex subunit 33 (OE33).
29.5	protein.degradation	m.160683	(loc_os10g37630.1 : 558.0) no description available & (at4g10790 : 395.0) UBX domain-containing protein; CONTAINS InterPro DOMAIN/s: UAS (InterPro:IPR006577), UBX (InterPro:IPR001012); BEST Arabidopsis thaliana protein match is: Ubiquitin-like superfamily protein (TAIR:AT4G23040.1); Has 1807 Blast hits to 1807 proteins in 277 species: Archae - 0; Bacteria - 0; Metazoa - 736; Fungi - 347; Plants -…	1.25996	FALSE	UBX domain-containing protein
29.5	protein.degradation	m.55052	(loc_os07g10530.1 : 665.0) no description available & (at5g56530 : 545.0) Protein of Unknown Function (DUF239); FUNCTIONS IN: molecular_function unknown; INVOLVED IN: biological_process unknown; LOCATED IN: cellular_component unknown; CONTAINS InterPro DOMAIN/s: Protein of unknown function DUF239, plant (InterPro:IPR004314); BEST Arabidopsis thaliana protein match is: Protein of Unknown Function …	1.27417	FALSE	Protein of Unknown Function (DUF239)
29.5	protein.degradation	m.92152	(loc_os03g55640.1 : 416.0) no description available & (at1g06870 : 266.0) Peptidase S24/S26A/S26B/S26C family protein; FUNCTIONS IN: serine-type peptidase activity, peptidase activity; INVOLVED IN: proteolysis; LOCATED IN: integral to membrane, membrane; EXPRESSED IN: male gametophyte, pollen tube; EXPRESSED DURING: L mature pollen stage; CONTAINS InterPro DOMAIN/s: Peptidase S24/S26A/S26B/S26C, …	1.28174	FALSE	Peptidase S24/S26A/S26B/S26C family protein
29.5	protein.degradation	m.55058	(loc_os07g10530.1 : 364.0) no description available & (at3g13510 : 295.0) Protein of Unknown Function (DUF239); INVOLVED IN: biological_process unknown; LOCATED IN: endomembrane system; EXPRESSED IN: 22 plant structures; EXPRESSED DURING: 13 growth stages; CONTAINS InterPro DOMAIN/s: Protein of unknown function DUF239, plant (InterPro:IPR004314); BEST Arabidopsis thaliana protein match is: Protei…	1.28817	FALSE	Protein of Unknown Function (DUF239)
29.5	protein.degradation	m.200915	(loc_os05g43830.1 : 624.0) no description available & (at2g14260 : 540.0) encodes proline iminopeptidase; proline iminopeptidase (PIP); FUNCTIONS IN: aminopeptidase activity; INVOLVED IN: proteolysis; LOCATED IN: chloroplast; EXPRESSED IN: 25 plant structures; EXPRESSED DURING: 15 growth stages; CONTAINS InterPro DOMAIN/s: Peptidase S33, proline iminopeptidase 1 (InterPro:IPR005944), Peptidase S3…	1.30232	FALSE	encodes proline iminopeptidase
29.5	protein.degradation	m.256806	(loc_os08g44640.1 : 638.0) no description available & (at2g27920 : 481.0) serine carboxypeptidase-like 51 (SCPL51); FUNCTIONS IN: serine-type carboxypeptidase activity; INVOLVED IN: proteolysis; LOCATED IN: mitochondrion; EXPRESSED IN: 22 plant structures; EXPRESSED DURING: 13 growth stages; CONTAINS InterPro DOMAIN/s: Peptidase S10, serine carboxypeptidase (InterPro:IPR001563), Peptidase S10, se…	1.34702	FALSE	serine carboxypeptidase-like 51 (SCPL51)
29.5	protein.degradation	m.102779	(loc_os03g27120.1 : 124.0) no description available & (at1g02170 : 108.0) Metacaspase AtMCP1b. Arginine/lysine-specific cysteine protease activity. Induces apoptosis in yeast. Contains Pfam profile PF00656: ICE-like protease (caspase) p20 domain; metacaspase 1 (AMC1); FUNCTIONS IN: cysteine-type endopeptidase activity; INVOLVED IN: proteolysis, induction of apoptosis; LOCATED IN: chloroplast; EXP…	1.38608	FALSE	Metacaspase AtMCP1b. Arginine/lysine-specific cysteine protease activity. Induces apoptosis in yeast. Contains Pfam profile PF00656: ICE-like protease (caspase) p20 domain
29.5	protein.degradation	m.196436	(loc_os01g53800.1 : 271.0) no description available & (at5g19740 : 137.0) Peptidase M28 family protein; FUNCTIONS IN: dipeptidase activity; INVOLVED IN: proteolysis; LOCATED IN: vacuole; CONTAINS InterPro DOMAIN/s: Protease-associated PA (InterPro:IPR003137), Transferrin receptor-like, dimerisation (InterPro:IPR007365), Peptidase M28 (InterPro:IPR007484); BEST Arabidopsis thaliana protein match i…	1.41068	FALSE	Peptidase M28 family protein
29.5	protein.degradation	m.110320	(q4g2j3|der22_maize : 460.0) Derlin-2.2 (ZmDerlin2-2) - Zea mays (Maize) & (loc_os03g63520.1 : 459.0) no description available & (at4g04860 : 384.0) DERLIN-2.2 (DER2.2); CONTAINS InterPro DOMAIN/s: Der1-like (InterPro:IPR007599); BEST Arabidopsis thaliana protein match is: DERLIN-2.1 (TAIR:AT4G21810.1); Has 863 Blast hits to 862 proteins in 227 species: Archae - 0; Bacteria - 0; Metazoa - 343; Fu…	1.41275	FALSE	Derlin-2.2 (ZmDerlin2-2)
29.5	protein.degradation	m.196433	(loc_os01g53800.1 : 322.0) no description available & (at5g19740 : 146.0) Peptidase M28 family protein; FUNCTIONS IN: dipeptidase activity; INVOLVED IN: proteolysis; LOCATED IN: vacuole; CONTAINS InterPro DOMAIN/s: Protease-associated PA (InterPro:IPR003137), Transferrin receptor-like, dimerisation (InterPro:IPR007365), Peptidase M28 (InterPro:IPR007484); BEST Arabidopsis thaliana protein match i…	1.43084	FALSE	Peptidase M28 family protein
29.5	protein.degradation	m.55028	(loc_os03g59240.1 : 751.0) no description available & (at5g56530 : 640.0) Protein of Unknown Function (DUF239); FUNCTIONS IN: molecular_function unknown; INVOLVED IN: biological_process unknown; LOCATED IN: cellular_component unknown; CONTAINS InterPro DOMAIN/s: Protein of unknown function DUF239, plant (InterPro:IPR004314); BEST Arabidopsis thaliana protein match is: Protein of Unknown Function …	1.44471	FALSE	Protein of Unknown Function (DUF239)
29.5	protein.degradation	m.278383	(loc_os11g40500.3 : 211.0) no description available & (at1g53530 : 155.0) Peptidase S24/S26A/S26B/S26C family protein; FUNCTIONS IN: serine-type peptidase activity, peptidase activity; INVOLVED IN: proteolysis; LOCATED IN: integral to membrane, membrane; EXPRESSED IN: 22 plant structures; EXPRESSED DURING: 13 growth stages; CONTAINS InterPro DOMAIN/s: Peptidase S24/S26A/S26B/S26C, beta-ribbon dom…	1.44672	FALSE	Peptidase S24/S26A/S26B/S26C family protein
29.5	protein.degradation	m.11723	(loc_os03g60460.1 : 1080.0) no description available & (at5g13520 : 778.0) peptidase M1 family protein; FUNCTIONS IN: metallopeptidase activity, binding, zinc ion binding; INVOLVED IN: proteolysis, leukotriene biosynthetic process; LOCATED IN: cellular_component unknown; EXPRESSED IN: 18 plant structures; EXPRESSED DURING: 7 growth stages; CONTAINS InterPro DOMAIN/s: Peptidase M1, membrane alanin…	1.45109	FALSE	peptidase M1 family protein
29.5	protein.degradation	m.133529	(loc_os10g41534.2 : 326.0) no description available & (at1g02170 : 316.0) Metacaspase AtMCP1b. Arginine/lysine-specific cysteine protease activity. Induces apoptosis in yeast. Contains Pfam profile PF00656: ICE-like protease (caspase) p20 domain; metacaspase 1 (AMC1); FUNCTIONS IN: cysteine-type endopeptidase activity; INVOLVED IN: proteolysis, induction of apoptosis; LOCATED IN: chloroplast; EXP…	1.46176	FALSE	Metacaspase AtMCP1b. Arginine/lysine-specific cysteine protease activity. Induces apoptosis in yeast. Contains Pfam profile PF00656: ICE-like protease (caspase) p20 domain
29.5	protein.degradation	m.11724	(loc_os03g60460.1 : 580.0) no description available & (at5g13520 : 398.0) peptidase M1 family protein; FUNCTIONS IN: metallopeptidase activity, binding, zinc ion binding; INVOLVED IN: proteolysis, leukotriene biosynthetic process; LOCATED IN: cellular_component unknown; EXPRESSED IN: 18 plant structures; EXPRESSED DURING: 7 growth stages; CONTAINS InterPro DOMAIN/s: Peptidase M1, membrane alanine…	1.47484	FALSE	peptidase M1 family protein
29.5	protein.degradation	m.125895	(loc_os05g41670.1 : 586.0) no description available & (at1g79340 : 437.0) metacaspase 4 (MC4); FUNCTIONS IN: cysteine-type peptidase activity; INVOLVED IN: proteolysis; LOCATED IN: plasma membrane; EXPRESSED IN: 26 plant structures; EXPRESSED DURING: 15 growth stages; CONTAINS InterPro DOMAIN/s: Peptidase C14, caspase catalytic (InterPro:IPR011600); BEST Arabidopsis thaliana protein match is: met…	1.49322	FALSE	metacaspase 4 (MC4)
29.5	protein.degradation	m.55055	(loc_os07g10530.1 : 621.0) no description available & (at1g55360 : 517.0) Protein of Unknown Function (DUF239); INVOLVED IN: biological_process unknown; LOCATED IN: endomembrane system; EXPRESSED IN: 22 plant structures; EXPRESSED DURING: 13 growth stages; CONTAINS InterPro DOMAIN/s: Protein of unknown function DUF239, plant (InterPro:IPR004314); BEST Arabidopsis thaliana protein match is: Protei…	1.54241	FALSE	Protein of Unknown Function (DUF239)
29.5	protein.degradation	m.137336	(loc_os03g27170.1 : 499.0) no description available & (at1g02170 : 337.0) Metacaspase AtMCP1b. Arginine/lysine-specific cysteine protease activity. Induces apoptosis in yeast. Contains Pfam profile PF00656: ICE-like protease (caspase) p20 domain; metacaspase 1 (AMC1); FUNCTIONS IN: cysteine-type endopeptidase activity; INVOLVED IN: proteolysis, induction of apoptosis; LOCATED IN: chloroplast; EXP…	1.54764	FALSE	Metacaspase AtMCP1b. Arginine/lysine-specific cysteine protease activity. Induces apoptosis in yeast. Contains Pfam profile PF00656: ICE-like protease (caspase) p20 domain
29.5	protein.degradation	m.180889	(loc_os02g38820.1 : 328.0) no description available & (at1g67700 : 227.0) unknown protein; FUNCTIONS IN: molecular_function unknown; INVOLVED IN: biological_process unknown; EXPRESSED IN: 22 plant structures; EXPRESSED DURING: 13 growth stages. & (reliability: 454.0) & (original description: g.180889 ORF g.180889 m.180889 type:complete len:254 (+) comp93843_c0_seq1:150-911(+))	1.66261	FALSE	unknown protein
29.5	protein.degradation	m.111368	(loc_os03g27120.1 : 426.0) no description available & (at1g02170 : 256.0) Metacaspase AtMCP1b. Arginine/lysine-specific cysteine protease activity. Induces apoptosis in yeast. Contains Pfam profile PF00656: ICE-like protease (caspase) p20 domain; metacaspase 1 (AMC1); FUNCTIONS IN: cysteine-type endopeptidase activity; INVOLVED IN: proteolysis, induction of apoptosis; LOCATED IN: chloroplast; EXP…	1.7309	FALSE	Metacaspase AtMCP1b. Arginine/lysine-specific cysteine protease activity. Induces apoptosis in yeast. Contains Pfam profile PF00656: ICE-like protease (caspase) p20 domain
29.5	protein.degradation	m.65200	(loc_os01g07570.1 : 677.0) no description available & (at5g50150 : 540.0) Protein of Unknown Function (DUF239); CONTAINS InterPro DOMAIN/s: Protein of unknown function DUF239, plant (InterPro:IPR004314); BEST Arabidopsis thaliana protein match is: Protein of Unknown Function (DUF239) (TAIR:AT1G23340.2); Has 1807 Blast hits to 1807 proteins in 277 species: Archae - 0; Bacteria - 0; Metazoa - 736; …	1.76398	FALSE	Protein of Unknown Function (DUF239)
29.5	protein.degradation	m.196440	(loc_os01g53810.1 : 267.0) no description available & (at5g19740 : 131.0) Peptidase M28 family protein; FUNCTIONS IN: dipeptidase activity; INVOLVED IN: proteolysis; LOCATED IN: vacuole; CONTAINS InterPro DOMAIN/s: Protease-associated PA (InterPro:IPR003137), Transferrin receptor-like, dimerisation (InterPro:IPR007365), Peptidase M28 (InterPro:IPR007484); BEST Arabidopsis thaliana protein match i…	1.80757	FALSE	Peptidase M28 family protein
29.5	protein.degradation	m.19405	(loc_os03g60740.1 : 133.0) no description available & (at2g37660 : 108.0) NAD(P)-binding Rossmann-fold superfamily protein; FUNCTIONS IN: copper ion binding; INVOLVED IN: defense response to bacterium; LOCATED IN: thylakoid, apoplast, chloroplast stroma, chloroplast; EXPRESSED IN: 24 plant structures; EXPRESSED DURING: 15 growth stages; CONTAINS InterPro DOMAIN/s: 3-beta hydroxysteroid dehydrogen…	1.83852	FALSE	NAD(P)-binding Rossmann-fold superfamily protein
29.5	protein.degradation	m.171785	(loc_os09g28000.1 : 330.0) no description available & (at2g30440 : 263.0) Encodes a thylakoidal processing peptidase that removes signal sequences from proteins synthesized in the cytoplasm and transported into the thylakoid lumen.; thylakoid processing peptide (TPP); CONTAINS InterPro DOMAIN/s: Peptidase S24/S26A/S26B/S26C, beta-ribbon domain (InterPro:IPR011056), Peptidase S24/S26A/S26B/S26C (I…	2.01337	TRUE	Encodes a thylakoidal processing peptidase that removes signal sequences from proteins synthesized in the cytoplasm and transported into the thylakoid lumen.
29.5	protein.degradation	m.34530	(loc_os07g32560.1 : 302.0) no description available & (at1g19740 : 227.0) ATP-dependent protease La (LON) domain protein; FUNCTIONS IN: ATP-dependent peptidase activity; INVOLVED IN: proteolysis; LOCATED IN: chloroplast; EXPRESSED IN: 22 plant structures; EXPRESSED DURING: 13 growth stages; CONTAINS InterPro DOMAIN/s: Peptidase S16, lon N-terminal (InterPro:IPR003111); BEST Arabidopsis thaliana p…	2.09476	TRUE	ATP-dependent protease La (LON) domain protein
29.5	protein.degradation	m.41595	(loc_os03g57660.1 : 186.0) no description available & (at3g54720 : 92.4) Encodes glutamate carboxypeptidase. Various alleles show-increased cotyledon number and rate of leaf initiation, show transformation of leaves to cotyledons, altered flowering time and photomorphogenesis and an increased level of cytokinin biosynthesis. Involved in ethylene enhanced hypocotyl elongation in the light. Strong …	2.10771	TRUE	Encodes glutamate carboxypeptidase. Various alleles show-increased cotyledon number and rate of leaf initiation, show transformation of leaves to cotyledons, altered flowering time and photomorphogenesis and an increased level of cytokinin biosynthesis. Involved in ethylene enhanced hypocotyl elongation in the light. Strong genetic interaction between TGH and AMP1.
29.5	protein.degradation	m.63705	(loc_os09g28000.1 : 166.0) no description available & (at3g24590 : 147.0) Encodes a signal peptidase Plsp1 (plastidic type I signal peptidase 1). Required for thylakoid development. Functions in the maturation of the 75-kD component of the translocon at the outer envelope membrane of chloroplasts and oxygen evolving complex subunit 33 (OE33).; plastidic type i signal peptidase 1 (PLSP1); FUNCTION…	2.16498	TRUE	Encodes a signal peptidase Plsp1 (plastidic type I signal peptidase 1). Required for thylakoid development. Functions in the maturation of the 75-kD component of the translocon at the outer envelope membrane of chloroplasts and oxygen evolving complex subunit 33 (OE33).
29.5	protein.degradation	m.63665	(loc_os09g28000.1 : 111.0) no description available & (at2g30440 : 94.0) Encodes a thylakoidal processing peptidase that removes signal sequences from proteins synthesized in the cytoplasm and transported into the thylakoid lumen.; thylakoid processing peptide (TPP); CONTAINS InterPro DOMAIN/s: Peptidase S24/S26A/S26B/S26C, beta-ribbon domain (InterPro:IPR011056), Peptidase S24/S26A/S26B/S26C (In…	2.34973	TRUE	Encodes a thylakoidal processing peptidase that removes signal sequences from proteins synthesized in the cytoplasm and transported into the thylakoid lumen.
29.5	protein.degradation	m.200350	(loc_os04g58840.1 : 468.0) no description available & (at3g52500 : 250.0) Eukaryotic aspartyl protease family protein; FUNCTIONS IN: aspartic-type endopeptidase activity; INVOLVED IN: proteolysis; LOCATED IN: cell wall, membrane, plant-type cell wall; EXPRESSED IN: 22 plant structures; EXPRESSED DURING: 13 growth stages; CONTAINS InterPro DOMAIN/s: Peptidase aspartic (InterPro:IPR021109), Peptida…	2.43411	TRUE	Eukaryotic aspartyl protease family protein
29.5	protein.degradation	m.119433	(loc_os11g04010.1 : 285.0) no description available & (at5g04200 : 209.0) metacaspase 9 (MC9); FUNCTIONS IN: cysteine-type peptidase activity; INVOLVED IN: proteolysis; LOCATED IN: apoplast; EXPRESSED IN: 11 plant structures; EXPRESSED DURING: 4 anthesis, C globular stage, petal differentiation and expansion stage; CONTAINS InterPro DOMAIN/s: Peptidase C14, caspase catalytic (InterPro:IPR011600);…	2.45042	TRUE	metacaspase 9 (MC9)
29.5	protein.degradation	m.123295	(loc_os03g27210.1 : 297.0) no description available & (at1g02170 : 239.0) Metacaspase AtMCP1b. Arginine/lysine-specific cysteine protease activity. Induces apoptosis in yeast. Contains Pfam profile PF00656: ICE-like protease (caspase) p20 domain; metacaspase 1 (AMC1); FUNCTIONS IN: cysteine-type endopeptidase activity; INVOLVED IN: proteolysis, induction of apoptosis; LOCATED IN: chloroplast; EXP…	2.76922	TRUE	Metacaspase AtMCP1b. Arginine/lysine-specific cysteine protease activity. Induces apoptosis in yeast. Contains Pfam profile PF00656: ICE-like protease (caspase) p20 domain
29.5	protein.degradation	m.304274	(loc_os03g27210.1 : 132.0) no description available & (at1g02170 : 123.0) Metacaspase AtMCP1b. Arginine/lysine-specific cysteine protease activity. Induces apoptosis in yeast. Contains Pfam profile PF00656: ICE-like protease (caspase) p20 domain; metacaspase 1 (AMC1); FUNCTIONS IN: cysteine-type endopeptidase activity; INVOLVED IN: proteolysis, induction of apoptosis; LOCATED IN: chloroplast; EXP…	2.93058	TRUE	Metacaspase AtMCP1b. Arginine/lysine-specific cysteine protease activity. Induces apoptosis in yeast. Contains Pfam profile PF00656: ICE-like protease (caspase) p20 domain
29.5	protein.degradation	m.166287	(loc_os11g08100.1 : 115.0) no description available & (q6yny7|asp1_orysa : 97.4) Aspartic proteinase Asp1 precursor (EC 3.4.23.-) (OsAsp1) (OSAP1) (Nucellin-like protein) - Oryza sativa (Rice) & (at4g33490 : 91.7) Eukaryotic aspartyl protease family protein; FUNCTIONS IN: aspartic-type endopeptidase activity; INVOLVED IN: proteolysis; LOCATED IN: endomembrane system; EXPRESSED IN: 22 plant struct…	2.98133	TRUE	Aspartic proteinase Asp1 precursor (EC 3.4.23.-) (OsAsp1) (OSAP1) (Nucellin-like protein)
29.5	protein.degradation	m.193458	(loc_os11g24510.3 : 236.0) no description available & (at5g09640 : 145.0) encodes a serine carboxypeptidase-like (SCPL) protein. Mutants accumulate sinapoylglucose instead of sinapoylcholine, and have increased levels of choline and decreased activity of the enzyme sinapoylglucose:choline sinapoyltransferase.; serine carboxypeptidase-like 19 (SCPL19); FUNCTIONS IN: sinapoyltransferase activity, s…	3.23506	TRUE	encodes a serine carboxypeptidase-like (SCPL) protein. Mutants accumulate sinapoylglucose instead of sinapoylcholine, and have increased levels of choline and decreased activity of the enzyme sinapoylglucose:choline sinapoyltransferase.
29.5	protein.degradation	m.102780	(loc_os03g27120.1 : 137.0) no description available & (at1g02170 : 116.0) Metacaspase AtMCP1b. Arginine/lysine-specific cysteine protease activity. Induces apoptosis in yeast. Contains Pfam profile PF00656: ICE-like protease (caspase) p20 domain; metacaspase 1 (AMC1); FUNCTIONS IN: cysteine-type endopeptidase activity; INVOLVED IN: proteolysis, induction of apoptosis; LOCATED IN: chloroplast; EXP…	3.73798	TRUE	Metacaspase AtMCP1b. Arginine/lysine-specific cysteine protease activity. Induces apoptosis in yeast. Contains Pfam profile PF00656: ICE-like protease (caspase) p20 domain
29.5	protein.degradation	m.178912	(loc_os04g47360.1 : 1164.0) no description available & (at1g76140 : 927.0) Prolyl oligopeptidase family protein; FUNCTIONS IN: serine-type peptidase activity, serine-type endopeptidase activity; INVOLVED IN: proteolysis; LOCATED IN: chloroplast; EXPRESSED IN: 24 plant structures; EXPRESSED DURING: 15 growth stages; CONTAINS InterPro DOMAIN/s: Peptidase S9, prolyl oligopeptidase, catalytic domain …	4.22567	TRUE	Prolyl oligopeptidase family protein
AAA type
29.5.9	protein.degradation.AAA type	m.50288	(loc_os11g43970.1 : 196.0) no description available & (at4g02480 : 182.0) AAA-type ATPase family protein; FUNCTIONS IN: nucleoside-triphosphatase activity, ATPase activity, nucleotide binding, ATP binding; LOCATED IN: chloroplast; EXPRESSED IN: 24 plant structures; EXPRESSED DURING: 14 growth stages; CONTAINS InterPro DOMAIN/s: ATPase, AAA+ type, core (InterPro:IPR003593), ATPase, AAA-type, core …	-6.17363	TRUE	AAA-type ATPase family protein
29.5.9	protein.degradation.AAA type	m.50282	(loc_os11g43970.1 : 388.0) no description available & (at1g02890 : 331.0) AAA-type ATPase family protein; FUNCTIONS IN: nucleoside-triphosphatase activity, ATPase activity, nucleotide binding, ATP binding; LOCATED IN: chloroplast; EXPRESSED IN: 25 plant structures; EXPRESSED DURING: 15 growth stages; CONTAINS InterPro DOMAIN/s: ATPase, AAA+ type, core (InterPro:IPR003593), ATPase, AAA-type, core …	-4.40973	TRUE	AAA-type ATPase family protein
29.5.9	protein.degradation.AAA type	m.59105	(loc_os01g12660.1 : 142.0) no description available & (at1g64110 : 130.0) P-loop containing nucleoside triphosphate hydrolases superfamily protein; FUNCTIONS IN: nucleoside-triphosphatase activity, ATPase activity, nucleotide binding, ATP binding; LOCATED IN: endomembrane system; EXPRESSED IN: 8 plant structures; EXPRESSED DURING: L mature pollen stage, M germinated pollen stage, LP.04 four leave…	-4.29949	FALSE	P-loop containing nucleoside triphosphate hydrolases superfamily protein
29.5.9	protein.degradation.AAA type	m.50280	(loc_os11g43970.1 : 389.0) no description available & (at4g02480 : 330.0) AAA-type ATPase family protein; FUNCTIONS IN: nucleoside-triphosphatase activity, ATPase activity, nucleotide binding, ATP binding; LOCATED IN: chloroplast; EXPRESSED IN: 24 plant structures; EXPRESSED DURING: 14 growth stages; CONTAINS InterPro DOMAIN/s: ATPase, AAA+ type, core (InterPro:IPR003593), ATPase, AAA-type, core …	-4.18709	TRUE	AAA-type ATPase family protein
29.5.9	protein.degradation.AAA type	m.59104	(loc_os01g12660.1 : 242.0) no description available & (at5g52882 : 228.0) P-loop containing nucleoside triphosphate hydrolases superfamily protein; FUNCTIONS IN: nucleoside-triphosphatase activity, nucleotide binding, ATP binding; INVOLVED IN: biological_process unknown; LOCATED IN: endomembrane system; EXPRESSED IN: cultured cell; CONTAINS InterPro DOMAIN/s: ATPase, AAA-type, core (InterPro:IPR0…	-3.82177	FALSE	P-loop containing nucleoside triphosphate hydrolases superfamily protein
29.5.9	protein.degradation.AAA type	m.135871	(loc_os11g43970.1 : 1262.0) no description available & (at1g02890 : 615.0) AAA-type ATPase family protein; FUNCTIONS IN: nucleoside-triphosphatase activity, ATPase activity, nucleotide binding, ATP binding; LOCATED IN: chloroplast; EXPRESSED IN: 25 plant structures; EXPRESSED DURING: 15 growth stages; CONTAINS InterPro DOMAIN/s: ATPase, AAA+ type, core (InterPro:IPR003593), ATPase, AAA-type, core…	-3.54971	TRUE	AAA-type ATPase family protein
29.5.9	protein.degradation.AAA type	m.135861	(loc_os11g43970.1 : 1247.0) no description available & (at1g02890 : 648.0) AAA-type ATPase family protein; FUNCTIONS IN: nucleoside-triphosphatase activity, ATPase activity, nucleotide binding, ATP binding; LOCATED IN: chloroplast; EXPRESSED IN: 25 plant structures; EXPRESSED DURING: 15 growth stages; CONTAINS InterPro DOMAIN/s: ATPase, AAA+ type, core (InterPro:IPR003593), ATPase, AAA-type, core…	-3.48288	TRUE	AAA-type ATPase family protein
29.5.9	protein.degradation.AAA type	m.100964	(loc_os03g22420.1 : 1469.0) no description available & (at4g02480 : 739.0) AAA-type ATPase family protein; FUNCTIONS IN: nucleoside-triphosphatase activity, ATPase activity, nucleotide binding, ATP binding; LOCATED IN: chloroplast; EXPRESSED IN: 24 plant structures; EXPRESSED DURING: 14 growth stages; CONTAINS InterPro DOMAIN/s: ATPase, AAA+ type, core (InterPro:IPR003593), ATPase, AAA-type, core…	-3.23993	TRUE	AAA-type ATPase family protein
29.5.9	protein.degradation.AAA type	m.140440	(loc_os02g50680.2 : 521.0) no description available & (at4g04180 : 365.0) P-loop containing nucleoside triphosphate hydrolases superfamily protein; FUNCTIONS IN: nucleoside-triphosphatase activity, ATPase activity, nucleotide binding, ATP binding; LOCATED IN: mitochondrion; EXPRESSED IN: shoot apex, embryo, flower, pedicel, seed; EXPRESSED DURING: 4 anthesis, F mature embryo stage, petal differen…	-3.16329	TRUE	P-loop containing nucleoside triphosphate hydrolases superfamily protein
29.5.9	protein.degradation.AAA type	m.50274	(loc_os11g43970.1 : 236.0) no description available & (at4g02480 : 178.0) AAA-type ATPase family protein; FUNCTIONS IN: nucleoside-triphosphatase activity, ATPase activity, nucleotide binding, ATP binding; LOCATED IN: chloroplast; EXPRESSED IN: 24 plant structures; EXPRESSED DURING: 14 growth stages; CONTAINS InterPro DOMAIN/s: ATPase, AAA+ type, core (InterPro:IPR003593), ATPase, AAA-type, core …	-3.1269	TRUE	AAA-type ATPase family protein
29.5.9	protein.degradation.AAA type	m.66423	(loc_os06g12160.1 : 448.0) no description available & (at3g19740 : 315.0) P-loop containing nucleoside triphosphate hydrolases superfamily protein; FUNCTIONS IN: nucleoside-triphosphatase activity, ATPase activity, nucleotide binding, ATP binding; INVOLVED IN: biological_process unknown; LOCATED IN: mitochondrion; EXPRESSED IN: 23 plant structures; EXPRESSED DURING: 15 growth stages; CONTAINS Int…	-3.03404	TRUE	P-loop containing nucleoside triphosphate hydrolases superfamily protein
29.5.9	protein.degradation.AAA type	m.135881	(loc_os07g47530.1 : 1551.0) no description available & (at4g02480 : 860.0) AAA-type ATPase family protein; FUNCTIONS IN: nucleoside-triphosphatase activity, ATPase activity, nucleotide binding, ATP binding; LOCATED IN: chloroplast; EXPRESSED IN: 24 plant structures; EXPRESSED DURING: 14 growth stages; CONTAINS InterPro DOMAIN/s: ATPase, AAA+ type, core (InterPro:IPR003593), ATPase, AAA-type, core…	-3.01776	TRUE	AAA-type ATPase family protein
29.5.9	protein.degradation.AAA type	m.27611	(loc_os01g62500.1 : 228.0) no description available & (at2g29080 : 219.0) encodes an FtsH protease that is localized to the mitochondrion; FTSH protease 3 (ftsh3); FUNCTIONS IN: ATP-dependent peptidase activity, ATPase activity; INVOLVED IN: proteolysis, protein catabolic process; LOCATED IN: mitochondrion, chloroplast thylakoid membrane; EXPRESSED IN: 24 plant structures; EXPRESSED DURING: 13 gr…	-2.85116	TRUE	encodes an FtsH protease that is localized to the mitochondrion
29.5.9	protein.degradation.AAA type	m.21073	(loc_os01g62500.1 : 776.0) no description available & (at2g29080 : 662.0) encodes an FtsH protease that is localized to the mitochondrion; FTSH protease 3 (ftsh3); FUNCTIONS IN: ATP-dependent peptidase activity, ATPase activity; INVOLVED IN: proteolysis, protein catabolic process; LOCATED IN: mitochondrion, chloroplast thylakoid membrane; EXPRESSED IN: 24 plant structures; EXPRESSED DURING: 13 gr…	-2.7878	TRUE	encodes an FtsH protease that is localized to the mitochondrion
29.5.9	protein.degradation.AAA type	m.242425	(loc_os04g52690.3 : 1499.0) no description available & (at1g03000 : 862.0) Encodes an apparent ATPase similar to yeast and human protein required for peroxisomal biogenesis. May facilitate recycling of PEX5, the peroxisomal matrix protein receptor, and thereby promote peroxisomal matrix protein import.; peroxin 6 (PEX6); FUNCTIONS IN: nucleoside-triphosphatase activity, ATPase activity, nucleotid…	-2.77455	TRUE	Encodes an apparent ATPase similar to yeast and human protein required for peroxisomal biogenesis. May facilitate recycling of PEX5, the peroxisomal matrix protein receptor, and thereby promote peroxisomal matrix protein import.
29.5.9	protein.degradation.AAA type	m.100543	(loc_os02g51400.1 : 1289.0) no description available & (at1g50140 : 958.0) P-loop containing nucleoside triphosphate hydrolases superfamily protein; FUNCTIONS IN: nucleoside-triphosphatase activity, ATPase activity, nucleotide binding, ATP binding; INVOLVED IN: biological_process unknown; LOCATED IN: cellular_component unknown; EXPRESSED IN: 23 plant structures; EXPRESSED DURING: 15 growth stages…	-2.57539	TRUE	P-loop containing nucleoside triphosphate hydrolases superfamily protein
29.5.9	protein.degradation.AAA type	m.224627	(loc_os02g47760.1 : 739.0) no description available & (at2g18330 : 654.0) AAA-type ATPase family protein; FUNCTIONS IN: nucleoside-triphosphatase activity, ATPase activity, nucleotide binding, ATP binding; EXPRESSED IN: 23 plant structures; EXPRESSED DURING: 13 growth stages; CONTAINS InterPro DOMAIN/s: ATPase, AAA-type, core (InterPro:IPR003959), ATPase, AAA+ type, core (InterPro:IPR003593), ATP…	-2.46923	TRUE	AAA-type ATPase family protein
29.5.9	protein.degradation.AAA type	m.115077	(loc_os05g44310.1 : 1295.0) no description available & (at4g04910 : 1047.0) N-ethylmaleimide sensitive factor; N-ethylmaleimide sensitive factor (NSF); FUNCTIONS IN: protein binding; LOCATED IN: vacuole; EXPRESSED IN: 26 plant structures; EXPRESSED DURING: 15 growth stages; CONTAINS InterPro DOMAIN/s: ATPase, AAA+ type, core (InterPro:IPR003593), ATPase, AAA-type, core (InterPro:IPR003959), ATPas…	-2.40952	TRUE	N-ethylmaleimide sensitive factor
29.5.9	protein.degradation.AAA type	m.146617	(loc_os03g15810.1 : 1166.0) no description available & (at1g04730 : 820.0) Necessary for sister chromatid cohesion. Acts in synergy with ETG1.; CHROMOSOME TRANSMISSION FIDELITY 18 (CTF18); FUNCTIONS IN: nucleoside-triphosphatase activity, ATPase activity, nucleotide binding, ATP binding; INVOLVED IN: sister chromatid cohesion; LOCATED IN: replication fork; EXPRESSED IN: 25 plant structures; EXPRE…	-2.33387	TRUE	Necessary for sister chromatid cohesion. Acts in synergy with ETG1.
29.5.9	protein.degradation.AAA type	m.130030	(loc_os02g46990.1 : 792.0) no description available & (at5g16930 : 724.0) AAA-type ATPase family protein; FUNCTIONS IN: nucleoside-triphosphatase activity, ATPase activity, nucleotide binding, ATP binding; LOCATED IN: endomembrane system; EXPRESSED IN: 16 plant structures; EXPRESSED DURING: 9 growth stages; CONTAINS InterPro DOMAIN/s: ATPase, AAA+ type, core (InterPro:IPR003593), ATPase, AAA-type…	-2.17587	TRUE	AAA-type ATPase family protein
29.5.9	protein.degradation.AAA type	m.32306	(loc_os01g12660.1 : 213.0) no description available & (at1g64110 : 161.0) P-loop containing nucleoside triphosphate hydrolases superfamily protein; FUNCTIONS IN: nucleoside-triphosphatase activity, ATPase activity, nucleotide binding, ATP binding; LOCATED IN: endomembrane system; EXPRESSED IN: 8 plant structures; EXPRESSED DURING: L mature pollen stage, M germinated pollen stage, LP.04 four leave…	-2.03032	FALSE	P-loop containing nucleoside triphosphate hydrolases superfamily protein
29.5.9	protein.degradation.AAA type	m.81805	(loc_os06g12160.1 : 363.0) no description available & (at1g50140 : 334.0) P-loop containing nucleoside triphosphate hydrolases superfamily protein; FUNCTIONS IN: nucleoside-triphosphatase activity, ATPase activity, nucleotide binding, ATP binding; INVOLVED IN: biological_process unknown; LOCATED IN: cellular_component unknown; EXPRESSED IN: 23 plant structures; EXPRESSED DURING: 15 growth stages;…	-2.02615	TRUE	P-loop containing nucleoside triphosphate hydrolases superfamily protein
29.5.9	protein.degradation.AAA type	m.243808	(loc_os05g38400.3 : 1035.0) no description available & (at1g07510 : 947.0) encodes an FtsH protease that is localized to the mitochondrion; FTSH protease 10 (ftsh10); FUNCTIONS IN: in 6 functions; INVOLVED IN: proteolysis, protein catabolic process; LOCATED IN: mitochondrion, chloroplast thylakoid membrane, plastid; EXPRESSED IN: 25 plant structures; EXPRESSED DURING: 15 growth stages; CONTAINS I…	-1.93707	FALSE	encodes an FtsH protease that is localized to the mitochondrion
29.5.9	protein.degradation.AAA type	m.72755	(loc_os05g50750.1 : 1153.0) no description available & (at5g52882 : 864.0) P-loop containing nucleoside triphosphate hydrolases superfamily protein; FUNCTIONS IN: nucleoside-triphosphatase activity, nucleotide binding, ATP binding; INVOLVED IN: biological_process unknown; LOCATED IN: endomembrane system; EXPRESSED IN: cultured cell; CONTAINS InterPro DOMAIN/s: ATPase, AAA-type, core (InterPro:IPR…	-1.83034	FALSE	P-loop containing nucleoside triphosphate hydrolases superfamily protein
29.5.9	protein.degradation.AAA type	m.10092	(loc_os06g01980.1 : 1007.0) no description available & (at3g01610 : 674.0) AAA-type ATPase - Over 90% homologous to CDC48a; cell division cycle 48C (CDC48C); FUNCTIONS IN: nucleoside-triphosphatase activity, ATPase activity, nucleotide binding, ATP binding; INVOLVED IN: embryo development ending in seed dormancy; EXPRESSED IN: 21 plant structures; EXPRESSED DURING: 11 growth stages; CONTAINS Inte…	-1.80204	FALSE	AAA-type ATPase
29.5.9	protein.degradation.AAA type	m.135863	(loc_os11g43970.1 : 624.0) no description available & (at4g02480 : 571.0) AAA-type ATPase family protein; FUNCTIONS IN: nucleoside-triphosphatase activity, ATPase activity, nucleotide binding, ATP binding; LOCATED IN: chloroplast; EXPRESSED IN: 24 plant structures; EXPRESSED DURING: 14 growth stages; CONTAINS InterPro DOMAIN/s: ATPase, AAA+ type, core (InterPro:IPR003593), ATPase, AAA-type, core …	-1.76826	FALSE	AAA-type ATPase family protein
29.5.9	protein.degradation.AAA type	m.299934	(loc_os06g03940.1 : 798.0) no description available & (at2g45500 : 603.0) AAA-type ATPase family protein; FUNCTIONS IN: nucleoside-triphosphatase activity, nucleotide binding, ATP binding; EXPRESSED IN: 11 plant structures; EXPRESSED DURING: LP.06 six leaves visible, 4 anthesis, petal differentiation and expansion stage, E expanded cotyledon stage; CONTAINS InterPro DOMAIN/s: ATPase, AAA+ type, c…	-1.62224	FALSE	AAA-type ATPase family protein
29.5.9	protein.degradation.AAA type	m.126599	(loc_os04g42110.1 : 768.0) no description available & (at2g03670 : 608.0) CDC48 - like protein AAA-type ATPaseCell. division control protein 48 homolog B; cell division cycle 48B (CDC48B); FUNCTIONS IN: nucleoside-triphosphatase activity, ATPase activity, nucleotide binding, ATP binding; EXPRESSED IN: 22 plant structures; EXPRESSED DURING: 13 growth stages; CONTAINS InterPro DOMAIN/s: ATPase, AAA…	-1.56793	FALSE	CDC48
29.5.9	protein.degradation.AAA type	m.16989	(loc_os09g27340.1 : 297.0) no description available & (at5g57480 : 110.0) P-loop containing nucleoside triphosphate hydrolases superfamily protein; FUNCTIONS IN: nucleoside-triphosphatase activity, ATPase activity, nucleotide binding, ATP binding; LOCATED IN: endomembrane system; EXPRESSED IN: 9 plant structures; EXPRESSED DURING: 4 anthesis, petal differentiation and expansion stage; CONTAINS In…	-1.50831	FALSE	P-loop containing nucleoside triphosphate hydrolases superfamily protein
29.5.9	protein.degradation.AAA type	m.66425	(loc_os06g12160.1 : 219.0) no description available & (at1g50140 : 140.0) P-loop containing nucleoside triphosphate hydrolases superfamily protein; FUNCTIONS IN: nucleoside-triphosphatase activity, ATPase activity, nucleotide binding, ATP binding; INVOLVED IN: biological_process unknown; LOCATED IN: cellular_component unknown; EXPRESSED IN: 23 plant structures; EXPRESSED DURING: 15 growth stages;…	-1.31349	FALSE	P-loop containing nucleoside triphosphate hydrolases superfamily protein
29.5.9	protein.degradation.AAA type	m.195823	(loc_os01g42030.1 : 712.0) no description available & (at3g50930 : 424.0) cytochrome BC1 synthesis (BCS1); FUNCTIONS IN: nucleoside-triphosphatase activity, ATPase activity, nucleotide binding, ATP binding; LOCATED IN: mitochondrion; EXPRESSED IN: 24 plant structures; EXPRESSED DURING: 13 growth stages; CONTAINS InterPro DOMAIN/s: ATPase, AAA-type, core (InterPro:IPR003959), ATPase, AAA+ type, co…	-1.29383	FALSE	cytochrome BC1 synthesis (BCS1)
29.5.9	protein.degradation.AAA type	m.260898	(loc_os01g45450.1 : 162.0) no description available & (at5g17760 : 108.0) P-loop containing nucleoside triphosphate hydrolases superfamily protein; FUNCTIONS IN: ATP binding; LOCATED IN: plasma membrane; EXPRESSED IN: 23 plant structures; EXPRESSED DURING: 13 growth stages; CONTAINS InterPro DOMAIN/s: ATPase, AAA-type, core (InterPro:IPR003959); BEST Arabidopsis thaliana protein match is: P-loop …	-1.15971	FALSE	P-loop containing nucleoside triphosphate hydrolases superfamily protein
29.5.9	protein.degradation.AAA type	m.243809	(loc_os05g38400.1 : 180.0) no description available & (at2g29080 : 85.5) encodes an FtsH protease that is localized to the mitochondrion; FTSH protease 3 (ftsh3); FUNCTIONS IN: ATP-dependent peptidase activity, ATPase activity; INVOLVED IN: proteolysis, protein catabolic process; LOCATED IN: mitochondrion, chloroplast thylakoid membrane; EXPRESSED IN: 24 plant structures; EXPRESSED DURING: 13 gro…	-1.05167	FALSE	encodes an FtsH protease that is localized to the mitochondrion
29.5.9	protein.degradation.AAA type	m.188376	(loc_os01g04814.2 : 363.0) no description available & (at2g27600 : 351.0) Encodes a SKD1 (Suppressor of K+ Transport Growth Defect1) homolog. Localized to the cytoplasm and to multivesicular endosomes. Involved in multivesicular endosome function.; SUPPRESSOR OF K+ TRANSPORT GROWTH DEFECT1 (SKD1); FUNCTIONS IN: nucleoside-triphosphatase activity, nucleotide binding, ATP binding; INVOLVED IN: vesi…	-1.03711	FALSE	Encodes a SKD1 (Suppressor of K+ Transport Growth Defect1) homolog. Localized to the cytoplasm and to multivesicular endosomes. Involved in multivesicular endosome function.
29.5.9	protein.degradation.AAA type	m.24562	(loc_os01g12660.1 : 229.0) no description available & (at4g28000 : 162.0) P-loop containing nucleoside triphosphate hydrolases superfamily protein; FUNCTIONS IN: nucleoside-triphosphatase activity, ATPase activity, nucleotide binding, ATP binding; LOCATED IN: endomembrane system; EXPRESSED IN: 7 plant structures; EXPRESSED DURING: L mature pollen stage, M germinated pollen stage, 4 anthesis, peta…	-4.77721	TRUE	P-loop containing nucleoside triphosphate hydrolases superfamily protein
29.5.9	protein.degradation.AAA type	m.88826	(loc_os01g43480.1 : 910.0) no description available & (at5g52882 : 712.0) P-loop containing nucleoside triphosphate hydrolases superfamily protein; FUNCTIONS IN: nucleoside-triphosphatase activity, nucleotide binding, ATP binding; INVOLVED IN: biological_process unknown; LOCATED IN: endomembrane system; EXPRESSED IN: cultured cell; CONTAINS InterPro DOMAIN/s: ATPase, AAA-type, core (InterPro:IPR0…	1.11385	FALSE	P-loop containing nucleoside triphosphate hydrolases superfamily protein
29.5.9	protein.degradation.AAA type	m.188375	(loc_os01g04814.1 : 739.0) no description available & (at2g27600 : 708.0) Encodes a SKD1 (Suppressor of K+ Transport Growth Defect1) homolog. Localized to the cytoplasm and to multivesicular endosomes. Involved in multivesicular endosome function.; SUPPRESSOR OF K+ TRANSPORT GROWTH DEFECT1 (SKD1); FUNCTIONS IN: nucleoside-triphosphatase activity, nucleotide binding, ATP binding; INVOLVED IN: vesi…	1.13271	FALSE	Encodes a SKD1 (Suppressor of K+ Transport Growth Defect1) homolog. Localized to the cytoplasm and to multivesicular endosomes. Involved in multivesicular endosome function.
29.5.9	protein.degradation.AAA type	m.122934	(loc_os01g45450.1 : 456.0) no description available & (at3g50930 : 203.0) cytochrome BC1 synthesis (BCS1); FUNCTIONS IN: nucleoside-triphosphatase activity, ATPase activity, nucleotide binding, ATP binding; LOCATED IN: mitochondrion; EXPRESSED IN: 24 plant structures; EXPRESSED DURING: 13 growth stages; CONTAINS InterPro DOMAIN/s: ATPase, AAA-type, core (InterPro:IPR003959), ATPase, AAA+ type, co…	1.15271	FALSE	cytochrome BC1 synthesis (BCS1)
29.5.9	protein.degradation.AAA type	m.251818	(loc_os03g58790.1 : 588.0) no description available & (at3g28510 : 389.0) P-loop containing nucleoside triphosphate hydrolases superfamily protein; FUNCTIONS IN: nucleoside-triphosphatase activity, ATPase activity, nucleotide binding, ATP binding; EXPRESSED IN: 7 plant structures; EXPRESSED DURING: LP.06 six leaves visible, LP.04 four leaves visible, 4 anthesis, 4 leaf senescence stage; CONTAINS …	1.17663	FALSE	P-loop containing nucleoside triphosphate hydrolases superfamily protein
29.5.9	protein.degradation.AAA type	m.242684	(loc_os02g06490.1 : 622.0) no description available & (at2g27600 : 587.0) Encodes a SKD1 (Suppressor of K+ Transport Growth Defect1) homolog. Localized to the cytoplasm and to multivesicular endosomes. Involved in multivesicular endosome function.; SUPPRESSOR OF K+ TRANSPORT GROWTH DEFECT1 (SKD1); FUNCTIONS IN: nucleoside-triphosphatase activity, nucleotide binding, ATP binding; INVOLVED IN: vesi…	1.19615	FALSE	Encodes a SKD1 (Suppressor of K+ Transport Growth Defect1) homolog. Localized to the cytoplasm and to multivesicular endosomes. Involved in multivesicular endosome function.
29.5.9	protein.degradation.AAA type	m.128579	(loc_os09g26260.1 : 379.0) no description available & (at5g57480 : 296.0) P-loop containing nucleoside triphosphate hydrolases superfamily protein; FUNCTIONS IN: nucleoside-triphosphatase activity, ATPase activity, nucleotide binding, ATP binding; LOCATED IN: endomembrane system; EXPRESSED IN: 9 plant structures; EXPRESSED DURING: 4 anthesis, petal differentiation and expansion stage; CONTAINS In…	1.20069	FALSE	P-loop containing nucleoside triphosphate hydrolases superfamily protein
29.5.9	protein.degradation.AAA type	m.33897	(loc_os09g27340.1 : 274.0) no description available & (at4g30250 : 129.0) P-loop containing nucleoside triphosphate hydrolases superfamily protein; FUNCTIONS IN: nucleoside-triphosphatase activity, ATPase activity, nucleotide binding, ATP binding; INVOLVED IN: biological_process unknown; LOCATED IN: endomembrane system; CONTAINS InterPro DOMAIN/s: ATPase, AAA+ type, core (InterPro:IPR003593), ATP…	1.20088	FALSE	P-loop containing nucleoside triphosphate hydrolases superfamily protein
29.5.9	protein.degradation.AAA type	m.31822	(loc_os12g24320.1 : 181.0) no description available & (at3g28510 : 160.0) P-loop containing nucleoside triphosphate hydrolases superfamily protein; FUNCTIONS IN: nucleoside-triphosphatase activity, ATPase activity, nucleotide binding, ATP binding; EXPRESSED IN: 7 plant structures; EXPRESSED DURING: LP.06 six leaves visible, LP.04 four leaves visible, 4 anthesis, 4 leaf senescence stage; CONTAINS …	1.22107	FALSE	P-loop containing nucleoside triphosphate hydrolases superfamily protein
29.5.9	protein.degradation.AAA type	m.195825	(loc_os05g51130.1 : 597.0) no description available & (at3g50930 : 412.0) cytochrome BC1 synthesis (BCS1); FUNCTIONS IN: nucleoside-triphosphatase activity, ATPase activity, nucleotide binding, ATP binding; LOCATED IN: mitochondrion; EXPRESSED IN: 24 plant structures; EXPRESSED DURING: 13 growth stages; CONTAINS InterPro DOMAIN/s: ATPase, AAA-type, core (InterPro:IPR003959), ATPase, AAA+ type, co…	1.27073	FALSE	cytochrome BC1 synthesis (BCS1)
29.5.9	protein.degradation.AAA type	m.195809	(loc_os01g42030.1 : 773.0) no description available & (at3g50930 : 436.0) cytochrome BC1 synthesis (BCS1); FUNCTIONS IN: nucleoside-triphosphatase activity, ATPase activity, nucleotide binding, ATP binding; LOCATED IN: mitochondrion; EXPRESSED IN: 24 plant structures; EXPRESSED DURING: 13 growth stages; CONTAINS InterPro DOMAIN/s: ATPase, AAA-type, core (InterPro:IPR003959), ATPase, AAA+ type, co…	1.28345	FALSE	cytochrome BC1 synthesis (BCS1)
29.5.9	protein.degradation.AAA type	m.14996	(loc_os03g38800.1 : 151.0) no description available & (at5g17760 : 107.0) P-loop containing nucleoside triphosphate hydrolases superfamily protein; FUNCTIONS IN: ATP binding; LOCATED IN: plasma membrane; EXPRESSED IN: 23 plant structures; EXPRESSED DURING: 13 growth stages; CONTAINS InterPro DOMAIN/s: ATPase, AAA-type, core (InterPro:IPR003959); BEST Arabidopsis thaliana protein match is: P-loop …	1.33208	FALSE	P-loop containing nucleoside triphosphate hydrolases superfamily protein
29.5.9	protein.degradation.AAA type	m.176904	(loc_os10g37500.1 : 655.0) no description available & (at2g46620 : 356.0) P-loop containing nucleoside triphosphate hydrolases superfamily protein; FUNCTIONS IN: nucleoside-triphosphatase activity, ATPase activity, nucleotide binding, ATP binding; LOCATED IN: endomembrane system; EXPRESSED IN: 22 plant structures; EXPRESSED DURING: 13 growth stages; CONTAINS InterPro DOMAIN/s: ATPase, AAA+ type, …	1.38992	FALSE	P-loop containing nucleoside triphosphate hydrolases superfamily protein
29.5.9	protein.degradation.AAA type	m.251789	(loc_os03g58790.1 : 640.0) no description available & (at3g28580 : 405.0) P-loop containing nucleoside triphosphate hydrolases superfamily protein; FUNCTIONS IN: nucleoside-triphosphatase activity, ATPase activity, nucleotide binding, ATP binding; INVOLVED IN: response to abscisic acid stimulus; LOCATED IN: endoplasmic reticulum; EXPRESSED IN: 10 plant structures; EXPRESSED DURING: LP.04 four lea…	1.40023	FALSE	P-loop containing nucleoside triphosphate hydrolases superfamily protein
29.5.9	protein.degradation.AAA type	m.251766	(loc_os03g58790.1 : 654.0) no description available & (at3g28510 : 403.0) P-loop containing nucleoside triphosphate hydrolases superfamily protein; FUNCTIONS IN: nucleoside-triphosphatase activity, ATPase activity, nucleotide binding, ATP binding; EXPRESSED IN: 7 plant structures; EXPRESSED DURING: LP.06 six leaves visible, LP.04 four leaves visible, 4 anthesis, 4 leaf senescence stage; CONTAINS …	1.44662	FALSE	P-loop containing nucleoside triphosphate hydrolases superfamily protein
29.5.9	protein.degradation.AAA type	m.103075	(loc_os06g48250.1 : 450.0) no description available & (at3g28580 : 195.0) P-loop containing nucleoside triphosphate hydrolases superfamily protein; FUNCTIONS IN: nucleoside-triphosphatase activity, ATPase activity, nucleotide binding, ATP binding; INVOLVED IN: response to abscisic acid stimulus; LOCATED IN: endoplasmic reticulum; EXPRESSED IN: 10 plant structures; EXPRESSED DURING: LP.04 four lea…	1.55801	FALSE	P-loop containing nucleoside triphosphate hydrolases superfamily protein
29.5.9	protein.degradation.AAA type	m.103076	(loc_os06g48250.1 : 446.0) no description available & (at3g28580 : 199.0) P-loop containing nucleoside triphosphate hydrolases superfamily protein; FUNCTIONS IN: nucleoside-triphosphatase activity, ATPase activity, nucleotide binding, ATP binding; INVOLVED IN: response to abscisic acid stimulus; LOCATED IN: endoplasmic reticulum; EXPRESSED IN: 10 plant structures; EXPRESSED DURING: LP.04 four lea…	1.72498	FALSE	P-loop containing nucleoside triphosphate hydrolases superfamily protein
29.5.9	protein.degradation.AAA type	m.251906	(loc_os03g58790.1 : 150.0) no description available & (at3g28540 : 120.0) P-loop containing nucleoside triphosphate hydrolases superfamily protein; FUNCTIONS IN: nucleoside-triphosphatase activity, ATPase activity, nucleotide binding, ATP binding; EXPRESSED IN: 11 plant structures; EXPRESSED DURING: 9 growth stages; CONTAINS InterPro DOMAIN/s: ATPase, AAA-type, core (InterPro:IPR003959), ATPase, …	1.7521	FALSE	P-loop containing nucleoside triphosphate hydrolases superfamily protein
29.5.9	protein.degradation.AAA type	m.103078	(loc_os06g48250.1 : 248.0) no description available & (at3g28580 : 131.0) P-loop containing nucleoside triphosphate hydrolases superfamily protein; FUNCTIONS IN: nucleoside-triphosphatase activity, ATPase activity, nucleotide binding, ATP binding; INVOLVED IN: response to abscisic acid stimulus; LOCATED IN: endoplasmic reticulum; EXPRESSED IN: 10 plant structures; EXPRESSED DURING: LP.04 four lea…	1.8345	FALSE	P-loop containing nucleoside triphosphate hydrolases superfamily protein
29.5.9	protein.degradation.AAA type	m.251836	(loc_os03g58790.1 : 625.0) no description available & (at3g28580 : 400.0) P-loop containing nucleoside triphosphate hydrolases superfamily protein; FUNCTIONS IN: nucleoside-triphosphatase activity, ATPase activity, nucleotide binding, ATP binding; INVOLVED IN: response to abscisic acid stimulus; LOCATED IN: endoplasmic reticulum; EXPRESSED IN: 10 plant structures; EXPRESSED DURING: LP.04 four lea…	1.85054	FALSE	P-loop containing nucleoside triphosphate hydrolases superfamily protein
29.5.9	protein.degradation.AAA type	m.140442	(loc_os02g50680.1 : 227.0) no description available & (at4g04180 : 157.0) P-loop containing nucleoside triphosphate hydrolases superfamily protein; FUNCTIONS IN: nucleoside-triphosphatase activity, ATPase activity, nucleotide binding, ATP binding; LOCATED IN: mitochondrion; EXPRESSED IN: shoot apex, embryo, flower, pedicel, seed; EXPRESSED DURING: 4 anthesis, F mature embryo stage, petal differen…	1.88332	FALSE	P-loop containing nucleoside triphosphate hydrolases superfamily protein
29.5.9	protein.degradation.AAA type	m.251894	(loc_os03g58790.1 : 370.0) no description available & (at3g28510 : 247.0) P-loop containing nucleoside triphosphate hydrolases superfamily protein; FUNCTIONS IN: nucleoside-triphosphatase activity, ATPase activity, nucleotide binding, ATP binding; EXPRESSED IN: 7 plant structures; EXPRESSED DURING: LP.06 six leaves visible, LP.04 four leaves visible, 4 anthesis, 4 leaf senescence stage; CONTAINS …	1.89217	FALSE	P-loop containing nucleoside triphosphate hydrolases superfamily protein
29.5.9	protein.degradation.AAA type	m.251772	(loc_os03g58790.1 : 639.0) no description available & (at3g28510 : 401.0) P-loop containing nucleoside triphosphate hydrolases superfamily protein; FUNCTIONS IN: nucleoside-triphosphatase activity, ATPase activity, nucleotide binding, ATP binding; EXPRESSED IN: 7 plant structures; EXPRESSED DURING: LP.06 six leaves visible, LP.04 four leaves visible, 4 anthesis, 4 leaf senescence stage; CONTAINS …	2.06186	TRUE	P-loop containing nucleoside triphosphate hydrolases superfamily protein
29.5.9	protein.degradation.AAA type	m.303363	(loc_os12g28590.1 : 249.0) no description available & (at3g28580 : 159.0) P-loop containing nucleoside triphosphate hydrolases superfamily protein; FUNCTIONS IN: nucleoside-triphosphatase activity, ATPase activity, nucleotide binding, ATP binding; INVOLVED IN: response to abscisic acid stimulus; LOCATED IN: endoplasmic reticulum; EXPRESSED IN: 10 plant structures; EXPRESSED DURING: LP.04 four lea…	2.09327	FALSE	P-loop containing nucleoside triphosphate hydrolases superfamily protein
29.5.9	protein.degradation.AAA type	m.128576	(loc_os09g26260.1 : 446.0) no description available & (at4g25835 : 320.0) P-loop containing nucleoside triphosphate hydrolases superfamily protein; FUNCTIONS IN: nucleoside-triphosphatase activity, ATPase activity, nucleotide binding, ATP binding; INVOLVED IN: biological_process unknown; LOCATED IN: endomembrane system; EXPRESSED IN: 20 plant structures; EXPRESSED DURING: 12 growth stages; CONTAI…	2.11508	TRUE	P-loop containing nucleoside triphosphate hydrolases superfamily protein
29.5.9	protein.degradation.AAA type	m.6527	(loc_os07g09480.1 : 250.0) no description available & (at3g28610 : 154.0) P-loop containing nucleoside triphosphate hydrolases superfamily protein; FUNCTIONS IN: nucleoside-triphosphatase activity, ATPase activity, nucleotide binding, ATP binding; LOCATED IN: endomembrane system; CONTAINS InterPro DOMAIN/s: ATPase, AAA+ type, core (InterPro:IPR003593), ATPase, AAA-type, core (InterPro:IPR003959),…	2.16026	TRUE	P-loop containing nucleoside triphosphate hydrolases superfamily protein
29.5.9	protein.degradation.AAA type	m.251897	(loc_os03g58790.1 : 348.0) no description available & (at5g40010 : 231.0) AAA-ATPase 1 (AATP1); FUNCTIONS IN: nucleoside-triphosphatase activity, ATPase activity, nucleotide binding, ATP binding; EXPRESSED IN: stem, inflorescence meristem, root, flower, stamen; EXPRESSED DURING: 4 anthesis, petal differentiation and expansion stage; CONTAINS InterPro DOMAIN/s: ATPase, AAA-type, core (InterPro:IPR…	2.19139	TRUE	AAA-ATPase 1 (AATP1)
29.5.9	protein.degradation.AAA type	m.251707	(loc_os03g58790.1 : 543.0) no description available & (at5g40010 : 356.0) AAA-ATPase 1 (AATP1); FUNCTIONS IN: nucleoside-triphosphatase activity, ATPase activity, nucleotide binding, ATP binding; EXPRESSED IN: stem, inflorescence meristem, root, flower, stamen; EXPRESSED DURING: 4 anthesis, petal differentiation and expansion stage; CONTAINS InterPro DOMAIN/s: ATPase, AAA-type, core (InterPro:IPR…	2.2951	TRUE	AAA-ATPase 1 (AATP1)
29.5.9	protein.degradation.AAA type	m.56471	(loc_os12g24320.1 : 179.0) no description available & (at5g40010 : 106.0) AAA-ATPase 1 (AATP1); FUNCTIONS IN: nucleoside-triphosphatase activity, ATPase activity, nucleotide binding, ATP binding; EXPRESSED IN: stem, inflorescence meristem, root, flower, stamen; EXPRESSED DURING: 4 anthesis, petal differentiation and expansion stage; CONTAINS InterPro DOMAIN/s: ATPase, AAA-type, core (InterPro:IPR…	2.65148	TRUE	AAA-ATPase 1 (AATP1)
29.5.9	protein.degradation.AAA type	m.23895	(loc_os03g38800.1 : 159.0) no description available & (at5g17760 : 117.0) P-loop containing nucleoside triphosphate hydrolases superfamily protein; FUNCTIONS IN: ATP binding; LOCATED IN: plasma membrane; EXPRESSED IN: 23 plant structures; EXPRESSED DURING: 13 growth stages; CONTAINS InterPro DOMAIN/s: ATPase, AAA-type, core (InterPro:IPR003959); BEST Arabidopsis thaliana protein match is: P-loop …	3.00908	TRUE	P-loop containing nucleoside triphosphate hydrolases superfamily protein
29.5.9	protein.degradation.AAA type	m.251848	(loc_os12g44210.1 : 514.0) no description available & (at5g40010 : 447.0) AAA-ATPase 1 (AATP1); FUNCTIONS IN: nucleoside-triphosphatase activity, ATPase activity, nucleotide binding, ATP binding; EXPRESSED IN: stem, inflorescence meristem, root, flower, stamen; EXPRESSED DURING: 4 anthesis, petal differentiation and expansion stage; CONTAINS InterPro DOMAIN/s: ATPase, AAA-type, core (InterPro:IPR…	3.21317	TRUE	AAA-ATPase 1 (AATP1)
29.5.9	protein.degradation.AAA type	m.105824	(loc_os12g44190.1 : 277.0) no description available & (at3g28540 : 249.0) P-loop containing nucleoside triphosphate hydrolases superfamily protein; FUNCTIONS IN: nucleoside-triphosphatase activity, ATPase activity, nucleotide binding, ATP binding; EXPRESSED IN: 11 plant structures; EXPRESSED DURING: 9 growth stages; CONTAINS InterPro DOMAIN/s: ATPase, AAA-type, core (InterPro:IPR003959), ATPase, …	3.48879	FALSE	P-loop containing nucleoside triphosphate hydrolases superfamily protein
29.5.9	protein.degradation.AAA type	m.303192	(loc_os03g38800.1 : 113.0) no description available & (at2g18193 : 99.8) P-loop containing nucleoside triphosphate hydrolases superfamily protein; FUNCTIONS IN: nucleoside-triphosphatase activity, ATPase activity, nucleotide binding, ATP binding; LOCATED IN: endomembrane system; EXPRESSED IN: callus; CONTAINS InterPro DOMAIN/s: ATPase, AAA-type, core (InterPro:IPR003959), ATPase, AAA+ type, core …	4.41913	TRUE	P-loop containing nucleoside triphosphate hydrolases superfamily protein
29.5.9	protein.degradation.AAA type	m.26744	(loc_os03g38800.1 : 276.0) no description available & (at2g18193 : 129.0) P-loop containing nucleoside triphosphate hydrolases superfamily protein; FUNCTIONS IN: nucleoside-triphosphatase activity, ATPase activity, nucleotide binding, ATP binding; LOCATED IN: endomembrane system; EXPRESSED IN: callus; CONTAINS InterPro DOMAIN/s: ATPase, AAA-type, core (InterPro:IPR003959), ATPase, AAA+ type, core…	4.84069	TRUE	P-loop containing nucleoside triphosphate hydrolases superfamily protein
29.5.9	protein.degradation.AAA type	m.159524	(loc_os03g38800.1 : 238.0) no description available & (at2g18193 : 183.0) P-loop containing nucleoside triphosphate hydrolases superfamily protein; FUNCTIONS IN: nucleoside-triphosphatase activity, ATPase activity, nucleotide binding, ATP binding; LOCATED IN: endomembrane system; EXPRESSED IN: callus; CONTAINS InterPro DOMAIN/s: ATPase, AAA-type, core (InterPro:IPR003959), ATPase, AAA+ type, core…	6.36953	TRUE	P-loop containing nucleoside triphosphate hydrolases superfamily protein
29.5.9	protein.degradation.AAA type	m.60736	(loc_os12g44210.1 : 138.0) no description available & (at3g28540 : 120.0) P-loop containing nucleoside triphosphate hydrolases superfamily protein; FUNCTIONS IN: nucleoside-triphosphatase activity, ATPase activity, nucleotide binding, ATP binding; EXPRESSED IN: 11 plant structures; EXPRESSED DURING: 9 growth stages; CONTAINS InterPro DOMAIN/s: ATPase, AAA-type, core (InterPro:IPR003959), ATPase, …	6.97757	TRUE	P-loop containing nucleoside triphosphate hydrolases superfamily protein
29.5.9	protein.degradation.AAA type	m.251904	(loc_os12g44210.1 : 156.0) no description available & (at5g40010 : 140.0) AAA-ATPase 1 (AATP1); FUNCTIONS IN: nucleoside-triphosphatase activity, ATPase activity, nucleotide binding, ATP binding; EXPRESSED IN: stem, inflorescence meristem, root, flower, stamen; EXPRESSED DURING: 4 anthesis, petal differentiation and expansion stage; CONTAINS InterPro DOMAIN/s: ATPase, AAA-type, core (InterPro:IPR…	7.15201	TRUE	AAA-ATPase 1 (AATP1)
29.5.9	protein.degradation.AAA type	m.159526	(loc_os03g38800.1 : 193.0) no description available & (at3g50940 : 146.0) P-loop containing nucleoside triphosphate hydrolases superfamily protein; FUNCTIONS IN: nucleoside-triphosphatase activity, ATPase activity, nucleotide binding, ATP binding; LOCATED IN: endomembrane system; CONTAINS InterPro DOMAIN/s: ATPase, AAA-type, core (InterPro:IPR003959), ATPase, AAA+ type, core (InterPro:IPR003593),…	7.25667	TRUE	P-loop containing nucleoside triphosphate hydrolases superfamily protein
29.5.9	protein.degradation.AAA type	m.6952	(loc_os03g38800.1 : 153.0) no description available & (at5g17760 : 108.0) P-loop containing nucleoside triphosphate hydrolases superfamily protein; FUNCTIONS IN: ATP binding; LOCATED IN: plasma membrane; EXPRESSED IN: 23 plant structures; EXPRESSED DURING: 13 growth stages; CONTAINS InterPro DOMAIN/s: ATPase, AAA-type, core (InterPro:IPR003959); BEST Arabidopsis thaliana protein match is: P-loop …	17.4003	TRUE	P-loop containing nucleoside triphosphate hydrolases superfamily protein
Aspartate protease
29.5.4	protein.degradation.aspartate protease	m.299526	(loc_os11g24540.2 : 816.0) no description available & (at2g43070 : 583.0) SIGNAL PEPTIDE PEPTIDASE-LIKE 3 (SPPL3); FUNCTIONS IN: peptidase activity, aspartic-type endopeptidase activity; INVOLVED IN: proteolysis; LOCATED IN: plasma membrane; EXPRESSED IN: 8 plant structures; CONTAINS InterPro DOMAIN/s: Protease-associated PA (InterPro:IPR003137), Peptidase A22, presenilin signal peptide (InterPro…	-2.83173	TRUE	SIGNAL PEPTIDE PEPTIDASE-LIKE 3 (SPPL3)
29.5.4	protein.degradation.aspartate protease	m.125627	(loc_os07g34940.1 : 537.0) no description available & (at2g03200 : 264.0) Eukaryotic aspartyl protease family protein; FUNCTIONS IN: aspartic-type endopeptidase activity; INVOLVED IN: proteolysis; LOCATED IN: endomembrane system; EXPRESSED IN: 10 plant structures; EXPRESSED DURING: 4 anthesis, C globular stage, petal differentiation and expansion stage; CONTAINS InterPro DOMAIN/s: Peptidase aspar…	-2.61862	TRUE	Eukaryotic aspartyl protease family protein
29.5.4	protein.degradation.aspartate protease	m.61282	(loc_os06g11010.1 : 313.0) no description available & (at5g10770 : 120.0) Eukaryotic aspartyl protease family protein; FUNCTIONS IN: DNA binding, aspartic-type endopeptidase activity; INVOLVED IN: proteolysis; EXPRESSED IN: 12 plant structures; EXPRESSED DURING: 4 anthesis, C globular stage, petal differentiation and expansion stage, E expanded cotyledon stage; CONTAINS InterPro DOMAIN/s: Peptida…	-2.53192	TRUE	Eukaryotic aspartyl protease family protein
29.5.4	protein.degradation.aspartate protease	m.127820	(loc_os04g15790.1 : 748.0) no description available & (at4g35880 : 471.0) Eukaryotic aspartyl protease family protein; FUNCTIONS IN: aspartic-type endopeptidase activity; INVOLVED IN: proteolysis; LOCATED IN: anchored to membrane; EXPRESSED IN: 22 plant structures; EXPRESSED DURING: 13 growth stages; CONTAINS InterPro DOMAIN/s: Peptidase aspartic (InterPro:IPR021109), Peptidase aspartic, catalyti…	-2.48048	TRUE	Eukaryotic aspartyl protease family protein
29.5.4	protein.degradation.aspartate protease	m.64092	(loc_os12g13390.1 : 843.0) no description available & (at5g60160 : 716.0) Zn-dependent exopeptidases superfamily protein; FUNCTIONS IN: aminopeptidase activity, zinc ion binding; INVOLVED IN: response to cadmium ion, proteolysis; LOCATED IN: plasma membrane, vacuole; EXPRESSED IN: 26 plant structures; EXPRESSED DURING: 15 growth stages; CONTAINS InterPro DOMAIN/s: Peptidase M18, aminopeptidase I …	-2.32337	TRUE	Zn-dependent exopeptidases superfamily protein
29.5.4	protein.degradation.aspartate protease	m.114552	(loc_os01g73680.1 : 852.0) no description available & (at5g04710 : 711.0) Zn-dependent exopeptidases superfamily protein; FUNCTIONS IN: aminopeptidase activity, zinc ion binding; INVOLVED IN: proteolysis; LOCATED IN: chloroplast, vacuole; EXPRESSED IN: 23 plant structures; EXPRESSED DURING: 13 growth stages; CONTAINS InterPro DOMAIN/s: Peptidase M18, aminopeptidase I (InterPro:IPR001948); BEST Ar…	-2.17401	TRUE	Zn-dependent exopeptidases superfamily protein
29.5.4	protein.degradation.aspartate protease	m.144512	(loc_os01g18630.1 : 789.0) no description available & (p42211|asprx_orysa : 766.0) Aspartic proteinase precursor (EC 3.4.23.-) - Oryza sativa (Rice) & (at1g62290 : 613.0) Saposin-like aspartyl protease family protein; FUNCTIONS IN: aspartic-type endopeptidase activity; INVOLVED IN: proteolysis, lipid metabolic process; LOCATED IN: vacuole; EXPRESSED IN: 10 plant structures; EXPRESSED DURING: LP.0…	-2.12325	TRUE	Aspartic proteinase precursor (EC 3.4.23.-)
29.5.4	protein.degradation.aspartate protease	m.127818	(loc_os04g15790.1 : 739.0) no description available & (at4g35880 : 474.0) Eukaryotic aspartyl protease family protein; FUNCTIONS IN: aspartic-type endopeptidase activity; INVOLVED IN: proteolysis; LOCATED IN: anchored to membrane; EXPRESSED IN: 22 plant structures; EXPRESSED DURING: 13 growth stages; CONTAINS InterPro DOMAIN/s: Peptidase aspartic (InterPro:IPR021109), Peptidase aspartic, catalyti…	-2.10595	TRUE	Eukaryotic aspartyl protease family protein
29.5.4	protein.degradation.aspartate protease	m.72885	(loc_os01g71090.1 : 210.0) no description available & (at1g03230 : 81.3) Eukaryotic aspartyl protease family protein; FUNCTIONS IN: aspartic-type endopeptidase activity; INVOLVED IN: response to salt stress; LOCATED IN: cell wall, plant-type cell wall; EXPRESSED IN: stem, root; CONTAINS InterPro DOMAIN/s: Peptidase aspartic (InterPro:IPR021109), Peptidase aspartic, catalytic (InterPro:IPR009007),…	-1.91088	FALSE	Eukaryotic aspartyl protease family protein
29.5.4	protein.degradation.aspartate protease	m.127951	(loc_os02g27360.1 : 564.0) no description available & (at1g05840 : 442.0) Eukaryotic aspartyl protease family protein; FUNCTIONS IN: aspartic-type endopeptidase activity; INVOLVED IN: proteolysis; LOCATED IN: anchored to membrane; EXPRESSED IN: 23 plant structures; EXPRESSED DURING: 15 growth stages; CONTAINS InterPro DOMAIN/s: Peptidase aspartic, catalytic (InterPro:IPR009007), Peptidase asparti…	-1.79264	FALSE	Eukaryotic aspartyl protease family protein
29.5.4	protein.degradation.aspartate protease	m.166286	(loc_os12g07780.2 : 668.0) no description available & (at4g33490 : 399.0) Eukaryotic aspartyl protease family protein; FUNCTIONS IN: aspartic-type endopeptidase activity; INVOLVED IN: proteolysis; LOCATED IN: endomembrane system; EXPRESSED IN: 22 plant structures; EXPRESSED DURING: 13 growth stages; CONTAINS InterPro DOMAIN/s: Peptidase aspartic (InterPro:IPR021109), Peptidase aspartic, catalytic…	-1.75737	FALSE	Eukaryotic aspartyl protease family protein
29.5.4	protein.degradation.aspartate protease	m.315899	(loc_os01g56930.2 : 259.0) no description available & (at5g22850 : 208.0) Eukaryotic aspartyl protease family protein; FUNCTIONS IN: aspartic-type endopeptidase activity; INVOLVED IN: proteolysis; LOCATED IN: endomembrane system; EXPRESSED IN: 23 plant structures; EXPRESSED DURING: 13 growth stages; CONTAINS InterPro DOMAIN/s: Peptidase aspartic (InterPro:IPR021109), Peptidase aspartic, catalytic…	-1.75164	FALSE	Eukaryotic aspartyl protease family protein
29.5.4	protein.degradation.aspartate protease	m.148931	(p42211|asprx_orysa : 830.0) Aspartic proteinase precursor (EC 3.4.23.-) - Oryza sativa (Rice) & (loc_os05g04630.6 : 830.0) no description available & (at1g11910 : 608.0) Encodes an aspartic proteinase that forms a heterodimer and is stable over a broad pH range (ph 3-8).; aspartic proteinase A1 (APA1); FUNCTIONS IN: endopeptidase activity; INVOLVED IN: proteolysis, response to salt stress; LOCAT…	-1.72481	FALSE	Aspartic proteinase precursor (EC 3.4.23.-)
29.5.4	protein.degradation.aspartate protease	m.182260	(loc_os01g44130.1 : 776.0) no description available & (p42210|aspr_horvu : 601.0) Phytepsin precursor (EC 3.4.23.40) (Aspartic proteinase) [Contains: Phytepsin 32 kDa subunit; Phytepsin 29 kDa subunit; Phytepsin 16 kDa subunit; Phytepsin 11 kDa subunit] - Hordeum vulgare (Barley) & (at1g11910 : 566.0) Encodes an aspartic proteinase that forms a heterodimer and is stable over a broad pH range (ph …	-1.72052	FALSE	Phytepsin precursor (EC 3.4.23.40) (Aspartic proteinase) [Contains: Phytepsin 32 kDa subunit
29.5.4	protein.degradation.aspartate protease	m.157013	(loc_os06g15760.1 : 634.0) no description available & (at1g49050 : 390.0) Eukaryotic aspartyl protease family protein; FUNCTIONS IN: aspartic-type endopeptidase activity; INVOLVED IN: proteolysis; LOCATED IN: endomembrane system; EXPRESSED IN: 24 plant structures; EXPRESSED DURING: 13 growth stages; CONTAINS InterPro DOMAIN/s: Peptidase aspartic (InterPro:IPR021109), Peptidase aspartic, catalytic…	-1.49154	FALSE	Eukaryotic aspartyl protease family protein
29.5.4	protein.degradation.aspartate protease	m.182520	(p42210|aspr_horvu : 870.0) Phytepsin precursor (EC 3.4.23.40) (Aspartic proteinase) [Contains: Phytepsin 32 kDa subunit; Phytepsin 29 kDa subunit; Phytepsin 16 kDa subunit; Phytepsin 11 kDa subunit] - Hordeum vulgare (Barley) & (loc_os05g49200.2 : 826.0) no description available & (at1g11910 : 695.0) Encodes an aspartic proteinase that forms a heterodimer and is stable over a broad pH range (ph …	-1.47651	FALSE	Phytepsin precursor (EC 3.4.23.40) (Aspartic proteinase) [Contains: Phytepsin 32 kDa subunit
29.5.4	protein.degradation.aspartate protease	m.166280	(loc_os12g07780.1 : 728.0) no description available & (at4g33490 : 404.0) Eukaryotic aspartyl protease family protein; FUNCTIONS IN: aspartic-type endopeptidase activity; INVOLVED IN: proteolysis; LOCATED IN: endomembrane system; EXPRESSED IN: 22 plant structures; EXPRESSED DURING: 13 growth stages; CONTAINS InterPro DOMAIN/s: Peptidase aspartic (InterPro:IPR021109), Peptidase aspartic, catalytic…	-1.46027	FALSE	Eukaryotic aspartyl protease family protein
29.5.4	protein.degradation.aspartate protease	m.33827	(loc_os02g51540.1 : 741.0) no description available & (at5g10080 : 417.0) Eukaryotic aspartyl protease family protein; FUNCTIONS IN: aspartic-type endopeptidase activity; INVOLVED IN: proteolysis; LOCATED IN: anchored to plasma membrane, anchored to membrane; EXPRESSED IN: cultured cell; CONTAINS InterPro DOMAIN/s: Peptidase aspartic (InterPro:IPR021109), Peptidase aspartic, catalytic (InterPro:I…	-1.39614	FALSE	Eukaryotic aspartyl protease family protein
29.5.4	protein.degradation.aspartate protease	m.121526	(loc_os01g71160.1 : 220.0) no description available & (at1g03230 : 97.8) Eukaryotic aspartyl protease family protein; FUNCTIONS IN: aspartic-type endopeptidase activity; INVOLVED IN: response to salt stress; LOCATED IN: cell wall, plant-type cell wall; EXPRESSED IN: stem, root; CONTAINS InterPro DOMAIN/s: Peptidase aspartic (InterPro:IPR021109), Peptidase aspartic, catalytic (InterPro:IPR009007),…	-1.37057	FALSE	Eukaryotic aspartyl protease family protein
29.5.4	protein.degradation.aspartate protease	m.26808	(loc_os12g39360.1 : 130.0) no description available & (at2g03200 : 84.3) Eukaryotic aspartyl protease family protein; FUNCTIONS IN: aspartic-type endopeptidase activity; INVOLVED IN: proteolysis; LOCATED IN: endomembrane system; EXPRESSED IN: 10 plant structures; EXPRESSED DURING: 4 anthesis, C globular stage, petal differentiation and expansion stage; CONTAINS InterPro DOMAIN/s: Peptidase aspart…	-1.31373	FALSE	Eukaryotic aspartyl protease family protein
29.5.4	protein.degradation.aspartate protease	m.193486	(loc_os02g49800.1 : 785.0) no description available & (at1g49050 : 428.0) Eukaryotic aspartyl protease family protein; FUNCTIONS IN: aspartic-type endopeptidase activity; INVOLVED IN: proteolysis; LOCATED IN: endomembrane system; EXPRESSED IN: 24 plant structures; EXPRESSED DURING: 13 growth stages; CONTAINS InterPro DOMAIN/s: Peptidase aspartic (InterPro:IPR021109), Peptidase aspartic, catalytic…	-1.24774	FALSE	Eukaryotic aspartyl protease family protein
29.5.4	protein.degradation.aspartate protease	m.131937	(loc_os01g56930.1 : 654.0) no description available & (at5g22850 : 439.0) Eukaryotic aspartyl protease family protein; FUNCTIONS IN: aspartic-type endopeptidase activity; INVOLVED IN: proteolysis; LOCATED IN: endomembrane system; EXPRESSED IN: 23 plant structures; EXPRESSED DURING: 13 growth stages; CONTAINS InterPro DOMAIN/s: Peptidase aspartic (InterPro:IPR021109), Peptidase aspartic, catalytic…	-1.24134	FALSE	Eukaryotic aspartyl protease family protein
29.5.4	protein.degradation.aspartate protease	m.73179	(loc_os01g71090.1 : 219.0) no description available & (at1g03220 : 117.0) Eukaryotic aspartyl protease family protein; FUNCTIONS IN: aspartic-type endopeptidase activity; INVOLVED IN: response to salt stress; LOCATED IN: cell wall, plasma membrane, membrane, plant-type cell wall; EXPRESSED IN: 6 plant structures; CONTAINS InterPro DOMAIN/s: Peptidase aspartic (InterPro:IPR021109), Peptidase aspar…	-1.18959	FALSE	Eukaryotic aspartyl protease family protein
29.5.4	protein.degradation.aspartate protease	m.125617	(loc_os07g34940.1 : 527.0) no description available & (at2g03200 : 251.0) Eukaryotic aspartyl protease family protein; FUNCTIONS IN: aspartic-type endopeptidase activity; INVOLVED IN: proteolysis; LOCATED IN: endomembrane system; EXPRESSED IN: 10 plant structures; EXPRESSED DURING: 4 anthesis, C globular stage, petal differentiation and expansion stage; CONTAINS InterPro DOMAIN/s: Peptidase aspar…	-1.17778	FALSE	Eukaryotic aspartyl protease family protein
29.5.4	protein.degradation.aspartate protease	m.125609	(loc_os09g27940.2 : 553.0) no description available & (at2g03200 : 280.0) Eukaryotic aspartyl protease family protein; FUNCTIONS IN: aspartic-type endopeptidase activity; INVOLVED IN: proteolysis; LOCATED IN: endomembrane system; EXPRESSED IN: 10 plant structures; EXPRESSED DURING: 4 anthesis, C globular stage, petal differentiation and expansion stage; CONTAINS InterPro DOMAIN/s: Peptidase aspar…	-1.14477	FALSE	Eukaryotic aspartyl protease family protein
29.5.4	protein.degradation.aspartate protease	m.125575	(loc_os03g20290.1 : 341.0) no description available & (at2g03200 : 254.0) Eukaryotic aspartyl protease family protein; FUNCTIONS IN: aspartic-type endopeptidase activity; INVOLVED IN: proteolysis; LOCATED IN: endomembrane system; EXPRESSED IN: 10 plant structures; EXPRESSED DURING: 4 anthesis, C globular stage, petal differentiation and expansion stage; CONTAINS InterPro DOMAIN/s: Peptidase aspar…	-1.12463	FALSE	Eukaryotic aspartyl protease family protein
29.5.4	protein.degradation.aspartate protease	m.202897	(loc_os02g27360.1 : 700.0) no description available & (at1g05840 : 506.0) Eukaryotic aspartyl protease family protein; FUNCTIONS IN: aspartic-type endopeptidase activity; INVOLVED IN: proteolysis; LOCATED IN: anchored to membrane; EXPRESSED IN: 23 plant structures; EXPRESSED DURING: 15 growth stages; CONTAINS InterPro DOMAIN/s: Peptidase aspartic, catalytic (InterPro:IPR009007), Peptidase asparti…	-1.03993	FALSE	Eukaryotic aspartyl protease family protein
29.5.4	protein.degradation.aspartate protease	m.125615	(loc_os03g20290.1 : 337.0) no description available & (at2g03200 : 243.0) Eukaryotic aspartyl protease family protein; FUNCTIONS IN: aspartic-type endopeptidase activity; INVOLVED IN: proteolysis; LOCATED IN: endomembrane system; EXPRESSED IN: 10 plant structures; EXPRESSED DURING: 4 anthesis, C globular stage, petal differentiation and expansion stage; CONTAINS InterPro DOMAIN/s: Peptidase aspar…	12.5596	TRUE	Eukaryotic aspartyl protease family protein
29.5.4	protein.degradation.aspartate protease	m.163743	(loc_os12g07780.2 : 239.0) no description available & (q6yny7|asp1_orysa : 226.0) Aspartic proteinase Asp1 precursor (EC 3.4.23.-) (OsAsp1) (OSAP1) (Nucellin-like protein) - Oryza sativa (Rice) & (at1g44130 : 215.0) Eukaryotic aspartyl protease family protein; FUNCTIONS IN: aspartic-type endopeptidase activity; INVOLVED IN: proteolysis; LOCATED IN: plant-type cell wall; EXPRESSED IN: stem, embryo…	0	FALSE	Aspartic proteinase Asp1 precursor (EC 3.4.23.-) (OsAsp1) (OSAP1) (Nucellin-like protein)
29.5.4	protein.degradation.aspartate protease	m.20559	(q42456|aspr1_orysa : 194.0) Aspartic proteinase oryzasin-1 precursor (EC 3.4.23.-) - Oryza sativa (Rice) & (loc_os05g49200.2 : 194.0) no description available & (at1g11910 : 192.0) Encodes an aspartic proteinase that forms a heterodimer and is stable over a broad pH range (ph 3-8).; aspartic proteinase A1 (APA1); FUNCTIONS IN: endopeptidase activity; INVOLVED IN: proteolysis, response to salt st…	0	FALSE	Aspartic proteinase oryzasin-1 precursor (EC 3.4.23.-)
29.5.4	protein.degradation.aspartate protease	m.315477	(loc_os01g56930.1 : 151.0) no description available & (at5g22850 : 110.0) Eukaryotic aspartyl protease family protein; FUNCTIONS IN: aspartic-type endopeptidase activity; INVOLVED IN: proteolysis; LOCATED IN: endomembrane system; EXPRESSED IN: 23 plant structures; EXPRESSED DURING: 13 growth stages; CONTAINS InterPro DOMAIN/s: Peptidase aspartic (InterPro:IPR021109), Peptidase aspartic, catalytic…	0	FALSE	Eukaryotic aspartyl protease family protein
29.5.4	protein.degradation.aspartate protease	m.316004	(p42210|aspr_horvu : 209.0) Phytepsin precursor (EC 3.4.23.40) (Aspartic proteinase) [Contains: Phytepsin 32 kDa subunit; Phytepsin 29 kDa subunit; Phytepsin 16 kDa subunit; Phytepsin 11 kDa subunit] - Hordeum vulgare (Barley) & (loc_os05g49200.2 : 209.0) no description available & (at1g62290 : 208.0) Saposin-like aspartyl protease family protein; FUNCTIONS IN: aspartic-type endopeptidase activit…	0	FALSE	Phytepsin precursor (EC 3.4.23.40) (Aspartic proteinase) [Contains: Phytepsin 32 kDa subunit
29.5.4	protein.degradation.aspartate protease	m.323538	(p42210|aspr_horvu : 219.0) Phytepsin precursor (EC 3.4.23.40) (Aspartic proteinase) [Contains: Phytepsin 32 kDa subunit; Phytepsin 29 kDa subunit; Phytepsin 16 kDa subunit; Phytepsin 11 kDa subunit] - Hordeum vulgare (Barley) & (loc_os05g49200.2 : 214.0) no description available & (at4g04460 : 211.0) Saposin-like aspartyl protease family protein; FUNCTIONS IN: aspartic-type endopeptidase activit…	0	FALSE	Phytepsin precursor (EC 3.4.23.40) (Aspartic proteinase) [Contains: Phytepsin 32 kDa subunit
29.5.4	protein.degradation.aspartate protease	m.325088	(loc_os01g56930.2 : 120.0) no description available & (at5g22850 : 111.0) Eukaryotic aspartyl protease family protein; FUNCTIONS IN: aspartic-type endopeptidase activity; INVOLVED IN: proteolysis; LOCATED IN: endomembrane system; EXPRESSED IN: 23 plant structures; EXPRESSED DURING: 13 growth stages; CONTAINS InterPro DOMAIN/s: Peptidase aspartic (InterPro:IPR021109), Peptidase aspartic, catalytic…	0	FALSE	Eukaryotic aspartyl protease family protein
29.5.4	protein.degradation.aspartate protease	m.326119	(at1g11910 : 363.0) Encodes an aspartic proteinase that forms a heterodimer and is stable over a broad pH range (ph 3-8).; aspartic proteinase A1 (APA1); FUNCTIONS IN: endopeptidase activity; INVOLVED IN: proteolysis, response to salt stress; LOCATED IN: vacuole; EXPRESSED IN: 25 plant structures; EXPRESSED DURING: 16 growth stages; CONTAINS InterPro DOMAIN/s: Saposin-like (InterPro:IPR011001), P…	0	FALSE	Encodes an aspartic proteinase that forms a heterodimer and is stable over a broad pH range (ph 3-8).
29.5.4	protein.degradation.aspartate protease	m.326895	(p42210|aspr_horvu : 174.0) Phytepsin precursor (EC 3.4.23.40) (Aspartic proteinase) [Contains: Phytepsin 32 kDa subunit; Phytepsin 29 kDa subunit; Phytepsin 16 kDa subunit; Phytepsin 11 kDa subunit] - Hordeum vulgare (Barley) & (loc_os05g49200.2 : 171.0) no description available & (at1g11910 : 164.0) Encodes an aspartic proteinase that forms a heterodimer and is stable over a broad pH range (ph …	0	FALSE	Phytepsin precursor (EC 3.4.23.40) (Aspartic proteinase) [Contains: Phytepsin 32 kDa subunit
29.5.4	protein.degradation.aspartate protease	m.41423	(loc_os01g71140.1 : 451.0) no description available & (at1g03220 : 145.0) Eukaryotic aspartyl protease family protein; FUNCTIONS IN: aspartic-type endopeptidase activity; INVOLVED IN: response to salt stress; LOCATED IN: cell wall, plasma membrane, membrane, plant-type cell wall; EXPRESSED IN: 6 plant structures; CONTAINS InterPro DOMAIN/s: Peptidase aspartic (InterPro:IPR021109), Peptidase aspar…	0	FALSE	Eukaryotic aspartyl protease family protein
29.5.4	protein.degradation.aspartate protease	m.48196	(loc_os01g71060.1 : 325.0) no description available & (at1g03230 : 176.0) Eukaryotic aspartyl protease family protein; FUNCTIONS IN: aspartic-type endopeptidase activity; INVOLVED IN: response to salt stress; LOCATED IN: cell wall, plant-type cell wall; EXPRESSED IN: stem, root; CONTAINS InterPro DOMAIN/s: Peptidase aspartic (InterPro:IPR021109), Peptidase aspartic, catalytic (InterPro:IPR009007)…	1.07492	FALSE	Eukaryotic aspartyl protease family protein
29.5.4	protein.degradation.aspartate protease	m.125599	(loc_os03g20290.1 : 352.0) no description available & (at2g03200 : 227.0) Eukaryotic aspartyl protease family protein; FUNCTIONS IN: aspartic-type endopeptidase activity; INVOLVED IN: proteolysis; LOCATED IN: endomembrane system; EXPRESSED IN: 10 plant structures; EXPRESSED DURING: 4 anthesis, C globular stage, petal differentiation and expansion stage; CONTAINS InterPro DOMAIN/s: Peptidase aspar…	1.13041	FALSE	Eukaryotic aspartyl protease family protein
29.5.4	protein.degradation.aspartate protease	m.193606	(loc_os01g71094.1 : 519.0) no description available & (at1g03220 : 200.0) Eukaryotic aspartyl protease family protein; FUNCTIONS IN: aspartic-type endopeptidase activity; INVOLVED IN: response to salt stress; LOCATED IN: cell wall, plasma membrane, membrane, plant-type cell wall; EXPRESSED IN: 6 plant structures; CONTAINS InterPro DOMAIN/s: Peptidase aspartic (InterPro:IPR021109), Peptidase aspar…	1.21349	FALSE	Eukaryotic aspartyl protease family protein
29.5.4	protein.degradation.aspartate protease	m.245812	(loc_os09g25570.1 : 635.0) no description available & (at1g79720 : 385.0) Eukaryotic aspartyl protease family protein; FUNCTIONS IN: aspartic-type endopeptidase activity; INVOLVED IN: proteolysis; LOCATED IN: apoplast; EXPRESSED IN: 22 plant structures; EXPRESSED DURING: 13 growth stages; CONTAINS InterPro DOMAIN/s: Peptidase aspartic (InterPro:IPR021109), Peptidase aspartic, catalytic (InterPro:…	1.33772	FALSE	Eukaryotic aspartyl protease family protein
29.5.4	protein.degradation.aspartate protease	m.309118	(loc_os05g51750.1 : 437.0) no description available & (at3g12700 : 174.0) Eukaryotic aspartyl protease family protein; FUNCTIONS IN: aspartic-type endopeptidase activity; INVOLVED IN: proteolysis; LOCATED IN: cellular_component unknown; EXPRESSED IN: 21 plant structures; EXPRESSED DURING: 13 growth stages; CONTAINS InterPro DOMAIN/s: Peptidase aspartic (InterPro:IPR021109), Peptidase aspartic, ca…	1.39551	FALSE	Eukaryotic aspartyl protease family protein
29.5.4	protein.degradation.aspartate protease	m.5937	(loc_os07g34920.1 : 507.0) no description available & (at2g03200 : 284.0) Eukaryotic aspartyl protease family protein; FUNCTIONS IN: aspartic-type endopeptidase activity; INVOLVED IN: proteolysis; LOCATED IN: endomembrane system; EXPRESSED IN: 10 plant structures; EXPRESSED DURING: 4 anthesis, C globular stage, petal differentiation and expansion stage; CONTAINS InterPro DOMAIN/s: Peptidase aspar…	1.39551	FALSE	Eukaryotic aspartyl protease family protein
29.5.4	protein.degradation.aspartate protease	m.166273	(loc_os11g08100.1 : 562.0) no description available & (q6yny7|asp1_orysa : 340.0) Aspartic proteinase Asp1 precursor (EC 3.4.23.-) (OsAsp1) (OSAP1) (Nucellin-like protein) - Oryza sativa (Rice) & (at4g33490 : 314.0) Eukaryotic aspartyl protease family protein; FUNCTIONS IN: aspartic-type endopeptidase activity; INVOLVED IN: proteolysis; LOCATED IN: endomembrane system; EXPRESSED IN: 22 plant stru…	1.4303	FALSE	Aspartic proteinase Asp1 precursor (EC 3.4.23.-) (OsAsp1) (OSAP1) (Nucellin-like protein)
29.5.4	protein.degradation.aspartate protease	m.115364	(loc_os06g20040.1 : 278.0) no description available & (at5g10770 : 112.0) Eukaryotic aspartyl protease family protein; FUNCTIONS IN: DNA binding, aspartic-type endopeptidase activity; INVOLVED IN: proteolysis; EXPRESSED IN: 12 plant structures; EXPRESSED DURING: 4 anthesis, C globular stage, petal differentiation and expansion stage, E expanded cotyledon stage; CONTAINS InterPro DOMAIN/s: Peptida…	1.46641	FALSE	Eukaryotic aspartyl protease family protein
29.5.4	protein.degradation.aspartate protease	m.48193	(loc_os01g71060.1 : 343.0) no description available & (at1g03230 : 184.0) Eukaryotic aspartyl protease family protein; FUNCTIONS IN: aspartic-type endopeptidase activity; INVOLVED IN: response to salt stress; LOCATED IN: cell wall, plant-type cell wall; EXPRESSED IN: stem, root; CONTAINS InterPro DOMAIN/s: Peptidase aspartic (InterPro:IPR021109), Peptidase aspartic, catalytic (InterPro:IPR009007)…	1.47027	FALSE	Eukaryotic aspartyl protease family protein
29.5.4	protein.degradation.aspartate protease	m.125620	(loc_os09g27940.2 : 541.0) no description available & (at2g03200 : 273.0) Eukaryotic aspartyl protease family protein; FUNCTIONS IN: aspartic-type endopeptidase activity; INVOLVED IN: proteolysis; LOCATED IN: endomembrane system; EXPRESSED IN: 10 plant structures; EXPRESSED DURING: 4 anthesis, C globular stage, petal differentiation and expansion stage; CONTAINS InterPro DOMAIN/s: Peptidase aspar…	1.54025	FALSE	Eukaryotic aspartyl protease family protein
29.5.4	protein.degradation.aspartate protease	m.158972	(loc_os07g34920.1 : 117.0) no description available & (at2g03200 : 108.0) Eukaryotic aspartyl protease family protein; FUNCTIONS IN: aspartic-type endopeptidase activity; INVOLVED IN: proteolysis; LOCATED IN: endomembrane system; EXPRESSED IN: 10 plant structures; EXPRESSED DURING: 4 anthesis, C globular stage, petal differentiation and expansion stage; CONTAINS InterPro DOMAIN/s: Peptidase aspar…	1.54295	FALSE	Eukaryotic aspartyl protease family protein
29.5.4	protein.degradation.aspartate protease	m.10349	(loc_os04g37550.1 : 659.0) no description available & (at2g03200 : 401.0) Eukaryotic aspartyl protease family protein; FUNCTIONS IN: aspartic-type endopeptidase activity; INVOLVED IN: proteolysis; LOCATED IN: endomembrane system; EXPRESSED IN: 10 plant structures; EXPRESSED DURING: 4 anthesis, C globular stage, petal differentiation and expansion stage; CONTAINS InterPro DOMAIN/s: Peptidase aspar…	1.54615	FALSE	Eukaryotic aspartyl protease family protein
29.5.4	protein.degradation.aspartate protease	m.125586	(loc_os03g20290.1 : 323.0) no description available & (at2g03200 : 217.0) Eukaryotic aspartyl protease family protein; FUNCTIONS IN: aspartic-type endopeptidase activity; INVOLVED IN: proteolysis; LOCATED IN: endomembrane system; EXPRESSED IN: 10 plant structures; EXPRESSED DURING: 4 anthesis, C globular stage, petal differentiation and expansion stage; CONTAINS InterPro DOMAIN/s: Peptidase aspar…	1.69839	FALSE	Eukaryotic aspartyl protease family protein
29.5.4	protein.degradation.aspartate protease	m.109325	(loc_os03g16500.2 : 481.0) no description available & (at5g02190 : 317.0) encodes an aspartic protease, has an important role in determining cell fate during embryonic development and in reproduction processes. The loss-of-function mutation of PCS1 causes degeneration of both male and female gametophytes and excessive cell death of developing embryos during torpedo stage.; PROMOTION OF CELL SURVI…	1.73714	FALSE	encodes an aspartic protease, has an important role in determining cell fate during embryonic development and in reproduction processes. The loss-of-function mutation of PCS1 causes degeneration of both male and female gametophytes and excessive cell death of developing embryos during torpedo stage.
29.5.4	protein.degradation.aspartate protease	m.173095	(loc_os01g41550.1 : 293.0) no description available & (at3g61820 : 197.0) Eukaryotic aspartyl protease family protein; FUNCTIONS IN: aspartic-type endopeptidase activity; INVOLVED IN: proteolysis; LOCATED IN: plant-type cell wall; EXPRESSED IN: 22 plant structures; EXPRESSED DURING: 13 growth stages; CONTAINS InterPro DOMAIN/s: Peptidase aspartic (InterPro:IPR021109), Peptidase aspartic, catalyti…	1.76127	FALSE	Eukaryotic aspartyl protease family protein
29.5.4	protein.degradation.aspartate protease	m.135614	(loc_os05g33400.1 : 586.0) no description available & (at1g03220 : 347.0) Eukaryotic aspartyl protease family protein; FUNCTIONS IN: aspartic-type endopeptidase activity; INVOLVED IN: response to salt stress; LOCATED IN: cell wall, plasma membrane, membrane, plant-type cell wall; EXPRESSED IN: 6 plant structures; CONTAINS InterPro DOMAIN/s: Peptidase aspartic (InterPro:IPR021109), Peptidase aspar…	1.76344	FALSE	Eukaryotic aspartyl protease family protein
29.5.4	protein.degradation.aspartate protease	m.132811	(at3g20015 : 258.0) Eukaryotic aspartyl protease family protein; FUNCTIONS IN: aspartic-type endopeptidase activity; INVOLVED IN: proteolysis; LOCATED IN: endomembrane system; EXPRESSED IN: 20 plant structures; EXPRESSED DURING: 12 growth stages; CONTAINS InterPro DOMAIN/s: Peptidase aspartic (InterPro:IPR021109), Peptidase aspartic, catalytic (InterPro:IPR009007), Peptidase A1 (InterPro:IPR00146…	1.81417	FALSE	Eukaryotic aspartyl protease family protein
29.5.4	protein.degradation.aspartate protease	m.161170	(loc_os01g71080.1 : 277.0) no description available & (at1g03230 : 139.0) Eukaryotic aspartyl protease family protein; FUNCTIONS IN: aspartic-type endopeptidase activity; INVOLVED IN: response to salt stress; LOCATED IN: cell wall, plant-type cell wall; EXPRESSED IN: stem, root; CONTAINS InterPro DOMAIN/s: Peptidase aspartic (InterPro:IPR021109), Peptidase aspartic, catalytic (InterPro:IPR009007)…	1.86475	FALSE	Eukaryotic aspartyl protease family protein
29.5.4	protein.degradation.aspartate protease	m.125630	(loc_os03g20290.1 : 337.0) no description available & (at2g03200 : 256.0) Eukaryotic aspartyl protease family protein; FUNCTIONS IN: aspartic-type endopeptidase activity; INVOLVED IN: proteolysis; LOCATED IN: endomembrane system; EXPRESSED IN: 10 plant structures; EXPRESSED DURING: 4 anthesis, C globular stage, petal differentiation and expansion stage; CONTAINS InterPro DOMAIN/s: Peptidase aspar…	1.93301	FALSE	Eukaryotic aspartyl protease family protein
29.5.4	protein.degradation.aspartate protease	m.156277	(loc_os01g71080.1 : 494.0) no description available & (at1g03230 : 188.0) Eukaryotic aspartyl protease family protein; FUNCTIONS IN: aspartic-type endopeptidase activity; INVOLVED IN: response to salt stress; LOCATED IN: cell wall, plant-type cell wall; EXPRESSED IN: stem, root; CONTAINS InterPro DOMAIN/s: Peptidase aspartic (InterPro:IPR021109), Peptidase aspartic, catalytic (InterPro:IPR009007)…	1.96767	FALSE	Eukaryotic aspartyl protease family protein
29.5.4	protein.degradation.aspartate protease	m.135219	(loc_os09g37012.1 : 688.0) no description available & (at2g17760 : 424.0) Eukaryotic aspartyl protease family protein; FUNCTIONS IN: aspartic-type endopeptidase activity; INVOLVED IN: proteolysis; LOCATED IN: anchored to membrane; EXPRESSED IN: 22 plant structures; EXPRESSED DURING: 13 growth stages; CONTAINS InterPro DOMAIN/s: Peptidase aspartic (InterPro:IPR021109), Peptidase aspartic, catalyti…	1.99655	FALSE	Eukaryotic aspartyl protease family protein
29.5.4	protein.degradation.aspartate protease	m.125624	(loc_os07g34940.1 : 630.0) no description available & (at2g03200 : 277.0) Eukaryotic aspartyl protease family protein; FUNCTIONS IN: aspartic-type endopeptidase activity; INVOLVED IN: proteolysis; LOCATED IN: endomembrane system; EXPRESSED IN: 10 plant structures; EXPRESSED DURING: 4 anthesis, C globular stage, petal differentiation and expansion stage; CONTAINS InterPro DOMAIN/s: Peptidase aspar…	2.09327	FALSE	Eukaryotic aspartyl protease family protein
29.5.4	protein.degradation.aspartate protease	m.163741	(loc_os12g07780.2 : 282.0) no description available & (q6yny7|asp1_orysa : 278.0) Aspartic proteinase Asp1 precursor (EC 3.4.23.-) (OsAsp1) (OSAP1) (Nucellin-like protein) - Oryza sativa (Rice) & (at1g44130 : 255.0) Eukaryotic aspartyl protease family protein; FUNCTIONS IN: aspartic-type endopeptidase activity; INVOLVED IN: proteolysis; LOCATED IN: plant-type cell wall; EXPRESSED IN: stem, embryo…	2.09327	FALSE	Aspartic proteinase Asp1 precursor (EC 3.4.23.-) (OsAsp1) (OSAP1) (Nucellin-like protein)
29.5.4	protein.degradation.aspartate protease	m.8546	(loc_os01g71090.1 : 206.0) no description available & (at1g03220 : 96.3) Eukaryotic aspartyl protease family protein; FUNCTIONS IN: aspartic-type endopeptidase activity; INVOLVED IN: response to salt stress; LOCATED IN: cell wall, plasma membrane, membrane, plant-type cell wall; EXPRESSED IN: 6 plant structures; CONTAINS InterPro DOMAIN/s: Peptidase aspartic (InterPro:IPR021109), Peptidase aspart…	2.09327	FALSE	Eukaryotic aspartyl protease family protein
29.5.4	protein.degradation.aspartate protease	m.156274	(loc_os01g71080.1 : 442.0) no description available & (at1g03230 : 201.0) Eukaryotic aspartyl protease family protein; FUNCTIONS IN: aspartic-type endopeptidase activity; INVOLVED IN: response to salt stress; LOCATED IN: cell wall, plant-type cell wall; EXPRESSED IN: stem, root; CONTAINS InterPro DOMAIN/s: Peptidase aspartic (InterPro:IPR021109), Peptidase aspartic, catalytic (InterPro:IPR009007)…	2.09327	TRUE	Eukaryotic aspartyl protease family protein
29.5.4	protein.degradation.aspartate protease	m.50062	(loc_os08g16660.1 : 593.0) no description available & (at1g79720 : 355.0) Eukaryotic aspartyl protease family protein; FUNCTIONS IN: aspartic-type endopeptidase activity; INVOLVED IN: proteolysis; LOCATED IN: apoplast; EXPRESSED IN: 22 plant structures; EXPRESSED DURING: 13 growth stages; CONTAINS InterPro DOMAIN/s: Peptidase aspartic (InterPro:IPR021109), Peptidase aspartic, catalytic (InterPro:…	2.10509	TRUE	Eukaryotic aspartyl protease family protein
29.5.4	protein.degradation.aspartate protease	m.298367	(loc_os02g48900.1 : 643.0) no description available & (at1g01300 : 231.0) Eukaryotic aspartyl protease family protein; FUNCTIONS IN: aspartic-type endopeptidase activity; INVOLVED IN: proteolysis, response to karrikin; LOCATED IN: membrane, plant-type cell wall; EXPRESSED IN: 22 plant structures; EXPRESSED DURING: 13 growth stages; CONTAINS InterPro DOMAIN/s: Peptidase aspartic (InterPro:IPR02110…	2.11175	TRUE	Eukaryotic aspartyl protease family protein
29.5.4	protein.degradation.aspartate protease	m.95419	(loc_os05g48330.1 : 474.0) no description available & (at3g12700 : 268.0) Eukaryotic aspartyl protease family protein; FUNCTIONS IN: aspartic-type endopeptidase activity; INVOLVED IN: proteolysis; LOCATED IN: cellular_component unknown; EXPRESSED IN: 21 plant structures; EXPRESSED DURING: 13 growth stages; CONTAINS InterPro DOMAIN/s: Peptidase aspartic (InterPro:IPR021109), Peptidase aspartic, ca…	2.17631	TRUE	Eukaryotic aspartyl protease family protein
29.5.4	protein.degradation.aspartate protease	m.159688	(loc_os01g64830.1 : 89.0) no description available & (at2g03200 : 80.9) Eukaryotic aspartyl protease family protein; FUNCTIONS IN: aspartic-type endopeptidase activity; INVOLVED IN: proteolysis; LOCATED IN: endomembrane system; EXPRESSED IN: 10 plant structures; EXPRESSED DURING: 4 anthesis, C globular stage, petal differentiation and expansion stage; CONTAINS InterPro DOMAIN/s: Peptidase asparti…	2.2241	TRUE	Eukaryotic aspartyl protease family protein
29.5.4	protein.degradation.aspartate protease	m.95417	(loc_os05g48330.1 : 476.0) no description available & (at3g12700 : 300.0) Eukaryotic aspartyl protease family protein; FUNCTIONS IN: aspartic-type endopeptidase activity; INVOLVED IN: proteolysis; LOCATED IN: cellular_component unknown; EXPRESSED IN: 21 plant structures; EXPRESSED DURING: 13 growth stages; CONTAINS InterPro DOMAIN/s: Peptidase aspartic (InterPro:IPR021109), Peptidase aspartic, ca…	2.22885	TRUE	Eukaryotic aspartyl protease family protein
29.5.4	protein.degradation.aspartate protease	m.95422	(loc_os05g48330.1 : 486.0) no description available & (at3g12700 : 302.0) Eukaryotic aspartyl protease family protein; FUNCTIONS IN: aspartic-type endopeptidase activity; INVOLVED IN: proteolysis; LOCATED IN: cellular_component unknown; EXPRESSED IN: 21 plant structures; EXPRESSED DURING: 13 growth stages; CONTAINS InterPro DOMAIN/s: Peptidase aspartic (InterPro:IPR021109), Peptidase aspartic, ca…	2.30295	TRUE	Eukaryotic aspartyl protease family protein
29.5.4	protein.degradation.aspartate protease	m.29757	(loc_os01g71080.1 : 181.0) no description available & (at5g19100 : 89.7) Eukaryotic aspartyl protease family protein; FUNCTIONS IN: aspartic-type endopeptidase activity; INVOLVED IN: proteolysis; LOCATED IN: endomembrane system; EXPRESSED IN: root; CONTAINS InterPro DOMAIN/s: Peptidase aspartic (InterPro:IPR021109), Peptidase aspartic, catalytic (InterPro:IPR009007), Peptidase A1 (InterPro:IPR001…	2.40844	TRUE	Eukaryotic aspartyl protease family protein
29.5.4	protein.degradation.aspartate protease	m.127826	(loc_os06g50390.1 : 399.0) no description available & (at4g35880 : 286.0) Eukaryotic aspartyl protease family protein; FUNCTIONS IN: aspartic-type endopeptidase activity; INVOLVED IN: proteolysis; LOCATED IN: anchored to membrane; EXPRESSED IN: 22 plant structures; EXPRESSED DURING: 13 growth stages; CONTAINS InterPro DOMAIN/s: Peptidase aspartic (InterPro:IPR021109), Peptidase aspartic, catalyti…	2.58443	TRUE	Eukaryotic aspartyl protease family protein
29.5.4	protein.degradation.aspartate protease	m.132813	(loc_os04g58070.1 : 130.0) no description available & (at3g20015 : 90.1) Eukaryotic aspartyl protease family protein; FUNCTIONS IN: aspartic-type endopeptidase activity; INVOLVED IN: proteolysis; LOCATED IN: endomembrane system; EXPRESSED IN: 20 plant structures; EXPRESSED DURING: 12 growth stages; CONTAINS InterPro DOMAIN/s: Peptidase aspartic (InterPro:IPR021109), Peptidase aspartic, catalytic …	2.69135	TRUE	Eukaryotic aspartyl protease family protein
29.5.4	protein.degradation.aspartate protease	m.109768	(loc_os06g10670.1 : 410.0) no description available & (at2g03200 : 201.0) Eukaryotic aspartyl protease family protein; FUNCTIONS IN: aspartic-type endopeptidase activity; INVOLVED IN: proteolysis; LOCATED IN: endomembrane system; EXPRESSED IN: 10 plant structures; EXPRESSED DURING: 4 anthesis, C globular stage, petal differentiation and expansion stage; CONTAINS InterPro DOMAIN/s: Peptidase aspar…	2.93742	TRUE	Eukaryotic aspartyl protease family protein
29.5.4	protein.degradation.aspartate protease	m.173093	(loc_os01g04710.1 : 691.0) no description available & (at1g25510 : 477.0) Eukaryotic aspartyl protease family protein; FUNCTIONS IN: aspartic-type endopeptidase activity; INVOLVED IN: proteolysis; LOCATED IN: endomembrane system; EXPRESSED IN: 13 plant structures; EXPRESSED DURING: 6 growth stages; CONTAINS InterPro DOMAIN/s: Peptidase aspartic (InterPro:IPR021109), Peptidase aspartic, catalytic …	3.53201	TRUE	Eukaryotic aspartyl protease family protein
29.5.4	protein.degradation.aspartate protease	m.101487	(loc_os09g27910.1 : 556.0) no description available & (at2g03200 : 290.0) Eukaryotic aspartyl protease family protein; FUNCTIONS IN: aspartic-type endopeptidase activity; INVOLVED IN: proteolysis; LOCATED IN: endomembrane system; EXPRESSED IN: 10 plant structures; EXPRESSED DURING: 4 anthesis, C globular stage, petal differentiation and expansion stage; CONTAINS InterPro DOMAIN/s: Peptidase aspar…	3.67737	TRUE	Eukaryotic aspartyl protease family protein
29.5.4	protein.degradation.aspartate protease	m.121362	(loc_os06g50390.1 : 376.0) no description available & (at2g17760 : 276.0) Eukaryotic aspartyl protease family protein; FUNCTIONS IN: aspartic-type endopeptidase activity; INVOLVED IN: proteolysis; LOCATED IN: anchored to membrane; EXPRESSED IN: 22 plant structures; EXPRESSED DURING: 13 growth stages; CONTAINS InterPro DOMAIN/s: Peptidase aspartic (InterPro:IPR021109), Peptidase aspartic, catalyti…	4.04883	TRUE	Eukaryotic aspartyl protease family protein
29.5.4	protein.degradation.aspartate protease	m.180998	(loc_os01g62630.1 : 667.0) no description available & (at5g02190 : 414.0) encodes an aspartic protease, has an important role in determining cell fate during embryonic development and in reproduction processes. The loss-of-function mutation of PCS1 causes degeneration of both male and female gametophytes and excessive cell death of developing embryos during torpedo stage.; PROMOTION OF CELL SURVI…	4.84966	TRUE	encodes an aspartic protease, has an important role in determining cell fate during embryonic development and in reproduction processes. The loss-of-function mutation of PCS1 causes degeneration of both male and female gametophytes and excessive cell death of developing embryos during torpedo stage.
29.5.4	protein.degradation.aspartate protease	m.125592	(loc_os03g20290.1 : 363.0) no description available & (at2g03200 : 270.0) Eukaryotic aspartyl protease family protein; FUNCTIONS IN: aspartic-type endopeptidase activity; INVOLVED IN: proteolysis; LOCATED IN: endomembrane system; EXPRESSED IN: 10 plant structures; EXPRESSED DURING: 4 anthesis, C globular stage, petal differentiation and expansion stage; CONTAINS InterPro DOMAIN/s: Peptidase aspar…	4.92024	TRUE	Eukaryotic aspartyl protease family protein
29.5.4	protein.degradation.aspartate protease	m.173094	(loc_os01g41550.1 : 588.0) no description available & (at1g01300 : 393.0) Eukaryotic aspartyl protease family protein; FUNCTIONS IN: aspartic-type endopeptidase activity; INVOLVED IN: proteolysis, response to karrikin; LOCATED IN: membrane, plant-type cell wall; EXPRESSED IN: 22 plant structures; EXPRESSED DURING: 13 growth stages; CONTAINS InterPro DOMAIN/s: Peptidase aspartic (InterPro:IPR02110…	5.44563	TRUE	Eukaryotic aspartyl protease family protein
29.5.4	protein.degradation.aspartate protease	m.125612	(loc_os03g20290.1 : 343.0) no description available & (at2g03200 : 250.0) Eukaryotic aspartyl protease family protein; FUNCTIONS IN: aspartic-type endopeptidase activity; INVOLVED IN: proteolysis; LOCATED IN: endomembrane system; EXPRESSED IN: 10 plant structures; EXPRESSED DURING: 4 anthesis, C globular stage, petal differentiation and expansion stage; CONTAINS InterPro DOMAIN/s: Peptidase aspar…	5.61144	TRUE	Eukaryotic aspartyl protease family protein
29.5.4	protein.degradation.aspartate protease	m.33813	(loc_os01g64840.1 : 228.0) no description available & (at2g03200 : 142.0) Eukaryotic aspartyl protease family protein; FUNCTIONS IN: aspartic-type endopeptidase activity; INVOLVED IN: proteolysis; LOCATED IN: endomembrane system; EXPRESSED IN: 10 plant structures; EXPRESSED DURING: 4 anthesis, C globular stage, petal differentiation and expansion stage; CONTAINS InterPro DOMAIN/s: Peptidase aspar…	5.83285	TRUE	Eukaryotic aspartyl protease family protein
29.5.4	protein.degradation.aspartate protease	m.49175	(loc_os01g64840.1 : 237.0) no description available & (at2g03200 : 134.0) Eukaryotic aspartyl protease family protein; FUNCTIONS IN: aspartic-type endopeptidase activity; INVOLVED IN: proteolysis; LOCATED IN: endomembrane system; EXPRESSED IN: 10 plant structures; EXPRESSED DURING: 4 anthesis, C globular stage, petal differentiation and expansion stage; CONTAINS InterPro DOMAIN/s: Peptidase aspar…	6.74499	TRUE	Eukaryotic aspartyl protease family protein
29.5.4	protein.degradation.aspartate protease	m.44306	(loc_os07g34920.1 : 133.0) no description available & (at2g03200 : 107.0) Eukaryotic aspartyl protease family protein; FUNCTIONS IN: aspartic-type endopeptidase activity; INVOLVED IN: proteolysis; LOCATED IN: endomembrane system; EXPRESSED IN: 10 plant structures; EXPRESSED DURING: 4 anthesis, C globular stage, petal differentiation and expansion stage; CONTAINS InterPro DOMAIN/s: Peptidase aspar…	6.97757	TRUE	Eukaryotic aspartyl protease family protein
29.5.4	protein.degradation.aspartate protease	m.121523	(loc_os01g71160.1 : 277.0) no description available & (at1g03230 : 120.0) Eukaryotic aspartyl protease family protein; FUNCTIONS IN: aspartic-type endopeptidase activity; INVOLVED IN: response to salt stress; LOCATED IN: cell wall, plant-type cell wall; EXPRESSED IN: stem, root; CONTAINS InterPro DOMAIN/s: Peptidase aspartic (InterPro:IPR021109), Peptidase aspartic, catalytic (InterPro:IPR009007)…	8.37308	TRUE	Eukaryotic aspartyl protease family protein
29.5.4	protein.degradation.aspartate protease	m.44307	(loc_os03g20260.1 : 111.0) no description available & (at2g03200 : 82.8) Eukaryotic aspartyl protease family protein; FUNCTIONS IN: aspartic-type endopeptidase activity; INVOLVED IN: proteolysis; LOCATED IN: endomembrane system; EXPRESSED IN: 10 plant structures; EXPRESSED DURING: 4 anthesis, C globular stage, petal differentiation and expansion stage; CONTAINS InterPro DOMAIN/s: Peptidase aspart…	8.37308	TRUE	Eukaryotic aspartyl protease family protein
Autophagy
29.5.2	protein.degradation.autophagy	m.103742	(loc_os10g07994.1 : 299.0) no description available & (at2g31260 : 183.0) Involved in autophagy, the process of vacuolar bulk degradation of cytoplasmic components. Mutant shows accelerated bolting and senescence.; autophagy 9 (APG9); CONTAINS InterPro DOMAIN/s: Autophagy-related protein 9 (InterPro:IPR007241); Has 489 Blast hits to 477 proteins in 190 species: Archae - 0; Bacteria - 0; Metazoa -…	-10.7487	TRUE	Involved in autophagy, the process of vacuolar bulk degradation of cytoplasmic components. Mutant shows accelerated bolting and senescence.
29.5.2	protein.degradation.autophagy	m.103745	(loc_os10g07994.1 : 252.0) no description available & (at2g31260 : 189.0) Involved in autophagy, the process of vacuolar bulk degradation of cytoplasmic components. Mutant shows accelerated bolting and senescence.; autophagy 9 (APG9); CONTAINS InterPro DOMAIN/s: Autophagy-related protein 9 (InterPro:IPR007241); Has 489 Blast hits to 477 proteins in 190 species: Archae - 0; Bacteria - 0; Metazoa -…	-6.6881	TRUE	Involved in autophagy, the process of vacuolar bulk degradation of cytoplasmic components. Mutant shows accelerated bolting and senescence.
29.5.2	protein.degradation.autophagy	m.103739	(loc_os10g07994.1 : 711.0) no description available & (at2g31260 : 520.0) Involved in autophagy, the process of vacuolar bulk degradation of cytoplasmic components. Mutant shows accelerated bolting and senescence.; autophagy 9 (APG9); CONTAINS InterPro DOMAIN/s: Autophagy-related protein 9 (InterPro:IPR007241); Has 489 Blast hits to 477 proteins in 190 species: Archae - 0; Bacteria - 0; Metazoa -…	-5.5336	TRUE	Involved in autophagy, the process of vacuolar bulk degradation of cytoplasmic components. Mutant shows accelerated bolting and senescence.
29.5.2	protein.degradation.autophagy	m.227107	(loc_os01g42850.1 : 1427.0) no description available & (at5g45900 : 533.0) Component of autophagy conjugation pathway. Required for proper senescence.; AUTOPHAGY 7 (APG7); FUNCTIONS IN: APG8 activating enzyme activity; INVOLVED IN: autophagy, protein amino acid lipidation, leaf senescence, aging; LOCATED IN: cytoplasm; EXPRESSED IN: 23 plant structures; EXPRESSED DURING: 15 growth stages; CONTAIN…	-2.89537	TRUE	Component of autophagy conjugation pathway. Required for proper senescence.
29.5.2	protein.degradation.autophagy	m.68099	(loc_os11g01010.1 : 207.0) no description available & (at3g15580 : 167.0) Encodes APG8, a component of autophagy conjugation pathway. Delivered to the lumens of vacuole under nitrogen-starvation condition.; AUTOPHAGY 8H (APG8H); CONTAINS InterPro DOMAIN/s: Light chain 3 (LC3) (InterPro:IPR004241); BEST Arabidopsis thaliana protein match is: Ubiquitin-like superfamily protein (TAIR:AT3G06420.1); H…	-2.71934	TRUE	Encodes APG8, a component of autophagy conjugation pathway. Delivered to the lumens of vacuole under nitrogen-starvation condition.
29.5.2	protein.degradation.autophagy	m.180735	(loc_os10g07994.1 : 388.0) no description available & (at2g31260 : 94.0) Involved in autophagy, the process of vacuolar bulk degradation of cytoplasmic components. Mutant shows accelerated bolting and senescence.; autophagy 9 (APG9); CONTAINS InterPro DOMAIN/s: Autophagy-related protein 9 (InterPro:IPR007241); Has 489 Blast hits to 477 proteins in 190 species: Archae - 0; Bacteria - 0; Metazoa - …	-2.47209	TRUE	Involved in autophagy, the process of vacuolar bulk degradation of cytoplasmic components. Mutant shows accelerated bolting and senescence.
29.5.2	protein.degradation.autophagy	m.21571	(loc_os01g07400.2 : 545.0) no description available & (at3g56440 : 462.0) homolog of yeast autophagy 18 (ATG18) D (ATG18D); CONTAINS InterPro DOMAIN/s: WD40 repeat-like-containing domain (InterPro:IPR011046), WD40 repeat (InterPro:IPR001680), WD40/YVTN repeat-like-containing domain (InterPro:IPR015943), WD40 repeat, subgroup (InterPro:IPR019781); BEST Arabidopsis thaliana protein match is: homolo…	-2.39481	TRUE	homolog of yeast autophagy 18 (ATG18) D (ATG18D)
29.5.2	protein.degradation.autophagy	m.226238	(loc_os01g57720.2 : 1174.0) no description available & (at5g54730 : 415.0) homolog of yeast autophagy 18 (ATG18) F (G18F); FUNCTIONS IN: molecular_function unknown; INVOLVED IN: response to starvation; LOCATED IN: chloroplast; EXPRESSED IN: 24 plant structures; EXPRESSED DURING: 15 growth stages; CONTAINS InterPro DOMAIN/s: WD40 repeat-like-containing domain (InterPro:IPR011046), Breast carcinoma…	-2.087	TRUE	homolog of yeast autophagy 18 (ATG18) F (G18F)
29.5.2	protein.degradation.autophagy	m.81210	(loc_os01g10290.1 : 524.0) no description available & (at5g61500 : 439.0) ATG3; CONTAINS InterPro DOMAIN/s: Autophagy-related protein 3 (InterPro:IPR007135), Autophagy-related protein 3, C-terminal (InterPro:IPR019461), Autophagy-related protein 3, N-terminal (InterPro:IPR007134); Has 30201 Blast hits to 17322 proteins in 780 species: Archae - 12; Bacteria - 1396; Metazoa - 17338; Fungi - 3422; P…	-1.76343	FALSE	ATG3
29.5.2	protein.degradation.autophagy	m.298130	(loc_os07g32800.2 : 228.0) no description available & (at1g62040 : 206.0) autophagy 8c (ATG8C); FUNCTIONS IN: microtubule binding; INVOLVED IN: autophagy; EXPRESSED IN: 24 plant structures; EXPRESSED DURING: 15 growth stages; CONTAINS InterPro DOMAIN/s: Light chain 3 (LC3) (InterPro:IPR004241); BEST Arabidopsis thaliana protein match is: Ubiquitin-like superfamily protein (TAIR:AT4G21980.2). & (c…	-1.75092	FALSE	autophagy 8c (ATG8C)
29.5.2	protein.degradation.autophagy	m.75046	(loc_os05g33610.2 : 1458.0) no description available & (at1g03380 : 727.0) homolog of yeast autophagy 18 (ATG18) G (ATG18G); CONTAINS InterPro DOMAIN/s: WD40 repeat-like-containing domain (InterPro:IPR011046), Breast carcinoma amplified sequence 3 (InterPro:IPR022175), WD40 repeat (InterPro:IPR001680), WD40/YVTN repeat-like-containing domain (InterPro:IPR015943), WD40 repeat, subgroup (InterPro:I…	-1.72219	FALSE	homolog of yeast autophagy 18 (ATG18) G (ATG18G)
29.5.2	protein.degradation.autophagy	m.62276	(loc_os03g44200.2 : 748.0) no description available & (at3g61710 : 503.0) Encodes autophagy protein 6 (ATG6), required for pollen germination and plant development.; BECLIN1 (BECLIN1); CONTAINS InterPro DOMAIN/s: Autophagy-related protein 6 (InterPro:IPR007243); Has 35333 Blast hits to 34131 proteins in 2444 species: Archae - 798; Bacteria - 22429; Metazoa - 974; Fungi - 991; Plants - 531; Viruse…	-1.69924	FALSE	Encodes autophagy protein 6 (ATG6), required for pollen germination and plant development.
29.5.2	protein.degradation.autophagy	m.26222	(q6zgl4|atg5_orysa : 520.0) Probable autophagy protein 5 - Oryza sativa (Rice) & (loc_os02g02570.1 : 520.0) no description available & (at5g17290 : 364.0) Autophagy protein ATG5. Forms a conjugate with ATG12 with an essential role in plant nutrient recycling. Mutants missing ATG5 display early senescence and are hypersensitive to nitrogen or carbon starvation, accompanied by a more rapid loss of …	-1.67819	FALSE	Probable autophagy protein 5
29.5.2	protein.degradation.autophagy	m.163862	(loc_os01g07400.2 : 734.0) no description available & (at3g56440 : 548.0) homolog of yeast autophagy 18 (ATG18) D (ATG18D); CONTAINS InterPro DOMAIN/s: WD40 repeat-like-containing domain (InterPro:IPR011046), WD40 repeat (InterPro:IPR001680), WD40/YVTN repeat-like-containing domain (InterPro:IPR015943), WD40 repeat, subgroup (InterPro:IPR019781); BEST Arabidopsis thaliana protein match is: homolo…	-1.57529	FALSE	homolog of yeast autophagy 18 (ATG18) D (ATG18D)
29.5.2	protein.degradation.autophagy	m.152008	(loc_os04g58560.2 : 665.0) no description available & (at3g59950 : 417.0) Peptidase family C54 protein; FUNCTIONS IN: peptidase activity; INVOLVED IN: autophagy; EXPRESSED IN: 23 plant structures; EXPRESSED DURING: 13 growth stages; CONTAINS InterPro DOMAIN/s: Peptidase C54 (InterPro:IPR005078); BEST Arabidopsis thaliana protein match is: Peptidase family C54 protein (TAIR:AT2G44140.1); Has 30201…	-1.38869	FALSE	Peptidase family C54 protein
29.5.2	protein.degradation.autophagy	m.10987	(q69np0|atg12_orysa : 155.0) Putative autophagy-related protein 12 - Oryza sativa (Rice) & (loc_os06g10340.1 : 155.0) no description available & (at1g54210 : 129.0) AUTOPHAGY 12 A (ATG12A); INVOLVED IN: autophagy, protein ubiquitination involved in ubiquitin-dependent protein catabolic process; LOCATED IN: cytoplasm; EXPRESSED IN: 20 plant structures; EXPRESSED DURING: 12 growth stages; CONTAINS …	-1.29781	FALSE	Putative autophagy-related protein 12
29.5.2	protein.degradation.autophagy	m.10460	(loc_os03g14380.1 : 1404.0) no description available & (at2g31260 : 833.0) Involved in autophagy, the process of vacuolar bulk degradation of cytoplasmic components. Mutant shows accelerated bolting and senescence.; autophagy 9 (APG9); CONTAINS InterPro DOMAIN/s: Autophagy-related protein 9 (InterPro:IPR007241); Has 489 Blast hits to 477 proteins in 190 species: Archae - 0; Bacteria - 0; Metazoa …	-1.1148	FALSE	Involved in autophagy, the process of vacuolar bulk degradation of cytoplasmic components. Mutant shows accelerated bolting and senescence.
29.5.2	protein.degradation.autophagy	m.26223	(q6zgl4|atg5_orysa : 490.0) Probable autophagy protein 5 - Oryza sativa (Rice) & (loc_os02g02570.1 : 490.0) no description available & (at5g17290 : 351.0) Autophagy protein ATG5. Forms a conjugate with ATG12 with an essential role in plant nutrient recycling. Mutants missing ATG5 display early senescence and are hypersensitive to nitrogen or carbon starvation, accompanied by a more rapid loss of …	-1.09647	FALSE	Probable autophagy protein 5
29.5.2	protein.degradation.autophagy	m.83617	(loc_os12g32210.1 : 309.0) no description available & (at3g07525 : 178.0) Encodes an E1 ligase involved in autophagic vesicle formation.; autophagy 10 (ATG10); CONTAINS InterPro DOMAIN/s: Autophagy-related protein 3 (InterPro:IPR007135); Has 420 Blast hits to 420 proteins in 152 species: Archae - 0; Bacteria - 0; Metazoa - 229; Fungi - 94; Plants - 56; Viruses - 0; Other Eukaryotes - 41 (source: …	1.11746	FALSE	Encodes an E1 ligase involved in autophagic vesicle formation.
29.5.2	protein.degradation.autophagy	m.61663	(loc_os08g09240.2 : 233.0) no description available & (at1g62040 : 218.0) autophagy 8c (ATG8C); FUNCTIONS IN: microtubule binding; INVOLVED IN: autophagy; EXPRESSED IN: 24 plant structures; EXPRESSED DURING: 15 growth stages; CONTAINS InterPro DOMAIN/s: Light chain 3 (LC3) (InterPro:IPR004241); BEST Arabidopsis thaliana protein match is: Ubiquitin-like superfamily protein (TAIR:AT4G21980.2). & (c…	1.21335	FALSE	autophagy 8c (ATG8C)
29.5.2	protein.degradation.autophagy	m.10988	(loc_os06g10340.1 : 161.0) no description available & (q69np0|atg12_orysa : 155.0) Putative autophagy-related protein 12 - Oryza sativa (Rice) & (at1g54210 : 132.0) AUTOPHAGY 12 A (ATG12A); INVOLVED IN: autophagy, protein ubiquitination involved in ubiquitin-dependent protein catabolic process; LOCATED IN: cytoplasm; EXPRESSED IN: 20 plant structures; EXPRESSED DURING: 12 growth stages; CONTAINS …	1.70185	FALSE	Putative autophagy-related protein 12
Cysteine protease
29.5.3	protein.degradation.cysteine protease	m.64406	(loc_os05g11770.1 : 706.0) no description available & (at1g09730 : 371.0) Cysteine proteinases superfamily protein; FUNCTIONS IN: cysteine-type peptidase activity; INVOLVED IN: proteolysis; LOCATED IN: cellular_component unknown; EXPRESSED IN: 23 plant structures; EXPRESSED DURING: 14 growth stages; CONTAINS InterPro DOMAIN/s: Peptidase C48, SUMO/Sentrin/Ubl1 (InterPro:IPR003653); BEST Arabidopsi…	-4.21102	TRUE	Cysteine proteinases superfamily protein
29.5.3	protein.degradation.cysteine protease	m.231065	(loc_os02g47970.1 : 3666.0) no description available & (at1g55350 : 2762.0) Similar to maize DEK1, a gene encoding a membrane protein of the calpain gene superfamily required for aleurone cell development in the endosperm of maize grains. A key component of the embryonic L1 cell-layer specification pathway.; DEFECTIVE KERNEL 1 (DEK1); FUNCTIONS IN: cysteine-type endopeptidase activity, calcium-de…	-4.15453	TRUE	Similar to maize DEK1, a gene encoding a membrane protein of the calpain gene superfamily required for aleurone cell development in the endosperm of maize grains. A key component of the embryonic L1 cell-layer specification pathway.
29.5.3	protein.degradation.cysteine protease	m.64408	(loc_os05g11770.1 : 709.0) no description available & (at1g09730 : 371.0) Cysteine proteinases superfamily protein; FUNCTIONS IN: cysteine-type peptidase activity; INVOLVED IN: proteolysis; LOCATED IN: cellular_component unknown; EXPRESSED IN: 23 plant structures; EXPRESSED DURING: 14 growth stages; CONTAINS InterPro DOMAIN/s: Peptidase C48, SUMO/Sentrin/Ubl1 (InterPro:IPR003653); BEST Arabidopsi…	-4.11321	TRUE	Cysteine proteinases superfamily protein
29.5.3	protein.degradation.cysteine protease	m.226938	(loc_os04g13090.1 : 174.0) no description available & (at5g45890 : 127.0) Senescence-associated gene 12 (SAG12) encoding a cysteine protease influenced by cytokinin, auxin, and sugars.Localized to special vacuole found during senescence called senescence associated vacuoles which are different from central vacuole in the tonoplast composition and pH.; senescence-associated gene 12 (SAG12); CONTAI…	-3.82177	TRUE	Senescence-associated gene 12 (SAG12) encoding a cysteine protease influenced by cytokinin, auxin, and sugars.Localized to special vacuole found during senescence called senescence associated vacuoles which are different from central vacuole in the tonoplast composition and pH.
29.5.3	protein.degradation.cysteine protease	m.64399	(loc_os05g11770.1 : 785.0) no description available & (at1g09730 : 396.0) Cysteine proteinases superfamily protein; FUNCTIONS IN: cysteine-type peptidase activity; INVOLVED IN: proteolysis; LOCATED IN: cellular_component unknown; EXPRESSED IN: 23 plant structures; EXPRESSED DURING: 14 growth stages; CONTAINS InterPro DOMAIN/s: Peptidase C48, SUMO/Sentrin/Ubl1 (InterPro:IPR003653); BEST Arabidopsi…	-3.62884	TRUE	Cysteine proteinases superfamily protein
29.5.3	protein.degradation.cysteine protease	m.64402	(loc_os05g11770.1 : 789.0) no description available & (at1g09730 : 396.0) Cysteine proteinases superfamily protein; FUNCTIONS IN: cysteine-type peptidase activity; INVOLVED IN: proteolysis; LOCATED IN: cellular_component unknown; EXPRESSED IN: 23 plant structures; EXPRESSED DURING: 14 growth stages; CONTAINS InterPro DOMAIN/s: Peptidase C48, SUMO/Sentrin/Ubl1 (InterPro:IPR003653); BEST Arabidopsi…	-3.60839	TRUE	Cysteine proteinases superfamily protein
29.5.3	protein.degradation.cysteine protease	m.52325	(loc_os03g22400.1 : 492.0) no description available & (at4g15880 : 305.0) EARLY IN SHORT DAYS 4 Arabidopsis mutant shows extreme early flowering and alterations in shoot development. It encodes a SUMO protease, located predominantly at the periphery of the nucleus. Accelerates the transition from vegetative growth to flowering. Probably acts in the same pathway as NUA in affecting flowering time,…	-3.07998	TRUE	EARLY IN SHORT DAYS 4 Arabidopsis mutant shows extreme early flowering and alterations in shoot development. It encodes a SUMO protease, located predominantly at the periphery of the nucleus. Accelerates the transition from vegetative growth to flowering. Probably acts in the same pathway as NUA in affecting flowering time, vegetative and inflorescence development.
29.5.3	protein.degradation.cysteine protease	m.50112	(loc_os08g39560.1 : 357.0) no description available & (at3g57810 : 182.0) Cysteine proteinases superfamily protein; FUNCTIONS IN: cysteine-type peptidase activity; INVOLVED IN: biological_process unknown; EXPRESSED IN: 22 plant structures; EXPRESSED DURING: 13 growth stages; CONTAINS InterPro DOMAIN/s: Ovarian tumour, otubain (InterPro:IPR003323); BEST Arabidopsis thaliana protein match is: Cyste…	-2.78886	TRUE	Cysteine proteinases superfamily protein
29.5.3	protein.degradation.cysteine protease	m.46791	(loc_os04g13140.1 : 218.0) no description available & (at5g45890 : 197.0) Senescence-associated gene 12 (SAG12) encoding a cysteine protease influenced by cytokinin, auxin, and sugars.Localized to special vacuole found during senescence called senescence associated vacuoles which are different from central vacuole in the tonoplast composition and pH.; senescence-associated gene 12 (SAG12); CONTAI…	-2.57969	TRUE	Senescence-associated gene 12 (SAG12) encoding a cysteine protease influenced by cytokinin, auxin, and sugars.Localized to special vacuole found during senescence called senescence associated vacuoles which are different from central vacuole in the tonoplast composition and pH.
29.5.3	protein.degradation.cysteine protease	m.133054	(loc_os09g38920.1 : 272.0) no description available & (at2g27420 : 233.0) Cysteine proteinases superfamily protein; FUNCTIONS IN: cysteine-type peptidase activity, cysteine-type endopeptidase activity; INVOLVED IN: proteolysis; LOCATED IN: endomembrane system; EXPRESSED IN: 15 plant structures; EXPRESSED DURING: 10 growth stages; CONTAINS InterPro DOMAIN/s: Peptidase C1A, papain (InterPro:IPR0131…	-2.52446	TRUE	Cysteine proteinases superfamily protein
29.5.3	protein.degradation.cysteine protease	m.74241	(loc_os02g06890.1 : 393.0) no description available & (at1g50670 : 358.0) OTU-like cysteine protease family protein; FUNCTIONS IN: cysteine-type peptidase activity; INVOLVED IN: biological_process unknown; EXPRESSED IN: 23 plant structures; EXPRESSED DURING: 16 growth stages; CONTAINS InterPro DOMAIN/s: Ovarian tumour, otubain (InterPro:IPR003323); Has 406 Blast hits to 406 proteins in 179 specie…	-2.3923	TRUE	OTU-like cysteine protease family protein
29.5.3	protein.degradation.cysteine protease	m.77274	(loc_os04g13090.1 : 381.0) no description available & (at5g45890 : 278.0) Senescence-associated gene 12 (SAG12) encoding a cysteine protease influenced by cytokinin, auxin, and sugars.Localized to special vacuole found during senescence called senescence associated vacuoles which are different from central vacuole in the tonoplast composition and pH.; senescence-associated gene 12 (SAG12); CONTAI…	-2.38861	FALSE	Senescence-associated gene 12 (SAG12) encoding a cysteine protease influenced by cytokinin, auxin, and sugars.Localized to special vacuole found during senescence called senescence associated vacuoles which are different from central vacuole in the tonoplast composition and pH.
29.5.3	protein.degradation.cysteine protease	m.91742	(loc_os06g45850.4 : 358.0) no description available & (at3g22260 : 272.0) Cysteine proteinases superfamily protein; CONTAINS InterPro DOMAIN/s: Ovarian tumour, otubain (InterPro:IPR003323); BEST Arabidopsis thaliana protein match is: Cysteine proteinases superfamily protein (TAIR:AT3G02070.1). & (chl4|513711 : 143.0) no description available & (reliability: 544.0) & (original description: g.91742…	-2.36722	TRUE	Cysteine proteinases superfamily protein
29.5.3	protein.degradation.cysteine protease	m.64395	(loc_os05g11770.1 : 946.0) no description available & (at1g09730 : 416.0) Cysteine proteinases superfamily protein; FUNCTIONS IN: cysteine-type peptidase activity; INVOLVED IN: proteolysis; LOCATED IN: cellular_component unknown; EXPRESSED IN: 23 plant structures; EXPRESSED DURING: 14 growth stages; CONTAINS InterPro DOMAIN/s: Peptidase C48, SUMO/Sentrin/Ubl1 (InterPro:IPR003653); BEST Arabidopsi…	-2.35513	TRUE	Cysteine proteinases superfamily protein
29.5.3	protein.degradation.cysteine protease	m.91740	(loc_os02g07210.4 : 376.0) no description available & (at3g22260 : 291.0) Cysteine proteinases superfamily protein; CONTAINS InterPro DOMAIN/s: Ovarian tumour, otubain (InterPro:IPR003323); BEST Arabidopsis thaliana protein match is: Cysteine proteinases superfamily protein (TAIR:AT3G02070.1). & (chl4|513711 : 143.0) no description available & (reliability: 582.0) & (original description: g.91740…	-2.22119	TRUE	Cysteine proteinases superfamily protein
29.5.3	protein.degradation.cysteine protease	m.102478	(loc_os02g57410.5 : 337.0) no description available & (at5g04250 : 286.0) Cysteine proteinases superfamily protein; FUNCTIONS IN: cysteine-type peptidase activity; INVOLVED IN: biological_process unknown; LOCATED IN: cellular_component unknown; EXPRESSED IN: 24 plant structures; EXPRESSED DURING: 15 growth stages; CONTAINS InterPro DOMAIN/s: Ovarian tumour, otubain (InterPro:IPR003323); BEST Arab…	-2.02642	TRUE	Cysteine proteinases superfamily protein
29.5.3	protein.degradation.cysteine protease	m.117314	(loc_os03g29630.1 : 381.0) no description available & (at3g06910 : 285.0) Encodes a deSUMOylating enzyme. In vitro it has both peptidase activity and isopeptidase activity: it can cleave the C-terminal residues from SUMO to activate it for attachment to a target protein and it can also act on the isopeptide bond between SUMO and another protein. In vitro assays suggest that this enzyme is active …	-1.93025	FALSE	Encodes a deSUMOylating enzyme. In vitro it has both peptidase activity and isopeptidase activity: it can cleave the C-terminal residues from SUMO to activate it for attachment to a target protein and it can also act on the isopeptide bond between SUMO and another protein. In vitro assays suggest that this enzyme is active against SUMO1 and SUMO2. It has weak activity with SUMO3 and cannot act on…
29.5.3	protein.degradation.cysteine protease	m.67980	(loc_os04g57480.3 : 417.0) no description available & (at5g67170 : 243.0) SEC-C motif-containing protein / OTU-like cysteine protease family protein; CONTAINS InterPro DOMAIN/s: Ovarian tumour, otubain (InterPro:IPR003323), SEC-C motif (InterPro:IPR004027); BEST Arabidopsis thaliana protein match is: OTU-like cysteine protease family protein (TAIR:AT2G27350.6); Has 35333 Blast hits to 34131 prote…	-1.89224	FALSE	SEC-C motif-containing protein / OTU-like cysteine protease family protein
29.5.3	protein.degradation.cysteine protease	m.40735	(loc_os09g31280.2 : 351.0) no description available & (at3g57810 : 232.0) Cysteine proteinases superfamily protein; FUNCTIONS IN: cysteine-type peptidase activity; INVOLVED IN: biological_process unknown; EXPRESSED IN: 22 plant structures; EXPRESSED DURING: 13 growth stages; CONTAINS InterPro DOMAIN/s: Ovarian tumour, otubain (InterPro:IPR003323); BEST Arabidopsis thaliana protein match is: Cyste…	-1.8528	FALSE	Cysteine proteinases superfamily protein
29.5.3	protein.degradation.cysteine protease	m.301294	(loc_os04g52850.1 : 400.0) no description available & (at3g62940 : 291.0) Cysteine proteinases superfamily protein; FUNCTIONS IN: cysteine-type peptidase activity; INVOLVED IN: biological_process unknown; LOCATED IN: cellular_component unknown; EXPRESSED IN: 23 plant structures; EXPRESSED DURING: 13 growth stages; CONTAINS InterPro DOMAIN/s: Ovarian tumour, otubain (InterPro:IPR003323); BEST Arab…	-1.80938	FALSE	Cysteine proteinases superfamily protein
29.5.3	protein.degradation.cysteine protease	m.226939	(loc_os04g13090.1 : 261.0) no description available & (o65039|cysep_ricco : 235.0) Vignain precursor (EC 3.4.22.-) (Cysteine endopeptidase) - Ricinus communis (Castor bean) & (at5g45890 : 233.0) Senescence-associated gene 12 (SAG12) encoding a cysteine protease influenced by cytokinin, auxin, and sugars.Localized to special vacuole found during senescence called senescence associated vacuoles whi…	-1.7806	FALSE	Vignain precursor (EC 3.4.22.-) (Cysteine endopeptidase)
29.5.3	protein.degradation.cysteine protease	m.92124	(loc_os04g45470.1 : 765.0) no description available & (o24326|vpe2_phavu : 623.0) Vacuolar-processing enzyme precursor (EC 3.4.22.-) (Pv-VPE) - Phaseolus vulgaris (Kidney bean) (French bean) & (at1g62710 : 619.0) Encodes a vacuolar processing enzyme belonging to a novel group of cysteine proteases that is expressed specifically in seeds and is essential for the proper processing of storage protei…	-1.72329	FALSE	Vacuolar-processing enzyme precursor (EC 3.4.22.-) (Pv-VPE)
29.5.3	protein.degradation.cysteine protease	m.54965	(p05167|aleu_horvu : 643.0) Thiol protease aleurain precursor (EC 3.4.22.16) - Hordeum vulgare (Barley) & (loc_os09g27030.3 : 590.0) no description available & (at5g60360 : 501.0) Encodes a senescence-associated thiol protease.; aleurain-like protease (ALP); CONTAINS InterPro DOMAIN/s: Peptidase C1A, papain (InterPro:IPR013128), Proteinase inhibitor I29, cathepsin propeptide (InterPro:IPR013201),…	-1.67263	FALSE	Thiol protease aleurain precursor (EC 3.4.22.16)
29.5.3	protein.degradation.cysteine protease	m.92129	(loc_os04g45470.1 : 469.0) no description available & (at1g62710 : 399.0) Encodes a vacuolar processing enzyme belonging to a novel group of cysteine proteases that is expressed specifically in seeds and is essential for the proper processing of storage proteins.; beta vacuolar processing enzyme (BETA-VPE); FUNCTIONS IN: cysteine-type endopeptidase activity; INVOLVED IN: proteolysis, response to …	-1.64601	FALSE	Encodes a vacuolar processing enzyme belonging to a novel group of cysteine proteases that is expressed specifically in seeds and is essential for the proper processing of storage proteins.
29.5.3	protein.degradation.cysteine protease	m.126262	(loc_os01g25370.1 : 496.0) no description available & (at4g15880 : 308.0) EARLY IN SHORT DAYS 4 Arabidopsis mutant shows extreme early flowering and alterations in shoot development. It encodes a SUMO protease, located predominantly at the periphery of the nucleus. Accelerates the transition from vegetative growth to flowering. Probably acts in the same pathway as NUA in affecting flowering time,…	-1.49844	FALSE	EARLY IN SHORT DAYS 4 Arabidopsis mutant shows extreme early flowering and alterations in shoot development. It encodes a SUMO protease, located predominantly at the periphery of the nucleus. Accelerates the transition from vegetative growth to flowering. Probably acts in the same pathway as NUA in affecting flowering time, vegetative and inflorescence development.
29.5.3	protein.degradation.cysteine protease	m.73465	(loc_os02g48450.1 : 613.0) no description available & (at4g35350 : 439.0) tracheary element vacuolar protein; xylem cysteine peptidase 1 (XCP1); FUNCTIONS IN: cysteine-type peptidase activity, cysteine-type endopeptidase activity; INVOLVED IN: proteolysis, developmental programmed cell death; LOCATED IN: plant-type vacuole; EXPRESSED IN: 20 plant structures; EXPRESSED DURING: 10 growth stages; CO…	-1.48905	FALSE	tracheary element vacuolar protein
29.5.3	protein.degradation.cysteine protease	m.46790	(loc_os04g13090.1 : 238.0) no description available & (o65039|cysep_ricco : 216.0) Vignain precursor (EC 3.4.22.-) (Cysteine endopeptidase) - Ricinus communis (Castor bean) & (at5g45890 : 214.0) Senescence-associated gene 12 (SAG12) encoding a cysteine protease influenced by cytokinin, auxin, and sugars.Localized to special vacuole found during senescence called senescence associated vacuoles whi…	-1.43316	FALSE	Vignain precursor (EC 3.4.22.-) (Cysteine endopeptidase)
29.5.3	protein.degradation.cysteine protease	m.7934	(loc_os01g67490.1 : 292.0) no description available & (at3g57810 : 193.0) Cysteine proteinases superfamily protein; FUNCTIONS IN: cysteine-type peptidase activity; INVOLVED IN: biological_process unknown; EXPRESSED IN: 22 plant structures; EXPRESSED DURING: 13 growth stages; CONTAINS InterPro DOMAIN/s: Ovarian tumour, otubain (InterPro:IPR003323); BEST Arabidopsis thaliana protein match is: Cyste…	-1.36681	FALSE	Cysteine proteinases superfamily protein
29.5.3	protein.degradation.cysteine protease	m.255794	(loc_os04g33780.1 : 578.0) no description available & (at2g27350 : 421.0) OTU-like cysteine protease family protein; FUNCTIONS IN: cysteine-type peptidase activity; INVOLVED IN: biological_process unknown; LOCATED IN: chloroplast; EXPRESSED IN: 24 plant structures; EXPRESSED DURING: 15 growth stages; CONTAINS InterPro DOMAIN/s: Ubiquitin-associated/translation elongation factor EF1B, N-terminal, …	-1.36141	FALSE	OTU-like cysteine protease family protein
29.5.3	protein.degradation.cysteine protease	m.52145	(loc_os05g33880.1 : 149.0) no description available & (at3g12490 : 90.5) Encodes a protein with cysteine proteinase inhibitor activity. Overexpression increases tolerance to abiotic stressors (i.e.salt,osmitic, cold stress).; cystatin B (CYSB); FUNCTIONS IN: cysteine-type endopeptidase inhibitor activity, cobalt ion binding; INVOLVED IN: response to abiotic stimulus; LOCATED IN: endomembrane syst…	-1.2702	FALSE	Encodes a protein with cysteine proteinase inhibitor activity. Overexpression increases tolerance to abiotic stressors (i.e.salt,osmitic, cold stress).
29.5.3	protein.degradation.cysteine protease	m.111424	(loc_os02g27030.1 : 612.0) no description available & (q10716|cysp1_maize : 608.0) Cysteine proteinase 1 precursor (EC 3.4.22.-) - Zea mays (Maize) & (at4g39090 : 485.0) Similar to cysteine proteinases, induced by desiccation but not abscisic acid. Required for RRS1-R mediated resistance against Ralstonia solanacearum. Interacts with the R. solanacearum type III effector PopP2. RD19 associates wi…	-1.22169	FALSE	Cysteine proteinase 1 precursor (EC 3.4.22.-)
29.5.3	protein.degradation.cysteine protease	m.34241	(p25776|orya_orysa : 454.0) Oryzain alpha chain precursor (EC 3.4.22.-) - Oryza sativa (Rice) & (at1g47128 : 387.0) cysteine proteinase precursor-like protein/ dehydration stress-responsive gene (RD21); responsive to dehydration 21 (RD21); FUNCTIONS IN: cysteine-type endopeptidase activity, cysteine-type peptidase activity; INVOLVED IN: response to water deprivation; LOCATED IN: apoplast, chlorop…	-1.21323	FALSE	Oryzain alpha chain precursor (EC 3.4.22.-)
29.5.3	protein.degradation.cysteine protease	m.146225	(loc_os05g43230.1 : 618.0) no description available & (at1g09850 : 481.0) Arabidopsis thaliana papain-like cysteine peptidase; xylem bark cysteine peptidase 3 (XBCP3); FUNCTIONS IN: cysteine-type endopeptidase activity, cysteine-type peptidase activity; INVOLVED IN: proteolysis; LOCATED IN: vacuole; EXPRESSED IN: 24 plant structures; EXPRESSED DURING: 15 growth stages; CONTAINS InterPro DOMAIN/s:…	-1.21	FALSE	Arabidopsis thaliana papain-like cysteine peptidase
29.5.3	protein.degradation.cysteine protease	m.74368	(loc_os02g57410.5 : 449.0) no description available & (at5g04250 : 258.0) Cysteine proteinases superfamily protein; FUNCTIONS IN: cysteine-type peptidase activity; INVOLVED IN: biological_process unknown; LOCATED IN: cellular_component unknown; EXPRESSED IN: 24 plant structures; EXPRESSED DURING: 15 growth stages; CONTAINS InterPro DOMAIN/s: Ovarian tumour, otubain (InterPro:IPR003323); BEST Arab…	-1.16774	FALSE	Cysteine proteinases superfamily protein
29.5.3	protein.degradation.cysteine protease	m.27650	(loc_os03g54130.1 : 238.0) no description available & (at5g45890 : 178.0) Senescence-associated gene 12 (SAG12) encoding a cysteine protease influenced by cytokinin, auxin, and sugars.Localized to special vacuole found during senescence called senescence associated vacuoles which are different from central vacuole in the tonoplast composition and pH.; senescence-associated gene 12 (SAG12); CONTAI…	-1.08879	FALSE	Senescence-associated gene 12 (SAG12) encoding a cysteine protease influenced by cytokinin, auxin, and sugars.Localized to special vacuole found during senescence called senescence associated vacuoles which are different from central vacuole in the tonoplast composition and pH.
29.5.3	protein.degradation.cysteine protease	m.200460	(loc_os09g38920.1 : 462.0) no description available & (at5g45890 : 277.0) Senescence-associated gene 12 (SAG12) encoding a cysteine protease influenced by cytokinin, auxin, and sugars.Localized to special vacuole found during senescence called senescence associated vacuoles which are different from central vacuole in the tonoplast composition and pH.; senescence-associated gene 12 (SAG12); CONTAI…	-1.0698	FALSE	Senescence-associated gene 12 (SAG12) encoding a cysteine protease influenced by cytokinin, auxin, and sugars.Localized to special vacuole found during senescence called senescence associated vacuoles which are different from central vacuole in the tonoplast composition and pH.
29.5.3	protein.degradation.cysteine protease	m.70210	(loc_os01g58890.2 : 149.0) no description available & (p31726|cyt1_maize : 145.0) Cystatin-1 precursor (Cystatin I) (Corn kernel cysteine proteinase inhibitor) - Zea mays (Maize) & (at3g12490 : 120.0) Encodes a protein with cysteine proteinase inhibitor activity. Overexpression increases tolerance to abiotic stressors (i.e.salt,osmitic, cold stress).; cystatin B (CYSB); FUNCTIONS IN: cysteine-typ…	-1.06077	FALSE	Cystatin-1 precursor (Cystatin I) (Corn kernel cysteine proteinase inhibitor)
29.5.3	protein.degradation.cysteine protease	m.107744	(loc_os04g32970.1 : 259.0) no description available & (at3g02070 : 200.0) Cysteine proteinases superfamily protein; CONTAINS InterPro DOMAIN/s: Ovarian tumour, otubain (InterPro:IPR003323); BEST Arabidopsis thaliana protein match is: Cysteine proteinases superfamily protein (TAIR:AT3G22260.1); Has 783 Blast hits to 775 proteins in 156 species: Archae - 0; Bacteria - 0; Metazoa - 340; Fungi - 57; …	-1.03376	FALSE	Cysteine proteinases superfamily protein
29.5.3	protein.degradation.cysteine protease	m.107747	(loc_os04g32970.1 : 357.0) no description available & (at3g02070 : 287.0) Cysteine proteinases superfamily protein; CONTAINS InterPro DOMAIN/s: Ovarian tumour, otubain (InterPro:IPR003323); BEST Arabidopsis thaliana protein match is: Cysteine proteinases superfamily protein (TAIR:AT3G22260.1); Has 783 Blast hits to 775 proteins in 156 species: Archae - 0; Bacteria - 0; Metazoa - 340; Fungi - 57; …	-1.00006	FALSE	Cysteine proteinases superfamily protein
29.5.3	protein.degradation.cysteine protease	m.105554	(o65039|cysep_ricco : 549.0) Vignain precursor (EC 3.4.22.-) (Cysteine endopeptidase) - Ricinus communis (Castor bean) & (at5g50260 : 529.0) Cysteine proteinases superfamily protein; FUNCTIONS IN: cysteine-type endopeptidase activity, cysteine-type peptidase activity; INVOLVED IN: proteolysis; LOCATED IN: endomembrane system; EXPRESSED IN: 8 plant structures; EXPRESSED DURING: 4 anthesis, C globu…	0	FALSE	Vignain precursor (EC 3.4.22.-) (Cysteine endopeptidase)
29.5.3	protein.degradation.cysteine protease	m.154931	(loc_os01g24600.1 : 142.0) no description available & (q7xr52|cysp1_orysa : 87.4) Cysteine protease 1 precursor (EC 3.4.22.-) (OsCP1) - Oryza sativa (Rice) & (at5g45890 : 84.0) Senescence-associated gene 12 (SAG12) encoding a cysteine protease influenced by cytokinin, auxin, and sugars.Localized to special vacuole found during senescence called senescence associated vacuoles which are different f…	0	FALSE	Cysteine protease 1 precursor (EC 3.4.22.-) (OsCP1)
29.5.3	protein.degradation.cysteine protease	m.22316	(p25804|cysp_pea : 536.0) Cysteine proteinase 15A precursor (EC 3.4.22.-) (Turgor-responsive protein 15A) - Pisum sativum (Garden pea) & (at4g16190 : 521.0) Papain family cysteine protease; FUNCTIONS IN: cysteine-type peptidase activity, cysteine-type endopeptidase activity; INVOLVED IN: proteolysis; LOCATED IN: vacuole; EXPRESSED IN: 23 plant structures; EXPRESSED DURING: 13 growth stages; CONTA…	0	FALSE	Cysteine proteinase 15A precursor (EC 3.4.22.-) (Turgor-responsive protein 15A)
29.5.3	protein.degradation.cysteine protease	m.23615	(at3g19390 : 156.0) Granulin repeat cysteine protease family protein; FUNCTIONS IN: cysteine-type endopeptidase activity, cysteine-type peptidase activity; INVOLVED IN: proteolysis; LOCATED IN: endomembrane system; EXPRESSED IN: 9 plant structures; EXPRESSED DURING: 4 anthesis, petal differentiation and expansion stage; CONTAINS InterPro DOMAIN/s: Peptidase C1A, papain (InterPro:IPR013128), Prote…	0	FALSE	Granulin repeat cysteine protease family protein
29.5.3	protein.degradation.cysteine protease	m.25005	(at1g47128 : 293.0) cysteine proteinase precursor-like protein/ dehydration stress-responsive gene (RD21); responsive to dehydration 21 (RD21); FUNCTIONS IN: cysteine-type endopeptidase activity, cysteine-type peptidase activity; INVOLVED IN: response to water deprivation; LOCATED IN: apoplast, chloroplast, vacuole; EXPRESSED IN: 23 plant structures; EXPRESSED DURING: 13 growth stages; CONTAINS I…	0	FALSE	cysteine proteinase precursor-like protein/ dehydration stress-responsive gene (RD21)
29.5.3	protein.degradation.cysteine protease	m.27808	(at3g19390 : 167.0) Granulin repeat cysteine protease family protein; FUNCTIONS IN: cysteine-type endopeptidase activity, cysteine-type peptidase activity; INVOLVED IN: proteolysis; LOCATED IN: endomembrane system; EXPRESSED IN: 9 plant structures; EXPRESSED DURING: 4 anthesis, petal differentiation and expansion stage; CONTAINS InterPro DOMAIN/s: Peptidase C1A, papain (InterPro:IPR013128), Prote…	0	FALSE	Granulin repeat cysteine protease family protein
29.5.3	protein.degradation.cysteine protease	m.304642	(p25776|orya_orysa : 187.0) Oryzain alpha chain precursor (EC 3.4.22.-) - Oryza sativa (Rice) & (loc_os11g14900.5 : 184.0) no description available & (at1g47128 : 183.0) cysteine proteinase precursor-like protein/ dehydration stress-responsive gene (RD21); responsive to dehydration 21 (RD21); FUNCTIONS IN: cysteine-type endopeptidase activity, cysteine-type peptidase activity; INVOLVED IN: respon…	0	FALSE	Oryzain alpha chain precursor (EC 3.4.22.-)
29.5.3	protein.degradation.cysteine protease	m.322060	(loc_os04g13090.1 : 283.0) no description available & (at1g47128 : 278.0) cysteine proteinase precursor-like protein/ dehydration stress-responsive gene (RD21); responsive to dehydration 21 (RD21); FUNCTIONS IN: cysteine-type endopeptidase activity, cysteine-type peptidase activity; INVOLVED IN: response to water deprivation; LOCATED IN: apoplast, chloroplast, vacuole; EXPRESSED IN: 23 plant stru…	0	FALSE	cysteine proteinase precursor-like protein/ dehydration stress-responsive gene (RD21)
29.5.3	protein.degradation.cysteine protease	m.322991	(at4g39090 : 412.0) Similar to cysteine proteinases, induced by desiccation but not abscisic acid. Required for RRS1-R mediated resistance against Ralstonia solanacearum. Interacts with the R. solanacearum type III effector PopP2. RD19 associates with PopP2 to form a nuclear complex that is required for activation of the RRS1-Rmediated resistance response.; RESPONSIVE TO DEHYDRATION 19 (RD19); CO…	0	FALSE	Similar to cysteine proteinases, induced by desiccation but not abscisic acid. Required for RRS1-R mediated resistance against Ralstonia solanacearum. Interacts with the R. solanacearum type III effector PopP2. RD19 associates with PopP2 to form a nuclear complex that is required for activation of the RRS1-Rmediated resistance response.
29.5.3	protein.degradation.cysteine protease	m.325484	(loc_os08g44270.1 : 86.7) no description available & (p25803|cysep_phavu : 86.3) Vignain precursor (EC 3.4.22.-) (Bean endopeptidase) (Cysteine proteinase EP-C1) - Phaseolus vulgaris (Kidney bean) (French bean) & (at1g47128 : 85.5) cysteine proteinase precursor-like protein/ dehydration stress-responsive gene (RD21); responsive to dehydration 21 (RD21); FUNCTIONS IN: cysteine-type endopeptidase a…	0	FALSE	Vignain precursor (EC 3.4.22.-) (Bean endopeptidase) (Cysteine proteinase EP-C1)
29.5.3	protein.degradation.cysteine protease	m.325604	(loc_os09g32230.1 : 214.0) no description available & (at5g45890 : 165.0) Senescence-associated gene 12 (SAG12) encoding a cysteine protease influenced by cytokinin, auxin, and sugars.Localized to special vacuole found during senescence called senescence associated vacuoles which are different from central vacuole in the tonoplast composition and pH.; senescence-associated gene 12 (SAG12); CONTAI…	0	FALSE	Senescence-associated gene 12 (SAG12) encoding a cysteine protease influenced by cytokinin, auxin, and sugars.Localized to special vacuole found during senescence called senescence associated vacuoles which are different from central vacuole in the tonoplast composition and pH.
29.5.3	protein.degradation.cysteine protease	m.327782	(loc_os08g44270.1 : 144.0) no description available & (p25250|cysp2_horvu : 138.0) Cysteine proteinase EP-B 2 precursor (EC 3.4.22.-) - Hordeum vulgare (Barley) & (at4g36880 : 135.0) cysteine proteinase1 (CP1); FUNCTIONS IN: cysteine-type peptidase activity, cysteine-type endopeptidase activity; INVOLVED IN: proteolysis, response to gibberellin stimulus, response to red light; LOCATED IN: endomem…	0	FALSE	Cysteine proteinase EP-B 2 precursor (EC 3.4.22.-)
29.5.3	protein.degradation.cysteine protease	m.329766	(loc_os12g17540.1 : 103.0) no description available & (at1g29110 : 94.7) Cysteine proteinases superfamily protein; FUNCTIONS IN: cysteine-type endopeptidase activity, cysteine-type peptidase activity; INVOLVED IN: proteolysis; LOCATED IN: endomembrane system; CONTAINS InterPro DOMAIN/s: Proteinase inhibitor I29, cathepsin propeptide (InterPro:IPR013201), Peptidase C1A, papain (InterPro:IPR013128)…	0	FALSE	Cysteine proteinases superfamily protein
29.5.3	protein.degradation.cysteine protease	m.4123	(loc_os01g73980.1 : 137.0) no description available & (at5g43060 : 129.0) Granulin repeat cysteine protease family protein; FUNCTIONS IN: cysteine-type peptidase activity, cysteine-type endopeptidase activity; INVOLVED IN: response to salt stress; LOCATED IN: vacuole; EXPRESSED IN: 24 plant structures; EXPRESSED DURING: 15 growth stages; CONTAINS InterPro DOMAIN/s: Peptidase C1A, papain (InterPro…	0	FALSE	Granulin repeat cysteine protease family protein
29.5.3	protein.degradation.cysteine protease	m.4124	(p25776|orya_orysa : 132.0) Oryzain alpha chain precursor (EC 3.4.22.-) - Oryza sativa (Rice) & (loc_os04g55650.2 : 132.0) no description available & (at5g43060 : 129.0) Granulin repeat cysteine protease family protein; FUNCTIONS IN: cysteine-type peptidase activity, cysteine-type endopeptidase activity; INVOLVED IN: response to salt stress; LOCATED IN: vacuole; EXPRESSED IN: 24 plant structures;…	0	FALSE	Oryzain alpha chain precursor (EC 3.4.22.-)
29.5.3	protein.degradation.cysteine protease	m.45123	(loc_os08g44270.1 : 123.0) no description available & (at5g50260 : 104.0) Cysteine proteinases superfamily protein; FUNCTIONS IN: cysteine-type endopeptidase activity, cysteine-type peptidase activity; INVOLVED IN: proteolysis; LOCATED IN: endomembrane system; EXPRESSED IN: 8 plant structures; EXPRESSED DURING: 4 anthesis, C globular stage, petal differentiation and expansion stage; CONTAINS Inte…	0	FALSE	Cysteine proteinases superfamily protein
29.5.3	protein.degradation.cysteine protease	m.77272	(loc_os04g13090.1 : 569.0) no description available & (at5g45890 : 368.0) Senescence-associated gene 12 (SAG12) encoding a cysteine protease influenced by cytokinin, auxin, and sugars.Localized to special vacuole found during senescence called senescence associated vacuoles which are different from central vacuole in the tonoplast composition and pH.; senescence-associated gene 12 (SAG12); CONTAI…	0	FALSE	Senescence-associated gene 12 (SAG12) encoding a cysteine protease influenced by cytokinin, auxin, and sugars.Localized to special vacuole found during senescence called senescence associated vacuoles which are different from central vacuole in the tonoplast composition and pH.
29.5.3	protein.degradation.cysteine protease	m.77273	(loc_os04g13090.1 : 174.0) no description available & (at5g45890 : 93.2) Senescence-associated gene 12 (SAG12) encoding a cysteine protease influenced by cytokinin, auxin, and sugars.Localized to special vacuole found during senescence called senescence associated vacuoles which are different from central vacuole in the tonoplast composition and pH.; senescence-associated gene 12 (SAG12); CONTAIN…	0	FALSE	Senescence-associated gene 12 (SAG12) encoding a cysteine protease influenced by cytokinin, auxin, and sugars.Localized to special vacuole found during senescence called senescence associated vacuoles which are different from central vacuole in the tonoplast composition and pH.
29.5.3	protein.degradation.cysteine protease	m.77275	(loc_os04g13090.1 : 196.0) no description available & (at5g45890 : 116.0) Senescence-associated gene 12 (SAG12) encoding a cysteine protease influenced by cytokinin, auxin, and sugars.Localized to special vacuole found during senescence called senescence associated vacuoles which are different from central vacuole in the tonoplast composition and pH.; senescence-associated gene 12 (SAG12); CONTAI…	0	FALSE	Senescence-associated gene 12 (SAG12) encoding a cysteine protease influenced by cytokinin, auxin, and sugars.Localized to special vacuole found during senescence called senescence associated vacuoles which are different from central vacuole in the tonoplast composition and pH.
29.5.3	protein.degradation.cysteine protease	m.9981	(p25777|oryb_orysa : 154.0) Oryzain beta chain precursor (EC 3.4.22.-) - Oryza sativa (Rice) & (loc_os04g57440.1 : 154.0) no description available & (at1g47128 : 143.0) cysteine proteinase precursor-like protein/ dehydration stress-responsive gene (RD21); responsive to dehydration 21 (RD21); FUNCTIONS IN: cysteine-type endopeptidase activity, cysteine-type peptidase activity; INVOLVED IN: respons…	0	FALSE	Oryzain beta chain precursor (EC 3.4.22.-)
29.5.3	protein.degradation.cysteine protease	m.111422	(loc_os02g27030.1 : 603.0) no description available & (q10716|cysp1_maize : 597.0) Cysteine proteinase 1 precursor (EC 3.4.22.-) - Zea mays (Maize) & (at4g39090 : 487.0) Similar to cysteine proteinases, induced by desiccation but not abscisic acid. Required for RRS1-R mediated resistance against Ralstonia solanacearum. Interacts with the R. solanacearum type III effector PopP2. RD19 associates wi…	1.0192	FALSE	Cysteine proteinase 1 precursor (EC 3.4.22.-)
29.5.3	protein.degradation.cysteine protease	m.65422	(loc_os01g16430.1 : 371.0) no description available & (at3g12490 : 281.0) Encodes a protein with cysteine proteinase inhibitor activity. Overexpression increases tolerance to abiotic stressors (i.e.salt,osmitic, cold stress).; cystatin B (CYSB); FUNCTIONS IN: cysteine-type endopeptidase inhibitor activity, cobalt ion binding; INVOLVED IN: response to abiotic stimulus; LOCATED IN: endomembrane sys…	1.02415	FALSE	Encodes a protein with cysteine proteinase inhibitor activity. Overexpression increases tolerance to abiotic stressors (i.e.salt,osmitic, cold stress).
29.5.3	protein.degradation.cysteine protease	m.154128	(loc_os05g24550.6 : 546.0) no description available & (at1g02305 : 455.0) Cysteine proteinases superfamily protein; FUNCTIONS IN: cysteine-type endopeptidase activity, cysteine-type peptidase activity; INVOLVED IN: proteolysis, regulation of catalytic activity; LOCATED IN: vacuole; EXPRESSED IN: 23 plant structures; EXPRESSED DURING: 15 growth stages; CONTAINS InterPro DOMAIN/s: Peptidase C1A, pa…	1.02581	FALSE	Cysteine proteinases superfamily protein
29.5.3	protein.degradation.cysteine protease	m.111429	(loc_os02g27030.1 : 639.0) no description available & (q10716|cysp1_maize : 634.0) Cysteine proteinase 1 precursor (EC 3.4.22.-) - Zea mays (Maize) & (at4g39090 : 502.0) Similar to cysteine proteinases, induced by desiccation but not abscisic acid. Required for RRS1-R mediated resistance against Ralstonia solanacearum. Interacts with the R. solanacearum type III effector PopP2. RD19 associates wi…	1.13667	FALSE	Cysteine proteinase 1 precursor (EC 3.4.22.-)
29.5.3	protein.degradation.cysteine protease	m.220450	(loc_os03g64219.1 : 386.0) no description available & (at5g04250 : 292.0) Cysteine proteinases superfamily protein; FUNCTIONS IN: cysteine-type peptidase activity; INVOLVED IN: biological_process unknown; LOCATED IN: cellular_component unknown; EXPRESSED IN: 24 plant structures; EXPRESSED DURING: 15 growth stages; CONTAINS InterPro DOMAIN/s: Ovarian tumour, otubain (InterPro:IPR003323); BEST Arab…	1.15262	FALSE	Cysteine proteinases superfamily protein
29.5.3	protein.degradation.cysteine protease	m.3177	(loc_os08g44270.1 : 230.0) no description available & (at5g50260 : 214.0) Cysteine proteinases superfamily protein; FUNCTIONS IN: cysteine-type endopeptidase activity, cysteine-type peptidase activity; INVOLVED IN: proteolysis; LOCATED IN: endomembrane system; EXPRESSED IN: 8 plant structures; EXPRESSED DURING: 4 anthesis, C globular stage, petal differentiation and expansion stage; CONTAINS Inte…	1.16293	FALSE	Cysteine proteinases superfamily protein
29.5.3	protein.degradation.cysteine protease	m.154126	(loc_os05g24550.6 : 551.0) no description available & (at4g01610 : 459.0) Cysteine proteinases superfamily protein; FUNCTIONS IN: cysteine-type endopeptidase activity, cysteine-type peptidase activity; INVOLVED IN: proteolysis, regulation of catalytic activity; LOCATED IN: vacuole; EXPRESSED IN: 22 plant structures; EXPRESSED DURING: 13 growth stages; CONTAINS InterPro DOMAIN/s: Peptidase C1A, pa…	1.38249	FALSE	Cysteine proteinases superfamily protein
29.5.3	protein.degradation.cysteine protease	m.27647	(loc_os06g38450.1 : 350.0) no description available & (at5g45890 : 228.0) Senescence-associated gene 12 (SAG12) encoding a cysteine protease influenced by cytokinin, auxin, and sugars.Localized to special vacuole found during senescence called senescence associated vacuoles which are different from central vacuole in the tonoplast composition and pH.; senescence-associated gene 12 (SAG12); CONTAI…	1.39551	FALSE	Senescence-associated gene 12 (SAG12) encoding a cysteine protease influenced by cytokinin, auxin, and sugars.Localized to special vacuole found during senescence called senescence associated vacuoles which are different from central vacuole in the tonoplast composition and pH.
29.5.3	protein.degradation.cysteine protease	m.111427	(loc_os02g27030.1 : 630.0) no description available & (q10716|cysp1_maize : 623.0) Cysteine proteinase 1 precursor (EC 3.4.22.-) - Zea mays (Maize) & (at4g39090 : 504.0) Similar to cysteine proteinases, induced by desiccation but not abscisic acid. Required for RRS1-R mediated resistance against Ralstonia solanacearum. Interacts with the R. solanacearum type III effector PopP2. RD19 associates wi…	1.39802	FALSE	Cysteine proteinase 1 precursor (EC 3.4.22.-)
29.5.3	protein.degradation.cysteine protease	m.131227	(loc_os12g01180.2 : 235.0) no description available & (at5g60190 : 122.0) Encodes a protein that can cleave residues from the C-terminus of RUB1 to prepare it for conjugation to target proteins.; Cysteine proteinases superfamily protein; FUNCTIONS IN: cysteine-type peptidase activity, NEDD8-specific protease activity; INVOLVED IN: proteolysis; LOCATED IN: cellular_component unknown; EXPRESSED IN:…	1.48674	FALSE	Encodes a protein that can cleave residues from the C-terminus of RUB1 to prepare it for conjugation to target proteins.
29.5.3	protein.degradation.cysteine protease	m.111423	(loc_os02g27030.1 : 424.0) no description available & (q10716|cysp1_maize : 416.0) Cysteine proteinase 1 precursor (EC 3.4.22.-) - Zea mays (Maize) & (at4g39090 : 331.0) Similar to cysteine proteinases, induced by desiccation but not abscisic acid. Required for RRS1-R mediated resistance against Ralstonia solanacearum. Interacts with the R. solanacearum type III effector PopP2. RD19 associates wi…	1.59725	FALSE	Cysteine proteinase 1 precursor (EC 3.4.22.-)
29.5.3	protein.degradation.cysteine protease	m.210759	(loc_os05g01810.1 : 522.0) no description available & (at4g35350 : 462.0) tracheary element vacuolar protein; xylem cysteine peptidase 1 (XCP1); FUNCTIONS IN: cysteine-type peptidase activity, cysteine-type endopeptidase activity; INVOLVED IN: proteolysis, developmental programmed cell death; LOCATED IN: plant-type vacuole; EXPRESSED IN: 20 plant structures; EXPRESSED DURING: 10 growth stages; CO…	1.77976	FALSE	tracheary element vacuolar protein
29.5.3	protein.degradation.cysteine protease	m.133996	(loc_os01g42780.1 : 252.0) no description available & (at2g27420 : 135.0) Cysteine proteinases superfamily protein; FUNCTIONS IN: cysteine-type peptidase activity, cysteine-type endopeptidase activity; INVOLVED IN: proteolysis; LOCATED IN: endomembrane system; EXPRESSED IN: 15 plant structures; EXPRESSED DURING: 10 growth stages; CONTAINS InterPro DOMAIN/s: Peptidase C1A, papain (InterPro:IPR0131…	1.82077	FALSE	Cysteine proteinases superfamily protein
29.5.3	protein.degradation.cysteine protease	m.44815	(loc_os08g44270.1 : 538.0) no description available & (at5g50260 : 470.0) Cysteine proteinases superfamily protein; FUNCTIONS IN: cysteine-type endopeptidase activity, cysteine-type peptidase activity; INVOLVED IN: proteolysis; LOCATED IN: endomembrane system; EXPRESSED IN: 8 plant structures; EXPRESSED DURING: 4 anthesis, C globular stage, petal differentiation and expansion stage; CONTAINS Inte…	1.87199	FALSE	Cysteine proteinases superfamily protein
29.5.3	protein.degradation.cysteine protease	m.100546	(loc_os01g42780.1 : 154.0) no description available & (at2g34080 : 104.0) Cysteine proteinases superfamily protein; FUNCTIONS IN: cysteine-type peptidase activity, cysteine-type endopeptidase activity; INVOLVED IN: proteolysis; LOCATED IN: endomembrane system; CONTAINS InterPro DOMAIN/s: Peptidase C1A, papain (InterPro:IPR013128), Proteinase inhibitor I29, cathepsin propeptide (InterPro:IPR013201…	1.96745	FALSE	Cysteine proteinases superfamily protein
29.5.3	protein.degradation.cysteine protease	m.96973	(p25776|orya_orysa : 717.0) Oryzain alpha chain precursor (EC 3.4.22.-) - Oryza sativa (Rice) & (at1g47128 : 596.0) cysteine proteinase precursor-like protein/ dehydration stress-responsive gene (RD21); responsive to dehydration 21 (RD21); FUNCTIONS IN: cysteine-type endopeptidase activity, cysteine-type peptidase activity; INVOLVED IN: response to water deprivation; LOCATED IN: apoplast, chlorop…	2.26009	TRUE	Oryzain alpha chain precursor (EC 3.4.22.-)
29.5.3	protein.degradation.cysteine protease	m.30423	(loc_os03g31510.1 : 125.0) no description available & (at5g47550 : 82.4) Cystatin/monellin superfamily protein; FUNCTIONS IN: cysteine-type endopeptidase inhibitor activity; INVOLVED IN: biological_process unknown; LOCATED IN: cell wall; EXPRESSED IN: 24 plant structures; EXPRESSED DURING: 15 growth stages; CONTAINS InterPro DOMAIN/s: Proteinase inhibitor I25, cystatin (InterPro:IPR000010), Prote…	2.68783	TRUE	Cystatin/monellin superfamily protein
29.5.3	protein.degradation.cysteine protease	m.106997	(p20907|cyt2_orysa : 151.0) Cysteine proteinase inhibitor 2 (Oryzacystatin-2) (Oryzacystatin II) - Oryza sativa (Rice) & (loc_os05g41460.1 : 151.0) no description available & (at3g12490 : 114.0) Encodes a protein with cysteine proteinase inhibitor activity. Overexpression increases tolerance to abiotic stressors (i.e.salt,osmitic, cold stress).; cystatin B (CYSB); FUNCTIONS IN: cysteine-type endo…	2.86412	TRUE	Cysteine proteinase inhibitor 2 (Oryzacystatin-2) (Oryzacystatin II)
29.5.3	protein.degradation.cysteine protease	m.123273	(p25777|oryb_orysa : 733.0) Oryzain beta chain precursor (EC 3.4.22.-) - Oryza sativa (Rice) & (loc_os04g57440.1 : 733.0) no description available & (at5g43060 : 535.0) Granulin repeat cysteine protease family protein; FUNCTIONS IN: cysteine-type peptidase activity, cysteine-type endopeptidase activity; INVOLVED IN: response to salt stress; LOCATED IN: vacuole; EXPRESSED IN: 24 plant structures; …	2.87305	TRUE	Oryzain beta chain precursor (EC 3.4.22.-)
29.5.3	protein.degradation.cysteine protease	m.30426	(loc_os03g31510.1 : 152.0) no description available & (at5g47550 : 99.0) Cystatin/monellin superfamily protein; FUNCTIONS IN: cysteine-type endopeptidase inhibitor activity; INVOLVED IN: biological_process unknown; LOCATED IN: cell wall; EXPRESSED IN: 24 plant structures; EXPRESSED DURING: 15 growth stages; CONTAINS InterPro DOMAIN/s: Proteinase inhibitor I25, cystatin (InterPro:IPR000010), Prote…	3.41796	TRUE	Cystatin/monellin superfamily protein
29.5.3	protein.degradation.cysteine protease	m.123138	(at3g49340 : 258.0) Cysteine proteinases superfamily protein; FUNCTIONS IN: cysteine-type endopeptidase activity, cysteine-type peptidase activity; INVOLVED IN: proteolysis; EXPRESSED IN: 10 plant structures; EXPRESSED DURING: 9 growth stages; CONTAINS InterPro DOMAIN/s: Peptidase C1A, papain (InterPro:IPR013128), Proteinase inhibitor I29, cathepsin propeptide (InterPro:IPR013201), Peptidase C1A,…	3.76789	TRUE	Cysteine proteinases superfamily protein
29.5.3	protein.degradation.cysteine protease	m.315148	(loc_os07g29760.1 : 179.0) no description available & (at3g54940 : 168.0) Papain family cysteine protease; FUNCTIONS IN: cysteine-type endopeptidase activity, cysteine-type peptidase activity; INVOLVED IN: proteolysis; LOCATED IN: endomembrane system; EXPRESSED IN: embryo, sepal, carpel; EXPRESSED DURING: 4 anthesis, C globular stage; CONTAINS InterPro DOMAIN/s: Peptidase C1A, papain (InterPro:IP…	6.27981	TRUE	Papain family cysteine protease
29.5.3	protein.degradation.cysteine protease	m.154932	(loc_os01g24600.1 : 459.0) no description available & (at5g45890 : 229.0) Senescence-associated gene 12 (SAG12) encoding a cysteine protease influenced by cytokinin, auxin, and sugars.Localized to special vacuole found during senescence called senescence associated vacuoles which are different from central vacuole in the tonoplast composition and pH.; senescence-associated gene 12 (SAG12); CONTAI…	8.08764	TRUE	Senescence-associated gene 12 (SAG12) encoding a cysteine protease influenced by cytokinin, auxin, and sugars.Localized to special vacuole found during senescence called senescence associated vacuoles which are different from central vacuole in the tonoplast composition and pH.
29.5.3	protein.degradation.cysteine protease	m.121157	(p25776|orya_orysa : 133.0) Oryzain alpha chain precursor (EC 3.4.22.-) - Oryza sativa (Rice) & (loc_os05g43230.1 : 132.0) no description available & (chl4|526247 : 128.0) no description available & (at1g47128 : 124.0) cysteine proteinase precursor-like protein/ dehydration stress-responsive gene (RD21); responsive to dehydration 21 (RD21); FUNCTIONS IN: cysteine-type endopeptidase activity, cyst…	200.954	TRUE	Oryzain alpha chain precursor (EC 3.4.22.-)
Metalloprotease
29.5.7	protein.degradation.metalloprotease	m.79277	(loc_os01g39260.1 : 111.0) no description available & (at2g26140 : 98.6) encodes an FtsH protease that is localized to the mitochondrion; FTSH protease 4 (ftsh4); FUNCTIONS IN: metallopeptidase activity, ATP-dependent peptidase activity, ATPase activity; INVOLVED IN: proteolysis, protein catabolic process; LOCATED IN: mitochondrion, plastid, membrane; EXPRESSED IN: 26 plant structures; EXPRESSED …	-5.41417	TRUE	encodes an FtsH protease that is localized to the mitochondrion
29.5.7	protein.degradation.metalloprotease	m.79280	(loc_os01g39260.1 : 142.0) no description available & (at2g26140 : 119.0) encodes an FtsH protease that is localized to the mitochondrion; FTSH protease 4 (ftsh4); FUNCTIONS IN: metallopeptidase activity, ATP-dependent peptidase activity, ATPase activity; INVOLVED IN: proteolysis, protein catabolic process; LOCATED IN: mitochondrion, plastid, membrane; EXPRESSED IN: 26 plant structures; EXPRESSED…	-5.09569	TRUE	encodes an FtsH protease that is localized to the mitochondrion
29.5.7	protein.degradation.metalloprotease	m.162439	(loc_os08g39150.1 : 885.0) no description available & (at5g35690 : 523.0) CONTAINS InterPro DOMAIN/s: WLM (InterPro:IPR013536), PUB domain (InterPro:IPR018997), PUG domain (InterPro:IPR006567); BEST Arabidopsis thaliana protein match is: zinc ion binding (TAIR:AT1G55915.1); Has 30201 Blast hits to 17322 proteins in 780 species: Archae - 12; Bacteria - 1396; Metazoa - 17338; Fungi - 3422; Plants -…	-3.10219	TRUE	CONTAINS InterPro DOMAIN/s: WLM (InterPro:IPR013536), PUB domain (InterPro:IPR018997), PUG domain (InterPro:IPR006567)
29.5.7	protein.degradation.metalloprotease	m.249631	(loc_os02g52390.1 : 1810.0) no description available & (at3g19170 : 1512.0) Zinc metalloprotease pitrilysin subfamily A. Signal peptide degrading enzyme targeted to mitochondria and chloroplasts. Expressed only in siliques and flowers; presequence protease 1 (PREP1); CONTAINS InterPro DOMAIN/s: Peptidase M16, C-terminal (InterPro:IPR007863), Peptidase M16C associated (InterPro:IPR013578), Peptida…	-3.03908	TRUE	Zinc metalloprotease pitrilysin subfamily A. Signal peptide degrading enzyme targeted to mitochondria and chloroplasts. Expressed only in siliques and flowers
29.5.7	protein.degradation.metalloprotease	m.185688	(loc_os01g39250.1 : 162.0) no description available & (at2g26140 : 158.0) encodes an FtsH protease that is localized to the mitochondrion; FTSH protease 4 (ftsh4); FUNCTIONS IN: metallopeptidase activity, ATP-dependent peptidase activity, ATPase activity; INVOLVED IN: proteolysis, protein catabolic process; LOCATED IN: mitochondrion, plastid, membrane; EXPRESSED IN: 26 plant structures; EXPRESSED…	-3.02557	TRUE	encodes an FtsH protease that is localized to the mitochondrion
29.5.7	protein.degradation.metalloprotease	m.27611	(loc_os01g62500.1 : 228.0) no description available & (at2g29080 : 219.0) encodes an FtsH protease that is localized to the mitochondrion; FTSH protease 3 (ftsh3); FUNCTIONS IN: ATP-dependent peptidase activity, ATPase activity; INVOLVED IN: proteolysis, protein catabolic process; LOCATED IN: mitochondrion, chloroplast thylakoid membrane; EXPRESSED IN: 24 plant structures; EXPRESSED DURING: 13 gr…	-2.85116	TRUE	encodes an FtsH protease that is localized to the mitochondrion
29.5.7	protein.degradation.metalloprotease	m.21073	(loc_os01g62500.1 : 776.0) no description available & (at2g29080 : 662.0) encodes an FtsH protease that is localized to the mitochondrion; FTSH protease 3 (ftsh3); FUNCTIONS IN: ATP-dependent peptidase activity, ATPase activity; INVOLVED IN: proteolysis, protein catabolic process; LOCATED IN: mitochondrion, chloroplast thylakoid membrane; EXPRESSED IN: 24 plant structures; EXPRESSED DURING: 13 gr…	-2.7878	TRUE	encodes an FtsH protease that is localized to the mitochondrion
29.5.7	protein.degradation.metalloprotease	m.303347	(loc_os01g39260.1 : 94.7) no description available & (at2g26140 : 80.1) encodes an FtsH protease that is localized to the mitochondrion; FTSH protease 4 (ftsh4); FUNCTIONS IN: metallopeptidase activity, ATP-dependent peptidase activity, ATPase activity; INVOLVED IN: proteolysis, protein catabolic process; LOCATED IN: mitochondrion, plastid, membrane; EXPRESSED IN: 26 plant structures; EXPRESSED D…	-2.7469	TRUE	encodes an FtsH protease that is localized to the mitochondrion
29.5.7	protein.degradation.metalloprotease	m.121348	(loc_os07g32590.1 : 518.0) no description available & (at1g13270 : 424.0) Encodes a methionine aminopeptidase formerly called MAP1B, renamed to MAP1C.; methionine aminopeptidase 1B (MAP1C); FUNCTIONS IN: metalloexopeptidase activity, aminopeptidase activity; INVOLVED IN: proteolysis, N-terminal protein amino acid modification; LOCATED IN: mitochondrion, chloroplast; EXPRESSED IN: 22 plant structu…	-2.74482	TRUE	Encodes a methionine aminopeptidase formerly called MAP1B, renamed to MAP1C.
29.5.7	protein.degradation.metalloprotease	m.99746	(loc_os01g39260.1 : 323.0) no description available & (at2g26140 : 253.0) encodes an FtsH protease that is localized to the mitochondrion; FTSH protease 4 (ftsh4); FUNCTIONS IN: metallopeptidase activity, ATP-dependent peptidase activity, ATPase activity; INVOLVED IN: proteolysis, protein catabolic process; LOCATED IN: mitochondrion, plastid, membrane; EXPRESSED IN: 26 plant structures; EXPRESSED…	-2.62825	TRUE	encodes an FtsH protease that is localized to the mitochondrion
29.5.7	protein.degradation.metalloprotease	m.15287	(loc_os01g57073.1 : 1706.0) no description available & (at2g41790 : 1159.0) Insulinase (Peptidase family M16) family protein; FUNCTIONS IN: metalloendopeptidase activity, zinc ion binding, catalytic activity, metal ion binding; INVOLVED IN: proteolysis; LOCATED IN: cellular_component unknown; EXPRESSED IN: 23 plant structures; EXPRESSED DURING: 13 growth stages; CONTAINS InterPro DOMAIN/s: Peptid…	-2.56782	TRUE	Insulinase (Peptidase family M16) family protein
29.5.7	protein.degradation.metalloprotease	m.267013	(loc_os01g37825.1 : 1779.0) no description available & (at5g56730 : 1305.0) Insulinase (Peptidase family M16) protein; FUNCTIONS IN: metalloendopeptidase activity, catalytic activity, zinc ion binding, metal ion binding; INVOLVED IN: proteolysis; LOCATED IN: mitochondrion, chloroplast, plastid; EXPRESSED IN: 23 plant structures; EXPRESSED DURING: 13 growth stages; CONTAINS InterPro DOMAIN/s: Pept…	-2.43288	TRUE	Insulinase (Peptidase family M16) protein
29.5.7	protein.degradation.metalloprotease	m.185686	(loc_os01g39250.1 : 210.0) no description available & (at2g26140 : 209.0) encodes an FtsH protease that is localized to the mitochondrion; FTSH protease 4 (ftsh4); FUNCTIONS IN: metallopeptidase activity, ATP-dependent peptidase activity, ATPase activity; INVOLVED IN: proteolysis, protein catabolic process; LOCATED IN: mitochondrion, plastid, membrane; EXPRESSED IN: 26 plant structures; EXPRESSED…	-2.38861	TRUE	encodes an FtsH protease that is localized to the mitochondrion
29.5.7	protein.degradation.metalloprotease	m.110316	(at2g20725 : 197.0) CAAX amino terminal protease family protein; FUNCTIONS IN: molecular_function unknown; INVOLVED IN: proteolysis; LOCATED IN: chloroplast, membrane; EXPRESSED IN: 22 plant structures; EXPRESSED DURING: 13 growth stages; CONTAINS InterPro DOMAIN/s: Abortive infection protein (InterPro:IPR003675); BEST Arabidopsis thaliana protein match is: CAAX amino terminal protease family pro…	-2.37578	TRUE	CAAX amino terminal protease family protein
29.5.7	protein.degradation.metalloprotease	m.73325	(loc_os06g12370.1 : 795.0) no description available & (at5g15250 : 760.0) Encodes an FtsH protease that is localized to the chloroplast. AtFtsH6 is involved in the degradation of both Lhcb3 and Lhcb1 during senescence and high-light acclimation.; FTSH protease 6 (FTSH6); CONTAINS InterPro DOMAIN/s: Peptidase M41, FtsH (InterPro:IPR005936), ATPase, AAA+ type, core (InterPro:IPR003593), ATPase, AAA…	-2.29306	FALSE	Encodes an FtsH protease that is localized to the chloroplast. AtFtsH6 is involved in the degradation of both Lhcb3 and Lhcb1 during senescence and high-light acclimation.
29.5.7	protein.degradation.metalloprotease	m.79194	(loc_os10g36470.2 : 749.0) no description available & (at2g45240 : 669.0) Encodes a cytoplasmic MAP1 like methionine aminopeptidase which is involved in removing the N-terminal methionine from proteins. Induced mutants using RNAi technology which knocks out both MAP1 and MAP2 like genes show abnormal development.; methionine aminopeptidase 1A (MAP1A); FUNCTIONS IN: metalloexopeptidase activity, a…	-2.28488	TRUE	Encodes a cytoplasmic MAP1 like methionine aminopeptidase which is involved in removing the N-terminal methionine from proteins. Induced mutants using RNAi technology which knocks out both MAP1 and MAP2 like genes show abnormal development.
29.5.7	protein.degradation.metalloprotease	m.150426	(loc_os01g39260.1 : 85.1) no description available & (at2g26140 : 81.6) encodes an FtsH protease that is localized to the mitochondrion; FTSH protease 4 (ftsh4); FUNCTIONS IN: metallopeptidase activity, ATP-dependent peptidase activity, ATPase activity; INVOLVED IN: proteolysis, protein catabolic process; LOCATED IN: mitochondrion, plastid, membrane; EXPRESSED IN: 26 plant structures; EXPRESSED D…	-2.27329	TRUE	encodes an FtsH protease that is localized to the mitochondrion
29.5.7	protein.degradation.metalloprotease	m.150434	(loc_os01g39260.1 : 100.0) no description available & (at2g26140 : 80.9) encodes an FtsH protease that is localized to the mitochondrion; FTSH protease 4 (ftsh4); FUNCTIONS IN: metallopeptidase activity, ATP-dependent peptidase activity, ATPase activity; INVOLVED IN: proteolysis, protein catabolic process; LOCATED IN: mitochondrion, plastid, membrane; EXPRESSED IN: 26 plant structures; EXPRESSED …	-2.25211	TRUE	encodes an FtsH protease that is localized to the mitochondrion
29.5.7	protein.degradation.metalloprotease	m.130233	(loc_os04g52100.1 : 176.0) no description available & (at1g13270 : 163.0) Encodes a methionine aminopeptidase formerly called MAP1B, renamed to MAP1C.; methionine aminopeptidase 1B (MAP1C); FUNCTIONS IN: metalloexopeptidase activity, aminopeptidase activity; INVOLVED IN: proteolysis, N-terminal protein amino acid modification; LOCATED IN: mitochondrion, chloroplast; EXPRESSED IN: 22 plant structu…	-2.19023	TRUE	Encodes a methionine aminopeptidase formerly called MAP1B, renamed to MAP1C.
29.5.7	protein.degradation.metalloprotease	m.226467	(loc_os02g52420.1 : 544.0) no description available & (at4g37040 : 457.0) encodes a methionine aminopeptidase; methionine aminopeptidase 1D (MAP1D); FUNCTIONS IN: metalloexopeptidase activity, aminopeptidase activity; INVOLVED IN: proteolysis, N-terminal protein amino acid modification; LOCATED IN: chloroplast; EXPRESSED IN: 22 plant structures; EXPRESSED DURING: 13 growth stages; CONTAINS InterP…	-2.03423	TRUE	encodes a methionine aminopeptidase
29.5.7	protein.degradation.metalloprotease	m.109442	(loc_os07g38270.1 : 1686.0) no description available & (at2g41790 : 1277.0) Insulinase (Peptidase family M16) family protein; FUNCTIONS IN: metalloendopeptidase activity, zinc ion binding, catalytic activity, metal ion binding; INVOLVED IN: proteolysis; LOCATED IN: cellular_component unknown; EXPRESSED IN: 23 plant structures; EXPRESSED DURING: 13 growth stages; CONTAINS InterPro DOMAIN/s: Peptid…	-2.01804	TRUE	Insulinase (Peptidase family M16) family protein
29.5.7	protein.degradation.metalloprotease	m.185676	(loc_os01g39260.1 : 523.0) no description available & (at2g26140 : 522.0) encodes an FtsH protease that is localized to the mitochondrion; FTSH protease 4 (ftsh4); FUNCTIONS IN: metallopeptidase activity, ATP-dependent peptidase activity, ATPase activity; INVOLVED IN: proteolysis, protein catabolic process; LOCATED IN: mitochondrion, plastid, membrane; EXPRESSED IN: 26 plant structures; EXPRESSED…	-2.01621	TRUE	encodes an FtsH protease that is localized to the mitochondrion
29.5.7	protein.degradation.metalloprotease	m.185684	(loc_os01g39250.1 : 228.0) no description available & (at2g26140 : 225.0) encodes an FtsH protease that is localized to the mitochondrion; FTSH protease 4 (ftsh4); FUNCTIONS IN: metallopeptidase activity, ATP-dependent peptidase activity, ATPase activity; INVOLVED IN: proteolysis, protein catabolic process; LOCATED IN: mitochondrion, plastid, membrane; EXPRESSED IN: 26 plant structures; EXPRESSED…	-2.00643	TRUE	encodes an FtsH protease that is localized to the mitochondrion
29.5.7	protein.degradation.metalloprotease	m.243808	(loc_os05g38400.3 : 1035.0) no description available & (at1g07510 : 947.0) encodes an FtsH protease that is localized to the mitochondrion; FTSH protease 10 (ftsh10); FUNCTIONS IN: in 6 functions; INVOLVED IN: proteolysis, protein catabolic process; LOCATED IN: mitochondrion, chloroplast thylakoid membrane, plastid; EXPRESSED IN: 25 plant structures; EXPRESSED DURING: 15 growth stages; CONTAINS I…	-1.93707	FALSE	encodes an FtsH protease that is localized to the mitochondrion
29.5.7	protein.degradation.metalloprotease	m.94540	(loc_os02g02710.1 : 687.0) no description available & (at5g42320 : 451.0) Zn-dependent exopeptidases superfamily protein; FUNCTIONS IN: metallocarboxypeptidase activity, zinc ion binding; INVOLVED IN: proteolysis; LOCATED IN: membrane; EXPRESSED IN: 22 plant structures; EXPRESSED DURING: 13 growth stages; CONTAINS InterPro DOMAIN/s: Peptidase M14, carboxypeptidase A (InterPro:IPR000834); Has 3020…	-1.92894	FALSE	Zn-dependent exopeptidases superfamily protein
29.5.7	protein.degradation.metalloprotease	m.75810	(loc_os02g43350.1 : 561.0) no description available & (at3g47060 : 495.0) encodes an FtsH protease that is localized to the chloroplast; FTSH protease 7 (ftsh7); FUNCTIONS IN: metallopeptidase activity, ATP-dependent peptidase activity, ATPase activity; INVOLVED IN: proteolysis, protein catabolic process; LOCATED IN: chloroplast, chloroplast envelope; EXPRESSED IN: 23 plant structures; EXPRESSED …	-1.92762	FALSE	encodes an FtsH protease that is localized to the chloroplast
29.5.7	protein.degradation.metalloprotease	m.274608	(loc_os12g43370.1 : 754.0) no description available & (at3g59990 : 690.0) Encodes a MAP2 like methionine aminopeptidase; methionine aminopeptidase 2B (MAP2B); FUNCTIONS IN: metalloexopeptidase activity, aminopeptidase activity; INVOLVED IN: protein processing; LOCATED IN: cytoplasm; EXPRESSED IN: 25 plant structures; EXPRESSED DURING: 13 growth stages; CONTAINS InterPro DOMAIN/s: Peptidase M24A, …	-1.89426	FALSE	Encodes a MAP2 like methionine aminopeptidase
29.5.7	protein.degradation.metalloprotease	m.187885	(loc_os06g45820.1 : 1030.0) no description available & (at2g30950 : 952.0) Metalloprotease that functions in thylakoid membrane biogenesis. Involved in the repair of PSII following damaged incurred during photoinhibition. Forms a complex with VAR1. Mutants show a variegated phenotype, which decreases during development. Transcript and protein levels increase with light intensity.; VARIEGATED 2 (V…	-1.7526	FALSE	Metalloprotease that functions in thylakoid membrane biogenesis. Involved in the repair of PSII following damaged incurred during photoinhibition. Forms a complex with VAR1. Mutants show a variegated phenotype, which decreases during development. Transcript and protein levels increase with light intensity.
29.5.7	protein.degradation.metalloprotease	m.185677	(loc_os01g39260.1 : 501.0) no description available & (at2g26140 : 499.0) encodes an FtsH protease that is localized to the mitochondrion; FTSH protease 4 (ftsh4); FUNCTIONS IN: metallopeptidase activity, ATP-dependent peptidase activity, ATPase activity; INVOLVED IN: proteolysis, protein catabolic process; LOCATED IN: mitochondrion, plastid, membrane; EXPRESSED IN: 26 plant structures; EXPRESSED…	-1.74833	FALSE	encodes an FtsH protease that is localized to the mitochondrion
29.5.7	protein.degradation.metalloprotease	m.104646	(loc_os12g37640.1 : 784.0) no description available & (at1g09300 : 548.0) Metallopeptidase M24 family protein; FUNCTIONS IN: metallopeptidase activity, manganese ion binding, metalloexopeptidase activity, aminopeptidase activity; INVOLVED IN: proteolysis, cellular process; EXPRESSED IN: 18 plant structures; EXPRESSED DURING: 10 growth stages; CONTAINS InterPro DOMAIN/s: Peptidase M24B, X-Pro dipe…	-1.70788	FALSE	Metallopeptidase M24 family protein
29.5.7	protein.degradation.metalloprotease	m.174055	(loc_os01g43150.1 : 1149.0) no description available & (at5g53170 : 988.0) encodes an FtsH protease that is localized to the chloroplast and the mitochondrion; FTSH protease 11 (FTSH11); FUNCTIONS IN: metallopeptidase activity, ATP-dependent peptidase activity, ATPase activity; INVOLVED IN: response to heat, PSII associated light-harvesting complex II catabolic process; LOCATED IN: mitochondrion,…	-1.67654	FALSE	encodes an FtsH protease that is localized to the chloroplast and the mitochondrion
29.5.7	protein.degradation.metalloprotease	m.192820	(loc_os01g39260.1 : 1062.0) no description available & (at2g26140 : 903.0) encodes an FtsH protease that is localized to the mitochondrion; FTSH protease 4 (ftsh4); FUNCTIONS IN: metallopeptidase activity, ATP-dependent peptidase activity, ATPase activity; INVOLVED IN: proteolysis, protein catabolic process; LOCATED IN: mitochondrion, plastid, membrane; EXPRESSED IN: 26 plant structures; EXPRESSE…	-1.63773	FALSE	encodes an FtsH protease that is localized to the mitochondrion
29.5.7	protein.degradation.metalloprotease	m.102939	(loc_os01g39250.1 : 250.0) no description available & (at2g26140 : 246.0) encodes an FtsH protease that is localized to the mitochondrion; FTSH protease 4 (ftsh4); FUNCTIONS IN: metallopeptidase activity, ATP-dependent peptidase activity, ATPase activity; INVOLVED IN: proteolysis, protein catabolic process; LOCATED IN: mitochondrion, plastid, membrane; EXPRESSED IN: 26 plant structures; EXPRESSED…	-1.48435	FALSE	encodes an FtsH protease that is localized to the mitochondrion
29.5.7	protein.degradation.metalloprotease	m.130238	(loc_os04g52100.1 : 103.0) no description available & (at1g13270 : 92.0) Encodes a methionine aminopeptidase formerly called MAP1B, renamed to MAP1C.; methionine aminopeptidase 1B (MAP1C); FUNCTIONS IN: metalloexopeptidase activity, aminopeptidase activity; INVOLVED IN: proteolysis, N-terminal protein amino acid modification; LOCATED IN: mitochondrion, chloroplast; EXPRESSED IN: 22 plant structur…	-1.44631	FALSE	Encodes a methionine aminopeptidase formerly called MAP1B, renamed to MAP1C.
29.5.7	protein.degradation.metalloprotease	m.81841	(loc_os04g52100.1 : 598.0) no description available & (at1g13270 : 449.0) Encodes a methionine aminopeptidase formerly called MAP1B, renamed to MAP1C.; methionine aminopeptidase 1B (MAP1C); FUNCTIONS IN: metalloexopeptidase activity, aminopeptidase activity; INVOLVED IN: proteolysis, N-terminal protein amino acid modification; LOCATED IN: mitochondrion, chloroplast; EXPRESSED IN: 22 plant structu…	-1.30472	FALSE	Encodes a methionine aminopeptidase formerly called MAP1B, renamed to MAP1C.
29.5.7	protein.degradation.metalloprotease	m.212964	(loc_os03g51920.1 : 872.0) no description available & (at1g17870 : 778.0) S2P-like putative metalloprotease, also contain transmembrane helices near their C-termini and many of them, five of seven, contain a conserved zinc-binding motif HEXXH. Homolog of EGY1. Each of the EGY1 and EGY-like proteins share two additional highly conserved motifs, the previously reported NPDG motif (aa 442454 in EGY1…	-1.2735	FALSE	S2P-like putative metalloprotease, also contain transmembrane helices near their C-termini and many of them, five of seven, contain a conserved zinc-binding motif HEXXH. Homolog of EGY1. Each of the EGY1 and EGY-like proteins share two additional highly conserved motifs, the previously reported NPDG motif (aa 442454 in EGY1, Rudner et al., 1999) and a newly defined GNLR motif (aa 171179 in EGY1).…
29.5.7	protein.degradation.metalloprotease	m.7459	(loc_os05g28950.2 : 180.0) no description available & (at2g36305 : 117.0) Encodes an endoprotease involved in the cleavage of prenylated CaaX-box proteins. In vitro, it can cleave a farnesylated tetrapeptide and it can promote membrane-localization of a farnesylated GFP:AtROP9 protein when both are expressed in yeast.; farnesylated protein-converting enzyme 2 (FACE2); CONTAINS InterPro DOMAIN/s: …	-1.24606	FALSE	Encodes an endoprotease involved in the cleavage of prenylated CaaX-box proteins. In vitro, it can cleave a farnesylated tetrapeptide and it can promote membrane-localization of a farnesylated GFP:AtROP9 protein when both are expressed in yeast.
29.5.7	protein.degradation.metalloprotease	m.42418	(loc_os01g39250.1 : 189.0) no description available & (at2g26140 : 185.0) encodes an FtsH protease that is localized to the mitochondrion; FTSH protease 4 (ftsh4); FUNCTIONS IN: metallopeptidase activity, ATP-dependent peptidase activity, ATPase activity; INVOLVED IN: proteolysis, protein catabolic process; LOCATED IN: mitochondrion, plastid, membrane; EXPRESSED IN: 26 plant structures; EXPRESSED…	-1.24459	FALSE	encodes an FtsH protease that is localized to the mitochondrion
29.5.7	protein.degradation.metalloprotease	m.85972	(loc_os02g43350.1 : 478.0) no description available & (at5g58870 : 392.0) encodes an FtsH protease that is localized to the chloroplast; FTSH protease 9 (ftsh9); FUNCTIONS IN: metallopeptidase activity, ATP-dependent peptidase activity, ATPase activity; INVOLVED IN: proteolysis, protein catabolic process; LOCATED IN: chloroplast; EXPRESSED IN: 24 plant structures; EXPRESSED DURING: 13 growth stag…	-1.22297	FALSE	encodes an FtsH protease that is localized to the chloroplast
29.5.7	protein.degradation.metalloprotease	m.99744	(loc_os01g39260.1 : 673.0) no description available & (at2g26140 : 654.0) encodes an FtsH protease that is localized to the mitochondrion; FTSH protease 4 (ftsh4); FUNCTIONS IN: metallopeptidase activity, ATP-dependent peptidase activity, ATPase activity; INVOLVED IN: proteolysis, protein catabolic process; LOCATED IN: mitochondrion, plastid, membrane; EXPRESSED IN: 26 plant structures; EXPRESSED…	-1.1869	FALSE	encodes an FtsH protease that is localized to the mitochondrion
29.5.7	protein.degradation.metalloprotease	m.130230	(loc_os07g25410.1 : 264.0) no description available & (at1g13270 : 227.0) Encodes a methionine aminopeptidase formerly called MAP1B, renamed to MAP1C.; methionine aminopeptidase 1B (MAP1C); FUNCTIONS IN: metalloexopeptidase activity, aminopeptidase activity; INVOLVED IN: proteolysis, N-terminal protein amino acid modification; LOCATED IN: mitochondrion, chloroplast; EXPRESSED IN: 22 plant structu…	-1.06831	FALSE	Encodes a methionine aminopeptidase formerly called MAP1B, renamed to MAP1C.
29.5.7	protein.degradation.metalloprotease	m.16986	(loc_os03g38230.1 : 581.0) no description available & (at1g05140 : 394.0) Peptidase M50 family protein; FUNCTIONS IN: metalloendopeptidase activity; INVOLVED IN: proteolysis; LOCATED IN: chloroplast, plastid; EXPRESSED IN: 22 plant structures; EXPRESSED DURING: 13 growth stages; CONTAINS InterPro DOMAIN/s: Peptidase M50 (InterPro:IPR008915), PDZ/DHR/GLGF (InterPro:IPR001478), Peptidase M50, putat…	-1.00793	FALSE	Peptidase M50 family protein
29.5.7	protein.degradation.metalloprotease	m.73320	(loc_os06g12370.1 : 159.0) no description available & (at5g15250 : 99.4) Encodes an FtsH protease that is localized to the chloroplast. AtFtsH6 is involved in the degradation of both Lhcb3 and Lhcb1 during senescence and high-light acclimation.; FTSH protease 6 (FTSH6); CONTAINS InterPro DOMAIN/s: Peptidase M41, FtsH (InterPro:IPR005936), ATPase, AAA+ type, core (InterPro:IPR003593), ATPase, AAA-…	0	FALSE	Encodes an FtsH protease that is localized to the chloroplast. AtFtsH6 is involved in the degradation of both Lhcb3 and Lhcb1 during senescence and high-light acclimation.
29.5.7	protein.degradation.metalloprotease	m.28856	(loc_os02g50730.1 : 369.0) no description available & (at1g70170 : 218.0) mutant has Late flowering; Early senescence; Matrix Metalloproteinase; matrix metalloproteinase (MMP); FUNCTIONS IN: metallopeptidase activity, metalloendopeptidase activity, zinc ion binding; INVOLVED IN: proteolysis, metabolic process; LOCATED IN: anchored to membrane; EXPRESSED IN: 7 plant structures; EXPRESSED DURING: L…	1.09845	FALSE	mutant has Late flowering
29.5.7	protein.degradation.metalloprotease	m.274627	(loc_os12g43370.2 : 346.0) no description available & (at3g59990 : 327.0) Encodes a MAP2 like methionine aminopeptidase; methionine aminopeptidase 2B (MAP2B); FUNCTIONS IN: metalloexopeptidase activity, aminopeptidase activity; INVOLVED IN: protein processing; LOCATED IN: cytoplasm; EXPRESSED IN: 25 plant structures; EXPRESSED DURING: 13 growth stages; CONTAINS InterPro DOMAIN/s: Peptidase M24A, …	1.14264	FALSE	Encodes a MAP2 like methionine aminopeptidase
29.5.7	protein.degradation.metalloprotease	m.193068	(q5z974|ftsh_orysa : 1050.0) Cell division protease ftsH homolog, chloroplast precursor (EC 3.4.24.-) - Oryza sativa (Rice) & (loc_os06g51029.1 : 1050.0) no description available & (at1g50250 : 977.0) encodes an FTSH protease that is localized to the chloroplast. Involved in the D1 repair cycle of Photosystem II. FtsH1 and FtsH5 are interchangeable in thylakoid membranes.; FTSH protease 1 (FTSH1)…	1.30323	FALSE	Cell division protease ftsH homolog, chloroplast precursor (EC 3.4.24.-)
29.5.7	protein.degradation.metalloprotease	m.185678	(loc_os01g39250.1 : 505.0) no description available & (at2g26140 : 498.0) encodes an FtsH protease that is localized to the mitochondrion; FTSH protease 4 (ftsh4); FUNCTIONS IN: metallopeptidase activity, ATP-dependent peptidase activity, ATPase activity; INVOLVED IN: proteolysis, protein catabolic process; LOCATED IN: mitochondrion, plastid, membrane; EXPRESSED IN: 26 plant structures; EXPRESSED…	1.39749	FALSE	encodes an FtsH protease that is localized to the mitochondrion
29.5.7	protein.degradation.metalloprotease	m.102938	(at2g26140 : 240.0) encodes an FtsH protease that is localized to the mitochondrion; FTSH protease 4 (ftsh4); FUNCTIONS IN: metallopeptidase activity, ATP-dependent peptidase activity, ATPase activity; INVOLVED IN: proteolysis, protein catabolic process; LOCATED IN: mitochondrion, plastid, membrane; EXPRESSED IN: 26 plant structures; EXPRESSED DURING: 15 growth stages; CONTAINS InterPro DOMAIN/s:…	1.68112	FALSE	encodes an FtsH protease that is localized to the mitochondrion
29.5.7	protein.degradation.metalloprotease	m.214225	(loc_os10g40830.1 : 444.0) no description available & (at4g16640 : 304.0) Matrixin family protein; FUNCTIONS IN: metallopeptidase activity, metalloendopeptidase activity, zinc ion binding; INVOLVED IN: proteolysis, metabolic process; LOCATED IN: anchored to membrane; EXPRESSED IN: 10 plant structures; EXPRESSED DURING: 4 anthesis, C globular stage, petal differentiation and expansion stage; CONTA…	2.11086	TRUE	Matrixin family protein
29.5.7	protein.degradation.metalloprotease	m.32550	(loc_os10g40830.1 : 132.0) no description available & (at4g16640 : 128.0) Matrixin family protein; FUNCTIONS IN: metallopeptidase activity, metalloendopeptidase activity, zinc ion binding; INVOLVED IN: proteolysis, metabolic process; LOCATED IN: anchored to membrane; EXPRESSED IN: 10 plant structures; EXPRESSED DURING: 4 anthesis, C globular stage, petal differentiation and expansion stage; CONTA…	2.47887	TRUE	Matrixin family protein
29.5.7	protein.degradation.metalloprotease	m.122168	(loc_os06g13180.1 : 457.0) no description available & (at1g24140 : 306.0) Matrixin family protein; FUNCTIONS IN: metallopeptidase activity, metalloendopeptidase activity, zinc ion binding; INVOLVED IN: proteolysis, metabolic process; LOCATED IN: anchored to membrane; EXPRESSED IN: 13 plant structures; EXPRESSED DURING: 7 growth stages; CONTAINS InterPro DOMAIN/s: Peptidase M10, metallopeptidase (…	14.0754	TRUE	Matrixin family protein
Serine protease
29.5.5	protein.degradation.serine protease	m.303269	(loc_os02g48180.1 : 229.0) no description available & (at3g03380 : 199.0) Encodes a putative DegP protease.; DegP protease 7 (DegP7); CONTAINS InterPro DOMAIN/s: Serine/cysteine peptidase, trypsin-like (InterPro:IPR009003), Peptidase S1C, HrtA/DegP2/Q/S (InterPro:IPR001940), PDZ/DHR/GLGF (InterPro:IPR001478); BEST Arabidopsis thaliana protein match is: unknown protein (TAIR:AT3G03370.1); Has 8327…	-7.94211	TRUE	Encodes a putative DegP protease.
29.5.5	protein.degradation.serine protease	m.20731	(loc_os01g55740.1 : 194.0) no description available & (at1g18600 : 170.0) Mitochondrion-located rhomboid-like protein; RHOMBOID-like protein 12 (RBL12); FUNCTIONS IN: serine-type endopeptidase activity; INVOLVED IN: biological_process unknown; LOCATED IN: mitochondrion; EXPRESSED IN: 22 plant structures; EXPRESSED DURING: 13 growth stages; CONTAINS InterPro DOMAIN/s: Peptidase S54, rhomboid (Inte…	-5.49379	TRUE	Mitochondrion-located rhomboid-like protein
29.5.5	protein.degradation.serine protease	m.193457	(loc_os11g24510.3 : 215.0) no description available & (at5g09640 : 118.0) encodes a serine carboxypeptidase-like (SCPL) protein. Mutants accumulate sinapoylglucose instead of sinapoylcholine, and have increased levels of choline and decreased activity of the enzyme sinapoylglucose:choline sinapoyltransferase.; serine carboxypeptidase-like 19 (SCPL19); FUNCTIONS IN: sinapoyltransferase activity, s…	-5.08829	TRUE	encodes a serine carboxypeptidase-like (SCPL) protein. Mutants accumulate sinapoylglucose instead of sinapoylcholine, and have increased levels of choline and decreased activity of the enzyme sinapoylglucose:choline sinapoyltransferase.
29.5.5	protein.degradation.serine protease	m.7565	(loc_os10g01110.1 : 409.0) no description available & (at1g33540 : 298.0) serine carboxypeptidase-like 18 (scpl18); FUNCTIONS IN: serine-type carboxypeptidase activity; INVOLVED IN: proteolysis; LOCATED IN: endomembrane system; EXPRESSED IN: root; CONTAINS InterPro DOMAIN/s: Peptidase S10, serine carboxypeptidase (InterPro:IPR001563); BEST Arabidopsis thaliana protein match is: serine carboxypept…	-4.85683	TRUE	serine carboxypeptidase-like 18 (scpl18)
29.5.5	protein.degradation.serine protease	m.201946	(loc_os11g14170.1 : 246.0) no description available & (at5g27660 : 153.0) Trypsin family protein with PDZ domain; FUNCTIONS IN: serine-type peptidase activity, catalytic activity, serine-type endopeptidase activity; INVOLVED IN: proteolysis; EXPRESSED IN: 12 plant structures; EXPRESSED DURING: 6 growth stages; CONTAINS InterPro DOMAIN/s: Serine/cysteine peptidase, trypsin-like (InterPro:IPR009003…	-4.74991	TRUE	Trypsin family protein with PDZ domain
29.5.5	protein.degradation.serine protease	m.30486	(at5g27660 : 259.0) Trypsin family protein with PDZ domain; FUNCTIONS IN: serine-type peptidase activity, catalytic activity, serine-type endopeptidase activity; INVOLVED IN: proteolysis; EXPRESSED IN: 12 plant structures; EXPRESSED DURING: 6 growth stages; CONTAINS InterPro DOMAIN/s: Serine/cysteine peptidase, trypsin-like (InterPro:IPR009003), Peptidase S1C, HrtA/DegP2/Q/S (InterPro:IPR001940),…	-4.65778	TRUE	Trypsin family protein with PDZ domain
29.5.5	protein.degradation.serine protease	m.23160	(loc_os02g48180.1 : 258.0) no description available & (at3g03380 : 248.0) Encodes a putative DegP protease.; DegP protease 7 (DegP7); CONTAINS InterPro DOMAIN/s: Serine/cysteine peptidase, trypsin-like (InterPro:IPR009003), Peptidase S1C, HrtA/DegP2/Q/S (InterPro:IPR001940), PDZ/DHR/GLGF (InterPro:IPR001478); BEST Arabidopsis thaliana protein match is: unknown protein (TAIR:AT3G03370.1); Has 8327…	-4.00297	TRUE	Encodes a putative DegP protease.
29.5.5	protein.degradation.serine protease	m.114209	(loc_os10g35130.1 : 340.0) no description available & (at3g53270 : 209.0) Small nuclear RNA activating complex (SNAPc), subunit SNAP43 protein; FUNCTIONS IN: molecular_function unknown; INVOLVED IN: biological_process unknown; LOCATED IN: cellular_component unknown; EXPRESSED IN: 22 plant structures; EXPRESSED DURING: 13 growth stages; CONTAINS InterPro DOMAIN/s: Small nuclear RNA activating comp…	-3.93523	TRUE	Small nuclear RNA activating complex (SNAPc), subunit SNAP43 protein
29.5.5	protein.degradation.serine protease	m.100985	(loc_os02g44520.1 : 2269.0) no description available & (at4g20850 : 1753.0) Tripeptidyl Peptidase II. Ser protease that assembles into a large oligomeric complex containing two proteins of 153 and 142 kD that are derived from a single TPP2 gene, with the smaller version missing part of the C-terminal end. Not essential, based on the lack of phenotype of a T-DNA disruption mutant.; tripeptidyl pep…	-3.33497	TRUE	Tripeptidyl Peptidase II. Ser protease that assembles into a large oligomeric complex containing two proteins of 153 and 142 kD that are derived from a single TPP2 gene, with the smaller version missing part of the C-terminal end. Not essential, based on the lack of phenotype of a T-DNA disruption mutant.
29.5.5	protein.degradation.serine protease	m.171340	(loc_os05g05480.1 : 1007.0) no description available & (at2g47940 : 784.0) Encodes DegP2 protease (DEGP2); nuclear gene for chloroplast product.; DEGP protease 2 (DEGP2); FUNCTIONS IN: serine-type peptidase activity, serine-type endopeptidase activity; INVOLVED IN: photosystem II repair, proteolysis; LOCATED IN: chloroplast stromal thylakoid, chloroplast thylakoid membrane, chloroplast; EXPRESSED…	-3.19316	TRUE	Encodes DegP2 protease (DEGP2)
29.5.5	protein.degradation.serine protease	m.209163	(loc_os02g48180.1 : 1918.0) no description available & (at3g03380 : 1503.0) Encodes a putative DegP protease.; DegP protease 7 (DegP7); CONTAINS InterPro DOMAIN/s: Serine/cysteine peptidase, trypsin-like (InterPro:IPR009003), Peptidase S1C, HrtA/DegP2/Q/S (InterPro:IPR001940), PDZ/DHR/GLGF (InterPro:IPR001478); BEST Arabidopsis thaliana protein match is: unknown protein (TAIR:AT3G03370.1); Has 83…	-3.14466	TRUE	Encodes a putative DegP protease.
29.5.5	protein.degradation.serine protease	m.57472	(p06293|prtz_horvu : 204.0) Protein Z (Z4) (Major endosperm albumin) - Hordeum vulgare (Barley) & (loc_os03g41438.1 : 179.0) no description available & (at1g47710 : 118.0) Serine protease inhibitor (SERPIN) family protein; FUNCTIONS IN: serine-type endopeptidase inhibitor activity, cysteine-type endopeptidase inhibitor activity; INVOLVED IN: biological_process unknown; LOCATED IN: apoplast; EXPRE…	-3.10519	FALSE	Protein Z (Z4) (Major endosperm albumin)
29.5.5	protein.degradation.serine protease	m.75044	(loc_os04g32560.2 : 307.0) no description available & (at5g50920 : 237.0) Encodes a protein that is similar to ATP-dependent Clp protease ATP-binding subunit / ClpC. Involved in protein import into the chloroplast. May provide ATP source that drives the TIC (Translocon at the Inner envelope membrane of Chloroplasts) translocation machinery.; CLPC homologue 1 (CLPC1); FUNCTIONS IN: ATP-dependent p…	-2.97769	TRUE	Encodes a protein that is similar to ATP-dependent Clp protease ATP-binding subunit / ClpC. Involved in protein import into the chloroplast. May provide ATP source that drives the TIC (Translocon at the Inner envelope membrane of Chloroplasts) translocation machinery.
29.5.5	protein.degradation.serine protease	m.299354	(loc_os04g38640.1 : 692.0) no description available & (at5g39830 : 577.0) Encodes DEG8. Forms a hexamer with DEG5 in the thylakoid lumen. Involved in the cleavage of photodamaged D2 protein of photosystem II (PSII). Recombinant DEG8 is proteolytically active toward both a model substrate (beta-casein) and photodamaged D1 protein of photosystem II.; DEG8; FUNCTIONS IN: serine-type peptidase activi…	-2.87293	TRUE	Encodes DEG8. Forms a hexamer with DEG5 in the thylakoid lumen. Involved in the cleavage of photodamaged D2 protein of photosystem II (PSII). Recombinant DEG8 is proteolytically active toward both a model substrate (beta-casein) and photodamaged D1 protein of photosystem II.
29.5.5	protein.degradation.serine protease	m.307834	(loc_os01g17070.2 : 374.0) no description available & (at5g27660 : 87.0) Trypsin family protein with PDZ domain; FUNCTIONS IN: serine-type peptidase activity, catalytic activity, serine-type endopeptidase activity; INVOLVED IN: proteolysis; EXPRESSED IN: 12 plant structures; EXPRESSED DURING: 6 growth stages; CONTAINS InterPro DOMAIN/s: Serine/cysteine peptidase, trypsin-like (InterPro:IPR009003)…	-2.86633	FALSE	Trypsin family protein with PDZ domain
29.5.5	protein.degradation.serine protease	m.300191	(loc_os04g33210.1 : 388.0) no description available & (at5g51070 : 302.0) ATP-dependent Clp protease regulatory subunit; EARLY RESPONSIVE TO DEHYDRATION 1 (ERD1); FUNCTIONS IN: nucleoside-triphosphatase activity, ATPase activity, nucleotide binding, ATP binding; INVOLVED IN: response to water deprivation; LOCATED IN: chloroplast stroma, chloroplast, chloroplast envelope; EXPRESSED IN: 22 plant st…	-2.86418	TRUE	ATP-dependent Clp protease regulatory subunit
29.5.5	protein.degradation.serine protease	m.15064	(loc_os11g31980.1 : 833.0) no description available & (at1g28110 : 688.0) serine carboxypeptidase-like 45 (SCPL45); FUNCTIONS IN: serine-type carboxypeptidase activity; INVOLVED IN: proteolysis; LOCATED IN: plant-type cell wall; EXPRESSED IN: 21 plant structures; EXPRESSED DURING: 13 growth stages; CONTAINS InterPro DOMAIN/s: Peptidase S10, serine carboxypeptidase (InterPro:IPR001563), Peptidase …	-2.77796	TRUE	serine carboxypeptidase-like 45 (SCPL45)
29.5.5	protein.degradation.serine protease	m.124444	(loc_os07g46170.1 : 454.0) no description available & (at3g07950 : 291.0) rhomboid protein-related; FUNCTIONS IN: molecular_function unknown; INVOLVED IN: biological_process unknown; LOCATED IN: endomembrane system; EXPRESSED IN: 24 plant structures; EXPRESSED DURING: 15 growth stages; CONTAINS InterPro DOMAIN/s: Protein of unknown function DUF1751, integral membrane, eukaryotic (InterPro:IPR0138…	-2.70581	TRUE	rhomboid protein-related
29.5.5	protein.degradation.serine protease	m.144062	(loc_os02g32520.2 : 846.0) no description available & (at5g51070 : 661.0) ATP-dependent Clp protease regulatory subunit; EARLY RESPONSIVE TO DEHYDRATION 1 (ERD1); FUNCTIONS IN: nucleoside-triphosphatase activity, ATPase activity, nucleotide binding, ATP binding; INVOLVED IN: response to water deprivation; LOCATED IN: chloroplast stroma, chloroplast, chloroplast envelope; EXPRESSED IN: 22 plant st…	-2.57537	TRUE	ATP-dependent Clp protease regulatory subunit
29.5.5	protein.degradation.serine protease	m.144063	(loc_os04g32560.2 : 1551.0) no description available & (p35100|clpc_pea : 1394.0) ATP-dependent Clp protease ATP-binding subunit clpC homolog, chloroplast precursor - Pisum sativum (Garden pea) & (at5g50920 : 1392.0) Encodes a protein that is similar to ATP-dependent Clp protease ATP-binding subunit / ClpC. Involved in protein import into the chloroplast. May provide ATP source that drives the TI…	-2.56646	TRUE	ATP-dependent Clp protease ATP-binding subunit clpC homolog, chloroplast precursor
29.5.5	protein.degradation.serine protease	m.201933	(loc_os11g14170.1 : 221.0) no description available & (at5g27660 : 149.0) Trypsin family protein with PDZ domain; FUNCTIONS IN: serine-type peptidase activity, catalytic activity, serine-type endopeptidase activity; INVOLVED IN: proteolysis; EXPRESSED IN: 12 plant structures; EXPRESSED DURING: 6 growth stages; CONTAINS InterPro DOMAIN/s: Serine/cysteine peptidase, trypsin-like (InterPro:IPR009003…	-2.55477	TRUE	Trypsin family protein with PDZ domain
29.5.5	protein.degradation.serine protease	m.122953	(loc_os02g50880.1 : 932.0) no description available & (at5g40200 : 826.0) Encodes a putative DegP protease.; DegP protease 9 (DegP9); FUNCTIONS IN: serine-type peptidase activity, catalytic activity, serine-type endopeptidase activity; INVOLVED IN: proteolysis; LOCATED IN: nucleolus, chloroplast; EXPRESSED IN: 24 plant structures; EXPRESSED DURING: 15 growth stages; CONTAINS InterPro DOMAIN/s: Se…	-2.45793	TRUE	Encodes a putative DegP protease.
29.5.5	protein.degradation.serine protease	m.155572	(loc_os02g19150.1 : 764.0) no description available & (at5g53350 : 601.0) CLP protease regulatory subunit CLPX mRNA, nuclear gene; CLP protease regulatory subunit X (CLPX); FUNCTIONS IN: unfolded protein binding, nucleoside-triphosphatase activity, ATPase activity, nucleotide binding, ATP binding; INVOLVED IN: protein folding; LOCATED IN: mitochondrion, mitochondrial matrix; EXPRESSED IN: 24 plan…	-2.42565	TRUE	CLP protease regulatory subunit CLPX mRNA, nuclear gene
29.5.5	protein.degradation.serine protease	m.135683	(loc_os10g36760.1 : 884.0) no description available & (at4g36195 : 626.0) Serine carboxypeptidase S28 family protein; FUNCTIONS IN: serine-type peptidase activity; INVOLVED IN: proteolysis; EXPRESSED IN: guard cell; CONTAINS InterPro DOMAIN/s: Peptidase S28 (InterPro:IPR008758); BEST Arabidopsis thaliana protein match is: Serine carboxypeptidase S28 family protein (TAIR:AT4G36190.1). & (ipr008758…	-2.41571	TRUE	Serine carboxypeptidase S28 family protein
29.5.5	protein.degradation.serine protease	m.305009	(at2g29050 : 291.0) RHOMBOID-like 1 (RBL1); FUNCTIONS IN: serine-type endopeptidase activity; LOCATED IN: Golgi apparatus; EXPRESSED IN: 20 plant structures; EXPRESSED DURING: 11 growth stages; CONTAINS InterPro DOMAIN/s: Peptidase S54, rhomboid (InterPro:IPR002610); BEST Arabidopsis thaliana protein match is: RHOMBOID-like protein 4 (TAIR:AT3G53780.2); Has 5724 Blast hits to 5720 proteins in 169…	-2.38861	TRUE	RHOMBOID-like 1 (RBL1)
29.5.5	protein.degradation.serine protease	m.122957	(loc_os06g12780.1 : 675.0) no description available & (at5g40200 : 582.0) Encodes a putative DegP protease.; DegP protease 9 (DegP9); FUNCTIONS IN: serine-type peptidase activity, catalytic activity, serine-type endopeptidase activity; INVOLVED IN: proteolysis; LOCATED IN: nucleolus, chloroplast; EXPRESSED IN: 24 plant structures; EXPRESSED DURING: 15 growth stages; CONTAINS InterPro DOMAIN/s: Se…	-2.37332	TRUE	Encodes a putative DegP protease.
29.5.5	protein.degradation.serine protease	m.107092	(loc_os04g33210.1 : 804.0) no description available & (at5g51070 : 602.0) ATP-dependent Clp protease regulatory subunit; EARLY RESPONSIVE TO DEHYDRATION 1 (ERD1); FUNCTIONS IN: nucleoside-triphosphatase activity, ATPase activity, nucleotide binding, ATP binding; INVOLVED IN: response to water deprivation; LOCATED IN: chloroplast stroma, chloroplast, chloroplast envelope; EXPRESSED IN: 22 plant st…	-2.33476	TRUE	ATP-dependent Clp protease regulatory subunit
29.5.5	protein.degradation.serine protease	m.87850	(p55748|cbp22_horvu : 883.0) Serine carboxypeptidase II-2 precursor (EC 3.4.16.6) (CP-MII.2) [Contains: Serine carboxypeptidase II-2 chain A; Serine carboxypeptidase II-2 chain B] (Fragment) - Hordeum vulgare (Barley) & (loc_os06g08720.2 : 823.0) no description available & (at4g30810 : 612.0) serine carboxypeptidase-like 29 (scpl29); FUNCTIONS IN: serine-type carboxypeptidase activity; INVOLVED I…	-2.30404	TRUE	Serine carboxypeptidase II-2 precursor (EC 3.4.16.6) (CP-MII.2) [Contains: Serine carboxypeptidase II-2 chain A
29.5.5	protein.degradation.serine protease	m.27143	(loc_os05g34460.1 : 912.0) no description available & (at5g36950 : 790.0) Encodes a putative DegP protease.; DegP protease 10 (DegP10); FUNCTIONS IN: serine-type peptidase activity, catalytic activity, serine-type endopeptidase activity; INVOLVED IN: proteolysis; EXPRESSED IN: 15 plant structures; EXPRESSED DURING: 8 growth stages; CONTAINS InterPro DOMAIN/s: Serine endopeptidase DegP2 (InterPro:…	-2.18226	TRUE	Encodes a putative DegP protease.
29.5.5	protein.degradation.serine protease	m.94461	(loc_os03g29810.1 : 413.0) no description available & (at1g11750 : 303.0) One of several nuclear-encoded ClpPs (caseinolytic protease). Contains a highly conserved catalytic triad of Ser-type proteases (Ser-His-Asp). The name reflects nomenclature described in Adam et. al (2001).; CLP protease proteolytic subunit 6 (CLPP6); FUNCTIONS IN: serine-type endopeptidase activity; INVOLVED IN: chloroplas…	-2.17517	TRUE	One of several nuclear-encoded ClpPs (caseinolytic protease). Contains a highly conserved catalytic triad of Ser-type proteases (Ser-His-Asp). The name reflects nomenclature described in Adam et. al (2001).
29.5.5	protein.degradation.serine protease	m.150158	(loc_os05g51450.1 : 530.0) no description available & (at1g49970 : 327.0) Encodes a ClpP-related sequence. Though similar to ClpP proteins, this does not contains the highly conserved catalytic triad of Ser-type proteases (Ser-His-Asp). The name reflects nomenclature described in Adam et. al (2001).; CLP protease proteolytic subunit 1 (CLPR1); FUNCTIONS IN: serine-type endopeptidase activity; INV…	-2.14856	TRUE	Encodes a ClpP-related sequence. Though similar to ClpP proteins, this does not contains the highly conserved catalytic triad of Ser-type proteases (Ser-His-Asp). The name reflects nomenclature described in Adam et. al (2001).
29.5.5	protein.degradation.serine protease	m.258721	(loc_os07g48960.1 : 1502.0) no description available & (p93648|lonh2_maize : 1476.0) Lon protease homolog 2, mitochondrial precursor (EC 3.4.21.-) - Zea mays (Maize) & (at5g26860 : 1301.0) Encodes a member of the Lon protease-like proteins (Lon1/At5g26860, Lon2/At5g47040, Lon3/At3g05780, Lon4/At3g05790). Lon is a multifunctional ATP-dependent protease which exists in bacteria, archaea and within …	-2.1305	TRUE	Lon protease homolog 2, mitochondrial precursor (EC 3.4.21.-)
29.5.5	protein.degradation.serine protease	m.76011	(loc_os11g47840.1 : 504.0) no description available & (at2g29050 : 362.0) RHOMBOID-like 1 (RBL1); FUNCTIONS IN: serine-type endopeptidase activity; LOCATED IN: Golgi apparatus; EXPRESSED IN: 20 plant structures; EXPRESSED DURING: 11 growth stages; CONTAINS InterPro DOMAIN/s: Peptidase S54, rhomboid (InterPro:IPR002610); BEST Arabidopsis thaliana protein match is: RHOMBOID-like protein 4 (TAIR:AT3…	-2.09184	TRUE	RHOMBOID-like 1 (RBL1)
29.5.5	protein.degradation.serine protease	m.122961	(loc_os06g12780.1 : 232.0) no description available & (at5g40200 : 213.0) Encodes a putative DegP protease.; DegP protease 9 (DegP9); FUNCTIONS IN: serine-type peptidase activity, catalytic activity, serine-type endopeptidase activity; INVOLVED IN: proteolysis; LOCATED IN: nucleolus, chloroplast; EXPRESSED IN: 24 plant structures; EXPRESSED DURING: 15 growth stages; CONTAINS InterPro DOMAIN/s: Se…	-2.08212	TRUE	Encodes a putative DegP protease.
29.5.5	protein.degradation.serine protease	m.40702	(loc_os03g41419.1 : 133.0) no description available & (p06293|prtz_horvu : 132.0) Protein Z (Z4) (Major endosperm albumin) - Hordeum vulgare (Barley) & (at1g47710 : 110.0) Serine protease inhibitor (SERPIN) family protein; FUNCTIONS IN: serine-type endopeptidase inhibitor activity, cysteine-type endopeptidase inhibitor activity; INVOLVED IN: biological_process unknown; LOCATED IN: apoplast; EXPRE…	-2.02113	TRUE	Protein Z (Z4) (Major endosperm albumin)
29.5.5	protein.degradation.serine protease	m.49138	(loc_os06g04530.1 : 530.0) no description available & (at1g12410 : 335.0) Encodes a ClpP-related sequence. Though similar to ClpP proteins, this does not contains the highly conserved catalytic triad of Ser-type proteases (Ser-His-Asp). The name reflects nomenclature described in Adam et. al (2001).; CLP protease proteolytic subunit 2 (CLP2); FUNCTIONS IN: serine-type endopeptidase activity; INVO…	-1.98745	FALSE	Encodes a ClpP-related sequence. Though similar to ClpP proteins, this does not contains the highly conserved catalytic triad of Ser-type proteases (Ser-His-Asp). The name reflects nomenclature described in Adam et. al (2001).
29.5.5	protein.degradation.serine protease	m.21799	(loc_os11g11500.1 : 506.0) no description available & (p06293|prtz_horvu : 243.0) Protein Z (Z4) (Major endosperm albumin) - Hordeum vulgare (Barley) & (at1g47710 : 230.0) Serine protease inhibitor (SERPIN) family protein; FUNCTIONS IN: serine-type endopeptidase inhibitor activity, cysteine-type endopeptidase inhibitor activity; INVOLVED IN: biological_process unknown; LOCATED IN: apoplast; EXPRE…	-1.97114	FALSE	Protein Z (Z4) (Major endosperm albumin)
29.5.5	protein.degradation.serine protease	m.82038	(loc_os02g55130.1 : 731.0) no description available & (at4g30610 : 625.0) Encodes a secreted glycosylated serine carboxypeptidase with broad substrate preference that is involved in brassinosteroid signalling via BRI1. It is proteolytically processed in vivo by a separate as yet unidentified protease.; BRI1 SUPPRESSOR 1 (BRS1); CONTAINS InterPro DOMAIN/s: Peptidase S10, serine carboxypeptidase (I…	-1.9706	FALSE	Encodes a secreted glycosylated serine carboxypeptidase with broad substrate preference that is involved in brassinosteroid signalling via BRI1. It is proteolytically processed in vivo by a separate as yet unidentified protease.
29.5.5	protein.degradation.serine protease	m.155448	(loc_os12g01360.1 : 791.0) no description available & (at1g07200 : 160.0) Double Clp-N motif-containing P-loop nucleoside triphosphate hydrolases superfamily protein; FUNCTIONS IN: ATP binding; INVOLVED IN: biological_process unknown; LOCATED IN: cellular_component unknown; BEST Arabidopsis thaliana protein match is: Double Clp-N motif-containing P-loop nucleoside triphosphate hydrolases superfam…	-1.95253	FALSE	Double Clp-N motif-containing P-loop nucleoside triphosphate hydrolases superfamily protein
29.5.5	protein.degradation.serine protease	m.301120	(loc_os11g24510.1 : 210.0) no description available & (at2g23010 : 151.0) serine carboxypeptidase-like 9 (SCPL9); FUNCTIONS IN: serine-type carboxypeptidase activity; INVOLVED IN: proteolysis; LOCATED IN: endomembrane system; CONTAINS InterPro DOMAIN/s: Peptidase S10, serine carboxypeptidase (InterPro:IPR001563); BEST Arabidopsis thaliana protein match is: sinapoylglucose 1 (TAIR:AT2G22990.1); Ha…	-1.93834	FALSE	serine carboxypeptidase-like 9 (SCPL9)
29.5.5	protein.degradation.serine protease	m.303134	(loc_os01g17070.2 : 409.0) no description available & (at5g27660 : 88.2) Trypsin family protein with PDZ domain; FUNCTIONS IN: serine-type peptidase activity, catalytic activity, serine-type endopeptidase activity; INVOLVED IN: proteolysis; EXPRESSED IN: 12 plant structures; EXPRESSED DURING: 6 growth stages; CONTAINS InterPro DOMAIN/s: Serine/cysteine peptidase, trypsin-like (InterPro:IPR009003)…	-1.92926	FALSE	Trypsin family protein with PDZ domain
29.5.5	protein.degradation.serine protease	m.57473	(p06293|prtz_horvu : 162.0) Protein Z (Z4) (Major endosperm albumin) - Hordeum vulgare (Barley) & (loc_os03g41438.1 : 134.0) no description available & (at1g47710 : 80.1) Serine protease inhibitor (SERPIN) family protein; FUNCTIONS IN: serine-type endopeptidase inhibitor activity, cysteine-type endopeptidase inhibitor activity; INVOLVED IN: biological_process unknown; LOCATED IN: apoplast; EXPRES…	-1.91088	FALSE	Protein Z (Z4) (Major endosperm albumin)
29.5.5	protein.degradation.serine protease	m.31132	(loc_os03g22430.1 : 435.0) no description available & (at1g09130 : 296.0) ATP-dependent caseinolytic (Clp) protease/crotonase family protein; FUNCTIONS IN: serine-type endopeptidase activity; INVOLVED IN: proteolysis; LOCATED IN: mitochondrion, chloroplast stroma; EXPRESSED IN: 24 plant structures; EXPRESSED DURING: 15 growth stages; CONTAINS InterPro DOMAIN/s: Peptidase S14, ClpP (InterPro:IPR00…	-1.88523	FALSE	ATP-dependent caseinolytic (Clp) protease/crotonase family protein
29.5.5	protein.degradation.serine protease	m.130209	(p08819|cbp2_wheat : 282.0) Serine carboxypeptidase 2 (EC 3.4.16.6) (Serine carboxypeptidase II) (Carboxypeptidase D) (CPDW-II) (CP-WII) [Contains: Serine carboxypeptidase 2 chain A (Serine carboxypeptidase II chain A); Serine carboxypeptidase 2 chain B (Serine ca & (loc_os05g18604.4 : 279.0) no description available & (at3g07990 : 236.0) serine carboxypeptidase-like 27 (SCPL27); FUNCTIONS IN: se…	-1.88359	FALSE	Serine carboxypeptidase 2 (EC 3.4.16.6) (Serine carboxypeptidase II) (Carboxypeptidase D) (CPDW-II) (CP-WII) [Contains: Serine carboxypeptidase 2 chain A (Serine carboxypeptidase II chain A)
29.5.5	protein.degradation.serine protease	m.214855	(loc_os03g41438.1 : 466.0) no description available & (p06293|prtz_horvu : 434.0) Protein Z (Z4) (Major endosperm albumin) - Hordeum vulgare (Barley) & (at1g47710 : 345.0) Serine protease inhibitor (SERPIN) family protein; FUNCTIONS IN: serine-type endopeptidase inhibitor activity, cysteine-type endopeptidase inhibitor activity; INVOLVED IN: biological_process unknown; LOCATED IN: apoplast; EXPRE…	-1.86603	FALSE	Protein Z (Z4) (Major endosperm albumin)
29.5.5	protein.degradation.serine protease	m.300458	(loc_os01g66330.1 : 737.0) no description available & (at1g33360 : 572.0) Encodes ClpX3, a subunit of the Clp protease complex.; ATP-dependent Clp protease; FUNCTIONS IN: unfolded protein binding, nucleoside-triphosphatase activity, ATPase activity, nucleotide binding, ATP binding; INVOLVED IN: protein folding; EXPRESSED IN: 23 plant structures; EXPRESSED DURING: 10 growth stages; CONTAINS InterP…	-1.85191	FALSE	Encodes ClpX3, a subunit of the Clp protease complex.
29.5.5	protein.degradation.serine protease	m.164882	(loc_os02g46260.5 : 217.0) no description available & (at3g12220 : 169.0) serine carboxypeptidase-like 16 (scpl16); FUNCTIONS IN: serine-type carboxypeptidase activity; INVOLVED IN: proteolysis; LOCATED IN: endomembrane system; CONTAINS InterPro DOMAIN/s: Peptidase S10, serine carboxypeptidase (InterPro:IPR001563); BEST Arabidopsis thaliana protein match is: serine carboxypeptidase-like 14 (TAIR:…	-1.85117	FALSE	serine carboxypeptidase-like 16 (scpl16)
29.5.5	protein.degradation.serine protease	m.141802	(loc_os05g06660.1 : 769.0) no description available & (at3g17180 : 578.0) serine carboxypeptidase-like 33 (scpl33); FUNCTIONS IN: serine-type carboxypeptidase activity; INVOLVED IN: proteolysis; LOCATED IN: endomembrane system; EXPRESSED IN: shoot apex, root, flower, stamen; EXPRESSED DURING: 4 anthesis, petal differentiation and expansion stage; CONTAINS InterPro DOMAIN/s: Peptidase S10, serine …	-1.8404	FALSE	serine carboxypeptidase-like 33 (scpl33)
29.5.5	protein.degradation.serine protease	m.47464	(loc_os05g45750.1 : 676.0) no description available & (at5g53350 : 465.0) CLP protease regulatory subunit CLPX mRNA, nuclear gene; CLP protease regulatory subunit X (CLPX); FUNCTIONS IN: unfolded protein binding, nucleoside-triphosphatase activity, ATPase activity, nucleotide binding, ATP binding; INVOLVED IN: protein folding; LOCATED IN: mitochondrion, mitochondrial matrix; EXPRESSED IN: 24 plan…	-1.83342	FALSE	CLP protease regulatory subunit CLPX mRNA, nuclear gene
29.5.5	protein.degradation.serine protease	m.241144	(loc_os04g09720.2 : 623.0) no description available & (at5g09640 : 411.0) encodes a serine carboxypeptidase-like (SCPL) protein. Mutants accumulate sinapoylglucose instead of sinapoylcholine, and have increased levels of choline and decreased activity of the enzyme sinapoylglucose:choline sinapoyltransferase.; serine carboxypeptidase-like 19 (SCPL19); FUNCTIONS IN: sinapoyltransferase activity, s…	-1.82454	FALSE	encodes a serine carboxypeptidase-like (SCPL) protein. Mutants accumulate sinapoylglucose instead of sinapoylcholine, and have increased levels of choline and decreased activity of the enzyme sinapoylglucose:choline sinapoyltransferase.
29.5.5	protein.degradation.serine protease	m.298066	(loc_os12g12850.2 : 1524.0) no description available & (at5g50920 : 1390.0) Encodes a protein that is similar to ATP-dependent Clp protease ATP-binding subunit / ClpC. Involved in protein import into the chloroplast. May provide ATP source that drives the TIC (Translocon at the Inner envelope membrane of Chloroplasts) translocation machinery.; CLPC homologue 1 (CLPC1); FUNCTIONS IN: ATP-dependent…	-1.79597	FALSE	Encodes a protein that is similar to ATP-dependent Clp protease ATP-binding subunit / ClpC. Involved in protein import into the chloroplast. May provide ATP source that drives the TIC (Translocon at the Inner envelope membrane of Chloroplasts) translocation machinery.
29.5.5	protein.degradation.serine protease	m.99042	(loc_os10g01134.1 : 530.0) no description available & (at1g73300 : 331.0) serine carboxypeptidase-like 2 (scpl2); FUNCTIONS IN: serine-type carboxypeptidase activity; INVOLVED IN: proteolysis; LOCATED IN: endomembrane system; CONTAINS InterPro DOMAIN/s: Peptidase S10, serine carboxypeptidase (InterPro:IPR001563); BEST Arabidopsis thaliana protein match is: serine carboxypeptidase-like 1 (TAIR:AT5…	-1.73717	FALSE	serine carboxypeptidase-like 2 (scpl2)
29.5.5	protein.degradation.serine protease	m.105879	(loc_os05g13370.1 : 401.0) no description available & (at5g25752 : 301.0) Chloroplast-localized rhomboid-like protein.; rhomboid-like protein 11 (RBL11); FUNCTIONS IN: serine-type endopeptidase activity; INVOLVED IN: biological_process unknown; LOCATED IN: chloroplast; CONTAINS InterPro DOMAIN/s: Peptidase S54, rhomboid (InterPro:IPR002610); BEST Arabidopsis thaliana protein match is: Rhomboid-re…	-1.70032	FALSE	Chloroplast-localized rhomboid-like protein.
29.5.5	protein.degradation.serine protease	m.125643	(loc_os11g01330.1 : 637.0) no description available & (at1g07200 : 144.0) Double Clp-N motif-containing P-loop nucleoside triphosphate hydrolases superfamily protein; FUNCTIONS IN: ATP binding; INVOLVED IN: biological_process unknown; LOCATED IN: cellular_component unknown; BEST Arabidopsis thaliana protein match is: Double Clp-N motif-containing P-loop nucleoside triphosphate hydrolases superfam…	-1.69981	FALSE	Double Clp-N motif-containing P-loop nucleoside triphosphate hydrolases superfamily protein
29.5.5	protein.degradation.serine protease	m.110801	(p07519|cbp1_horvu : 893.0) Serine carboxypeptidase 1 precursor (EC 3.4.16.5) (Serine carboxypeptidase I) (Carboxypeptidase C) (CP-MI) [Contains: Serine carboxypeptidase 1 chain A (Serine carboxypeptidase I chain A); Serine carboxypeptidase 1 chain B (Serine carbo & (loc_os12g15470.2 : 848.0) no description available & (at4g12910 : 652.0) serine carboxypeptidase-like 20 (scpl20); FUNCTIONS IN: se…	-1.69651	FALSE	Serine carboxypeptidase 1 precursor (EC 3.4.16.5) (Serine carboxypeptidase I) (Carboxypeptidase C) (CP-MI) [Contains: Serine carboxypeptidase 1 chain A (Serine carboxypeptidase I chain A)
29.5.5	protein.degradation.serine protease	m.207986	(loc_os09g36300.1 : 1499.0) no description available & (p93647|lonh1_maize : 1477.0) Lon protease homolog 1, mitochondrial precursor (EC 3.4.21.-) - Zea mays (Maize) & (at5g47040 : 1294.0) Encodes a member of the Lon protease-like proteins (Lon1/At5g26860, Lon2/At5g47040, Lon3/At3g05780, Lon4/At3g05790). Lon is a multifunctional ATP-dependent protease which exists in bacteria, archaea and within …	-1.69155	FALSE	Lon protease homolog 1, mitochondrial precursor (EC 3.4.21.-)
29.5.5	protein.degradation.serine protease	m.209169	(loc_os02g48180.1 : 627.0) no description available & (at3g03380 : 543.0) Encodes a putative DegP protease.; DegP protease 7 (DegP7); CONTAINS InterPro DOMAIN/s: Serine/cysteine peptidase, trypsin-like (InterPro:IPR009003), Peptidase S1C, HrtA/DegP2/Q/S (InterPro:IPR001940), PDZ/DHR/GLGF (InterPro:IPR001478); BEST Arabidopsis thaliana protein match is: unknown protein (TAIR:AT3G03370.1); Has 8327…	-1.68692	FALSE	Encodes a putative DegP protease.
29.5.5	protein.degradation.serine protease	m.151513	(loc_os11g12520.1 : 387.0) no description available & (p06293|prtz_horvu : 254.0) Protein Z (Z4) (Major endosperm albumin) - Hordeum vulgare (Barley) & (at1g47710 : 250.0) Serine protease inhibitor (SERPIN) family protein; FUNCTIONS IN: serine-type endopeptidase inhibitor activity, cysteine-type endopeptidase inhibitor activity; INVOLVED IN: biological_process unknown; LOCATED IN: apoplast; EXPRE…	-1.67202	FALSE	Protein Z (Z4) (Major endosperm albumin)
29.5.5	protein.degradation.serine protease	m.83252	(loc_os01g16530.1 : 369.0) no description available & (at4g17040 : 307.0) CLP protease R subunit 4 (CLPR4); FUNCTIONS IN: serine-type endopeptidase activity; INVOLVED IN: proteolysis; LOCATED IN: plastid stroma, chloroplast, chloroplast stroma, chloroplast envelope; EXPRESSED IN: 22 plant structures; EXPRESSED DURING: 13 growth stages; CONTAINS InterPro DOMAIN/s: Peptidase S14, ClpP (InterPro:IPR…	-1.63452	FALSE	CLP protease R subunit 4 (CLPR4)
29.5.5	protein.degradation.serine protease	m.152077	(p21529|cbp3_horvu : 917.0) Serine carboxypeptidase 3 precursor (EC 3.4.16.5) (Serine carboxypeptidase III) (CP-MIII) - Hordeum vulgare (Barley) & (loc_os02g02320.1 : 879.0) no description available & (at3g45010 : 654.0) serine carboxypeptidase-like 48 (scpl48); FUNCTIONS IN: serine-type carboxypeptidase activity; INVOLVED IN: proteolysis; LOCATED IN: endomembrane system; EXPRESSED IN: 24 plant s…	-1.62871	FALSE	Serine carboxypeptidase 3 precursor (EC 3.4.16.5) (Serine carboxypeptidase III) (CP-MIII)
29.5.5	protein.degradation.serine protease	m.7649	(loc_os04g25560.1 : 741.0) no description available & (p37890|cbp1_orysa : 572.0) Serine carboxypeptidase 1 precursor (EC 3.4.16.5) (Serine carboxypeptidase I) (Carboxypeptidase C) - Oryza sativa (Rice) & (at4g12910 : 531.0) serine carboxypeptidase-like 20 (scpl20); FUNCTIONS IN: serine-type carboxypeptidase activity; INVOLVED IN: proteolysis; LOCATED IN: vacuole; EXPRESSED IN: 23 plant structure…	-1.60152	FALSE	Serine carboxypeptidase 1 precursor (EC 3.4.16.5) (Serine carboxypeptidase I) (Carboxypeptidase C)
29.5.5	protein.degradation.serine protease	m.82042	(loc_os11g10750.1 : 287.0) no description available & (at5g42240 : 241.0) serine carboxypeptidase-like 42 (scpl42); FUNCTIONS IN: serine-type carboxypeptidase activity; INVOLVED IN: proteolysis; LOCATED IN: cell wall; EXPRESSED IN: 23 plant structures; EXPRESSED DURING: 13 growth stages; CONTAINS InterPro DOMAIN/s: Peptidase S10, serine carboxypeptidase (InterPro:IPR001563), Peptidase S10, serine…	-1.57874	FALSE	serine carboxypeptidase-like 42 (scpl42)
29.5.5	protein.degradation.serine protease	m.311784	(loc_os03g26930.1 : 813.0) no description available & (at4g30610 : 434.0) Encodes a secreted glycosylated serine carboxypeptidase with broad substrate preference that is involved in brassinosteroid signalling via BRI1. It is proteolytically processed in vivo by a separate as yet unidentified protease.; BRI1 SUPPRESSOR 1 (BRS1); CONTAINS InterPro DOMAIN/s: Peptidase S10, serine carboxypeptidase (I…	-1.51625	FALSE	Encodes a secreted glycosylated serine carboxypeptidase with broad substrate preference that is involved in brassinosteroid signalling via BRI1. It is proteolytically processed in vivo by a separate as yet unidentified protease.
29.5.5	protein.degradation.serine protease	m.146350	(loc_os02g57060.1 : 441.0) no description available & (at4g17740 : 438.0) Peptidase S41 family protein; FUNCTIONS IN: serine-type peptidase activity; INVOLVED IN: proteolysis, intracellular signaling pathway; LOCATED IN: thylakoid, thylakoid lumen, mitochondrion, chloroplast thylakoid lumen; EXPRESSED IN: 22 plant structures; EXPRESSED DURING: 15 growth stages; CONTAINS InterPro DOMAIN/s: Peptida…	-1.51622	FALSE	Peptidase S41 family protein
29.5.5	protein.degradation.serine protease	m.131580	(loc_os05g49380.2 : 631.0) no description available & (at3g27925 : 608.0) Encodes a DegP protease; nuclear gene encoding chloroplast-targeted protease that can degrade two lumenal proteins, plastocyanin and OE33, suggesting a role as a general-purpose protease in the thylakoid lumen. Involved in the degradation of D1 protein of PS II, hence participating in the repair of PS II damages caused by p…	-1.50112	FALSE	Encodes a DegP protease
29.5.5	protein.degradation.serine protease	m.25944	(loc_os01g61690.1 : 719.0) no description available & (at3g07990 : 607.0) serine carboxypeptidase-like 27 (SCPL27); FUNCTIONS IN: serine-type carboxypeptidase activity; INVOLVED IN: proteolysis; LOCATED IN: endomembrane system; EXPRESSED IN: 21 plant structures; EXPRESSED DURING: 13 growth stages; CONTAINS InterPro DOMAIN/s: Peptidase S10, serine carboxypeptidase (InterPro:IPR001563), Peptidase S…	-1.49396	FALSE	serine carboxypeptidase-like 27 (SCPL27)
29.5.5	protein.degradation.serine protease	m.5421	(loc_os11g11760.1 : 122.0) no description available & (at1g47710 : 110.0) Serine protease inhibitor (SERPIN) family protein; FUNCTIONS IN: serine-type endopeptidase inhibitor activity, cysteine-type endopeptidase inhibitor activity; INVOLVED IN: biological_process unknown; LOCATED IN: apoplast; EXPRESSED IN: 25 plant structures; EXPRESSED DURING: 13 growth stages; CONTAINS InterPro DOMAIN/s: Prot…	-1.43316	FALSE	Serine protease inhibitor (SERPIN) family protein
29.5.5	protein.degradation.serine protease	m.93522	(loc_os02g46260.2 : 332.0) no description available & (at5g09640 : 234.0) encodes a serine carboxypeptidase-like (SCPL) protein. Mutants accumulate sinapoylglucose instead of sinapoylcholine, and have increased levels of choline and decreased activity of the enzyme sinapoylglucose:choline sinapoyltransferase.; serine carboxypeptidase-like 19 (SCPL19); FUNCTIONS IN: sinapoyltransferase activity, s…	-1.43316	FALSE	encodes a serine carboxypeptidase-like (SCPL) protein. Mutants accumulate sinapoylglucose instead of sinapoylcholine, and have increased levels of choline and decreased activity of the enzyme sinapoylglucose:choline sinapoyltransferase.
29.5.5	protein.degradation.serine protease	m.98740	(loc_os04g32540.1 : 768.0) no description available & (at1g28110 : 680.0) serine carboxypeptidase-like 45 (SCPL45); FUNCTIONS IN: serine-type carboxypeptidase activity; INVOLVED IN: proteolysis; LOCATED IN: plant-type cell wall; EXPRESSED IN: 21 plant structures; EXPRESSED DURING: 13 growth stages; CONTAINS InterPro DOMAIN/s: Peptidase S10, serine carboxypeptidase (InterPro:IPR001563), Peptidase …	-1.41965	FALSE	serine carboxypeptidase-like 45 (SCPL45)
29.5.5	protein.degradation.serine protease	m.240173	(loc_os02g33420.1 : 565.0) no description available & (at5g50920 : 352.0) Encodes a protein that is similar to ATP-dependent Clp protease ATP-binding subunit / ClpC. Involved in protein import into the chloroplast. May provide ATP source that drives the TIC (Translocon at the Inner envelope membrane of Chloroplasts) translocation machinery.; CLPC homologue 1 (CLPC1); FUNCTIONS IN: ATP-dependent p…	-1.38161	FALSE	Encodes a protein that is similar to ATP-dependent Clp protease ATP-binding subunit / ClpC. Involved in protein import into the chloroplast. May provide ATP source that drives the TIC (Translocon at the Inner envelope membrane of Chloroplasts) translocation machinery.
29.5.5	protein.degradation.serine protease	m.301599	(loc_os11g24510.3 : 174.0) no description available & (at3g12220 : 119.0) serine carboxypeptidase-like 16 (scpl16); FUNCTIONS IN: serine-type carboxypeptidase activity; INVOLVED IN: proteolysis; LOCATED IN: endomembrane system; CONTAINS InterPro DOMAIN/s: Peptidase S10, serine carboxypeptidase (InterPro:IPR001563); BEST Arabidopsis thaliana protein match is: serine carboxypeptidase-like 14 (TAIR:…	-1.37244	FALSE	serine carboxypeptidase-like 16 (scpl16)
29.5.5	protein.degradation.serine protease	m.166325	(loc_os02g35630.1 : 931.0) no description available & (at1g33360 : 659.0) Encodes ClpX3, a subunit of the Clp protease complex.; ATP-dependent Clp protease; FUNCTIONS IN: unfolded protein binding, nucleoside-triphosphatase activity, ATPase activity, nucleotide binding, ATP binding; INVOLVED IN: protein folding; EXPRESSED IN: 23 plant structures; EXPRESSED DURING: 10 growth stages; CONTAINS InterP…	-1.36166	FALSE	Encodes ClpX3, a subunit of the Clp protease complex.
29.5.5	protein.degradation.serine protease	m.179703	(loc_os10g36780.3 : 187.0) no description available & (at2g18080 : 145.0) embryo sac development arrest 2 (EDA2); FUNCTIONS IN: serine-type peptidase activity; INVOLVED IN: proteolysis, megagametogenesis; LOCATED IN: endomembrane system; EXPRESSED IN: male gametophyte, flower, pollen tube; EXPRESSED DURING: L mature pollen stage, M germinated pollen stage, 4 anthesis; CONTAINS InterPro DOMAIN/s: …	-1.34097	FALSE	embryo sac development arrest 2 (EDA2)
29.5.5	protein.degradation.serine protease	m.54996	(loc_os11g11760.1 : 342.0) no description available & (p06293|prtz_horvu : 249.0) Protein Z (Z4) (Major endosperm albumin) - Hordeum vulgare (Barley) & (at1g47710 : 246.0) Serine protease inhibitor (SERPIN) family protein; FUNCTIONS IN: serine-type endopeptidase inhibitor activity, cysteine-type endopeptidase inhibitor activity; INVOLVED IN: biological_process unknown; LOCATED IN: apoplast; EXPRE…	-1.32292	FALSE	Protein Z (Z4) (Major endosperm albumin)
29.5.5	protein.degradation.serine protease	m.81108	(loc_os11g24510.1 : 564.0) no description available & (at5g09640 : 404.0) encodes a serine carboxypeptidase-like (SCPL) protein. Mutants accumulate sinapoylglucose instead of sinapoylcholine, and have increased levels of choline and decreased activity of the enzyme sinapoylglucose:choline sinapoyltransferase.; serine carboxypeptidase-like 19 (SCPL19); FUNCTIONS IN: sinapoyltransferase activity, s…	-1.31799	FALSE	encodes a serine carboxypeptidase-like (SCPL) protein. Mutants accumulate sinapoylglucose instead of sinapoylcholine, and have increased levels of choline and decreased activity of the enzyme sinapoylglucose:choline sinapoyltransferase.
29.5.5	protein.degradation.serine protease	m.193454	(loc_os11g24510.1 : 700.0) no description available & (at5g09640 : 424.0) encodes a serine carboxypeptidase-like (SCPL) protein. Mutants accumulate sinapoylglucose instead of sinapoylcholine, and have increased levels of choline and decreased activity of the enzyme sinapoylglucose:choline sinapoyltransferase.; serine carboxypeptidase-like 19 (SCPL19); FUNCTIONS IN: sinapoyltransferase activity, s…	-1.31212	FALSE	encodes a serine carboxypeptidase-like (SCPL) protein. Mutants accumulate sinapoylglucose instead of sinapoylcholine, and have increased levels of choline and decreased activity of the enzyme sinapoylglucose:choline sinapoyltransferase.
29.5.5	protein.degradation.serine protease	m.29117	(loc_os09g35730.1 : 446.0) no description available & (at5g07250 : 321.0) RHOMBOID-like protein 3 (RBL3); FUNCTIONS IN: serine-type endopeptidase activity; LOCATED IN: integral to membrane; EXPRESSED IN: 24 plant structures; EXPRESSED DURING: 15 growth stages; CONTAINS InterPro DOMAIN/s: Peptidase S54, rhomboid (InterPro:IPR002610); BEST Arabidopsis thaliana protein match is: RHOMBOID-like 1 (TAI…	-1.30062	FALSE	RHOMBOID-like protein 3 (RBL3)
29.5.5	protein.degradation.serine protease	m.8283	(loc_os01g06490.1 : 820.0) no description available & (p55747|cbp21_horvu : 620.0) Serine carboxypeptidase II-1 precursor (EC 3.4.16.6) (CP-MII.1) [Contains: Serine carboxypeptidase II-1 chain A; Serine carboxypeptidase II-1 chain B] (Fragment) - Hordeum vulgare (Barley) & (at2g35780 : 604.0) serine carboxypeptidase-like 26 (scpl26); FUNCTIONS IN: serine-type carboxypeptidase activity; INVOLVED I…	-1.29941	FALSE	Serine carboxypeptidase II-1 precursor (EC 3.4.16.6) (CP-MII.1) [Contains: Serine carboxypeptidase II-1 chain A
29.5.5	protein.degradation.serine protease	m.179706	(loc_os10g36780.3 : 195.0) no description available & (at2g18080 : 153.0) embryo sac development arrest 2 (EDA2); FUNCTIONS IN: serine-type peptidase activity; INVOLVED IN: proteolysis, megagametogenesis; LOCATED IN: endomembrane system; EXPRESSED IN: male gametophyte, flower, pollen tube; EXPRESSED DURING: L mature pollen stage, M germinated pollen stage, 4 anthesis; CONTAINS InterPro DOMAIN/s: …	-1.28719	FALSE	embryo sac development arrest 2 (EDA2)
29.5.5	protein.degradation.serine protease	m.82044	(loc_os11g10750.1 : 557.0) no description available & (at5g42240 : 458.0) serine carboxypeptidase-like 42 (scpl42); FUNCTIONS IN: serine-type carboxypeptidase activity; INVOLVED IN: proteolysis; LOCATED IN: cell wall; EXPRESSED IN: 23 plant structures; EXPRESSED DURING: 13 growth stages; CONTAINS InterPro DOMAIN/s: Peptidase S10, serine carboxypeptidase (InterPro:IPR001563), Peptidase S10, serine…	-1.26475	FALSE	serine carboxypeptidase-like 42 (scpl42)
29.5.5	protein.degradation.serine protease	m.75149	(loc_os03g24390.1 : 299.0) no description available & (at3g07950 : 210.0) rhomboid protein-related; FUNCTIONS IN: molecular_function unknown; INVOLVED IN: biological_process unknown; LOCATED IN: endomembrane system; EXPRESSED IN: 24 plant structures; EXPRESSED DURING: 15 growth stages; CONTAINS InterPro DOMAIN/s: Protein of unknown function DUF1751, integral membrane, eukaryotic (InterPro:IPR0138…	-1.22546	FALSE	rhomboid protein-related
29.5.5	protein.degradation.serine protease	m.221192	(loc_os01g32350.2 : 470.0) no description available & (at1g66670 : 335.0) One of several nuclear-encoded ClpPs (caseinolytic protease). Contains a highly conserved catalytic triad of Ser-type proteases (Ser-His-Asp). The name reflects nomenclature described in Adam et. al (2001).; CLP protease proteolytic subunit 3 (CLPP3); FUNCTIONS IN: serine-type endopeptidase activity; INVOLVED IN: proteolysi…	-1.22073	FALSE	One of several nuclear-encoded ClpPs (caseinolytic protease). Contains a highly conserved catalytic triad of Ser-type proteases (Ser-His-Asp). The name reflects nomenclature described in Adam et. al (2001).
29.5.5	protein.degradation.serine protease	m.130204	(p08818|cbp2_horvu : 685.0) Serine carboxypeptidase 2 precursor (EC 3.4.16.6) (Serine carboxypeptidase II) (Carboxypeptidase D) (CP-MII) [Contains: Serine carboxypeptidase 2 chain A (Serine carboxypeptidase II chain A); Serine carboxypeptidase 2 chain B (Serine ca & (loc_os05g18604.1 : 677.0) no description available & (at3g07990 : 548.0) serine carboxypeptidase-like 27 (SCPL27); FUNCTIONS IN: se…	-1.20413	FALSE	Serine carboxypeptidase 2 precursor (EC 3.4.16.6) (Serine carboxypeptidase II) (Carboxypeptidase D) (CP-MII) [Contains: Serine carboxypeptidase 2 chain A (Serine carboxypeptidase II chain A)
29.5.5	protein.degradation.serine protease	m.177071	(loc_os04g45910.1 : 663.0) no description available & (at4g17100 : 493.0) EXPRESSED IN: 23 plant structures; EXPRESSED DURING: 13 growth stages; CONTAINS InterPro DOMAIN/s: Endoribonuclease XendoU (InterPro:IPR018998). & (chl4|515635 : 252.0) no description available & (ipr018998 : 129.4228) Endoribonuclease XendoU & (reliability: 986.0) & (original description: g.177071 ORF g.177071 m.177071 typ…	-1.20268	FALSE	EXPRESSED IN: 23 plant structures
29.5.5	protein.degradation.serine protease	m.81110	(loc_os11g24510.1 : 570.0) no description available & (at5g09640 : 408.0) encodes a serine carboxypeptidase-like (SCPL) protein. Mutants accumulate sinapoylglucose instead of sinapoylcholine, and have increased levels of choline and decreased activity of the enzyme sinapoylglucose:choline sinapoyltransferase.; serine carboxypeptidase-like 19 (SCPL19); FUNCTIONS IN: sinapoyltransferase activity, s…	-1.18818	FALSE	encodes a serine carboxypeptidase-like (SCPL) protein. Mutants accumulate sinapoylglucose instead of sinapoylcholine, and have increased levels of choline and decreased activity of the enzyme sinapoylglucose:choline sinapoyltransferase.
29.5.5	protein.degradation.serine protease	m.59921	(loc_os03g41419.1 : 265.0) no description available & (p06293|prtz_horvu : 229.0) Protein Z (Z4) (Major endosperm albumin) - Hordeum vulgare (Barley) & (at1g47710 : 201.0) Serine protease inhibitor (SERPIN) family protein; FUNCTIONS IN: serine-type endopeptidase inhibitor activity, cysteine-type endopeptidase inhibitor activity; INVOLVED IN: biological_process unknown; LOCATED IN: apoplast; EXPRE…	-1.15215	FALSE	Protein Z (Z4) (Major endosperm albumin)
29.5.5	protein.degradation.serine protease	m.240105	(loc_os02g33420.1 : 538.0) no description available & (at5g50920 : 348.0) Encodes a protein that is similar to ATP-dependent Clp protease ATP-binding subunit / ClpC. Involved in protein import into the chloroplast. May provide ATP source that drives the TIC (Translocon at the Inner envelope membrane of Chloroplasts) translocation machinery.; CLPC homologue 1 (CLPC1); FUNCTIONS IN: ATP-dependent p…	-1.14653	FALSE	Encodes a protein that is similar to ATP-dependent Clp protease ATP-binding subunit / ClpC. Involved in protein import into the chloroplast. May provide ATP source that drives the TIC (Translocon at the Inner envelope membrane of Chloroplasts) translocation machinery.
29.5.5	protein.degradation.serine protease	m.51346	(loc_os07g29620.1 : 803.0) no description available & (p52712|cbpx_orysa : 748.0) Serine carboxypeptidase-like precursor (EC 3.4.16.-) - Oryza sativa (Rice) & (at3g10410 : 655.0) SERINE CARBOXYPEPTIDASE-LIKE 49 (SCPL49); FUNCTIONS IN: serine-type carboxypeptidase activity; INVOLVED IN: proteolysis; LOCATED IN: vacuole; EXPRESSED IN: 25 plant structures; EXPRESSED DURING: 15 growth stages; CONTAIN…	-1.13826	FALSE	Serine carboxypeptidase-like precursor (EC 3.4.16.-)
29.5.5	protein.degradation.serine protease	m.259217	(loc_os11g13530.1 : 194.0) no description available & (p06293|prtz_horvu : 157.0) Protein Z (Z4) (Major endosperm albumin) - Hordeum vulgare (Barley) & (at1g47710 : 156.0) Serine protease inhibitor (SERPIN) family protein; FUNCTIONS IN: serine-type endopeptidase inhibitor activity, cysteine-type endopeptidase inhibitor activity; INVOLVED IN: biological_process unknown; LOCATED IN: apoplast; EXPRE…	-1.12264	FALSE	Protein Z (Z4) (Major endosperm albumin)
29.5.5	protein.degradation.serine protease	m.93538	(loc_os02g46260.1 : 387.0) no description available & (at5g09640 : 293.0) encodes a serine carboxypeptidase-like (SCPL) protein. Mutants accumulate sinapoylglucose instead of sinapoylcholine, and have increased levels of choline and decreased activity of the enzyme sinapoylglucose:choline sinapoyltransferase.; serine carboxypeptidase-like 19 (SCPL19); FUNCTIONS IN: sinapoyltransferase activity, s…	-1.11468	FALSE	encodes a serine carboxypeptidase-like (SCPL) protein. Mutants accumulate sinapoylglucose instead of sinapoylcholine, and have increased levels of choline and decreased activity of the enzyme sinapoylglucose:choline sinapoyltransferase.
29.5.5	protein.degradation.serine protease	m.179699	(loc_os10g36780.4 : 459.0) no description available & (at4g36195 : 361.0) Serine carboxypeptidase S28 family protein; FUNCTIONS IN: serine-type peptidase activity; INVOLVED IN: proteolysis; EXPRESSED IN: guard cell; CONTAINS InterPro DOMAIN/s: Peptidase S28 (InterPro:IPR008758); BEST Arabidopsis thaliana protein match is: Serine carboxypeptidase S28 family protein (TAIR:AT4G36190.1). & (ipr008758…	-1.05727	FALSE	Serine carboxypeptidase S28 family protein
29.5.5	protein.degradation.serine protease	m.107097	(loc_os02g32520.1 : 536.0) no description available & (at5g51070 : 340.0) ATP-dependent Clp protease regulatory subunit; EARLY RESPONSIVE TO DEHYDRATION 1 (ERD1); FUNCTIONS IN: nucleoside-triphosphatase activity, ATPase activity, nucleotide binding, ATP binding; INVOLVED IN: response to water deprivation; LOCATED IN: chloroplast stroma, chloroplast, chloroplast envelope; EXPRESSED IN: 22 plant st…	-1.01445	FALSE	ATP-dependent Clp protease regulatory subunit
29.5.5	protein.degradation.serine protease	m.21645	(loc_os01g67040.2 : 448.0) no description available & (at3g59520 : 363.0) RHOMBOID-like protein 13 (RBL13); BEST Arabidopsis thaliana protein match is: RHOMBOID-like protein 15 (TAIR:AT3G58460.2); Has 1791 Blast hits to 1791 proteins in 774 species: Archae - 24; Bacteria - 1315; Metazoa - 107; Fungi - 76; Plants - 130; Viruses - 0; Other Eukaryotes - 139 (source: NCBI BLink). & (chl4|518055 : 104…	-1.01035	FALSE	RHOMBOID-like protein 13 (RBL13)
29.5.5	protein.degradation.serine protease	m.298106	(loc_os04g01300.3 : 487.0) no description available & (at3g07950 : 243.0) rhomboid protein-related; FUNCTIONS IN: molecular_function unknown; INVOLVED IN: biological_process unknown; LOCATED IN: endomembrane system; EXPRESSED IN: 24 plant structures; EXPRESSED DURING: 15 growth stages; CONTAINS InterPro DOMAIN/s: Protein of unknown function DUF1751, integral membrane, eukaryotic (InterPro:IPR0138…	-1.00558	FALSE	rhomboid protein-related
29.5.5	protein.degradation.serine protease	m.12284	(loc_os11g11760.1 : 102.0) no description available & (at1g47710 : 92.8) Serine protease inhibitor (SERPIN) family protein; FUNCTIONS IN: serine-type endopeptidase inhibitor activity, cysteine-type endopeptidase inhibitor activity; INVOLVED IN: biological_process unknown; LOCATED IN: apoplast; EXPRESSED IN: 25 plant structures; EXPRESSED DURING: 13 growth stages; CONTAINS InterPro DOMAIN/s: Prote…	0	FALSE	Serine protease inhibitor (SERPIN) family protein
29.5.5	protein.degradation.serine protease	m.12285	(loc_os11g13530.1 : 139.0) no description available & (p06293|prtz_horvu : 119.0) Protein Z (Z4) (Major endosperm albumin) - Hordeum vulgare (Barley) & (at1g47710 : 107.0) Serine protease inhibitor (SERPIN) family protein; FUNCTIONS IN: serine-type endopeptidase inhibitor activity, cysteine-type endopeptidase inhibitor activity; INVOLVED IN: biological_process unknown; LOCATED IN: apoplast; EXPRE…	0	FALSE	Protein Z (Z4) (Major endosperm albumin)
29.5.5	protein.degradation.serine protease	m.171761	(at3g10410 : 713.0) SERINE CARBOXYPEPTIDASE-LIKE 49 (SCPL49); FUNCTIONS IN: serine-type carboxypeptidase activity; INVOLVED IN: proteolysis; LOCATED IN: vacuole; EXPRESSED IN: 25 plant structures; EXPRESSED DURING: 15 growth stages; CONTAINS InterPro DOMAIN/s: Peptidase S10, serine carboxypeptidase (InterPro:IPR001563), Peptidase S10, serine carboxypeptidase, active site (InterPro:IPR018202); BES…	0	FALSE	SERINE CARBOXYPEPTIDASE-LIKE 49 (SCPL49)
29.5.5	protein.degradation.serine protease	m.19443	(loc_os10g39560.1 : 339.0) no description available & (at5g23210 : 271.0) serine carboxypeptidase-like 34 (SCPL34); FUNCTIONS IN: serine-type carboxypeptidase activity; INVOLVED IN: proteolysis; LOCATED IN: plant-type cell wall; EXPRESSED IN: 22 plant structures; EXPRESSED DURING: 13 growth stages; CONTAINS InterPro DOMAIN/s: Peptidase S10, serine carboxypeptidase (InterPro:IPR001563), Peptidase …	0	FALSE	serine carboxypeptidase-like 34 (SCPL34)
29.5.5	protein.degradation.serine protease	m.19444	(loc_os10g39560.1 : 305.0) no description available & (at5g23210 : 211.0) serine carboxypeptidase-like 34 (SCPL34); FUNCTIONS IN: serine-type carboxypeptidase activity; INVOLVED IN: proteolysis; LOCATED IN: plant-type cell wall; EXPRESSED IN: 22 plant structures; EXPRESSED DURING: 13 growth stages; CONTAINS InterPro DOMAIN/s: Peptidase S10, serine carboxypeptidase (InterPro:IPR001563), Peptidase …	0	FALSE	serine carboxypeptidase-like 34 (SCPL34)
29.5.5	protein.degradation.serine protease	m.19445	(loc_os10g39560.1 : 223.0) no description available & (at5g23210 : 202.0) serine carboxypeptidase-like 34 (SCPL34); FUNCTIONS IN: serine-type carboxypeptidase activity; INVOLVED IN: proteolysis; LOCATED IN: plant-type cell wall; EXPRESSED IN: 22 plant structures; EXPRESSED DURING: 13 growth stages; CONTAINS InterPro DOMAIN/s: Peptidase S10, serine carboxypeptidase (InterPro:IPR001563), Peptidase …	0	FALSE	serine carboxypeptidase-like 34 (SCPL34)
29.5.5	protein.degradation.serine protease	m.2637	(loc_os03g41419.1 : 133.0) no description available & (p06293|prtz_horvu : 132.0) Protein Z (Z4) (Major endosperm albumin) - Hordeum vulgare (Barley) & (at1g47710 : 102.0) Serine protease inhibitor (SERPIN) family protein; FUNCTIONS IN: serine-type endopeptidase inhibitor activity, cysteine-type endopeptidase inhibitor activity; INVOLVED IN: biological_process unknown; LOCATED IN: apoplast; EXPRE…	0	FALSE	Protein Z (Z4) (Major endosperm albumin)
29.5.5	protein.degradation.serine protease	m.309634	(loc_os02g33420.1 : 322.0) no description available & (p46523|clpa_brana : 194.0) ATP-dependent Clp protease ATP-binding subunit clpA homolog, chloroplast precursor (Fragment) - Brassica napus (Rape) & (at5g50920 : 185.0) Encodes a protein that is similar to ATP-dependent Clp protease ATP-binding subunit / ClpC. Involved in protein import into the chloroplast. May provide ATP source that drives t…	0	FALSE	ATP-dependent Clp protease ATP-binding subunit clpA homolog, chloroplast precursor (Fragment)
29.5.5	protein.degradation.serine protease	m.322311	(loc_os03g26920.1 : 154.0) no description available & (at3g07990 : 130.0) serine carboxypeptidase-like 27 (SCPL27); FUNCTIONS IN: serine-type carboxypeptidase activity; INVOLVED IN: proteolysis; LOCATED IN: endomembrane system; EXPRESSED IN: 21 plant structures; EXPRESSED DURING: 13 growth stages; CONTAINS InterPro DOMAIN/s: Peptidase S10, serine carboxypeptidase (InterPro:IPR001563), Peptidase S…	0	FALSE	serine carboxypeptidase-like 27 (SCPL27)
29.5.5	protein.degradation.serine protease	m.324060	(loc_os11g11760.1 : 114.0) no description available & (p06293|prtz_horvu : 105.0) Protein Z (Z4) (Major endosperm albumin) - Hordeum vulgare (Barley) & (at1g47710 : 99.8) Serine protease inhibitor (SERPIN) family protein; FUNCTIONS IN: serine-type endopeptidase inhibitor activity, cysteine-type endopeptidase inhibitor activity; INVOLVED IN: biological_process unknown; LOCATED IN: apoplast; EXPRES…	0	FALSE	Protein Z (Z4) (Major endosperm albumin)
29.5.5	protein.degradation.serine protease	m.326721	(at4g20850 : 187.0) Tripeptidyl Peptidase II. Ser protease that assembles into a large oligomeric complex containing two proteins of 153 and 142 kD that are derived from a single TPP2 gene, with the smaller version missing part of the C-terminal end. Not essential, based on the lack of phenotype of a T-DNA disruption mutant.; tripeptidyl peptidase ii (TPP2); FUNCTIONS IN: tripeptidyl-peptidase ac…	0	FALSE	Tripeptidyl Peptidase II. Ser protease that assembles into a large oligomeric complex containing two proteins of 153 and 142 kD that are derived from a single TPP2 gene, with the smaller version missing part of the C-terminal end. Not essential, based on the lack of phenotype of a T-DNA disruption mutant.
29.5.5	protein.degradation.serine protease	m.328300	(loc_os12g12850.2 : 129.0) no description available & (p35100|clpc_pea : 125.0) ATP-dependent Clp protease ATP-binding subunit clpC homolog, chloroplast precursor - Pisum sativum (Garden pea) & (at3g48870 : 123.0) Encodes a nuclear encoded protein with similarity to Clpa regulatory subunit of CLP protease complex. The protein is localized to the chloroplast stroma. May function redundantly with T…	0	FALSE	ATP-dependent Clp protease ATP-binding subunit clpC homolog, chloroplast precursor
29.5.5	protein.degradation.serine protease	m.329084	(p37890|cbp1_orysa : 211.0) Serine carboxypeptidase 1 precursor (EC 3.4.16.5) (Serine carboxypeptidase I) (Carboxypeptidase C) - Oryza sativa (Rice) & (loc_os12g15470.2 : 211.0) no description available & (at4g12910 : 187.0) serine carboxypeptidase-like 20 (scpl20); FUNCTIONS IN: serine-type carboxypeptidase activity; INVOLVED IN: proteolysis; LOCATED IN: vacuole; EXPRESSED IN: 23 plant structure…	0	FALSE	Serine carboxypeptidase 1 precursor (EC 3.4.16.5) (Serine carboxypeptidase I) (Carboxypeptidase C)
29.5.5	protein.degradation.serine protease	m.329890	(at5g50920 : 170.0) Encodes a protein that is similar to ATP-dependent Clp protease ATP-binding subunit / ClpC. Involved in protein import into the chloroplast. May provide ATP source that drives the TIC (Translocon at the Inner envelope membrane of Chloroplasts) translocation machinery.; CLPC homologue 1 (CLPC1); FUNCTIONS IN: ATP-dependent peptidase activity, ATPase activity, ATP binding; INVOL…	0	FALSE	Encodes a protein that is similar to ATP-dependent Clp protease ATP-binding subunit / ClpC. Involved in protein import into the chloroplast. May provide ATP source that drives the TIC (Translocon at the Inner envelope membrane of Chloroplasts) translocation machinery.
29.5.5	protein.degradation.serine protease	m.330575	(at3g10410 : 99.0) SERINE CARBOXYPEPTIDASE-LIKE 49 (SCPL49); FUNCTIONS IN: serine-type carboxypeptidase activity; INVOLVED IN: proteolysis; LOCATED IN: vacuole; EXPRESSED IN: 25 plant structures; EXPRESSED DURING: 15 growth stages; CONTAINS InterPro DOMAIN/s: Peptidase S10, serine carboxypeptidase (InterPro:IPR001563), Peptidase S10, serine carboxypeptidase, active site (InterPro:IPR018202); BEST…	0	FALSE	SERINE CARBOXYPEPTIDASE-LIKE 49 (SCPL49)
29.5.5	protein.degradation.serine protease	m.46646	(at3g45010 : 184.0) serine carboxypeptidase-like 48 (scpl48); FUNCTIONS IN: serine-type carboxypeptidase activity; INVOLVED IN: proteolysis; LOCATED IN: endomembrane system; EXPRESSED IN: 24 plant structures; EXPRESSED DURING: 13 growth stages; CONTAINS InterPro DOMAIN/s: Peptidase S10, serine carboxypeptidase (InterPro:IPR001563), Peptidase S10, serine carboxypeptidase, active site (InterPro:IPR…	0	FALSE	serine carboxypeptidase-like 48 (scpl48)
29.5.5	protein.degradation.serine protease	m.4690	(p11515|cbp3_wheat : 183.0) Serine carboxypeptidase 3 precursor (EC 3.4.16.5) (Serine carboxypeptidase III) (CP-WIII) - Triticum aestivum (Wheat) & (loc_os02g02320.1 : 180.0) no description available & (at3g10410 : 170.0) SERINE CARBOXYPEPTIDASE-LIKE 49 (SCPL49); FUNCTIONS IN: serine-type carboxypeptidase activity; INVOLVED IN: proteolysis; LOCATED IN: vacuole; EXPRESSED IN: 25 plant structures; …	0	FALSE	Serine carboxypeptidase 3 precursor (EC 3.4.16.5) (Serine carboxypeptidase III) (CP-WIII)
29.5.5	protein.degradation.serine protease	m.5190	(p21529|cbp3_horvu : 191.0) Serine carboxypeptidase 3 precursor (EC 3.4.16.5) (Serine carboxypeptidase III) (CP-MIII) - Hordeum vulgare (Barley) & (loc_os02g02320.1 : 191.0) no description available & (at3g45010 : 189.0) serine carboxypeptidase-like 48 (scpl48); FUNCTIONS IN: serine-type carboxypeptidase activity; INVOLVED IN: proteolysis; LOCATED IN: endomembrane system; EXPRESSED IN: 24 plant s…	0	FALSE	Serine carboxypeptidase 3 precursor (EC 3.4.16.5) (Serine carboxypeptidase III) (CP-MIII)
29.5.5	protein.degradation.serine protease	m.54999	(loc_os11g11760.1 : 271.0) no description available & (at1g47710 : 200.0) Serine protease inhibitor (SERPIN) family protein; FUNCTIONS IN: serine-type endopeptidase inhibitor activity, cysteine-type endopeptidase inhibitor activity; INVOLVED IN: biological_process unknown; LOCATED IN: apoplast; EXPRESSED IN: 25 plant structures; EXPRESSED DURING: 13 growth stages; CONTAINS InterPro DOMAIN/s: Prot…	0	FALSE	Serine protease inhibitor (SERPIN) family protein
29.5.5	protein.degradation.serine protease	m.8491	(loc_os11g16590.1 : 172.0) no description available & (at3g48870 : 162.0) Encodes a nuclear encoded protein with similarity to Clpa regulatory subunit of CLP protease complex. The protein is localized to the chloroplast stroma. May function redundantly with TIC complex in chloroplast protein import.; HSP93-III; FUNCTIONS IN: in 6 functions; INVOLVED IN: protein import into chloroplast stroma, chl…	0	FALSE	Encodes a nuclear encoded protein with similarity to Clpa regulatory subunit of CLP protease complex. The protein is localized to the chloroplast stroma. May function redundantly with TIC complex in chloroplast protein import.
29.5.5	protein.degradation.serine protease	m.93494	(loc_os02g46260.5 : 147.0) no description available & (at5g09640 : 108.0) encodes a serine carboxypeptidase-like (SCPL) protein. Mutants accumulate sinapoylglucose instead of sinapoylcholine, and have increased levels of choline and decreased activity of the enzyme sinapoylglucose:choline sinapoyltransferase.; serine carboxypeptidase-like 19 (SCPL19); FUNCTIONS IN: sinapoyltransferase activity, s…	0	FALSE	encodes a serine carboxypeptidase-like (SCPL) protein. Mutants accumulate sinapoylglucose instead of sinapoylcholine, and have increased levels of choline and decreased activity of the enzyme sinapoylglucose:choline sinapoyltransferase.
29.5.5	protein.degradation.serine protease	m.9887	(loc_os11g11720.1 : 390.0) no description available & (p06293|prtz_horvu : 271.0) Protein Z (Z4) (Major endosperm albumin) - Hordeum vulgare (Barley) & (at1g47710 : 259.0) Serine protease inhibitor (SERPIN) family protein; FUNCTIONS IN: serine-type endopeptidase inhibitor activity, cysteine-type endopeptidase inhibitor activity; INVOLVED IN: biological_process unknown; LOCATED IN: apoplast; EXPRE…	1.0289	FALSE	Protein Z (Z4) (Major endosperm albumin)
29.5.5	protein.degradation.serine protease	m.195804	(loc_os01g55740.1 : 244.0) no description available & (at1g18600 : 179.0) Mitochondrion-located rhomboid-like protein; RHOMBOID-like protein 12 (RBL12); FUNCTIONS IN: serine-type endopeptidase activity; INVOLVED IN: biological_process unknown; LOCATED IN: mitochondrion; EXPRESSED IN: 22 plant structures; EXPRESSED DURING: 13 growth stages; CONTAINS InterPro DOMAIN/s: Peptidase S54, rhomboid (Inte…	1.04177	FALSE	Mitochondrion-located rhomboid-like protein
29.5.5	protein.degradation.serine protease	m.316950	(loc_os03g09190.1 : 548.0) no description available & (p52711|cbp23_horvu : 363.0) Serine carboxypeptidase II-3 precursor (EC 3.4.16.6) (CP-MII.3) [Contains: Serine carboxypeptidase II-3 chain A; Serine carboxypeptidase II-3 chain B] - Hordeum vulgare (Barley) & (at2g35780 : 349.0) serine carboxypeptidase-like 26 (scpl26); FUNCTIONS IN: serine-type carboxypeptidase activity; INVOLVED IN: proteoly…	1.04664	FALSE	Serine carboxypeptidase II-3 precursor (EC 3.4.16.6) (CP-MII.3) [Contains: Serine carboxypeptidase II-3 chain A
29.5.5	protein.degradation.serine protease	m.109792	(loc_os03g19510.1 : 449.0) no description available & (at1g02560 : 386.0) One of several nuclear-encoded ClpPs (caseinolytic protease). Contains a highly conserved catalytic triad of Ser-type proteases (Ser-His-Asp). The name reflects nomenclature described in Adam et. al (2001).; nuclear encoded CLP protease 5 (CLPP5); FUNCTIONS IN: serine-type endopeptidase activity; INVOLVED IN: peptidyl-cyste…	1.09608	FALSE	One of several nuclear-encoded ClpPs (caseinolytic protease). Contains a highly conserved catalytic triad of Ser-type proteases (Ser-His-Asp). The name reflects nomenclature described in Adam et. al (2001).
29.5.5	protein.degradation.serine protease	m.121189	(loc_os09g35730.1 : 440.0) no description available & (at5g07250 : 320.0) RHOMBOID-like protein 3 (RBL3); FUNCTIONS IN: serine-type endopeptidase activity; LOCATED IN: integral to membrane; EXPRESSED IN: 24 plant structures; EXPRESSED DURING: 15 growth stages; CONTAINS InterPro DOMAIN/s: Peptidase S54, rhomboid (InterPro:IPR002610); BEST Arabidopsis thaliana protein match is: RHOMBOID-like 1 (TAI…	1.12168	FALSE	RHOMBOID-like protein 3 (RBL3)
29.5.5	protein.degradation.serine protease	m.160361	(loc_os11g12520.1 : 251.0) no description available & (p06293|prtz_horvu : 226.0) Protein Z (Z4) (Major endosperm albumin) - Hordeum vulgare (Barley) & (at2g25240 : 215.0) Serine protease inhibitor (SERPIN) family protein; FUNCTIONS IN: serine-type endopeptidase inhibitor activity; INVOLVED IN: biological_process unknown; LOCATED IN: cellular_component unknown; CONTAINS InterPro DOMAIN/s: Proteas…	1.15764	FALSE	Protein Z (Z4) (Major endosperm albumin)
29.5.5	protein.degradation.serine protease	m.146346	(at4g17740 : 178.0) Peptidase S41 family protein; FUNCTIONS IN: serine-type peptidase activity; INVOLVED IN: proteolysis, intracellular signaling pathway; LOCATED IN: thylakoid, thylakoid lumen, mitochondrion, chloroplast thylakoid lumen; EXPRESSED IN: 22 plant structures; EXPRESSED DURING: 15 growth stages; CONTAINS InterPro DOMAIN/s: Peptidase S41 (InterPro:IPR005151), PDZ/DHR/GLGF (InterPro:IP…	1.1733	FALSE	Peptidase S41 family protein
29.5.5	protein.degradation.serine protease	m.76914	(loc_os05g50580.1 : 127.0) no description available & (at1g15000 : 99.8) serine carboxypeptidase-like 50 (scpl50); FUNCTIONS IN: serine-type carboxypeptidase activity; INVOLVED IN: proteolysis; LOCATED IN: vacuole; EXPRESSED IN: 22 plant structures; EXPRESSED DURING: 13 growth stages; CONTAINS InterPro DOMAIN/s: Peptidase S10, serine carboxypeptidase (InterPro:IPR001563), Peptidase S10, serine ca…	1.18315	FALSE	serine carboxypeptidase-like 50 (scpl50)
29.5.5	protein.degradation.serine protease	m.60892	(at5g08260 : 212.0) serine carboxypeptidase-like 35 (scpl35); FUNCTIONS IN: serine-type carboxypeptidase activity; INVOLVED IN: proteolysis; LOCATED IN: endomembrane system; EXPRESSED IN: 22 plant structures; EXPRESSED DURING: 13 growth stages; CONTAINS InterPro DOMAIN/s: Peptidase S10, serine carboxypeptidase (InterPro:IPR001563), Peptidase S10, serine carboxypeptidase, active site (InterPro:IPR…	1.20288	FALSE	serine carboxypeptidase-like 35 (scpl35)
29.5.5	protein.degradation.serine protease	m.193133	(p52711|cbp23_horvu : 857.0) Serine carboxypeptidase II-3 precursor (EC 3.4.16.6) (CP-MII.3) [Contains: Serine carboxypeptidase II-3 chain A; Serine carboxypeptidase II-3 chain B] - Hordeum vulgare (Barley) & (loc_os07g46350.1 : 772.0) no description available & (at3g63470 : 516.0) serine carboxypeptidase-like 40 (scpl40); FUNCTIONS IN: serine-type carboxypeptidase activity; INVOLVED IN: proteoly…	1.3043	FALSE	Serine carboxypeptidase II-3 precursor (EC 3.4.16.6) (CP-MII.3) [Contains: Serine carboxypeptidase II-3 chain A
29.5.5	protein.degradation.serine protease	m.19276	(loc_os11g27264.2 : 211.0) no description available & (at3g10450 : 174.0) serine carboxypeptidase-like 7 (SCPL7); FUNCTIONS IN: serine-type carboxypeptidase activity; INVOLVED IN: proteolysis; EXPRESSED IN: 18 plant structures; EXPRESSED DURING: 11 growth stages; CONTAINS InterPro DOMAIN/s: Peptidase S10, serine carboxypeptidase (InterPro:IPR001563); BEST Arabidopsis thaliana protein match is: se…	1.3432	FALSE	serine carboxypeptidase-like 7 (SCPL7)
29.5.5	protein.degradation.serine protease	m.19275	(loc_os11g27329.1 : 392.0) no description available & (at1g33540 : 274.0) serine carboxypeptidase-like 18 (scpl18); FUNCTIONS IN: serine-type carboxypeptidase activity; INVOLVED IN: proteolysis; LOCATED IN: endomembrane system; EXPRESSED IN: root; CONTAINS InterPro DOMAIN/s: Peptidase S10, serine carboxypeptidase (InterPro:IPR001563); BEST Arabidopsis thaliana protein match is: serine carboxypept…	1.35132	FALSE	serine carboxypeptidase-like 18 (scpl18)
29.5.5	protein.degradation.serine protease	m.130207	(loc_os05g18604.4 : 381.0) no description available & (p08818|cbp2_horvu : 371.0) Serine carboxypeptidase 2 precursor (EC 3.4.16.6) (Serine carboxypeptidase II) (Carboxypeptidase D) (CP-MII) [Contains: Serine carboxypeptidase 2 chain A (Serine carboxypeptidase II chain A); Serine carboxypeptidase 2 chain B (Serine ca & (at3g07990 : 307.0) serine carboxypeptidase-like 27 (SCPL27); FUNCTIONS IN: se…	1.35279	FALSE	Serine carboxypeptidase 2 precursor (EC 3.4.16.6) (Serine carboxypeptidase II) (Carboxypeptidase D) (CP-MII) [Contains: Serine carboxypeptidase 2 chain A (Serine carboxypeptidase II chain A)
29.5.5	protein.degradation.serine protease	m.12259	(loc_os01g55740.1 : 151.0) no description available & (at1g18600 : 139.0) Mitochondrion-located rhomboid-like protein; RHOMBOID-like protein 12 (RBL12); FUNCTIONS IN: serine-type endopeptidase activity; INVOLVED IN: biological_process unknown; LOCATED IN: mitochondrion; EXPRESSED IN: 22 plant structures; EXPRESSED DURING: 13 growth stages; CONTAINS InterPro DOMAIN/s: Peptidase S54, rhomboid (Inte…	1.39551	FALSE	Mitochondrion-located rhomboid-like protein
29.5.5	protein.degradation.serine protease	m.164912	(loc_os02g46260.1 : 545.0) no description available & (at5g09640 : 421.0) encodes a serine carboxypeptidase-like (SCPL) protein. Mutants accumulate sinapoylglucose instead of sinapoylcholine, and have increased levels of choline and decreased activity of the enzyme sinapoylglucose:choline sinapoyltransferase.; serine carboxypeptidase-like 19 (SCPL19); FUNCTIONS IN: sinapoyltransferase activity, s…	1.44882	FALSE	encodes a serine carboxypeptidase-like (SCPL) protein. Mutants accumulate sinapoylglucose instead of sinapoylcholine, and have increased levels of choline and decreased activity of the enzyme sinapoylglucose:choline sinapoyltransferase.
29.5.5	protein.degradation.serine protease	m.87575	(loc_os04g48130.1 : 395.0) no description available & (at5g07250 : 270.0) RHOMBOID-like protein 3 (RBL3); FUNCTIONS IN: serine-type endopeptidase activity; LOCATED IN: integral to membrane; EXPRESSED IN: 24 plant structures; EXPRESSED DURING: 15 growth stages; CONTAINS InterPro DOMAIN/s: Peptidase S54, rhomboid (InterPro:IPR002610); BEST Arabidopsis thaliana protein match is: RHOMBOID-like 1 (TAI…	1.50626	FALSE	RHOMBOID-like protein 3 (RBL3)
29.5.5	protein.degradation.serine protease	m.87302	(loc_os10g43050.1 : 388.0) no description available & (at5g45390 : 315.0) One of several nuclear-encoded ClpPs (caseinolytic protease). Contains a highly conserved catalytic triad of Ser-type proteases (Ser-His-Asp). The name reflects nomenclature described in Adam et. al (2001).; CLP protease P4 (CLPP4); FUNCTIONS IN: serine-type endopeptidase activity; INVOLVED IN: chloroplast organization, reg…	1.50771	FALSE	One of several nuclear-encoded ClpPs (caseinolytic protease). Contains a highly conserved catalytic triad of Ser-type proteases (Ser-His-Asp). The name reflects nomenclature described in Adam et. al (2001).
29.5.5	protein.degradation.serine protease	m.144420	(loc_os02g42310.1 : 743.0) no description available & (at5g23210 : 554.0) serine carboxypeptidase-like 34 (SCPL34); FUNCTIONS IN: serine-type carboxypeptidase activity; INVOLVED IN: proteolysis; LOCATED IN: plant-type cell wall; EXPRESSED IN: 22 plant structures; EXPRESSED DURING: 13 growth stages; CONTAINS InterPro DOMAIN/s: Peptidase S10, serine carboxypeptidase (InterPro:IPR001563), Peptidase …	1.53084	FALSE	serine carboxypeptidase-like 34 (SCPL34)
29.5.5	protein.degradation.serine protease	m.69458	(loc_os03g24390.1 : 121.0) no description available & (at3g07950 : 93.6) rhomboid protein-related; FUNCTIONS IN: molecular_function unknown; INVOLVED IN: biological_process unknown; LOCATED IN: endomembrane system; EXPRESSED IN: 24 plant structures; EXPRESSED DURING: 15 growth stages; CONTAINS InterPro DOMAIN/s: Protein of unknown function DUF1751, integral membrane, eukaryotic (InterPro:IPR01386…	1.54241	FALSE	rhomboid protein-related
29.5.5	protein.degradation.serine protease	m.168699	(loc_os01g16200.1 : 422.0) no description available & (at1g47710 : 202.0) Serine protease inhibitor (SERPIN) family protein; FUNCTIONS IN: serine-type endopeptidase inhibitor activity, cysteine-type endopeptidase inhibitor activity; INVOLVED IN: biological_process unknown; LOCATED IN: apoplast; EXPRESSED IN: 25 plant structures; EXPRESSED DURING: 13 growth stages; CONTAINS InterPro DOMAIN/s: Prot…	1.56995	FALSE	Serine protease inhibitor (SERPIN) family protein
29.5.5	protein.degradation.serine protease	m.81017	(loc_os02g42290.2 : 360.0) no description available & (at5g23140 : 244.0) One of several nuclear-encoded ClpPs (caseinolytic protease). Contains a highly conserved catalytic triad of Ser-type proteases (Ser-His-Asp). The name reflects nomenclature described in Adam et. al (2001).; nuclear-encoded CLP protease P7 (NCLPP7); FUNCTIONS IN: cobalt ion binding, zinc ion binding; INVOLVED IN: proteolysi…	1.59084	FALSE	One of several nuclear-encoded ClpPs (caseinolytic protease). Contains a highly conserved catalytic triad of Ser-type proteases (Ser-His-Asp). The name reflects nomenclature described in Adam et. al (2001).
29.5.5	protein.degradation.serine protease	m.168668	(loc_os01g16200.1 : 459.0) no description available & (at1g47710 : 224.0) Serine protease inhibitor (SERPIN) family protein; FUNCTIONS IN: serine-type endopeptidase inhibitor activity, cysteine-type endopeptidase inhibitor activity; INVOLVED IN: biological_process unknown; LOCATED IN: apoplast; EXPRESSED IN: 25 plant structures; EXPRESSED DURING: 13 growth stages; CONTAINS InterPro DOMAIN/s: Prot…	1.65258	FALSE	Serine protease inhibitor (SERPIN) family protein
29.5.5	protein.degradation.serine protease	m.301473	(loc_os02g50880.1 : 165.0) no description available & (at5g40200 : 126.0) Encodes a putative DegP protease.; DegP protease 9 (DegP9); FUNCTIONS IN: serine-type peptidase activity, catalytic activity, serine-type endopeptidase activity; INVOLVED IN: proteolysis; LOCATED IN: nucleolus, chloroplast; EXPRESSED IN: 24 plant structures; EXPRESSED DURING: 15 growth stages; CONTAINS InterPro DOMAIN/s: Se…	1.66556	FALSE	Encodes a putative DegP protease.
29.5.5	protein.degradation.serine protease	m.96048	(loc_os05g50580.1 : 374.0) no description available & (at1g15000 : 223.0) serine carboxypeptidase-like 50 (scpl50); FUNCTIONS IN: serine-type carboxypeptidase activity; INVOLVED IN: proteolysis; LOCATED IN: vacuole; EXPRESSED IN: 22 plant structures; EXPRESSED DURING: 13 growth stages; CONTAINS InterPro DOMAIN/s: Peptidase S10, serine carboxypeptidase (InterPro:IPR001563), Peptidase S10, serine c…	1.66855	FALSE	serine carboxypeptidase-like 50 (scpl50)
29.5.5	protein.degradation.serine protease	m.110210	(loc_os01g56010.1 : 310.0) no description available & (p06293|prtz_horvu : 197.0) Protein Z (Z4) (Major endosperm albumin) - Hordeum vulgare (Barley) & (at1g47710 : 186.0) Serine protease inhibitor (SERPIN) family protein; FUNCTIONS IN: serine-type endopeptidase inhibitor activity, cysteine-type endopeptidase inhibitor activity; INVOLVED IN: biological_process unknown; LOCATED IN: apoplast; EXPRE…	1.68013	FALSE	Protein Z (Z4) (Major endosperm albumin)
29.5.5	protein.degradation.serine protease	m.168064	(loc_os01g56010.1 : 303.0) no description available & (at1g47710 : 271.0) Serine protease inhibitor (SERPIN) family protein; FUNCTIONS IN: serine-type endopeptidase inhibitor activity, cysteine-type endopeptidase inhibitor activity; INVOLVED IN: biological_process unknown; LOCATED IN: apoplast; EXPRESSED IN: 25 plant structures; EXPRESSED DURING: 13 growth stages; CONTAINS InterPro DOMAIN/s: Prot…	1.68931	FALSE	Serine protease inhibitor (SERPIN) family protein
29.5.5	protein.degradation.serine protease	m.259192	(loc_os11g12520.1 : 276.0) no description available & (at1g47710 : 234.0) Serine protease inhibitor (SERPIN) family protein; FUNCTIONS IN: serine-type endopeptidase inhibitor activity, cysteine-type endopeptidase inhibitor activity; INVOLVED IN: biological_process unknown; LOCATED IN: apoplast; EXPRESSED IN: 25 plant structures; EXPRESSED DURING: 13 growth stages; CONTAINS InterPro DOMAIN/s: Prot…	1.71947	FALSE	Serine protease inhibitor (SERPIN) family protein
29.5.5	protein.degradation.serine protease	m.310730	(loc_os11g16770.1 : 192.0) no description available & (at3g48870 : 179.0) Encodes a nuclear encoded protein with similarity to Clpa regulatory subunit of CLP protease complex. The protein is localized to the chloroplast stroma. May function redundantly with TIC complex in chloroplast protein import.; HSP93-III; FUNCTIONS IN: in 6 functions; INVOLVED IN: protein import into chloroplast stroma, chl…	1.72005	FALSE	Encodes a nuclear encoded protein with similarity to Clpa regulatory subunit of CLP protease complex. The protein is localized to the chloroplast stroma. May function redundantly with TIC complex in chloroplast protein import.
29.5.5	protein.degradation.serine protease	m.178437	(loc_os01g59610.1 : 136.0) no description available & (at3g61980 : 100.0) serine protease inhibitor, Kazal-type family protein; FUNCTIONS IN: serine-type endopeptidase inhibitor activity; INVOLVED IN: biological_process unknown; LOCATED IN: plasma membrane, anchored to membrane; EXPRESSED IN: 24 plant structures; EXPRESSED DURING: 15 growth stages; CONTAINS InterPro DOMAIN/s: Proteinase inhibitor…	1.75775	FALSE	serine protease inhibitor, Kazal-type family protein
29.5.5	protein.degradation.serine protease	m.256818	(loc_os05g50600.1 : 542.0) no description available & (at1g15000 : 372.0) serine carboxypeptidase-like 50 (scpl50); FUNCTIONS IN: serine-type carboxypeptidase activity; INVOLVED IN: proteolysis; LOCATED IN: vacuole; EXPRESSED IN: 22 plant structures; EXPRESSED DURING: 13 growth stages; CONTAINS InterPro DOMAIN/s: Peptidase S10, serine carboxypeptidase (InterPro:IPR001563), Peptidase S10, serine c…	1.7683	FALSE	serine carboxypeptidase-like 50 (scpl50)
29.5.5	protein.degradation.serine protease	m.96055	(loc_os05g50600.1 : 277.0) no description available & (at1g15000 : 189.0) serine carboxypeptidase-like 50 (scpl50); FUNCTIONS IN: serine-type carboxypeptidase activity; INVOLVED IN: proteolysis; LOCATED IN: vacuole; EXPRESSED IN: 22 plant structures; EXPRESSED DURING: 13 growth stages; CONTAINS InterPro DOMAIN/s: Peptidase S10, serine carboxypeptidase (InterPro:IPR001563), Peptidase S10, serine c…	1.91673	FALSE	serine carboxypeptidase-like 50 (scpl50)
29.5.5	protein.degradation.serine protease	m.173415	(loc_os04g44400.1 : 163.0) no description available & (at5g23140 : 110.0) One of several nuclear-encoded ClpPs (caseinolytic protease). Contains a highly conserved catalytic triad of Ser-type proteases (Ser-His-Asp). The name reflects nomenclature described in Adam et. al (2001).; nuclear-encoded CLP protease P7 (NCLPP7); FUNCTIONS IN: cobalt ion binding, zinc ion binding; INVOLVED IN: proteolysi…	1.93642	FALSE	One of several nuclear-encoded ClpPs (caseinolytic protease). Contains a highly conserved catalytic triad of Ser-type proteases (Ser-His-Asp). The name reflects nomenclature described in Adam et. al (2001).
29.5.5	protein.degradation.serine protease	m.160364	(loc_os11g13540.1 : 180.0) no description available & (at2g26390 : 165.0) Serine protease inhibitor (SERPIN) family protein; FUNCTIONS IN: serine-type endopeptidase inhibitor activity; INVOLVED IN: biological_process unknown; LOCATED IN: cellular_component unknown; EXPRESSED IN: petal, root, seed; EXPRESSED DURING: 4 anthesis, E expanded cotyledon stage; CONTAINS InterPro DOMAIN/s: Protease inhib…	2.0136	TRUE	Serine protease inhibitor (SERPIN) family protein
29.5.5	protein.degradation.serine protease	m.154765	(p12209|clpp_orysa : 445.0) ATP-dependent Clp protease proteolytic subunit (EC 3.4.21.92) (Endopeptidase Clp) - Oryza sativa (Rice) & (loc_os08g15270.1 : 442.0) no description available & (atcg00670 : 286.0) Encodes the only ClpP (caseinolytic protease) encoded within the plastid genome. Contains a highly conserved catalytic triad of Ser-type proteases (Ser-His-Asp). Part of the 350 kDa chloropla…	2.04561	TRUE	ATP-dependent Clp protease proteolytic subunit (EC 3.4.21.92) (Endopeptidase Clp)
29.5.5	protein.degradation.serine protease	m.324281	(loc_os01g22980.2 : 281.0) no description available & (at3g17180 : 187.0) serine carboxypeptidase-like 33 (scpl33); FUNCTIONS IN: serine-type carboxypeptidase activity; INVOLVED IN: proteolysis; LOCATED IN: endomembrane system; EXPRESSED IN: shoot apex, root, flower, stamen; EXPRESSED DURING: 4 anthesis, petal differentiation and expansion stage; CONTAINS InterPro DOMAIN/s: Peptidase S10, serine …	2.09327	FALSE	serine carboxypeptidase-like 33 (scpl33)
29.5.5	protein.degradation.serine protease	m.58928	(loc_os04g44400.1 : 180.0) no description available & (at5g23140 : 155.0) One of several nuclear-encoded ClpPs (caseinolytic protease). Contains a highly conserved catalytic triad of Ser-type proteases (Ser-His-Asp). The name reflects nomenclature described in Adam et. al (2001).; nuclear-encoded CLP protease P7 (NCLPP7); FUNCTIONS IN: cobalt ion binding, zinc ion binding; INVOLVED IN: proteolysi…	2.28707	TRUE	One of several nuclear-encoded ClpPs (caseinolytic protease). Contains a highly conserved catalytic triad of Ser-type proteases (Ser-His-Asp). The name reflects nomenclature described in Adam et. al (2001).
29.5.5	protein.degradation.serine protease	m.168121	(at1g63280 : 81.3) Serine protease inhibitor (SERPIN) family protein; FUNCTIONS IN: serine-type endopeptidase inhibitor activity; INVOLVED IN: biological_process unknown; CONTAINS InterPro DOMAIN/s: Protease inhibitor I4, serpin, plant (InterPro:IPR015554), Protease inhibitor I4, serpin (InterPro:IPR000215); BEST Arabidopsis thaliana protein match is: serpin 2 (TAIR:AT2G14540.1); Has 3663 Blast h…	2.37237	TRUE	Serine protease inhibitor (SERPIN) family protein
29.5.5	protein.degradation.serine protease	m.87303	(loc_os10g43050.1 : 207.0) no description available & (at5g45390 : 174.0) One of several nuclear-encoded ClpPs (caseinolytic protease). Contains a highly conserved catalytic triad of Ser-type proteases (Ser-His-Asp). The name reflects nomenclature described in Adam et. al (2001).; CLP protease P4 (CLPP4); FUNCTIONS IN: serine-type endopeptidase activity; INVOLVED IN: chloroplast organization, reg…	2.79979	TRUE	One of several nuclear-encoded ClpPs (caseinolytic protease). Contains a highly conserved catalytic triad of Ser-type proteases (Ser-His-Asp). The name reflects nomenclature described in Adam et. al (2001).
29.5.5	protein.degradation.serine protease	m.259196	(loc_os11g12520.1 : 286.0) no description available & (at1g47710 : 249.0) Serine protease inhibitor (SERPIN) family protein; FUNCTIONS IN: serine-type endopeptidase inhibitor activity, cysteine-type endopeptidase inhibitor activity; INVOLVED IN: biological_process unknown; LOCATED IN: apoplast; EXPRESSED IN: 25 plant structures; EXPRESSED DURING: 13 growth stages; CONTAINS InterPro DOMAIN/s: Prot…	2.80564	TRUE	Serine protease inhibitor (SERPIN) family protein
29.5.5	protein.degradation.serine protease	m.110218	(loc_os01g56010.1 : 325.0) no description available & (p06293|prtz_horvu : 218.0) Protein Z (Z4) (Major endosperm albumin) - Hordeum vulgare (Barley) & (at1g47710 : 200.0) Serine protease inhibitor (SERPIN) family protein; FUNCTIONS IN: serine-type endopeptidase inhibitor activity, cysteine-type endopeptidase inhibitor activity; INVOLVED IN: biological_process unknown; LOCATED IN: apoplast; EXPRE…	2.89838	TRUE	Protein Z (Z4) (Major endosperm albumin)
29.5.5	protein.degradation.serine protease	m.321950	(loc_os01g56010.1 : 169.0) no description available & (at1g47710 : 132.0) Serine protease inhibitor (SERPIN) family protein; FUNCTIONS IN: serine-type endopeptidase inhibitor activity, cysteine-type endopeptidase inhibitor activity; INVOLVED IN: biological_process unknown; LOCATED IN: apoplast; EXPRESSED IN: 25 plant structures; EXPRESSED DURING: 13 growth stages; CONTAINS InterPro DOMAIN/s: Prot…	2.93058	TRUE	Serine protease inhibitor (SERPIN) family protein
29.5.5	protein.degradation.serine protease	m.96059	(loc_os05g50570.1 : 162.0) no description available & (at1g15000 : 121.0) serine carboxypeptidase-like 50 (scpl50); FUNCTIONS IN: serine-type carboxypeptidase activity; INVOLVED IN: proteolysis; LOCATED IN: vacuole; EXPRESSED IN: 22 plant structures; EXPRESSED DURING: 13 growth stages; CONTAINS InterPro DOMAIN/s: Peptidase S10, serine carboxypeptidase (InterPro:IPR001563), Peptidase S10, serine c…	3.00908	TRUE	serine carboxypeptidase-like 50 (scpl50)
29.5.5	protein.degradation.serine protease	m.300459	(loc_os01g66330.1 : 204.0) no description available & (at5g53350 : 140.0) CLP protease regulatory subunit CLPX mRNA, nuclear gene; CLP protease regulatory subunit X (CLPX); FUNCTIONS IN: unfolded protein binding, nucleoside-triphosphatase activity, ATPase activity, nucleotide binding, ATP binding; INVOLVED IN: protein folding; LOCATED IN: mitochondrion, mitochondrial matrix; EXPRESSED IN: 24 plan…	3.14638	TRUE	CLP protease regulatory subunit CLPX mRNA, nuclear gene
29.5.5	protein.degradation.serine protease	m.44429	(loc_os10g01110.1 : 450.0) no description available & (at3g12203 : 369.0) serine carboxypeptidase-like 17 (scpl17); FUNCTIONS IN: serine-type carboxypeptidase activity; INVOLVED IN: proteolysis; LOCATED IN: endomembrane system; CONTAINS InterPro DOMAIN/s: Peptidase S10, serine carboxypeptidase (InterPro:IPR001563); BEST Arabidopsis thaliana protein match is: serine carboxypeptidase-like 16 (TAIR:…	3.66322	TRUE	serine carboxypeptidase-like 17 (scpl17)
29.5.5	protein.degradation.serine protease	m.313068	(loc_os03g26920.1 : 179.0) no description available & (p55748|cbp22_horvu : 109.0) Serine carboxypeptidase II-2 precursor (EC 3.4.16.6) (CP-MII.2) [Contains: Serine carboxypeptidase II-2 chain A; Serine carboxypeptidase II-2 chain B] (Fragment) - Hordeum vulgare (Barley) & (at4g30610 : 103.0) Encodes a secreted glycosylated serine carboxypeptidase with broad substrate preference that is involved …	4.18654	FALSE	Serine carboxypeptidase II-2 precursor (EC 3.4.16.6) (CP-MII.2) [Contains: Serine carboxypeptidase II-2 chain A
29.5.5	protein.degradation.serine protease	m.313749	(loc_os05g43590.1 : 296.0) no description available & (at1g47710 : 212.0) Serine protease inhibitor (SERPIN) family protein; FUNCTIONS IN: serine-type endopeptidase inhibitor activity, cysteine-type endopeptidase inhibitor activity; INVOLVED IN: biological_process unknown; LOCATED IN: apoplast; EXPRESSED IN: 25 plant structures; EXPRESSED DURING: 13 growth stages; CONTAINS InterPro DOMAIN/s: Prot…	4.18654	TRUE	Serine protease inhibitor (SERPIN) family protein
29.5.5	protein.degradation.serine protease	m.103686	(loc_os10g01134.1 : 649.0) no description available & (at1g73300 : 367.0) serine carboxypeptidase-like 2 (scpl2); FUNCTIONS IN: serine-type carboxypeptidase activity; INVOLVED IN: proteolysis; LOCATED IN: endomembrane system; CONTAINS InterPro DOMAIN/s: Peptidase S10, serine carboxypeptidase (InterPro:IPR001563); BEST Arabidopsis thaliana protein match is: serine carboxypeptidase-like 1 (TAIR:AT5…	4.49438	TRUE	serine carboxypeptidase-like 2 (scpl2)
29.5.5	protein.degradation.serine protease	m.60894	(loc_os04g44410.2 : 384.0) no description available & (at5g08260 : 247.0) serine carboxypeptidase-like 35 (scpl35); FUNCTIONS IN: serine-type carboxypeptidase activity; INVOLVED IN: proteolysis; LOCATED IN: endomembrane system; EXPRESSED IN: 22 plant structures; EXPRESSED DURING: 13 growth stages; CONTAINS InterPro DOMAIN/s: Peptidase S10, serine carboxypeptidase (InterPro:IPR001563), Peptidase S…	5.32553	TRUE	serine carboxypeptidase-like 35 (scpl35)
29.5.5	protein.degradation.serine protease	m.60897	(loc_os04g44410.2 : 207.0) no description available & (at5g08260 : 121.0) serine carboxypeptidase-like 35 (scpl35); FUNCTIONS IN: serine-type carboxypeptidase activity; INVOLVED IN: proteolysis; LOCATED IN: endomembrane system; EXPRESSED IN: 22 plant structures; EXPRESSED DURING: 13 growth stages; CONTAINS InterPro DOMAIN/s: Peptidase S10, serine carboxypeptidase (InterPro:IPR001563), Peptidase S…	5.44882	TRUE	serine carboxypeptidase-like 35 (scpl35)
29.5.5	protein.degradation.serine protease	m.60895	(loc_os04g44410.2 : 416.0) no description available & (at5g08260 : 282.0) serine carboxypeptidase-like 35 (scpl35); FUNCTIONS IN: serine-type carboxypeptidase activity; INVOLVED IN: proteolysis; LOCATED IN: endomembrane system; EXPRESSED IN: 22 plant structures; EXPRESSED DURING: 13 growth stages; CONTAINS InterPro DOMAIN/s: Peptidase S10, serine carboxypeptidase (InterPro:IPR001563), Peptidase S…	5.742	TRUE	serine carboxypeptidase-like 35 (scpl35)
29.5.5	protein.degradation.serine protease	m.319252	(loc_os09g28840.1 : 538.0) no description available & (at3g63470 : 395.0) serine carboxypeptidase-like 40 (scpl40); FUNCTIONS IN: serine-type carboxypeptidase activity; INVOLVED IN: proteolysis; LOCATED IN: endomembrane system; EXPRESSED IN: 8 plant structures; EXPRESSED DURING: 4 anthesis, C globular stage, petal differentiation and expansion stage; CONTAINS InterPro DOMAIN/s: Peptidase S10, ser…	6.27981	FALSE	serine carboxypeptidase-like 40 (scpl40)
29.5.5	protein.degradation.serine protease	m.75228	(loc_os03g02530.1 : 425.0) no description available & (at1g63120 : 298.0) AtRBL2 has been identified as a rhomboid protein involved in regulated intramembrane proteolysis (RIP). The enzyme has the proteolytic activity and substrate specificity comparable to the Drosophila Rho-1 protein.; RHOMBOID-like 2 (RBL2); CONTAINS InterPro DOMAIN/s: Peptidase S54, rhomboid (InterPro:IPR002610); BEST Arabido…	6.90768	TRUE	AtRBL2 has been identified as a rhomboid protein involved in regulated intramembrane proteolysis (RIP). The enzyme has the proteolytic activity and substrate specificity comparable to the Drosophila Rho-1 protein.
29.5.5	protein.degradation.serine protease	m.60896	(loc_os04g44410.2 : 197.0) no description available & (at3g63470 : 146.0) serine carboxypeptidase-like 40 (scpl40); FUNCTIONS IN: serine-type carboxypeptidase activity; INVOLVED IN: proteolysis; LOCATED IN: endomembrane system; EXPRESSED IN: 8 plant structures; EXPRESSED DURING: 4 anthesis, C globular stage, petal differentiation and expansion stage; CONTAINS InterPro DOMAIN/s: Peptidase S10, ser…	7.75977	TRUE	serine carboxypeptidase-like 40 (scpl40)
29.5.5	protein.degradation.serine protease	m.96081	(loc_os11g27264.2 : 92.8) no description available & (at1g73310 : 90.9) serine carboxypeptidase-like 4 (scpl4); FUNCTIONS IN: serine-type carboxypeptidase activity; INVOLVED IN: proteolysis; LOCATED IN: endomembrane system; EXPRESSED IN: 16 plant structures; EXPRESSED DURING: 8 growth stages; CONTAINS InterPro DOMAIN/s: Peptidase S10, serine carboxypeptidase (InterPro:IPR001563); BEST Arabidopsis…	8.37308	TRUE	serine carboxypeptidase-like 4 (scpl4)
Subtilases
29.5.1	protein.degradation.subtilases	m.204073	(loc_os02g17090.1 : 870.0) no description available & (at4g10520 : 559.0) Subtilase family protein; FUNCTIONS IN: identical protein binding, serine-type endopeptidase activity; INVOLVED IN: proteolysis, negative regulation of catalytic activity; LOCATED IN: endomembrane system; CONTAINS InterPro DOMAIN/s: Protease-associated PA (InterPro:IPR003137), Proteinase inhibitor, propeptide (InterPro:IPR0…	-8.2168	TRUE	Subtilase family protein
29.5.1	protein.degradation.subtilases	m.301063	(loc_os01g58270.1 : 246.0) no description available & (at1g32940 : 152.0) SBT3.5; FUNCTIONS IN: identical protein binding, serine-type endopeptidase activity; INVOLVED IN: proteolysis, negative regulation of catalytic activity; LOCATED IN: apoplast; EXPRESSED IN: 12 plant structures; EXPRESSED DURING: LP.06 six leaves visible, LP.04 four leaves visible, 4 anthesis, F mature embryo stage, petal di…	-4.14863	TRUE	SBT3.5
29.5.1	protein.degradation.subtilases	m.104443	(loc_os11g15520.1 : 655.0) no description available & (at4g10520 : 393.0) Subtilase family protein; FUNCTIONS IN: identical protein binding, serine-type endopeptidase activity; INVOLVED IN: proteolysis, negative regulation of catalytic activity; LOCATED IN: endomembrane system; CONTAINS InterPro DOMAIN/s: Protease-associated PA (InterPro:IPR003137), Proteinase inhibitor, propeptide (InterPro:IPR0…	-2.97018	TRUE	Subtilase family protein
29.5.1	protein.degradation.subtilases	m.187561	(loc_os06g40700.1 : 203.0) no description available & (at2g04160 : 193.0) isolated from differential screening of a cDNA library from auxin-treated root culture. encodes a protein similar to subtilisin-like serine protease which is believed to be active outside the plant cell.; AUXIN-INDUCED IN ROOT CULTURES 3 (AIR3); FUNCTIONS IN: serine-type endopeptidase activity; INVOLVED IN: proteolysis, res…	-2.78671	TRUE	isolated from differential screening of a cDNA library from auxin-treated root culture. encodes a protein similar to subtilisin-like serine protease which is believed to be active outside the plant cell.
29.5.1	protein.degradation.subtilases	m.109332	(loc_os03g06310.1 : 187.0) no description available & (at4g26330 : 153.0) UNFERTILIZED EMBRYO SAC 17 (UNE17); FUNCTIONS IN: identical protein binding, serine-type endopeptidase activity; INVOLVED IN: proteolysis, double fertilization forming a zygote and endosperm; LOCATED IN: peroxisome, cytoplasm; EXPRESSED IN: male gametophyte, leaf, pollen tube; EXPRESSED DURING: L mature pollen stage, M germ…	-2.57969	TRUE	UNFERTILIZED EMBRYO SAC 17 (UNE17)
29.5.1	protein.degradation.subtilases	m.113501	(loc_os09g36110.1 : 180.0) no description available & (at4g10550 : 104.0) Subtilase family protein; FUNCTIONS IN: identical protein binding, serine-type endopeptidase activity; INVOLVED IN: proteolysis, negative regulation of catalytic activity; EXPRESSED IN: 8 plant structures; EXPRESSED DURING: F mature embryo stage, petal differentiation and expansion stage, E expanded cotyledon stage, D bilat…	-2.48415	TRUE	Subtilase family protein
29.5.1	protein.degradation.subtilases	m.212710	(loc_os01g56320.1 : 1342.0) no description available & (at4g20430 : 1004.0) Subtilase family protein; FUNCTIONS IN: identical protein binding, serine-type endopeptidase activity; INVOLVED IN: proteolysis, negative regulation of catalytic activity; LOCATED IN: endomembrane system; EXPRESSED IN: 19 plant structures; EXPRESSED DURING: 13 growth stages; CONTAINS InterPro DOMAIN/s: Peptidase S8/S53, s…	-2.36224	TRUE	Subtilase family protein
29.5.1	protein.degradation.subtilases	m.304473	(at2g04160 : 104.0) isolated from differential screening of a cDNA library from auxin-treated root culture. encodes a protein similar to subtilisin-like serine protease which is believed to be active outside the plant cell.; AUXIN-INDUCED IN ROOT CULTURES 3 (AIR3); FUNCTIONS IN: serine-type endopeptidase activity; INVOLVED IN: proteolysis, response to auxin stimulus, lateral root morphogenesis; L…	-2.22244	TRUE	isolated from differential screening of a cDNA library from auxin-treated root culture. encodes a protein similar to subtilisin-like serine protease which is believed to be active outside the plant cell.
29.5.1	protein.degradation.subtilases	m.126011	(loc_os03g40830.1 : 132.0) no description available & (at5g67360 : 87.0) Encodes a subtilisin-like serine protease essential for mucilage release from seed coats.; ARA12; FUNCTIONS IN: serine-type endopeptidase activity; INVOLVED IN: proteolysis, seed coat development, mucilage metabolic process involved seed coat development, mucilage extrusion from seed coat; LOCATED IN: extracellular region, a…	-2.12998	TRUE	Encodes a subtilisin-like serine protease essential for mucilage release from seed coats.
29.5.1	protein.degradation.subtilases	m.144851	(loc_os01g58290.3 : 182.0) no description available & (at1g32960 : 143.0) SBT3.3; FUNCTIONS IN: identical protein binding, serine-type endopeptidase activity; INVOLVED IN: proteolysis, negative regulation of catalytic activity; LOCATED IN: apoplast, plant-type cell wall; EXPRESSED IN: 7 plant structures; EXPRESSED DURING: 4 anthesis; CONTAINS InterPro DOMAIN/s: Protease-associated PA (InterPro:IP…	-2.07013	TRUE	SBT3.3
29.5.1	protein.degradation.subtilases	m.155634	(loc_os05g36010.1 : 797.0) no description available & (at5g67090 : 388.0) Subtilisin-like serine endopeptidase family protein; FUNCTIONS IN: identical protein binding, serine-type endopeptidase activity; INVOLVED IN: proteolysis, negative regulation of catalytic activity; LOCATED IN: endomembrane system; EXPRESSED IN: 9 plant structures; EXPRESSED DURING: 4 anthesis, petal differentiation and exp…	-1.86633	FALSE	Subtilisin-like serine endopeptidase family protein
29.5.1	protein.degradation.subtilases	m.187530	(loc_os02g10520.1 : 648.0) no description available & (at2g04160 : 575.0) isolated from differential screening of a cDNA library from auxin-treated root culture. encodes a protein similar to subtilisin-like serine protease which is believed to be active outside the plant cell.; AUXIN-INDUCED IN ROOT CULTURES 3 (AIR3); FUNCTIONS IN: serine-type endopeptidase activity; INVOLVED IN: proteolysis, res…	-1.76757	FALSE	isolated from differential screening of a cDNA library from auxin-treated root culture. encodes a protein similar to subtilisin-like serine protease which is believed to be active outside the plant cell.
29.5.1	protein.degradation.subtilases	m.155639	(loc_os05g36010.1 : 242.0) no description available & (at4g34980 : 97.4) Serine protease similar to subtilisin.; subtilisin-like serine protease 2 (SLP2); FUNCTIONS IN: serine-type peptidase activity; INVOLVED IN: plant-type cell wall modification, proteolysis; LOCATED IN: middle lamella-containing extracellular matrix, membrane; EXPRESSED IN: 24 plant structures; EXPRESSED DURING: 15 growth stag…	-1.73747	FALSE	Serine protease similar to subtilisin.
29.5.1	protein.degradation.subtilases	m.204087	(loc_os02g17080.1 : 647.0) no description available & (at4g10520 : 431.0) Subtilase family protein; FUNCTIONS IN: identical protein binding, serine-type endopeptidase activity; INVOLVED IN: proteolysis, negative regulation of catalytic activity; LOCATED IN: endomembrane system; CONTAINS InterPro DOMAIN/s: Protease-associated PA (InterPro:IPR003137), Proteinase inhibitor, propeptide (InterPro:IPR0…	-1.67202	FALSE	Subtilase family protein
29.5.1	protein.degradation.subtilases	m.52947	(loc_os03g04950.1 : 177.0) no description available & (at1g04110 : 124.0) Initially identified as a mutation affecting stomatal development and distribution. Encodes a protein similar to serine proteases.; STOMATAL DENSITY AND DISTRIBUTION (SDD1); CONTAINS InterPro DOMAIN/s: Protease-associated PA (InterPro:IPR003137), Proteinase inhibitor, propeptide (InterPro:IPR009020), Peptidase S8/S53, subti…	-1.60037	FALSE	Initially identified as a mutation affecting stomatal development and distribution. Encodes a protein similar to serine proteases.
29.5.1	protein.degradation.subtilases	m.197256	(loc_os06g48650.2 : 1434.0) no description available & (at4g30020 : 1105.0) PA-domain containing subtilase family protein; FUNCTIONS IN: identical protein binding, serine-type endopeptidase activity; INVOLVED IN: proteolysis, negative regulation of catalytic activity; LOCATED IN: endomembrane system, cell wall, membrane; EXPRESSED IN: 20 plant structures; EXPRESSED DURING: 13 growth stages; CONTA…	-1.5524	FALSE	PA-domain containing subtilase family protein
29.5.1	protein.degradation.subtilases	m.104448	(loc_os11g15520.1 : 525.0) no description available & (at4g10520 : 295.0) Subtilase family protein; FUNCTIONS IN: identical protein binding, serine-type endopeptidase activity; INVOLVED IN: proteolysis, negative regulation of catalytic activity; LOCATED IN: endomembrane system; CONTAINS InterPro DOMAIN/s: Protease-associated PA (InterPro:IPR003137), Proteinase inhibitor, propeptide (InterPro:IPR0…	-1.35539	FALSE	Subtilase family protein
29.5.1	protein.degradation.subtilases	m.113557	(loc_os09g36110.1 : 1216.0) no description available & (at4g10550 : 659.0) Subtilase family protein; FUNCTIONS IN: identical protein binding, serine-type endopeptidase activity; INVOLVED IN: proteolysis, negative regulation of catalytic activity; EXPRESSED IN: 8 plant structures; EXPRESSED DURING: F mature embryo stage, petal differentiation and expansion stage, E expanded cotyledon stage, D bila…	-1.25272	FALSE	Subtilase family protein
29.5.1	protein.degradation.subtilases	m.112380	(loc_os04g48416.1 : 466.0) no description available & (at5g51750 : 404.0) subtilase 1.3 (SBT1.3); FUNCTIONS IN: identical protein binding, serine-type endopeptidase activity; INVOLVED IN: proteolysis, negative regulation of catalytic activity; LOCATED IN: apoplast; EXPRESSED IN: 26 plant structures; EXPRESSED DURING: 13 growth stages; CONTAINS InterPro DOMAIN/s: Protease-associated PA (InterPro:I…	-1.15883	FALSE	subtilase 1.3 (SBT1.3)
29.5.1	protein.degradation.subtilases	m.98619	(loc_os03g40830.1 : 110.0) no description available & (at5g67360 : 81.6) Encodes a subtilisin-like serine protease essential for mucilage release from seed coats.; ARA12; FUNCTIONS IN: serine-type endopeptidase activity; INVOLVED IN: proteolysis, seed coat development, mucilage metabolic process involved seed coat development, mucilage extrusion from seed coat; LOCATED IN: extracellular region, a…	-1.12049	FALSE	Encodes a subtilisin-like serine protease essential for mucilage release from seed coats.
29.5.1	protein.degradation.subtilases	m.268697	(loc_os04g48416.1 : 391.0) no description available & (at5g51750 : 290.0) subtilase 1.3 (SBT1.3); FUNCTIONS IN: identical protein binding, serine-type endopeptidase activity; INVOLVED IN: proteolysis, negative regulation of catalytic activity; LOCATED IN: apoplast; EXPRESSED IN: 26 plant structures; EXPRESSED DURING: 13 growth stages; CONTAINS InterPro DOMAIN/s: Protease-associated PA (InterPro:I…	-1.07773	FALSE	subtilase 1.3 (SBT1.3)
29.5.1	protein.degradation.subtilases	m.144844	(loc_os01g58280.1 : 1011.0) no description available & (at4g10540 : 598.0) Subtilase family protein; FUNCTIONS IN: identical protein binding, serine-type endopeptidase activity; INVOLVED IN: proteolysis, negative regulation of catalytic activity; LOCATED IN: endomembrane system; CONTAINS InterPro DOMAIN/s: Protease-associated PA (InterPro:IPR003137), Proteinase inhibitor, propeptide (InterPro:IPR…	-1.0132	FALSE	Subtilase family protein
29.5.1	protein.degradation.subtilases	m.132503	(loc_os02g17090.1 : 303.0) no description available & (at4g21630 : 179.0) Subtilase family protein; FUNCTIONS IN: identical protein binding, serine-type endopeptidase activity; INVOLVED IN: proteolysis, negative regulation of catalytic activity; LOCATED IN: plant-type cell wall; EXPRESSED IN: 8 plant structures; EXPRESSED DURING: 4 anthesis, C globular stage, petal differentiation and expansion s…	-4.77721	TRUE	Subtilase family protein
29.5.1	protein.degradation.subtilases	m.204093	(loc_os02g17000.1 : 118.0) no description available & (at4g10520 : 91.3) Subtilase family protein; FUNCTIONS IN: identical protein binding, serine-type endopeptidase activity; INVOLVED IN: proteolysis, negative regulation of catalytic activity; LOCATED IN: endomembrane system; CONTAINS InterPro DOMAIN/s: Protease-associated PA (InterPro:IPR003137), Proteinase inhibitor, propeptide (InterPro:IPR00…	0	FALSE	Subtilase family protein
29.5.1	protein.degradation.subtilases	m.204101	(loc_os02g17000.1 : 120.0) no description available & (at1g32950 : 93.2) Subtilase family protein; FUNCTIONS IN: identical protein binding, serine-type endopeptidase activity; INVOLVED IN: proteolysis, negative regulation of catalytic activity; LOCATED IN: endomembrane system; EXPRESSED IN: stem, stamen; EXPRESSED DURING: 4 anthesis; CONTAINS InterPro DOMAIN/s: Protease-associated PA (InterPro:IP…	0	FALSE	Subtilase family protein
29.5.1	protein.degradation.subtilases	m.249345	(loc_os12g23980.1 : 603.0) no description available & (at1g04110 : 565.0) Initially identified as a mutation affecting stomatal development and distribution. Encodes a protein similar to serine proteases.; STOMATAL DENSITY AND DISTRIBUTION (SDD1); CONTAINS InterPro DOMAIN/s: Protease-associated PA (InterPro:IPR003137), Proteinase inhibitor, propeptide (InterPro:IPR009020), Peptidase S8/S53, subti…	0	FALSE	Initially identified as a mutation affecting stomatal development and distribution. Encodes a protein similar to serine proteases.
29.5.1	protein.degradation.subtilases	m.303520	(loc_os02g17060.1 : 192.0) no description available & (at4g21630 : 125.0) Subtilase family protein; FUNCTIONS IN: identical protein binding, serine-type endopeptidase activity; INVOLVED IN: proteolysis, negative regulation of catalytic activity; LOCATED IN: plant-type cell wall; EXPRESSED IN: 8 plant structures; EXPRESSED DURING: 4 anthesis, C globular stage, petal differentiation and expansion s…	0	FALSE	Subtilase family protein
29.5.1	protein.degradation.subtilases	m.309081	(loc_os05g30580.1 : 293.0) no description available & (at3g14067 : 129.0) Subtilase family protein; FUNCTIONS IN: identical protein binding, serine-type endopeptidase activity; INVOLVED IN: proteolysis, negative regulation of catalytic activity; LOCATED IN: apoplast, plasma membrane, vacuole, plant-type cell wall; EXPRESSED IN: 24 plant structures; EXPRESSED DURING: 13 growth stages; CONTAINS Int…	0	FALSE	Subtilase family protein
29.5.1	protein.degradation.subtilases	m.323716	(loc_os01g64850.1 : 158.0) no description available & (at3g14067 : 122.0) Subtilase family protein; FUNCTIONS IN: identical protein binding, serine-type endopeptidase activity; INVOLVED IN: proteolysis, negative regulation of catalytic activity; LOCATED IN: apoplast, plasma membrane, vacuole, plant-type cell wall; EXPRESSED IN: 24 plant structures; EXPRESSED DURING: 13 growth stages; CONTAINS Int…	6.27981	TRUE	Subtilase family protein
29.5.1	protein.degradation.subtilases	m.49818	(at2g05920 : 1010.0) Subtilase family protein; FUNCTIONS IN: identical protein binding, serine-type endopeptidase activity; INVOLVED IN: proteolysis, negative regulation of catalytic activity; LOCATED IN: cell wall, plant-type cell wall; EXPRESSED IN: 22 plant structures; EXPRESSED DURING: 13 growth stages; CONTAINS InterPro DOMAIN/s: Protease-associated PA (InterPro:IPR003137), Proteinase inhibi…	0	FALSE	Subtilase family protein
29.5.1	protein.degradation.subtilases	m.770	(loc_os05g30580.1 : 499.0) no description available & (at3g14240 : 239.0) Subtilase family protein; FUNCTIONS IN: identical protein binding, serine-type endopeptidase activity; INVOLVED IN: proteolysis, negative regulation of catalytic activity; LOCATED IN: endomembrane system; EXPRESSED IN: 22 plant structures; EXPRESSED DURING: 13 growth stages; CONTAINS InterPro DOMAIN/s: Protease-associated P…	0	FALSE	Subtilase family protein
29.5.1	protein.degradation.subtilases	m.772	(loc_os05g30580.1 : 174.0) no description available & (at1g01900 : 93.2) Encodes AtSBT1.1, a subtilisin-like serine protease. Cleaves the phytosulfokine AtPSK4, a growth promoting peptide.; SBTI1.1; FUNCTIONS IN: serine-type endopeptidase activity; INVOLVED IN: proteolysis, negative regulation of catalytic activity; LOCATED IN: extracellular matrix, apoplast, cell wall; EXPRESSED IN: 19 plant str…	0	FALSE	Encodes AtSBT1.1, a subtilisin-like serine protease. Cleaves the phytosulfokine AtPSK4, a growth promoting peptide.
29.5.1	protein.degradation.subtilases	m.208938	(loc_os10g25450.1 : 954.0) no description available & (at2g05920 : 682.0) Subtilase family protein; FUNCTIONS IN: identical protein binding, serine-type endopeptidase activity; INVOLVED IN: proteolysis, negative regulation of catalytic activity; LOCATED IN: cell wall, plant-type cell wall; EXPRESSED IN: 22 plant structures; EXPRESSED DURING: 13 growth stages; CONTAINS InterPro DOMAIN/s: Protease-…	1.01341	FALSE	Subtilase family protein
29.5.1	protein.degradation.subtilases	m.173506	(loc_os07g48650.1 : 659.0) no description available & (at1g04110 : 403.0) Initially identified as a mutation affecting stomatal development and distribution. Encodes a protein similar to serine proteases.; STOMATAL DENSITY AND DISTRIBUTION (SDD1); CONTAINS InterPro DOMAIN/s: Protease-associated PA (InterPro:IPR003137), Proteinase inhibitor, propeptide (InterPro:IPR009020), Peptidase S8/S53, subti…	1.04664	FALSE	Initially identified as a mutation affecting stomatal development and distribution. Encodes a protein similar to serine proteases.
29.5.1	protein.degradation.subtilases	m.187560	(loc_os01g50680.1 : 107.0) no description available & (at5g59810 : 96.3) SBT5.4; FUNCTIONS IN: identical protein binding, serine-type endopeptidase activity; INVOLVED IN: proteolysis, negative regulation of catalytic activity; EXPRESSED IN: 12 plant structures; EXPRESSED DURING: 4 anthesis, C globular stage, petal differentiation and expansion stage; CONTAINS InterPro DOMAIN/s: Protease-associate…	1.04664	FALSE	SBT5.4
29.5.1	protein.degradation.subtilases	m.204062	(loc_os02g17090.1 : 875.0) no description available & (at4g10520 : 558.0) Subtilase family protein; FUNCTIONS IN: identical protein binding, serine-type endopeptidase activity; INVOLVED IN: proteolysis, negative regulation of catalytic activity; LOCATED IN: endomembrane system; CONTAINS InterPro DOMAIN/s: Protease-associated PA (InterPro:IPR003137), Proteinase inhibitor, propeptide (InterPro:IPR0…	1.04664	FALSE	Subtilase family protein
29.5.1	protein.degradation.subtilases	m.86382	(loc_os04g45960.2 : 482.0) no description available & (at1g62340 : 253.0) Subtilisin-like serine protease required for epidermal surface formation in embryos and juvenile plants; ABNORMAL LEAF-SHAPE 1 (ALE1); FUNCTIONS IN: serine-type endopeptidase activity; INVOLVED IN: proteolysis, cuticle development; LOCATED IN: endomembrane system, cell wall, membrane; EXPRESSED IN: embryo, endosperm; CONTAI…	1.04664	FALSE	Subtilisin-like serine protease required for epidermal surface formation in embryos and juvenile plants
29.5.1	protein.degradation.subtilases	m.302598	(loc_os08g35090.1 : 339.0) no description available & (at3g14240 : 226.0) Subtilase family protein; FUNCTIONS IN: identical protein binding, serine-type endopeptidase activity; INVOLVED IN: proteolysis, negative regulation of catalytic activity; LOCATED IN: endomembrane system; EXPRESSED IN: 22 plant structures; EXPRESSED DURING: 13 growth stages; CONTAINS InterPro DOMAIN/s: Protease-associated P…	1.05105	FALSE	Subtilase family protein
29.5.1	protein.degradation.subtilases	m.81078	(loc_os04g48416.1 : 430.0) no description available & (at5g51750 : 278.0) subtilase 1.3 (SBT1.3); FUNCTIONS IN: identical protein binding, serine-type endopeptidase activity; INVOLVED IN: proteolysis, negative regulation of catalytic activity; LOCATED IN: apoplast; EXPRESSED IN: 26 plant structures; EXPRESSED DURING: 13 growth stages; CONTAINS InterPro DOMAIN/s: Protease-associated PA (InterPro:I…	1.11035	FALSE	subtilase 1.3 (SBT1.3)
29.5.1	protein.degradation.subtilases	m.144841	(loc_os01g58240.1 : 964.0) no description available & (at4g10540 : 594.0) Subtilase family protein; FUNCTIONS IN: identical protein binding, serine-type endopeptidase activity; INVOLVED IN: proteolysis, negative regulation of catalytic activity; LOCATED IN: endomembrane system; CONTAINS InterPro DOMAIN/s: Protease-associated PA (InterPro:IPR003137), Proteinase inhibitor, propeptide (InterPro:IPR0…	1.13606	FALSE	Subtilase family protein
29.5.1	protein.degradation.subtilases	m.50217	(loc_os10g38080.1 : 218.0) no description available & (at5g67360 : 119.0) Encodes a subtilisin-like serine protease essential for mucilage release from seed coats.; ARA12; FUNCTIONS IN: serine-type endopeptidase activity; INVOLVED IN: proteolysis, seed coat development, mucilage metabolic process involved seed coat development, mucilage extrusion from seed coat; LOCATED IN: extracellular region, …	1.15944	FALSE	Encodes a subtilisin-like serine protease essential for mucilage release from seed coats.
29.5.1	protein.degradation.subtilases	m.173508	(loc_os03g31630.1 : 320.0) no description available & (at2g05920 : 190.0) Subtilase family protein; FUNCTIONS IN: identical protein binding, serine-type endopeptidase activity; INVOLVED IN: proteolysis, negative regulation of catalytic activity; LOCATED IN: cell wall, plant-type cell wall; EXPRESSED IN: 22 plant structures; EXPRESSED DURING: 13 growth stages; CONTAINS InterPro DOMAIN/s: Protease-…	1.19615	FALSE	Subtilase family protein
29.5.1	protein.degradation.subtilases	m.98618	(loc_os03g40830.1 : 285.0) no description available & (at5g67360 : 219.0) Encodes a subtilisin-like serine protease essential for mucilage release from seed coats.; ARA12; FUNCTIONS IN: serine-type endopeptidase activity; INVOLVED IN: proteolysis, seed coat development, mucilage metabolic process involved seed coat development, mucilage extrusion from seed coat; LOCATED IN: extracellular region, …	1.21065	FALSE	Encodes a subtilisin-like serine protease essential for mucilage release from seed coats.
29.5.1	protein.degradation.subtilases	m.227359	(loc_os03g55350.1 : 990.0) no description available & (at5g67360 : 831.0) Encodes a subtilisin-like serine protease essential for mucilage release from seed coats.; ARA12; FUNCTIONS IN: serine-type endopeptidase activity; INVOLVED IN: proteolysis, seed coat development, mucilage metabolic process involved seed coat development, mucilage extrusion from seed coat; LOCATED IN: extracellular region, …	1.23713	FALSE	Encodes a subtilisin-like serine protease essential for mucilage release from seed coats.
29.5.1	protein.degradation.subtilases	m.304445	(loc_os04g47160.1 : 380.0) no description available & (at5g67360 : 213.0) Encodes a subtilisin-like serine protease essential for mucilage release from seed coats.; ARA12; FUNCTIONS IN: serine-type endopeptidase activity; INVOLVED IN: proteolysis, seed coat development, mucilage metabolic process involved seed coat development, mucilage extrusion from seed coat; LOCATED IN: extracellular region, …	1.25596	FALSE	Encodes a subtilisin-like serine protease essential for mucilage release from seed coats.
29.5.1	protein.degradation.subtilases	m.91263	(loc_os02g53970.1 : 718.0) no description available & (at3g14067 : 621.0) Subtilase family protein; FUNCTIONS IN: identical protein binding, serine-type endopeptidase activity; INVOLVED IN: proteolysis, negative regulation of catalytic activity; LOCATED IN: apoplast, plasma membrane, vacuole, plant-type cell wall; EXPRESSED IN: 24 plant structures; EXPRESSED DURING: 13 growth stages; CONTAINS Int…	1.28353	FALSE	Subtilase family protein
29.5.1	protein.degradation.subtilases	m.144839	(loc_os01g58280.1 : 1071.0) no description available & (at1g32940 : 588.0) SBT3.5; FUNCTIONS IN: identical protein binding, serine-type endopeptidase activity; INVOLVED IN: proteolysis, negative regulation of catalytic activity; LOCATED IN: apoplast; EXPRESSED IN: 12 plant structures; EXPRESSED DURING: LP.06 six leaves visible, LP.04 four leaves visible, 4 anthesis, F mature embryo stage, petal d…	1.31911	FALSE	SBT3.5
29.5.1	protein.degradation.subtilases	m.204089	(loc_os02g17080.1 : 647.0) no description available & (at4g10520 : 421.0) Subtilase family protein; FUNCTIONS IN: identical protein binding, serine-type endopeptidase activity; INVOLVED IN: proteolysis, negative regulation of catalytic activity; LOCATED IN: endomembrane system; CONTAINS InterPro DOMAIN/s: Protease-associated PA (InterPro:IPR003137), Proteinase inhibitor, propeptide (InterPro:IPR0…	1.39551	FALSE	Subtilase family protein
29.5.1	protein.degradation.subtilases	m.311764	(loc_os01g64850.1 : 214.0) no description available & (at2g05920 : 138.0) Subtilase family protein; FUNCTIONS IN: identical protein binding, serine-type endopeptidase activity; INVOLVED IN: proteolysis, negative regulation of catalytic activity; LOCATED IN: cell wall, plant-type cell wall; EXPRESSED IN: 22 plant structures; EXPRESSED DURING: 13 growth stages; CONTAINS InterPro DOMAIN/s: Protease-…	1.39551	FALSE	Subtilase family protein
29.5.1	protein.degradation.subtilases	m.239402	(loc_os03g02750.1 : 1166.0) no description available & (at1g04110 : 501.0) Initially identified as a mutation affecting stomatal development and distribution. Encodes a protein similar to serine proteases.; STOMATAL DENSITY AND DISTRIBUTION (SDD1); CONTAINS InterPro DOMAIN/s: Protease-associated PA (InterPro:IPR003137), Proteinase inhibitor, propeptide (InterPro:IPR009020), Peptidase S8/S53, subt…	1.40132	FALSE	Initially identified as a mutation affecting stomatal development and distribution. Encodes a protein similar to serine proteases.
29.5.1	protein.degradation.subtilases	m.109333	(loc_os03g06290.1 : 850.0) no description available & (at4g26330 : 548.0) UNFERTILIZED EMBRYO SAC 17 (UNE17); FUNCTIONS IN: identical protein binding, serine-type endopeptidase activity; INVOLVED IN: proteolysis, double fertilization forming a zygote and endosperm; LOCATED IN: peroxisome, cytoplasm; EXPRESSED IN: male gametophyte, leaf, pollen tube; EXPRESSED DURING: L mature pollen stage, M germ…	1.45517	FALSE	UNFERTILIZED EMBRYO SAC 17 (UNE17)
29.5.1	protein.degradation.subtilases	m.208947	(loc_os09g26920.1 : 199.0) no description available & (at3g14067 : 111.0) Subtilase family protein; FUNCTIONS IN: identical protein binding, serine-type endopeptidase activity; INVOLVED IN: proteolysis, negative regulation of catalytic activity; LOCATED IN: apoplast, plasma membrane, vacuole, plant-type cell wall; EXPRESSED IN: 24 plant structures; EXPRESSED DURING: 13 growth stages; CONTAINS Int…	1.47804	FALSE	Subtilase family protein
29.5.1	protein.degradation.subtilases	m.86378	(loc_os03g04950.1 : 800.0) no description available & (at1g04110 : 592.0) Initially identified as a mutation affecting stomatal development and distribution. Encodes a protein similar to serine proteases.; STOMATAL DENSITY AND DISTRIBUTION (SDD1); CONTAINS InterPro DOMAIN/s: Protease-associated PA (InterPro:IPR003137), Proteinase inhibitor, propeptide (InterPro:IPR009020), Peptidase S8/S53, subti…	1.48178	FALSE	Initially identified as a mutation affecting stomatal development and distribution. Encodes a protein similar to serine proteases.
29.5.1	protein.degradation.subtilases	m.98363	(loc_os09g26920.1 : 390.0) no description available & (at2g05920 : 268.0) Subtilase family protein; FUNCTIONS IN: identical protein binding, serine-type endopeptidase activity; INVOLVED IN: proteolysis, negative regulation of catalytic activity; LOCATED IN: cell wall, plant-type cell wall; EXPRESSED IN: 22 plant structures; EXPRESSED DURING: 13 growth stages; CONTAINS InterPro DOMAIN/s: Protease-…	1.48405	FALSE	Subtilase family protein
29.5.1	protein.degradation.subtilases	m.187535	(loc_os02g10520.1 : 1004.0) no description available & (at2g04160 : 759.0) isolated from differential screening of a cDNA library from auxin-treated root culture. encodes a protein similar to subtilisin-like serine protease which is believed to be active outside the plant cell.; AUXIN-INDUCED IN ROOT CULTURES 3 (AIR3); FUNCTIONS IN: serine-type endopeptidase activity; INVOLVED IN: proteolysis, re…	1.50994	FALSE	isolated from differential screening of a cDNA library from auxin-treated root culture. encodes a protein similar to subtilisin-like serine protease which is believed to be active outside the plant cell.
29.5.1	protein.degradation.subtilases	m.208943	(loc_os03g13930.1 : 926.0) no description available & (at4g34980 : 722.0) Serine protease similar to subtilisin.; subtilisin-like serine protease 2 (SLP2); FUNCTIONS IN: serine-type peptidase activity; INVOLVED IN: plant-type cell wall modification, proteolysis; LOCATED IN: middle lamella-containing extracellular matrix, membrane; EXPRESSED IN: 24 plant structures; EXPRESSED DURING: 15 growth sta…	1.54824	FALSE	Serine protease similar to subtilisin.
29.5.1	protein.degradation.subtilases	m.86375	(loc_os04g45960.2 : 1012.0) no description available & (at2g19170 : 499.0) Encodes a novel subtilisin-like serine protease.; subtilisin-like serine protease 3 (SLP3); FUNCTIONS IN: serine-type peptidase activity; INVOLVED IN: proteolysis, negative regulation of catalytic activity; LOCATED IN: middle lamella-containing extracellular matrix; EXPRESSED IN: 22 plant structures; EXPRESSED DURING: 13 g…	1.56995	FALSE	Encodes a novel subtilisin-like serine protease.
29.5.1	protein.degradation.subtilases	m.113509	(loc_os09g36110.1 : 336.0) no description available & (at4g10510 : 186.0) Subtilase family protein; FUNCTIONS IN: identical protein binding, serine-type endopeptidase activity; INVOLVED IN: proteolysis, negative regulation of catalytic activity; EXPRESSED IN: male gametophyte, root; CONTAINS InterPro DOMAIN/s: Protease-associated PA (InterPro:IPR003137), Proteinase inhibitor, propeptide (InterPro…	1.58683	FALSE	Subtilase family protein
29.5.1	protein.degradation.subtilases	m.89916	(loc_os02g53860.1 : 337.0) no description available & (at3g14067 : 264.0) Subtilase family protein; FUNCTIONS IN: identical protein binding, serine-type endopeptidase activity; INVOLVED IN: proteolysis, negative regulation of catalytic activity; LOCATED IN: apoplast, plasma membrane, vacuole, plant-type cell wall; EXPRESSED IN: 24 plant structures; EXPRESSED DURING: 13 growth stages; CONTAINS Int…	1.65758	FALSE	Subtilase family protein
29.5.1	protein.degradation.subtilases	m.126012	(loc_os03g40830.1 : 735.0) no description available & (at5g67360 : 618.0) Encodes a subtilisin-like serine protease essential for mucilage release from seed coats.; ARA12; FUNCTIONS IN: serine-type endopeptidase activity; INVOLVED IN: proteolysis, seed coat development, mucilage metabolic process involved seed coat development, mucilage extrusion from seed coat; LOCATED IN: extracellular region, …	1.73776	FALSE	Encodes a subtilisin-like serine protease essential for mucilage release from seed coats.
29.5.1	protein.degradation.subtilases	m.227356	(loc_os03g55350.1 : 1178.0) no description available & (at5g67360 : 881.0) Encodes a subtilisin-like serine protease essential for mucilage release from seed coats.; ARA12; FUNCTIONS IN: serine-type endopeptidase activity; INVOLVED IN: proteolysis, seed coat development, mucilage metabolic process involved seed coat development, mucilage extrusion from seed coat; LOCATED IN: extracellular region,…	1.79375	FALSE	Encodes a subtilisin-like serine protease essential for mucilage release from seed coats.
29.5.1	protein.degradation.subtilases	m.268692	(loc_os02g53860.1 : 869.0) no description available & (at3g14067 : 611.0) Subtilase family protein; FUNCTIONS IN: identical protein binding, serine-type endopeptidase activity; INVOLVED IN: proteolysis, negative regulation of catalytic activity; LOCATED IN: apoplast, plasma membrane, vacuole, plant-type cell wall; EXPRESSED IN: 24 plant structures; EXPRESSED DURING: 13 growth stages; CONTAINS Int…	1.80362	FALSE	Subtilase family protein
29.5.1	protein.degradation.subtilases	m.187541	(loc_os09g30250.1 : 752.0) no description available & (at2g04160 : 719.0) isolated from differential screening of a cDNA library from auxin-treated root culture. encodes a protein similar to subtilisin-like serine protease which is believed to be active outside the plant cell.; AUXIN-INDUCED IN ROOT CULTURES 3 (AIR3); FUNCTIONS IN: serine-type endopeptidase activity; INVOLVED IN: proteolysis, res…	1.83461	FALSE	isolated from differential screening of a cDNA library from auxin-treated root culture. encodes a protein similar to subtilisin-like serine protease which is believed to be active outside the plant cell.
29.5.1	protein.degradation.subtilases	m.239806	(loc_os09g30458.1 : 566.0) no description available & (at1g20160 : 534.0) ATSBT5.2; FUNCTIONS IN: identical protein binding, serine-type endopeptidase activity; INVOLVED IN: proteolysis, negative regulation of catalytic activity; LOCATED IN: apoplast; EXPRESSED IN: 24 plant structures; EXPRESSED DURING: 12 growth stages; CONTAINS InterPro DOMAIN/s: Protease-associated PA (InterPro:IPR003137), Pep…	1.89938	FALSE	ATSBT5.2
[truncated: 1,818 more rows]
