# Supplementary material for: Fungal endophyte infection of ryegrass reprograms host metabolism and alters development
Source: New Phytol. 2015 Aug 25;208(4):1227–40. doi: 10.1111/nph.13614 (PMC5049663; doi:10.1111/nph.13614)
Supplement: Supplementary file 8 — Table S7 Annotations of the genes predicted to encode for enzymes involved in the TCA cycle and glycolysis [file NPH-208-1227-s008.xlsx]

## Sheet: Table S5
Table S7: Annotations of the genes predicted to encode for enzymes involved in the TCA cycle and glycolysis
BINCODE, NAME and DESCRIPTION refers to the output of Mercator analysis. The “significant” column correspond to a DegSeq Qvalue < 0.05. The “function” column is extracted from the Mercator analysis. The IDENTIFIER is the ryegrass ESTs identifer
BINCODE	NAME	IDENTIFIER	DESCRIPTION	FOLD	Significant	Function
TCA cycle
8.1.3	TCA / org transformation.TCA.aconitase	m.196942	(at4g35830 : 174.0) Encodes an aconitase that can catalyze the conversion of citrate to isocitrate through a cis-aconitate intermediate, indicating that it may participate in the TCA cycle and other primary metabolic pathways. The protein is believed to accumulate in the mitochondria and the cytosol. It affects CSD2 (At2g28190 - a superoxide dismutase) transcript levels and may play a role in the…	-7.16582	TRUE	Encodes an aconitase that can catalyze the conversion of citrate to isocitrate through a cis-aconitate intermediate, indicating that it may participate in the TCA cycle and other primary metabolic pathways. The protein is believed to accumulate in the mitochondria and the cytosol. It affects CSD2 (At2g28190
8.1.3	TCA / org transformation.TCA.aconitase	m.196885	(p49608|acoc_cucma : 280.0) Aconitate hydratase, cytoplasmic (EC 4.2.1.3) (Citrate hydro-lyase) (Aconitase) - Cucurbita maxima (Pumpkin) (Winter squash) & (at4g26970 : 273.0) Encodes an aconitase that can catalyze the conversion of citrate to isocitrate through a cis-aconitate intermediate, indicating that it may participate in the TCA cycle and other primary metabolic pathways. The protein is be…	-6.44924	TRUE	Aconitate hydratase, cytoplasmic (EC 4.2.1.3) (Citrate hydro-lyase) (Aconitase)
8.2.10	TCA / org transformation.other organic acid transformatons.malic	m.253682	(loc_os01g52500.5 : 176.0) no description available & (p51615|maox_vitvi : 169.0) NADP-dependent malic enzyme (EC 1.1.1.40) (NADP-ME) - Vitis vinifera (Grape) & (at5g25880 : 167.0) The malic enzyme (EC 1.1.1.40) encoded by the ATNADP-ME3 is presumably cytosolic and restricted in its expression by both developmental and cell-specific signals.; NADP-malic enzyme 3 (NADP-ME3); FUNCTIONS IN: malate d…	-6.18052	TRUE	NADP-dependent malic enzyme (EC 1.1.1.40) (NADP-ME)
8.1.8	TCA / org transformation.TCA.fumarase	m.298461	(loc_os03g21950.1 : 868.0) no description available & (at2g47510 : 805.0) Encodes a mitochondrial-localized protein. The FUM1 gene appears to be essential, suggesting that FUM1 may play a crucial role as a fumarase in the tricarboxylic acid cycle.; fumarase 1 (FUM1); FUNCTIONS IN: fumarate hydratase activity, protein binding; INVOLVED IN: response to oxidative stress, response to salt stress, pol…	-3.55879	TRUE	Encodes a mitochondrial-localized protein. The FUM1 gene appears to be essential, suggesting that FUM1 may play a crucial role as a fumarase in the tricarboxylic acid cycle.
8.1.1.3	TCA / org transformation.TCA.pyruvate DH.E3	m.105003	(loc_os05g06460.1 : 570.0) no description available & (at3g16950 : 528.0) encodes a plastid lipoamide dehydrogenase, subunit of the pyruvate dehydrogenase complex which provides acetyl-CoA for de novo fatty acid biosynthesis. The gene is highly expressed in developing seeds.; lipoamide dehydrogenase 1 (LPD1); CONTAINS InterPro DOMAIN/s: FAD-dependent pyridine nucleotide-disulphide oxidoreductase …	-3.37692	TRUE	encodes a plastid lipoamide dehydrogenase, subunit of the pyruvate dehydrogenase complex which provides acetyl-CoA for de novo fatty acid biosynthesis. The gene is highly expressed in developing seeds.
8.1.1.3	TCA / org transformation.TCA.pyruvate DH.E3	m.105005	(loc_os05g06460.1 : 147.0) no description available & (at3g16950 : 141.0) encodes a plastid lipoamide dehydrogenase, subunit of the pyruvate dehydrogenase complex which provides acetyl-CoA for de novo fatty acid biosynthesis. The gene is highly expressed in developing seeds.; lipoamide dehydrogenase 1 (LPD1); CONTAINS InterPro DOMAIN/s: FAD-dependent pyridine nucleotide-disulphide oxidoreductase …	-3.29519	TRUE	encodes a plastid lipoamide dehydrogenase, subunit of the pyruvate dehydrogenase complex which provides acetyl-CoA for de novo fatty acid biosynthesis. The gene is highly expressed in developing seeds.
8.1.1.3	TCA / org transformation.TCA.pyruvate DH.E3	m.115620	(loc_os01g23610.1 : 924.0) no description available & (at3g16950 : 811.0) encodes a plastid lipoamide dehydrogenase, subunit of the pyruvate dehydrogenase complex which provides acetyl-CoA for de novo fatty acid biosynthesis. The gene is highly expressed in developing seeds.; lipoamide dehydrogenase 1 (LPD1); CONTAINS InterPro DOMAIN/s: FAD-dependent pyridine nucleotide-disulphide oxidoreductase …	-3.06302	TRUE	encodes a plastid lipoamide dehydrogenase, subunit of the pyruvate dehydrogenase complex which provides acetyl-CoA for de novo fatty acid biosynthesis. The gene is highly expressed in developing seeds.
8.1.2	TCA / org transformation.TCA.CS	m.120442	(loc_os02g10070.2 : 867.0) no description available & (at2g44350 : 780.0) encodes a mitochrondrion targeted citrate synthase, the first enzyme of the tricarboxylic acid cycle, catalyzing the condensation of acetyl-CoA and oxaloacetate, finally yielding citrate and CoA.; ATCS; FUNCTIONS IN: citrate (SI)-synthase activity, zinc ion binding, ATP binding; INVOLVED IN: response to cadmium ion, tricarb…	-3.02687	TRUE	encodes a mitochrondrion targeted citrate synthase, the first enzyme of the tricarboxylic acid cycle, catalyzing the condensation of acetyl-CoA and oxaloacetate, finally yielding citrate and CoA.
8.3	TCA / org transformation.carbonic anhydrases	m.17296	(loc_os09g28910.1 : 415.0) no description available & (at4g33580 : 278.0) beta carbonic anhydrase 5 (BCA5); FUNCTIONS IN: carbonate dehydratase activity, zinc ion binding; INVOLVED IN: carbon utilization; LOCATED IN: chloroplast; EXPRESSED IN: 25 plant structures; EXPRESSED DURING: 13 growth stages; CONTAINS InterPro DOMAIN/s: Carbonic anhydrase, prokaryotic-like, conserved site (InterPro:IPR0158…	-3.02493	TRUE	beta carbonic anhydrase 5 (BCA5)
8.1.4	TCA / org transformation.TCA.IDH	m.149237	(loc_os01g46610.1 : 340.0) no description available & (at1g65930 : 322.0) Encodes a NADP+-isocitrate dehydrogenase that is believed to function in the cytosol. It appears to contribute to NADPH production under oxidative stress, and thereby to participate in redox signalling linked to defense responses.; cytosolic NADP+-dependent isocitrate dehydrogenase (cICDH); FUNCTIONS IN: isocitrate dehydrog…	-2.92726	TRUE	Encodes a NADP+-isocitrate dehydrogenase that is believed to function in the cytosol. It appears to contribute to NADPH production under oxidative stress, and thereby to participate in redox signalling linked to defense responses.
8.1.3	TCA / org transformation.TCA.aconitase	m.196886	(at4g26970 : 167.0) Encodes an aconitase that can catalyze the conversion of citrate to isocitrate through a cis-aconitate intermediate, indicating that it may participate in the TCA cycle and other primary metabolic pathways. The protein is believed to accumulate in the mitochondria and the cytosol. It affects CSD2 (At2g28190 - a superoxide dismutase) transcript levels and may play a role in the…	-2.86633	TRUE	Encodes an aconitase that can catalyze the conversion of citrate to isocitrate through a cis-aconitate intermediate, indicating that it may participate in the TCA cycle and other primary metabolic pathways. The protein is believed to accumulate in the mitochondria and the cytosol. It affects CSD2 (At2g28190
8.1.9	TCA / org transformation.TCA.malate DH	m.155643	(q42972|mdhg_orysa : 102.0) Malate dehydrogenase, glyoxysomal precursor (EC 1.1.1.37) - Oryza sativa (Rice) & (loc_os12g43630.1 : 102.0) no description available & (at2g22780 : 86.7) encodes an peroxisomal NAD-malate dehydrogenase that is involved in fatty acid beta-oxidation through providing NAD to the process of converting fatty acyl CoA to acetyl CoA.; peroxisomal NAD-malate dehydrogenase 1 (…	-2.70061	TRUE	Malate dehydrogenase, glyoxysomal precursor (EC 1.1.1.37)
8.2.10	TCA / org transformation.other organic acid transformatons.malic	m.154069	(loc_os01g52500.5 : 702.0) no description available & (p43279|maoc_orysa : 642.0) NADP-dependent malic enzyme, chloroplast precursor (EC 1.1.1.40) (NADP-ME) - Oryza sativa (Rice) & (at5g11670 : 619.0) The malic enzyme (EC 1.1.1.40) encoded by AtNADP-ME2 is presumably a cytosolic enzyme involved in malate metabolism and possibly assisting the oxidative pentose phosphate pathway. AtNADP-ME2 counts …	-2.63123	TRUE	NADP-dependent malic enzyme, chloroplast precursor (EC 1.1.1.40) (NADP-ME)
8.1.4	TCA / org transformation.TCA.IDH	m.99654	(loc_os04g42920.1 : 265.0) no description available & (at5g14590 : 234.0) Isocitrate/isopropylmalate dehydrogenase family protein; FUNCTIONS IN: NAD or NADH binding, isocitrate dehydrogenase (NADP+) activity, magnesium ion binding, oxidoreductase activity, acting on the CH-OH group of donors, NAD or NADP as acceptor; INVOLVED IN: oxidation reduction, isocitrate metabolic process, metabolic proces…	-2.5989	TRUE	Isocitrate/isopropylmalate dehydrogenase family protein
8.1.1.2	TCA / org transformation.TCA.pyruvate DH.E2	m.91678	(loc_os06g30460.2 : 709.0) no description available & (at3g52200 : 560.0) dihydrolipoamide S-acetyltransferase (LTA3) mRNA, nuclear; LTA3; FUNCTIONS IN: dihydrolipoyllysine-residue acetyltransferase activity; INVOLVED IN: pyruvate metabolic process, metabolic process; LOCATED IN: mitochondrion; EXPRESSED IN: 24 plant structures; EXPRESSED DURING: 13 growth stages; CONTAINS InterPro DOMAIN/s: 2-ox…	-2.59424	TRUE	dihydrolipoamide S-acetyltransferase (LTA3) mRNA, nuclear
8.3	TCA / org transformation.carbonic anhydrases	m.17295	(loc_os09g28910.2 : 424.0) no description available & (at4g33580 : 278.0) beta carbonic anhydrase 5 (BCA5); FUNCTIONS IN: carbonate dehydratase activity, zinc ion binding; INVOLVED IN: carbon utilization; LOCATED IN: chloroplast; EXPRESSED IN: 25 plant structures; EXPRESSED DURING: 13 growth stages; CONTAINS InterPro DOMAIN/s: Carbonic anhydrase, prokaryotic-like, conserved site (InterPro:IPR0158…	-2.59213	TRUE	beta carbonic anhydrase 5 (BCA5)
8.1.4	TCA / org transformation.TCA.IDH	m.88687	(loc_os01g14580.1 : 781.0) no description available & (p50218|idhc_tobac : 719.0) Isocitrate dehydrogenase [NADP] (EC 1.1.1.42) (Oxalosuccinate decarboxylase) (IDH) (NADP(+)-specific ICDH) (IDP) - Nicotiana tabacum (Common tobacco) & (at1g65930 : 710.0) Encodes a NADP+-isocitrate dehydrogenase that is believed to function in the cytosol. It appears to contribute to NADPH production under oxidativ…	-2.48722	TRUE	Isocitrate dehydrogenase [NADP] (EC 1.1.1.42) (Oxalosuccinate decarboxylase) (IDH) (NADP(+)-specific ICDH) (IDP)
8.1.1.3	TCA / org transformation.TCA.pyruvate DH.E3	m.105006	(loc_os05g06460.1 : 147.0) no description available & (at3g16950 : 142.0) encodes a plastid lipoamide dehydrogenase, subunit of the pyruvate dehydrogenase complex which provides acetyl-CoA for de novo fatty acid biosynthesis. The gene is highly expressed in developing seeds.; lipoamide dehydrogenase 1 (LPD1); CONTAINS InterPro DOMAIN/s: FAD-dependent pyridine nucleotide-disulphide oxidoreductase …	-2.4341	TRUE	encodes a plastid lipoamide dehydrogenase, subunit of the pyruvate dehydrogenase complex which provides acetyl-CoA for de novo fatty acid biosynthesis. The gene is highly expressed in developing seeds.
8.1.1.1	TCA / org transformation.TCA.pyruvate DH.E1	m.52633	(loc_os09g33500.1 : 644.0) no description available & (at5g50850 : 578.0) MACCI-BOU (MAB1); FUNCTIONS IN: pyruvate dehydrogenase (acetyl-transferring) activity, catalytic activity; INVOLVED IN: defense response to bacterium; LOCATED IN: mitochondrion, nucleolus, plasma membrane; EXPRESSED IN: 25 plant structures; EXPRESSED DURING: 17 growth stages; CONTAINS InterPro DOMAIN/s: Transketolase, C-ter…	-2.39872	TRUE	MACCI-BOU (MAB1)
8.1.9	TCA / org transformation.TCA.malate DH	m.81160	(loc_os05g49880.2 : 296.0) no description available & (at1g53240 : 277.0) Lactate/malate dehydrogenase family protein; FUNCTIONS IN: malate dehydrogenase activity, copper ion binding; INVOLVED IN: response to cadmium ion, response to salt stress, response to cold, defense response to bacterium, peptidyl-cysteine S-nitrosylation; LOCATED IN: mitochondrion, cell wall, chloroplast; EXPRESSED IN: 26 …	-2.34462	TRUE	Lactate/malate dehydrogenase family protein
8.1.6	TCA / org transformation.TCA.succinyl-CoA ligase	m.106375	(q6k9n6|sucb_orysa : 742.0) Succinyl-CoA ligase [GDP-forming] beta-chain, mitochondrial precursor (EC 6.2.1.4) (Succinyl-CoA synthetase, beta chain) (SCS-beta) - Oryza sativa (Rice) & (loc_os02g40830.1 : 742.0) no description available & (at2g20420 : 670.0) ATP citrate lyase (ACL) family protein; FUNCTIONS IN: succinate-CoA ligase (GDP-forming) activity, copper ion binding, ATP binding; INVOLVED …	-2.34155	TRUE	Succinyl-CoA ligase [GDP-forming] beta-chain, mitochondrial precursor (EC 6.2.1.4) (Succinyl-CoA synthetase, beta chain) (SCS-beta)
8.1.4	TCA / org transformation.TCA.IDH	m.99653	(loc_os04g42920.1 : 397.0) no description available & (at5g14590 : 365.0) Isocitrate/isopropylmalate dehydrogenase family protein; FUNCTIONS IN: NAD or NADH binding, isocitrate dehydrogenase (NADP+) activity, magnesium ion binding, oxidoreductase activity, acting on the CH-OH group of donors, NAD or NADP as acceptor; INVOLVED IN: oxidation reduction, isocitrate metabolic process, metabolic proces…	-2.3136	TRUE	Isocitrate/isopropylmalate dehydrogenase family protein
8.1.4	TCA / org transformation.TCA.IDH	m.9352	(loc_os02g38200.1 : 199.0) no description available & (at4g35260 : 191.0) Encodes a regulatory subunit of the mitochondrially-localized NAD+- dependent isocitrate dehydrogenase.; isocitrate dehydrogenase 1 (IDH1); CONTAINS InterPro DOMAIN/s: Isocitrate/isopropylmalate dehydrogenase (InterPro:IPR001804), Isocitrate dehydrogenase NAD-dependent, mitochondrial (InterPro:IPR004434); BEST Arabidopsis t…	-2.3034	TRUE	Encodes a regulatory subunit of the mitochondrially-localized NAD+- dependent isocitrate dehydrogenase.
8.1.4	TCA / org transformation.TCA.IDH	m.149238	(loc_os01g46610.1 : 476.0) no description available & (at1g65930 : 439.0) Encodes a NADP+-isocitrate dehydrogenase that is believed to function in the cytosol. It appears to contribute to NADPH production under oxidative stress, and thereby to participate in redox signalling linked to defense responses.; cytosolic NADP+-dependent isocitrate dehydrogenase (cICDH); FUNCTIONS IN: isocitrate dehydrog…	-2.2619	TRUE	Encodes a NADP+-isocitrate dehydrogenase that is believed to function in the cytosol. It appears to contribute to NADPH production under oxidative stress, and thereby to participate in redox signalling linked to defense responses.
8.1.7	TCA / org transformation.TCA.succinate dehydrogenase	m.178387	(q6zdy8|dhsa_orysa : 1090.0) Succinate dehydrogenase [ubiquinone] flavoprotein subunit, mitochondrial precursor (EC 1.3.5.1) (FP) (Flavoprotein subunit of complex II) - Oryza sativa (Rice) & (loc_os07g04240.1 : 1090.0) no description available & (at5g66760 : 1063.0) One of two genes in Arabidopsis that encode a flavoprotein subunit of the mitochondrial succinate dehydrogenase complex.; succinate …	-2.24841	TRUE	Succinate dehydrogenase [ubiquinone] flavoprotein subunit, mitochondrial precursor (EC 1.3.5.1) (FP) (Flavoprotein subunit of complex II)
8.1.7	TCA / org transformation.TCA.succinate dehydrogenase	m.178382	(q6zdy8|dhsa_orysa : 1105.0) Succinate dehydrogenase [ubiquinone] flavoprotein subunit, mitochondrial precursor (EC 1.3.5.1) (FP) (Flavoprotein subunit of complex II) - Oryza sativa (Rice) & (loc_os07g04240.1 : 1105.0) no description available & (at5g66760 : 1075.0) One of two genes in Arabidopsis that encode a flavoprotein subunit of the mitochondrial succinate dehydrogenase complex.; succinate …	-2.20386	TRUE	Succinate dehydrogenase [ubiquinone] flavoprotein subunit, mitochondrial precursor (EC 1.3.5.1) (FP) (Flavoprotein subunit of complex II)
8.1.1.1	TCA / org transformation.TCA.pyruvate DH.E1	m.52635	(loc_os08g42410.1 : 622.0) no description available & (at5g50850 : 575.0) MACCI-BOU (MAB1); FUNCTIONS IN: pyruvate dehydrogenase (acetyl-transferring) activity, catalytic activity; INVOLVED IN: defense response to bacterium; LOCATED IN: mitochondrion, nucleolus, plasma membrane; EXPRESSED IN: 25 plant structures; EXPRESSED DURING: 17 growth stages; CONTAINS InterPro DOMAIN/s: Transketolase, C-ter…	-2.11708	TRUE	MACCI-BOU (MAB1)
8.1.1.2	TCA / org transformation.TCA.pyruvate DH.E2	m.235753	(loc_os07g22720.2 : 795.0) no description available & (at3g13930 : 606.0) Dihydrolipoamide acetyltransferase, long form protein; FUNCTIONS IN: dihydrolipoyllysine-residue acetyltransferase activity, copper ion binding; INVOLVED IN: pyruvate metabolic process, metabolic process; LOCATED IN: mitochondrion, chloroplast, chloroplast envelope; EXPRESSED IN: 25 plant structures; EXPRESSED DURING: 13 gr…	-2.03923	TRUE	Dihydrolipoamide acetyltransferase, long form protein
8.1.3	TCA / org transformation.TCA.aconitase	m.106407	(loc_os03g04410.1 : 356.0) no description available & (at2g05710 : 306.0) Encodes an aconitase that can catalyze the conversion of citrate to isocitrate through a cis-aconitate intermediate, indicating that it may participate in the TCA cycle and other primary metabolic pathways. The protein is believed to accumulate in the mitochondria and the cytosol. It affects CSD2 (At2g28190 - a superoxide d…	-2.0116	TRUE	Encodes an aconitase that can catalyze the conversion of citrate to isocitrate through a cis-aconitate intermediate, indicating that it may participate in the TCA cycle and other primary metabolic pathways. The protein is believed to accumulate in the mitochondria and the cytosol. It affects CSD2 (At2g28190
8.2.11	TCA / org transformation.other organic acid transformatons.atp-citrate lyase	m.298884	(loc_os11g47330.1 : 241.0) no description available & (at1g09430 : 228.0) Encodes subunit A of the heteromeric enzyme ATP citrate lyase (ACL). In animals, ACL is encoded by a single gene; ACL in Arabidopsis is composed of two polypeptides, ACLA (encoded by 3 genes) and ACLB (encoded by 2 genes). The holoenzyme has an A(4)B(4)stoichiometry. Expression of both ACLA and ACLB but not of either of the…	-2.00312	TRUE	Encodes subunit A of the heteromeric enzyme ATP citrate lyase (ACL). In animals, ACL is encoded by a single gene
8.2.10	TCA / org transformation.other organic acid transformatons.malic	m.83705	(loc_os07g31380.1 : 994.0) no description available & (p37221|maom_soltu : 875.0) NAD-dependent malic enzyme 62 kDa isoform, mitochondrial precursor (EC 1.1.1.39) (NAD-ME) - Solanum tuberosum (Potato) & (at2g13560 : 870.0) Encodes an NAD-dependent malic enzyme (NAD-ME) that does not act on oxaloacetate, indicating that it belongs to EC 1.1.1.39. It is a member of the alpha family of NAD-MEs in pl…	-1.98355	FALSE	NAD-dependent malic enzyme 62 kDa isoform, mitochondrial precursor (EC 1.1.1.39) (NAD-ME)
8.1.1.2	TCA / org transformation.TCA.pyruvate DH.E2	m.73627	(loc_os12g08170.1 : 357.0) no description available & (at1g34430 : 347.0) embryo defective 3003 (EMB3003); FUNCTIONS IN: dihydrolipoyllysine-residue acetyltransferase activity, acyltransferase activity; INVOLVED IN: embryo development ending in seed dormancy; LOCATED IN: cytosolic ribosome, plasma membrane, chloroplast, chloroplast envelope; EXPRESSED IN: 23 plant structures; EXPRESSED DURING: 15…	-1.93611	FALSE	embryo defective 3003 (EMB3003)
8.1.5	TCA / org transformation.TCA.2-oxoglutarate dehydrogenase	m.86652	(loc_os04g32330.1 : 681.0) no description available & (at5g55070 : 519.0) Dihydrolipoamide succinyltransferase; FUNCTIONS IN: zinc ion binding, acyltransferase activity; INVOLVED IN: response to oxidative stress, metabolic process; LOCATED IN: cytosolic ribosome, mitochondrion; EXPRESSED IN: 27 plant structures; EXPRESSED DURING: 15 growth stages; CONTAINS InterPro DOMAIN/s: 2-oxo acid dehydrogen…	-1.9115	FALSE	Dihydrolipoamide succinyltransferase
8.1.3	TCA / org transformation.TCA.aconitase	m.106406	(loc_os03g04410.1 : 1353.0) no description available & (q6yzx6|acoc_orysa : 1261.0) Putative aconitate hydratase, cytoplasmic (EC 4.2.1.3) (Citrate hydro-lyase) (Aconitase) - Oryza sativa (Rice) & (at2g05710 : 1251.0) Encodes an aconitase that can catalyze the conversion of citrate to isocitrate through a cis-aconitate intermediate, indicating that it may participate in the TCA cycle and other pr…	-1.89006	FALSE	Putative aconitate hydratase, cytoplasmic (EC 4.2.1.3) (Citrate hydro-lyase) (Aconitase)
8.1.5	TCA / org transformation.TCA.2-oxoglutarate dehydrogenase	m.92614	(loc_os07g49520.1 : 1167.0) no description available & (at5g65750 : 1060.0) 2-oxoglutarate dehydrogenase, E1 component; FUNCTIONS IN: oxoglutarate dehydrogenase (succinyl-transferring) activity, cobalt ion binding, zinc ion binding; INVOLVED IN: response to cadmium ion; LOCATED IN: mitochondrion; EXPRESSED IN: 23 plant structures; EXPRESSED DURING: 11 growth stages; CONTAINS InterPro DOMAIN/s: 2-…	-1.88239	FALSE	2-oxoglutarate dehydrogenase, E1 component
8.2.99	TCA / org transformation.other organic acid transformatons.misc	m.163055	(loc_os02g07760.1 : 897.0) no description available & (at1g79440 : 764.0) Encodes a mitochondrial succinic semialdehyde dehydrogenase (SSADH). Nomenclature according to Kirch, et al (2004).; aldehyde dehydrogenase 5F1 (ALDH5F1); FUNCTIONS IN: 3-chloroallyl aldehyde dehydrogenase activity, NAD or NADH binding, copper ion binding, succinate-semialdehyde dehydrogenase activity; INVOLVED IN: in 6 pro…	-1.85882	FALSE	Encodes a mitochondrial succinic semialdehyde dehydrogenase (SSADH). Nomenclature according to Kirch, et al (2004).
8.1.4	TCA / org transformation.TCA.IDH	m.157519	(loc_os02g38200.1 : 608.0) no description available & (at4g35260 : 577.0) Encodes a regulatory subunit of the mitochondrially-localized NAD+- dependent isocitrate dehydrogenase.; isocitrate dehydrogenase 1 (IDH1); CONTAINS InterPro DOMAIN/s: Isocitrate/isopropylmalate dehydrogenase (InterPro:IPR001804), Isocitrate dehydrogenase NAD-dependent, mitochondrial (InterPro:IPR004434); BEST Arabidopsis t…	-1.85351	FALSE	Encodes a regulatory subunit of the mitochondrially-localized NAD+- dependent isocitrate dehydrogenase.
8.2.11	TCA / org transformation.other organic acid transformatons.atp-citrate lyase	m.154506	(loc_os11g47330.2 : 547.0) no description available & (at1g09430 : 495.0) Encodes subunit A of the heteromeric enzyme ATP citrate lyase (ACL). In animals, ACL is encoded by a single gene; ACL in Arabidopsis is composed of two polypeptides, ACLA (encoded by 3 genes) and ACLB (encoded by 2 genes). The holoenzyme has an A(4)B(4)stoichiometry. Expression of both ACLA and ACLB but not of either of the…	-1.84256	FALSE	Encodes subunit A of the heteromeric enzyme ATP citrate lyase (ACL). In animals, ACL is encoded by a single gene
8.2.4	TCA / org transformation.other organic acid transformatons.IDH	m.15428	(loc_os01g16900.2 : 699.0) no description available & (at5g03290 : 607.0) Encodes a catalytic subunit of the mitochondrially-localized NAD+- dependent isocitrate dehydrogenase.; isocitrate dehydrogenase V (IDH-V); FUNCTIONS IN: isocitrate dehydrogenase (NAD+) activity, zinc ion binding, ATP binding; INVOLVED IN: isocitrate metabolic process, tricarboxylic acid cycle, metabolic process; LOCATED IN…	-1.79817	FALSE	Encodes a catalytic subunit of the mitochondrially-localized NAD+- dependent isocitrate dehydrogenase.
8.1.1.3	TCA / org transformation.TCA.pyruvate DH.E3	m.105002	(loc_os05g06460.1 : 152.0) no description available & (at3g16950 : 144.0) encodes a plastid lipoamide dehydrogenase, subunit of the pyruvate dehydrogenase complex which provides acetyl-CoA for de novo fatty acid biosynthesis. The gene is highly expressed in developing seeds.; lipoamide dehydrogenase 1 (LPD1); CONTAINS InterPro DOMAIN/s: FAD-dependent pyridine nucleotide-disulphide oxidoreductase …	-1.77369	FALSE	encodes a plastid lipoamide dehydrogenase, subunit of the pyruvate dehydrogenase complex which provides acetyl-CoA for de novo fatty acid biosynthesis. The gene is highly expressed in developing seeds.
8.1.3	TCA / org transformation.TCA.aconitase	m.188370	(loc_os08g09200.1 : 1727.0) no description available & (q6yzx6|acoc_orysa : 1697.0) Putative aconitate hydratase, cytoplasmic (EC 4.2.1.3) (Citrate hydro-lyase) (Aconitase) - Oryza sativa (Rice) & (at2g05710 : 1620.0) Encodes an aconitase that can catalyze the conversion of citrate to isocitrate through a cis-aconitate intermediate, indicating that it may participate in the TCA cycle and other pr…	-1.76442	FALSE	Putative aconitate hydratase, cytoplasmic (EC 4.2.1.3) (Citrate hydro-lyase) (Aconitase)
8.1.7	TCA / org transformation.TCA.succinate dehydrogenase	m.178376	(q6zdy8|dhsa_orysa : 1108.0) Succinate dehydrogenase [ubiquinone] flavoprotein subunit, mitochondrial precursor (EC 1.3.5.1) (FP) (Flavoprotein subunit of complex II) - Oryza sativa (Rice) & (loc_os07g04240.1 : 1108.0) no description available & (at5g66760 : 1065.0) One of two genes in Arabidopsis that encode a flavoprotein subunit of the mitochondrial succinate dehydrogenase complex.; succinate …	-1.76019	FALSE	Succinate dehydrogenase [ubiquinone] flavoprotein subunit, mitochondrial precursor (EC 1.3.5.1) (FP) (Flavoprotein subunit of complex II)
8.1.1.1	TCA / org transformation.TCA.pyruvate DH.E1	m.53621	(loc_os06g13720.1 : 363.0) no description available & (at1g24180 : 324.0) Arabidopsis thaliana pyruvate dehydrogenase E1a-like subunit. 81% identical to a previously characterized Arabidopsis mitochondrial PDH E1a-subunit, At1g59900; IAA-CONJUGATE-RESISTANT 4 (IAR4); FUNCTIONS IN: cobalt ion binding, pyruvate dehydrogenase (acetyl-transferring) activity, zinc ion binding; INVOLVED IN: response to…	-1.75678	FALSE	Arabidopsis thaliana pyruvate dehydrogenase E1a-like subunit. 81% identical to a previously characterized Arabidopsis mitochondrial PDH E1a-subunit, At1g59900
8.1.1.3	TCA / org transformation.TCA.pyruvate DH.E3	m.211140	(loc_os05g06750.1 : 817.0) no description available & (at1g48030 : 731.0) Encodes a mitochondrial lipoamide dehydrogenase whose expression is induced by light.; lipoamide dehydrogenase 1 (LPD1); FUNCTIONS IN: dihydrolipoyl dehydrogenase activity, copper ion binding, cobalt ion binding, zinc ion binding, ATP binding; INVOLVED IN: response to cadmium ion, response to light stimulus; LOCATED IN: mit…	-1.75135	FALSE	Encodes a mitochondrial lipoamide dehydrogenase whose expression is induced by light.
8.1.1.2	TCA / org transformation.TCA.pyruvate DH.E2	m.235743	(loc_os06g01630.1 : 752.0) no description available & (at1g54220 : 579.0) Dihydrolipoamide acetyltransferase, long form protein; FUNCTIONS IN: dihydrolipoyllysine-residue acetyltransferase activity, acyltransferase activity; INVOLVED IN: pyruvate metabolic process, metabolic process; LOCATED IN: mitochondrion; EXPRESSED IN: 23 plant structures; EXPRESSED DURING: 13 growth stages; CONTAINS InterPr…	-1.73921	FALSE	Dihydrolipoamide acetyltransferase, long form protein
8.1.5	TCA / org transformation.TCA.2-oxoglutarate dehydrogenase	m.86654	(loc_os04g32330.1 : 588.0) no description available & (at5g55070 : 489.0) Dihydrolipoamide succinyltransferase; FUNCTIONS IN: zinc ion binding, acyltransferase activity; INVOLVED IN: response to oxidative stress, metabolic process; LOCATED IN: cytosolic ribosome, mitochondrion; EXPRESSED IN: 27 plant structures; EXPRESSED DURING: 15 growth stages; CONTAINS InterPro DOMAIN/s: 2-oxo acid dehydrogen…	-1.67525	FALSE	Dihydrolipoamide succinyltransferase
8.1.5	TCA / org transformation.TCA.2-oxoglutarate dehydrogenase	m.196409	(loc_os04g32020.1 : 1752.0) no description available & (at5g65750 : 1723.0) 2-oxoglutarate dehydrogenase, E1 component; FUNCTIONS IN: oxoglutarate dehydrogenase (succinyl-transferring) activity, cobalt ion binding, zinc ion binding; INVOLVED IN: response to cadmium ion; LOCATED IN: mitochondrion; EXPRESSED IN: 23 plant structures; EXPRESSED DURING: 11 growth stages; CONTAINS InterPro DOMAIN/s: 2-…	-1.66016	FALSE	2-oxoglutarate dehydrogenase, E1 component
8.1.1.2	TCA / org transformation.TCA.pyruvate DH.E2	m.235737	(loc_os06g01630.1 : 796.0) no description available & (at1g54220 : 615.0) Dihydrolipoamide acetyltransferase, long form protein; FUNCTIONS IN: dihydrolipoyllysine-residue acetyltransferase activity, acyltransferase activity; INVOLVED IN: pyruvate metabolic process, metabolic process; LOCATED IN: mitochondrion; EXPRESSED IN: 23 plant structures; EXPRESSED DURING: 13 growth stages; CONTAINS InterPr…	-1.6517	FALSE	Dihydrolipoamide acetyltransferase, long form protein
8.2.9	TCA / org transformation.other organic acid transformatons.cyt MDH	m.22497	(loc_os08g33720.1 : 651.0) no description available & (at3g47520 : 518.0) Encodes a protein with NAD-dependent malate dehydrogenase activity, located in chloroplasts.; malate dehydrogenase (MDH); FUNCTIONS IN: in 6 functions; INVOLVED IN: response to cold; LOCATED IN: in 8 components; EXPRESSED IN: 25 plant structures; EXPRESSED DURING: 14 growth stages; CONTAINS InterPro DOMAIN/s: Lactate/malate…	-1.64945	FALSE	Encodes a protein with NAD-dependent malate dehydrogenase activity, located in chloroplasts.
8.2.9	TCA / org transformation.other organic acid transformatons.cyt MDH	m.298019	(q08062|mdhc_maize : 611.0) Malate dehydrogenase, cytoplasmic (EC 1.1.1.37) - Zea mays (Maize) & (loc_os10g33800.1 : 604.0) no description available & (at5g43330 : 584.0) Lactate/malate dehydrogenase family protein; FUNCTIONS IN: in 6 functions; INVOLVED IN: in 6 processes; LOCATED IN: plasma membrane; EXPRESSED IN: 25 plant structures; EXPRESSED DURING: 15 growth stages; CONTAINS InterPro DOMAIN…	-1.64035	FALSE	Malate dehydrogenase, cytoplasmic (EC 1.1.1.37)
8.1.1.1	TCA / org transformation.TCA.pyruvate DH.E1	m.137206	(loc_os03g44300.1 : 658.0) no description available & (at2g34590 : 605.0) Transketolase family protein; FUNCTIONS IN: pyruvate dehydrogenase (acetyl-transferring) activity, zinc ion binding, transketolase activity; INVOLVED IN: pollen tube development; LOCATED IN: chloroplast, chloroplast envelope; EXPRESSED IN: 22 plant structures; EXPRESSED DURING: 14 growth stages; CONTAINS InterPro DOMAIN/s: …	-1.60116	FALSE	Transketolase family protein
8.1.1.3	TCA / org transformation.TCA.pyruvate DH.E3	m.211123	(loc_os01g22520.1 : 837.0) no description available & (at1g48030 : 751.0) Encodes a mitochondrial lipoamide dehydrogenase whose expression is induced by light.; lipoamide dehydrogenase 1 (LPD1); FUNCTIONS IN: dihydrolipoyl dehydrogenase activity, copper ion binding, cobalt ion binding, zinc ion binding, ATP binding; INVOLVED IN: response to cadmium ion, response to light stimulus; LOCATED IN: mit…	-1.48533	FALSE	Encodes a mitochondrial lipoamide dehydrogenase whose expression is induced by light.
8.2.11	TCA / org transformation.other organic acid transformatons.atp-citrate lyase	m.190958	(loc_os01g19450.1 : 1074.0) no description available & (at5g49460 : 1031.0) One of the two genes encoding subunit B of the cytosolic enzyme ATP Citrate Lyase (ACL); ATP citrate lyase subunit B 2 (ACLB-2); FUNCTIONS IN: ATP citrate synthase activity; INVOLVED IN: acetyl-CoA biosynthetic process; LOCATED IN: cytosol, citrate lyase complex, plasma membrane; EXPRESSED IN: 24 plant structures; EXPRESS…	-1.42087	FALSE	One of the two genes encoding subunit B of the cytosolic enzyme ATP Citrate Lyase (ACL)
8.1.6	TCA / org transformation.TCA.succinyl-CoA ligase	m.71945	(q6zl94|suca_orysa : 582.0) Probable succinyl-CoA ligase [GDP-forming] subunit alpha, mitochondrial precursor (EC 6.2.1.4) (Succinyl-CoA synthetase subunit alpha) (SCS-alpha) - Oryza sativa (Rice) & (loc_os07g38970.1 : 582.0) no description available & (at5g23250 : 521.0) Succinyl-CoA ligase, alpha subunit; FUNCTIONS IN: succinate-CoA ligase (GDP-forming) activity, copper ion binding; INVOLVED IN…	-1.38122	FALSE	Probable succinyl-CoA ligase [GDP-forming] subunit alpha, mitochondrial precursor (EC 6.2.1.4) (Succinyl-CoA synthetase subunit alpha) (SCS-alpha)
8.2.10	TCA / org transformation.other organic acid transformatons.malic	m.134430	(loc_os10g35960.1 : 962.0) no description available & (p37225|maon_soltu : 788.0) NAD-dependent malic enzyme 59 kDa isoform, mitochondrial precursor (EC 1.1.1.39) (NAD-ME) - Solanum tuberosum (Potato) & (at4g00570 : 782.0) Encodes an NAD-dependent malic enzyme (NAD-ME) that does not act on oxaloacetate, indicating that it belongs to EC 1.1.1.39. It is a member of the beta family of NAD-MEs in pla…	-1.3494	FALSE	NAD-dependent malic enzyme 59 kDa isoform, mitochondrial precursor (EC 1.1.1.39) (NAD-ME)
8.2.11	TCA / org transformation.other organic acid transformatons.atp-citrate lyase	m.154501	(loc_os12g37870.1 : 800.0) no description available & (at1g09430 : 743.0) Encodes subunit A of the heteromeric enzyme ATP citrate lyase (ACL). In animals, ACL is encoded by a single gene; ACL in Arabidopsis is composed of two polypeptides, ACLA (encoded by 3 genes) and ACLB (encoded by 2 genes). The holoenzyme has an A(4)B(4)stoichiometry. Expression of both ACLA and ACLB but not of either of the…	-1.34012	FALSE	Encodes subunit A of the heteromeric enzyme ATP citrate lyase (ACL). In animals, ACL is encoded by a single gene
8.2.10	TCA / org transformation.other organic acid transformatons.malic	m.253718	(loc_os01g52500.2 : 412.0) no description available & (p51615|maox_vitvi : 357.0) NADP-dependent malic enzyme (EC 1.1.1.40) (NADP-ME) - Vitis vinifera (Grape) & (at5g11670 : 335.0) The malic enzyme (EC 1.1.1.40) encoded by AtNADP-ME2 is presumably a cytosolic enzyme involved in malate metabolism and possibly assisting the oxidative pentose phosphate pathway. AtNADP-ME2 counts for the major part o…	-1.28771	FALSE	NADP-dependent malic enzyme (EC 1.1.1.40) (NADP-ME)
8.2.9	TCA / org transformation.other organic acid transformatons.cyt MDH	m.182547	(loc_os08g44810.1 : 740.0) no description available & (p15719|mdhp_maize : 720.0) Malate dehydrogenase [NADP], chloroplast precursor (EC 1.1.1.82) (NADP-MDH) - Zea mays (Maize) & (at5g58330 : 637.0) lactate/malate dehydrogenase family protein; FUNCTIONS IN: in 6 functions; INVOLVED IN: in 6 processes; LOCATED IN: thylakoid, mitochondrion, apoplast, chloroplast; EXPRESSED IN: 23 plant structures; …	-1.28754	FALSE	Malate dehydrogenase [NADP], chloroplast precursor (EC 1.1.1.82) (NADP-MDH)
8.1.1.1	TCA / org transformation.TCA.pyruvate DH.E1	m.10020	(loc_os12g42230.1 : 584.0) no description available & (at1g30120 : 535.0) Encodes a putative plastid pyruvate dehydrogenase E1 beta subunit that is distinct from the mitochondrial pyruvate dehydrogenase E1 beta subunit.; pyruvate dehydrogenase E1 beta (PDH-E1 BETA); FUNCTIONS IN: pyruvate dehydrogenase (acetyl-transferring) activity; INVOLVED IN: fatty acid biosynthetic process; LOCATED IN: plast…	-1.21934	FALSE	Encodes a putative plastid pyruvate dehydrogenase E1 beta subunit that is distinct from the mitochondrial pyruvate dehydrogenase E1 beta subunit.
8.2.10	TCA / org transformation.other organic acid transformatons.malic	m.175539	(p43279|maoc_orysa : 999.0) NADP-dependent malic enzyme, chloroplast precursor (EC 1.1.1.40) (NADP-ME) - Oryza sativa (Rice) & (loc_os01g09320.1 : 999.0) no description available & (at1g79750 : 868.0) The malic enzyme (EC 1.1.1.40) encoded by AtNADP-ME4 is localized to chloroplasts. The gene is expressed throughout the whole plant and during embryogenesis and germination. A possible involvement i…	-1.218	FALSE	NADP-dependent malic enzyme, chloroplast precursor (EC 1.1.1.40) (NADP-ME)
8.3	TCA / org transformation.carbonic anhydrases	m.23362	(p40880|cahc_horvu : 276.0) Carbonic anhydrase, chloroplast precursor (EC 4.2.1.1) (Carbonate dehydratase) - Hordeum vulgare (Barley) & (loc_os01g45274.4 : 269.0) no description available & (at5g14740 : 213.0) Encodes a beta carbonic anhydrase likely to be localized in the cytoplasm. Expression of its mRNA is seen in etiolated seedlings and points to a possible nonphotosynthetic role for this iso…	-1.17593	FALSE	Carbonic anhydrase, chloroplast precursor (EC 4.2.1.1) (Carbonate dehydratase)
8.1.5	TCA / org transformation.TCA.2-oxoglutarate dehydrogenase	m.92618	(loc_os07g49520.1 : 464.0) no description available & (at5g65750 : 417.0) 2-oxoglutarate dehydrogenase, E1 component; FUNCTIONS IN: oxoglutarate dehydrogenase (succinyl-transferring) activity, cobalt ion binding, zinc ion binding; INVOLVED IN: response to cadmium ion; LOCATED IN: mitochondrion; EXPRESSED IN: 23 plant structures; EXPRESSED DURING: 11 growth stages; CONTAINS InterPro DOMAIN/s: 2-ox…	-1.16791	FALSE	2-oxoglutarate dehydrogenase, E1 component
8.1.1.1	TCA / org transformation.TCA.pyruvate DH.E1	m.126653	(loc_os02g50620.1 : 704.0) no description available & (p52903|odpa_soltu : 640.0) Pyruvate dehydrogenase E1 component subunit alpha, mitochondrial precursor (EC 1.2.4.1) (PDHE1-A) - Solanum tuberosum (Potato) & (at1g59900 : 637.0) encodes the e1 alpha subunit of the pyruvate dehydrogenase complex (PDC); pyruvate dehydrogenase complex E1 alpha subunit (E1 ALPHA); FUNCTIONS IN: oxidoreductase activ…	-1.12401	FALSE	Pyruvate dehydrogenase E1 component subunit alpha, mitochondrial precursor (EC 1.2.4.1) (PDHE1-A)
8.2.10	TCA / org transformation.other organic acid transformatons.malic	m.130046	(loc_os01g54030.1 : 801.0) no description available & (p12628|maox_phavu : 741.0) NADP-dependent malic enzyme (EC 1.1.1.40) (NADP-ME) - Phaseolus vulgaris (Kidney bean) (French bean) & (at2g19900 : 711.0) The malic enzyme (EC 1.1.1.40) encoded by AtNADP-ME1 is expressed in response to developmental and cell-specific signals. The enzyme is active in vitro and appears to function as a homohexamer o…	-1.12017	FALSE	NADP-dependent malic enzyme (EC 1.1.1.40) (NADP-ME)
8.1.1.1	TCA / org transformation.TCA.pyruvate DH.E1	m.135608	(loc_os04g02900.1 : 721.0) no description available & (at1g01090 : 622.0) pyruvate dehydrogenase E1 alpha subunit; pyruvate dehydrogenase E1 alpha (PDH-E1 ALPHA); FUNCTIONS IN: pyruvate dehydrogenase (acetyl-transferring) activity; INVOLVED IN: oxidation reduction, glycolysis, metabolic process; LOCATED IN: chloroplast, plastid, chloroplast envelope; EXPRESSED IN: 25 plant structures; EXPRESSED D…	-1.11333	FALSE	pyruvate dehydrogenase E1 alpha subunit
8.3	TCA / org transformation.carbonic anhydrases	m.41133	(p40880|cahc_horvu : 412.0) Carbonic anhydrase, chloroplast precursor (EC 4.2.1.1) (Carbonate dehydratase) - Hordeum vulgare (Barley) & (loc_os01g45274.1 : 368.0) no description available & (at5g14740 : 243.0) Encodes a beta carbonic anhydrase likely to be localized in the cytoplasm. Expression of its mRNA is seen in etiolated seedlings and points to a possible nonphotosynthetic role for this iso…	-1.09328	FALSE	Carbonic anhydrase, chloroplast precursor (EC 4.2.1.1) (Carbonate dehydratase)
8.1.9	TCA / org transformation.TCA.malate DH	m.81140	(loc_os05g49880.1 : 539.0) no description available & (at1g53240 : 473.0) Lactate/malate dehydrogenase family protein; FUNCTIONS IN: malate dehydrogenase activity, copper ion binding; INVOLVED IN: response to cadmium ion, response to salt stress, response to cold, defense response to bacterium, peptidyl-cysteine S-nitrosylation; LOCATED IN: mitochondrion, cell wall, chloroplast; EXPRESSED IN: 26 …	-1.02924	FALSE	Lactate/malate dehydrogenase family protein
8.2.9	TCA / org transformation.other organic acid transformatons.cyt MDH	m.312149	(q7xdc8|mdhc_orysa : 202.0) Malate dehydrogenase, cytoplasmic (EC 1.1.1.37) (PP37) - Oryza sativa (Rice) & (loc_os10g33800.2 : 202.0) no description available & (at5g43330 : 199.0) Lactate/malate dehydrogenase family protein; FUNCTIONS IN: in 6 functions; INVOLVED IN: in 6 processes; LOCATED IN: plasma membrane; EXPRESSED IN: 25 plant structures; EXPRESSED DURING: 15 growth stages; CONTAINS Inter…	0	FALSE	Malate dehydrogenase, cytoplasmic (EC 1.1.1.37) (PP37)
8.1.9	TCA / org transformation.TCA.malate DH	m.325314	(at1g53240 : 239.0) Lactate/malate dehydrogenase family protein; FUNCTIONS IN: malate dehydrogenase activity, copper ion binding; INVOLVED IN: response to cadmium ion, response to salt stress, response to cold, defense response to bacterium, peptidyl-cysteine S-nitrosylation; LOCATED IN: mitochondrion, cell wall, chloroplast; EXPRESSED IN: 26 plant structures; EXPRESSED DURING: 15 growth stages; …	0	FALSE	Lactate/malate dehydrogenase family protein
8.1.3	TCA / org transformation.TCA.aconitase	m.330804	(at2g05710 : 298.0) Encodes an aconitase that can catalyze the conversion of citrate to isocitrate through a cis-aconitate intermediate, indicating that it may participate in the TCA cycle and other primary metabolic pathways. The protein is believed to accumulate in the mitochondria and the cytosol. It affects CSD2 (At2g28190 - a superoxide dismutase) transcript levels and may play a role in the…	0	FALSE	Encodes an aconitase that can catalyze the conversion of citrate to isocitrate through a cis-aconitate intermediate, indicating that it may participate in the TCA cycle and other primary metabolic pathways. The protein is believed to accumulate in the mitochondria and the cytosol. It affects CSD2 (At2g28190
8.1.8	TCA / org transformation.TCA.fumarase	m.330932	(at2g47510 : 201.0) Encodes a mitochondrial-localized protein. The FUM1 gene appears to be essential, suggesting that FUM1 may play a crucial role as a fumarase in the tricarboxylic acid cycle.; fumarase 1 (FUM1); FUNCTIONS IN: fumarate hydratase activity, protein binding; INVOLVED IN: response to oxidative stress, response to salt stress, pollen tube development; LOCATED IN: mitochondrion; EXPRE…	0	FALSE	Encodes a mitochondrial-localized protein. The FUM1 gene appears to be essential, suggesting that FUM1 may play a crucial role as a fumarase in the tricarboxylic acid cycle.
8.1.3	TCA / org transformation.TCA.aconitase	m.331098	(p49608|acoc_cucma : 210.0) Aconitate hydratase, cytoplasmic (EC 4.2.1.3) (Citrate hydro-lyase) (Aconitase) - Cucurbita maxima (Pumpkin) (Winter squash) & (loc_os08g09200.1 : 207.0) no description available & (at4g35830 : 201.0) Encodes an aconitase that can catalyze the conversion of citrate to isocitrate through a cis-aconitate intermediate, indicating that it may participate in the TCA cycle a…	0	FALSE	Aconitate hydratase, cytoplasmic (EC 4.2.1.3) (Citrate hydro-lyase) (Aconitase)
8.1.9	TCA / org transformation.TCA.malate DH	m.4752	(at1g53240 : 238.0) Lactate/malate dehydrogenase family protein; FUNCTIONS IN: malate dehydrogenase activity, copper ion binding; INVOLVED IN: response to cadmium ion, response to salt stress, response to cold, defense response to bacterium, peptidyl-cysteine S-nitrosylation; LOCATED IN: mitochondrion, cell wall, chloroplast; EXPRESSED IN: 26 plant structures; EXPRESSED DURING: 15 growth stages; …	0	FALSE	Lactate/malate dehydrogenase family protein
8.2.11	TCA / org transformation.other organic acid transformatons.atp-citrate lyase	m.82486	(loc_os11g47330.1 : 139.0) no description available & (at1g10670 : 131.0) One of the three genes encoding subunit A of the trimeric protein ATP Citrate Lyase. Antisense ACLA-1 plants cause a reduction in cytosolic acetyl-CoA metabolism and have upregulation of stress-related genes and down-regulation of primary metabolism and growth genes, suggesting the mutation restricts normal growth and devel…	-8.59898	TRUE	One of the three genes encoding subunit A of the trimeric protein ATP Citrate Lyase. Antisense ACLA-1 plants cause a reduction in cytosolic acetyl-CoA metabolism and have upregulation of stress-related genes and down-regulation of primary metabolism and growth genes, suggesting the mutation restricts normal growth and developmental processes and puts the plant into a state of stress.
8.1.4	TCA / org transformation.TCA.IDH	m.157506	(loc_os04g40310.1 : 313.0) no description available & (at4g35260 : 301.0) Encodes a regulatory subunit of the mitochondrially-localized NAD+- dependent isocitrate dehydrogenase.; isocitrate dehydrogenase 1 (IDH1); CONTAINS InterPro DOMAIN/s: Isocitrate/isopropylmalate dehydrogenase (InterPro:IPR001804), Isocitrate dehydrogenase NAD-dependent, mitochondrial (InterPro:IPR004434); BEST Arabidopsis t…	1.01556	FALSE	Encodes a regulatory subunit of the mitochondrially-localized NAD+- dependent isocitrate dehydrogenase.
8.2.9	TCA / org transformation.other organic acid transformatons.cyt MDH	m.235481	(loc_os04g46560.1 : 536.0) no description available & (q7xdc8|mdhc_orysa : 471.0) Malate dehydrogenase, cytoplasmic (EC 1.1.1.37) (PP37) - Oryza sativa (Rice) & (at5g43330 : 466.0) Lactate/malate dehydrogenase family protein; FUNCTIONS IN: in 6 functions; INVOLVED IN: in 6 processes; LOCATED IN: plasma membrane; EXPRESSED IN: 25 plant structures; EXPRESSED DURING: 15 growth stages; CONTAINS Inter…	1.09866	FALSE	Malate dehydrogenase, cytoplasmic (EC 1.1.1.37) (PP37)
8.3	TCA / org transformation.carbonic anhydrases	m.110818	(loc_os08g36630.1 : 353.0) no description available & (at1g08080 : 258.0) alpha carbonic anhydrase 7 (ACA7); FUNCTIONS IN: carbonate dehydratase activity, zinc ion binding; INVOLVED IN: one-carbon metabolic process; LOCATED IN: endomembrane system; CONTAINS InterPro DOMAIN/s: Carbonic anhydrase, alpha-class, catalytic domain (InterPro:IPR001148), Carbonic anhydrase, CAH1-like (InterPro:IPR018340)…	1.14009	FALSE	alpha carbonic anhydrase 7 (ACA7)
8.1.1.2	TCA / org transformation.TCA.pyruvate DH.E2	m.29764	(loc_os09g24320.1 : 136.0) no description available & (at1g34430 : 108.0) embryo defective 3003 (EMB3003); FUNCTIONS IN: dihydrolipoyllysine-residue acetyltransferase activity, acyltransferase activity; INVOLVED IN: embryo development ending in seed dormancy; LOCATED IN: cytosolic ribosome, plasma membrane, chloroplast, chloroplast envelope; EXPRESSED IN: 23 plant structures; EXPRESSED DURING: 15…	1.18226	FALSE	embryo defective 3003 (EMB3003)
8.3	TCA / org transformation.carbonic anhydrases	m.65657	(loc_os08g36630.1 : 337.0) no description available & (at1g08080 : 259.0) alpha carbonic anhydrase 7 (ACA7); FUNCTIONS IN: carbonate dehydratase activity, zinc ion binding; INVOLVED IN: one-carbon metabolic process; LOCATED IN: endomembrane system; CONTAINS InterPro DOMAIN/s: Carbonic anhydrase, alpha-class, catalytic domain (InterPro:IPR001148), Carbonic anhydrase, CAH1-like (InterPro:IPR018340)…	1.22777	FALSE	alpha carbonic anhydrase 7 (ACA7)
8.2.10	TCA / org transformation.other organic acid transformatons.malic	m.59794	(loc_os05g09440.1 : 1021.0) no description available & (p43279|maoc_orysa : 946.0) NADP-dependent malic enzyme, chloroplast precursor (EC 1.1.1.40) (NADP-ME) - Oryza sativa (Rice) & (at5g25880 : 904.0) The malic enzyme (EC 1.1.1.40) encoded by the ATNADP-ME3 is presumably cytosolic and restricted in its expression by both developmental and cell-specific signals.; NADP-malic enzyme 3 (NADP-ME3); F…	1.35334	FALSE	NADP-dependent malic enzyme, chloroplast precursor (EC 1.1.1.40) (NADP-ME)
8.1.7	TCA / org transformation.TCA.succinate dehydrogenase	m.28116	(loc_os08g02640.1 : 553.0) no description available & (at5g40650 : 317.0) One of three isoforms of the iron-sulfur component of the succinate dehydrogenase complex, a component of the mitochondrial respiratory chain complex II. The product of the nuclear encoded gene is imported into the mitochondrion. Expressed during germination and post-germinative growth.; succinate dehydrogenase 2-2 (SDH2-2)…	1.3654	FALSE	One of three isoforms of the iron-sulfur component of the succinate dehydrogenase complex, a component of the mitochondrial respiratory chain complex II. The product of the nuclear encoded gene is imported into the mitochondrion. Expressed during germination and post-germinative growth.
8.3	TCA / org transformation.carbonic anhydrases	m.78631	(loc_os04g33660.2 : 351.0) no description available & (at3g52720 : 241.0) Encodes a putative alpha carbonic anhydrase (CAH1) located in the chloroplast stroma. Most chloroplast proteins are encoded by the nuclear genome and imported with the help of sorting signals that are intrinsic parts of the polypeptides. CAH1 takes an alternative route through the secretory pathway, and becomes N-glycosylat…	1.4012	FALSE	Encodes a putative alpha carbonic anhydrase (CAH1) located in the chloroplast stroma. Most chloroplast proteins are encoded by the nuclear genome and imported with the help of sorting signals that are intrinsic parts of the polypeptides. CAH1 takes an alternative route through the secretory pathway, and becomes N-glycosylated before entering the chloroplast.
8.1.7	TCA / org transformation.TCA.succinate dehydrogenase	m.28119	(loc_os08g02640.4 : 452.0) no description available & (at5g40650 : 406.0) One of three isoforms of the iron-sulfur component of the succinate dehydrogenase complex, a component of the mitochondrial respiratory chain complex II. The product of the nuclear encoded gene is imported into the mitochondrion. Expressed during germination and post-germinative growth.; succinate dehydrogenase 2-2 (SDH2-2)…	1.45242	FALSE	One of three isoforms of the iron-sulfur component of the succinate dehydrogenase complex, a component of the mitochondrial respiratory chain complex II. The product of the nuclear encoded gene is imported into the mitochondrion. Expressed during germination and post-germinative growth.
8.2.10	TCA / org transformation.other organic acid transformatons.malic	m.308472	(loc_os01g54030.1 : 218.0) no description available & (p12628|maox_phavu : 173.0) NADP-dependent malic enzyme (EC 1.1.1.40) (NADP-ME) - Phaseolus vulgaris (Kidney bean) (French bean) & (at2g19900 : 167.0) The malic enzyme (EC 1.1.1.40) encoded by AtNADP-ME1 is expressed in response to developmental and cell-specific signals. The enzyme is active in vitro and appears to function as a homohexamer o…	1.49519	FALSE	NADP-dependent malic enzyme (EC 1.1.1.40) (NADP-ME)
8.1.9	TCA / org transformation.TCA.malate DH	m.81159	(loc_os01g46070.1 : 265.0) no description available & (at1g53240 : 233.0) Lactate/malate dehydrogenase family protein; FUNCTIONS IN: malate dehydrogenase activity, copper ion binding; INVOLVED IN: response to cadmium ion, response to salt stress, response to cold, defense response to bacterium, peptidyl-cysteine S-nitrosylation; LOCATED IN: mitochondrion, cell wall, chloroplast; EXPRESSED IN: 26 …	4.29328	TRUE	Lactate/malate dehydrogenase family protein
Glycolysis
4.1.15	glycolysis.cytosolic branch.phospho-enol-pyruvate carboxylase (PEPC)	m.79222	(p29193|capp1_sachy : 342.0) Phosphoenolpyruvate carboxylase, housekeeping isozyme (EC 4.1.1.31) (PEPCase) (PEPC) - Saccharum hybrid (Sugarcane) & (loc_os01g55350.1 : 338.0) no description available & (at2g42600 : 310.0) Encodes one of four Arabidopsis phosphoenolpyruvate carboxylase proteins.; phosphoenolpyruvate carboxylase 2 (PPC2); FUNCTIONS IN: phosphoenolpyruvate carboxylase activity, catal…	-7.80278	TRUE	Phosphoenolpyruvate carboxylase, housekeeping isozyme (EC 4.1.1.31) (PEPCase) (PEPC)
4.1.14	glycolysis.cytosolic branch.pyruvate kinase (PK)	m.64036	(loc_os01g16960.1 : 300.0) no description available & (at5g56350 : 273.0) Pyruvate kinase family protein; FUNCTIONS IN: pyruvate kinase activity, potassium ion binding, magnesium ion binding, catalytic activity; INVOLVED IN: glycolysis; LOCATED IN: cellular_component unknown; EXPRESSED IN: 22 plant structures; EXPRESSED DURING: 13 growth stages; CONTAINS InterPro DOMAIN/s: Pyruvate kinase, C-term…	-4.88804	TRUE	Pyruvate kinase family protein
4.1.7	glycolysis.cytosolic branch.triosephosphate isomerase (TPI)	m.107420	(loc_os01g62420.2 : 315.0) no description available & (p48494|tpis_orysa : 301.0) Triosephosphate isomerase, cytosolic (EC 5.3.1.1) (TIM) (Triose-phosphate isomerase) - Oryza sativa (Rice) & (at3g55440 : 288.0) Encodes triosephosphate isomerase.; triosephosphate isomerase (TPI); FUNCTIONS IN: triose-phosphate isomerase activity, copper ion binding; INVOLVED IN: in 7 processes; LOCATED IN: in 8 co…	-4.70897	TRUE	Triosephosphate isomerase, cytosolic (EC 5.3.1.1) (TIM) (Triose-phosphate isomerase)
4.1.5	glycolysis.cytosolic branch.pyrophosphate-fructose-6-P phosphotransferase	m.14591	(loc_os06g22060.1 : 421.0) no description available & (q41140|pfpa_ricco : 365.0) Pyrophosphate--fructose 6-phosphate 1-phosphotransferase alpha subunit (EC 2.7.1.90) (PFP) (6-phosphofructokinase, pyrophosphate dependent) (Pyrophosphate-dependent 6-phosphofructose-1-kinase) (PPi-PFK) - Ricinus communis (Castor bean) & (at1g76550 : 345.0) Phosphofructokinase family protein; CONTAINS InterPro DOMAI…	-4.35257	TRUE	Pyrophosphate--fructose 6-phosphate 1-phosphotransferase alpha subunit (EC 2.7.1.90) (PFP) (6-phosphofructokinase, pyrophosphate dependent) (Pyrophosphate-dependent 6-phosphofructose-1-kinase) (PPi-PFK)
4.1.11	glycolysis.cytosolic branch.3-phosphoglycerate kinase (PGK)	m.86132	(loc_os10g30550.1 : 633.0) no description available & (q9sbn4|pgkh_volca : 150.0) Phosphoglycerate kinase, chloroplast precursor (EC 2.7.2.3) - Volvox carteri & (chl4|520052 : 150.0) no description available & (at3g12780 : 144.0) nuclear phosphoglycerate kinase (PGK1); phosphoglycerate kinase 1 (PGK1); FUNCTIONS IN: phosphoglycerate kinase activity; INVOLVED IN: response to cadmium ion, response …	-3.62113	TRUE	Phosphoglycerate kinase, chloroplast precursor (EC 2.7.2.3)
4.2.4	glycolysis.plastid branch.phosphofructokinase (PFK)	m.300416	(loc_os08g34050.1 : 205.0) no description available & (at2g22480 : 157.0) phosphofructokinase 5 (PFK5); CONTAINS InterPro DOMAIN/s: Pyrophosphate-dependent phosphofructokinase TP0108 (InterPro:IPR012004), Phosphofructokinase (InterPro:IPR000023); BEST Arabidopsis thaliana protein match is: phosphofructokinase 4 (TAIR:AT5G61580.1); Has 7923 Blast hits to 7389 proteins in 2127 species: Archae - 28;…	-3.61657	TRUE	phosphofructokinase 5 (PFK5)
4.2.4	glycolysis.plastid branch.phosphofructokinase (PFK)	m.137653	(loc_os08g34050.1 : 965.0) no description available & (at2g22480 : 719.0) phosphofructokinase 5 (PFK5); CONTAINS InterPro DOMAIN/s: Pyrophosphate-dependent phosphofructokinase TP0108 (InterPro:IPR012004), Phosphofructokinase (InterPro:IPR000023); BEST Arabidopsis thaliana protein match is: phosphofructokinase 4 (TAIR:AT5G61580.1); Has 7923 Blast hits to 7389 proteins in 2127 species: Archae - 28;…	-3.5191	TRUE	phosphofructokinase 5 (PFK5)
4.2.14	glycolysis.plastid branch.pyruvate kinase (PK)	m.158748	(loc_os03g46910.1 : 865.0) no description available & (q43117|kpya_ricco : 560.0) Pyruvate kinase isozyme A, chloroplast precursor (EC 2.7.1.40) - Ricinus communis (Castor bean) & (at3g22960 : 555.0) encodes a chloroplast pyruvate kinase alpha subunit. Important for seed oil biosynthesis. Ubiquitously expressed, with significantly increased expression in maturing seeds.; PKP-ALPHA; FUNCTIONS IN: …	-3.48091	TRUE	Pyruvate kinase isozyme A, chloroplast precursor (EC 2.7.1.40)
4.1.6	glycolysis.cytosolic branch.fructose-2,6-bisphosphatase (Fru2,6BisPase)	m.18008	(loc_os03g18310.1 : 247.0) no description available & (at1g07110 : 233.0) Encodes the bifunctional enzyme fructose-6-phosphate 2-kinase/fructose-2,6-bisphosphatase.; "fructose-2,6-bisphosphatase" (F2KP); FUNCTIONS IN: fructose-2,6-bisphosphate 2-phosphatase activity; INVOLVED IN: N-terminal protein myristoylation, fructose metabolic process; LOCATED IN: cytosol, plasma membrane; EXPRESSED IN: 24 …	-3.43283	TRUE	Encodes the bifunctional enzyme fructose-6-phosphate 2-kinase/fructose-2,6-bisphosphatase.
4.2.8	glycolysis.plastid branch.glyceraldehyde 3-phosphate dehydrogenase (GAP-DH)	m.10587	(loc_os06g45590.1 : 286.0) no description available & (at1g79530 : 277.0) Encodes one of the chloroplast/plastid localized GAPDH isoforms (GAPCp1/At1g79530 and GAPCp2/At1g16300). gapcp double mutants display a drastic phenotype of arrested root development, dwarfism and sterility. GAPCps are important for the synthesis of serine in roots.; glyceraldehyde-3-phosphate dehydrogenase of plastid 1 (GA…	-3.2924	TRUE	Encodes one of the chloroplast/plastid localized GAPDH isoforms (GAPCp1/At1g79530 and GAPCp2/At1g16300). gapcp double mutants display a drastic phenotype of arrested root development, dwarfism and sterility. GAPCps are important for the synthesis of serine in roots.
4.1.11	glycolysis.cytosolic branch.3-phosphoglycerate kinase (PGK)	m.86121	(loc_os10g30550.1 : 962.0) no description available & (q9sbn4|pgkh_volca : 160.0) Phosphoglycerate kinase, chloroplast precursor (EC 2.7.2.3) - Volvox carteri & (chl4|520052 : 160.0) no description available & (at3g12780 : 159.0) nuclear phosphoglycerate kinase (PGK1); phosphoglycerate kinase 1 (PGK1); FUNCTIONS IN: phosphoglycerate kinase activity; INVOLVED IN: response to cadmium ion, response …	-2.91982	TRUE	Phosphoglycerate kinase, chloroplast precursor (EC 2.7.2.3)
4.1.12	glycolysis.cytosolic branch.phosphoglycerate mutase	m.48855	(loc_os03g21260.1 : 215.0) no description available & (p35493|pmgi_ricco : 188.0) 2,3-bisphosphoglycerate-independent phosphoglycerate mutase (EC 5.4.2.1) (Phosphoglyceromutase) (BPG-independent PGAM) (PGAM-I) - Ricinus communis (Castor bean) & (at3g08590 : 183.0) Phosphoglycerate mutase, 2,3-bisphosphoglycerate-independent; FUNCTIONS IN: manganese ion binding, phosphoglycerate mutase activity, 2…	-2.86633	FALSE	2,3-bisphosphoglycerate-independent phosphoglycerate mutase (EC 5.4.2.1) (Phosphoglyceromutase) (BPG-independent PGAM) (PGAM-I)
4.2.2	glycolysis.plastid branch.phosphoglucomutase (PGM)	m.18819	(loc_os07g26610.1 : 999.0) no description available & (at5g17530 : 774.0) phosphoglucosamine mutase family protein; FUNCTIONS IN: intramolecular transferase activity, phosphotransferases; INVOLVED IN: carbohydrate metabolic process; EXPRESSED IN: 23 plant structures; EXPRESSED DURING: 13 growth stages; CONTAINS InterPro DOMAIN/s: Alpha-D-phosphohexomutase, alpha/beta/alpha domain III (InterPro:IP…	-2.66735	TRUE	phosphoglucosamine mutase family protein
4.1.6	glycolysis.cytosolic branch.fructose-2,6-bisphosphatase (Fru2,6BisPase)	m.18009	(loc_os05g07130.2 : 696.0) no description available & (at1g07110 : 687.0) Encodes the bifunctional enzyme fructose-6-phosphate 2-kinase/fructose-2,6-bisphosphatase.; "fructose-2,6-bisphosphatase" (F2KP); FUNCTIONS IN: fructose-2,6-bisphosphate 2-phosphatase activity; INVOLVED IN: N-terminal protein myristoylation, fructose metabolic process; LOCATED IN: cytosol, plasma membrane; EXPRESSED IN: 24 …	-2.58889	TRUE	Encodes the bifunctional enzyme fructose-6-phosphate 2-kinase/fructose-2,6-bisphosphatase.
4.2.2	glycolysis.plastid branch.phosphoglucomutase (PGM)	m.18822	(loc_os07g26610.1 : 979.0) no description available & (at5g17530 : 761.0) phosphoglucosamine mutase family protein; FUNCTIONS IN: intramolecular transferase activity, phosphotransferases; INVOLVED IN: carbohydrate metabolic process; EXPRESSED IN: 23 plant structures; EXPRESSED DURING: 13 growth stages; CONTAINS InterPro DOMAIN/s: Alpha-D-phosphohexomutase, alpha/beta/alpha domain III (InterPro:IP…	-2.57957	TRUE	phosphoglucosamine mutase family protein
4.1.2	glycolysis.cytosolic branch.phosphoglucomutase (PGM)	m.128777	(p93805|pgmc2_maize : 1076.0) Phosphoglucomutase, cytoplasmic 2 (EC 5.4.2.2) (Glucose phosphomutase 2) (PGM 2) - Zea mays (Maize) & (loc_os03g50480.1 : 1071.0) no description available & (at1g23190 : 989.0) Encodes a cytosolic phosphoglucomutase (PGM). Two Arabidopsis PGM proteins (AT1G70730/PGM2 and AT1G23190/PGM3) have high sequence similarities and redundant functions. Mature plants possessing…	-2.53891	TRUE	Phosphoglucomutase, cytoplasmic 2 (EC 5.4.2.2) (Glucose phosphomutase 2) (PGM 2)
4.1.6	glycolysis.cytosolic branch.fructose-2,6-bisphosphatase (Fru2,6BisPase)	m.18011	(loc_os05g07130.2 : 692.0) no description available & (at1g07110 : 685.0) Encodes the bifunctional enzyme fructose-6-phosphate 2-kinase/fructose-2,6-bisphosphatase.; "fructose-2,6-bisphosphatase" (F2KP); FUNCTIONS IN: fructose-2,6-bisphosphate 2-phosphatase activity; INVOLVED IN: N-terminal protein myristoylation, fructose metabolic process; LOCATED IN: cytosol, plasma membrane; EXPRESSED IN: 24 …	-2.49742	TRUE	Encodes the bifunctional enzyme fructose-6-phosphate 2-kinase/fructose-2,6-bisphosphatase.
4.2.4	glycolysis.plastid branch.phosphofructokinase (PFK)	m.137652	(loc_os09g24910.2 : 944.0) no description available & (at2g22480 : 713.0) phosphofructokinase 5 (PFK5); CONTAINS InterPro DOMAIN/s: Pyrophosphate-dependent phosphofructokinase TP0108 (InterPro:IPR012004), Phosphofructokinase (InterPro:IPR000023); BEST Arabidopsis thaliana protein match is: phosphofructokinase 4 (TAIR:AT5G61580.1); Has 7923 Blast hits to 7389 proteins in 2127 species: Archae - 28;…	-2.46805	TRUE	phosphofructokinase 5 (PFK5)
4.2.4	glycolysis.plastid branch.phosphofructokinase (PFK)	m.301755	(loc_os10g26570.1 : 962.0) no description available & (at2g22480 : 713.0) phosphofructokinase 5 (PFK5); CONTAINS InterPro DOMAIN/s: Pyrophosphate-dependent phosphofructokinase TP0108 (InterPro:IPR012004), Phosphofructokinase (InterPro:IPR000023); BEST Arabidopsis thaliana protein match is: phosphofructokinase 4 (TAIR:AT5G61580.1); Has 7923 Blast hits to 7389 proteins in 2127 species: Archae - 28;…	-2.38861	TRUE	phosphofructokinase 5 (PFK5)
4.1.5	glycolysis.cytosolic branch.pyrophosphate-fructose-6-P phosphotransferase	m.301045	(loc_os06g22060.5 : 679.0) no description available & (q41140|pfpa_ricco : 602.0) Pyrophosphate--fructose 6-phosphate 1-phosphotransferase alpha subunit (EC 2.7.1.90) (PFP) (6-phosphofructokinase, pyrophosphate dependent) (Pyrophosphate-dependent 6-phosphofructose-1-kinase) (PPi-PFK) - Ricinus communis (Castor bean) & (at1g76550 : 591.0) Phosphofructokinase family protein; CONTAINS InterPro DOMAI…	-2.38714	TRUE	Pyrophosphate--fructose 6-phosphate 1-phosphotransferase alpha subunit (EC 2.7.1.90) (PFP) (6-phosphofructokinase, pyrophosphate dependent) (Pyrophosphate-dependent 6-phosphofructose-1-kinase) (PPi-PFK)
4.1.13	glycolysis.cytosolic branch.enolase	m.249619	(loc_os06g04510.1 : 857.0) no description available & (p26301|eno1_maize : 840.0) Enolase 1 (EC 4.2.1.11) (2-phosphoglycerate dehydratase 1) (2-phospho-D-glycerate hydro-lyase 1) - Zea mays (Maize) & (at2g36530 : 767.0) Involved in light-dependent cold tolerance and encodes an enolase. Protein is tyrosine-phosphorylated and its phosphorylation state is modulated in response to ABA in Arabidopsis …	-2.28473	TRUE	Enolase 1 (EC 4.2.1.11) (2-phosphoglycerate dehydratase 1) (2-phospho-D-glycerate hydro-lyase 1)
4.2.14	glycolysis.plastid branch.pyruvate kinase (PK)	m.156119	(loc_os01g47080.1 : 1017.0) no description available & (at5g52920 : 879.0) encodes a dominant chloroplast pyruvate kinase beta subunit. Important for seed oil biosynthesis. Ubiquitously expressed, with significantly increased expression in maturing seeds. The mutant plant has wrinkled seeds, with a 50-70% reduction in seed fatty acid content.; plastidic pyruvate kinase beta subunit 1 (PKP-BETA1);…	-2.26031	TRUE	encodes a dominant chloroplast pyruvate kinase beta subunit. Important for seed oil biosynthesis. Ubiquitously expressed, with significantly increased expression in maturing seeds. The mutant plant has wrinkled seeds, with a 50-70% reduction in seed fatty acid content.
4.1.1	glycolysis.cytosolic branch.UGPase	m.239417	(q43772|ugpa_horvu : 837.0) UTP--glucose-1-phosphate uridylyltransferase (EC 2.7.7.9) (UDP-glucose pyrophosphorylase) (UDPGP) (UGPase) - Hordeum vulgare (Barley) & (loc_os09g38030.1 : 816.0) no description available & (at5g17310 : 753.0) UDP-glucose pyrophosphorylase 2 (UGP2); FUNCTIONS IN: UTP:glucose-1-phosphate uridylyltransferase activity, nucleotidyltransferase activity; INVOLVED IN: respons…	-2.25445	TRUE	UTP--glucose-1-phosphate uridylyltransferase (EC 2.7.7.9) (UDP-glucose pyrophosphorylase) (UDPGP) (UGPase)
4.2.8	glycolysis.plastid branch.glyceraldehyde 3-phosphate dehydrogenase (GAP-DH)	m.157830	(loc_os06g45590.1 : 628.0) no description available & (at1g79530 : 577.0) Encodes one of the chloroplast/plastid localized GAPDH isoforms (GAPCp1/At1g79530 and GAPCp2/At1g16300). gapcp double mutants display a drastic phenotype of arrested root development, dwarfism and sterility. GAPCps are important for the synthesis of serine in roots.; glyceraldehyde-3-phosphate dehydrogenase of plastid 1 (GA…	-2.15049	TRUE	Encodes one of the chloroplast/plastid localized GAPDH isoforms (GAPCp1/At1g79530 and GAPCp2/At1g16300). gapcp double mutants display a drastic phenotype of arrested root development, dwarfism and sterility. GAPCps are important for the synthesis of serine in roots.
4.1.13	glycolysis.cytosolic branch.enolase	m.11021	(loc_os03g15950.1 : 471.0) no description available & (at2g29560 : 360.0) Encodes a putative phosphoenolpyruvate enolase that is localized both to the nucleus and the cytoplasm.; cytosolic enolase (ENOC); FUNCTIONS IN: phosphopyruvate hydratase activity, magnesium ion binding; INVOLVED IN: glycolysis; LOCATED IN: nucleus, cytoplasm; EXPRESSED IN: 25 plant structures; EXPRESSED DURING: 14 growth s…	-2.11995	TRUE	Encodes a putative phosphoenolpyruvate enolase that is localized both to the nucleus and the cytoplasm.
4.1.16	glycolysis.cytosolic branch.phospho-enol-pyruvate carboxylase kinase (PPCK)	m.197764	(loc_os09g29170.2 : 367.0) no description available & (at1g12680 : 281.0) phosphoenolpyruvate carboxylase-related kinase 2 (PEPKR2); FUNCTIONS IN: protein serine/threonine kinase activity, protein kinase activity, kinase activity, ATP binding; INVOLVED IN: protein amino acid phosphorylation; EXPRESSED IN: 24 plant structures; EXPRESSED DURING: 15 growth stages; CONTAINS InterPro DOMAIN/s: Protein…	-2.02113	TRUE	phosphoenolpyruvate carboxylase-related kinase 2 (PEPKR2)
4.1.15	glycolysis.cytosolic branch.phospho-enol-pyruvate carboxylase (PEPC)	m.79220	(p29193|capp1_sachy : 379.0) Phosphoenolpyruvate carboxylase, housekeeping isozyme (EC 4.1.1.31) (PEPCase) (PEPC) - Saccharum hybrid (Sugarcane) & (loc_os01g55350.1 : 375.0) no description available & (at1g53310 : 368.0) Encodes one of four Arabidopsis phosphoenolpyruvate carboxylase proteins.; phosphoenolpyruvate carboxylase 1 (PPC1); FUNCTIONS IN: protein binding, phosphoenolpyruvate carboxylas…	-2.00377	TRUE	Phosphoenolpyruvate carboxylase, housekeeping isozyme (EC 4.1.1.31) (PEPCase) (PEPC)
4.1.5	glycolysis.cytosolic branch.pyrophosphate-fructose-6-P phosphotransferase	m.171843	(loc_os06g13810.1 : 957.0) no description available & (at1g12000 : 874.0) Phosphofructokinase family protein; FUNCTIONS IN: diphosphate-fructose-6-phosphate 1-phosphotransferase activity; INVOLVED IN: response to cadmium ion, glycolysis, photosynthesis; LOCATED IN: pyrophosphate-dependent phosphofructokinase complex, beta-subunit complex, cell wall, membrane; EXPRESSED IN: 24 plant structures; EX…	-1.95601	FALSE	Phosphofructokinase family protein
4.2.14	glycolysis.plastid branch.pyruvate kinase (PK)	m.8423	(loc_os10g42100.1 : 853.0) no description available & (q40546|kpyg_tobac : 696.0) Pyruvate kinase isozyme G, chloroplast precursor (EC 2.7.1.40) - Nicotiana tabacum (Common tobacco) & (at1g32440 : 665.0) encodes a chloroplast pyruvate kinase beta subunit. The enzyme is less active than the other chloroplast pyruvate kinase beta subunit encoded by AT5G52920. Involved in seed oil biosynthesis. Can …	-1.92363	FALSE	Pyruvate kinase isozyme G, chloroplast precursor (EC 2.7.1.40)
4.1.5	glycolysis.cytosolic branch.pyrophosphate-fructose-6-P phosphotransferase	m.138624	(loc_os08g25720.1 : 1107.0) no description available & (q41140|pfpa_ricco : 868.0) Pyrophosphate--fructose 6-phosphate 1-phosphotransferase alpha subunit (EC 2.7.1.90) (PFP) (6-phosphofructokinase, pyrophosphate dependent) (Pyrophosphate-dependent 6-phosphofructose-1-kinase) (PPi-PFK) - Ricinus communis (Castor bean) & (at1g76550 : 816.0) Phosphofructokinase family protein; CONTAINS InterPro DOMA…	-1.91654	FALSE	Pyrophosphate--fructose 6-phosphate 1-phosphotransferase alpha subunit (EC 2.7.1.90) (PFP) (6-phosphofructokinase, pyrophosphate dependent) (Pyrophosphate-dependent 6-phosphofructose-1-kinase) (PPi-PFK)
4.1.15	glycolysis.cytosolic branch.phospho-enol-pyruvate carboxylase (PEPC)	m.249540	(p29194|capp2_sorbi : 1790.0) Phosphoenolpyruvate carboxylase 2 (EC 4.1.1.31) (PEPCase 2) (PEPC 2) (CP28) - Sorghum bicolor (Sorghum) (Sorghum vulgare) & (loc_os09g14670.1 : 1784.0) no description available & (at1g53310 : 1672.0) Encodes one of four Arabidopsis phosphoenolpyruvate carboxylase proteins.; phosphoenolpyruvate carboxylase 1 (PPC1); FUNCTIONS IN: protein binding, phosphoenolpyruvate c…	-1.91372	FALSE	Phosphoenolpyruvate carboxylase 2 (EC 4.1.1.31) (PEPCase 2) (PEPC 2) (CP28)
4.1.12	glycolysis.cytosolic branch.phosphoglycerate mutase	m.312084	(loc_os03g21260.1 : 295.0) no description available & (q42908|pmgi_mescr : 272.0) 2,3-bisphosphoglycerate-independent phosphoglycerate mutase (EC 5.4.2.1) (Phosphoglyceromutase) (BPG-independent PGAM) (PGAM-I) - Mesembryanthemum crystallinum (Common ice plant) & (at3g08590 : 260.0) Phosphoglycerate mutase, 2,3-bisphosphoglycerate-independent; FUNCTIONS IN: manganese ion binding, phosphoglycerate …	-1.91088	FALSE	2,3-bisphosphoglycerate-independent phosphoglycerate mutase (EC 5.4.2.1) (Phosphoglyceromutase) (BPG-independent PGAM) (PGAM-I)
4.1.12	glycolysis.cytosolic branch.phosphoglycerate mutase	m.238134	(loc_os04g01230.2 : 464.0) no description available & (at5g64460 : 387.0) Phosphoglycerate mutase family protein; FUNCTIONS IN: molecular_function unknown; INVOLVED IN: biological_process unknown; LOCATED IN: cellular_component unknown; EXPRESSED IN: 22 plant structures; EXPRESSED DURING: 13 growth stages; CONTAINS InterPro DOMAIN/s: Histidine phosphatase superfamily, clade-1 (InterPro:IPR013078)…	-1.88166	FALSE	Phosphoglycerate mutase family protein
4.1.14	glycolysis.cytosolic branch.pyruvate kinase (PK)	m.212974	(loc_os11g10980.1 : 865.0) no description available & (at2g36580 : 647.0) Pyruvate kinase family protein; FUNCTIONS IN: pyruvate kinase activity, potassium ion binding, magnesium ion binding, catalytic activity; INVOLVED IN: glycolysis; LOCATED IN: plasma membrane; EXPRESSED IN: guard cell; CONTAINS InterPro DOMAIN/s: Pyruvate/Phosphoenolpyruvate kinase, catalytic core (InterPro:IPR015813), Pyruv…	-1.87368	FALSE	Pyruvate kinase family protein
4.1.6	glycolysis.cytosolic branch.fructose-2,6-bisphosphatase (Fru2,6BisPase)	m.66893	(loc_os05g07130.2 : 1245.0) no description available & (at1g07110 : 976.0) Encodes the bifunctional enzyme fructose-6-phosphate 2-kinase/fructose-2,6-bisphosphatase.; "fructose-2,6-bisphosphatase" (F2KP); FUNCTIONS IN: fructose-2,6-bisphosphate 2-phosphatase activity; INVOLVED IN: N-terminal protein myristoylation, fructose metabolic process; LOCATED IN: cytosol, plasma membrane; EXPRESSED IN: 24…	-1.86286	FALSE	Encodes the bifunctional enzyme fructose-6-phosphate 2-kinase/fructose-2,6-bisphosphatase.
4.1.14	glycolysis.cytosolic branch.pyruvate kinase (PK)	m.63220	(loc_os01g16960.1 : 301.0) no description available & (q42954|kpyc_tobac : 272.0) Pyruvate kinase, cytosolic isozyme (EC 2.7.1.40) (PK) - Nicotiana tabacum (Common tobacco) & (at5g56350 : 270.0) Pyruvate kinase family protein; FUNCTIONS IN: pyruvate kinase activity, potassium ion binding, magnesium ion binding, catalytic activity; INVOLVED IN: glycolysis; LOCATED IN: cellular_component unknown; E…	-1.82627	FALSE	Pyruvate kinase, cytosolic isozyme (EC 2.7.1.40) (PK)
4.2.3	glycolysis.plastid branch.glucose-6-phosphate isomerase	m.298682	(loc_os09g29070.1 : 990.0) no description available & (at4g24620 : 882.0) The PGI1 gene encodes the plastid phospho-glucose (Glc) isomerase. While pgi1-1 mutant has a deficiency in leaf starch synthesis, it accumulates starch in root cap cells. Flowering time of the pgi1-1 mutant is significantly delayed under short-day conditions.; phosphoglucose isomerase 1 (PGI1); FUNCTIONS IN: glucose-6-phosp…	-1.81039	FALSE	The PGI1 gene encodes the plastid phospho-glucose (Glc) isomerase. While pgi1-1 mutant has a deficiency in leaf starch synthesis, it accumulates starch in root cap cells. Flowering time of the pgi1-1 mutant is significantly delayed under short-day conditions.
4.2.8	glycolysis.plastid branch.glyceraldehyde 3-phosphate dehydrogenase (GAP-DH)	m.157826	(loc_os06g45590.1 : 613.0) no description available & (at1g79530 : 562.0) Encodes one of the chloroplast/plastid localized GAPDH isoforms (GAPCp1/At1g79530 and GAPCp2/At1g16300). gapcp double mutants display a drastic phenotype of arrested root development, dwarfism and sterility. GAPCps are important for the synthesis of serine in roots.; glyceraldehyde-3-phosphate dehydrogenase of plastid 1 (GA…	-1.80769	FALSE	Encodes one of the chloroplast/plastid localized GAPDH isoforms (GAPCp1/At1g79530 and GAPCp2/At1g16300). gapcp double mutants display a drastic phenotype of arrested root development, dwarfism and sterility. GAPCps are important for the synthesis of serine in roots.
4.2.14	glycolysis.plastid branch.pyruvate kinase (PK)	m.41053	(loc_os07g08340.1 : 888.0) no description available & (q43117|kpya_ricco : 831.0) Pyruvate kinase isozyme A, chloroplast precursor (EC 2.7.1.40) - Ricinus communis (Castor bean) & (at3g22960 : 806.0) encodes a chloroplast pyruvate kinase alpha subunit. Important for seed oil biosynthesis. Ubiquitously expressed, with significantly increased expression in maturing seeds.; PKP-ALPHA; FUNCTIONS IN: …	-1.80357	FALSE	Pyruvate kinase isozyme A, chloroplast precursor (EC 2.7.1.40)
4.1.8	glycolysis.cytosolic branch.glyceraldehyde 3-phosphate dehydrogenase (GAP-DH)	m.98631	(q43247|g3pe_maize : 594.0) Glyceraldehyde-3-phosphate dehydrogenase, cytosolic 3 (EC 1.2.1.12) - Zea mays (Maize) & (loc_os02g38920.1 : 592.0) no description available & (at3g04120 : 553.0) encodes cytosolic GADPH (C subunit) involved in the glycolytic pathway but also interacts with H2O2 potentially placing it in a signalling cascade induced by ROS.; glyceraldehyde-3-phosphate dehydrogenase C s…	-1.76083	FALSE	Glyceraldehyde-3-phosphate dehydrogenase, cytosolic 3 (EC 1.2.1.12)
4.1.15	glycolysis.cytosolic branch.phospho-enol-pyruvate carboxylase (PEPC)	m.122780	(loc_os02g14770.3 : 1793.0) no description available & (p29195|capp1_sorbi : 1783.0) Phosphoenolpyruvate carboxylase 1 (EC 4.1.1.31) (PEPCase 1) (PEPC 1) (CP21) - Sorghum bicolor (Sorghum) (Sorghum vulgare) & (at1g53310 : 1608.0) Encodes one of four Arabidopsis phosphoenolpyruvate carboxylase proteins.; phosphoenolpyruvate carboxylase 1 (PPC1); FUNCTIONS IN: protein binding, phosphoenolpyruvate c…	-1.73987	FALSE	Phosphoenolpyruvate carboxylase 1 (EC 4.1.1.31) (PEPCase 1) (PEPC 1) (CP21)
4.1.15	glycolysis.cytosolic branch.phospho-enol-pyruvate carboxylase (PEPC)	m.72776	(p29193|capp1_sachy : 602.0) Phosphoenolpyruvate carboxylase, housekeeping isozyme (EC 4.1.1.31) (PEPCase) (PEPC) - Saccharum hybrid (Sugarcane) & (loc_os08g27840.1 : 556.0) no description available & (at3g14940 : 555.0) Encodes a cytosolic phosphoenolpyruvate carboxylase (PEPC) that has activity when expressed in E.coli. Its mRNA is most abundantly expressed in roots and siliques. PPC3 belongs t…	-1.73891	FALSE	Phosphoenolpyruvate carboxylase, housekeeping isozyme (EC 4.1.1.31) (PEPCase) (PEPC)
4.1.3	glycolysis.cytosolic branch.glucose-6-phosphate isomerase	m.159548	(p49105|g6pi_maize : 1002.0) Glucose-6-phosphate isomerase, cytosolic (EC 5.3.1.9) (GPI) (Phosphoglucose isomerase) (PGI) (Phosphohexose isomerase) (PHI) - Zea mays (Maize) & (loc_os06g14510.3 : 972.0) no description available & (at5g42740 : 872.0) Sugar isomerase (SIS) family protein; FUNCTIONS IN: glucose-6-phosphate isomerase activity; INVOLVED IN: defense response to fungus, incompatible inte…	-1.73558	FALSE	Glucose-6-phosphate isomerase, cytosolic (EC 5.3.1.9) (GPI) (Phosphoglucose isomerase) (PGI) (Phosphohexose isomerase) (PHI)
4.1.14	glycolysis.cytosolic branch.pyruvate kinase (PK)	m.68190	(loc_os04g58110.1 : 935.0) no description available & (q42806|kpyc_soybn : 848.0) Pyruvate kinase, cytosolic isozyme (EC 2.7.1.40) (PK) - Glycine max (Soybean) & (at5g08570 : 845.0) Pyruvate kinase family protein; FUNCTIONS IN: pyruvate kinase activity, potassium ion binding, magnesium ion binding, catalytic activity; INVOLVED IN: glycolysis; LOCATED IN: cellular_component unknown; EXPRESSED IN: …	-1.72406	FALSE	Pyruvate kinase, cytosolic isozyme (EC 2.7.1.40) (PK)
4.2.2	glycolysis.plastid branch.phosphoglucomutase (PGM)	m.65968	(loc_os10g11140.1 : 1035.0) no description available & (q9sm59|pgmp_pea : 936.0) Phosphoglucomutase, chloroplast precursor (EC 5.4.2.2) (Glucose phosphomutase) (PGM) - Pisum sativum (Garden pea) & (at5g51820 : 924.0) Encodes a plastid isoform of the enzyme phosphoglucomutase involved in controlling photosynthetic carbon flow. Effective petiole movement against the direction of the gravity require…	-1.67765	FALSE	Phosphoglucomutase, chloroplast precursor (EC 5.4.2.2) (Glucose phosphomutase) (PGM)
4.3.12	glycolysis.unclear/dually targeted.phosphoglycerate mutase	m.299957	(loc_os08g37140.1 : 401.0) no description available & (at3g50520 : 245.0) Phosphoglycerate mutase family protein; FUNCTIONS IN: catalytic activity; INVOLVED IN: metabolic process; LOCATED IN: cellular_component unknown; EXPRESSED IN: 22 plant structures; EXPRESSED DURING: 14 growth stages; CONTAINS InterPro DOMAIN/s: Histidine phosphatase superfamily, clade-1 (InterPro:IPR013078), Phosphoglycerat…	-1.64466	FALSE	Phosphoglycerate mutase family protein
4.1.12	glycolysis.cytosolic branch.phosphoglycerate mutase	m.298087	(loc_os01g60190.2 : 1011.0) no description available & (p30792|pmgi_maize : 998.0) 2,3-bisphosphoglycerate-independent phosphoglycerate mutase (EC 5.4.2.1) (Phosphoglyceromutase) (BPG-independent PGAM) (PGAM-I) - Zea mays (Maize) & (at3g08590 : 953.0) Phosphoglycerate mutase, 2,3-bisphosphoglycerate-independent; FUNCTIONS IN: manganese ion binding, phosphoglycerate mutase activity, 2,3-bisphospho…	-1.6328	FALSE	2,3-bisphosphoglycerate-independent phosphoglycerate mutase (EC 5.4.2.1) (Phosphoglyceromutase) (BPG-independent PGAM) (PGAM-I)
4.1.8	glycolysis.cytosolic branch.glyceraldehyde 3-phosphate dehydrogenase (GAP-DH)	m.94226	(p26517|g3px_horvu : 504.0) Glyceraldehyde-3-phosphate dehydrogenase, cytosolic (EC 1.2.1.12) - Hordeum vulgare (Barley) & (loc_os08g03290.2 : 481.0) no description available & (at3g04120 : 467.0) encodes cytosolic GADPH (C subunit) involved in the glycolytic pathway but also interacts with H2O2 potentially placing it in a signalling cascade induced by ROS.; glyceraldehyde-3-phosphate dehydrogena…	-1.60142	FALSE	Glyceraldehyde-3-phosphate dehydrogenase, cytosolic (EC 1.2.1.12)
4.1.12	glycolysis.cytosolic branch.phosphoglycerate mutase	m.50896	(loc_os03g21260.1 : 566.0) no description available & (q42908|pmgi_mescr : 531.0) 2,3-bisphosphoglycerate-independent phosphoglycerate mutase (EC 5.4.2.1) (Phosphoglyceromutase) (BPG-independent PGAM) (PGAM-I) - Mesembryanthemum crystallinum (Common ice plant) & (at1g09780 : 518.0) Phosphoglycerate mutase, 2,3-bisphosphoglycerate-independent; FUNCTIONS IN: manganese ion binding, phosphoglycerate …	-1.5924	FALSE	2,3-bisphosphoglycerate-independent phosphoglycerate mutase (EC 5.4.2.1) (Phosphoglyceromutase) (BPG-independent PGAM) (PGAM-I)
4.1.5	glycolysis.cytosolic branch.pyrophosphate-fructose-6-P phosphotransferase	m.163549	(loc_os02g48360.1 : 1161.0) no description available & (q41140|pfpa_ricco : 1039.0) Pyrophosphate--fructose 6-phosphate 1-phosphotransferase alpha subunit (EC 2.7.1.90) (PFP) (6-phosphofructokinase, pyrophosphate dependent) (Pyrophosphate-dependent 6-phosphofructose-1-kinase) (PPi-PFK) - Ricinus communis (Castor bean) & (at1g76550 : 1003.0) Phosphofructokinase family protein; CONTAINS InterPro DO…	-1.5827	FALSE	Pyrophosphate--fructose 6-phosphate 1-phosphotransferase alpha subunit (EC 2.7.1.90) (PFP) (6-phosphofructokinase, pyrophosphate dependent) (Pyrophosphate-dependent 6-phosphofructose-1-kinase) (PPi-PFK)
4.1.11	glycolysis.cytosolic branch.3-phosphoglycerate kinase (PGK)	m.117199	(p12782|pgkh_wheat : 707.0) Phosphoglycerate kinase, chloroplast precursor (EC 2.7.2.3) - Triticum aestivum (Wheat) & (loc_os05g41640.2 : 693.0) no description available & (at1g56190 : 686.0) Phosphoglycerate kinase family protein; FUNCTIONS IN: phosphoglycerate kinase activity; INVOLVED IN: glycolysis; LOCATED IN: thylakoid, mitochondrion, chloroplast, membrane; EXPRESSED IN: 25 plant structures…	-1.5675	FALSE	Phosphoglycerate kinase, chloroplast precursor (EC 2.7.2.3)
4.2.2	glycolysis.plastid branch.phosphoglucomutase (PGM)	m.56932	(loc_os06g28194.1 : 934.0) no description available & (at1g70820 : 772.0) phosphoglucomutase, putative / glucose phosphomutase, putative; FUNCTIONS IN: intramolecular transferase activity, phosphotransferases; INVOLVED IN: carbohydrate metabolic process; LOCATED IN: chloroplast; EXPRESSED IN: 20 plant structures; EXPRESSED DURING: 13 growth stages; CONTAINS InterPro DOMAIN/s: Alpha-D-phosphohexom…	-1.56081	FALSE	phosphoglucomutase, putative / glucose phosphomutase, putative
4.1.13	glycolysis.cytosolic branch.enolase	m.249623	(loc_os03g14450.1 : 837.0) no description available & (q42971|eno_orysa : 833.0) Enolase (EC 4.2.1.11) (2-phosphoglycerate dehydratase) (2-phospho-D-glycerate hydro-lyase) (OSE1) - Oryza sativa (Rice) & (at2g36530 : 781.0) Involved in light-dependent cold tolerance and encodes an enolase. Protein is tyrosine-phosphorylated and its phosphorylation state is modulated in response to ABA in Arabidops…	-1.52248	FALSE	Enolase (EC 4.2.1.11) (2-phosphoglycerate dehydratase) (2-phospho-D-glycerate hydro-lyase) (OSE1)
4.1.4	glycolysis.cytosolic branch.phosphofructokinase (PFK)	m.192227	(loc_os05g44922.1 : 966.0) no description available & (at4g26270 : 707.0) phosphofructokinase 3 (PFK3); CONTAINS InterPro DOMAIN/s: Pyrophosphate-dependent phosphofructokinase TP0108 (InterPro:IPR012004), Phosphofructokinase (InterPro:IPR000023); BEST Arabidopsis thaliana protein match is: phosphofructokinase 7 (TAIR:AT5G56630.1); Has 30201 Blast hits to 17322 proteins in 780 species: Archae - 12…	-1.52123	FALSE	phosphofructokinase 3 (PFK3)
4.1.7	glycolysis.cytosolic branch.triosephosphate isomerase (TPI)	m.86927	(p12863|tpis_maize : 439.0) Triosephosphate isomerase, cytosolic (EC 5.3.1.1) (TIM) (Triose-phosphate isomerase) - Zea mays (Maize) & (loc_os01g05490.1 : 428.0) no description available & (at3g55440 : 396.0) Encodes triosephosphate isomerase.; triosephosphate isomerase (TPI); FUNCTIONS IN: triose-phosphate isomerase activity, copper ion binding; INVOLVED IN: in 7 processes; LOCATED IN: in 8 compo…	-1.50025	FALSE	Triosephosphate isomerase, cytosolic (EC 5.3.1.1) (TIM) (Triose-phosphate isomerase)
4.1.16	glycolysis.cytosolic branch.phospho-enol-pyruvate carboxylase kinase (PPCK)	m.72210	(loc_os03g21770.1 : 110.0) no description available & (chl4|526353 : 91.3) no description available & (at3g04530 : 90.9) Encodes a second Arabidopsis phosphoenolpyruvate carboxylase kinase gene product with a different expression pattern from PPCK1. Expression of the gene is upregulated by exposure of the plant to light.; phosphoenolpyruvate carboxylase kinase 2 (PPCK2); CONTAINS InterPro DOMAIN/…	-1.49288	FALSE	Encodes a second Arabidopsis phosphoenolpyruvate carboxylase kinase gene product with a different expression pattern from PPCK1. Expression of the gene is upregulated by exposure of the plant to light.
4.1.4	glycolysis.cytosolic branch.phosphofructokinase (PFK)	m.130846	(loc_os06g05860.1 : 243.0) no description available & (at5g56630 : 187.0) phosphofructokinase 7 (PFK7); CONTAINS InterPro DOMAIN/s: Pyrophosphate-dependent phosphofructokinase TP0108 (InterPro:IPR012004), Phosphofructokinase (InterPro:IPR000023); BEST Arabidopsis thaliana protein match is: phosphofructokinase 3 (TAIR:AT4G26270.1); Has 30201 Blast hits to 17322 proteins in 780 species: Archae - 12…	-1.48311	FALSE	phosphofructokinase 7 (PFK7)
4.1.4	glycolysis.cytosolic branch.phosphofructokinase (PFK)	m.130847	(loc_os06g05860.1 : 658.0) no description available & (at4g26270 : 579.0) phosphofructokinase 3 (PFK3); CONTAINS InterPro DOMAIN/s: Pyrophosphate-dependent phosphofructokinase TP0108 (InterPro:IPR012004), Phosphofructokinase (InterPro:IPR000023); BEST Arabidopsis thaliana protein match is: phosphofructokinase 7 (TAIR:AT5G56630.1); Has 30201 Blast hits to 17322 proteins in 780 species: Archae - 12…	-1.43468	FALSE	phosphofructokinase 3 (PFK3)
4.1.6	glycolysis.cytosolic branch.fructose-2,6-bisphosphatase (Fru2,6BisPase)	m.66907	(loc_os03g18310.1 : 840.0) no description available & (at1g07110 : 716.0) Encodes the bifunctional enzyme fructose-6-phosphate 2-kinase/fructose-2,6-bisphosphatase.; "fructose-2,6-bisphosphatase" (F2KP); FUNCTIONS IN: fructose-2,6-bisphosphate 2-phosphatase activity; INVOLVED IN: N-terminal protein myristoylation, fructose metabolic process; LOCATED IN: cytosol, plasma membrane; EXPRESSED IN: 24 …	-1.35793	FALSE	Encodes the bifunctional enzyme fructose-6-phosphate 2-kinase/fructose-2,6-bisphosphatase.
4.1.14	glycolysis.cytosolic branch.pyruvate kinase (PK)	m.298113	(loc_os11g05110.2 : 978.0) no description available & (at3g52990 : 913.0) Pyruvate kinase family protein; FUNCTIONS IN: pyruvate kinase activity, magnesium ion binding, potassium ion binding, catalytic activity; INVOLVED IN: glycolysis; LOCATED IN: membrane; EXPRESSED IN: guard cell, cultured cell, leaf; CONTAINS InterPro DOMAIN/s: Pyruvate/Phosphoenolpyruvate kinase, catalytic core (InterPro:IPR…	-1.35423	FALSE	Pyruvate kinase family protein
4.2.8	glycolysis.plastid branch.glyceraldehyde 3-phosphate dehydrogenase (GAP-DH)	m.157839	(loc_os06g45590.1 : 102.0) no description available & (at1g79530 : 85.1) Encodes one of the chloroplast/plastid localized GAPDH isoforms (GAPCp1/At1g79530 and GAPCp2/At1g16300). gapcp double mutants display a drastic phenotype of arrested root development, dwarfism and sterility. GAPCps are important for the synthesis of serine in roots.; glyceraldehyde-3-phosphate dehydrogenase of plastid 1 (GAP…	-1.33623	FALSE	Encodes one of the chloroplast/plastid localized GAPDH isoforms (GAPCp1/At1g79530 and GAPCp2/At1g16300). gapcp double mutants display a drastic phenotype of arrested root development, dwarfism and sterility. GAPCps are important for the synthesis of serine in roots.
4.1.15	glycolysis.cytosolic branch.phospho-enol-pyruvate carboxylase (PEPC)	m.79221	(p29193|capp1_sachy : 413.0) Phosphoenolpyruvate carboxylase, housekeeping isozyme (EC 4.1.1.31) (PEPCase) (PEPC) - Saccharum hybrid (Sugarcane) & (loc_os01g55350.1 : 412.0) no description available & (at1g53310 : 379.0) Encodes one of four Arabidopsis phosphoenolpyruvate carboxylase proteins.; phosphoenolpyruvate carboxylase 1 (PPC1); FUNCTIONS IN: protein binding, phosphoenolpyruvate carboxylas…	-1.29516	FALSE	Phosphoenolpyruvate carboxylase, housekeeping isozyme (EC 4.1.1.31) (PEPCase) (PEPC)
4.1.4	glycolysis.cytosolic branch.phosphofructokinase (PFK)	m.192221	(loc_os01g53680.1 : 967.0) no description available & (at4g32840 : 699.0) phosphofructokinase 6 (PFK6); CONTAINS InterPro DOMAIN/s: Pyrophosphate-dependent phosphofructokinase TP0108 (InterPro:IPR012004), Phosphofructokinase (InterPro:IPR000023); BEST Arabidopsis thaliana protein match is: phosphofructokinase 1 (TAIR:AT4G29220.1); Has 8046 Blast hits to 7506 proteins in 2189 species: Archae - 28;…	-1.27737	FALSE	phosphofructokinase 6 (PFK6)
4.1.6	glycolysis.cytosolic branch.fructose-2,6-bisphosphatase (Fru2,6BisPase)	m.66921	(loc_os05g07130.2 : 275.0) no description available & (at1g07110 : 260.0) Encodes the bifunctional enzyme fructose-6-phosphate 2-kinase/fructose-2,6-bisphosphatase.; "fructose-2,6-bisphosphatase" (F2KP); FUNCTIONS IN: fructose-2,6-bisphosphate 2-phosphatase activity; INVOLVED IN: N-terminal protein myristoylation, fructose metabolic process; LOCATED IN: cytosol, plasma membrane; EXPRESSED IN: 24 …	-1.24477	FALSE	Encodes the bifunctional enzyme fructose-6-phosphate 2-kinase/fructose-2,6-bisphosphatase.
4.1.16	glycolysis.cytosolic branch.phospho-enol-pyruvate carboxylase kinase (PPCK)	m.151327	(loc_os09g29170.2 : 649.0) no description available & (at1g12680 : 421.0) phosphoenolpyruvate carboxylase-related kinase 2 (PEPKR2); FUNCTIONS IN: protein serine/threonine kinase activity, protein kinase activity, kinase activity, ATP binding; INVOLVED IN: protein amino acid phosphorylation; EXPRESSED IN: 24 plant structures; EXPRESSED DURING: 15 growth stages; CONTAINS InterPro DOMAIN/s: Protein…	-1.23293	FALSE	phosphoenolpyruvate carboxylase-related kinase 2 (PEPKR2)
4.1.12	glycolysis.cytosolic branch.phosphoglycerate mutase	m.171827	(loc_os12g35040.1 : 775.0) no description available & (at3g30841 : 730.0) Cofactor-independent phosphoglycerate mutase; FUNCTIONS IN: catalytic activity, metal ion binding; INVOLVED IN: metabolic process; LOCATED IN: cellular_component unknown; CONTAINS InterPro DOMAIN/s: Cofactor-independent phosphoglycerate mutase, archaeal (InterPro:IPR004456), Metalloenzyme (InterPro:IPR006124), Alkaline-phos…	-1.21467	FALSE	Cofactor-independent phosphoglycerate mutase
4.1.10	glycolysis.cytosolic branch.aldolase	m.297978	(p17784|alf_orysa : 654.0) Fructose-bisphosphate aldolase cytoplasmic isozyme (EC 4.1.2.13) (Gravity-specific protein GSC 233) - Oryza sativa (Rice) & (loc_os05g33380.1 : 654.0) no description available & (at2g36460 : 597.0) Aldolase superfamily protein; FUNCTIONS IN: copper ion binding; INVOLVED IN: response to salt stress, pentose-phosphate shunt; LOCATED IN: mitochondrion, plasma membrane, mem…	-1.20377	FALSE	Fructose-bisphosphate aldolase cytoplasmic isozyme (EC 4.1.2.13) (Gravity-specific protein GSC 233)
4.2.12	glycolysis.plastid branch.phosphoglycerate mutase	m.113690	(loc_os02g51590.1 : 544.0) no description available & (at1g22170 : 442.0) Phosphoglycerate mutase family protein; FUNCTIONS IN: intramolecular transferase activity, phosphotransferases, catalytic activity; INVOLVED IN: glycolysis, metabolic process; LOCATED IN: chloroplast; EXPRESSED IN: 19 plant structures; EXPRESSED DURING: 8 growth stages; CONTAINS InterPro DOMAIN/s: Histidine phosphatase supe…	-1.17383	FALSE	Phosphoglycerate mutase family protein
4.2.8	glycolysis.plastid branch.glyceraldehyde 3-phosphate dehydrogenase (GAP-DH)	m.157842	(loc_os06g45590.1 : 102.0) no description available & (at1g79530 : 85.1) Encodes one of the chloroplast/plastid localized GAPDH isoforms (GAPCp1/At1g79530 and GAPCp2/At1g16300). gapcp double mutants display a drastic phenotype of arrested root development, dwarfism and sterility. GAPCps are important for the synthesis of serine in roots.; glyceraldehyde-3-phosphate dehydrogenase of plastid 1 (GAP…	-1.15165	FALSE	Encodes one of the chloroplast/plastid localized GAPDH isoforms (GAPCp1/At1g79530 and GAPCp2/At1g16300). gapcp double mutants display a drastic phenotype of arrested root development, dwarfism and sterility. GAPCps are important for the synthesis of serine in roots.
4.1.13	glycolysis.cytosolic branch.enolase	m.11019	(loc_os03g15950.1 : 283.0) no description available & (at2g29560 : 213.0) Encodes a putative phosphoenolpyruvate enolase that is localized both to the nucleus and the cytoplasm.; cytosolic enolase (ENOC); FUNCTIONS IN: phosphopyruvate hydratase activity, magnesium ion binding; INVOLVED IN: glycolysis; LOCATED IN: nucleus, cytoplasm; EXPRESSED IN: 25 plant structures; EXPRESSED DURING: 14 growth s…	-1.13459	FALSE	Encodes a putative phosphoenolpyruvate enolase that is localized both to the nucleus and the cytoplasm.
4.1.15	glycolysis.cytosolic branch.phospho-enol-pyruvate carboxylase (PEPC)	m.298964	(loc_os01g11054.4 : 305.0) no description available & (p29194|capp2_sorbi : 255.0) Phosphoenolpyruvate carboxylase 2 (EC 4.1.1.31) (PEPCase 2) (PEPC 2) (CP28) - Sorghum bicolor (Sorghum) (Sorghum vulgare) & (at3g14940 : 251.0) Encodes a cytosolic phosphoenolpyruvate carboxylase (PEPC) that has activity when expressed in E.coli. Its mRNA is most abundantly expressed in roots and siliques. PPC3 bel…	-1.09402	FALSE	Phosphoenolpyruvate carboxylase 2 (EC 4.1.1.31) (PEPCase 2) (PEPC 2) (CP28)
4.1.4	glycolysis.cytosolic branch.phosphofructokinase (PFK)	m.196721	(loc_os01g09570.1 : 935.0) no description available & (at4g26270 : 733.0) phosphofructokinase 3 (PFK3); CONTAINS InterPro DOMAIN/s: Pyrophosphate-dependent phosphofructokinase TP0108 (InterPro:IPR012004), Phosphofructokinase (InterPro:IPR000023); BEST Arabidopsis thaliana protein match is: phosphofructokinase 7 (TAIR:AT5G56630.1); Has 30201 Blast hits to 17322 proteins in 780 species: Archae - 12…	-1.08972	FALSE	phosphofructokinase 3 (PFK3)
4.3.12	glycolysis.unclear/dually targeted.phosphoglycerate mutase	m.156261	(loc_os11g05260.1 : 741.0) no description available & (at5g22620 : 525.0) phosphoglycerate/bisphosphoglycerate mutase family protein; FUNCTIONS IN: catalytic activity; INVOLVED IN: metabolic process; LOCATED IN: chloroplast; EXPRESSED IN: 22 plant structures; EXPRESSED DURING: 13 growth stages; CONTAINS InterPro DOMAIN/s: Histidine phosphatase superfamily, clade-1 (InterPro:IPR013078), Phosphogly…	-1.06014	FALSE	phosphoglycerate/bisphosphoglycerate mutase family protein
4.1.15	glycolysis.cytosolic branch.phospho-enol-pyruvate carboxylase (PEPC)	m.122793	(loc_os01g11054.1 : 609.0) no description available & (p29195|capp1_sorbi : 592.0) Phosphoenolpyruvate carboxylase 1 (EC 4.1.1.31) (PEPCase 1) (PEPC 1) (CP21) - Sorghum bicolor (Sorghum) (Sorghum vulgare) & (at3g14940 : 552.0) Encodes a cytosolic phosphoenolpyruvate carboxylase (PEPC) that has activity when expressed in E.coli. Its mRNA is most abundantly expressed in roots and siliques. PPC3 bel…	-1.05444	FALSE	Phosphoenolpyruvate carboxylase 1 (EC 4.1.1.31) (PEPCase 1) (PEPC 1) (CP21)
4.1.15	glycolysis.cytosolic branch.phospho-enol-pyruvate carboxylase (PEPC)	m.84965	(loc_os02g14770.3 : 1195.0) no description available & (p29195|capp1_sorbi : 1178.0) Phosphoenolpyruvate carboxylase 1 (EC 4.1.1.31) (PEPCase 1) (PEPC 1) (CP21) - Sorghum bicolor (Sorghum) (Sorghum vulgare) & (at2g42600 : 1117.0) Encodes one of four Arabidopsis phosphoenolpyruvate carboxylase proteins.; phosphoenolpyruvate carboxylase 2 (PPC2); FUNCTIONS IN: phosphoenolpyruvate carboxylase activi…	-1.05429	FALSE	Phosphoenolpyruvate carboxylase 1 (EC 4.1.1.31) (PEPCase 1) (PEPC 1) (CP21)
4.1.11	glycolysis.cytosolic branch.3-phosphoglycerate kinase (PGK)	m.92134	(p12783|pgky_wheat : 715.0) Phosphoglycerate kinase, cytosolic (EC 2.7.2.3) - Triticum aestivum (Wheat) & (loc_os02g07260.2 : 700.0) no description available & (at1g79550 : 666.0) Encodes cytosolic phosphoglycerate kinase (PGK).; phosphoglycerate kinase (PGK); FUNCTIONS IN: phosphoglycerate kinase activity; INVOLVED IN: glycolysis; LOCATED IN: cytosol, apoplast, plasma membrane, nucleus, membrane…	-1.03695	FALSE	Phosphoglycerate kinase, cytosolic (EC 2.7.2.3)
4.1.13	glycolysis.cytosolic branch.enolase	m.23646	(loc_os03g14450.1 : 396.0) no description available & (p42896|eno_ricco : 395.0) Enolase (EC 4.2.1.11) (2-phosphoglycerate dehydratase) (2-phospho-D-glycerate hydro-lyase) - Ricinus communis (Castor bean) & (at2g36530 : 390.0) Involved in light-dependent cold tolerance and encodes an enolase. Protein is tyrosine-phosphorylated and its phosphorylation state is modulated in response to ABA in Arabi…	0	FALSE	Enolase (EC 4.2.1.11) (2-phosphoglycerate dehydratase) (2-phospho-D-glycerate hydro-lyase)
4.1.13	glycolysis.cytosolic branch.enolase	m.310156	(q43130|eno_mescr : 228.0) Enolase (EC 4.2.1.11) (2-phosphoglycerate dehydratase) (2-phospho-D-glycerate hydro-lyase) - Mesembryanthemum crystallinum (Common ice plant) & (loc_os10g08550.5 : 223.0) no description available & (at2g36530 : 220.0) Involved in light-dependent cold tolerance and encodes an enolase. Protein is tyrosine-phosphorylated and its phosphorylation state is modulated in respon…	0	FALSE	Enolase (EC 4.2.1.11) (2-phosphoglycerate dehydratase) (2-phospho-D-glycerate hydro-lyase)
4.1.8	glycolysis.cytosolic branch.glyceraldehyde 3-phosphate dehydrogenase (GAP-DH)	m.317227	(at1g13440 : 198.0) glyceraldehyde-3-phosphate dehydrogenase C2 (GAPC2); FUNCTIONS IN: copper ion binding, glyceraldehyde-3-phosphate dehydrogenase activity, zinc ion binding; INVOLVED IN: response to oxidative stress, response to cadmium ion, gluconeogenesis, defense response to bacterium, glycolysis; LOCATED IN: cytosol, mitochondrion, chloroplast, plasma membrane, membrane; EXPRESSED IN: 24 pl…	0	FALSE	glyceraldehyde-3-phosphate dehydrogenase C2 (GAPC2)
4.1.2	glycolysis.cytosolic branch.phosphoglucomutase (PGM)	m.326390	(loc_os03g50480.2 : 239.0) no description available & (q9sm60|pgmc_pea : 234.0) Phosphoglucomutase, cytoplasmic (EC 5.4.2.2) (Glucose phosphomutase) (PGM) - Pisum sativum (Garden pea) & (at1g23190 : 233.0) Encodes a cytosolic phosphoglucomutase (PGM). Two Arabidopsis PGM proteins (AT1G70730/PGM2 and AT1G23190/PGM3) have high sequence similarities and redundant functions. Mature plants possessing …	0	FALSE	Phosphoglucomutase, cytoplasmic (EC 5.4.2.2) (Glucose phosphomutase) (PGM)
4.1.10	glycolysis.cytosolic branch.aldolase	m.327372	(o65735|alf_cicar : 182.0) Fructose-bisphosphate aldolase, cytoplasmic isozyme (EC 4.1.2.13) - Cicer arietinum (Chickpea) (Garbanzo) & (at5g03690 : 179.0) Aldolase superfamily protein; FUNCTIONS IN: fructose-bisphosphate aldolase activity, catalytic activity; INVOLVED IN: pentose-phosphate shunt; EXPRESSED IN: 25 plant structures; EXPRESSED DURING: 16 growth stages; CONTAINS InterPro DOMAIN/s: Al…	0	FALSE	Fructose-bisphosphate aldolase, cytoplasmic isozyme (EC 4.1.2.13)
4.1.15	glycolysis.cytosolic branch.phospho-enol-pyruvate carboxylase (PEPC)	m.329315	(loc_os01g02050.1 : 169.0) no description available & (at1g68750 : 108.0) Encodes one of four Arabidopsis phosphoenolpyruvate (PEP) carboxylase proteins. But, it is more similar to bacterial PEP carboxylase than plant PEP carboxylase. Efforts to express this enzyme and to demonstrate its enzymatic activity in E.coli failed.; phosphoenolpyruvate carboxylase 4 (PPC4); CONTAINS InterPro DOMAIN/s: Py…	0	FALSE	Encodes one of four Arabidopsis phosphoenolpyruvate (PEP) carboxylase proteins. But, it is more similar to bacterial PEP carboxylase than plant PEP carboxylase. Efforts to express this enzyme and to demonstrate its enzymatic activity in E.coli failed.
4.1.11	glycolysis.cytosolic branch.3-phosphoglycerate kinase (PGK)	m.329390	(chl4|520052 : 151.0) no description available & (p41758|pgkh_chlre : 149.0) Phosphoglycerate kinase, chloroplast precursor (EC 2.7.2.3) - Chlamydomonas reinhardtii & (loc_os02g07260.3 : 143.0) no description available & (at3g12780 : 139.0) nuclear phosphoglycerate kinase (PGK1); phosphoglycerate kinase 1 (PGK1); FUNCTIONS IN: phosphoglycerate kinase activity; INVOLVED IN: response to cadmium ion…	0	FALSE	Phosphoglycerate kinase, chloroplast precursor (EC 2.7.2.3)
4.1.12	glycolysis.cytosolic branch.phosphoglycerate mutase	m.48854	(loc_os03g21260.1 : 130.0) no description available & (p35493|pmgi_ricco : 114.0) 2,3-bisphosphoglycerate-independent phosphoglycerate mutase (EC 5.4.2.1) (Phosphoglyceromutase) (BPG-independent PGAM) (PGAM-I) - Ricinus communis (Castor bean) & (at3g08590 : 110.0) Phosphoglycerate mutase, 2,3-bisphosphoglycerate-independent; FUNCTIONS IN: manganese ion binding, phosphoglycerate mutase activity, 2…	0	FALSE	2,3-bisphosphoglycerate-independent phosphoglycerate mutase (EC 5.4.2.1) (Phosphoglyceromutase) (BPG-independent PGAM) (PGAM-I)
4.1.9	glycolysis.cytosolic branch.non-phosphorylating glyceraldehyde 3-phosphate dehydrogenase (NPGAP-DH)	m.298116	(loc_os08g34210.1 : 958.0) no description available & (q43272|gapn_maize : 949.0) NADP-dependent glyceraldehyde-3-phosphate dehydrogenase (EC 1.2.1.9) (Non-phosphorylating glyceraldehyde 3-phosphate dehydrogenase) (Glyceraldehyde-3-phosphate dehydrogenase [NADP+]) (Triosephosphate dehydrogenase) - Zea mays (Maize) & (at2g24270 : 894.0) Encodes a protein with non-phosphorylating NADP-dependent gly…	1.02078	FALSE	NADP-dependent glyceraldehyde-3-phosphate dehydrogenase (EC 1.2.1.9) (Non-phosphorylating glyceraldehyde 3-phosphate dehydrogenase) (Glyceraldehyde-3-phosphate dehydrogenase [NADP+]) (Triosephosphate dehydrogenase)
4.1.16	glycolysis.cytosolic branch.phospho-enol-pyruvate carboxylase kinase (PPCK)	m.18497	(loc_os06g03682.1 : 564.0) no description available & (at1g12580 : 344.0) phosphoenolpyruvate carboxylase-related kinase 1 (PEPKR1); FUNCTIONS IN: protein serine/threonine kinase activity, protein kinase activity, kinase activity, ATP binding; INVOLVED IN: protein amino acid phosphorylation; LOCATED IN: cellular_component unknown; EXPRESSED IN: 22 plant structures; EXPRESSED DURING: 13 growth sta…	1.02104	FALSE	phosphoenolpyruvate carboxylase-related kinase 1 (PEPKR1)
4.1.15	glycolysis.cytosolic branch.phospho-enol-pyruvate carboxylase (PEPC)	m.122788	(loc_os01g11054.1 : 1263.0) no description available & (p29195|capp1_sorbi : 1170.0) Phosphoenolpyruvate carboxylase 1 (EC 4.1.1.31) (PEPCase 1) (PEPC 1) (CP21) - Sorghum bicolor (Sorghum) (Sorghum vulgare) & (at3g14940 : 1134.0) Encodes a cytosolic phosphoenolpyruvate carboxylase (PEPC) that has activity when expressed in E.coli. Its mRNA is most abundantly expressed in roots and siliques. PPC3 …	1.03434	FALSE	Phosphoenolpyruvate carboxylase 1 (EC 4.1.1.31) (PEPCase 1) (PEPC 1) (CP21)
4.1.13	glycolysis.cytosolic branch.enolase	m.103538	(loc_os09g20820.1 : 808.0) no description available & (at1g74030 : 763.0) Encodes the plastid-localized phosphoenolpyruvate enolase. Mutant plants have abnormal trichomes.; enolase 1 (ENO1); FUNCTIONS IN: phosphopyruvate hydratase activity; INVOLVED IN: trichome morphogenesis; LOCATED IN: chloroplast; EXPRESSED IN: 26 plant structures; EXPRESSED DURING: 13 growth stages; CONTAINS InterPro DOMAIN/…	1.07402	FALSE	Encodes the plastid-localized phosphoenolpyruvate enolase. Mutant plants have abnormal trichomes.
4.2.12	glycolysis.plastid branch.phosphoglycerate mutase	m.151767	(loc_os02g51590.1 : 582.0) no description available & (at1g22170 : 443.0) Phosphoglycerate mutase family protein; FUNCTIONS IN: intramolecular transferase activity, phosphotransferases, catalytic activity; INVOLVED IN: glycolysis, metabolic process; LOCATED IN: chloroplast; EXPRESSED IN: 19 plant structures; EXPRESSED DURING: 8 growth stages; CONTAINS InterPro DOMAIN/s: Histidine phosphatase supe…	1.07544	FALSE	Phosphoglycerate mutase family protein
4.1.16	glycolysis.cytosolic branch.phospho-enol-pyruvate carboxylase kinase (PPCK)	m.30162	(loc_os06g03682.1 : 192.0) no description available & (at1g12580 : 140.0) phosphoenolpyruvate carboxylase-related kinase 1 (PEPKR1); FUNCTIONS IN: protein serine/threonine kinase activity, protein kinase activity, kinase activity, ATP binding; INVOLVED IN: protein amino acid phosphorylation; LOCATED IN: cellular_component unknown; EXPRESSED IN: 22 plant structures; EXPRESSED DURING: 13 growth sta…	1.17403	FALSE	phosphoenolpyruvate carboxylase-related kinase 1 (PEPKR1)
4.1.16	glycolysis.cytosolic branch.phospho-enol-pyruvate carboxylase kinase (PPCK)	m.30153	(loc_os06g03682.1 : 192.0) no description available & (at1g12580 : 140.0) phosphoenolpyruvate carboxylase-related kinase 1 (PEPKR1); FUNCTIONS IN: protein serine/threonine kinase activity, protein kinase activity, kinase activity, ATP binding; INVOLVED IN: protein amino acid phosphorylation; LOCATED IN: cellular_component unknown; EXPRESSED IN: 22 plant structures; EXPRESSED DURING: 13 growth sta…	1.19732	FALSE	phosphoenolpyruvate carboxylase-related kinase 1 (PEPKR1)
4.1.6	glycolysis.cytosolic branch.fructose-2,6-bisphosphatase (Fru2,6BisPase)	m.66925	(loc_os05g07130.2 : 282.0) no description available & (at1g07110 : 267.0) Encodes the bifunctional enzyme fructose-6-phosphate 2-kinase/fructose-2,6-bisphosphatase.; "fructose-2,6-bisphosphatase" (F2KP); FUNCTIONS IN: fructose-2,6-bisphosphate 2-phosphatase activity; INVOLVED IN: N-terminal protein myristoylation, fructose metabolic process; LOCATED IN: cytosol, plasma membrane; EXPRESSED IN: 24 …	1.20338	FALSE	Encodes the bifunctional enzyme fructose-6-phosphate 2-kinase/fructose-2,6-bisphosphatase.
4.1.14	glycolysis.cytosolic branch.pyruvate kinase (PK)	m.51202	(loc_os01g16960.1 : 595.0) no description available & (at5g56350 : 568.0) Pyruvate kinase family protein; FUNCTIONS IN: pyruvate kinase activity, potassium ion binding, magnesium ion binding, catalytic activity; INVOLVED IN: glycolysis; LOCATED IN: cellular_component unknown; EXPRESSED IN: 22 plant structures; EXPRESSED DURING: 13 growth stages; CONTAINS InterPro DOMAIN/s: Pyruvate kinase, C-term…	1.30829	FALSE	Pyruvate kinase family protein
4.1.4	glycolysis.cytosolic branch.phosphofructokinase (PFK)	m.31474	(loc_os05g10650.1 : 866.0) no description available & (at4g26270 : 694.0) phosphofructokinase 3 (PFK3); CONTAINS InterPro DOMAIN/s: Pyrophosphate-dependent phosphofructokinase TP0108 (InterPro:IPR012004), Phosphofructokinase (InterPro:IPR000023); BEST Arabidopsis thaliana protein match is: phosphofructokinase 7 (TAIR:AT5G56630.1); Has 30201 Blast hits to 17322 proteins in 780 species: Archae - 12…	1.52021	FALSE	phosphofructokinase 3 (PFK3)
4.1.4	glycolysis.cytosolic branch.phosphofructokinase (PFK)	m.187147	(at5g47810 : 621.0) phosphofructokinase 2 (PFK2); CONTAINS InterPro DOMAIN/s: Pyrophosphate-dependent phosphofructokinase TP0108 (InterPro:IPR012004), Phosphofructokinase (InterPro:IPR000023); BEST Arabidopsis thaliana protein match is: phosphofructokinase 3 (TAIR:AT4G26270.1); Has 1807 Blast hits to 1807 proteins in 277 species: Archae - 0; Bacteria - 0; Metazoa - 736; Fungi - 347; Plants - 385;…	1.55307	FALSE	phosphofructokinase 2 (PFK2)
4.1.16	glycolysis.cytosolic branch.phospho-enol-pyruvate carboxylase kinase (PPCK)	m.104647	(loc_os02g41580.1 : 267.0) no description available & (at3g04530 : 201.0) Encodes a second Arabidopsis phosphoenolpyruvate carboxylase kinase gene product with a different expression pattern from PPCK1. Expression of the gene is upregulated by exposure of the plant to light.; phosphoenolpyruvate carboxylase kinase 2 (PPCK2); CONTAINS InterPro DOMAIN/s: Protein kinase, ATP binding site (InterPro:I…	1.571	FALSE	Encodes a second Arabidopsis phosphoenolpyruvate carboxylase kinase gene product with a different expression pattern from PPCK1. Expression of the gene is upregulated by exposure of the plant to light.
4.1.10	glycolysis.cytosolic branch.aldolase	m.227353	(loc_os06g40640.3 : 619.0) no description available & (at4g26530 : 575.0) Aldolase superfamily protein; FUNCTIONS IN: fructose-bisphosphate aldolase activity; INVOLVED IN: glycolysis, metabolic process; EXPRESSED IN: 17 plant structures; EXPRESSED DURING: 11 growth stages; CONTAINS InterPro DOMAIN/s: Aldolase-type TIM barrel (InterPro:IPR013785), Fructose-bisphosphate aldolase, class-I (InterPro:…	1.68566	FALSE	Aldolase superfamily protein
4.1.12	glycolysis.cytosolic branch.phosphoglycerate mutase	m.134816	(loc_os06g01950.1 : 431.0) no description available & (at3g05170 : 258.0) Phosphoglycerate mutase family protein; FUNCTIONS IN: catalytic activity; INVOLVED IN: metabolic process; LOCATED IN: cellular_component unknown; EXPRESSED IN: 17 plant structures; EXPRESSED DURING: 6 growth stages; CONTAINS InterPro DOMAIN/s: Histidine phosphatase superfamily, clade-1 (InterPro:IPR013078), Phosphoglycerate…	2.76593	TRUE	Phosphoglycerate mutase family protein
4.1.16	glycolysis.cytosolic branch.phospho-enol-pyruvate carboxylase kinase (PPCK)	m.225495	(loc_os02g41580.1 : 410.0) no description available & (at1g08650 : 196.0) Encodes a phosphoenolpyruvate carboxylase kinase that is expressed at highest levels in leaves. Expression is induced by light.; phosphoenolpyruvate carboxylase kinase 1 (PPCK1); FUNCTIONS IN: protein serine/threonine kinase activity, kinase activity; INVOLVED IN: protein amino acid phosphorylation; LOCATED IN: cellular_com…	3.41358	TRUE	Encodes a phosphoenolpyruvate carboxylase kinase that is expressed at highest levels in leaves. Expression is induced by light.
4.1.16	glycolysis.cytosolic branch.phospho-enol-pyruvate carboxylase kinase (PPCK)	m.180883	(loc_os02g56310.1 : 449.0) no description available & (at3g04530 : 256.0) Encodes a second Arabidopsis phosphoenolpyruvate carboxylase kinase gene product with a different expression pattern from PPCK1. Expression of the gene is upregulated by exposure of the plant to light.; phosphoenolpyruvate carboxylase kinase 2 (PPCK2); CONTAINS InterPro DOMAIN/s: Protein kinase, ATP binding site (InterPro:I…	3.81189	TRUE	Encodes a second Arabidopsis phosphoenolpyruvate carboxylase kinase gene product with a different expression pattern from PPCK1. Expression of the gene is upregulated by exposure of the plant to light.
4.1.16	glycolysis.cytosolic branch.phospho-enol-pyruvate carboxylase kinase (PPCK)	m.262323	(loc_os10g06510.1 : 285.0) no description available & (chl4|514447 : 132.0) no description available & (at1g67580 : 131.0) Protein kinase superfamily protein; FUNCTIONS IN: protein serine/threonine kinase activity, protein kinase activity, kinase activity, ATP binding; INVOLVED IN: protein amino acid phosphorylation; LOCATED IN: cytosol; EXPRESSED IN: 25 plant structures; EXPRESSED DURING: 15 gro…	3.94233	TRUE	Protein kinase superfamily protein
4.1.16	glycolysis.cytosolic branch.phospho-enol-pyruvate carboxylase kinase (PPCK)	m.225501	(loc_os02g41580.1 : 181.0) no description available & (at1g08650 : 113.0) Encodes a phosphoenolpyruvate carboxylase kinase that is expressed at highest levels in leaves. Expression is induced by light.; phosphoenolpyruvate carboxylase kinase 1 (PPCK1); FUNCTIONS IN: protein serine/threonine kinase activity, kinase activity; INVOLVED IN: protein amino acid phosphorylation; LOCATED IN: cellular_com…	4.02429	TRUE	Encodes a phosphoenolpyruvate carboxylase kinase that is expressed at highest levels in leaves. Expression is induced by light.
4.1.12	glycolysis.cytosolic branch.phosphoglycerate mutase	m.196512	(loc_os05g04960.1 : 481.0) no description available & (at3g05170 : 343.0) Phosphoglycerate mutase family protein; FUNCTIONS IN: catalytic activity; INVOLVED IN: metabolic process; LOCATED IN: cellular_component unknown; EXPRESSED IN: 17 plant structures; EXPRESSED DURING: 6 growth stages; CONTAINS InterPro DOMAIN/s: Histidine phosphatase superfamily, clade-1 (InterPro:IPR013078), Phosphoglycerate…	5.46677	TRUE	Phosphoglycerate mutase family protein
