# Supplementary material for: Fungal endophyte infection of ryegrass reprograms host metabolism and alters development
Source: New Phytol. 2015 Aug 25;208(4):1227–40. doi: 10.1111/nph.13614 (PMC5049663; doi:10.1111/nph.13614)
Supplement: Supplementary file 9 — Table S8 Annotations of the genes predicted to encode for enzymes involved in cell organisation [file NPH-208-1227-s009.xlsx]

## Sheet: Table S6
Table S8: Annotations of the genes predicted to encode for enzymes involved in cell organisation
BINCODE, NAME and DESCRIPTION refers to the output of Mercator analysis. The “significant” column correspond to a DegSeq Qvalue < 0.05. The “function” column is extracted from the Mercator analysis. The IDENTIFIER is the ryegrass ESTs identifer
BINCODE	NAME	IDENTIFIER	DESCRIPTION	FOLD	Significant	Function
Cell organisation
Misc
31.1	cell.organisation	m.35119	(loc_os11g14570.3 : 231.0) no description available & (at3g09550 : 82.0) Ankyrin repeat family protein; CONTAINS InterPro DOMAIN/s: Ankyrin repeat-containing domain (InterPro:IPR020683), Ankyrin repeat (InterPro:IPR002110); BEST Arabidopsis thaliana protein match is: Ankyrin repeat family protein (TAIR:AT3G12360.1); Has 55803 Blast hits to 24932 proteins in 1099 species: Archae - 58; Bacteria - 5…	-16.7202	TRUE	Ankyrin repeat family protein
31.1	cell.organisation	m.133097	(loc_os09g17329.2 : 280.0) no description available & (at4g03460 : 119.0) Ankyrin repeat family protein; CONTAINS InterPro DOMAIN/s: Ankyrin repeat-containing domain (InterPro:IPR020683), Ankyrin repeat (InterPro:IPR002110); BEST Arabidopsis thaliana protein match is: Ankyrin repeat family protein (TAIR:AT4G03500.1); Has 31827 Blast hits to 15474 proteins in 712 species: Archae - 44; Bacteria - 2…	-13.8539	TRUE	Ankyrin repeat family protein
31.1	cell.organisation	m.79268	(loc_os02g29130.2 : 145.0) no description available & (at3g04710 : 91.3) ankyrin repeat family protein; FUNCTIONS IN: binding; INVOLVED IN: biological_process unknown; LOCATED IN: cellular_component unknown; EXPRESSED IN: 22 plant structures; EXPRESSED DURING: 14 growth stages; CONTAINS InterPro DOMAIN/s: Protein of unknown function DUF1685 (InterPro:IPR012881), Tetratricopeptide-like helical (In…	-12.8985	TRUE	ankyrin repeat family protein
31.1	cell.organisation	m.19328	(loc_os06g36080.1 : 197.0) no description available & (at1g63640 : 180.0) P-loop nucleoside triphosphate hydrolases superfamily protein with CH (Calponin Homology) domain; FUNCTIONS IN: microtubule motor activity, ATP binding; INVOLVED IN: microtubule-based movement; LOCATED IN: plasma membrane; EXPRESSED IN: 24 plant structures; EXPRESSED DURING: 13 growth stages; CONTAINS InterPro DOMAIN/s: Kin…	-12.7392	TRUE	P-loop nucleoside triphosphate hydrolases superfamily protein with CH (Calponin Homology) domain
31.1	cell.organisation	m.42165	(loc_os01g09384.1 : 235.0) no description available & (at3g04710 : 130.0) ankyrin repeat family protein; FUNCTIONS IN: binding; INVOLVED IN: biological_process unknown; LOCATED IN: cellular_component unknown; EXPRESSED IN: 22 plant structures; EXPRESSED DURING: 14 growth stages; CONTAINS InterPro DOMAIN/s: Protein of unknown function DUF1685 (InterPro:IPR012881), Tetratricopeptide-like helical (I…	-7.09416	TRUE	ankyrin repeat family protein
31.1	cell.organisation	m.300232	(loc_os03g47650.1 : 391.0) no description available & (at3g04710 : 253.0) ankyrin repeat family protein; FUNCTIONS IN: binding; INVOLVED IN: biological_process unknown; LOCATED IN: cellular_component unknown; EXPRESSED IN: 22 plant structures; EXPRESSED DURING: 14 growth stages; CONTAINS InterPro DOMAIN/s: Protein of unknown function DUF1685 (InterPro:IPR012881), Tetratricopeptide-like helical (I…	-6.92696	TRUE	ankyrin repeat family protein
31.1	cell.organisation	m.128003	(loc_os11g14570.2 : 650.0) no description available & (at1g03670 : 163.0) ankyrin repeat family protein; CONTAINS InterPro DOMAIN/s: Ankyrin repeat-containing domain (InterPro:IPR020683), Ankyrin repeat (InterPro:IPR002110); BEST Arabidopsis thaliana protein match is: Ankyrin repeat family protein (TAIR:AT4G03500.1); Has 38664 Blast hits to 17395 proteins in 690 species: Archae - 39; Bacteria - 2…	-6.90042	TRUE	ankyrin repeat family protein
31.1	cell.organisation	m.259856	(loc_os03g05820.1 : 1276.0) no description available & (at1g12430 : 774.0) Encodes the kinesin-like protein PAK has an Armadillo motif tail and is involved in guard cell development in Arabidopsis (from Genbank record AF159052).However, no defect in stomatal complexes has been observed in loss of function mutations.; armadillo repeat kinesin 3 (ARK3); FUNCTIONS IN: microtubule motor activity, bin…	-6.48336	TRUE	Encodes the kinesin-like protein PAK has an Armadillo motif tail and is involved in guard cell development in Arabidopsis (from Genbank record AF159052).However, no defect in stomatal complexes has been observed in loss of function mutations.
31.1	cell.organisation	m.72693	(loc_os12g39980.1 : 2070.0) no description available & (at3g19050 : 786.0) PHRAGMOPLAST ORIENTING KINESIN 2 is one of the two Arabidopsis homologs isolated in yeast two-hybrid screen for interaction partners of maize gene TANGLED1 (TAN1). Based on sequence homology in their motor domains, POK1 and POK2 belong to the kinesin-12 class which also includes the well-characterized group of phragmoplast…	-6.21582	TRUE	PHRAGMOPLAST ORIENTING KINESIN 2 is one of the two Arabidopsis homologs isolated in yeast two-hybrid screen for interaction partners of maize gene TANGLED1 (TAN1). Based on sequence homology in their motor domains, POK1 and POK2 belong to the kinesin-12 class which also includes the well-characterized group of phragmoplast-associated kinesins AtPAKRPs. Both kinesins are composed of an N-terminal …
31.1	cell.organisation	m.193175	(loc_os03g17164.1 : 682.0) no description available & (at2g37420 : 278.0) ATP binding microtubule motor family protein; FUNCTIONS IN: microtubule motor activity, ATP binding; INVOLVED IN: microtubule-based movement; LOCATED IN: chloroplast; EXPRESSED IN: 19 plant structures; EXPRESSED DURING: 9 growth stages; CONTAINS InterPro DOMAIN/s: Kinesin, motor region, conserved site (InterPro:IPR019821), …	-5.90678	TRUE	ATP binding microtubule motor family protein
31.1	cell.organisation	m.11375	(loc_os02g13580.1 : 610.0) no description available & (at1g73860 : 254.0) P-loop containing nucleoside triphosphate hydrolases superfamily protein; FUNCTIONS IN: microtubule motor activity, ATP binding; INVOLVED IN: microtubule-based movement; LOCATED IN: chloroplast; EXPRESSED IN: petal, sepal, male gametophyte, flower, pollen tube; EXPRESSED DURING: L mature pollen stage, M germinated pollen st…	-5.86642	TRUE	P-loop containing nucleoside triphosphate hydrolases superfamily protein
31.1	cell.organisation	m.53608	(loc_os09g12480.1 : 196.0) no description available & (at5g54610 : 80.9) Induced in response to Salicylic acid. Belongs to the ankyrin repeat protein family.; ankyrin (ANK); CONTAINS InterPro DOMAIN/s: Ankyrin repeat-containing domain (InterPro:IPR020683), Ankyrin repeat (InterPro:IPR002110); BEST Arabidopsis thaliana protein match is: Ankyrin repeat family protein (TAIR:AT5G54620.1); Has 16763 B…	-5.73265	TRUE	Induced in response to Salicylic acid. Belongs to the ankyrin repeat protein family.
31.1	cell.organisation	m.16180	(loc_os02g57220.1 : 212.0) no description available & (at2g31300 : 141.0) putative ARP2/3 protein complex subunit p41; actin-related protein C1B (ARPC1B); FUNCTIONS IN: actin binding, nucleotide binding; INVOLVED IN: actin filament organization; LOCATED IN: Arp2/3 protein complex, nucleus, cytoplasm; CONTAINS InterPro DOMAIN/s: WD40 repeat 2 (InterPro:IPR019782), WD40 repeat-like-containing domai…	-5.47157	TRUE	putative ARP2/3 protein complex subunit p41
31.1	cell.organisation	m.53600	(loc_os09g12480.1 : 297.0) no description available & (at4g03470 : 109.0) Ankyrin repeat family protein; EXPRESSED IN: cultured cell; CONTAINS InterPro DOMAIN/s: Ankyrin repeat-containing domain (InterPro:IPR020683), Ankyrin repeat (InterPro:IPR002110); BEST Arabidopsis thaliana protein match is: ankyrin repeat family protein (TAIR:AT4G05040.4); Has 17879 Blast hits to 9120 proteins in 422 specie…	-5.41417	TRUE	Ankyrin repeat family protein
31.1	cell.organisation	m.72697	(loc_os12g39980.1 : 1279.0) no description available & (at3g19050 : 948.0) PHRAGMOPLAST ORIENTING KINESIN 2 is one of the two Arabidopsis homologs isolated in yeast two-hybrid screen for interaction partners of maize gene TANGLED1 (TAN1). Based on sequence homology in their motor domains, POK1 and POK2 belong to the kinesin-12 class which also includes the well-characterized group of phragmoplast…	-5.35048	TRUE	PHRAGMOPLAST ORIENTING KINESIN 2 is one of the two Arabidopsis homologs isolated in yeast two-hybrid screen for interaction partners of maize gene TANGLED1 (TAN1). Based on sequence homology in their motor domains, POK1 and POK2 belong to the kinesin-12 class which also includes the well-characterized group of phragmoplast-associated kinesins AtPAKRPs. Both kinesins are composed of an N-terminal …
31.1	cell.organisation	m.130650	(at5g37590 : 121.0) Tetratricopeptide repeat (TPR)-like superfamily protein; FUNCTIONS IN: binding; INVOLVED IN: biological_process unknown; LOCATED IN: cellular_component unknown; EXPRESSED IN: 17 plant structures; EXPRESSED DURING: 9 growth stages; CONTAINS InterPro DOMAIN/s: Tetratricopeptide-like helical (InterPro:IPR011990), Tetratricopeptide repeat-containing (InterPro:IPR013026), Tetratric…	-5.31319	TRUE	Tetratricopeptide repeat (TPR)-like superfamily protein
31.1	cell.organisation	m.86292	(loc_os02g29030.1 : 145.0) no description available & (at3g04710 : 116.0) ankyrin repeat family protein; FUNCTIONS IN: binding; INVOLVED IN: biological_process unknown; LOCATED IN: cellular_component unknown; EXPRESSED IN: 22 plant structures; EXPRESSED DURING: 14 growth stages; CONTAINS InterPro DOMAIN/s: Protein of unknown function DUF1685 (InterPro:IPR012881), Tetratricopeptide-like helical (I…	-5.18144	TRUE	ankyrin repeat family protein
31.1	cell.organisation	m.221148	(loc_os04g57140.1 : 2156.0) no description available & (at5g65930 : 1684.0) encodes a novel member of the kinesin superfamily of motor proteins. recessive mutations have reduced number of trichome branches.; ZWICHEL (ZWI); CONTAINS InterPro DOMAIN/s: FERM central domain (InterPro:IPR019748), Prismane-like (InterPro:IPR011254), MyTH4 domain (InterPro:IPR000857), Kinesin, motor domain (InterPro:IPR…	-4.99391	TRUE	encodes a novel member of the kinesin superfamily of motor proteins. recessive mutations have reduced number of trichome branches.
31.1	cell.organisation	m.147688	(loc_os02g29160.1 : 222.0) no description available & (at3g04710 : 150.0) ankyrin repeat family protein; FUNCTIONS IN: binding; INVOLVED IN: biological_process unknown; LOCATED IN: cellular_component unknown; EXPRESSED IN: 22 plant structures; EXPRESSED DURING: 14 growth stages; CONTAINS InterPro DOMAIN/s: Protein of unknown function DUF1685 (InterPro:IPR012881), Tetratricopeptide-like helical (I…	-4.86521	TRUE	ankyrin repeat family protein
31.1	cell.organisation	m.221158	(loc_os04g53760.2 : 681.0) no description available & (at4g05190 : 575.0) ATK5 encodes a kinesin protein involved in microtubule spindle morphogenesis. It acts as a minus-end directed motor as well as a plus-end tracking protein (+TIP). Localizes to mitotic spindle midzones and regions rich in growing plus-ends within phragmoplasts.; kinesin 5 (ATK5); FUNCTIONS IN: microtubule motor activity; INV…	-4.85071	TRUE	ATK5 encodes a kinesin protein involved in microtubule spindle morphogenesis. It acts as a minus-end directed motor as well as a plus-end tracking protein (+TIP). Localizes to mitotic spindle midzones and regions rich in growing plus-ends within phragmoplasts.
31.1	cell.organisation	m.190915	(at5g27950 : 119.0) P-loop containing nucleoside triphosphate hydrolases superfamily protein; FUNCTIONS IN: microtubule motor activity, ATP binding; INVOLVED IN: microtubule-based movement; EXPRESSED IN: 22 plant structures; EXPRESSED DURING: 13 growth stages; CONTAINS InterPro DOMAIN/s: Kinesin, motor domain (InterPro:IPR001752); BEST Arabidopsis thaliana protein match is: P-loop containing nucl…	-4.83029	TRUE	P-loop containing nucleoside triphosphate hydrolases superfamily protein
31.1	cell.organisation	m.13352	(loc_os09g03750.1 : 178.0) no description available & (at3g04710 : 105.0) ankyrin repeat family protein; FUNCTIONS IN: binding; INVOLVED IN: biological_process unknown; LOCATED IN: cellular_component unknown; EXPRESSED IN: 22 plant structures; EXPRESSED DURING: 14 growth stages; CONTAINS InterPro DOMAIN/s: Protein of unknown function DUF1685 (InterPro:IPR012881), Tetratricopeptide-like helical (I…	-4.53835	TRUE	ankyrin repeat family protein
31.1	cell.organisation	m.40899	(loc_os05g06280.2 : 305.0) no description available & (at3g16630 : 223.0) Kinesin-13A localized to entire Golgi stacks. Involved in trichome development.; KINESIN-13A; FUNCTIONS IN: microtubule motor activity, ATP binding; INVOLVED IN: trichome morphogenesis; LOCATED IN: Golgi stack, plasma membrane; EXPRESSED IN: 24 plant structures; EXPRESSED DURING: 15 growth stages; CONTAINS InterPro DOMAIN/s…	-4.39647	TRUE	Kinesin-13A localized to entire Golgi stacks. Involved in trichome development.
31.1	cell.organisation	m.278273	(loc_os01g15540.1 : 566.0) no description available & (at1g55550 : 346.0) P-loop containing nucleoside triphosphate hydrolases superfamily protein; FUNCTIONS IN: microtubule motor activity, ATP binding; INVOLVED IN: microtubule-based movement; LOCATED IN: mitochondrion; EXPRESSED IN: seed; EXPRESSED DURING: E expanded cotyledon stage; CONTAINS InterPro DOMAIN/s: Kinesin, motor domain (InterPro:IP…	-4.30944	TRUE	P-loop containing nucleoside triphosphate hydrolases superfamily protein
31.1	cell.organisation	m.302042	(loc_os08g13640.1 : 375.0) no description available & (at3g04710 : 213.0) ankyrin repeat family protein; FUNCTIONS IN: binding; INVOLVED IN: biological_process unknown; LOCATED IN: cellular_component unknown; EXPRESSED IN: 22 plant structures; EXPRESSED DURING: 14 growth stages; CONTAINS InterPro DOMAIN/s: Protein of unknown function DUF1685 (InterPro:IPR012881), Tetratricopeptide-like helical (I…	-4.27412	TRUE	ankyrin repeat family protein
31.1	cell.organisation	m.208734	(at3g10180 : 919.0) P-loop containing nucleoside triphosphate hydrolases superfamily protein; FUNCTIONS IN: microtubule motor activity, ATP binding; INVOLVED IN: microtubule-based movement; EXPRESSED IN: 15 plant structures; EXPRESSED DURING: 6 growth stages; CONTAINS InterPro DOMAIN/s: Kinesin, motor region, conserved site (InterPro:IPR019821), Kinesin, motor domain (InterPro:IPR001752); BEST Ar…	-4.19127	TRUE	P-loop containing nucleoside triphosphate hydrolases superfamily protein
31.1	cell.organisation	m.2114	(loc_os12g39980.1 : 490.0) no description available & (at3g19050 : 455.0) PHRAGMOPLAST ORIENTING KINESIN 2 is one of the two Arabidopsis homologs isolated in yeast two-hybrid screen for interaction partners of maize gene TANGLED1 (TAN1). Based on sequence homology in their motor domains, POK1 and POK2 belong to the kinesin-12 class which also includes the well-characterized group of phragmoplast-…	-4.14025	TRUE	PHRAGMOPLAST ORIENTING KINESIN 2 is one of the two Arabidopsis homologs isolated in yeast two-hybrid screen for interaction partners of maize gene TANGLED1 (TAN1). Based on sequence homology in their motor domains, POK1 and POK2 belong to the kinesin-12 class which also includes the well-characterized group of phragmoplast-associated kinesins AtPAKRPs. Both kinesins are composed of an N-terminal …
31.1	cell.organisation	m.61343	(at1g21730 : 850.0) P-loop containing nucleoside triphosphate hydrolases superfamily protein; FUNCTIONS IN: microtubule motor activity, ATP binding; INVOLVED IN: microtubule-based movement; LOCATED IN: plasma membrane; EXPRESSED IN: 9 plant structures; EXPRESSED DURING: F mature embryo stage, petal differentiation and expansion stage, E expanded cotyledon stage, D bilateral stage; CONTAINS InterP…	-4.13703	TRUE	P-loop containing nucleoside triphosphate hydrolases superfamily protein
31.1	cell.organisation	m.193174	(at2g37420 : 602.0) ATP binding microtubule motor family protein; FUNCTIONS IN: microtubule motor activity, ATP binding; INVOLVED IN: microtubule-based movement; LOCATED IN: chloroplast; EXPRESSED IN: 19 plant structures; EXPRESSED DURING: 9 growth stages; CONTAINS InterPro DOMAIN/s: Kinesin, motor region, conserved site (InterPro:IPR019821), Kinesin, motor domain (InterPro:IPR001752); BEST Arabi…	-4.06379	TRUE	ATP binding microtubule motor family protein
31.1	cell.organisation	m.11488	(loc_os02g29190.1 : 271.0) no description available & (at3g04710 : 143.0) ankyrin repeat family protein; FUNCTIONS IN: binding; INVOLVED IN: biological_process unknown; LOCATED IN: cellular_component unknown; EXPRESSED IN: 22 plant structures; EXPRESSED DURING: 14 growth stages; CONTAINS InterPro DOMAIN/s: Protein of unknown function DUF1685 (InterPro:IPR012881), Tetratricopeptide-like helical (I…	-4.06063	TRUE	ankyrin repeat family protein
31.1	cell.organisation	m.170558	(loc_os03g31730.1 : 822.0) no description available & (at2g14680 : 390.0) maternal effect embryo arrest 13 (MEE13); FUNCTIONS IN: molecular_function unknown; INVOLVED IN: embryo development ending in seed dormancy; LOCATED IN: cellular_component unknown; EXPRESSED IN: 24 plant structures; EXPRESSED DURING: 15 growth stages. & (reliability: 780.0) & (original description: g.170558 ORF g.170558 m.1…	-4.02398	TRUE	maternal effect embryo arrest 13 (MEE13)
31.1	cell.organisation	m.64773	(loc_os08g17820.2 : 584.0) no description available & (at2g25050 : 453.0) Actin-binding FH2 (Formin Homology) protein; FUNCTIONS IN: actin binding; INVOLVED IN: cellular component organization, actin cytoskeleton organization; CONTAINS InterPro DOMAIN/s: Actin-binding FH2/DRF autoregulatory (InterPro:IPR003104), C2 calcium/lipid-binding domain, CaLB (InterPro:IPR008973), Actin-binding FH2 (InterP…	-3.96145	TRUE	Actin-binding FH2 (Formin Homology) protein
31.1	cell.organisation	m.18019	(loc_os12g40770.1 : 163.0) no description available & (at3g04710 : 111.0) ankyrin repeat family protein; FUNCTIONS IN: binding; INVOLVED IN: biological_process unknown; LOCATED IN: cellular_component unknown; EXPRESSED IN: 22 plant structures; EXPRESSED DURING: 14 growth stages; CONTAINS InterPro DOMAIN/s: Protein of unknown function DUF1685 (InterPro:IPR012881), Tetratricopeptide-like helical (I…	-3.94749	TRUE	ankyrin repeat family protein
31.1	cell.organisation	m.61342	(at1g21730 : 878.0) P-loop containing nucleoside triphosphate hydrolases superfamily protein; FUNCTIONS IN: microtubule motor activity, ATP binding; INVOLVED IN: microtubule-based movement; LOCATED IN: plasma membrane; EXPRESSED IN: 9 plant structures; EXPRESSED DURING: F mature embryo stage, petal differentiation and expansion stage, E expanded cotyledon stage, D bilateral stage; CONTAINS InterP…	-3.91118	TRUE	P-loop containing nucleoside triphosphate hydrolases superfamily protein
31.1	cell.organisation	m.155993	(loc_os04g30720.1 : 254.0) no description available & (at5g23910 : 85.1) ATP binding microtubule motor family protein; FUNCTIONS IN: microtubule motor activity, ATP binding; INVOLVED IN: microtubule-based movement; EXPRESSED IN: 14 plant structures; EXPRESSED DURING: 8 growth stages; CONTAINS InterPro DOMAIN/s: Kinesin, motor domain (InterPro:IPR001752); BEST Arabidopsis thaliana protein match is…	-3.82177	TRUE	ATP binding microtubule motor family protein
31.1	cell.organisation	m.45356	(loc_os12g43840.2 : 488.0) no description available & (at3g04710 : 258.0) ankyrin repeat family protein; FUNCTIONS IN: binding; INVOLVED IN: biological_process unknown; LOCATED IN: cellular_component unknown; EXPRESSED IN: 22 plant structures; EXPRESSED DURING: 14 growth stages; CONTAINS InterPro DOMAIN/s: Protein of unknown function DUF1685 (InterPro:IPR012881), Tetratricopeptide-like helical (I…	-3.82177	TRUE	ankyrin repeat family protein
31.1	cell.organisation	m.79269	(loc_os02g29130.2 : 161.0) no description available & (at3g04710 : 97.8) ankyrin repeat family protein; FUNCTIONS IN: binding; INVOLVED IN: biological_process unknown; LOCATED IN: cellular_component unknown; EXPRESSED IN: 22 plant structures; EXPRESSED DURING: 14 growth stages; CONTAINS InterPro DOMAIN/s: Protein of unknown function DUF1685 (InterPro:IPR012881), Tetratricopeptide-like helical (In…	-3.82177	TRUE	ankyrin repeat family protein
31.1	cell.organisation	m.172280	(loc_os03g47620.1 : 357.0) no description available & (at3g04710 : 184.0) ankyrin repeat family protein; FUNCTIONS IN: binding; INVOLVED IN: biological_process unknown; LOCATED IN: cellular_component unknown; EXPRESSED IN: 22 plant structures; EXPRESSED DURING: 14 growth stages; CONTAINS InterPro DOMAIN/s: Protein of unknown function DUF1685 (InterPro:IPR012881), Tetratricopeptide-like helical (I…	-3.79788	TRUE	ankyrin repeat family protein
31.1	cell.organisation	m.31415	(loc_os01g55260.1 : 300.0) no description available & (at2g34560 : 246.0) P-loop containing nucleoside triphosphate hydrolases superfamily protein; FUNCTIONS IN: nucleoside-triphosphatase activity, ATPase activity, nucleotide binding, ATP binding; INVOLVED IN: protein metabolic process; EXPRESSED IN: 22 plant structures; EXPRESSED DURING: 13 growth stages; CONTAINS InterPro DOMAIN/s: ATPase, AAA-…	-3.71949	TRUE	P-loop containing nucleoside triphosphate hydrolases superfamily protein
31.1	cell.organisation	m.108780	(loc_os01g60040.1 : 3251.0) no description available & (at2g35630 : 2420.0) Member of the MAP215 family of microtubule-associated proteins required to establish interphase arrays of cortical microtubules.Mutants have defects in cytokinesis during pollen development. Vegetative phenotypes observed in temperature sensitive mutants include left-handed organ twisting, isotropic cell expansion and imp…	-3.69327	TRUE	Member of the MAP215 family of microtubule-associated proteins required to establish interphase arrays of cortical microtubules.Mutants have defects in cytokinesis during pollen development. Vegetative phenotypes observed in temperature sensitive mutants include left-handed organ twisting, isotropic cell expansion and impairment of root hair polarity.
31.1	cell.organisation	m.23534	(loc_os03g47686.1 : 483.0) no description available & (at3g04710 : 256.0) ankyrin repeat family protein; FUNCTIONS IN: binding; INVOLVED IN: biological_process unknown; LOCATED IN: cellular_component unknown; EXPRESSED IN: 22 plant structures; EXPRESSED DURING: 14 growth stages; CONTAINS InterPro DOMAIN/s: Protein of unknown function DUF1685 (InterPro:IPR012881), Tetratricopeptide-like helical (I…	-3.68801	TRUE	ankyrin repeat family protein
31.1	cell.organisation	m.208738	(at3g10180 : 893.0) P-loop containing nucleoside triphosphate hydrolases superfamily protein; FUNCTIONS IN: microtubule motor activity, ATP binding; INVOLVED IN: microtubule-based movement; EXPRESSED IN: 15 plant structures; EXPRESSED DURING: 6 growth stages; CONTAINS InterPro DOMAIN/s: Kinesin, motor region, conserved site (InterPro:IPR019821), Kinesin, motor domain (InterPro:IPR001752); BEST Ar…	-3.68794	TRUE	P-loop containing nucleoside triphosphate hydrolases superfamily protein
31.1	cell.organisation	m.9586	(at5g18410 : 1868.0) distorted trichomes and exhibits a diffuse actin cytoskeleton; PIROGI 121 (PIR121); FUNCTIONS IN: transcription activator activity; INVOLVED IN: actin nucleation, trichome morphogenesis, actin cytoskeleton organization; LOCATED IN: SCAR complex; EXPRESSED IN: 23 plant structures; EXPRESSED DURING: 13 growth stages; CONTAINS InterPro DOMAIN/s: Cytoplasmic FMR1-interacting (Int…	-3.67183	TRUE	distorted trichomes and exhibits a diffuse actin cytoskeleton
31.1	cell.organisation	m.43283	(loc_os03g53920.1 : 1590.0) no description available & (at3g44050 : 975.0) P-loop containing nucleoside triphosphate hydrolases superfamily protein; FUNCTIONS IN: microtubule motor activity, ATP binding; INVOLVED IN: microtubule-based movement; LOCATED IN: chloroplast; EXPRESSED IN: 20 plant structures; EXPRESSED DURING: 8 growth stages; CONTAINS InterPro DOMAIN/s: Kinesin, motor region, conserve…	-3.65836	TRUE	P-loop containing nucleoside triphosphate hydrolases superfamily protein
31.1	cell.organisation	m.53596	(loc_os09g12480.1 : 259.0) no description available & (at4g03470 : 109.0) Ankyrin repeat family protein; EXPRESSED IN: cultured cell; CONTAINS InterPro DOMAIN/s: Ankyrin repeat-containing domain (InterPro:IPR020683), Ankyrin repeat (InterPro:IPR002110); BEST Arabidopsis thaliana protein match is: ankyrin repeat family protein (TAIR:AT4G05040.4); Has 17879 Blast hits to 9120 proteins in 422 specie…	-3.63068	TRUE	Ankyrin repeat family protein
31.1	cell.organisation	m.72691	(at3g17360 : 1049.0) PHRAGMOPLAST ORIENTING KINESIN 1 is one of the two Arabidopsis homologs isolated in yeast two-hybrid screen for interaction partners of maize gene TANGLED1 (TAN1). Based on sequence homology in their motor domains, POK1 and POK2 belong to the kinesin-12 class which also includes the well-characterized group of phragmoplast-associated kinesins AtPAKRPs. Both kinesins are compo…	-3.62402	TRUE	PHRAGMOPLAST ORIENTING KINESIN 1 is one of the two Arabidopsis homologs isolated in yeast two-hybrid screen for interaction partners of maize gene TANGLED1 (TAN1). Based on sequence homology in their motor domains, POK1 and POK2 belong to the kinesin-12 class which also includes the well-characterized group of phragmoplast-associated kinesins AtPAKRPs. Both kinesins are composed of an N-terminal …
31.1	cell.organisation	m.155994	(loc_os04g30720.1 : 248.0) no description available & (at5g23910 : 85.1) ATP binding microtubule motor family protein; FUNCTIONS IN: microtubule motor activity, ATP binding; INVOLVED IN: microtubule-based movement; EXPRESSED IN: 14 plant structures; EXPRESSED DURING: 8 growth stages; CONTAINS InterPro DOMAIN/s: Kinesin, motor domain (InterPro:IPR001752); BEST Arabidopsis thaliana protein match is…	-3.60022	TRUE	ATP binding microtubule motor family protein
31.1	cell.organisation	m.99713	(loc_os02g29140.1 : 381.0) no description available & (at3g04710 : 233.0) ankyrin repeat family protein; FUNCTIONS IN: binding; INVOLVED IN: biological_process unknown; LOCATED IN: cellular_component unknown; EXPRESSED IN: 22 plant structures; EXPRESSED DURING: 14 growth stages; CONTAINS InterPro DOMAIN/s: Protein of unknown function DUF1685 (InterPro:IPR012881), Tetratricopeptide-like helical (I…	-3.59074	TRUE	ankyrin repeat family protein
31.1	cell.organisation	m.208552	(q84tx2|scrl1_orysa : 1607.0) SCAR-like protein 1 - Oryza sativa (Rice) & (loc_os03g60240.1 : 1607.0) no description available & (at2g38440 : 242.0) Encodes a subunit of the WAVE complex. The WAVE complex is required for activation of ARP2/3 complex which functions in actin microfilament nucleation and branching. Mutations cause defects in both the actin and microtubule cytoskeletons that result …	-3.56636	TRUE	SCAR-like protein 1
31.1	cell.organisation	m.208557	(q84tx2|scrl1_orysa : 1593.0) SCAR-like protein 1 - Oryza sativa (Rice) & (loc_os03g60240.1 : 1593.0) no description available & (at2g38440 : 242.0) Encodes a subunit of the WAVE complex. The WAVE complex is required for activation of ARP2/3 complex which functions in actin microfilament nucleation and branching. Mutations cause defects in both the actin and microtubule cytoskeletons that result …	-3.47715	TRUE	SCAR-like protein 1
31.1	cell.organisation	m.208751	(loc_os01g33040.1 : 1419.0) no description available & (at1g18370 : 1011.0) Encodes a kinesin HINKEL. Required for cytokinesis in pollen. Mutant has cytokinesis defects; seedling lethal.; HINKEL (HIK); FUNCTIONS IN: microtubule motor activity, ATP binding; INVOLVED IN: response to cyclopentenone, cellularization of the embryo sac, gametophyte development, pollen development, cytokinesis; LOCATED …	-3.47313	TRUE	Encodes a kinesin HINKEL. Required for cytokinesis in pollen. Mutant has cytokinesis defects
31.1	cell.organisation	m.281714	(loc_os05g02670.3 : 1122.0) no description available & (at3g45850 : 1091.0) P-loop containing nucleoside triphosphate hydrolases superfamily protein; FUNCTIONS IN: microtubule motor activity, ATP binding; INVOLVED IN: microtubule-based movement; EXPRESSED IN: 23 plant structures; EXPRESSED DURING: 13 growth stages; CONTAINS InterPro DOMAIN/s: Kinesin, motor region, conserved site (InterPro:IPR019…	-3.43108	TRUE	P-loop containing nucleoside triphosphate hydrolases superfamily protein
31.1	cell.organisation	m.153664	(loc_os02g29140.1 : 158.0) no description available & (at3g04710 : 126.0) ankyrin repeat family protein; FUNCTIONS IN: binding; INVOLVED IN: biological_process unknown; LOCATED IN: cellular_component unknown; EXPRESSED IN: 22 plant structures; EXPRESSED DURING: 14 growth stages; CONTAINS InterPro DOMAIN/s: Protein of unknown function DUF1685 (InterPro:IPR012881), Tetratricopeptide-like helical (I…	-3.43091	TRUE	ankyrin repeat family protein
31.1	cell.organisation	m.43293	(loc_os03g53920.1 : 1603.0) no description available & (at3g44050 : 988.0) P-loop containing nucleoside triphosphate hydrolases superfamily protein; FUNCTIONS IN: microtubule motor activity, ATP binding; INVOLVED IN: microtubule-based movement; LOCATED IN: chloroplast; EXPRESSED IN: 20 plant structures; EXPRESSED DURING: 8 growth stages; CONTAINS InterPro DOMAIN/s: Kinesin, motor region, conserve…	-3.42645	TRUE	P-loop containing nucleoside triphosphate hydrolases superfamily protein
31.1	cell.organisation	m.130646	(at5g37590 : 263.0) Tetratricopeptide repeat (TPR)-like superfamily protein; FUNCTIONS IN: binding; INVOLVED IN: biological_process unknown; LOCATED IN: cellular_component unknown; EXPRESSED IN: 17 plant structures; EXPRESSED DURING: 9 growth stages; CONTAINS InterPro DOMAIN/s: Tetratricopeptide-like helical (InterPro:IPR011990), Tetratricopeptide repeat-containing (InterPro:IPR013026), Tetratric…	-3.42386	TRUE	Tetratricopeptide repeat (TPR)-like superfamily protein
31.1	cell.organisation	m.208745	(loc_os01g33040.1 : 1421.0) no description available & (at1g18370 : 1017.0) Encodes a kinesin HINKEL. Required for cytokinesis in pollen. Mutant has cytokinesis defects; seedling lethal.; HINKEL (HIK); FUNCTIONS IN: microtubule motor activity, ATP binding; INVOLVED IN: response to cyclopentenone, cellularization of the embryo sac, gametophyte development, pollen development, cytokinesis; LOCATED …	-3.39547	TRUE	Encodes a kinesin HINKEL. Required for cytokinesis in pollen. Mutant has cytokinesis defects
31.1	cell.organisation	m.142932	(loc_os01g54480.1 : 301.0) no description available & (at4g18950 : 194.0) Integrin-linked protein kinase family; FUNCTIONS IN: protein serine/threonine/tyrosine kinase activity, kinase activity; INVOLVED IN: regulation of signal transduction, protein amino acid phosphorylation; LOCATED IN: nucleus, cytoplasm; EXPRESSED IN: 25 plant structures; EXPRESSED DURING: 14 growth stages; CONTAINS InterPro…	-3.38543	TRUE	Integrin-linked protein kinase family
31.1	cell.organisation	m.24837	(loc_os12g40780.1 : 152.0) no description available & (at3g04710 : 105.0) ankyrin repeat family protein; FUNCTIONS IN: binding; INVOLVED IN: biological_process unknown; LOCATED IN: cellular_component unknown; EXPRESSED IN: 22 plant structures; EXPRESSED DURING: 14 growth stages; CONTAINS InterPro DOMAIN/s: Protein of unknown function DUF1685 (InterPro:IPR012881), Tetratricopeptide-like helical (I…	-3.34405	FALSE	ankyrin repeat family protein
31.1	cell.organisation	m.53606	(loc_os09g12480.1 : 159.0) no description available & (at5g54610 : 80.9) Induced in response to Salicylic acid. Belongs to the ankyrin repeat protein family.; ankyrin (ANK); CONTAINS InterPro DOMAIN/s: Ankyrin repeat-containing domain (InterPro:IPR020683), Ankyrin repeat (InterPro:IPR002110); BEST Arabidopsis thaliana protein match is: Ankyrin repeat family protein (TAIR:AT5G54620.1); Has 16763 B…	-3.34405	FALSE	Induced in response to Salicylic acid. Belongs to the ankyrin repeat protein family.
31.1	cell.organisation	m.277942	(loc_os12g36100.1 : 1310.0) no description available & (at2g47500 : 878.0) P-loop nucleoside triphosphate hydrolases superfamily protein with CH (Calponin Homology) domain; FUNCTIONS IN: microtubule motor activity, ATP binding; INVOLVED IN: microtubule-based movement; EXPRESSED IN: 21 plant structures; EXPRESSED DURING: 12 growth stages; CONTAINS InterPro DOMAIN/s: Calponin-homology (InterPro:IPR…	-3.30809	TRUE	P-loop nucleoside triphosphate hydrolases superfamily protein with CH (Calponin Homology) domain
31.1	cell.organisation	m.18020	(loc_os12g40780.1 : 160.0) no description available & (at3g04710 : 85.9) ankyrin repeat family protein; FUNCTIONS IN: binding; INVOLVED IN: biological_process unknown; LOCATED IN: cellular_component unknown; EXPRESSED IN: 22 plant structures; EXPRESSED DURING: 14 growth stages; CONTAINS InterPro DOMAIN/s: Protein of unknown function DUF1685 (InterPro:IPR012881), Tetratricopeptide-like helical (In…	-3.26862	TRUE	ankyrin repeat family protein
31.1	cell.organisation	m.113339	(loc_os08g03440.1 : 765.0) no description available & (at1g13180 : 607.0) Mutant has defect in trichome cell expansion and actin organization resulting in a distorted trichome phenotype.; DISTORTED TRICHOMES 1 (DIS1); FUNCTIONS IN: actin binding, structural constituent of cytoskeleton, ATP binding; INVOLVED IN: actin filament organization, multidimensional cell growth, cell morphogenesis, trichom…	-3.25096	TRUE	Mutant has defect in trichome cell expansion and actin organization resulting in a distorted trichome phenotype.
31.1	cell.organisation	m.213118	(loc_os01g09384.1 : 487.0) no description available & (at3g04710 : 230.0) ankyrin repeat family protein; FUNCTIONS IN: binding; INVOLVED IN: biological_process unknown; LOCATED IN: cellular_component unknown; EXPRESSED IN: 22 plant structures; EXPRESSED DURING: 14 growth stages; CONTAINS InterPro DOMAIN/s: Protein of unknown function DUF1685 (InterPro:IPR012881), Tetratricopeptide-like helical (I…	-3.2485	TRUE	ankyrin repeat family protein
31.1	cell.organisation	m.124286	(loc_os02g53520.1 : 570.0) no description available & (at3g12020 : 505.0) P-loop containing nucleoside triphosphate hydrolases superfamily protein; FUNCTIONS IN: microtubule motor activity, ATP binding; INVOLVED IN: microtubule-based movement; EXPRESSED IN: 22 plant structures; EXPRESSED DURING: 13 growth stages; CONTAINS InterPro DOMAIN/s: Kinesin, motor region, conserved site (InterPro:IPR01982…	-3.22259	TRUE	P-loop containing nucleoside triphosphate hydrolases superfamily protein
31.1	cell.organisation	m.277983	(loc_os02g38480.1 : 2231.0) no description available & (at1g24460 : 516.0) unknown protein; FUNCTIONS IN: molecular_function unknown; INVOLVED IN: biological_process unknown; LOCATED IN: cellular_component unknown; EXPRESSED IN: 22 plant structures; EXPRESSED DURING: 14 growth stages; BEST Arabidopsis thaliana protein match is: unknown protein (TAIR:AT4G31570.1). & (chl4|522474 : 80.1) no descrip…	-3.22039	TRUE	unknown protein
31.1	cell.organisation	m.99011	(loc_os02g55150.1 : 602.0) no description available & (at1g31810 : 504.0) Encodes the Type II Arabidopsis formin14. Interacts with microtubules and microfilaments to regulate cell division.; Formin Homology 14 (AFH14); FUNCTIONS IN: microtubule binding, actin binding, actin filament binding; INVOLVED IN: microsporogenesis; LOCATED IN: preprophase band, phragmoplast, spindle; EXPRESSED IN: 24 plan…	-3.21033	TRUE	Encodes the Type II Arabidopsis formin14. Interacts with microtubules and microfilaments to regulate cell division.
31.1	cell.organisation	m.153698	(loc_os02g29160.1 : 141.0) no description available & (at3g04710 : 114.0) ankyrin repeat family protein; FUNCTIONS IN: binding; INVOLVED IN: biological_process unknown; LOCATED IN: cellular_component unknown; EXPRESSED IN: 22 plant structures; EXPRESSED DURING: 14 growth stages; CONTAINS InterPro DOMAIN/s: Protein of unknown function DUF1685 (InterPro:IPR012881), Tetratricopeptide-like helical (I…	-3.20073	TRUE	ankyrin repeat family protein
31.1	cell.organisation	m.278268	(loc_os01g15540.1 : 292.0) no description available & (at1g55550 : 162.0) P-loop containing nucleoside triphosphate hydrolases superfamily protein; FUNCTIONS IN: microtubule motor activity, ATP binding; INVOLVED IN: microtubule-based movement; LOCATED IN: mitochondrion; EXPRESSED IN: seed; EXPRESSED DURING: E expanded cotyledon stage; CONTAINS InterPro DOMAIN/s: Kinesin, motor domain (InterPro:IP…	-3.19319	TRUE	P-loop containing nucleoside triphosphate hydrolases superfamily protein
31.1	cell.organisation	m.135233	(loc_os01g54080.1 : 1345.0) no description available & (at1g63640 : 853.0) P-loop nucleoside triphosphate hydrolases superfamily protein with CH (Calponin Homology) domain; FUNCTIONS IN: microtubule motor activity, ATP binding; INVOLVED IN: microtubule-based movement; LOCATED IN: plasma membrane; EXPRESSED IN: 24 plant structures; EXPRESSED DURING: 13 growth stages; CONTAINS InterPro DOMAIN/s: Ki…	-3.19266	TRUE	P-loop nucleoside triphosphate hydrolases superfamily protein with CH (Calponin Homology) domain
31.1	cell.organisation	m.9444	(loc_os02g53520.1 : 1327.0) no description available & (at3g12020 : 850.0) P-loop containing nucleoside triphosphate hydrolases superfamily protein; FUNCTIONS IN: microtubule motor activity, ATP binding; INVOLVED IN: microtubule-based movement; EXPRESSED IN: 22 plant structures; EXPRESSED DURING: 13 growth stages; CONTAINS InterPro DOMAIN/s: Kinesin, motor region, conserved site (InterPro:IPR0198…	-3.18505	TRUE	P-loop containing nucleoside triphosphate hydrolases superfamily protein
31.1	cell.organisation	m.312482	(loc_os09g16240.1 : 280.0) no description available & (at4g03460 : 93.6) Ankyrin repeat family protein; CONTAINS InterPro DOMAIN/s: Ankyrin repeat-containing domain (InterPro:IPR020683), Ankyrin repeat (InterPro:IPR002110); BEST Arabidopsis thaliana protein match is: Ankyrin repeat family protein (TAIR:AT4G03500.1); Has 31827 Blast hits to 15474 proteins in 712 species: Archae - 44; Bacteria - 24…	-3.18481	TRUE	Ankyrin repeat family protein
31.1	cell.organisation	m.135825	(at5g65460 : 1459.0) Kinesin that binds cyclin-dependent kinase CDKA;1 as homodimer or as heterodimer with KCA1; kinesin like protein for actin based chloroplast movement 2 (KAC2); FUNCTIONS IN: microtubule binding, protein binding, microtubule motor activity; INVOLVED IN: chloroplast avoidance movement, chloroplast accumulation movement; LOCATED IN: cytosol, plasma membrane; EXPRESSED IN: 22 pla…	-3.18373	TRUE	Kinesin that binds cyclin-dependent kinase CDKA
31.1	cell.organisation	m.91770	(loc_os01g33040.1 : 670.0) no description available & (at1g18370 : 444.0) Encodes a kinesin HINKEL. Required for cytokinesis in pollen. Mutant has cytokinesis defects; seedling lethal.; HINKEL (HIK); FUNCTIONS IN: microtubule motor activity, ATP binding; INVOLVED IN: response to cyclopentenone, cellularization of the embryo sac, gametophyte development, pollen development, cytokinesis; LOCATED IN…	-3.17343	TRUE	Encodes a kinesin HINKEL. Required for cytokinesis in pollen. Mutant has cytokinesis defects
31.1	cell.organisation	m.172961	(q5qna6|scrl2_orysa : 1419.0) SCAR-like protein 2 - Oryza sativa (Rice) & (loc_os01g11040.1 : 1419.0) no description available & (at2g34150 : 224.0) Encodes a member of the SCAR family.These proteins are part of a complex (WAVE) complex.The SCAR subunit activates the ARP2/3 complex which in turn act as a nucleator for actin filaments.; SCAR family protein; BEST Arabidopsis thaliana protein match …	-3.14977	TRUE	SCAR-like protein 2
31.1	cell.organisation	m.132702	(loc_os01g48270.1 : 671.0) no description available & (at2g34560 : 526.0) P-loop containing nucleoside triphosphate hydrolases superfamily protein; FUNCTIONS IN: nucleoside-triphosphatase activity, ATPase activity, nucleotide binding, ATP binding; INVOLVED IN: protein metabolic process; EXPRESSED IN: 22 plant structures; EXPRESSED DURING: 13 growth stages; CONTAINS InterPro DOMAIN/s: ATPase, AAA-…	-3.14378	TRUE	P-loop containing nucleoside triphosphate hydrolases superfamily protein
31.1	cell.organisation	m.249081	(loc_os02g01180.1 : 684.0) no description available & (at1g20060 : 282.0) ATP binding microtubule motor family protein; FUNCTIONS IN: microtubule motor activity, ATP binding; INVOLVED IN: microtubule-based movement; LOCATED IN: chloroplast; CONTAINS InterPro DOMAIN/s: Kinesin, motor region, conserved site (InterPro:IPR019821), Kinesin, motor domain (InterPro:IPR001752); BEST Arabidopsis thaliana …	-3.12907	TRUE	ATP binding microtubule motor family protein
31.1	cell.organisation	m.57909	(loc_os07g40510.1 : 703.0) no description available & (at5g07740 : 533.0) actin binding; FUNCTIONS IN: actin binding; INVOLVED IN: cellular component organization, actin cytoskeleton organization; EXPRESSED IN: shoot apex, stem; CONTAINS InterPro DOMAIN/s: Actin-binding FH2/DRF autoregulatory (InterPro:IPR003104), C2 calcium/lipid-binding domain, CaLB (InterPro:IPR008973), Tensin phosphatase, C2 …	-3.05463	TRUE	actin binding
31.1	cell.organisation	m.172270	(loc_os09g03630.1 : 315.0) no description available & (at3g04710 : 169.0) ankyrin repeat family protein; FUNCTIONS IN: binding; INVOLVED IN: biological_process unknown; LOCATED IN: cellular_component unknown; EXPRESSED IN: 22 plant structures; EXPRESSED DURING: 14 growth stages; CONTAINS InterPro DOMAIN/s: Protein of unknown function DUF1685 (InterPro:IPR012881), Tetratricopeptide-like helical (I…	-3.05007	TRUE	ankyrin repeat family protein
31.1	cell.organisation	m.202831	(loc_os12g07160.2 : 1117.0) no description available & (at1g77580 : 279.0) Plant protein of unknown function (DUF869); CONTAINS InterPro DOMAIN/s: Protein of unknown function DUF869, plant (InterPro:IPR008587); BEST Arabidopsis thaliana protein match is: Plant protein of unknown function (DUF869) (TAIR:AT1G21810.1); Has 35333 Blast hits to 34131 proteins in 2444 species: Archae - 798; Bacteria - …	-3.02985	TRUE	Plant protein of unknown function (DUF869)
31.1	cell.organisation	m.172321	(loc_os09g03750.1 : 296.0) no description available & (at3g04710 : 157.0) ankyrin repeat family protein; FUNCTIONS IN: binding; INVOLVED IN: biological_process unknown; LOCATED IN: cellular_component unknown; EXPRESSED IN: 22 plant structures; EXPRESSED DURING: 14 growth stages; CONTAINS InterPro DOMAIN/s: Protein of unknown function DUF1685 (InterPro:IPR012881), Tetratricopeptide-like helical (I…	-3.02557	TRUE	ankyrin repeat family protein
31.1	cell.organisation	m.113177	(loc_os04g45580.1 : 1001.0) no description available & (at2g21300 : 446.0) ATP binding microtubule motor family protein; FUNCTIONS IN: microtubule motor activity, ATP binding; INVOLVED IN: microtubule-based movement; LOCATED IN: plasma membrane; EXPRESSED IN: 22 plant structures; EXPRESSED DURING: 11 growth stages; CONTAINS InterPro DOMAIN/s: Protein of unknown function DUF3490 (InterPro:IPR02188…	-2.97847	TRUE	ATP binding microtubule motor family protein
31.1	cell.organisation	m.153686	(loc_os02g29160.1 : 145.0) no description available & (at3g04710 : 107.0) ankyrin repeat family protein; FUNCTIONS IN: binding; INVOLVED IN: biological_process unknown; LOCATED IN: cellular_component unknown; EXPRESSED IN: 22 plant structures; EXPRESSED DURING: 14 growth stages; CONTAINS InterPro DOMAIN/s: Protein of unknown function DUF1685 (InterPro:IPR012881), Tetratricopeptide-like helical (I…	-2.97657	TRUE	ankyrin repeat family protein
31.1	cell.organisation	m.193100	(loc_os06g17440.1 : 386.0) no description available & (at5g08120 : 161.0) Microtubule-associated and viral movement protein binding protein. Negatively regulates KN1 association to plasmodesmata and, consequently, cell-to-cell transport. Involved in the alignment of cortical microtubules, the patterning of stomata and in restricting tobamoviral infections.; movement protein binding protein 2C (MP…	-2.97131	TRUE	Microtubule-associated and viral movement protein binding protein. Negatively regulates KN1 association to plasmodesmata and, consequently, cell-to-cell transport. Involved in the alignment of cortical microtubules, the patterning of stomata and in restricting tobamoviral infections.
31.1	cell.organisation	m.115489	(loc_os06g43680.1 : 1101.0) no description available & (at5g20350 : 836.0) Encodes a protein containing ankyrin and DHHC-CRD domain. Acts to restrict the size of the swelling that forms at the beginning of root hair cell growth, possibly by a mechanism that requires RHD1. Mutant displays defects in both root hair and pollen tube growth.; TIP GROWTH DEFECTIVE 1 (TIP1); FUNCTIONS IN: acyl binding, …	-2.93172	TRUE	Encodes a protein containing ankyrin and DHHC-CRD domain. Acts to restrict the size of the swelling that forms at the beginning of root hair cell growth, possibly by a mechanism that requires RHD1. Mutant displays defects in both root hair and pollen tube growth.
31.1	cell.organisation	m.117458	(loc_os04g28260.1 : 1274.0) no description available & (at3g23670 : 538.0) Microtubule motor kinesin PAKRP1L/Kinesin-12B. Together with PAKRP1/Kinesin-12A, serve as linkers of the plus ends of antiparallel microtubules in the phragmoplast.; KINESIN-12B; FUNCTIONS IN: microtubule motor activity, plus-end-directed microtubule motor activity; INVOLVED IN: phragmoplast assembly, microgametogenesis; L…	-2.92689	TRUE	Microtubule motor kinesin PAKRP1L/Kinesin-12B. Together with PAKRP1/Kinesin-12A, serve as linkers of the plus ends of antiparallel microtubules in the phragmoplast.
31.1	cell.organisation	m.17351	(loc_os02g13580.1 : 418.0) no description available & (at1g73860 : 173.0) P-loop containing nucleoside triphosphate hydrolases superfamily protein; FUNCTIONS IN: microtubule motor activity, ATP binding; INVOLVED IN: microtubule-based movement; LOCATED IN: chloroplast; EXPRESSED IN: petal, sepal, male gametophyte, flower, pollen tube; EXPRESSED DURING: L mature pollen stage, M germinated pollen st…	-2.92604	TRUE	P-loop containing nucleoside triphosphate hydrolases superfamily protein
31.1	cell.organisation	m.172233	(loc_os09g03630.1 : 486.0) no description available & (at3g04710 : 288.0) ankyrin repeat family protein; FUNCTIONS IN: binding; INVOLVED IN: biological_process unknown; LOCATED IN: cellular_component unknown; EXPRESSED IN: 22 plant structures; EXPRESSED DURING: 14 growth stages; CONTAINS InterPro DOMAIN/s: Protein of unknown function DUF1685 (InterPro:IPR012881), Tetratricopeptide-like helical (I…	-2.9141	TRUE	ankyrin repeat family protein
31.1	cell.organisation	m.264578	(loc_os03g18710.1 : 1436.0) no description available & (at2g38440 : 238.0) Encodes a subunit of the WAVE complex. The WAVE complex is required for activation of ARP2/3 complex which functions in actin microfilament nucleation and branching. Mutations cause defects in both the actin and microtubule cytoskeletons that result in aberrant epidermal cell expansion. itb1 mutants showed irregularities i…	-2.90552	TRUE	Encodes a subunit of the WAVE complex. The WAVE complex is required for activation of ARP2/3 complex which functions in actin microfilament nucleation and branching. Mutations cause defects in both the actin and microtubule cytoskeletons that result in aberrant epidermal cell expansion. itb1 mutants showed irregularities in trichome branch positioning and expansion. The SHD domain of this protein…
31.1	cell.organisation	m.62388	(loc_os03g63090.2 : 335.0) no description available & (at4g14147 : 312.0) actin-related protein 2/3 complex 34kDa subunit family / arp2/3 complex 34kDa subunit family; ARPC4; CONTAINS InterPro DOMAIN/s: ARP23 complex 20kDa subunit (InterPro:IPR008384). & (ipr008384 : 183.67618) ARP23 complex 20kDa subunit & (chl4|523056 : 152.0) no description available & (reliability: 624.0) & (original descript…	-2.89997	TRUE	actin-related protein 2/3 complex 34kDa subunit family / arp2/3 complex 34kDa subunit family
31.1	cell.organisation	m.249084	(loc_os02g01180.1 : 660.0) no description available & (at1g20060 : 281.0) ATP binding microtubule motor family protein; FUNCTIONS IN: microtubule motor activity, ATP binding; INVOLVED IN: microtubule-based movement; LOCATED IN: chloroplast; CONTAINS InterPro DOMAIN/s: Kinesin, motor region, conserved site (InterPro:IPR019821), Kinesin, motor domain (InterPro:IPR001752); BEST Arabidopsis thaliana …	-2.898	TRUE	ATP binding microtubule motor family protein
31.1	cell.organisation	m.172245	(loc_os09g03630.1 : 465.0) no description available & (at3g04710 : 279.0) ankyrin repeat family protein; FUNCTIONS IN: binding; INVOLVED IN: biological_process unknown; LOCATED IN: cellular_component unknown; EXPRESSED IN: 22 plant structures; EXPRESSED DURING: 14 growth stages; CONTAINS InterPro DOMAIN/s: Protein of unknown function DUF1685 (InterPro:IPR012881), Tetratricopeptide-like helical (I…	-2.89104	TRUE	ankyrin repeat family protein
31.1	cell.organisation	m.171388	(loc_os06g04560.1 : 1481.0) no description available & (at1g12430 : 1143.0) Encodes the kinesin-like protein PAK has an Armadillo motif tail and is involved in guard cell development in Arabidopsis (from Genbank record AF159052).However, no defect in stomatal complexes has been observed in loss of function mutations.; armadillo repeat kinesin 3 (ARK3); FUNCTIONS IN: microtubule motor activity, bi…	-2.89007	TRUE	Encodes the kinesin-like protein PAK has an Armadillo motif tail and is involved in guard cell development in Arabidopsis (from Genbank record AF159052).However, no defect in stomatal complexes has been observed in loss of function mutations.
31.1	cell.organisation	m.72458	(loc_os07g28790.1 : 230.0) no description available & (at1g51110 : 89.0) Plastid-lipid associated protein PAP / fibrillin family protein; FUNCTIONS IN: structural molecule activity; INVOLVED IN: tryptophan biosynthetic process; LOCATED IN: chloroplast thylakoid membrane, chloroplast, membrane; EXPRESSED IN: 21 plant structures; EXPRESSED DURING: 13 growth stages; CONTAINS InterPro DOMAIN/s: Plast…	-2.88921	TRUE	Plastid-lipid associated protein PAP / fibrillin family protein
31.1	cell.organisation	m.98371	(loc_os10g36880.1 : 183.0) no description available & (at4g39050 : 129.0) Kinesin motor family protein; FUNCTIONS IN: microtubule motor activity, zinc ion binding, ATP binding; INVOLVED IN: microtubule-based movement; LOCATED IN: chloroplast; CONTAINS InterPro DOMAIN/s: Kinesin, motor region, conserved site (InterPro:IPR019821), Zinc finger, RING-type (InterPro:IPR001841), Kinesin, motor domain (…	-2.87115	TRUE	Kinesin motor family protein
31.1	cell.organisation	m.37651	(loc_os04g17130.1 : 614.0) no description available & (at5g07740 : 419.0) actin binding; FUNCTIONS IN: actin binding; INVOLVED IN: cellular component organization, actin cytoskeleton organization; EXPRESSED IN: shoot apex, stem; CONTAINS InterPro DOMAIN/s: Actin-binding FH2/DRF autoregulatory (InterPro:IPR003104), C2 calcium/lipid-binding domain, CaLB (InterPro:IPR008973), Tensin phosphatase, C2 …	-2.86633	TRUE	actin binding
31.1	cell.organisation	m.187185	(loc_os03g18980.1 : 1450.0) no description available & (at2g47500 : 944.0) P-loop nucleoside triphosphate hydrolases superfamily protein with CH (Calponin Homology) domain; FUNCTIONS IN: microtubule motor activity, ATP binding; INVOLVED IN: microtubule-based movement; EXPRESSED IN: 21 plant structures; EXPRESSED DURING: 12 growth stages; CONTAINS InterPro DOMAIN/s: Calponin-homology (InterPro:IPR…	-2.81966	TRUE	P-loop nucleoside triphosphate hydrolases superfamily protein with CH (Calponin Homology) domain
31.1	cell.organisation	m.249071	(loc_os02g01180.1 : 741.0) no description available & (at1g20060 : 290.0) ATP binding microtubule motor family protein; FUNCTIONS IN: microtubule motor activity, ATP binding; INVOLVED IN: microtubule-based movement; LOCATED IN: chloroplast; CONTAINS InterPro DOMAIN/s: Kinesin, motor region, conserved site (InterPro:IPR019821), Kinesin, motor domain (InterPro:IPR001752); BEST Arabidopsis thaliana …	-2.80402	TRUE	ATP binding microtubule motor family protein
31.1	cell.organisation	m.187853	(loc_os05g05710.1 : 856.0) no description available & (at5g18580 : 781.0) fass mutants have aberrant cell shapes due to defects in arrangement of cortical microtubules. Encodes a protein highly conserved in higher plants and similar in its C-terminal part to B regulatory subunits of type 2A protein phosphatases. Interacts with an Arabidopsis type A subunit of PP2A in the yeast two-hybrid system.;…	-2.80115	TRUE	fass mutants have aberrant cell shapes due to defects in arrangement of cortical microtubules. Encodes a protein highly conserved in higher plants and similar in its C-terminal part to B regulatory subunits of type 2A protein phosphatases. Interacts with an Arabidopsis type A subunit of PP2A in the yeast two-hybrid system.
31.1	cell.organisation	m.29262	(loc_os01g09384.1 : 461.0) no description available & (at3g04710 : 268.0) ankyrin repeat family protein; FUNCTIONS IN: binding; INVOLVED IN: biological_process unknown; LOCATED IN: cellular_component unknown; EXPRESSED IN: 22 plant structures; EXPRESSED DURING: 14 growth stages; CONTAINS InterPro DOMAIN/s: Protein of unknown function DUF1685 (InterPro:IPR012881), Tetratricopeptide-like helical (I…	-2.79847	TRUE	ankyrin repeat family protein
31.1	cell.organisation	m.221153	(loc_os04g53760.2 : 879.0) no description available & (at4g05190 : 802.0) ATK5 encodes a kinesin protein involved in microtubule spindle morphogenesis. It acts as a minus-end directed motor as well as a plus-end tracking protein (+TIP). Localizes to mitotic spindle midzones and regions rich in growing plus-ends within phragmoplasts.; kinesin 5 (ATK5); FUNCTIONS IN: microtubule motor activity; INV…	-2.77497	TRUE	ATK5 encodes a kinesin protein involved in microtubule spindle morphogenesis. It acts as a minus-end directed motor as well as a plus-end tracking protein (+TIP). Localizes to mitotic spindle midzones and regions rich in growing plus-ends within phragmoplasts.
31.1	cell.organisation	m.301393	(loc_os04g42330.1 : 1107.0) no description available & (at5g17410 : 831.0) Spc97 / Spc98 family of spindle pole body (SBP) component; INVOLVED IN: microtubule cytoskeleton organization; LOCATED IN: spindle pole, microtubule organizing center; EXPRESSED IN: 18 plant structures; EXPRESSED DURING: 7 growth stages; CONTAINS InterPro DOMAIN/s: Spc97/Spc98 (InterPro:IPR007259); BEST Arabidopsis thalian…	-2.76592	TRUE	Spc97 / Spc98 family of spindle pole body (SBP) component
31.1	cell.organisation	m.22951	(loc_os11g35090.1 : 948.0) no description available & (at1g59540 : 584.0) Encodes a kinesin-like protein.; ZCF125; FUNCTIONS IN: microtubule motor activity, ATP binding; INVOLVED IN: microtubule-based movement; EXPRESSED IN: 17 plant structures; EXPRESSED DURING: 9 growth stages; CONTAINS InterPro DOMAIN/s: Kinesin, motor region, conserved site (InterPro:IPR019821), Kinesin, motor domain (InterPr…	-2.76071	TRUE	Encodes a kinesin-like protein.
31.1	cell.organisation	m.155995	(loc_os04g30720.1 : 244.0) no description available & (at5g23910 : 84.3) ATP binding microtubule motor family protein; FUNCTIONS IN: microtubule motor activity, ATP binding; INVOLVED IN: microtubule-based movement; EXPRESSED IN: 14 plant structures; EXPRESSED DURING: 8 growth stages; CONTAINS InterPro DOMAIN/s: Kinesin, motor domain (InterPro:IPR001752); BEST Arabidopsis thaliana protein match is…	-2.74824	TRUE	ATP binding microtubule motor family protein
31.1	cell.organisation	m.249076	(loc_os02g01180.1 : 717.0) no description available & (at1g20060 : 281.0) ATP binding microtubule motor family protein; FUNCTIONS IN: microtubule motor activity, ATP binding; INVOLVED IN: microtubule-based movement; LOCATED IN: chloroplast; CONTAINS InterPro DOMAIN/s: Kinesin, motor region, conserved site (InterPro:IPR019821), Kinesin, motor domain (InterPro:IPR001752); BEST Arabidopsis thaliana …	-2.7426	TRUE	ATP binding microtubule motor family protein
31.1	cell.organisation	m.7467	(loc_os09g16160.1 : 562.0) no description available & (at4g03500 : 143.0) Ankyrin repeat family protein; CONTAINS InterPro DOMAIN/s: Ankyrin repeat-containing domain (InterPro:IPR020683), Ankyrin repeat (InterPro:IPR002110); BEST Arabidopsis thaliana protein match is: Ankyrin repeat family protein (TAIR:AT4G03460.1); Has 38634 Blast hits to 17459 proteins in 653 species: Archae - 49; Bacteria - 2…	-2.73893	TRUE	Ankyrin repeat family protein
31.1	cell.organisation	m.66100	(loc_os12g40780.1 : 304.0) no description available & (at3g04710 : 151.0) ankyrin repeat family protein; FUNCTIONS IN: binding; INVOLVED IN: biological_process unknown; LOCATED IN: cellular_component unknown; EXPRESSED IN: 22 plant structures; EXPRESSED DURING: 14 growth stages; CONTAINS InterPro DOMAIN/s: Protein of unknown function DUF1685 (InterPro:IPR012881), Tetratricopeptide-like helical (I…	-2.72669	TRUE	ankyrin repeat family protein
31.1	cell.organisation	m.208783	(loc_os09g35890.1 : 972.0) no description available & (at3g43210 : 549.0) Encodes a kinesin TETRASPORE. Required for cytokinesis in pollen. In mutants, all four microspore nuclei remain within the same cytoplasm after meiosis.; TETRASPORE (TES); CONTAINS InterPro DOMAIN/s: Protein of unknown function DUF3490 (InterPro:IPR021881), Kinesin, motor region, conserved site (InterPro:IPR019821), Kinesin…	-2.72204	TRUE	Encodes a kinesin TETRASPORE. Required for cytokinesis in pollen. In mutants, all four microspore nuclei remain within the same cytoplasm after meiosis.
31.1	cell.organisation	m.99628	(loc_os05g06280.2 : 566.0) no description available & (at3g16630 : 451.0) Kinesin-13A localized to entire Golgi stacks. Involved in trichome development.; KINESIN-13A; FUNCTIONS IN: microtubule motor activity, ATP binding; INVOLVED IN: trichome morphogenesis; LOCATED IN: Golgi stack, plasma membrane; EXPRESSED IN: 24 plant structures; EXPRESSED DURING: 15 growth stages; CONTAINS InterPro DOMAIN/s…	-2.68595	TRUE	Kinesin-13A localized to entire Golgi stacks. Involved in trichome development.
31.1	cell.organisation	m.251130	(at3g10310 : 661.0) P-loop nucleoside triphosphate hydrolases superfamily protein with CH (Calponin Homology) domain; FUNCTIONS IN: microtubule motor activity, ATP binding; INVOLVED IN: microtubule-based movement; EXPRESSED IN: 19 plant structures; EXPRESSED DURING: 10 growth stages; CONTAINS InterPro DOMAIN/s: Calponin-homology (InterPro:IPR016146), Calponin-like actin-binding (InterPro:IPR00171…	-2.681	TRUE	P-loop nucleoside triphosphate hydrolases superfamily protein with CH (Calponin Homology) domain
31.1	cell.organisation	m.190836	(loc_os11g42800.1 : 264.0) no description available & (at5g27950 : 187.0) P-loop containing nucleoside triphosphate hydrolases superfamily protein; FUNCTIONS IN: microtubule motor activity, ATP binding; INVOLVED IN: microtubule-based movement; EXPRESSED IN: 22 plant structures; EXPRESSED DURING: 13 growth stages; CONTAINS InterPro DOMAIN/s: Kinesin, motor domain (InterPro:IPR001752); BEST Arabido…	-2.67134	TRUE	P-loop containing nucleoside triphosphate hydrolases superfamily protein
31.1	cell.organisation	m.88399	(loc_os06g27970.1 : 499.0) no description available & (at3g54170 : 328.0) Encodes protein that binds FKBP12. This interaction is disrupted by FK506 but not by cyclosporin A.; FKBP12 interacting protein 37 (FIP37); Has 21268 Blast hits to 13212 proteins in 1142 species: Archae - 433; Bacteria - 2157; Metazoa - 10991; Fungi - 1638; Plants - 938; Viruses - 51; Other Eukaryotes - 5060 (source: NCBI B…	-2.64819	TRUE	Encodes protein that binds FKBP12. This interaction is disrupted by FK506 but not by cyclosporin A.
31.1	cell.organisation	m.172308	(loc_os09g03630.1 : 302.0) no description available & (at3g04710 : 160.0) ankyrin repeat family protein; FUNCTIONS IN: binding; INVOLVED IN: biological_process unknown; LOCATED IN: cellular_component unknown; EXPRESSED IN: 22 plant structures; EXPRESSED DURING: 14 growth stages; CONTAINS InterPro DOMAIN/s: Protein of unknown function DUF1685 (InterPro:IPR012881), Tetratricopeptide-like helical (I…	-2.62747	TRUE	ankyrin repeat family protein
31.1	cell.organisation	m.161304	(loc_os01g33080.1 : 1016.0) no description available & (at5g48460 : 745.0) Actin binding Calponin homology (CH) domain-containing protein; FUNCTIONS IN: actin binding; INVOLVED IN: biological_process unknown; EXPRESSED IN: 22 plant structures; EXPRESSED DURING: 13 growth stages; CONTAINS InterPro DOMAIN/s: Actinin-type, actin-binding, conserved site (InterPro:IPR001589), Calponin-homology (InterP…	-2.61349	TRUE	Actin binding Calponin homology (CH) domain-containing protein
31.1	cell.organisation	m.29063	(loc_os01g08000.2 : 168.0) no description available & (at3g04710 : 92.8) ankyrin repeat family protein; FUNCTIONS IN: binding; INVOLVED IN: biological_process unknown; LOCATED IN: cellular_component unknown; EXPRESSED IN: 22 plant structures; EXPRESSED DURING: 14 growth stages; CONTAINS InterPro DOMAIN/s: Protein of unknown function DUF1685 (InterPro:IPR012881), Tetratricopeptide-like helical (In…	-2.60575	TRUE	ankyrin repeat family protein
31.1	cell.organisation	m.35756	(loc_os11g14570.2 : 617.0) no description available & (at1g03670 : 139.0) ankyrin repeat family protein; CONTAINS InterPro DOMAIN/s: Ankyrin repeat-containing domain (InterPro:IPR020683), Ankyrin repeat (InterPro:IPR002110); BEST Arabidopsis thaliana protein match is: Ankyrin repeat family protein (TAIR:AT4G03500.1); Has 38664 Blast hits to 17395 proteins in 690 species: Archae - 39; Bacteria - 2…	-2.57005	TRUE	ankyrin repeat family protein
31.1	cell.organisation	m.208785	(loc_os01g33040.1 : 172.0) no description available & (at1g18370 : 107.0) Encodes a kinesin HINKEL. Required for cytokinesis in pollen. Mutant has cytokinesis defects; seedling lethal.; HINKEL (HIK); FUNCTIONS IN: microtubule motor activity, ATP binding; INVOLVED IN: response to cyclopentenone, cellularization of the embryo sac, gametophyte development, pollen development, cytokinesis; LOCATED IN…	-2.56674	TRUE	Encodes a kinesin HINKEL. Required for cytokinesis in pollen. Mutant has cytokinesis defects
31.1	cell.organisation	m.82161	(loc_os03g42350.1 : 233.0) no description available & (at3g04710 : 124.0) ankyrin repeat family protein; FUNCTIONS IN: binding; INVOLVED IN: biological_process unknown; LOCATED IN: cellular_component unknown; EXPRESSED IN: 22 plant structures; EXPRESSED DURING: 14 growth stages; CONTAINS InterPro DOMAIN/s: Protein of unknown function DUF1685 (InterPro:IPR012881), Tetratricopeptide-like helical (I…	-2.54785	FALSE	ankyrin repeat family protein
31.1	cell.organisation	m.299632	(loc_os08g28190.1 : 769.0) no description available & (at3g27000 : 716.0) encodes a protein whose sequence is similar to actin-related proteins (ARPs) in other organisms. its transcript level is down regulated by light and is expressed in very low levels in all organs examined.; actin related protein 2 (ARP2); FUNCTIONS IN: structural constituent of cytoskeleton; INVOLVED IN: in 7 processes; LOCA…	-2.54557	TRUE	encodes a protein whose sequence is similar to actin-related proteins (ARPs) in other organisms. its transcript level is down regulated by light and is expressed in very low levels in all organs examined.
31.1	cell.organisation	m.38512	(loc_os05g44560.1 : 243.0) no description available & (at1g73860 : 122.0) P-loop containing nucleoside triphosphate hydrolases superfamily protein; FUNCTIONS IN: microtubule motor activity, ATP binding; INVOLVED IN: microtubule-based movement; LOCATED IN: chloroplast; EXPRESSED IN: petal, sepal, male gametophyte, flower, pollen tube; EXPRESSED DURING: L mature pollen stage, M germinated pollen st…	-2.54379	TRUE	P-loop containing nucleoside triphosphate hydrolases superfamily protein
31.1	cell.organisation	m.279455	(loc_os07g40520.1 : 841.0) no description available & (at5g07740 : 452.0) actin binding; FUNCTIONS IN: actin binding; INVOLVED IN: cellular component organization, actin cytoskeleton organization; EXPRESSED IN: shoot apex, stem; CONTAINS InterPro DOMAIN/s: Actin-binding FH2/DRF autoregulatory (InterPro:IPR003104), C2 calcium/lipid-binding domain, CaLB (InterPro:IPR008973), Tensin phosphatase, C2 …	-2.54146	TRUE	actin binding
31.1	cell.organisation	m.99718	(loc_os02g29140.1 : 231.0) no description available & (at3g04710 : 140.0) ankyrin repeat family protein; FUNCTIONS IN: binding; INVOLVED IN: biological_process unknown; LOCATED IN: cellular_component unknown; EXPRESSED IN: 22 plant structures; EXPRESSED DURING: 14 growth stages; CONTAINS InterPro DOMAIN/s: Protein of unknown function DUF1685 (InterPro:IPR012881), Tetratricopeptide-like helical (I…	-2.51301	TRUE	ankyrin repeat family protein
31.1	cell.organisation	m.153697	(loc_os02g29160.1 : 129.0) no description available & (at3g04710 : 100.0) ankyrin repeat family protein; FUNCTIONS IN: binding; INVOLVED IN: biological_process unknown; LOCATED IN: cellular_component unknown; EXPRESSED IN: 22 plant structures; EXPRESSED DURING: 14 growth stages; CONTAINS InterPro DOMAIN/s: Protein of unknown function DUF1685 (InterPro:IPR012881), Tetratricopeptide-like helical (I…	-2.50804	TRUE	ankyrin repeat family protein
31.1	cell.organisation	m.228232	(loc_os08g04280.2 : 777.0) no description available & (at1g18450 : 613.0) Encodes a gene similar to actin-related proteins in other organisms. Member of nuclear ARP family of genes. Component of chromatin remodeling complexes, involved in chromatin-mediated gene regulation. Phenotype of the arp4-1 mutant allele revealed partial sterility due to defects in anther development. Targeting the distinc…	-2.50391	TRUE	Encodes a gene similar to actin-related proteins in other organisms. Member of nuclear ARP family of genes. Component of chromatin remodeling complexes, involved in chromatin-mediated gene regulation. Phenotype of the arp4-1 mutant allele revealed partial sterility due to defects in anther development. Targeting the distinct, 3 UTR of AtARP4 transcripts with RNA interference caused a drastic redu…
31.1	cell.organisation	m.113164	(loc_os04g45580.1 : 260.0) no description available & (at2g21300 : 212.0) ATP binding microtubule motor family protein; FUNCTIONS IN: microtubule motor activity, ATP binding; INVOLVED IN: microtubule-based movement; LOCATED IN: plasma membrane; EXPRESSED IN: 22 plant structures; EXPRESSED DURING: 11 growth stages; CONTAINS InterPro DOMAIN/s: Protein of unknown function DUF3490 (InterPro:IPR021881…	-2.49912	TRUE	ATP binding microtubule motor family protein
31.1	cell.organisation	m.153699	(loc_os02g29160.1 : 141.0) no description available & (at3g04710 : 103.0) ankyrin repeat family protein; FUNCTIONS IN: binding; INVOLVED IN: biological_process unknown; LOCATED IN: cellular_component unknown; EXPRESSED IN: 22 plant structures; EXPRESSED DURING: 14 growth stages; CONTAINS InterPro DOMAIN/s: Protein of unknown function DUF1685 (InterPro:IPR012881), Tetratricopeptide-like helical (I…	-2.49885	TRUE	ankyrin repeat family protein
31.1	cell.organisation	m.65515	(loc_os12g40780.1 : 144.0) no description available & (at3g04710 : 93.2) ankyrin repeat family protein; FUNCTIONS IN: binding; INVOLVED IN: biological_process unknown; LOCATED IN: cellular_component unknown; EXPRESSED IN: 22 plant structures; EXPRESSED DURING: 14 growth stages; CONTAINS InterPro DOMAIN/s: Protein of unknown function DUF1685 (InterPro:IPR012881), Tetratricopeptide-like helical (In…	-2.48877	TRUE	ankyrin repeat family protein
31.1	cell.organisation	m.181997	(at5g60930 : 946.0) P-loop containing nucleoside triphosphate hydrolases superfamily protein; FUNCTIONS IN: microtubule motor activity, ATP binding; INVOLVED IN: microtubule-based movement; EXPRESSED IN: 21 plant structures; EXPRESSED DURING: 14 growth stages; CONTAINS InterPro DOMAIN/s: Kinesin, motor region, conserved site (InterPro:IPR019821), Kinesin, motor domain (InterPro:IPR001752); BEST A…	-2.48603	TRUE	P-loop containing nucleoside triphosphate hydrolases superfamily protein
31.1	cell.organisation	m.60027	(loc_os03g42350.1 : 350.0) no description available & (at3g04710 : 182.0) ankyrin repeat family protein; FUNCTIONS IN: binding; INVOLVED IN: biological_process unknown; LOCATED IN: cellular_component unknown; EXPRESSED IN: 22 plant structures; EXPRESSED DURING: 14 growth stages; CONTAINS InterPro DOMAIN/s: Protein of unknown function DUF1685 (InterPro:IPR012881), Tetratricopeptide-like helical (I…	-2.46854	TRUE	ankyrin repeat family protein
31.1	cell.organisation	m.107601	(loc_os07g46550.1 : 131.0) no description available & (at2g38760 : 81.6) Annexins are calcium binding proteins that are localized in the cytoplasm. When cytosolic Ca2+ increases, they relocate to the plasma membrane.; annexin 3 (ANNAT3); FUNCTIONS IN: calcium-dependent phospholipid binding, calcium ion binding; INVOLVED IN: response to water deprivation, response to salt stress, response to cold,…	-2.45685	TRUE	Annexins are calcium binding proteins that are localized in the cytoplasm. When cytosolic Ca2+ increases, they relocate to the plasma membrane.
31.1	cell.organisation	m.67833	(loc_os03g50220.1 : 389.0) no description available & (at1g13330 : 317.0) Encodes the Arabidopsis Hop2 homologue. In other species, Hop2 is proposed to be involved in inter-homolog bias in double strand break repair.; Arabidopsis Hop2 homolog (AHP2); CONTAINS InterPro DOMAIN/s: Tat binding protein 1-interacting (InterPro:IPR010776); Has 3022 Blast hits to 2708 proteins in 418 species: Archae - 82…	-2.44912	TRUE	Encodes the Arabidopsis Hop2 homologue. In other species, Hop2 is proposed to be involved in inter-homolog bias in double strand break repair.
31.1	cell.organisation	m.23676	(loc_os06g36080.1 : 1196.0) no description available & (at1g73860 : 757.0) P-loop containing nucleoside triphosphate hydrolases superfamily protein; FUNCTIONS IN: microtubule motor activity, ATP binding; INVOLVED IN: microtubule-based movement; LOCATED IN: chloroplast; EXPRESSED IN: petal, sepal, male gametophyte, flower, pollen tube; EXPRESSED DURING: L mature pollen stage, M germinated pollen s…	-2.44722	TRUE	P-loop containing nucleoside triphosphate hydrolases superfamily protein
31.1	cell.organisation	m.153696	(loc_os02g29160.1 : 153.0) no description available & (at3g04710 : 122.0) ankyrin repeat family protein; FUNCTIONS IN: binding; INVOLVED IN: biological_process unknown; LOCATED IN: cellular_component unknown; EXPRESSED IN: 22 plant structures; EXPRESSED DURING: 14 growth stages; CONTAINS InterPro DOMAIN/s: Protein of unknown function DUF1685 (InterPro:IPR012881), Tetratricopeptide-like helical (I…	-2.44169	TRUE	ankyrin repeat family protein
31.1	cell.organisation	m.66018	(loc_os03g56260.1 : 1166.0) no description available & (at3g49650 : 857.0) P-loop containing nucleoside triphosphate hydrolases superfamily protein; FUNCTIONS IN: microtubule motor activity, ATP binding; INVOLVED IN: microtubule-based movement; EXPRESSED IN: 22 plant structures; EXPRESSED DURING: 13 growth stages; CONTAINS InterPro DOMAIN/s: Kinesin, motor region, conserved site (InterPro:IPR0198…	-2.44036	TRUE	P-loop containing nucleoside triphosphate hydrolases superfamily protein
31.1	cell.organisation	m.213115	(loc_os01g09384.1 : 469.0) no description available & (at3g04710 : 253.0) ankyrin repeat family protein; FUNCTIONS IN: binding; INVOLVED IN: biological_process unknown; LOCATED IN: cellular_component unknown; EXPRESSED IN: 22 plant structures; EXPRESSED DURING: 14 growth stages; CONTAINS InterPro DOMAIN/s: Protein of unknown function DUF1685 (InterPro:IPR012881), Tetratricopeptide-like helical (I…	-2.39465	TRUE	ankyrin repeat family protein
31.1	cell.organisation	m.135229	(loc_os01g54080.1 : 1544.0) no description available & (at1g63640 : 850.0) P-loop nucleoside triphosphate hydrolases superfamily protein with CH (Calponin Homology) domain; FUNCTIONS IN: microtubule motor activity, ATP binding; INVOLVED IN: microtubule-based movement; LOCATED IN: plasma membrane; EXPRESSED IN: 24 plant structures; EXPRESSED DURING: 13 growth stages; CONTAINS InterPro DOMAIN/s: Ki…	-2.38119	TRUE	P-loop nucleoside triphosphate hydrolases superfamily protein with CH (Calponin Homology) domain
31.1	cell.organisation	m.176662	(loc_os08g02380.1 : 452.0) no description available & (at3g63480 : 413.0) ATP binding microtubule motor family protein; FUNCTIONS IN: microtubule motor activity, ATP binding; INVOLVED IN: microtubule-based movement; CONTAINS InterPro DOMAIN/s: Kinesin, motor region, conserved site (InterPro:IPR019821), Kinesin, motor domain (InterPro:IPR001752); BEST Arabidopsis thaliana protein match is: phragmo…	-2.38027	TRUE	ATP binding microtubule motor family protein
31.1	cell.organisation	m.128575	(loc_os06g13000.1 : 350.0) no description available & (at5g40160 : 277.0) Encodes ankyrin repeat protein EMB506. Mutations in this locus result in embryo lethality.; embryo defective 506 (EMB506); INVOLVED IN: embryo development ending in seed dormancy; LOCATED IN: chloroplast; EXPRESSED IN: 22 plant structures; EXPRESSED DURING: 13 growth stages; CONTAINS InterPro DOMAIN/s: Ankyrin repeat-contai…	-2.36864	TRUE	Encodes ankyrin repeat protein EMB506. Mutations in this locus result in embryo lethality.
31.1	cell.organisation	m.301514	(loc_os05g02670.3 : 1771.0) no description available & (at3g45850 : 1341.0) P-loop containing nucleoside triphosphate hydrolases superfamily protein; FUNCTIONS IN: microtubule motor activity, ATP binding; INVOLVED IN: microtubule-based movement; EXPRESSED IN: 23 plant structures; EXPRESSED DURING: 13 growth stages; CONTAINS InterPro DOMAIN/s: Kinesin, motor region, conserved site (InterPro:IPR019…	-2.36589	TRUE	P-loop containing nucleoside triphosphate hydrolases superfamily protein
31.1	cell.organisation	m.295103	(loc_os02g55170.1 : 575.0) no description available & (at5g58160 : 425.0) actin binding; FUNCTIONS IN: actin binding; INVOLVED IN: cellular component organization, actin cytoskeleton organization; EXPRESSED IN: 8 plant structures; EXPRESSED DURING: 4 anthesis, petal differentiation and expansion stage; CONTAINS InterPro DOMAIN/s: Actin-binding FH2/DRF autoregulatory (InterPro:IPR003104), C2 calci…	-2.3619	TRUE	actin binding
31.1	cell.organisation	m.56543	(loc_os09g23160.1 : 528.0) no description available & (at1g68090 : 303.0) Encodes a calcium-binding protein annexin (AnnAt5).; annexin 5 (ANN5); FUNCTIONS IN: calcium-dependent phospholipid binding, calcium ion binding; INVOLVED IN: response to red or far red light, response to water deprivation, response to salt stress, response to cold, response to heat; LOCATED IN: cellular_component unknown; …	-2.31966	TRUE	Encodes a calcium-binding protein annexin (AnnAt5).
31.1	cell.organisation	m.72463	(loc_os07g28790.1 : 298.0) no description available & (at1g51110 : 244.0) Plastid-lipid associated protein PAP / fibrillin family protein; FUNCTIONS IN: structural molecule activity; INVOLVED IN: tryptophan biosynthetic process; LOCATED IN: chloroplast thylakoid membrane, chloroplast, membrane; EXPRESSED IN: 21 plant structures; EXPRESSED DURING: 13 growth stages; CONTAINS InterPro DOMAIN/s: Plas…	-2.31454	TRUE	Plastid-lipid associated protein PAP / fibrillin family protein
31.1	cell.organisation	m.148113	(loc_os01g43580.1 : 1076.0) no description available & (at3g16060 : 691.0) ATP binding microtubule motor family protein; FUNCTIONS IN: microtubule motor activity, ATP binding; INVOLVED IN: microtubule-based movement; LOCATED IN: nucleus, plasma membrane; EXPRESSED IN: 22 plant structures; EXPRESSED DURING: 13 growth stages; CONTAINS InterPro DOMAIN/s: Kinesin, motor region, conserved site (InterP…	-2.30864	TRUE	ATP binding microtubule motor family protein
31.1	cell.organisation	m.161298	(loc_os02g48740.1 : 1221.0) no description available & (at5g35700 : 917.0) fimbrin-like protein 2 (FIM2); FUNCTIONS IN: actin binding; INVOLVED IN: biological_process unknown; LOCATED IN: cellular_component unknown; EXPRESSED IN: 24 plant structures; EXPRESSED DURING: 15 growth stages; CONTAINS InterPro DOMAIN/s: Actinin-type, actin-binding, conserved site (InterPro:IPR001589), Calponin-homology …	-2.3058	TRUE	fimbrin-like protein 2 (FIM2)
31.1	cell.organisation	m.72457	(loc_os07g28790.1 : 330.0) no description available & (at1g51110 : 273.0) Plastid-lipid associated protein PAP / fibrillin family protein; FUNCTIONS IN: structural molecule activity; INVOLVED IN: tryptophan biosynthetic process; LOCATED IN: chloroplast thylakoid membrane, chloroplast, membrane; EXPRESSED IN: 21 plant structures; EXPRESSED DURING: 13 growth stages; CONTAINS InterPro DOMAIN/s: Plas…	-2.30552	TRUE	Plastid-lipid associated protein PAP / fibrillin family protein
31.1	cell.organisation	m.208773	(loc_os09g35890.1 : 1173.0) no description available & (at2g21300 : 642.0) ATP binding microtubule motor family protein; FUNCTIONS IN: microtubule motor activity, ATP binding; INVOLVED IN: microtubule-based movement; LOCATED IN: plasma membrane; EXPRESSED IN: 22 plant structures; EXPRESSED DURING: 11 growth stages; CONTAINS InterPro DOMAIN/s: Protein of unknown function DUF3490 (InterPro:IPR02188…	-2.28543	TRUE	ATP binding microtubule motor family protein
31.1	cell.organisation	m.261717	(loc_os01g46580.1 : 567.0) no description available & (at1g30825 : 404.0) Involved in trichome maturation. mutant displays enlarged trichomes; DISTORTED TRICHOMES 2 (DIS2); CONTAINS InterPro DOMAIN/s: Arp2/3 complex, 34kDa subunit p34-Arc (InterPro:IPR007188); BEST Arabidopsis thaliana protein match is: actin-related protein C2B (TAIR:AT2G33385.2); Has 407 Blast hits to 407 proteins in 172 specie…	-2.28499	TRUE	Involved in trichome maturation. mutant displays enlarged trichomes
31.1	cell.organisation	m.107596	(loc_os07g46550.1 : 305.0) no description available & (at2g38760 : 239.0) Annexins are calcium binding proteins that are localized in the cytoplasm. When cytosolic Ca2+ increases, they relocate to the plasma membrane.; annexin 3 (ANNAT3); FUNCTIONS IN: calcium-dependent phospholipid binding, calcium ion binding; INVOLVED IN: response to water deprivation, response to salt stress, response to cold…	-2.28245	TRUE	Annexins are calcium binding proteins that are localized in the cytoplasm. When cytosolic Ca2+ increases, they relocate to the plasma membrane.
31.1	cell.organisation	m.278267	(loc_os01g15540.1 : 459.0) no description available & (at1g55550 : 147.0) P-loop containing nucleoside triphosphate hydrolases superfamily protein; FUNCTIONS IN: microtubule motor activity, ATP binding; INVOLVED IN: microtubule-based movement; LOCATED IN: mitochondrion; EXPRESSED IN: seed; EXPRESSED DURING: E expanded cotyledon stage; CONTAINS InterPro DOMAIN/s: Kinesin, motor domain (InterPro:IP…	-2.279	TRUE	P-loop containing nucleoside triphosphate hydrolases superfamily protein
31.1	cell.organisation	m.301180	(loc_os09g29970.1 : 337.0) no description available & (at5g08120 : 110.0) Microtubule-associated and viral movement protein binding protein. Negatively regulates KN1 association to plasmodesmata and, consequently, cell-to-cell transport. Involved in the alignment of cortical microtubules, the patterning of stomata and in restricting tobamoviral infections.; movement protein binding protein 2C (MP…	-2.26953	TRUE	Microtubule-associated and viral movement protein binding protein. Negatively regulates KN1 association to plasmodesmata and, consequently, cell-to-cell transport. Involved in the alignment of cortical microtubules, the patterning of stomata and in restricting tobamoviral infections.
31.1	cell.organisation	m.54713	(loc_os02g29140.1 : 401.0) no description available & (at3g04710 : 247.0) ankyrin repeat family protein; FUNCTIONS IN: binding; INVOLVED IN: biological_process unknown; LOCATED IN: cellular_component unknown; EXPRESSED IN: 22 plant structures; EXPRESSED DURING: 14 growth stages; CONTAINS InterPro DOMAIN/s: Protein of unknown function DUF1685 (InterPro:IPR012881), Tetratricopeptide-like helical (I…	-2.26918	TRUE	ankyrin repeat family protein
31.1	cell.organisation	m.29822	(loc_os11g06910.2 : 1068.0) no description available & (at1g77580 : 291.0) Plant protein of unknown function (DUF869); CONTAINS InterPro DOMAIN/s: Protein of unknown function DUF869, plant (InterPro:IPR008587); BEST Arabidopsis thaliana protein match is: Plant protein of unknown function (DUF869) (TAIR:AT1G21810.1); Has 35333 Blast hits to 34131 proteins in 2444 species: Archae - 798; Bacteria - …	-2.25856	TRUE	Plant protein of unknown function (DUF869)
31.1	cell.organisation	m.98368	(loc_os10g36880.1 : 1500.0) no description available & (at4g39050 : 1089.0) Kinesin motor family protein; FUNCTIONS IN: microtubule motor activity, zinc ion binding, ATP binding; INVOLVED IN: microtubule-based movement; LOCATED IN: chloroplast; CONTAINS InterPro DOMAIN/s: Kinesin, motor region, conserved site (InterPro:IPR019821), Zinc finger, RING-type (InterPro:IPR001841), Kinesin, motor domain…	-2.25693	TRUE	Kinesin motor family protein
31.1	cell.organisation	m.146626	(loc_os12g43940.1 : 559.0) no description available & (at3g04710 : 251.0) ankyrin repeat family protein; FUNCTIONS IN: binding; INVOLVED IN: biological_process unknown; LOCATED IN: cellular_component unknown; EXPRESSED IN: 22 plant structures; EXPRESSED DURING: 14 growth stages; CONTAINS InterPro DOMAIN/s: Protein of unknown function DUF1685 (InterPro:IPR012881), Tetratricopeptide-like helical (I…	-2.20785	TRUE	ankyrin repeat family protein
31.1	cell.organisation	m.65513	(loc_os12g40780.1 : 153.0) no description available & (at3g04710 : 95.9) ankyrin repeat family protein; FUNCTIONS IN: binding; INVOLVED IN: biological_process unknown; LOCATED IN: cellular_component unknown; EXPRESSED IN: 22 plant structures; EXPRESSED DURING: 14 growth stages; CONTAINS InterPro DOMAIN/s: Protein of unknown function DUF1685 (InterPro:IPR012881), Tetratricopeptide-like helical (In…	-2.18387	TRUE	ankyrin repeat family protein
31.1	cell.organisation	m.124274	(loc_os02g53520.1 : 313.0) no description available & (at3g12020 : 277.0) P-loop containing nucleoside triphosphate hydrolases superfamily protein; FUNCTIONS IN: microtubule motor activity, ATP binding; INVOLVED IN: microtubule-based movement; EXPRESSED IN: 22 plant structures; EXPRESSED DURING: 13 growth stages; CONTAINS InterPro DOMAIN/s: Kinesin, motor region, conserved site (InterPro:IPR01982…	-2.17887	TRUE	P-loop containing nucleoside triphosphate hydrolases superfamily protein
31.1	cell.organisation	m.115497	(loc_os02g09130.1 : 1108.0) no description available & (at5g20350 : 822.0) Encodes a protein containing ankyrin and DHHC-CRD domain. Acts to restrict the size of the swelling that forms at the beginning of root hair cell growth, possibly by a mechanism that requires RHD1. Mutant displays defects in both root hair and pollen tube growth.; TIP GROWTH DEFECTIVE 1 (TIP1); FUNCTIONS IN: acyl binding, …	-2.15266	TRUE	Encodes a protein containing ankyrin and DHHC-CRD domain. Acts to restrict the size of the swelling that forms at the beginning of root hair cell growth, possibly by a mechanism that requires RHD1. Mutant displays defects in both root hair and pollen tube growth.
31.1	cell.organisation	m.90138	(loc_os04g54940.1 : 441.0) no description available & (at3g47690 : 340.0) encodes a homolog of animal microtubule-end-binding protein. There are two other members of this family. EB1 forms foci at regions where the minus ends of microtubules are gathered during mitosis and early cytokinesis.; microtubule end binding protein EB1A (EB1A); CONTAINS InterPro DOMAIN/s: Calponin-homology (InterPro:IPR0…	-2.14257	TRUE	encodes a homolog of animal microtubule-end-binding protein. There are two other members of this family. EB1 forms foci at regions where the minus ends of microtubules are gathered during mitosis and early cytokinesis.
31.1	cell.organisation	m.116926	(loc_os09g34280.4 : 920.0) no description available & (at2g31820 : 649.0) Ankyrin repeat family protein; LOCATED IN: plasma membrane; EXPRESSED IN: 22 plant structures; EXPRESSED DURING: 13 growth stages; CONTAINS InterPro DOMAIN/s: Ankyrin repeat-containing domain (InterPro:IPR020683), Ankyrin repeat (InterPro:IPR002110); BEST Arabidopsis thaliana protein match is: Ankyrin repeat family protein …	-2.14145	TRUE	Ankyrin repeat family protein
31.1	cell.organisation	m.51812	(loc_os05g01310.1 : 704.0) no description available & (at3g04710 : 561.0) ankyrin repeat family protein; FUNCTIONS IN: binding; INVOLVED IN: biological_process unknown; LOCATED IN: cellular_component unknown; EXPRESSED IN: 22 plant structures; EXPRESSED DURING: 14 growth stages; CONTAINS InterPro DOMAIN/s: Protein of unknown function DUF1685 (InterPro:IPR012881), Tetratricopeptide-like helical (I…	-2.12459	TRUE	ankyrin repeat family protein
31.1	cell.organisation	m.172201	(loc_os09g03630.1 : 360.0) no description available & (at3g04710 : 202.0) ankyrin repeat family protein; FUNCTIONS IN: binding; INVOLVED IN: biological_process unknown; LOCATED IN: cellular_component unknown; EXPRESSED IN: 22 plant structures; EXPRESSED DURING: 14 growth stages; CONTAINS InterPro DOMAIN/s: Protein of unknown function DUF1685 (InterPro:IPR012881), Tetratricopeptide-like helical (I…	-2.11562	TRUE	ankyrin repeat family protein
31.1	cell.organisation	m.89002	(loc_os12g40780.1 : 265.0) no description available & (at3g04710 : 132.0) ankyrin repeat family protein; FUNCTIONS IN: binding; INVOLVED IN: biological_process unknown; LOCATED IN: cellular_component unknown; EXPRESSED IN: 22 plant structures; EXPRESSED DURING: 14 growth stages; CONTAINS InterPro DOMAIN/s: Protein of unknown function DUF1685 (InterPro:IPR012881), Tetratricopeptide-like helical (I…	-2.11072	TRUE	ankyrin repeat family protein
31.1	cell.organisation	m.196612	(loc_os09g02650.1 : 1785.0) no description available & (at5g47820 : 1295.0) encodes a kinesin-like protein with an N-terminal microtubule binding motor domain. Protein is localized to the periphery of the cytoplasm and mutants in the gene exhibit altered orientation of cellulose microfibrils and reduced mechanical strength of fibers.; FRAGILE FIBER 1 (FRA1); CONTAINS InterPro DOMAIN/s: Kinesin, m…	-2.10888	TRUE	encodes a kinesin-like protein with an N-terminal microtubule binding motor domain. Protein is localized to the periphery of the cytoplasm and mutants in the gene exhibit altered orientation of cellulose microfibrils and reduced mechanical strength of fibers.
31.1	cell.organisation	m.138971	(loc_os09g16240.1 : 449.0) no description available & (at4g03500 : 171.0) Ankyrin repeat family protein; CONTAINS InterPro DOMAIN/s: Ankyrin repeat-containing domain (InterPro:IPR020683), Ankyrin repeat (InterPro:IPR002110); BEST Arabidopsis thaliana protein match is: Ankyrin repeat family protein (TAIR:AT4G03460.1); Has 38634 Blast hits to 17459 proteins in 653 species: Archae - 49; Bacteria - 2…	-2.10714	TRUE	Ankyrin repeat family protein
31.1	cell.organisation	m.21399	(loc_os03g47650.1 : 399.0) no description available & (at3g04710 : 218.0) ankyrin repeat family protein; FUNCTIONS IN: binding; INVOLVED IN: biological_process unknown; LOCATED IN: cellular_component unknown; EXPRESSED IN: 22 plant structures; EXPRESSED DURING: 14 growth stages; CONTAINS InterPro DOMAIN/s: Protein of unknown function DUF1685 (InterPro:IPR012881), Tetratricopeptide-like helical (I…	-2.09003	TRUE	ankyrin repeat family protein
31.1	cell.organisation	m.159954	(loc_os11g38010.1 : 387.0) no description available & (at2g35880 : 137.0) TPX2 (targeting protein for Xklp2) protein family; FUNCTIONS IN: molecular_function unknown; EXPRESSED IN: 24 plant structures; EXPRESSED DURING: 13 growth stages; CONTAINS InterPro DOMAIN/s: Xklp2 targeting protein (InterPro:IPR009675); BEST Arabidopsis thaliana protein match is: TPX2 (targeting protein for Xklp2) protein …	-2.08263	TRUE	TPX2 (targeting protein for Xklp2) protein family
31.1	cell.organisation	m.171915	(loc_os05g33030.1 : 976.0) no description available & (at5g27550 : 598.0) P-loop containing nucleoside triphosphate hydrolases superfamily protein; FUNCTIONS IN: microtubule motor activity, ATP binding; INVOLVED IN: microtubule-based movement; EXPRESSED IN: 15 plant structures; EXPRESSED DURING: 11 growth stages; CONTAINS InterPro DOMAIN/s: Kinesin, motor region, conserved site (InterPro:IPR01982…	-2.04505	TRUE	P-loop containing nucleoside triphosphate hydrolases superfamily protein
31.1	cell.organisation	m.52158	(o23826|k125_tobac : 1285.0) 125 kDa kinesin-related protein - Nicotiana tabacum (Common tobacco) & (at2g36200 : 1242.0) P-loop containing nucleoside triphosphate hydrolases superfamily protein; FUNCTIONS IN: microtubule motor activity, ATP binding; INVOLVED IN: microtubule-based movement; EXPRESSED IN: 12 plant structures; EXPRESSED DURING: 6 growth stages; CONTAINS InterPro DOMAIN/s: Kinesin, m…	-2.03888	TRUE	125 kDa kinesin-related protein
31.1	cell.organisation	m.236848	(loc_os05g38480.1 : 859.0) no description available & (at5g02370 : 527.0) ATP binding microtubule motor family protein; FUNCTIONS IN: microtubule motor activity, DNA binding, ATP binding; INVOLVED IN: DNA repair, microtubule-based movement; LOCATED IN: chloroplast; EXPRESSED IN: 17 plant structures; EXPRESSED DURING: 10 growth stages; CONTAINS InterPro DOMAIN/s: Kinesin, motor region, conserved s…	-2.03741	TRUE	ATP binding microtubule motor family protein
31.1	cell.organisation	m.172288	(loc_os03g47620.1 : 358.0) no description available & (at3g04710 : 176.0) ankyrin repeat family protein; FUNCTIONS IN: binding; INVOLVED IN: biological_process unknown; LOCATED IN: cellular_component unknown; EXPRESSED IN: 22 plant structures; EXPRESSED DURING: 14 growth stages; CONTAINS InterPro DOMAIN/s: Protein of unknown function DUF1685 (InterPro:IPR012881), Tetratricopeptide-like helical (I…	-2.0366	TRUE	ankyrin repeat family protein
31.1	cell.organisation	m.185505	(loc_os04g17130.1 : 130.0) no description available & (at5g07740 : 103.0) actin binding; FUNCTIONS IN: actin binding; INVOLVED IN: cellular component organization, actin cytoskeleton organization; EXPRESSED IN: shoot apex, stem; CONTAINS InterPro DOMAIN/s: Actin-binding FH2/DRF autoregulatory (InterPro:IPR003104), C2 calcium/lipid-binding domain, CaLB (InterPro:IPR008973), Tensin phosphatase, C2 …	-2.03032	FALSE	actin binding
31.1	cell.organisation	m.172225	(loc_os09g03630.1 : 491.0) no description available & (at3g04710 : 296.0) ankyrin repeat family protein; FUNCTIONS IN: binding; INVOLVED IN: biological_process unknown; LOCATED IN: cellular_component unknown; EXPRESSED IN: 22 plant structures; EXPRESSED DURING: 14 growth stages; CONTAINS InterPro DOMAIN/s: Protein of unknown function DUF1685 (InterPro:IPR012881), Tetratricopeptide-like helical (I…	-2.02424	TRUE	ankyrin repeat family protein
31.1	cell.organisation	m.299826	(loc_os09g14510.1 : 611.0) no description available & (at1g48635 : 322.0) peroxin 3 (PEX3); FUNCTIONS IN: molecular_function unknown; INVOLVED IN: peroxisome organization; LOCATED IN: mitochondrion, peroxisome, integral to peroxisomal membrane; CONTAINS InterPro DOMAIN/s: Peroxin-3 (InterPro:IPR006966); BEST Arabidopsis thaliana protein match is: peroxin 3-1 (TAIR:AT3G18160.1); Has 293 Blast hits…	-2.01822	TRUE	peroxin 3 (PEX3)
31.1	cell.organisation	m.194855	(q9axa6|abil1_orysa : 459.0) Probable protein ABIL1 (Abl interactor-like protein 1) - Oryza sativa (Rice) & (loc_os01g43420.1 : 459.0) no description available & (at2g46225 : 261.0) Encodes a subunit of the WAVE complex. The WAVE complex is required for activation of ARP2/3 complex which functions in actin microfilament nucleation and branching. One of four ABI-like proteins.; ABI-1-like 1 (ABIL1…	-2.01778	TRUE	Probable protein ABIL1 (Abl interactor-like protein 1)
31.1	cell.organisation	m.18575	(loc_os02g47880.2 : 1125.0) no description available & (at3g27960 : 702.0) Tetratricopeptide repeat (TPR)-like superfamily protein; FUNCTIONS IN: binding; INVOLVED IN: pollen tube growth; LOCATED IN: plasma membrane; EXPRESSED IN: 24 plant structures; EXPRESSED DURING: 14 growth stages; CONTAINS InterPro DOMAIN/s: Tetratricopeptide TPR-1 (InterPro:IPR001440), Tetratricopeptide-like helical (Inter…	-2.01073	TRUE	Tetratricopeptide repeat (TPR)-like superfamily protein
31.1	cell.organisation	m.243169	(loc_os05g06280.2 : 1186.0) no description available & (at3g16630 : 840.0) Kinesin-13A localized to entire Golgi stacks. Involved in trichome development.; KINESIN-13A; FUNCTIONS IN: microtubule motor activity, ATP binding; INVOLVED IN: trichome morphogenesis; LOCATED IN: Golgi stack, plasma membrane; EXPRESSED IN: 24 plant structures; EXPRESSED DURING: 15 growth stages; CONTAINS InterPro DOMAIN/…	-2.0096	TRUE	Kinesin-13A localized to entire Golgi stacks. Involved in trichome development.
31.1	cell.organisation	m.160161	(loc_os02g43130.1 : 1401.0) no description available & (at2g21300 : 580.0) ATP binding microtubule motor family protein; FUNCTIONS IN: microtubule motor activity, ATP binding; INVOLVED IN: microtubule-based movement; LOCATED IN: plasma membrane; EXPRESSED IN: 22 plant structures; EXPRESSED DURING: 11 growth stages; CONTAINS InterPro DOMAIN/s: Protein of unknown function DUF3490 (InterPro:IPR02188…	-2.00791	TRUE	ATP binding microtubule motor family protein
31.1	cell.organisation	m.273786	(at3g44730 : 879.0) kinesin-like protein 1 (KP1); FUNCTIONS IN: microtubule motor activity, ATP binding; INVOLVED IN: microtubule-based movement; EXPRESSED IN: 23 plant structures; EXPRESSED DURING: 14 growth stages; CONTAINS InterPro DOMAIN/s: Calponin-homology (InterPro:IPR016146), Calponin-like actin-binding (InterPro:IPR001715), Kinesin, motor domain (InterPro:IPR001752); BEST Arabidopsis tha…	-1.99246	FALSE	kinesin-like protein 1 (KP1)
31.1	cell.organisation	m.44336	(loc_os09g16240.1 : 486.0) no description available & (at4g03460 : 150.0) Ankyrin repeat family protein; CONTAINS InterPro DOMAIN/s: Ankyrin repeat-containing domain (InterPro:IPR020683), Ankyrin repeat (InterPro:IPR002110); BEST Arabidopsis thaliana protein match is: Ankyrin repeat family protein (TAIR:AT4G03500.1); Has 31827 Blast hits to 15474 proteins in 712 species: Archae - 44; Bacteria - 2…	-1.9905	FALSE	Ankyrin repeat family protein
31.1	cell.organisation	m.11131	(loc_os12g40780.1 : 113.0) no description available & (at3g04710 : 82.8) ankyrin repeat family protein; FUNCTIONS IN: binding; INVOLVED IN: biological_process unknown; LOCATED IN: cellular_component unknown; EXPRESSED IN: 22 plant structures; EXPRESSED DURING: 14 growth stages; CONTAINS InterPro DOMAIN/s: Protein of unknown function DUF1685 (InterPro:IPR012881), Tetratricopeptide-like helical (In…	-1.98438	FALSE	ankyrin repeat family protein
31.1	cell.organisation	m.166660	(loc_os04g59130.1 : 553.0) no description available & (at1g25280 : 399.0) Member of TLP family; tubby like protein 10 (TLP10); FUNCTIONS IN: phosphoric diester hydrolase activity, sequence-specific DNA binding transcription factor activity; INVOLVED IN: regulation of transcription; LOCATED IN: plasma membrane; EXPRESSED IN: 22 plant structures; EXPRESSED DURING: 13 growth stages; CONTAINS InterPr…	-1.97819	FALSE	Member of TLP family
31.1	cell.organisation	m.146926	(loc_os12g40780.1 : 512.0) no description available & (at3g04710 : 285.0) ankyrin repeat family protein; FUNCTIONS IN: binding; INVOLVED IN: biological_process unknown; LOCATED IN: cellular_component unknown; EXPRESSED IN: 22 plant structures; EXPRESSED DURING: 14 growth stages; CONTAINS InterPro DOMAIN/s: Protein of unknown function DUF1685 (InterPro:IPR012881), Tetratricopeptide-like helical (I…	-1.97348	FALSE	ankyrin repeat family protein
31.1	cell.organisation	m.123081	(loc_os06g03660.2 : 376.0) no description available & (at1g01820 : 337.0) member of the peroxin11 (PEX11) gene family, integral to peroxisome membrane, controls peroxisome proliferation.; peroxin 11c (PEX11C); CONTAINS InterPro DOMAIN/s: Peroxisomal biogenesis factor 11 (InterPro:IPR008733); BEST Arabidopsis thaliana protein match is: peroxin 11D (TAIR:AT2G45740.3); Has 289 Blast hits to 289 prot…	-1.97162	FALSE	member of the peroxin11 (PEX11) gene family, integral to peroxisome membrane, controls peroxisome proliferation.
31.1	cell.organisation	m.16179	(loc_os02g57220.1 : 494.0) no description available & (at2g30910 : 427.0) actin-related protein C1A (ARPC1A); FUNCTIONS IN: actin binding, nucleotide binding; INVOLVED IN: actin filament organization; LOCATED IN: Arp2/3 protein complex, nucleus, cytoplasm; CONTAINS InterPro DOMAIN/s: WD40 repeat 2 (InterPro:IPR019782), WD40 repeat-like-containing domain (InterPro:IPR011046), Actin-related protein…	-1.96047	FALSE	actin-related protein C1A (ARPC1A)
31.1	cell.organisation	m.190865	(at5g27950 : 134.0) P-loop containing nucleoside triphosphate hydrolases superfamily protein; FUNCTIONS IN: microtubule motor activity, ATP binding; INVOLVED IN: microtubule-based movement; EXPRESSED IN: 22 plant structures; EXPRESSED DURING: 13 growth stages; CONTAINS InterPro DOMAIN/s: Kinesin, motor domain (InterPro:IPR001752); BEST Arabidopsis thaliana protein match is: P-loop containing nucl…	-1.95069	FALSE	P-loop containing nucleoside triphosphate hydrolases superfamily protein
31.1	cell.organisation	m.141341	(loc_os06g45080.1 : 863.0) no description available & (at4g29950 : 453.0) Ypt/Rab-GAP domain of gyp1p superfamily protein; FUNCTIONS IN: RAB GTPase activator activity; INVOLVED IN: regulation of Rab GTPase activity; LOCATED IN: intracellular; EXPRESSED IN: 23 plant structures; EXPRESSED DURING: 15 growth stages; CONTAINS InterPro DOMAIN/s: RabGAP/TBC (InterPro:IPR000195); BEST Arabidopsis thalian…	-1.93766	FALSE	Ypt/Rab-GAP domain of gyp1p superfamily protein
31.1	cell.organisation	m.284771	(loc_os03g39020.1 : 1369.0) no description available & (at3g20150 : 583.0) Kinesin motor family protein; FUNCTIONS IN: microtubule motor activity, ATP binding; INVOLVED IN: microtubule-based movement; LOCATED IN: chloroplast; EXPRESSED IN: 17 plant structures; EXPRESSED DURING: 9 growth stages; CONTAINS InterPro DOMAIN/s: Kinesin-related protein (InterPro:IPR010544), Kinesin, motor domain (InterP…	-1.92609	FALSE	Kinesin motor family protein
31.1	cell.organisation	m.216308	(loc_os08g43400.3 : 1421.0) no description available & (at5g66310 : 702.0) ATP binding microtubule motor family protein; FUNCTIONS IN: microtubule motor activity, ATP binding; INVOLVED IN: microtubule-based movement; EXPRESSED IN: 22 plant structures; EXPRESSED DURING: 15 growth stages; CONTAINS InterPro DOMAIN/s: Protein of unknown function DUF3490 (InterPro:IPR021881), Kinesin, motor region, co…	-1.91386	FALSE	ATP binding microtubule motor family protein
31.1	cell.organisation	m.211161	(loc_os11g08050.1 : 427.0) no description available & (at1g03670 : 163.0) ankyrin repeat family protein; CONTAINS InterPro DOMAIN/s: Ankyrin repeat-containing domain (InterPro:IPR020683), Ankyrin repeat (InterPro:IPR002110); BEST Arabidopsis thaliana protein match is: Ankyrin repeat family protein (TAIR:AT4G03500.1); Has 38664 Blast hits to 17395 proteins in 690 species: Archae - 39; Bacteria - 2…	-1.91088	FALSE	ankyrin repeat family protein
31.1	cell.organisation	m.213136	(loc_os01g07980.1 : 209.0) no description available & (at3g04710 : 89.4) ankyrin repeat family protein; FUNCTIONS IN: binding; INVOLVED IN: biological_process unknown; LOCATED IN: cellular_component unknown; EXPRESSED IN: 22 plant structures; EXPRESSED DURING: 14 growth stages; CONTAINS InterPro DOMAIN/s: Protein of unknown function DUF1685 (InterPro:IPR012881), Tetratricopeptide-like helical (In…	-1.91088	FALSE	ankyrin repeat family protein
31.1	cell.organisation	m.99700	(loc_os07g42640.2 : 377.0) no description available & (at2g26210 : 150.0) Ankyrin repeat family protein; INVOLVED IN: biological_process unknown; LOCATED IN: cellular_component unknown; EXPRESSED IN: 20 plant structures; EXPRESSED DURING: 10 growth stages; CONTAINS InterPro DOMAIN/s: Ankyrin repeat-containing domain (InterPro:IPR020683), Ankyrin repeat (InterPro:IPR002110). & (reliability: 300.0)…	-1.90979	FALSE	Ankyrin repeat family protein
31.1	cell.organisation	m.78356	(loc_os06g08540.1 : 707.0) no description available & (at5g07740 : 373.0) actin binding; FUNCTIONS IN: actin binding; INVOLVED IN: cellular component organization, actin cytoskeleton organization; EXPRESSED IN: shoot apex, stem; CONTAINS InterPro DOMAIN/s: Actin-binding FH2/DRF autoregulatory (InterPro:IPR003104), C2 calcium/lipid-binding domain, CaLB (InterPro:IPR008973), Tensin phosphatase, C2 …	-1.88797	FALSE	actin binding
31.1	cell.organisation	m.231481	(loc_os10g37730.1 : 920.0) no description available & (at5g07270 : 615.0) XB3 ortholog 3 in Arabidopsis thaliana (XBAT33); FUNCTIONS IN: ubiquitin-protein ligase activity; INVOLVED IN: N-terminal protein myristoylation; EXPRESSED IN: 23 plant structures; EXPRESSED DURING: 15 growth stages; CONTAINS InterPro DOMAIN/s: Zinc finger, RING-type, conserved site (InterPro:IPR017907), Zinc finger, RING-t…	-1.88545	FALSE	XB3 ortholog 3 in Arabidopsis thaliana (XBAT33)
31.1	cell.organisation	m.153671	(loc_os02g29140.1 : 227.0) no description available & (at3g04710 : 192.0) ankyrin repeat family protein; FUNCTIONS IN: binding; INVOLVED IN: biological_process unknown; LOCATED IN: cellular_component unknown; EXPRESSED IN: 22 plant structures; EXPRESSED DURING: 14 growth stages; CONTAINS InterPro DOMAIN/s: Protein of unknown function DUF1685 (InterPro:IPR012881), Tetratricopeptide-like helical (I…	-1.8578	FALSE	ankyrin repeat family protein
31.1	cell.organisation	m.172195	(loc_os09g03630.1 : 348.0) no description available & (at3g04710 : 212.0) ankyrin repeat family protein; FUNCTIONS IN: binding; INVOLVED IN: biological_process unknown; LOCATED IN: cellular_component unknown; EXPRESSED IN: 22 plant structures; EXPRESSED DURING: 14 growth stages; CONTAINS InterPro DOMAIN/s: Protein of unknown function DUF1685 (InterPro:IPR012881), Tetratricopeptide-like helical (I…	-1.84924	FALSE	ankyrin repeat family protein
31.1	cell.organisation	m.280927	(loc_os02g29030.1 : 355.0) no description available & (at3g04710 : 252.0) ankyrin repeat family protein; FUNCTIONS IN: binding; INVOLVED IN: biological_process unknown; LOCATED IN: cellular_component unknown; EXPRESSED IN: 22 plant structures; EXPRESSED DURING: 14 growth stages; CONTAINS InterPro DOMAIN/s: Protein of unknown function DUF1685 (InterPro:IPR012881), Tetratricopeptide-like helical (I…	-1.84315	FALSE	ankyrin repeat family protein
31.1	cell.organisation	m.90135	(loc_os04g54940.1 : 463.0) no description available & (at3g47690 : 346.0) encodes a homolog of animal microtubule-end-binding protein. There are two other members of this family. EB1 forms foci at regions where the minus ends of microtubules are gathered during mitosis and early cytokinesis.; microtubule end binding protein EB1A (EB1A); CONTAINS InterPro DOMAIN/s: Calponin-homology (InterPro:IPR0…	-1.8408	FALSE	encodes a homolog of animal microtubule-end-binding protein. There are two other members of this family. EB1 forms foci at regions where the minus ends of microtubules are gathered during mitosis and early cytokinesis.
31.1	cell.organisation	m.172204	(loc_os09g03630.1 : 327.0) no description available & (at3g04710 : 202.0) ankyrin repeat family protein; FUNCTIONS IN: binding; INVOLVED IN: biological_process unknown; LOCATED IN: cellular_component unknown; EXPRESSED IN: 22 plant structures; EXPRESSED DURING: 14 growth stages; CONTAINS InterPro DOMAIN/s: Protein of unknown function DUF1685 (InterPro:IPR012881), Tetratricopeptide-like helical (I…	-1.83923	FALSE	ankyrin repeat family protein
31.1	cell.organisation	m.153676	(loc_os02g29160.1 : 310.0) no description available & (at3g04710 : 254.0) ankyrin repeat family protein; FUNCTIONS IN: binding; INVOLVED IN: biological_process unknown; LOCATED IN: cellular_component unknown; EXPRESSED IN: 22 plant structures; EXPRESSED DURING: 14 growth stages; CONTAINS InterPro DOMAIN/s: Protein of unknown function DUF1685 (InterPro:IPR012881), Tetratricopeptide-like helical (I…	-1.83871	FALSE	ankyrin repeat family protein
31.1	cell.organisation	m.119874	(loc_os05g38330.1 : 599.0) no description available & (at5g02130 : 285.0) mutant has Growth rate reduction, increased salt sensitivity; Putative Kinesin Light Chain; NDP1; FUNCTIONS IN: binding; INVOLVED IN: biological_process unknown; LOCATED IN: cellular_component unknown; EXPRESSED IN: 22 plant structures; EXPRESSED DURING: 11 growth stages; CONTAINS InterPro DOMAIN/s: Tetratricopeptide-like h…	-1.8379	FALSE	mutant has Growth rate reduction, increased salt sensitivity
31.1	cell.organisation	m.31183	(loc_os02g55630.1 : 603.0) no description available & (at1g80480 : 522.0) plastid transcriptionally active 17 (PTAC17); LOCATED IN: plastid chromosome, chloroplast stroma, chloroplast, nucleoid; EXPRESSED IN: 23 plant structures; EXPRESSED DURING: 13 growth stages; CONTAINS InterPro DOMAIN/s: Cobalamin (vitamin B12) biosynthesis CobW-like (InterPro:IPR003495), Cobalamin (vitamin B12) biosynthesis…	-1.83358	FALSE	plastid transcriptionally active 17 (PTAC17)
31.1	cell.organisation	m.259899	(loc_os04g53760.2 : 1199.0) no description available & (at4g05190 : 776.0) ATK5 encodes a kinesin protein involved in microtubule spindle morphogenesis. It acts as a minus-end directed motor as well as a plus-end tracking protein (+TIP). Localizes to mitotic spindle midzones and regions rich in growing plus-ends within phragmoplasts.; kinesin 5 (ATK5); FUNCTIONS IN: microtubule motor activity; IN…	-1.82731	FALSE	ATK5 encodes a kinesin protein involved in microtubule spindle morphogenesis. It acts as a minus-end directed motor as well as a plus-end tracking protein (+TIP). Localizes to mitotic spindle midzones and regions rich in growing plus-ends within phragmoplasts.
31.1	cell.organisation	m.194374	(at3g60830 : 537.0) Encodes an actin-related protein required for normal embryogenesis, plant architecture and floral organ abscission.; actin-related protein 7 (ARP7); CONTAINS InterPro DOMAIN/s: Actin/actin-like (InterPro:IPR004000); BEST Arabidopsis thaliana protein match is: actin 3 (TAIR:AT3G53750.1); Has 12219 Blast hits to 11995 proteins in 2504 species: Archae - 0; Bacteria - 50; Metazoa …	-1.81987	FALSE	Encodes an actin-related protein required for normal embryogenesis, plant architecture and floral organ abscission.
31.1	cell.organisation	m.24983	(loc_os01g16414.4 : 725.0) no description available & (at3g33520 : 513.0) Encodes ACTIN-RELATED PROTEIN6 (ARP6), a putative component of a chromatin-remodeling complex. Required for both histone acetylation and methylation of the FLC chromatin in Arabidopsis. Along with PIE1 forms a complex to deposit modified histone H2A.Z at several loci within the genome. This modification alters the expressio…	-1.81729	FALSE	Encodes ACTIN-RELATED PROTEIN6 (ARP6), a putative component of a chromatin-remodeling complex. Required for both histone acetylation and methylation of the FLC chromatin in Arabidopsis. Along with PIE1 forms a complex to deposit modified histone H2A.Z at several loci within the genome. This modification alters the expression of the target genes (i.e. FLC, MAF4, MAF6). Incorporation of this varian…
31.1	cell.organisation	m.82972	(at2g25050 : 511.0) Actin-binding FH2 (Formin Homology) protein; FUNCTIONS IN: actin binding; INVOLVED IN: cellular component organization, actin cytoskeleton organization; CONTAINS InterPro DOMAIN/s: Actin-binding FH2/DRF autoregulatory (InterPro:IPR003104), C2 calcium/lipid-binding domain, CaLB (InterPro:IPR008973), Actin-binding FH2 (InterPro:IPR015425), Tensin phosphatase, C2 domain (InterPro…	-1.80835	FALSE	Actin-binding FH2 (Formin Homology) protein
31.1	cell.organisation	m.166593	(loc_os04g57210.1 : 553.0) no description available & (at5g56180 : 422.0) encodes a protein whose sequence is similar to actin-related proteins (ARPs) in other organisms. Member of nuclear ARP family of genes.; actin-related protein 8 (ARP8); CONTAINS InterPro DOMAIN/s: F-box domain, cyclin-like (InterPro:IPR001810), F-box domain, Skp2-like (InterPro:IPR022364), Actin/actin-like (InterPro:IPR0040…	-1.78392	FALSE	encodes a protein whose sequence is similar to actin-related proteins (ARPs) in other organisms. Member of nuclear ARP family of genes.
31.1	cell.organisation	m.298389	(loc_os03g49720.1 : 280.0) no description available & (at3g26070 : 214.0) Plastid-lipid associated protein PAP / fibrillin family protein; FUNCTIONS IN: structural molecule activity; INVOLVED IN: biological_process unknown; LOCATED IN: chloroplast thylakoid membrane, chloroplast, plastoglobule; CONTAINS InterPro DOMAIN/s: Plastid lipid-associated protein/fibrillin (InterPro:IPR006843); BEST Arabi…	-1.75842	FALSE	Plastid-lipid associated protein PAP / fibrillin family protein
31.1	cell.organisation	m.38513	(loc_os05g44560.1 : 155.0) no description available & (at5g41310 : 117.0) P-loop nucleoside triphosphate hydrolases superfamily protein with CH (Calponin Homology) domain; FUNCTIONS IN: microtubule motor activity, ATP binding; INVOLVED IN: microtubule-based movement; EXPRESSED IN: male gametophyte, flower, pollen tube; EXPRESSED DURING: L mature pollen stage, M germinated pollen stage, 4 anthesis…	-1.75259	FALSE	P-loop nucleoside triphosphate hydrolases superfamily protein with CH (Calponin Homology) domain
31.1	cell.organisation	m.119836	(loc_os02g47640.1 : 656.0) no description available & (at2g18280 : 376.0) Member of TLP family; tubby like protein 2 (TLP2); CONTAINS InterPro DOMAIN/s: F-box domain, cyclin-like (InterPro:IPR001810), Tubby, C-terminal, conserved site (InterPro:IPR018066), Tubby, C-terminal (InterPro:IPR000007); BEST Arabidopsis thaliana protein match is: tubby like protein 3 (TAIR:AT2G47900.3); Has 35333 Blast h…	-1.75191	FALSE	Member of TLP family
31.1	cell.organisation	m.147599	(loc_os02g29160.1 : 105.0) no description available & (at3g04710 : 80.1) ankyrin repeat family protein; FUNCTIONS IN: binding; INVOLVED IN: biological_process unknown; LOCATED IN: cellular_component unknown; EXPRESSED IN: 22 plant structures; EXPRESSED DURING: 14 growth stages; CONTAINS InterPro DOMAIN/s: Protein of unknown function DUF1685 (InterPro:IPR012881), Tetratricopeptide-like helical (In…	-1.75164	FALSE	ankyrin repeat family protein
31.1	cell.organisation	m.298130	(loc_os07g32800.2 : 228.0) no description available & (at1g62040 : 206.0) autophagy 8c (ATG8C); FUNCTIONS IN: microtubule binding; INVOLVED IN: autophagy; EXPRESSED IN: 24 plant structures; EXPRESSED DURING: 15 growth stages; CONTAINS InterPro DOMAIN/s: Light chain 3 (LC3) (InterPro:IPR004241); BEST Arabidopsis thaliana protein match is: Ubiquitin-like superfamily protein (TAIR:AT4G21980.2). & (c…	-1.75092	FALSE	autophagy 8c (ATG8C)
31.1	cell.organisation	m.283680	(loc_os03g47686.1 : 439.0) no description available & (at3g04710 : 281.0) ankyrin repeat family protein; FUNCTIONS IN: binding; INVOLVED IN: biological_process unknown; LOCATED IN: cellular_component unknown; EXPRESSED IN: 22 plant structures; EXPRESSED DURING: 14 growth stages; CONTAINS InterPro DOMAIN/s: Protein of unknown function DUF1685 (InterPro:IPR012881), Tetratricopeptide-like helical (I…	-1.73382	FALSE	ankyrin repeat family protein
31.1	cell.organisation	m.90131	(loc_os10g35580.1 : 480.0) no description available & (at5g67270 : 333.0) encodes a homolog of animal microtubule-end-binding protein. There are two other members of this family. EB1 forms foci at regions where the minus ends of microtubules are gathered during mitosis and early cytokinesis.; end binding protein 1C (EB1C); CONTAINS InterPro DOMAIN/s: Calponin-homology (InterPro:IPR016146), Calpon…	-1.72676	FALSE	encodes a homolog of animal microtubule-end-binding protein. There are two other members of this family. EB1 forms foci at regions where the minus ends of microtubules are gathered during mitosis and early cytokinesis.
31.1	cell.organisation	m.282693	(loc_os03g48540.1 : 717.0) no description available & (at5g39970 : 605.0) catalytics; FUNCTIONS IN: catalytic activity; INVOLVED IN: biological_process unknown; LOCATED IN: anchored to membrane; EXPRESSED IN: root; CONTAINS InterPro DOMAIN/s: Soluble quinoprotein glucose/sorbosone dehydrogenase (InterPro:IPR011041), Six-bladed beta-propeller, TolB-like (InterPro:IPR011042); BEST Arabidopsis thali…	-1.72364	FALSE	catalytics
31.1	cell.organisation	m.24157	(loc_os07g26490.1 : 754.0) no description available & (at3g23280 : 411.0) XB3 ortholog 5 in Arabidopsis thaliana (XBAT35); FUNCTIONS IN: zinc ion binding; EXPRESSED IN: 23 plant structures; EXPRESSED DURING: 15 growth stages; CONTAINS InterPro DOMAIN/s: Zinc finger, RING-type (InterPro:IPR001841), Ankyrin repeat-containing domain (InterPro:IPR020683), Ankyrin repeat (InterPro:IPR002110); BEST Ara…	-1.70959	FALSE	XB3 ortholog 5 in Arabidopsis thaliana (XBAT35)
31.1	cell.organisation	m.49592	(loc_os11g34860.1 : 865.0) no description available & (at2g14255 : 587.0) Ankyrin repeat family protein with DHHC zinc finger domain; FUNCTIONS IN: zinc ion binding; INVOLVED IN: biological_process unknown; LOCATED IN: membrane; CONTAINS InterPro DOMAIN/s: Zinc finger, DHHC-type (InterPro:IPR001594), Ankyrin repeat-containing domain (InterPro:IPR020683), Ankyrin repeat (InterPro:IPR002110); BEST …	-1.70875	FALSE	Ankyrin repeat family protein with DHHC zinc finger domain
31.1	cell.organisation	m.194852	(q6i588|abil4_orysa : 416.0) Probable protein ABIL4 (Abl interactor-like protein 4) - Oryza sativa (Rice) & (loc_os05g50800.2 : 416.0) no description available & (at2g46225 : 243.0) Encodes a subunit of the WAVE complex. The WAVE complex is required for activation of ARP2/3 complex which functions in actin microfilament nucleation and branching. One of four ABI-like proteins.; ABI-1-like 1 (ABIL1…	-1.70667	FALSE	Probable protein ABIL4 (Abl interactor-like protein 4)
31.1	cell.organisation	m.11249	(loc_os07g34390.1 : 743.0) no description available & (at1g03670 : 156.0) ankyrin repeat family protein; CONTAINS InterPro DOMAIN/s: Ankyrin repeat-containing domain (InterPro:IPR020683), Ankyrin repeat (InterPro:IPR002110); BEST Arabidopsis thaliana protein match is: Ankyrin repeat family protein (TAIR:AT4G03500.1); Has 38664 Blast hits to 17395 proteins in 690 species: Archae - 39; Bacteria - 2…	-1.67623	FALSE	ankyrin repeat family protein
31.1	cell.organisation	m.172236	(loc_os09g03630.1 : 470.0) no description available & (at3g04710 : 286.0) ankyrin repeat family protein; FUNCTIONS IN: binding; INVOLVED IN: biological_process unknown; LOCATED IN: cellular_component unknown; EXPRESSED IN: 22 plant structures; EXPRESSED DURING: 14 growth stages; CONTAINS InterPro DOMAIN/s: Protein of unknown function DUF1685 (InterPro:IPR012881), Tetratricopeptide-like helical (I…	-1.67202	FALSE	ankyrin repeat family protein
31.1	cell.organisation	m.64855	(loc_os09g33810.2 : 469.0) no description available & (at4g35450 : 350.0) Involved in targeting of chloroplast outer membrane proteins to the chloroplast. Double mutants of AKR2A and the highly homologous AKR2B have yellow leaves, significantly reduced chloroplast proteins, and no thylakoid membranes.; ankyrin repeat-containing protein 2 (AKR2); CONTAINS InterPro DOMAIN/s: Ankyrin repeat-containi…	-1.66496	FALSE	Involved in targeting of chloroplast outer membrane proteins to the chloroplast. Double mutants of AKR2A and the highly homologous AKR2B have yellow leaves, significantly reduced chloroplast proteins, and no thylakoid membranes.
31.1	cell.organisation	m.11803	(loc_os09g16240.1 : 468.0) no description available & (at4g03460 : 149.0) Ankyrin repeat family protein; CONTAINS InterPro DOMAIN/s: Ankyrin repeat-containing domain (InterPro:IPR020683), Ankyrin repeat (InterPro:IPR002110); BEST Arabidopsis thaliana protein match is: Ankyrin repeat family protein (TAIR:AT4G03500.1); Has 31827 Blast hits to 15474 proteins in 712 species: Archae - 44; Bacteria - 2…	-1.65414	FALSE	Ankyrin repeat family protein
31.1	cell.organisation	m.185578	(loc_os07g40510.1 : 493.0) no description available & (at5g07740 : 471.0) actin binding; FUNCTIONS IN: actin binding; INVOLVED IN: cellular component organization, actin cytoskeleton organization; EXPRESSED IN: shoot apex, stem; CONTAINS InterPro DOMAIN/s: Actin-binding FH2/DRF autoregulatory (InterPro:IPR003104), C2 calcium/lipid-binding domain, CaLB (InterPro:IPR008973), Tensin phosphatase, C2 …	-1.65212	FALSE	actin binding
31.1	cell.organisation	m.206778	(loc_os01g61760.1 : 597.0) no description available & (at2g37080 : 171.0) ROP interactive partner 3 (RIP3); LOCATED IN: chloroplast; EXPRESSED IN: 21 plant structures; EXPRESSED DURING: 12 growth stages; BEST Arabidopsis thaliana protein match is: ROP interactive partner 4 (TAIR:AT3G53350.1); Has 147635 Blast hits to 77239 proteins in 3391 species: Archae - 1987; Bacteria - 30902; Metazoa - 62424…	-1.64878	FALSE	ROP interactive partner 3 (RIP3)
31.1	cell.organisation	m.190822	(at5g27950 : 503.0) P-loop containing nucleoside triphosphate hydrolases superfamily protein; FUNCTIONS IN: microtubule motor activity, ATP binding; INVOLVED IN: microtubule-based movement; EXPRESSED IN: 22 plant structures; EXPRESSED DURING: 13 growth stages; CONTAINS InterPro DOMAIN/s: Kinesin, motor domain (InterPro:IPR001752); BEST Arabidopsis thaliana protein match is: P-loop containing nucl…	-1.64591	FALSE	P-loop containing nucleoside triphosphate hydrolases superfamily protein
31.1	cell.organisation	m.240498	(loc_os12g42160.1 : 1177.0) no description available & (at1g72250 : 762.0) Di-glucose binding protein with Kinesin motor domain; FUNCTIONS IN: microtubule motor activity, ATP binding; INVOLVED IN: microtubule-based movement; EXPRESSED IN: 18 plant structures; EXPRESSED DURING: 7 growth stages; CONTAINS InterPro DOMAIN/s: Kinesin, motor region, conserved site (InterPro:IPR019821), Malectin/recepto…	-1.64422	FALSE	Di-glucose binding protein with Kinesin motor domain
31.1	cell.organisation	m.155996	(loc_os04g30720.1 : 236.0) no description available & (at5g23910 : 87.4) ATP binding microtubule motor family protein; FUNCTIONS IN: microtubule motor activity, ATP binding; INVOLVED IN: microtubule-based movement; EXPRESSED IN: 14 plant structures; EXPRESSED DURING: 8 growth stages; CONTAINS InterPro DOMAIN/s: Kinesin, motor domain (InterPro:IPR001752); BEST Arabidopsis thaliana protein match is…	-1.63645	FALSE	ATP binding microtubule motor family protein
31.1	cell.organisation	m.118978	(loc_os01g49000.1 : 872.0) no description available & (at1g80350 : 776.0) encodes a p60 katanin protein that is expressed throughout the plant. Required for the specification of cell fates from early in development (in the meristem) through differentiation and for normal postmitotic organization of cortical microtubules into transverse arrays in root epidermis cells. Mutants display cytoskeletal …	-1.63449	FALSE	encodes a p60 katanin protein that is expressed throughout the plant. Required for the specification of cell fates from early in development (in the meristem) through differentiation and for normal postmitotic organization of cortical microtubules into transverse arrays in root epidermis cells. Mutants display cytoskeletal defects.
31.1	cell.organisation	m.11349	(loc_os02g29040.1 : 135.0) no description available & (at3g04710 : 90.1) ankyrin repeat family protein; FUNCTIONS IN: binding; INVOLVED IN: biological_process unknown; LOCATED IN: cellular_component unknown; EXPRESSED IN: 22 plant structures; EXPRESSED DURING: 14 growth stages; CONTAINS InterPro DOMAIN/s: Protein of unknown function DUF1685 (InterPro:IPR012881), Tetratricopeptide-like helical (In…	-1.62425	FALSE	ankyrin repeat family protein
31.1	cell.organisation	m.65310	(loc_os07g46500.2 : 244.0) no description available & (at5g12320 : 166.0) ankyrin repeat family protein; CONTAINS InterPro DOMAIN/s: Ankyrin repeat-containing domain (InterPro:IPR020683), Ankyrin repeat (InterPro:IPR002110); BEST Arabidopsis thaliana protein match is: Ankyrin repeat family protein (TAIR:AT4G19150.1); Has 86458 Blast hits to 28632 proteins in 1360 species: Archae - 129; Bacteria -…	-1.61104	FALSE	ankyrin repeat family protein
31.1	cell.organisation	m.7678	(loc_os11g35360.1 : 259.0) no description available & (at4g01710 : 220.0) belongs to the DIS(distorted) gene family. Encodes a actin polymerization factor. Involved in cell expansion of trichome.; CROOKED (CRK); CONTAINS InterPro DOMAIN/s: ARP2/3 complex 16kDa subunit (p16-Arc) (InterPro:IPR006789); BEST Arabidopsis thaliana protein match is: ARP2/3 complex 16 kDa subunit (p16-Arc) (TAIR:AT5G6527…	-1.60865	FALSE	belongs to the DIS(distorted) gene family. Encodes a actin polymerization factor. Involved in cell expansion of trichome.
31.1	cell.organisation	m.23906	(loc_os09g03750.1 : 369.0) no description available & (at3g04710 : 233.0) ankyrin repeat family protein; FUNCTIONS IN: binding; INVOLVED IN: biological_process unknown; LOCATED IN: cellular_component unknown; EXPRESSED IN: 22 plant structures; EXPRESSED DURING: 14 growth stages; CONTAINS InterPro DOMAIN/s: Protein of unknown function DUF1685 (InterPro:IPR012881), Tetratricopeptide-like helical (I…	-1.58543	FALSE	ankyrin repeat family protein
31.1	cell.organisation	m.184112	(at2g46910 : 283.0) Plastid-lipid associated protein PAP / fibrillin family protein; FUNCTIONS IN: structural molecule activity; INVOLVED IN: biological_process unknown; LOCATED IN: chloroplast, plastoglobule; EXPRESSED IN: 24 plant structures; EXPRESSED DURING: 15 growth stages; CONTAINS InterPro DOMAIN/s: Plastid lipid-associated protein/fibrillin (InterPro:IPR006843); BEST Arabidopsis thaliana…	-1.58258	FALSE	Plastid-lipid associated protein PAP / fibrillin family protein
31.1	cell.organisation	m.133083	(loc_os09g16160.1 : 311.0) no description available & (at4g03500 : 119.0) Ankyrin repeat family protein; CONTAINS InterPro DOMAIN/s: Ankyrin repeat-containing domain (InterPro:IPR020683), Ankyrin repeat (InterPro:IPR002110); BEST Arabidopsis thaliana protein match is: Ankyrin repeat family protein (TAIR:AT4G03460.1); Has 38634 Blast hits to 17459 proteins in 653 species: Archae - 49; Bacteria - 2…	-1.58015	FALSE	Ankyrin repeat family protein
31.1	cell.organisation	m.62477	(loc_os02g50270.1 : 872.0) no description available & (at2g01680 : 580.0) Ankyrin repeat family protein; INVOLVED IN: biological_process unknown; LOCATED IN: plasma membrane; EXPRESSED IN: 22 plant structures; EXPRESSED DURING: 13 growth stages; CONTAINS InterPro DOMAIN/s: Ankyrin repeat-containing domain (InterPro:IPR020683), Ankyrin repeat (InterPro:IPR002110); BEST Arabidopsis thaliana protein…	-1.55594	FALSE	Ankyrin repeat family protein
31.1	cell.organisation	m.221652	(loc_os05g03120.2 : 444.0) no description available & (at2g37080 : 206.0) ROP interactive partner 3 (RIP3); LOCATED IN: chloroplast; EXPRESSED IN: 21 plant structures; EXPRESSED DURING: 12 growth stages; BEST Arabidopsis thaliana protein match is: ROP interactive partner 4 (TAIR:AT3G53350.1); Has 147635 Blast hits to 77239 proteins in 3391 species: Archae - 1987; Bacteria - 30902; Metazoa - 62424…	-1.55041	FALSE	ROP interactive partner 3 (RIP3)
31.1	cell.organisation	m.147648	(loc_os02g29160.1 : 109.0) no description available & (at3g04710 : 87.0) ankyrin repeat family protein; FUNCTIONS IN: binding; INVOLVED IN: biological_process unknown; LOCATED IN: cellular_component unknown; EXPRESSED IN: 22 plant structures; EXPRESSED DURING: 14 growth stages; CONTAINS InterPro DOMAIN/s: Protein of unknown function DUF1685 (InterPro:IPR012881), Tetratricopeptide-like helical (In…	-1.52871	FALSE	ankyrin repeat family protein
31.1	cell.organisation	m.191185	(loc_os04g51100.1 : 601.0) no description available & (at1g80480 : 390.0) plastid transcriptionally active 17 (PTAC17); LOCATED IN: plastid chromosome, chloroplast stroma, chloroplast, nucleoid; EXPRESSED IN: 23 plant structures; EXPRESSED DURING: 13 growth stages; CONTAINS InterPro DOMAIN/s: Cobalamin (vitamin B12) biosynthesis CobW-like (InterPro:IPR003495), Cobalamin (vitamin B12) biosynthesis…	-1.52146	FALSE	plastid transcriptionally active 17 (PTAC17)
31.1	cell.organisation	m.181503	(loc_os02g29190.1 : 315.0) no description available & (at3g04710 : 177.0) ankyrin repeat family protein; FUNCTIONS IN: binding; INVOLVED IN: biological_process unknown; LOCATED IN: cellular_component unknown; EXPRESSED IN: 22 plant structures; EXPRESSED DURING: 14 growth stages; CONTAINS InterPro DOMAIN/s: Protein of unknown function DUF1685 (InterPro:IPR012881), Tetratricopeptide-like helical (I…	-1.52002	FALSE	ankyrin repeat family protein
31.1	cell.organisation	m.183669	(loc_os09g16240.1 : 278.0) no description available & (at3g09550 : 92.8) Ankyrin repeat family protein; CONTAINS InterPro DOMAIN/s: Ankyrin repeat-containing domain (InterPro:IPR020683), Ankyrin repeat (InterPro:IPR002110); BEST Arabidopsis thaliana protein match is: Ankyrin repeat family protein (TAIR:AT3G12360.1); Has 55803 Blast hits to 24932 proteins in 1099 species: Archae - 58; Bacteria - 5…	-1.48094	FALSE	Ankyrin repeat family protein
31.1	cell.organisation	m.31416	(loc_os01g55260.1 : 327.0) no description available & (at2g34560 : 256.0) P-loop containing nucleoside triphosphate hydrolases superfamily protein; FUNCTIONS IN: nucleoside-triphosphatase activity, ATPase activity, nucleotide binding, ATP binding; INVOLVED IN: protein metabolic process; EXPRESSED IN: 22 plant structures; EXPRESSED DURING: 13 growth stages; CONTAINS InterPro DOMAIN/s: ATPase, AAA-…	-1.48038	FALSE	P-loop containing nucleoside triphosphate hydrolases superfamily protein
31.1	cell.organisation	m.172207	(loc_os09g03630.1 : 339.0) no description available & (at3g04710 : 193.0) ankyrin repeat family protein; FUNCTIONS IN: binding; INVOLVED IN: biological_process unknown; LOCATED IN: cellular_component unknown; EXPRESSED IN: 22 plant structures; EXPRESSED DURING: 14 growth stages; CONTAINS InterPro DOMAIN/s: Protein of unknown function DUF1685 (InterPro:IPR012881), Tetratricopeptide-like helical (I…	-1.46991	FALSE	ankyrin repeat family protein
31.1	cell.organisation	m.207033	(at2g22610 : 1030.0) Di-glucose binding protein with Kinesin motor domain; FUNCTIONS IN: microtubule motor activity, ATP binding; INVOLVED IN: microtubule-based movement; EXPRESSED IN: 20 plant structures; EXPRESSED DURING: 10 growth stages; CONTAINS InterPro DOMAIN/s: Kinesin, motor region, conserved site (InterPro:IPR019821), Malectin/receptor-like protein kinase (InterPro:IPR021720), Kinesin, …	-1.46614	FALSE	Di-glucose binding protein with Kinesin motor domain
31.1	cell.organisation	m.303488	(loc_os02g13570.1 : 294.0) no description available & (at1g63640 : 179.0) P-loop nucleoside triphosphate hydrolases superfamily protein with CH (Calponin Homology) domain; FUNCTIONS IN: microtubule motor activity, ATP binding; INVOLVED IN: microtubule-based movement; LOCATED IN: plasma membrane; EXPRESSED IN: 24 plant structures; EXPRESSED DURING: 13 growth stages; CONTAINS InterPro DOMAIN/s: Kin…	-1.46379	FALSE	P-loop nucleoside triphosphate hydrolases superfamily protein with CH (Calponin Homology) domain
31.1	cell.organisation	m.155992	(loc_os04g30720.2 : 410.0) no description available & (at5g23910 : 190.0) ATP binding microtubule motor family protein; FUNCTIONS IN: microtubule motor activity, ATP binding; INVOLVED IN: microtubule-based movement; EXPRESSED IN: 14 plant structures; EXPRESSED DURING: 8 growth stages; CONTAINS InterPro DOMAIN/s: Kinesin, motor domain (InterPro:IPR001752); BEST Arabidopsis thaliana protein match i…	-1.45628	FALSE	ATP binding microtubule motor family protein
31.1	cell.organisation	m.94554	(loc_os06g12530.2 : 323.0) no description available & (at5g53400 : 268.0) Encodes BOBBER1 (BOB1), a non-canonical small heat shock protein required for both development and thermotolerance. BOB1 is cytoplasmic at basal temperatures but forms heat shock granules containing canonical small heat shock proteins at high temperatures.; BOBBER1 (BOB1); CONTAINS InterPro DOMAIN/s: CS-like domain (InterPr…	-1.45014	FALSE	Encodes BOBBER1 (BOB1), a non-canonical small heat shock protein required for both development and thermotolerance. BOB1 is cytoplasmic at basal temperatures but forms heat shock granules containing canonical small heat shock proteins at high temperatures.
31.1	cell.organisation	m.64856	(loc_os09g33810.2 : 399.0) no description available & (at4g35450 : 335.0) Involved in targeting of chloroplast outer membrane proteins to the chloroplast. Double mutants of AKR2A and the highly homologous AKR2B have yellow leaves, significantly reduced chloroplast proteins, and no thylakoid membranes.; ankyrin repeat-containing protein 2 (AKR2); CONTAINS InterPro DOMAIN/s: Ankyrin repeat-containi…	-1.44587	FALSE	Involved in targeting of chloroplast outer membrane proteins to the chloroplast. Double mutants of AKR2A and the highly homologous AKR2B have yellow leaves, significantly reduced chloroplast proteins, and no thylakoid membranes.
31.1	cell.organisation	m.130064	(loc_os03g47702.1 : 171.0) no description available & (at3g04710 : 105.0) ankyrin repeat family protein; FUNCTIONS IN: binding; INVOLVED IN: biological_process unknown; LOCATED IN: cellular_component unknown; EXPRESSED IN: 22 plant structures; EXPRESSED DURING: 14 growth stages; CONTAINS InterPro DOMAIN/s: Protein of unknown function DUF1685 (InterPro:IPR012881), Tetratricopeptide-like helical (I…	-1.44427	FALSE	ankyrin repeat family protein
31.1	cell.organisation	m.166596	(loc_os04g57210.3 : 255.0) no description available & (at5g56180 : 195.0) encodes a protein whose sequence is similar to actin-related proteins (ARPs) in other organisms. Member of nuclear ARP family of genes.; actin-related protein 8 (ARP8); CONTAINS InterPro DOMAIN/s: F-box domain, cyclin-like (InterPro:IPR001810), F-box domain, Skp2-like (InterPro:IPR022364), Actin/actin-like (InterPro:IPR0040…	-1.44165	FALSE	encodes a protein whose sequence is similar to actin-related proteins (ARPs) in other organisms. Member of nuclear ARP family of genes.
31.1	cell.organisation	m.44257	(loc_os02g56540.1 : 1090.0) no description available & (at4g14330 : 494.0) P-loop containing nucleoside triphosphate hydrolases superfamily protein; FUNCTIONS IN: microtubule motor activity, ATP binding; INVOLVED IN: microtubule-based movement; LOCATED IN: phragmoplast; EXPRESSED IN: 13 plant structures; EXPRESSED DURING: 7 growth stages; CONTAINS InterPro DOMAIN/s: Kinesin, motor domain (InterPr…	-1.44025	FALSE	P-loop containing nucleoside triphosphate hydrolases superfamily protein
31.1	cell.organisation	m.79267	(loc_os02g29130.1 : 189.0) no description available & (at3g04710 : 116.0) ankyrin repeat family protein; FUNCTIONS IN: binding; INVOLVED IN: biological_process unknown; LOCATED IN: cellular_component unknown; EXPRESSED IN: 22 plant structures; EXPRESSED DURING: 14 growth stages; CONTAINS InterPro DOMAIN/s: Protein of unknown function DUF1685 (InterPro:IPR012881), Tetratricopeptide-like helical (I…	-1.43316	FALSE	ankyrin repeat family protein
31.1	cell.organisation	m.68950	(loc_os12g40780.1 : 158.0) no description available & (at3g04710 : 96.7) ankyrin repeat family protein; FUNCTIONS IN: binding; INVOLVED IN: biological_process unknown; LOCATED IN: cellular_component unknown; EXPRESSED IN: 22 plant structures; EXPRESSED DURING: 14 growth stages; CONTAINS InterPro DOMAIN/s: Protein of unknown function DUF1685 (InterPro:IPR012881), Tetratricopeptide-like helical (In…	-1.42671	FALSE	ankyrin repeat family protein
31.1	cell.organisation	m.93449	(loc_os09g27990.1 : 449.0) no description available & (at5g12380 : 142.0) annexin 8 (ANNAT8); FUNCTIONS IN: calcium-dependent phospholipid binding, calcium ion binding; INVOLVED IN: response to water deprivation, response to salt stress, response to cold, response to heat; EXPRESSED IN: embryo, pedicel, synergid; EXPRESSED DURING: 4 anthesis, C globular stage; CONTAINS InterPro DOMAIN/s: Annexin …	-1.42516	FALSE	annexin 8 (ANNAT8)
31.1	cell.organisation	m.45643	(loc_os04g34460.1 : 358.0) no description available & (at5g09820 : 237.0) Plastid-lipid associated protein PAP / fibrillin family protein; FUNCTIONS IN: structural molecule activity; INVOLVED IN: biological_process unknown; LOCATED IN: chloroplast; EXPRESSED IN: 23 plant structures; EXPRESSED DURING: 15 growth stages; CONTAINS InterPro DOMAIN/s: Plastid lipid-associated protein/fibrillin (InterPr…	-1.4193	FALSE	Plastid-lipid associated protein PAP / fibrillin family protein
31.1	cell.organisation	m.221651	(loc_os05g03120.2 : 669.0) no description available & (at2g37080 : 274.0) ROP interactive partner 3 (RIP3); LOCATED IN: chloroplast; EXPRESSED IN: 21 plant structures; EXPRESSED DURING: 12 growth stages; BEST Arabidopsis thaliana protein match is: ROP interactive partner 4 (TAIR:AT3G53350.1); Has 147635 Blast hits to 77239 proteins in 3391 species: Archae - 1987; Bacteria - 30902; Metazoa - 62424…	-1.41533	FALSE	ROP interactive partner 3 (RIP3)
31.1	cell.organisation	m.65762	(loc_os02g16660.1 : 823.0) no description available & (at3g24530 : 614.0) AAA-type ATPase family protein / ankyrin repeat family protein; FUNCTIONS IN: nucleoside-triphosphatase activity, ATPase activity, nucleotide binding, ATP binding; INVOLVED IN: protein metabolic process; LOCATED IN: chloroplast; EXPRESSED IN: 24 plant structures; EXPRESSED DURING: 15 growth stages; CONTAINS InterPro DOMAIN/…	-1.41206	FALSE	AAA-type ATPase family protein / ankyrin repeat family protein
31.1	cell.organisation	m.119838	(loc_os01g64700.2 : 678.0) no description available & (at1g25280 : 540.0) Member of TLP family; tubby like protein 10 (TLP10); FUNCTIONS IN: phosphoric diester hydrolase activity, sequence-specific DNA binding transcription factor activity; INVOLVED IN: regulation of transcription; LOCATED IN: plasma membrane; EXPRESSED IN: 22 plant structures; EXPRESSED DURING: 13 growth stages; CONTAINS InterPr…	-1.39594	FALSE	Member of TLP family
31.1	cell.organisation	m.213518	(loc_os01g42070.1 : 1053.0) no description available & (at1g18550 : 702.0) ATP binding microtubule motor family protein; FUNCTIONS IN: microtubule motor activity, ATP binding; INVOLVED IN: microtubule-based movement; EXPRESSED IN: cultured cell; CONTAINS InterPro DOMAIN/s: Kinesin, motor region, conserved site (InterPro:IPR019821), Kinesin, motor domain (InterPro:IPR001752); BEST Arabidopsis thal…	-1.39485	FALSE	ATP binding microtubule motor family protein
31.1	cell.organisation	m.301789	(loc_os09g15370.1 : 557.0) no description available & (at4g03500 : 169.0) Ankyrin repeat family protein; CONTAINS InterPro DOMAIN/s: Ankyrin repeat-containing domain (InterPro:IPR020683), Ankyrin repeat (InterPro:IPR002110); BEST Arabidopsis thaliana protein match is: Ankyrin repeat family protein (TAIR:AT4G03460.1); Has 38634 Blast hits to 17459 proteins in 653 species: Archae - 49; Bacteria - 2…	-1.39268	FALSE	Ankyrin repeat family protein
31.1	cell.organisation	m.225142	(loc_os12g44230.1 : 1081.0) no description available & (at1g74790 : 803.0) catalytics; FUNCTIONS IN: catalytic activity; INVOLVED IN: biological_process unknown; LOCATED IN: anchored to plasma membrane, plasma membrane, anchored to membrane; EXPRESSED IN: 23 plant structures; EXPRESSED DURING: 13 growth stages; CONTAINS InterPro DOMAIN/s: Soluble quinoprotein glucose/sorbosone dehydrogenase (Inte…	-1.3867	FALSE	catalytics
31.1	cell.organisation	m.63933	(loc_os03g55110.1 : 327.0) no description available & (at2g03430 : 265.0) Ankyrin repeat family protein; INVOLVED IN: biological_process unknown; LOCATED IN: cell wall; EXPRESSED IN: 25 plant structures; EXPRESSED DURING: 13 growth stages; CONTAINS InterPro DOMAIN/s: Ankyrin repeat-containing domain (InterPro:IPR020683), Ankyrin repeat (InterPro:IPR002110); BEST Arabidopsis thaliana protein match…	-1.37565	FALSE	Ankyrin repeat family protein
31.1	cell.organisation	m.113726	(loc_os03g04300.2 : 502.0) no description available & (at5g66055 : 277.0) A locus involved in embryogenesis. Mutations in this locus result in embryo lethality.; ankyrin repeat protein (AKRP); CONTAINS InterPro DOMAIN/s: Ankyrin repeat-containing domain (InterPro:IPR020683), Ankyrin repeat (InterPro:IPR002110); BEST Arabidopsis thaliana protein match is: Ankyrin repeat family protein (TAIR:AT5G40…	-1.37253	FALSE	A locus involved in embryogenesis. Mutations in this locus result in embryo lethality.
31.1	cell.organisation	m.134994	(loc_os03g58480.1 : 445.0) no description available & (at1g54460 : 143.0) TPX2 (targeting protein for Xklp2) protein family; FUNCTIONS IN: molecular_function unknown; INVOLVED IN: biological_process unknown; LOCATED IN: cellular_component unknown; EXPRESSED IN: 24 plant structures; EXPRESSED DURING: 15 growth stages; CONTAINS InterPro DOMAIN/s: Xklp2 targeting protein (InterPro:IPR009675); BEST A…	-1.34782	FALSE	TPX2 (targeting protein for Xklp2) protein family
31.1	cell.organisation	m.191162	(loc_os05g15180.2 : 256.0) no description available & (at4g19410 : 178.0) Pectinacetylesterase family protein; FUNCTIONS IN: actin binding, carboxylesterase activity; INVOLVED IN: cytoskeleton organization; LOCATED IN: plant-type cell wall; EXPRESSED IN: 23 plant structures; EXPRESSED DURING: 13 growth stages; CONTAINS InterPro DOMAIN/s: Pectinacetylesterase (InterPro:IPR004963), Profilin/allerge…	-1.34631	FALSE	Pectinacetylesterase family protein
31.1	cell.organisation	m.171878	(loc_os03g48540.1 : 1004.0) no description available & (at1g74790 : 778.0) catalytics; FUNCTIONS IN: catalytic activity; INVOLVED IN: biological_process unknown; LOCATED IN: anchored to plasma membrane, plasma membrane, anchored to membrane; EXPRESSED IN: 23 plant structures; EXPRESSED DURING: 13 growth stages; CONTAINS InterPro DOMAIN/s: Soluble quinoprotein glucose/sorbosone dehydrogenase (Inte…	-1.33465	FALSE	catalytics
31.1	cell.organisation	m.80390	(loc_os01g37490.1 : 317.0) no description available & (at5g20110 : 149.0) Dynein light chain type 1 family protein; FUNCTIONS IN: microtubule motor activity; INVOLVED IN: microtubule-based process; LOCATED IN: microtubule associated complex; EXPRESSED IN: 19 plant structures; EXPRESSED DURING: 11 growth stages; CONTAINS InterPro DOMAIN/s: Dynein light chain, type 1/2 (InterPro:IPR001372); BEST Ar…	-1.31696	FALSE	Dynein light chain type 1 family protein
31.1	cell.organisation	m.51846	(loc_os11g06420.1 : 527.0) no description available & (at1g76900 : 423.0) Member of TLP family; tubby like protein 1 (TLP1); CONTAINS InterPro DOMAIN/s: F-box domain, cyclin-like (InterPro:IPR001810), Tubby, C-terminal, conserved site (InterPro:IPR018066), Tubby, C-terminal (InterPro:IPR000007); BEST Arabidopsis thaliana protein match is: tubby like protein 10 (TAIR:AT1G25280.1); Has 1520 Blast h…	-1.31063	FALSE	Member of TLP family
31.1	cell.organisation	m.214223	(loc_os04g45210.1 : 326.0) no description available & (at3g47430 : 256.0) member of the peroxin11 (PEX11) gene family, located on the peroxisome membrane, controls peroxisome proliferation.; peroxin 11B (PEX11B); CONTAINS InterPro DOMAIN/s: Peroxisomal biogenesis factor 11 (InterPro:IPR008733); BEST Arabidopsis thaliana protein match is: peroxin 11A (TAIR:AT1G47750.1); Has 320 Blast hits to 320 p…	-1.30733	FALSE	member of the peroxin11 (PEX11) gene family, located on the peroxisome membrane, controls peroxisome proliferation.
31.1	cell.organisation	m.84943	(loc_os12g32980.1 : 787.0) no description available & (at5g48160 : 559.0) Encodes a nuclear PHD finger protein that is functionally redundant with OBE1 and plays an important role in the maintenance and/or establishment of the root and shoot apical meristems.; OBERON2 (OBE2); FUNCTIONS IN: zinc ion binding; INVOLVED IN: in 6 processes; LOCATED IN: nucleus; EXPRESSED IN: 6 plant structures; EXPRES…	-1.30221	FALSE	Encodes a nuclear PHD finger protein that is functionally redundant with OBE1 and plays an important role in the maintenance and/or establishment of the root and shoot apical meristems.
31.1	cell.organisation	m.14252	(loc_os07g25460.1 : 896.0) no description available & (at1g04780 : 621.0) Ankyrin repeat family protein; FUNCTIONS IN: molecular_function unknown; INVOLVED IN: biological_process unknown; LOCATED IN: plasma membrane; EXPRESSED IN: 24 plant structures; EXPRESSED DURING: 13 growth stages; CONTAINS InterPro DOMAIN/s: Ankyrin repeat-containing domain (InterPro:IPR020683), Protein of unknown function …	-1.28214	FALSE	Ankyrin repeat family protein
31.1	cell.organisation	m.166647	(loc_os01g07640.1 : 486.0) no description available & (at3g04710 : 265.0) ankyrin repeat family protein; FUNCTIONS IN: binding; INVOLVED IN: biological_process unknown; LOCATED IN: cellular_component unknown; EXPRESSED IN: 22 plant structures; EXPRESSED DURING: 14 growth stages; CONTAINS InterPro DOMAIN/s: Protein of unknown function DUF1685 (InterPro:IPR012881), Tetratricopeptide-like helical (I…	-1.27392	FALSE	ankyrin repeat family protein
31.1	cell.organisation	m.175820	(loc_os05g02250.2 : 224.0) no description available & (q9fvi2|adf1_pethy : 201.0) Actin-depolymerizing factor 1 (ADF 1) - Petunia hybrida (Petunia) & (at5g59890 : 199.0) actin depolymerizing factor 4 (ADF4) mRNA, complete cds; actin depolymerizing factor 4 (ADF4); FUNCTIONS IN: actin binding; INVOLVED IN: defense response signaling pathway, resistance gene-dependent, defense response to bacterium…	-1.26917	FALSE	Actin-depolymerizing factor 1 (ADF 1)
31.1	cell.organisation	m.135371	(loc_os12g06630.2 : 654.0) no description available & (at1g76900 : 470.0) Member of TLP family; tubby like protein 1 (TLP1); CONTAINS InterPro DOMAIN/s: F-box domain, cyclin-like (InterPro:IPR001810), Tubby, C-terminal, conserved site (InterPro:IPR018066), Tubby, C-terminal (InterPro:IPR000007); BEST Arabidopsis thaliana protein match is: tubby like protein 10 (TAIR:AT1G25280.1); Has 1520 Blast h…	-1.25767	FALSE	Member of TLP family
31.1	cell.organisation	m.261712	(loc_os01g46580.1 : 212.0) no description available & (at1g30825 : 140.0) Involved in trichome maturation. mutant displays enlarged trichomes; DISTORTED TRICHOMES 2 (DIS2); CONTAINS InterPro DOMAIN/s: Arp2/3 complex, 34kDa subunit p34-Arc (InterPro:IPR007188); BEST Arabidopsis thaliana protein match is: actin-related protein C2B (TAIR:AT2G33385.2); Has 407 Blast hits to 407 proteins in 172 specie…	-1.25481	FALSE	Involved in trichome maturation. mutant displays enlarged trichomes
31.1	cell.organisation	m.111289	(loc_os12g40780.1 : 179.0) no description available & (at3g04710 : 112.0) ankyrin repeat family protein; FUNCTIONS IN: binding; INVOLVED IN: biological_process unknown; LOCATED IN: cellular_component unknown; EXPRESSED IN: 22 plant structures; EXPRESSED DURING: 14 growth stages; CONTAINS InterPro DOMAIN/s: Protein of unknown function DUF1685 (InterPro:IPR012881), Tetratricopeptide-like helical (I…	-1.24208	FALSE	ankyrin repeat family protein
31.1	cell.organisation	m.45641	(loc_os04g34460.1 : 238.0) no description available & (at5g09820 : 154.0) Plastid-lipid associated protein PAP / fibrillin family protein; FUNCTIONS IN: structural molecule activity; INVOLVED IN: biological_process unknown; LOCATED IN: chloroplast; EXPRESSED IN: 23 plant structures; EXPRESSED DURING: 15 growth stages; CONTAINS InterPro DOMAIN/s: Plastid lipid-associated protein/fibrillin (InterPr…	-1.22692	FALSE	Plastid-lipid associated protein PAP / fibrillin family protein
31.1	cell.organisation	m.187186	(loc_os03g18980.1 : 320.0) no description available & (at2g47500 : 218.0) P-loop nucleoside triphosphate hydrolases superfamily protein with CH (Calponin Homology) domain; FUNCTIONS IN: microtubule motor activity, ATP binding; INVOLVED IN: microtubule-based movement; EXPRESSED IN: 21 plant structures; EXPRESSED DURING: 12 growth stages; CONTAINS InterPro DOMAIN/s: Calponin-homology (InterPro:IPR0…	-1.21362	FALSE	P-loop nucleoside triphosphate hydrolases superfamily protein with CH (Calponin Homology) domain
31.1	cell.organisation	m.209903	(loc_os02g44220.1 : 104.0) no description available & (at5g17550 : 99.0) peroxin 19-2 (PEX19-2); CONTAINS InterPro DOMAIN/s: Pex19 protein (InterPro:IPR006708); BEST Arabidopsis thaliana protein match is: peroxin 19-1 (TAIR:AT3G03490.1); Has 30201 Blast hits to 17322 proteins in 780 species: Archae - 12; Bacteria - 1396; Metazoa - 17338; Fungi - 3422; Plants - 5037; Viruses - 0; Other Eukaryotes …	-1.204	FALSE	peroxin 19-2 (PEX19-2)
31.1	cell.organisation	m.101556	(loc_os02g14000.2 : 299.0) no description available & (at1g60430 : 276.0) actin-related protein C3 (ARPC3); CONTAINS InterPro DOMAIN/s: ARP2/3 complex, p21-Arc subunit (InterPro:IPR007204); Has 457 Blast hits to 457 proteins in 188 species: Archae - 0; Bacteria - 0; Metazoa - 232; Fungi - 135; Plants - 39; Viruses - 0; Other Eukaryotes - 51 (source: NCBI BLink). & (ipr007204 : 143.70189) ARP2/3 c…	-1.18956	FALSE	actin-related protein C3 (ARPC3)
31.1	cell.organisation	m.6784	(loc_os02g56840.1 : 280.0) no description available & (at1g80110 : 166.0) phloem protein 2-B11 (PP2-B11); FUNCTIONS IN: carbohydrate binding; LOCATED IN: nucleus; EXPRESSED IN: 10 plant structures; EXPRESSED DURING: 4 anthesis, F mature embryo stage, petal differentiation and expansion stage, E expanded cotyledon stage, D bilateral stage; CONTAINS InterPro DOMAIN/s: F-box domain, cyclin-like (Int…	-1.18818	FALSE	phloem protein 2-B11 (PP2-B11)
31.1	cell.organisation	m.153693	(loc_os02g29140.1 : 213.0) no description available & (at3g04710 : 173.0) ankyrin repeat family protein; FUNCTIONS IN: binding; INVOLVED IN: biological_process unknown; LOCATED IN: cellular_component unknown; EXPRESSED IN: 22 plant structures; EXPRESSED DURING: 14 growth stages; CONTAINS InterPro DOMAIN/s: Protein of unknown function DUF1685 (InterPro:IPR012881), Tetratricopeptide-like helical (I…	-1.18807	FALSE	ankyrin repeat family protein
31.1	cell.organisation	m.301101	(loc_os04g43290.1 : 483.0) no description available & (at2g33385 : 236.0) actin-related protein C2B (arpc2b); CONTAINS InterPro DOMAIN/s: Arp2/3 complex, 34kDa subunit p34-Arc (InterPro:IPR007188); BEST Arabidopsis thaliana protein match is: Arp2/3 complex, 34 kD subunit p34-Arc (TAIR:AT1G30825.1). & (ipr007188 : 91.31495) Arp2/3 complex, 34kDa subunit p34-Arc & (reliability: 631.80115) & (origin…	-1.17216	FALSE	actin-related protein C2B (arpc2b)
31.1	cell.organisation	m.127979	(loc_os03g63480.1 : 431.0) no description available & (at4g35450 : 315.0) Involved in targeting of chloroplast outer membrane proteins to the chloroplast. Double mutants of AKR2A and the highly homologous AKR2B have yellow leaves, significantly reduced chloroplast proteins, and no thylakoid membranes.; ankyrin repeat-containing protein 2 (AKR2); CONTAINS InterPro DOMAIN/s: Ankyrin repeat-containi…	-1.16887	FALSE	Involved in targeting of chloroplast outer membrane proteins to the chloroplast. Double mutants of AKR2A and the highly homologous AKR2B have yellow leaves, significantly reduced chloroplast proteins, and no thylakoid membranes.
31.1	cell.organisation	m.155987	(loc_os04g30720.2 : 397.0) no description available & (at5g23910 : 181.0) ATP binding microtubule motor family protein; FUNCTIONS IN: microtubule motor activity, ATP binding; INVOLVED IN: microtubule-based movement; EXPRESSED IN: 14 plant structures; EXPRESSED DURING: 8 growth stages; CONTAINS InterPro DOMAIN/s: Kinesin, motor domain (InterPro:IPR001752); BEST Arabidopsis thaliana protein match i…	-1.15486	FALSE	ATP binding microtubule motor family protein
31.1	cell.organisation	m.110454	(loc_os04g46610.2 : 342.0) no description available & (at4g00030 : 212.0) Plastid-lipid associated protein PAP / fibrillin family protein; FUNCTIONS IN: structural molecule activity; INVOLVED IN: biological_process unknown; LOCATED IN: chloroplast; EXPRESSED IN: 17 plant structures; EXPRESSED DURING: 9 growth stages; CONTAINS InterPro DOMAIN/s: Plastid lipid-associated protein/fibrillin (InterPro…	-1.1442	FALSE	Plastid-lipid associated protein PAP / fibrillin family protein
31.1	cell.organisation	m.36798	(loc_os06g21330.1 : 742.0) no description available & (at2g04740 : 619.0) ankyrin repeat family protein; CONTAINS InterPro DOMAIN/s: BTB/POZ (InterPro:IPR013069), BTB/POZ fold (InterPro:IPR011333), Ankyrin repeat-containing domain (InterPro:IPR020683), Kelch related (InterPro:IPR013089), BTB/POZ-like (InterPro:IPR000210); Has 35333 Blast hits to 34131 proteins in 2444 species: Archae - 798; Bacte…	-1.13443	FALSE	ankyrin repeat family protein
31.1	cell.organisation	m.131264	(loc_os03g42710.1 : 322.0) no description available & (at4g34380 : 238.0) Transducin/WD40 repeat-like superfamily protein; CONTAINS InterPro DOMAIN/s: WD40 repeat 2 (InterPro:IPR019782), WD40 repeat-like-containing domain (InterPro:IPR011046), WD40-repeat-containing domain (InterPro:IPR017986), WD40/YVTN repeat-like-containing domain (InterPro:IPR015943), WD40 repeat (InterPro:IPR001680), WD40 re…	-1.13022	FALSE	Transducin/WD40 repeat-like superfamily protein
31.1	cell.organisation	m.76350	(o22655|prof4_maize : 226.0) Profilin-4 (ZmPRO4) - Zea mays (Maize) & (loc_os06g05880.1 : 222.0) no description available & (at2g19760 : 210.0) first member of the Arabidopsis profilin multigene family, expressed in all organs of Arabidopsis. Binds poly-L-proline. The first intron of PRF1 enhances gene expression in vegetative tissues.; profilin 1 (PRF1); FUNCTIONS IN: actin binding; INVOLVED IN:…	-1.11004	FALSE	Profilin-4 (ZmPRO4)
31.1	cell.organisation	m.157944	(loc_os02g38340.1 : 781.0) no description available & (at1g13180 : 706.0) Mutant has defect in trichome cell expansion and actin organization resulting in a distorted trichome phenotype.; DISTORTED TRICHOMES 1 (DIS1); FUNCTIONS IN: actin binding, structural constituent of cytoskeleton, ATP binding; INVOLVED IN: actin filament organization, multidimensional cell growth, cell morphogenesis, trichom…	-1.0938	FALSE	Mutant has defect in trichome cell expansion and actin organization resulting in a distorted trichome phenotype.
31.1	cell.organisation	m.76275	(loc_os03g05260.1 : 282.0) no description available & (at3g09890 : 216.0) Ankyrin repeat family protein; INVOLVED IN: biological_process unknown; LOCATED IN: cellular_component unknown; EXPRESSED IN: 15 plant structures; EXPRESSED DURING: 8 growth stages; CONTAINS InterPro DOMAIN/s: Ankyrin repeat-containing domain (InterPro:IPR020683), Ankyrin repeat (InterPro:IPR002110); BEST Arabidopsis thalia…	-1.08711	FALSE	Ankyrin repeat family protein
31.1	cell.organisation	m.172248	(loc_os09g03750.1 : 468.0) no description available & (at3g04710 : 273.0) ankyrin repeat family protein; FUNCTIONS IN: binding; INVOLVED IN: biological_process unknown; LOCATED IN: cellular_component unknown; EXPRESSED IN: 22 plant structures; EXPRESSED DURING: 14 growth stages; CONTAINS InterPro DOMAIN/s: Protein of unknown function DUF1685 (InterPro:IPR012881), Tetratricopeptide-like helical (I…	-1.06569	FALSE	ankyrin repeat family protein
31.1	cell.organisation	m.185503	(loc_os04g17120.1 : 211.0) no description available & (at5g07740 : 170.0) actin binding; FUNCTIONS IN: actin binding; INVOLVED IN: cellular component organization, actin cytoskeleton organization; EXPRESSED IN: shoot apex, stem; CONTAINS InterPro DOMAIN/s: Actin-binding FH2/DRF autoregulatory (InterPro:IPR003104), C2 calcium/lipid-binding domain, CaLB (InterPro:IPR008973), Tensin phosphatase, C2 …	-1.05929	FALSE	actin binding
31.1	cell.organisation	m.142931	(loc_os01g54480.3 : 438.0) no description available & (at3g58760 : 323.0) Integrin-linked protein kinase family; FUNCTIONS IN: protein serine/threonine/tyrosine kinase activity, kinase activity; INVOLVED IN: regulation of signal transduction, protein amino acid phosphorylation; LOCATED IN: plasma membrane; EXPRESSED IN: 23 plant structures; EXPRESSED DURING: 13 growth stages; CONTAINS InterPro DO…	-1.0457	FALSE	Integrin-linked protein kinase family
31.1	cell.organisation	m.191161	(loc_os05g15180.2 : 267.0) no description available & (at4g19410 : 175.0) Pectinacetylesterase family protein; FUNCTIONS IN: actin binding, carboxylesterase activity; INVOLVED IN: cytoskeleton organization; LOCATED IN: plant-type cell wall; EXPRESSED IN: 23 plant structures; EXPRESSED DURING: 13 growth stages; CONTAINS InterPro DOMAIN/s: Pectinacetylesterase (InterPro:IPR004963), Profilin/allerge…	-1.02232	FALSE	Pectinacetylesterase family protein
31.1	cell.organisation	m.237430	(loc_os10g39430.1 : 416.0) no description available & (at1g42550 : 194.0) Encodes a plant-specific protein of unknown function that appears to be conserved among angiosperms.; PLASTID MOVEMENT IMPAIRED1 (PMI1); FUNCTIONS IN: molecular_function unknown; INVOLVED IN: chloroplast relocation; LOCATED IN: plasma membrane; EXPRESSED IN: 25 plant structures; EXPRESSED DURING: 13 growth stages; BEST Arab…	-1.01335	FALSE	Encodes a plant-specific protein of unknown function that appears to be conserved among angiosperms.
31.1	cell.organisation	m.11383	(q8gt39|prof_prupe : 235.0) Profilin (Allergen Pru p 4.02) - Prunus persica (Peach) & (loc_os06g05880.1 : 229.0) no description available & (at2g19760 : 212.0) first member of the Arabidopsis profilin multigene family, expressed in all organs of Arabidopsis. Binds poly-L-proline. The first intron of PRF1 enhances gene expression in vegetative tissues.; profilin 1 (PRF1); FUNCTIONS IN: actin bindi…	0	FALSE	Profilin (Allergen Pru p 4.02)
31.1	cell.organisation	m.13238	(loc_os02g37580.1 : 533.0) no description available & (at5g35700 : 456.0) fimbrin-like protein 2 (FIM2); FUNCTIONS IN: actin binding; INVOLVED IN: biological_process unknown; LOCATED IN: cellular_component unknown; EXPRESSED IN: 24 plant structures; EXPRESSED DURING: 15 growth stages; CONTAINS InterPro DOMAIN/s: Actinin-type, actin-binding, conserved site (InterPro:IPR001589), Calponin-homology (…	0	FALSE	fimbrin-like protein 2 (FIM2)
31.1	cell.organisation	m.13239	(loc_os02g37580.1 : 514.0) no description available & (at5g35700 : 363.0) fimbrin-like protein 2 (FIM2); FUNCTIONS IN: actin binding; INVOLVED IN: biological_process unknown; LOCATED IN: cellular_component unknown; EXPRESSED IN: 24 plant structures; EXPRESSED DURING: 15 growth stages; CONTAINS InterPro DOMAIN/s: Actinin-type, actin-binding, conserved site (InterPro:IPR001589), Calponin-homology (…	0	FALSE	fimbrin-like protein 2 (FIM2)
31.1	cell.organisation	m.181505	(loc_os02g29150.2 : 144.0) no description available & (at3g04710 : 80.5) ankyrin repeat family protein; FUNCTIONS IN: binding; INVOLVED IN: biological_process unknown; LOCATED IN: cellular_component unknown; EXPRESSED IN: 22 plant structures; EXPRESSED DURING: 14 growth stages; CONTAINS InterPro DOMAIN/s: Protein of unknown function DUF1685 (InterPro:IPR012881), Tetratricopeptide-like helical (In…	0	FALSE	ankyrin repeat family protein
31.1	cell.organisation	m.22964	(loc_os09g12480.1 : 273.0) no description available & (at1g03670 : 96.7) ankyrin repeat family protein; CONTAINS InterPro DOMAIN/s: Ankyrin repeat-containing domain (InterPro:IPR020683), Ankyrin repeat (InterPro:IPR002110); BEST Arabidopsis thaliana protein match is: Ankyrin repeat family protein (TAIR:AT4G03500.1); Has 38664 Blast hits to 17395 proteins in 690 species: Archae - 39; Bacteria - 26…	0	FALSE	ankyrin repeat family protein
31.1	cell.organisation	m.24040	(loc_os12g43940.1 : 204.0) no description available & (at3g04710 : 97.4) ankyrin repeat family protein; FUNCTIONS IN: binding; INVOLVED IN: biological_process unknown; LOCATED IN: cellular_component unknown; EXPRESSED IN: 22 plant structures; EXPRESSED DURING: 14 growth stages; CONTAINS InterPro DOMAIN/s: Protein of unknown function DUF1685 (InterPro:IPR012881), Tetratricopeptide-like helical (In…	0	FALSE	ankyrin repeat family protein
31.1	cell.organisation	m.311840	(loc_os12g43940.1 : 162.0) no description available & (at3g04710 : 90.5) ankyrin repeat family protein; FUNCTIONS IN: binding; INVOLVED IN: biological_process unknown; LOCATED IN: cellular_component unknown; EXPRESSED IN: 22 plant structures; EXPRESSED DURING: 14 growth stages; CONTAINS InterPro DOMAIN/s: Protein of unknown function DUF1685 (InterPro:IPR012881), Tetratricopeptide-like helical (In…	0	FALSE	ankyrin repeat family protein
31.1	cell.organisation	m.322008	(loc_os09g16550.1 : 436.0) no description available & (at4g03500 : 159.0) Ankyrin repeat family protein; CONTAINS InterPro DOMAIN/s: Ankyrin repeat-containing domain (InterPro:IPR020683), Ankyrin repeat (InterPro:IPR002110); BEST Arabidopsis thaliana protein match is: Ankyrin repeat family protein (TAIR:AT4G03460.1); Has 38634 Blast hits to 17459 proteins in 653 species: Archae - 49; Bacteria - 2…	0	FALSE	Ankyrin repeat family protein
31.1	cell.organisation	m.324599	(loc_os12g03740.1 : 95.9) no description available & (at2g02230 : 82.8) phloem protein 2-B1 (PP2-B1); CONTAINS InterPro DOMAIN/s: F-box domain, cyclin-like (InterPro:IPR001810), F-box domain, Skp2-like (InterPro:IPR022364); BEST Arabidopsis thaliana protein match is: F-box family protein (TAIR:AT2G02240.1); Has 552 Blast hits to 533 proteins in 37 species: Archae - 0; Bacteria - 0; Metazoa - 0; F…	0	FALSE	phloem protein 2-B1 (PP2-B1)
31.1	cell.organisation	m.325998	(loc_os08g03440.1 : 117.0) no description available & (at1g13180 : 106.0) Mutant has defect in trichome cell expansion and actin organization resulting in a distorted trichome phenotype.; DISTORTED TRICHOMES 1 (DIS1); FUNCTIONS IN: actin binding, structural constituent of cytoskeleton, ATP binding; INVOLVED IN: actin filament organization, multidimensional cell growth, cell morphogenesis, trichom…	0	FALSE	Mutant has defect in trichome cell expansion and actin organization resulting in a distorted trichome phenotype.
31.1	cell.organisation	m.326500	(loc_os12g36100.2 : 177.0) no description available & (at5g27000 : 167.0) Encodes a kinesin-like protein that binds microtubules in an ATP-dependent manner.; kinesin 4 (ATK4); FUNCTIONS IN: microtubule binding, protein binding, microtubule motor activity, ATPase activity; INVOLVED IN: microtubule-based movement; EXPRESSED IN: 13 plant structures; EXPRESSED DURING: 7 growth stages; CONTAINS InterP…	0	FALSE	Encodes a kinesin-like protein that binds microtubules in an ATP-dependent manner.
31.1	cell.organisation	m.327966	(loc_os03g18980.1 : 186.0) no description available & (at2g47500 : 177.0) P-loop nucleoside triphosphate hydrolases superfamily protein with CH (Calponin Homology) domain; FUNCTIONS IN: microtubule motor activity, ATP binding; INVOLVED IN: microtubule-based movement; EXPRESSED IN: 21 plant structures; EXPRESSED DURING: 12 growth stages; CONTAINS InterPro DOMAIN/s: Calponin-homology (InterPro:IPR0…	0	FALSE	P-loop nucleoside triphosphate hydrolases superfamily protein with CH (Calponin Homology) domain
31.1	cell.organisation	m.96563	(loc_os02g56760.1 : 140.0) no description available & (at1g80110 : 91.3) phloem protein 2-B11 (PP2-B11); FUNCTIONS IN: carbohydrate binding; LOCATED IN: nucleus; EXPRESSED IN: 10 plant structures; EXPRESSED DURING: 4 anthesis, F mature embryo stage, petal differentiation and expansion stage, E expanded cotyledon stage, D bilateral stage; CONTAINS InterPro DOMAIN/s: F-box domain, cyclin-like (Inte…	0	FALSE	phloem protein 2-B11 (PP2-B11)
31.1	cell.organisation	m.153688	(loc_os02g29140.1 : 213.0) no description available & (at3g04710 : 173.0) ankyrin repeat family protein; FUNCTIONS IN: binding; INVOLVED IN: biological_process unknown; LOCATED IN: cellular_component unknown; EXPRESSED IN: 22 plant structures; EXPRESSED DURING: 14 growth stages; CONTAINS InterPro DOMAIN/s: Protein of unknown function DUF1685 (InterPro:IPR012881), Tetratricopeptide-like helical (I…	1.00439	FALSE	ankyrin repeat family protein
31.1	cell.organisation	m.116937	(loc_os08g42960.2 : 898.0) no description available & (at2g31820 : 660.0) Ankyrin repeat family protein; LOCATED IN: plasma membrane; EXPRESSED IN: 22 plant structures; EXPRESSED DURING: 13 growth stages; CONTAINS InterPro DOMAIN/s: Ankyrin repeat-containing domain (InterPro:IPR020683), Ankyrin repeat (InterPro:IPR002110); BEST Arabidopsis thaliana protein match is: Ankyrin repeat family protein …	1.00673	FALSE	Ankyrin repeat family protein
31.1	cell.organisation	m.166653	(loc_os01g07640.1 : 501.0) no description available & (at3g04710 : 281.0) ankyrin repeat family protein; FUNCTIONS IN: binding; INVOLVED IN: biological_process unknown; LOCATED IN: cellular_component unknown; EXPRESSED IN: 22 plant structures; EXPRESSED DURING: 14 growth stages; CONTAINS InterPro DOMAIN/s: Protein of unknown function DUF1685 (InterPro:IPR012881), Tetratricopeptide-like helical (I…	1.00884	FALSE	ankyrin repeat family protein
31.1	cell.organisation	m.105871	(loc_os02g17870.1 : 436.0) no description available & (at4g08580 : 352.0) microfibrillar-associated protein-related; FUNCTIONS IN: molecular_function unknown; INVOLVED IN: biological_process unknown; LOCATED IN: chloroplast; EXPRESSED IN: male gametophyte, pollen tube; EXPRESSED DURING: L mature pollen stage, M germinated pollen stage; CONTAINS InterPro DOMAIN/s: Micro-fibrillar-associated 1, C-t…	1.02921	FALSE	microfibrillar-associated protein-related
31.1	cell.organisation	m.170452	(loc_os03g16780.1 : 644.0) no description available & (at2g28840 : 422.0) XB3 ortholog 1 in Arabidopsis thaliana (XBAT31); FUNCTIONS IN: zinc ion binding; LOCATED IN: endomembrane system; EXPRESSED IN: 24 plant structures; EXPRESSED DURING: 15 growth stages; CONTAINS InterPro DOMAIN/s: Zinc finger, RING-type (InterPro:IPR001841), Ankyrin repeat-containing domain (InterPro:IPR020683), Ankyrin repe…	1.03717	FALSE	XB3 ortholog 1 in Arabidopsis thaliana (XBAT31)
31.1	cell.organisation	m.170463	(loc_os03g16780.1 : 370.0) no description available & (at2g28840 : 314.0) XB3 ortholog 1 in Arabidopsis thaliana (XBAT31); FUNCTIONS IN: zinc ion binding; LOCATED IN: endomembrane system; EXPRESSED IN: 24 plant structures; EXPRESSED DURING: 15 growth stages; CONTAINS InterPro DOMAIN/s: Zinc finger, RING-type (InterPro:IPR001841), Ankyrin repeat-containing domain (InterPro:IPR020683), Ankyrin repe…	1.04069	FALSE	XB3 ortholog 1 in Arabidopsis thaliana (XBAT31)
31.1	cell.organisation	m.84872	(loc_os10g43040.1 : 365.0) no description available & (at4g19150 : 221.0) Ankyrin repeat family protein; INVOLVED IN: biological_process unknown; LOCATED IN: endomembrane system; EXPRESSED IN: 24 plant structures; EXPRESSED DURING: 14 growth stages; CONTAINS InterPro DOMAIN/s: Ankyrin repeat-containing domain (InterPro:IPR020683), Ankyrin repeat (InterPro:IPR002110); BEST Arabidopsis thaliana pro…	1.04571	FALSE	Ankyrin repeat family protein
31.1	cell.organisation	m.303785	(loc_os09g16160.1 : 543.0) no description available & (at4g03500 : 139.0) Ankyrin repeat family protein; CONTAINS InterPro DOMAIN/s: Ankyrin repeat-containing domain (InterPro:IPR020683), Ankyrin repeat (InterPro:IPR002110); BEST Arabidopsis thaliana protein match is: Ankyrin repeat family protein (TAIR:AT4G03460.1); Has 38634 Blast hits to 17459 proteins in 653 species: Archae - 49; Bacteria - 2…	1.04664	FALSE	Ankyrin repeat family protein
31.1	cell.organisation	m.52009	(loc_os03g42710.1 : 181.0) no description available & (at3g18950 : 128.0) Transducin/WD40 repeat-like superfamily protein; CONTAINS InterPro DOMAIN/s: WD40 repeat 2 (InterPro:IPR019782), WD40 repeat-like-containing domain (InterPro:IPR011046), WD40-repeat-containing domain (InterPro:IPR017986), WD40/YVTN repeat-like-containing domain (InterPro:IPR015943), WD40 repeat (InterPro:IPR001680), WD40 re…	1.04664	FALSE	Transducin/WD40 repeat-like superfamily protein
31.1	cell.organisation	m.128008	(loc_os11g14570.3 : 431.0) no description available & (p10978|polx_tobac : 225.0) Retrovirus-related Pol polyprotein from transposon TNT 1-94 [Includes: Protease (EC 3.4.23.-); Reverse transcriptase (EC 2.7.7.49); Endonuclease] - Nicotiana tabacum (Common tobacco) & (chl4|522458 : 128.0) no description available & (at1g03670 : 103.0) ankyrin repeat family protein; CONTAINS InterPro DOMAIN/s: Anky…	1.06989	FALSE	Retrovirus-related Pol polyprotein from transposon TNT 1-94 [Includes: Protease (EC 3.4.23.-)
31.1	cell.organisation	m.191186	(loc_os04g51100.1 : 162.0) no description available & (at1g80480 : 90.1) plastid transcriptionally active 17 (PTAC17); LOCATED IN: plastid chromosome, chloroplast stroma, chloroplast, nucleoid; EXPRESSED IN: 23 plant structures; EXPRESSED DURING: 13 growth stages; CONTAINS InterPro DOMAIN/s: Cobalamin (vitamin B12) biosynthesis CobW-like (InterPro:IPR003495), Cobalamin (vitamin B12) biosynthesis …	1.07216	FALSE	plastid transcriptionally active 17 (PTAC17)
31.1	cell.organisation	m.298238	(q7xbw5|pap3_orysa : 321.0) Probable plastid-lipid-associated protein 3, chloroplast precursor - Oryza sativa (Rice) & (loc_os10g42500.1 : 321.0) no description available & (at2g35490 : 270.0) Plastid-lipid associated protein PAP / fibrillin family protein; FUNCTIONS IN: structural molecule activity; INVOLVED IN: biological_process unknown; LOCATED IN: thylakoid, chloroplast thylakoid membrane, c…	1.07241	FALSE	Probable plastid-lipid-associated protein 3, chloroplast precursor
31.1	cell.organisation	m.214739	(loc_os03g17240.1 : 951.0) no description available & (at3g12360 : 700.0) Encodes a protein with an ankyrin motif and transmembrane domains that is involved in salt tolerance. Expressed throughout the plant and localized to the plasma membrane. Loss of function mutations show an increased tolerance to salt based on assaying seedling growth in the presence of salt. In the mutants, induction of gen…	1.07254	FALSE	Encodes a protein with an ankyrin motif and transmembrane domains that is involved in salt tolerance. Expressed throughout the plant and localized to the plasma membrane. Loss of function mutations show an increased tolerance to salt based on assaying seedling growth in the presence of salt. In the mutants, induction of genes required for production of reactive oxygen species is reduced suggestin…
31.1	cell.organisation	m.80286	(loc_os05g09380.3 : 584.0) no description available & (at1g52080 : 214.0) unknown function; AR791; FUNCTIONS IN: actin binding; LOCATED IN: endomembrane system; EXPRESSED IN: 22 plant structures; EXPRESSED DURING: 13 growth stages; BEST Arabidopsis thaliana protein match is: Hydroxyproline-rich glycoprotein family protein (TAIR:AT3G25690.2); Has 24282 Blast hits to 16377 proteins in 1084 species:…	1.07302	FALSE	unknown function
31.1	cell.organisation	m.191163	(loc_os09g38090.1 : 957.0) no description available & (at1g42550 : 536.0) Encodes a plant-specific protein of unknown function that appears to be conserved among angiosperms.; PLASTID MOVEMENT IMPAIRED1 (PMI1); FUNCTIONS IN: molecular_function unknown; INVOLVED IN: chloroplast relocation; LOCATED IN: plasma membrane; EXPRESSED IN: 25 plant structures; EXPRESSED DURING: 13 growth stages; BEST Arab…	1.07987	FALSE	Encodes a plant-specific protein of unknown function that appears to be conserved among angiosperms.
31.1	cell.organisation	m.126875	(loc_os10g37830.1 : 459.0) no description available & (at3g61060 : 350.0) phloem protein 2-A13 (PP2-A13); CONTAINS InterPro DOMAIN/s: F-box domain, cyclin-like (InterPro:IPR001810), F-box domain, Skp2-like (InterPro:IPR022364); BEST Arabidopsis thaliana protein match is: phloem protein 2-A12 (TAIR:AT1G12710.1); Has 35333 Blast hits to 34131 proteins in 2444 species: Archae - 798; Bacteria - 22429…	1.08338	FALSE	phloem protein 2-A13 (PP2-A13)
31.1	cell.organisation	m.138411	(q5jmf2|abil5_orysa : 272.0) Probable protein ABIL5 (Abl interactor-like protein 5) - Oryza sativa (Rice) & (loc_os01g55560.1 : 272.0) no description available & (at2g46225 : 88.6) Encodes a subunit of the WAVE complex. The WAVE complex is required for activation of ARP2/3 complex which functions in actin microfilament nucleation and branching. One of four ABI-like proteins.; ABI-1-like 1 (ABIL1)…	1.097	FALSE	Probable protein ABIL5 (Abl interactor-like protein 5)
31.1	cell.organisation	m.54006	(loc_os10g25010.1 : 271.0) no description available & (at3g50360 : 214.0) centrin2 (CEN2); FUNCTIONS IN: calcium ion binding; INVOLVED IN: biological_process unknown; LOCATED IN: plasma membrane; EXPRESSED IN: 24 plant structures; EXPRESSED DURING: 15 growth stages; CONTAINS InterPro DOMAIN/s: EF-Hand 1, calcium-binding site (InterPro:IPR018247), EF-HAND 2 (InterPro:IPR018249), EF-hand-like domai…	1.1051	FALSE	centrin2 (CEN2)
31.1	cell.organisation	m.130065	(loc_os03g47720.1 : 198.0) no description available & (at3g04710 : 115.0) ankyrin repeat family protein; FUNCTIONS IN: binding; INVOLVED IN: biological_process unknown; LOCATED IN: cellular_component unknown; EXPRESSED IN: 22 plant structures; EXPRESSED DURING: 14 growth stages; CONTAINS InterPro DOMAIN/s: Protein of unknown function DUF1685 (InterPro:IPR012881), Tetratricopeptide-like helical (I…	1.10544	FALSE	ankyrin repeat family protein
31.1	cell.organisation	m.116941	(loc_os08g42960.2 : 907.0) no description available & (at2g31820 : 659.0) Ankyrin repeat family protein; LOCATED IN: plasma membrane; EXPRESSED IN: 22 plant structures; EXPRESSED DURING: 13 growth stages; CONTAINS InterPro DOMAIN/s: Ankyrin repeat-containing domain (InterPro:IPR020683), Ankyrin repeat (InterPro:IPR002110); BEST Arabidopsis thaliana protein match is: Ankyrin repeat family protein …	1.11233	FALSE	Ankyrin repeat family protein
31.1	cell.organisation	m.176497	(loc_os05g23320.1 : 820.0) no description available & (at3g01750 : 434.0) Ankyrin repeat family protein; CONTAINS InterPro DOMAIN/s: Ankyrin repeat-containing domain (InterPro:IPR020683), Ankyrin repeat (InterPro:IPR002110); BEST Arabidopsis thaliana protein match is: Ankyrin repeat family protein (TAIR:AT3G04140.1); Has 30372 Blast hits to 15038 proteins in 745 species: Archae - 53; Bacteria - 2…	1.1229	FALSE	Ankyrin repeat family protein
31.1	cell.organisation	m.15217	(loc_os06g11800.1 : 310.0) no description available & (at5g65020 : 217.0) Annexins are calcium binding proteins that are localized in the cytoplasm. When cytosolic Ca2+ increases, they relocate to the plasma membrane. They may be involved in the Golgi-mediated secretion of polysaccharides.; annexin 2 (ANNAT2); FUNCTIONS IN: calcium-dependent phospholipid binding, calcium ion binding; INVOLVED IN:…	1.12846	FALSE	Annexins are calcium binding proteins that are localized in the cytoplasm. When cytosolic Ca2+ increases, they relocate to the plasma membrane. They may be involved in the Golgi-mediated secretion of polysaccharides.
31.1	cell.organisation	m.54004	(loc_os10g25010.1 : 253.0) no description available & (at3g50360 : 195.0) centrin2 (CEN2); FUNCTIONS IN: calcium ion binding; INVOLVED IN: biological_process unknown; LOCATED IN: plasma membrane; EXPRESSED IN: 24 plant structures; EXPRESSED DURING: 15 growth stages; CONTAINS InterPro DOMAIN/s: EF-Hand 1, calcium-binding site (InterPro:IPR018247), EF-HAND 2 (InterPro:IPR018249), EF-hand-like domai…	1.13	FALSE	centrin2 (CEN2)
31.1	cell.organisation	m.280947	(loc_os02g29130.2 : 247.0) no description available & (at3g04710 : 188.0) ankyrin repeat family protein; FUNCTIONS IN: binding; INVOLVED IN: biological_process unknown; LOCATED IN: cellular_component unknown; EXPRESSED IN: 22 plant structures; EXPRESSED DURING: 14 growth stages; CONTAINS InterPro DOMAIN/s: Protein of unknown function DUF1685 (InterPro:IPR012881), Tetratricopeptide-like helical (I…	1.1392	FALSE	ankyrin repeat family protein
31.1	cell.organisation	m.13866	(loc_os01g61990.1 : 753.0) no description available & (at3g09550 : 536.0) Ankyrin repeat family protein; CONTAINS InterPro DOMAIN/s: Ankyrin repeat-containing domain (InterPro:IPR020683), Ankyrin repeat (InterPro:IPR002110); BEST Arabidopsis thaliana protein match is: Ankyrin repeat family protein (TAIR:AT3G12360.1); Has 55803 Blast hits to 24932 proteins in 1099 species: Archae - 58; Bacteria - …	1.14865	FALSE	Ankyrin repeat family protein
31.1	cell.organisation	m.138887	(loc_os02g56840.1 : 228.0) no description available & (at2g02230 : 155.0) phloem protein 2-B1 (PP2-B1); CONTAINS InterPro DOMAIN/s: F-box domain, cyclin-like (InterPro:IPR001810), F-box domain, Skp2-like (InterPro:IPR022364); BEST Arabidopsis thaliana protein match is: F-box family protein (TAIR:AT2G02240.1); Has 552 Blast hits to 533 proteins in 37 species: Archae - 0; Bacteria - 0; Metazoa - 0;…	1.14868	FALSE	phloem protein 2-B1 (PP2-B1)
31.1	cell.organisation	m.170462	(loc_os03g16780.1 : 603.0) no description available & (at2g28840 : 443.0) XB3 ortholog 1 in Arabidopsis thaliana (XBAT31); FUNCTIONS IN: zinc ion binding; LOCATED IN: endomembrane system; EXPRESSED IN: 24 plant structures; EXPRESSED DURING: 15 growth stages; CONTAINS InterPro DOMAIN/s: Zinc finger, RING-type (InterPro:IPR001841), Ankyrin repeat-containing domain (InterPro:IPR020683), Ankyrin repe…	1.14973	FALSE	XB3 ortholog 1 in Arabidopsis thaliana (XBAT31)
31.1	cell.organisation	m.172957	(at3g12380 : 723.0) Encodes a gene similar to actin-related proteins in other organisms. Member of nuclear ARP gene family.; actin-related protein 5 (ARP5); CONTAINS InterPro DOMAIN/s: Actin/actin-like (InterPro:IPR004000); BEST Arabidopsis thaliana protein match is: Actin-like ATPase superfamily protein (TAIR:AT2G42100.1). & (loc_os05g01600.2 : 106.0) no description available & (p30173|act13_sol…	1.1517	FALSE	Encodes a gene similar to actin-related proteins in other organisms. Member of nuclear ARP gene family.
31.1	cell.organisation	m.79949	(loc_os04g51792.1 : 363.0) no description available & (at5g19940 : 240.0) Plastid-lipid associated protein PAP / fibrillin family protein; FUNCTIONS IN: structural molecule activity; INVOLVED IN: biological_process unknown; LOCATED IN: chloroplast envelope; EXPRESSED IN: 21 plant structures; EXPRESSED DURING: 13 growth stages; CONTAINS InterPro DOMAIN/s: Plastid lipid-associated protein/fibrillin…	1.16937	FALSE	Plastid-lipid associated protein PAP / fibrillin family protein
31.1	cell.organisation	m.172261	(loc_os09g03750.1 : 451.0) no description available & (at3g04710 : 264.0) ankyrin repeat family protein; FUNCTIONS IN: binding; INVOLVED IN: biological_process unknown; LOCATED IN: cellular_component unknown; EXPRESSED IN: 22 plant structures; EXPRESSED DURING: 14 growth stages; CONTAINS InterPro DOMAIN/s: Protein of unknown function DUF1685 (InterPro:IPR012881), Tetratricopeptide-like helical (I…	1.17223	FALSE	ankyrin repeat family protein
31.1	cell.organisation	m.3361	(loc_os01g13140.1 : 408.0) no description available & (at2g26490 : 126.0) Transducin/WD40 repeat-like superfamily protein; CONTAINS InterPro DOMAIN/s: WD40 repeat 2 (InterPro:IPR019782), WD40 repeat-like-containing domain (InterPro:IPR011046), WD40-repeat-containing domain (InterPro:IPR017986), WD40/YVTN repeat-like-containing domain (InterPro:IPR015943), WD40 repeat (InterPro:IPR001680), WD40 re…	1.18723	FALSE	Transducin/WD40 repeat-like superfamily protein
31.1	cell.organisation	m.138863	(loc_os02g56840.1 : 256.0) no description available & (at2g02230 : 168.0) phloem protein 2-B1 (PP2-B1); CONTAINS InterPro DOMAIN/s: F-box domain, cyclin-like (InterPro:IPR001810), F-box domain, Skp2-like (InterPro:IPR022364); BEST Arabidopsis thaliana protein match is: F-box family protein (TAIR:AT2G02240.1); Has 552 Blast hits to 533 proteins in 37 species: Archae - 0; Bacteria - 0; Metazoa - 0;…	1.18743	FALSE	phloem protein 2-B1 (PP2-B1)
31.1	cell.organisation	m.208767	(loc_os09g35890.2 : 199.0) no description available & (at3g51150 : 158.0) ATP binding microtubule motor family protein; FUNCTIONS IN: microtubule motor activity, ATP binding; INVOLVED IN: microtubule-based movement; EXPRESSED IN: 21 plant structures; EXPRESSED DURING: 15 growth stages; CONTAINS InterPro DOMAIN/s: Kinesin, motor region, conserved site (InterPro:IPR019821), Protein of unknown funct…	1.18807	FALSE	ATP binding microtubule motor family protein
31.1	cell.organisation	m.15461	(q41764|adf3_maize : 202.0) Actin-depolymerizing factor 3 (ADF 3) (ZmABP3) (ZmADF3) - Zea mays (Maize) & (loc_os03g60590.2 : 192.0) no description available & (at5g59890 : 162.0) actin depolymerizing factor 4 (ADF4) mRNA, complete cds; actin depolymerizing factor 4 (ADF4); FUNCTIONS IN: actin binding; INVOLVED IN: defense response signaling pathway, resistance gene-dependent, defense response to …	1.20417	FALSE	Actin-depolymerizing factor 3 (ADF 3) (ZmABP3) (ZmADF3)
31.1	cell.organisation	m.61663	(loc_os08g09240.2 : 233.0) no description available & (at1g62040 : 218.0) autophagy 8c (ATG8C); FUNCTIONS IN: microtubule binding; INVOLVED IN: autophagy; EXPRESSED IN: 24 plant structures; EXPRESSED DURING: 15 growth stages; CONTAINS InterPro DOMAIN/s: Light chain 3 (LC3) (InterPro:IPR004241); BEST Arabidopsis thaliana protein match is: Ubiquitin-like superfamily protein (TAIR:AT4G21980.2). & (c…	1.21335	FALSE	autophagy 8c (ATG8C)
31.1	cell.organisation	m.176481	(loc_os02g38970.2 : 915.0) no description available & (at3g01750 : 451.0) Ankyrin repeat family protein; CONTAINS InterPro DOMAIN/s: Ankyrin repeat-containing domain (InterPro:IPR020683), Ankyrin repeat (InterPro:IPR002110); BEST Arabidopsis thaliana protein match is: Ankyrin repeat family protein (TAIR:AT3G04140.1); Has 30372 Blast hits to 15038 proteins in 745 species: Archae - 53; Bacteria - 2…	1.21529	FALSE	Ankyrin repeat family protein
31.1	cell.organisation	m.114578	(loc_os09g35680.1 : 458.0) no description available & (at3g61060 : 312.0) phloem protein 2-A13 (PP2-A13); CONTAINS InterPro DOMAIN/s: F-box domain, cyclin-like (InterPro:IPR001810), F-box domain, Skp2-like (InterPro:IPR022364); BEST Arabidopsis thaliana protein match is: phloem protein 2-A12 (TAIR:AT1G12710.1); Has 35333 Blast hits to 34131 proteins in 2444 species: Archae - 798; Bacteria - 22429…	1.22202	FALSE	phloem protein 2-A13 (PP2-A13)
31.1	cell.organisation	m.172294	(loc_os09g03750.1 : 164.0) no description available & (at3g04710 : 93.2) ankyrin repeat family protein; FUNCTIONS IN: binding; INVOLVED IN: biological_process unknown; LOCATED IN: cellular_component unknown; EXPRESSED IN: 22 plant structures; EXPRESSED DURING: 14 growth stages; CONTAINS InterPro DOMAIN/s: Protein of unknown function DUF1685 (InterPro:IPR012881), Tetratricopeptide-like helical (In…	1.22533	FALSE	ankyrin repeat family protein
31.1	cell.organisation	m.61625	(loc_os05g02130.1 : 668.0) no description available & (at2g28840 : 481.0) XB3 ortholog 1 in Arabidopsis thaliana (XBAT31); FUNCTIONS IN: zinc ion binding; LOCATED IN: endomembrane system; EXPRESSED IN: 24 plant structures; EXPRESSED DURING: 15 growth stages; CONTAINS InterPro DOMAIN/s: Zinc finger, RING-type (InterPro:IPR001841), Ankyrin repeat-containing domain (InterPro:IPR020683), Ankyrin repe…	1.24903	FALSE	XB3 ortholog 1 in Arabidopsis thaliana (XBAT31)
31.1	cell.organisation	m.20597	(loc_os09g15370.1 : 321.0) no description available & (at4g14390 : 105.0) Ankyrin repeat family protein; FUNCTIONS IN: molecular_function unknown; INVOLVED IN: biological_process unknown; LOCATED IN: cellular_component unknown; EXPRESSED IN: 19 plant structures; EXPRESSED DURING: 8 growth stages; CONTAINS InterPro DOMAIN/s: Ankyrin repeat-containing domain (InterPro:IPR020683), Ankyrin repeat (In…	1.25596	FALSE	Ankyrin repeat family protein
31.1	cell.organisation	m.58358	(loc_os09g16160.1 : 421.0) no description available & (at1g03670 : 144.0) ankyrin repeat family protein; CONTAINS InterPro DOMAIN/s: Ankyrin repeat-containing domain (InterPro:IPR020683), Ankyrin repeat (InterPro:IPR002110); BEST Arabidopsis thaliana protein match is: Ankyrin repeat family protein (TAIR:AT4G03500.1); Has 38664 Blast hits to 17395 proteins in 690 species: Archae - 39; Bacteria - 2…	1.25596	FALSE	ankyrin repeat family protein
31.1	cell.organisation	m.237435	(loc_os10g39430.1 : 956.0) no description available & (at1g42550 : 460.0) Encodes a plant-specific protein of unknown function that appears to be conserved among angiosperms.; PLASTID MOVEMENT IMPAIRED1 (PMI1); FUNCTIONS IN: molecular_function unknown; INVOLVED IN: chloroplast relocation; LOCATED IN: plasma membrane; EXPRESSED IN: 25 plant structures; EXPRESSED DURING: 13 growth stages; BEST Arab…	1.25621	FALSE	Encodes a plant-specific protein of unknown function that appears to be conserved among angiosperms.
31.1	cell.organisation	m.164459	(loc_os12g32980.1 : 961.0) no description available & (at3g07780 : 629.0) Encodes a nuclear PHD finger protein that is functionally redundant with OBE2 and plays an important role in the maintenance and/or establishment of the root and shoot apical meristems.; OBERON1 (OBE1); FUNCTIONS IN: zinc ion binding; INVOLVED IN: in 6 processes; LOCATED IN: nucleus; EXPRESSED IN: 25 plant structures; EXPRE…	1.26083	FALSE	Encodes a nuclear PHD finger protein that is functionally redundant with OBE2 and plays an important role in the maintenance and/or establishment of the root and shoot apical meristems.
31.1	cell.organisation	m.163131	(loc_os02g01960.1 : 859.0) no description available & (at4g10840 : 635.0) Tetratricopeptide repeat (TPR)-like superfamily protein; FUNCTIONS IN: binding; LOCATED IN: plasma membrane; EXPRESSED IN: 22 plant structures; EXPRESSED DURING: 13 growth stages; CONTAINS InterPro DOMAIN/s: Tetratricopeptide TPR-1 (InterPro:IPR001440), Tetratricopeptide-like helical (InterPro:IPR011990), Tetratricopeptide …	1.26427	FALSE	Tetratricopeptide repeat (TPR)-like superfamily protein
31.1	cell.organisation	m.20677	(loc_os09g12480.1 : 312.0) no description available & (at1g03670 : 134.0) ankyrin repeat family protein; CONTAINS InterPro DOMAIN/s: Ankyrin repeat-containing domain (InterPro:IPR020683), Ankyrin repeat (InterPro:IPR002110); BEST Arabidopsis thaliana protein match is: Ankyrin repeat family protein (TAIR:AT4G03500.1); Has 38664 Blast hits to 17395 proteins in 690 species: Archae - 39; Bacteria - 2…	1.26468	FALSE	ankyrin repeat family protein
31.1	cell.organisation	m.27768	(loc_os02g36990.1 : 156.0) no description available & (at1g23220 : 126.0) Dynein light chain type 1 family protein; FUNCTIONS IN: microtubule motor activity; INVOLVED IN: microtubule-based process; LOCATED IN: microtubule associated complex; EXPRESSED IN: 23 plant structures; EXPRESSED DURING: 13 growth stages; CONTAINS InterPro DOMAIN/s: Dynein light chain, type 1/2 (InterPro:IPR001372); BEST Ar…	1.26985	FALSE	Dynein light chain type 1 family protein
31.1	cell.organisation	m.183667	(loc_os09g16240.1 : 583.0) no description available & (at4g03460 : 147.0) Ankyrin repeat family protein; CONTAINS InterPro DOMAIN/s: Ankyrin repeat-containing domain (InterPro:IPR020683), Ankyrin repeat (InterPro:IPR002110); BEST Arabidopsis thaliana protein match is: Ankyrin repeat family protein (TAIR:AT4G03500.1); Has 31827 Blast hits to 15474 proteins in 712 species: Archae - 44; Bacteria - 2…	1.27091	FALSE	Ankyrin repeat family protein
31.1	cell.organisation	m.138855	(loc_os02g56840.1 : 228.0) no description available & (at2g02230 : 155.0) phloem protein 2-B1 (PP2-B1); CONTAINS InterPro DOMAIN/s: F-box domain, cyclin-like (InterPro:IPR001810), F-box domain, Skp2-like (InterPro:IPR022364); BEST Arabidopsis thaliana protein match is: F-box family protein (TAIR:AT2G02240.1); Has 552 Blast hits to 533 proteins in 37 species: Archae - 0; Bacteria - 0; Metazoa - 0;…	1.27151	FALSE	phloem protein 2-B1 (PP2-B1)
31.1	cell.organisation	m.58989	(loc_os03g19010.1 : 254.0) no description available & (at1g47750 : 174.0) member of the peroxin11 (PEX11) gene family, integral to peroxisome membrane, controls peroxisome proliferation.; peroxin 11A (PEX11A); CONTAINS InterPro DOMAIN/s: Peroxisomal biogenesis factor 11 (InterPro:IPR008733); BEST Arabidopsis thaliana protein match is: peroxin 11B (TAIR:AT3G47430.1); Has 271 Blast hits to 271 prot…	1.29452	FALSE	member of the peroxin11 (PEX11) gene family, integral to peroxisome membrane, controls peroxisome proliferation.
31.1	cell.organisation	m.55251	(loc_os05g02130.1 : 364.0) no description available & (at2g28840 : 291.0) XB3 ortholog 1 in Arabidopsis thaliana (XBAT31); FUNCTIONS IN: zinc ion binding; LOCATED IN: endomembrane system; EXPRESSED IN: 24 plant structures; EXPRESSED DURING: 15 growth stages; CONTAINS InterPro DOMAIN/s: Zinc finger, RING-type (InterPro:IPR001841), Ankyrin repeat-containing domain (InterPro:IPR020683), Ankyrin repe…	1.29896	FALSE	XB3 ortholog 1 in Arabidopsis thaliana (XBAT31)
31.1	cell.organisation	m.32812	(loc_os05g31750.1 : 128.0) no description available & (p51074|anx4_fraan : 93.6) Annexin-like protein RJ4 - Fragaria ananassa (Strawberry) & (at5g10230 : 85.5) Encodes a calcium-binding protein annexin (AnnAt7).; annexin 7 (ANNAT7); FUNCTIONS IN: calcium-dependent phospholipid binding, calcium ion binding; INVOLVED IN: response to water deprivation, response to salt stress, response to cold, resp…	1.29922	FALSE	Annexin-like protein RJ4
31.1	cell.organisation	m.138900	(loc_os02g56840.1 : 262.0) no description available & (at2g02230 : 173.0) phloem protein 2-B1 (PP2-B1); CONTAINS InterPro DOMAIN/s: F-box domain, cyclin-like (InterPro:IPR001810), F-box domain, Skp2-like (InterPro:IPR022364); BEST Arabidopsis thaliana protein match is: F-box family protein (TAIR:AT2G02240.1); Has 552 Blast hits to 533 proteins in 37 species: Archae - 0; Bacteria - 0; Metazoa - 0;…	1.33085	FALSE	phloem protein 2-B1 (PP2-B1)
31.1	cell.organisation	m.138904	(loc_os02g56840.1 : 260.0) no description available & (at2g02230 : 166.0) phloem protein 2-B1 (PP2-B1); CONTAINS InterPro DOMAIN/s: F-box domain, cyclin-like (InterPro:IPR001810), F-box domain, Skp2-like (InterPro:IPR022364); BEST Arabidopsis thaliana protein match is: F-box family protein (TAIR:AT2G02240.1); Has 552 Blast hits to 533 proteins in 37 species: Archae - 0; Bacteria - 0; Metazoa - 0;…	1.33472	FALSE	phloem protein 2-B1 (PP2-B1)
31.1	cell.organisation	m.314160	(loc_os09g17329.2 : 245.0) no description available & (at4g03460 : 122.0) Ankyrin repeat family protein; CONTAINS InterPro DOMAIN/s: Ankyrin repeat-containing domain (InterPro:IPR020683), Ankyrin repeat (InterPro:IPR002110); BEST Arabidopsis thaliana protein match is: Ankyrin repeat family protein (TAIR:AT4G03500.1); Has 31827 Blast hits to 15474 proteins in 712 species: Archae - 44; Bacteria - 2…	1.33737	FALSE	Ankyrin repeat family protein
31.1	cell.organisation	m.301366	(loc_os07g25460.1 : 200.0) no description available & (at3g04470 : 160.0) Ankyrin repeat family protein; FUNCTIONS IN: molecular_function unknown; INVOLVED IN: biological_process unknown; LOCATED IN: plasma membrane; EXPRESSED IN: 25 plant structures; EXPRESSED DURING: 15 growth stages; CONTAINS InterPro DOMAIN/s: Ankyrin repeat-containing domain (InterPro:IPR020683), Protein of unknown function …	1.34356	FALSE	Ankyrin repeat family protein
31.1	cell.organisation	m.198435	(loc_os07g47650.1 : 503.0) no description available & (at2g21950 : 191.0) Encodes an SKP1 interacting partner (SKIP6).; SKP1 interacting partner 6 (SKIP6); CONTAINS InterPro DOMAIN/s: Galactose oxidase/kelch, beta-propeller (InterPro:IPR011043), Kelch repeat type 1 (InterPro:IPR006652), Kelch related (InterPro:IPR013089), Kelch-type beta propeller (InterPro:IPR015915); BEST Arabidopsis thaliana p…	1.34711	FALSE	Encodes an SKP1 interacting partner (SKIP6).
31.1	cell.organisation	m.59716	(loc_os02g51750.1 : 539.0) no description available & (at1g35720 : 355.0) Encodes a member of the annexin gene family, a diverse, multigene family of calcium-dependent, membrane-binding proteins. The protein was determined to have peroxidase activity. This activity is thought to be dependent on the presence of post-translational modifications (most likely phosphorylation). The protein was shown t…	1.35181	FALSE	Encodes a member of the annexin gene family, a diverse, multigene family of calcium-dependent, membrane-binding proteins. The protein was determined to have peroxidase activity. This activity is thought to be dependent on the presence of post-translational modifications (most likely phosphorylation). The protein was shown to be present as a mixture of monomer and homodimer. The homodimerization s…
31.1	cell.organisation	m.151850	(loc_os08g05480.1 : 328.0) no description available & (at2g02360 : 149.0) phloem protein 2-B10 (PP2-B10); CONTAINS InterPro DOMAIN/s: F-box domain, cyclin-like (InterPro:IPR001810), F-box domain, Skp2-like (InterPro:IPR022364); BEST Arabidopsis thaliana protein match is: F-box family protein (TAIR:AT2G02240.1); Has 572 Blast hits to 558 proteins in 38 species: Archae - 0; Bacteria - 0; Metazoa - …	1.35587	FALSE	phloem protein 2-B10 (PP2-B10)
31.1	cell.organisation	m.60069	(loc_os02g56750.1 : 322.0) no description available & (at2g02230 : 153.0) phloem protein 2-B1 (PP2-B1); CONTAINS InterPro DOMAIN/s: F-box domain, cyclin-like (InterPro:IPR001810), F-box domain, Skp2-like (InterPro:IPR022364); BEST Arabidopsis thaliana protein match is: F-box family protein (TAIR:AT2G02240.1); Has 552 Blast hits to 533 proteins in 37 species: Archae - 0; Bacteria - 0; Metazoa - 0;…	1.36793	FALSE	phloem protein 2-B1 (PP2-B1)
31.1	cell.organisation	m.152333	(loc_os05g31760.1 : 366.0) no description available & (at2g38760 : 286.0) Annexins are calcium binding proteins that are localized in the cytoplasm. When cytosolic Ca2+ increases, they relocate to the plasma membrane.; annexin 3 (ANNAT3); FUNCTIONS IN: calcium-dependent phospholipid binding, calcium ion binding; INVOLVED IN: response to water deprivation, response to salt stress, response to cold…	1.36888	FALSE	Annexins are calcium binding proteins that are localized in the cytoplasm. When cytosolic Ca2+ increases, they relocate to the plasma membrane.
31.1	cell.organisation	m.160729	(loc_os05g36190.1 : 670.0) no description available & (at1g25280 : 526.0) Member of TLP family; tubby like protein 10 (TLP10); FUNCTIONS IN: phosphoric diester hydrolase activity, sequence-specific DNA binding transcription factor activity; INVOLVED IN: regulation of transcription; LOCATED IN: plasma membrane; EXPRESSED IN: 22 plant structures; EXPRESSED DURING: 13 growth stages; CONTAINS InterPr…	1.37704	FALSE	Member of TLP family
31.1	cell.organisation	m.151852	(loc_os08g05480.1 : 157.0) no description available & (at2g02230 : 102.0) phloem protein 2-B1 (PP2-B1); CONTAINS InterPro DOMAIN/s: F-box domain, cyclin-like (InterPro:IPR001810), F-box domain, Skp2-like (InterPro:IPR022364); BEST Arabidopsis thaliana protein match is: F-box family protein (TAIR:AT2G02240.1); Has 552 Blast hits to 533 proteins in 37 species: Archae - 0; Bacteria - 0; Metazoa - 0;…	1.38861	FALSE	phloem protein 2-B1 (PP2-B1)
31.1	cell.organisation	m.252048	(loc_os12g06520.1 : 288.0) no description available & (at1g43700 : 160.0) Encodes a VirE2-interacting protein. VIP1 mediates nuclear translocation of VirE2 via its amino half, and interacts with histone H2A via it carboxyl half.; VIRE2-interacting protein 1 (VIP1); FUNCTIONS IN: protein binding, sequence-specific DNA binding transcription factor activity; INVOLVED IN: cellular response to sulfate…	1.3978	FALSE	Encodes a VirE2-interacting protein. VIP1 mediates nuclear translocation of VirE2 via its amino half, and interacts with histone H2A via it carboxyl half.
31.1	cell.organisation	m.90026	(q6k439|pap2_orysa : 389.0) Probable plastid-lipid-associated protein 2, chloroplast precursor (Fibrillin-like protein 2) - Oryza sativa (Rice) & (loc_os09g04790.1 : 389.0) no description available & (at4g22240 : 308.0) Plastid-lipid associated protein PAP / fibrillin family protein; FUNCTIONS IN: structural molecule activity; INVOLVED IN: biological_process unknown; LOCATED IN: thylakoid, thylak…	1.41002	FALSE	Probable plastid-lipid-associated protein 2, chloroplast precursor (Fibrillin-like protein 2)
31.1	cell.organisation	m.185388	(loc_os01g39890.1 : 275.0) no description available & (at3g25690 : 96.3) actin binding protein required for normal chloroplast positioning; CHLOROPLAST UNUSUAL POSITIONING 1 (CHUP1); BEST Arabidopsis thaliana protein match is: Tetratricopeptide repeat (TPR)-like superfamily protein (TAIR:AT4G18570.1). & (reliability: 182.6) & (original description: g.185388 ORF g.185388 m.185388 type:complete len…	1.41327	FALSE	actin binding protein required for normal chloroplast positioning
31.1	cell.organisation	m.41541	(loc_os02g44220.1 : 311.0) no description available & (at3g03490 : 223.0) Encodes one of two PEX19 peroxin isoforms. It is predominantly cytosolic and forms dimers.; peroxin 19-1 (PEX19-1); CONTAINS InterPro DOMAIN/s: Pex19 protein (InterPro:IPR006708); BEST Arabidopsis thaliana protein match is: peroxin 19-2 (TAIR:AT5G17550.1); Has 637 Blast hits to 625 proteins in 250 species: Archae - 3; Bacte…	1.41813	FALSE	Encodes one of two PEX19 peroxin isoforms. It is predominantly cytosolic and forms dimers.
31.1	cell.organisation	m.143124	(loc_os08g01290.6 : 601.0) no description available & (at1g25280 : 456.0) Member of TLP family; tubby like protein 10 (TLP10); FUNCTIONS IN: phosphoric diester hydrolase activity, sequence-specific DNA binding transcription factor activity; INVOLVED IN: regulation of transcription; LOCATED IN: plasma membrane; EXPRESSED IN: 22 plant structures; EXPRESSED DURING: 13 growth stages; CONTAINS InterPr…	1.42315	FALSE	Member of TLP family
31.1	cell.organisation	m.204099	(loc_os02g16909.2 : 152.0) no description available & (at1g52240 : 136.0) Encodes a member of KPP-like gene family, homolog of KPP (kinase partner protein) gene in tomato. Also a member of the RopGEF (guanine nucleotide exchange factor) family, containing the novel PRONE domain (plant-specific Rop nucleotide exchanger), which is exclusively active towards members of the Rop subfamily .; RHO guany…	1.46529	FALSE	Encodes a member of KPP-like gene family, homolog of KPP (kinase partner protein) gene in tomato. Also a member of the RopGEF (guanine nucleotide exchange factor) family, containing the novel PRONE domain (plant-specific Rop nucleotide exchanger), which is exclusively active towards members of the Rop subfamily .
31.1	cell.organisation	m.83716	(loc_os02g45320.1 : 476.0) no description available & (at3g61060 : 326.0) phloem protein 2-A13 (PP2-A13); CONTAINS InterPro DOMAIN/s: F-box domain, cyclin-like (InterPro:IPR001810), F-box domain, Skp2-like (InterPro:IPR022364); BEST Arabidopsis thaliana protein match is: phloem protein 2-A12 (TAIR:AT1G12710.1); Has 35333 Blast hits to 34131 proteins in 2444 species: Archae - 798; Bacteria - 22429…	1.4949	FALSE	phloem protein 2-A13 (PP2-A13)
31.1	cell.organisation	m.46518	(loc_os05g43850.1 : 144.0) no description available & (at1g53320 : 85.9) Member of TLP family; tubby like protein 7 (TLP7); CONTAINS InterPro DOMAIN/s: Tubby, C-terminal, conserved site (InterPro:IPR018066), Tubby, C-terminal (InterPro:IPR000007); BEST Arabidopsis thaliana protein match is: tubby like protein 3 (TAIR:AT2G47900.2); Has 954 Blast hits to 946 proteins in 118 species: Archae - 0; Bac…	1.50169	FALSE	Member of TLP family
31.1	cell.organisation	m.119843	(loc_os01g64700.2 : 636.0) no description available & (at1g25280 : 497.0) Member of TLP family; tubby like protein 10 (TLP10); FUNCTIONS IN: phosphoric diester hydrolase activity, sequence-specific DNA binding transcription factor activity; INVOLVED IN: regulation of transcription; LOCATED IN: plasma membrane; EXPRESSED IN: 22 plant structures; EXPRESSED DURING: 13 growth stages; CONTAINS InterPr…	1.53513	FALSE	Member of TLP family
31.1	cell.organisation	m.226135	(loc_os04g41280.1 : 1103.0) no description available & (at5g14230 : 712.0) CONTAINS InterPro DOMAIN/s: Ankyrin repeat-containing domain (InterPro:IPR020683), Ankyrin repeat (InterPro:IPR002110); BEST Arabidopsis thaliana protein match is: XB3 ortholog 2 in Arabidopsis thaliana (TAIR:AT5G57740.1); Has 66374 Blast hits to 25358 proteins in 1201 species: Archae - 121; Bacteria - 8133; Metazoa - 2953…	1.56902	FALSE	CONTAINS InterPro DOMAIN/s: Ankyrin repeat-containing domain (InterPro:IPR020683), Ankyrin repeat (InterPro:IPR002110)
31.1	cell.organisation	m.11220	(loc_os01g08000.2 : 160.0) no description available & (at3g04710 : 103.0) ankyrin repeat family protein; FUNCTIONS IN: binding; INVOLVED IN: biological_process unknown; LOCATED IN: cellular_component unknown; EXPRESSED IN: 22 plant structures; EXPRESSED DURING: 14 growth stages; CONTAINS InterPro DOMAIN/s: Protein of unknown function DUF1685 (InterPro:IPR012881), Tetratricopeptide-like helical (I…	1.56995	FALSE	ankyrin repeat family protein
31.1	cell.organisation	m.252058	(loc_os12g06520.1 : 251.0) no description available & (at1g43700 : 157.0) Encodes a VirE2-interacting protein. VIP1 mediates nuclear translocation of VirE2 via its amino half, and interacts with histone H2A via it carboxyl half.; VIRE2-interacting protein 1 (VIP1); FUNCTIONS IN: protein binding, sequence-specific DNA binding transcription factor activity; INVOLVED IN: cellular response to sulfate…	1.57069	FALSE	Encodes a VirE2-interacting protein. VIP1 mediates nuclear translocation of VirE2 via its amino half, and interacts with histone H2A via it carboxyl half.
31.1	cell.organisation	m.27771	(loc_os04g38880.1 : 175.0) no description available & (at1g23220 : 139.0) Dynein light chain type 1 family protein; FUNCTIONS IN: microtubule motor activity; INVOLVED IN: microtubule-based process; LOCATED IN: microtubule associated complex; EXPRESSED IN: 23 plant structures; EXPRESSED DURING: 13 growth stages; CONTAINS InterPro DOMAIN/s: Dynein light chain, type 1/2 (InterPro:IPR001372); BEST Ar…	1.57844	FALSE	Dynein light chain type 1 family protein
31.1	cell.organisation	m.174300	(loc_os05g31760.1 : 478.0) no description available & (at2g38760 : 248.0) Annexins are calcium binding proteins that are localized in the cytoplasm. When cytosolic Ca2+ increases, they relocate to the plasma membrane.; annexin 3 (ANNAT3); FUNCTIONS IN: calcium-dependent phospholipid binding, calcium ion binding; INVOLVED IN: response to water deprivation, response to salt stress, response to cold…	1.58938	FALSE	Annexins are calcium binding proteins that are localized in the cytoplasm. When cytosolic Ca2+ increases, they relocate to the plasma membrane.
31.1	cell.organisation	m.38160	(loc_os07g32790.1 : 262.0) no description available & (at1g62050 : 157.0) Ankyrin repeat family protein; FUNCTIONS IN: molecular_function unknown; INVOLVED IN: biological_process unknown; LOCATED IN: apoplast; EXPRESSED IN: 6 plant structures; EXPRESSED DURING: F mature embryo stage, petal differentiation and expansion stage, E expanded cotyledon stage, D bilateral stage; CONTAINS InterPro DOMAIN…	1.59281	FALSE	Ankyrin repeat family protein
31.1	cell.organisation	m.249604	(loc_os03g02590.4 : 377.0) no description available & (at1g01820 : 309.0) member of the peroxin11 (PEX11) gene family, integral to peroxisome membrane, controls peroxisome proliferation.; peroxin 11c (PEX11C); CONTAINS InterPro DOMAIN/s: Peroxisomal biogenesis factor 11 (InterPro:IPR008733); BEST Arabidopsis thaliana protein match is: peroxin 11D (TAIR:AT2G45740.3); Has 289 Blast hits to 289 prot…	1.62503	FALSE	member of the peroxin11 (PEX11) gene family, integral to peroxisome membrane, controls peroxisome proliferation.
31.1	cell.organisation	m.43105	(loc_os03g42710.1 : 137.0) no description available & (at3g18950 : 100.0) Transducin/WD40 repeat-like superfamily protein; CONTAINS InterPro DOMAIN/s: WD40 repeat 2 (InterPro:IPR019782), WD40 repeat-like-containing domain (InterPro:IPR011046), WD40-repeat-containing domain (InterPro:IPR017986), WD40/YVTN repeat-like-containing domain (InterPro:IPR015943), WD40 repeat (InterPro:IPR001680), WD40 re…	1.6281	FALSE	Transducin/WD40 repeat-like superfamily protein
31.1	cell.organisation	m.29968	(loc_os06g11800.1 : 260.0) no description available & (at1g35720 : 197.0) Encodes a member of the annexin gene family, a diverse, multigene family of calcium-dependent, membrane-binding proteins. The protein was determined to have peroxidase activity. This activity is thought to be dependent on the presence of post-translational modifications (most likely phosphorylation). The protein was shown t…	1.65067	FALSE	Encodes a member of the annexin gene family, a diverse, multigene family of calcium-dependent, membrane-binding proteins. The protein was determined to have peroxidase activity. This activity is thought to be dependent on the presence of post-translational modifications (most likely phosphorylation). The protein was shown to be present as a mixture of monomer and homodimer. The homodimerization s…
31.1	cell.organisation	m.158254	(loc_os04g38880.1 : 146.0) no description available & (at1g23220 : 122.0) Dynein light chain type 1 family protein; FUNCTIONS IN: microtubule motor activity; INVOLVED IN: microtubule-based process; LOCATED IN: microtubule associated complex; EXPRESSED IN: 23 plant structures; EXPRESSED DURING: 13 growth stages; CONTAINS InterPro DOMAIN/s: Dynein light chain, type 1/2 (InterPro:IPR001372); BEST Ar…	1.67614	FALSE	Dynein light chain type 1 family protein
31.1	cell.organisation	m.182388	(loc_os12g38460.1 : 1434.0) no description available & (at3g28880 : 212.0) Ankyrin repeat family protein; CONTAINS InterPro DOMAIN/s: Ankyrin repeat-containing domain (InterPro:IPR020683), Ankyrin repeat (InterPro:IPR002110); BEST Arabidopsis thaliana protein match is: Ankyrin repeat family protein (TAIR:AT2G03430.1); Has 30201 Blast hits to 17322 proteins in 780 species: Archae - 12; Bacteria - …	1.72603	FALSE	Ankyrin repeat family protein
31.1	cell.organisation	m.138876	(loc_os02g56840.1 : 303.0) no description available & (at2g02230 : 171.0) phloem protein 2-B1 (PP2-B1); CONTAINS InterPro DOMAIN/s: F-box domain, cyclin-like (InterPro:IPR001810), F-box domain, Skp2-like (InterPro:IPR022364); BEST Arabidopsis thaliana protein match is: F-box family protein (TAIR:AT2G02240.1); Has 552 Blast hits to 533 proteins in 37 species: Archae - 0; Bacteria - 0; Metazoa - 0;…	1.73569	FALSE	phloem protein 2-B1 (PP2-B1)
31.1	cell.organisation	m.113167	(loc_os04g45580.1 : 191.0) no description available & (at2g21300 : 113.0) ATP binding microtubule motor family protein; FUNCTIONS IN: microtubule motor activity, ATP binding; INVOLVED IN: microtubule-based movement; LOCATED IN: plasma membrane; EXPRESSED IN: 22 plant structures; EXPRESSED DURING: 11 growth stages; CONTAINS InterPro DOMAIN/s: Protein of unknown function DUF3490 (InterPro:IPR021881…	1.844	FALSE	ATP binding microtubule motor family protein
31.1	cell.organisation	m.102274	(loc_os03g55330.1 : 537.0) no description available & (at5g65860 : 409.0) ankyrin repeat family protein; FUNCTIONS IN: methyltransferase activity; INVOLVED IN: metabolic process; EXPRESSED IN: 21 plant structures; EXPRESSED DURING: 13 growth stages; CONTAINS InterPro DOMAIN/s: Ankyrin repeat-containing domain (InterPro:IPR020683), Arginine N-methyltransferase 2 (InterPro:IPR017408), Methyltransfe…	1.84859	FALSE	ankyrin repeat family protein
31.1	cell.organisation	m.13140	(loc_os07g09520.1 : 974.0) no description available & (at1g74790 : 681.0) catalytics; FUNCTIONS IN: catalytic activity; INVOLVED IN: biological_process unknown; LOCATED IN: anchored to plasma membrane, plasma membrane, anchored to membrane; EXPRESSED IN: 23 plant structures; EXPRESSED DURING: 13 growth stages; CONTAINS InterPro DOMAIN/s: Soluble quinoprotein glucose/sorbosone dehydrogenase (Inter…	1.87522	FALSE	catalytics
31.1	cell.organisation	m.170643	(loc_os11g24780.1 : 775.0) no description available & (at1g03670 : 181.0) ankyrin repeat family protein; CONTAINS InterPro DOMAIN/s: Ankyrin repeat-containing domain (InterPro:IPR020683), Ankyrin repeat (InterPro:IPR002110); BEST Arabidopsis thaliana protein match is: Ankyrin repeat family protein (TAIR:AT4G03500.1); Has 38664 Blast hits to 17395 proteins in 690 species: Archae - 39; Bacteria - 2…	1.89151	FALSE	ankyrin repeat family protein
31.1	cell.organisation	m.115584	(loc_os11g38260.1 : 305.0) no description available & (at3g23400 : 248.0) fibrillin 4 (FIB4); FUNCTIONS IN: structural molecule activity; LOCATED IN: in 8 components; EXPRESSED IN: 24 plant structures; EXPRESSED DURING: 14 growth stages; CONTAINS InterPro DOMAIN/s: Plastid lipid-associated protein/fibrillin (InterPro:IPR006843); BEST Arabidopsis thaliana protein match is: Plastid-lipid associated…	1.91633	FALSE	fibrillin 4 (FIB4)
31.1	cell.organisation	m.98621	(loc_os07g32790.1 : 451.0) no description available & (at1g62050 : 151.0) Ankyrin repeat family protein; FUNCTIONS IN: molecular_function unknown; INVOLVED IN: biological_process unknown; LOCATED IN: apoplast; EXPRESSED IN: 6 plant structures; EXPRESSED DURING: F mature embryo stage, petal differentiation and expansion stage, E expanded cotyledon stage, D bilateral stage; CONTAINS InterPro DOMAIN…	1.92571	FALSE	Ankyrin repeat family protein
31.1	cell.organisation	m.298673	(loc_os02g01240.1 : 295.0) no description available & (at5g61230 : 208.0) Ankyrin repeat family protein; CONTAINS InterPro DOMAIN/s: Ankyrin repeat-containing domain (InterPro:IPR020683), Ankyrin repeat (InterPro:IPR002110); BEST Arabidopsis thaliana protein match is: Ankyrin repeat family protein (TAIR:AT5G07840.1); Has 1807 Blast hits to 1807 proteins in 277 species: Archae - 0; Bacteria - 0; M…	1.92927	FALSE	Ankyrin repeat family protein
31.1	cell.organisation	m.131268	(loc_os03g42710.1 : 229.0) no description available & (at4g34380 : 174.0) Transducin/WD40 repeat-like superfamily protein; CONTAINS InterPro DOMAIN/s: WD40 repeat 2 (InterPro:IPR019782), WD40 repeat-like-containing domain (InterPro:IPR011046), WD40-repeat-containing domain (InterPro:IPR017986), WD40/YVTN repeat-like-containing domain (InterPro:IPR015943), WD40 repeat (InterPro:IPR001680), WD40 re…	1.96244	FALSE	Transducin/WD40 repeat-like superfamily protein
31.1	cell.organisation	m.103623	(loc_os07g47400.1 : 153.0) no description available & (chl4|525221 : 152.0) no description available & (q9fpq6|gp1_chlre : 148.0) Vegetative cell wall protein gp1 precursor (Hydroxyproline-rich glycoprotein 1) - Chlamydomonas reinhardtii & (at5g07740 : 120.0) actin binding; FUNCTIONS IN: actin binding; INVOLVED IN: cellular component organization, actin cytoskeleton organization; EXPRESSED IN: sh…	1.97909	FALSE	Vegetative cell wall protein gp1 precursor (Hydroxyproline-rich glycoprotein 1)
31.1	cell.organisation	m.62681	(q9fud1|profa_orysa : 244.0) Profilin-A - Oryza sativa (Rice) & (loc_os10g17680.1 : 244.0) no description available & (at2g19770 : 225.0) Encodes profilin 5, originally named profilin 4 (PRO4/PFN4). Low-molecular weight, actin monomer-binding protein that regulates the organization of actin cytoskeleton. Pollen-specific plant profilin present predominantly in mature pollen and growing pollen tube…	2.01988	TRUE	Profilin-A
31.1	cell.organisation	m.15884	(loc_os06g05880.1 : 246.0) no description available & (p52184|prof1_horvu : 241.0) Profilin-1 - Hordeum vulgare (Barley) & (at2g19770 : 213.0) Encodes profilin 5, originally named profilin 4 (PRO4/PFN4). Low-molecular weight, actin monomer-binding protein that regulates the organization of actin cytoskeleton. Pollen-specific plant profilin present predominantly in mature pollen and growing pollen…	2.07265	TRUE	Profilin-1
31.1	cell.organisation	m.304616	(loc_os07g09530.1 : 707.0) no description available & (at4g03460 : 195.0) Ankyrin repeat family protein; CONTAINS InterPro DOMAIN/s: Ankyrin repeat-containing domain (InterPro:IPR020683), Ankyrin repeat (InterPro:IPR002110); BEST Arabidopsis thaliana protein match is: Ankyrin repeat family protein (TAIR:AT4G03500.1); Has 31827 Blast hits to 15474 proteins in 712 species: Archae - 44; Bacteria - 2…	2.08027	TRUE	Ankyrin repeat family protein
31.1	cell.organisation	m.316855	(loc_os03g42350.1 : 162.0) no description available & (at3g04710 : 108.0) ankyrin repeat family protein; FUNCTIONS IN: binding; INVOLVED IN: biological_process unknown; LOCATED IN: cellular_component unknown; EXPRESSED IN: 22 plant structures; EXPRESSED DURING: 14 growth stages; CONTAINS InterPro DOMAIN/s: Protein of unknown function DUF1685 (InterPro:IPR012881), Tetratricopeptide-like helical (I…	2.09327	FALSE	ankyrin repeat family protein
31.1	cell.organisation	m.197781	(loc_os03g17250.1 : 733.0) no description available & (at1g07710 : 546.0) Ankyrin repeat family protein; CONTAINS InterPro DOMAIN/s: Ankyrin repeat-containing domain (InterPro:IPR020683), Ankyrin repeat (InterPro:IPR002110); BEST Arabidopsis thaliana protein match is: ankyrin repeat family protein (TAIR:AT5G60070.1); Has 71061 Blast hits to 30444 proteins in 1217 species: Archae - 72; Bacteria - …	2.13455	TRUE	Ankyrin repeat family protein
31.1	cell.organisation	m.10224	(loc_os02g49550.1 : 195.0) no description available & (at3g02340 : 99.4) RING/U-box superfamily protein; FUNCTIONS IN: zinc ion binding; EXPRESSED IN: 24 plant structures; EXPRESSED DURING: 15 growth stages; CONTAINS InterPro DOMAIN/s: Zinc finger, RING-type (InterPro:IPR001841); BEST Arabidopsis thaliana protein match is: RING/U-box superfamily protein (TAIR:AT5G15820.1); Has 9104 Blast hits to …	2.17476	TRUE	RING/U-box superfamily protein
31.1	cell.organisation	m.65558	(loc_os03g02550.1 : 434.0) no description available & (at3g61060 : 312.0) phloem protein 2-A13 (PP2-A13); CONTAINS InterPro DOMAIN/s: F-box domain, cyclin-like (InterPro:IPR001810), F-box domain, Skp2-like (InterPro:IPR022364); BEST Arabidopsis thaliana protein match is: phloem protein 2-A12 (TAIR:AT1G12710.1); Has 35333 Blast hits to 34131 proteins in 2444 species: Archae - 798; Bacteria - 22429…	2.3111	TRUE	phloem protein 2-A13 (PP2-A13)
31.1	cell.organisation	m.160731	(loc_os05g36190.1 : 230.0) no description available & (at1g25280 : 187.0) Member of TLP family; tubby like protein 10 (TLP10); FUNCTIONS IN: phosphoric diester hydrolase activity, sequence-specific DNA binding transcription factor activity; INVOLVED IN: regulation of transcription; LOCATED IN: plasma membrane; EXPRESSED IN: 22 plant structures; EXPRESSED DURING: 13 growth stages; CONTAINS InterPr…	2.33454	TRUE	Member of TLP family
31.1	cell.organisation	m.287580	(loc_os02g50570.1 : 749.0) no description available & (at1g70140 : 412.0) Encodes a group I formin. Binds to F-actin barbed ends. Has severing actin filaments activity. Binds profilin. Involved in the initiation and tip growth of root hairs through regulation of actin cytoskeleton.; formin 8 (FH8); FUNCTIONS IN: actin binding, profilin binding, actin filament binding; INVOLVED IN: actin nucleatio…	2.35396	TRUE	Encodes a group I formin. Binds to F-actin barbed ends. Has severing actin filaments activity. Binds profilin. Involved in the initiation and tip growth of root hairs through regulation of actin cytoskeleton.
31.1	cell.organisation	m.138866	(loc_os02g56840.1 : 276.0) no description available & (at2g02230 : 159.0) phloem protein 2-B1 (PP2-B1); CONTAINS InterPro DOMAIN/s: F-box domain, cyclin-like (InterPro:IPR001810), F-box domain, Skp2-like (InterPro:IPR022364); BEST Arabidopsis thaliana protein match is: F-box family protein (TAIR:AT2G02240.1); Has 552 Blast hits to 533 proteins in 37 species: Archae - 0; Bacteria - 0; Metazoa - 0;…	2.39382	TRUE	phloem protein 2-B1 (PP2-B1)
31.1	cell.organisation	m.25039	(loc_os04g59130.1 : 133.0) no description available & (at1g25280 : 122.0) Member of TLP family; tubby like protein 10 (TLP10); FUNCTIONS IN: phosphoric diester hydrolase activity, sequence-specific DNA binding transcription factor activity; INVOLVED IN: regulation of transcription; LOCATED IN: plasma membrane; EXPRESSED IN: 22 plant structures; EXPRESSED DURING: 13 growth stages; CONTAINS InterPr…	2.411	TRUE	Member of TLP family
31.1	cell.organisation	m.6669	(loc_os06g03800.1 : 427.0) no description available & (at5g07270 : 308.0) XB3 ortholog 3 in Arabidopsis thaliana (XBAT33); FUNCTIONS IN: ubiquitin-protein ligase activity; INVOLVED IN: N-terminal protein myristoylation; EXPRESSED IN: 23 plant structures; EXPRESSED DURING: 15 growth stages; CONTAINS InterPro DOMAIN/s: Zinc finger, RING-type, conserved site (InterPro:IPR017907), Zinc finger, RING-t…	2.50764	TRUE	XB3 ortholog 3 in Arabidopsis thaliana (XBAT33)
31.1	cell.organisation	m.102276	(loc_os03g55330.1 : 273.0) no description available & (at5g65860 : 229.0) ankyrin repeat family protein; FUNCTIONS IN: methyltransferase activity; INVOLVED IN: metabolic process; EXPRESSED IN: 21 plant structures; EXPRESSED DURING: 13 growth stages; CONTAINS InterPro DOMAIN/s: Ankyrin repeat-containing domain (InterPro:IPR020683), Arginine N-methyltransferase 2 (InterPro:IPR017408), Methyltransfe…	2.55457	TRUE	ankyrin repeat family protein
31.1	cell.organisation	m.287581	(loc_os02g50570.1 : 249.0) no description available & (at1g24150 : 147.0) Encodes a group I formin. Localized to cell junctions. Polymerizes actin. Binds profilin.; formin homologue 4 (FH4); FUNCTIONS IN: actin binding, protein binding; INVOLVED IN: actin filament polymerization; LOCATED IN: cell-cell junction, plasma membrane; EXPRESSED IN: 19 plant structures; EXPRESSED DURING: 13 growth stages…	2.58429	TRUE	Encodes a group I formin. Localized to cell junctions. Polymerizes actin. Binds profilin.
31.1	cell.organisation	m.181507	(loc_os03g42350.1 : 159.0) no description available & (at3g04710 : 101.0) ankyrin repeat family protein; FUNCTIONS IN: binding; INVOLVED IN: biological_process unknown; LOCATED IN: cellular_component unknown; EXPRESSED IN: 22 plant structures; EXPRESSED DURING: 14 growth stages; CONTAINS InterPro DOMAIN/s: Protein of unknown function DUF1685 (InterPro:IPR012881), Tetratricopeptide-like helical (I…	2.79103	FALSE	ankyrin repeat family protein
31.1	cell.organisation	m.86943	(loc_os05g31750.1 : 485.0) no description available & (at2g38750 : 234.0) Annexins are a family of calcium dependent membrane binding proteins though to be involved in Golgi mediated secretion. This is one of four annexins identified in Arabidopsis.; annexin 4 (ANNAT4); FUNCTIONS IN: calcium-dependent phospholipid binding, calcium ion binding; INVOLVED IN: in 6 processes; LOCATED IN: cell surface…	2.83696	TRUE	Annexins are a family of calcium dependent membrane binding proteins though to be involved in Golgi mediated secretion. This is one of four annexins identified in Arabidopsis.
31.1	cell.organisation	m.10220	(loc_os02g49550.1 : 195.0) no description available & (at3g02340 : 99.4) RING/U-box superfamily protein; FUNCTIONS IN: zinc ion binding; EXPRESSED IN: 24 plant structures; EXPRESSED DURING: 15 growth stages; CONTAINS InterPro DOMAIN/s: Zinc finger, RING-type (InterPro:IPR001841); BEST Arabidopsis thaliana protein match is: RING/U-box superfamily protein (TAIR:AT5G15820.1); Has 9104 Blast hits to …	2.88581	TRUE	RING/U-box superfamily protein
31.1	cell.organisation	m.312814	(loc_os09g15370.1 : 450.0) no description available & (at4g03460 : 120.0) Ankyrin repeat family protein; CONTAINS InterPro DOMAIN/s: Ankyrin repeat-containing domain (InterPro:IPR020683), Ankyrin repeat (InterPro:IPR002110); BEST Arabidopsis thaliana protein match is: Ankyrin repeat family protein (TAIR:AT4G03500.1); Has 31827 Blast hits to 15474 proteins in 712 species: Archae - 44; Bacteria - 2…	2.93058	TRUE	Ankyrin repeat family protein
31.1	cell.organisation	m.57899	(loc_os08g38060.1 : 257.0) no description available & (at3g19950 : 105.0) RING/U-box superfamily protein; FUNCTIONS IN: zinc ion binding; EXPRESSED IN: 24 plant structures; EXPRESSED DURING: 15 growth stages; CONTAINS InterPro DOMAIN/s: Zinc finger, RING-type (InterPro:IPR001841), Zinc finger, C3HC4 RING-type (InterPro:IPR018957); BEST Arabidopsis thaliana protein match is: RING/U-box superfamily…	3.04128	TRUE	RING/U-box superfamily protein
31.1	cell.organisation	m.106721	(loc_os09g23160.1 : 501.0) no description available & (at1g68090 : 325.0) Encodes a calcium-binding protein annexin (AnnAt5).; annexin 5 (ANN5); FUNCTIONS IN: calcium-dependent phospholipid binding, calcium ion binding; INVOLVED IN: response to red or far red light, response to water deprivation, response to salt stress, response to cold, response to heat; LOCATED IN: cellular_component unknown; …	3.05587	TRUE	Encodes a calcium-binding protein annexin (AnnAt5).
31.1	cell.organisation	m.68143	(loc_os01g15260.1 : 178.0) no description available & (at4g15930 : 144.0) Dynein light chain type 1 family protein; FUNCTIONS IN: microtubule motor activity; INVOLVED IN: microtubule-based process; LOCATED IN: microtubule associated complex; EXPRESSED IN: 23 plant structures; EXPRESSED DURING: 13 growth stages; CONTAINS InterPro DOMAIN/s: Dynein light chain, type 1/2, conserved site (InterPro:IPR…	3.1045	TRUE	Dynein light chain type 1 family protein
31.1	cell.organisation	m.106719	(loc_os09g23160.1 : 349.0) no description available & (at1g68090 : 204.0) Encodes a calcium-binding protein annexin (AnnAt5).; annexin 5 (ANN5); FUNCTIONS IN: calcium-dependent phospholipid binding, calcium ion binding; INVOLVED IN: response to red or far red light, response to water deprivation, response to salt stress, response to cold, response to heat; LOCATED IN: cellular_component unknown; …	3.14842	TRUE	Encodes a calcium-binding protein annexin (AnnAt5).
31.1	cell.organisation	m.214404	(loc_os12g40260.1 : 563.0) no description available & (at3g18950 : 350.0) Transducin/WD40 repeat-like superfamily protein; CONTAINS InterPro DOMAIN/s: WD40 repeat 2 (InterPro:IPR019782), WD40 repeat-like-containing domain (InterPro:IPR011046), WD40-repeat-containing domain (InterPro:IPR017986), WD40/YVTN repeat-like-containing domain (InterPro:IPR015943), WD40 repeat (InterPro:IPR001680), WD40 re…	3.19548	TRUE	Transducin/WD40 repeat-like superfamily protein
31.1	cell.organisation	m.214740	(loc_os03g17240.1 : 202.0) no description available & (at3g12360 : 99.8) Encodes a protein with an ankyrin motif and transmembrane domains that is involved in salt tolerance. Expressed throughout the plant and localized to the plasma membrane. Loss of function mutations show an increased tolerance to salt based on assaying seedling growth in the presence of salt. In the mutants, induction of gene…	3.31785	TRUE	Encodes a protein with an ankyrin motif and transmembrane domains that is involved in salt tolerance. Expressed throughout the plant and localized to the plasma membrane. Loss of function mutations show an increased tolerance to salt based on assaying seedling growth in the presence of salt. In the mutants, induction of genes required for production of reactive oxygen species is reduced suggestin…
31.1	cell.organisation	m.124499	(loc_os06g42700.1 : 290.0) no description available & (at5g08139 : 101.0) RING/U-box superfamily protein; FUNCTIONS IN: zinc ion binding; INVOLVED IN: biological_process unknown; LOCATED IN: cellular_component unknown; EXPRESSED IN: 23 plant structures; EXPRESSED DURING: 13 growth stages; CONTAINS InterPro DOMAIN/s: Zinc finger, RING-type (InterPro:IPR001841), Zinc finger, C3HC4 RING-type (InterP…	3.5809	TRUE	RING/U-box superfamily protein
31.1	cell.organisation	m.170466	(loc_os03g16780.1 : 218.0) no description available & (at2g28840 : 115.0) XB3 ortholog 1 in Arabidopsis thaliana (XBAT31); FUNCTIONS IN: zinc ion binding; LOCATED IN: endomembrane system; EXPRESSED IN: 24 plant structures; EXPRESSED DURING: 15 growth stages; CONTAINS InterPro DOMAIN/s: Zinc finger, RING-type (InterPro:IPR001841), Ankyrin repeat-containing domain (InterPro:IPR020683), Ankyrin repe…	3.62683	TRUE	XB3 ortholog 1 in Arabidopsis thaliana (XBAT31)
31.1	cell.organisation	m.309147	(loc_os02g56840.1 : 146.0) no description available & (at1g09155 : 86.7) phloem protein 2-B15 (PP2-B15); FUNCTIONS IN: carbohydrate binding; LOCATED IN: endomembrane system; EXPRESSED IN: 6 plant structures; EXPRESSED DURING: 4 anthesis, C globular stage, petal differentiation and expansion stage; BEST Arabidopsis thaliana protein match is: phloem protein 2-B13 (TAIR:AT1G56240.1); Has 535 Blast h…	4.18654	FALSE	phloem protein 2-B15 (PP2-B15)
31.1	cell.organisation	m.65650	(loc_os03g60580.1 : 175.0) no description available & (at5g59880 : 139.0) Encodes actin depolymerizing factor 3 (ADF3).; actin depolymerizing factor 3 (ADF3); FUNCTIONS IN: actin binding; INVOLVED IN: response to oxidative stress, response to cadmium ion; LOCATED IN: mitochondrion, intracellular, chloroplast, plasma membrane; EXPRESSED IN: 23 plant structures; EXPRESSED DURING: 14 growth stages; …	5.29369	TRUE	Encodes actin depolymerizing factor 3 (ADF3).
31.1	cell.organisation	m.14197	(loc_os08g05480.1 : 204.0) no description available & (at2g02340 : 115.0) phloem protein 2-B8 (PP2-B8); CONTAINS InterPro DOMAIN/s: F-box domain, cyclin-like (InterPro:IPR001810), F-box domain, Skp2-like (InterPro:IPR022364); BEST Arabidopsis thaliana protein match is: phloem protein 2-B7 (TAIR:AT2G02320.1); Has 560 Blast hits to 546 proteins in 38 species: Archae - 0; Bacteria - 0; Metazoa - 0; …	5.79675	TRUE	phloem protein 2-B8 (PP2-B8)
31.1	cell.organisation	m.211208	(loc_os11g08050.1 : 363.0) no description available & (at1g03670 : 163.0) ankyrin repeat family protein; CONTAINS InterPro DOMAIN/s: Ankyrin repeat-containing domain (InterPro:IPR020683), Ankyrin repeat (InterPro:IPR002110); BEST Arabidopsis thaliana protein match is: Ankyrin repeat family protein (TAIR:AT4G03500.1); Has 38664 Blast hits to 17395 proteins in 690 species: Archae - 39; Bacteria - 2…	6.27981	FALSE	ankyrin repeat family protein
Actin
31.1.1.1.3	cell.organisation.cytoskeleton.actin.actin binding	m.7119	(loc_os04g51440.2 : 209.0) no description available & (at4g30160 : 183.0) Arabidopsis thaliana VILLIN4; villin 4 (VLN4); FUNCTIONS IN: actin binding; INVOLVED IN: cytoskeleton organization; LOCATED IN: cellular_component unknown; EXPRESSED IN: 23 plant structures; EXPRESSED DURING: 13 growth stages; CONTAINS InterPro DOMAIN/s: Gelsolin (InterPro:IPR007122), Villin headpiece (InterPro:IPR003128), …	-4.09475	TRUE	Arabidopsis thaliana VILLIN4
31.1.1.1.3	cell.organisation.cytoskeleton.actin.actin binding	m.173637	(loc_os04g51440.2 : 679.0) no description available & (at4g30160 : 508.0) Arabidopsis thaliana VILLIN4; villin 4 (VLN4); FUNCTIONS IN: actin binding; INVOLVED IN: cytoskeleton organization; LOCATED IN: cellular_component unknown; EXPRESSED IN: 23 plant structures; EXPRESSED DURING: 13 growth stages; CONTAINS InterPro DOMAIN/s: Gelsolin (InterPro:IPR007122), Villin headpiece (InterPro:IPR003128), …	-3.59087	TRUE	Arabidopsis thaliana VILLIN4
31.1.1.1.1	cell.organisation.cytoskeleton.actin.Actin	m.183064	(at5g09810 : 322.0) Member of Actin gene family.Mutants are defective in germination and root growth.; actin 7 (ACT7); FUNCTIONS IN: protein binding, structural constituent of cytoskeleton; INVOLVED IN: in 9 processes; LOCATED IN: mitochondrion, nucleolus, cell wall, cytoskeleton, plasma membrane; EXPRESSED IN: 29 plant structures; EXPRESSED DURING: 14 growth stages; CONTAINS InterPro DOMAIN/s: A…	-2.89599	TRUE	Member of Actin gene family.Mutants are defective in germination and root growth.
31.1.1.1.3	cell.organisation.cytoskeleton.actin.actin binding	m.120453	(loc_os03g24220.1 : 1464.0) no description available & (at2g41740 : 1187.0) Encodes a protein with high homology to animal villin.; villin 2 (VLN2); FUNCTIONS IN: actin binding, protein binding; INVOLVED IN: cytoskeleton organization; LOCATED IN: cellular_component unknown; EXPRESSED IN: 24 plant structures; EXPRESSED DURING: 15 growth stages; CONTAINS InterPro DOMAIN/s: Gelsolin (InterPro:IPR007…	-2.70244	TRUE	Encodes a protein with high homology to animal villin.
31.1.1.1.3	cell.organisation.cytoskeleton.actin.actin binding	m.299971	(loc_os08g14230.1 : 1561.0) no description available & (at4g30160 : 1252.0) Arabidopsis thaliana VILLIN4; villin 4 (VLN4); FUNCTIONS IN: actin binding; INVOLVED IN: cytoskeleton organization; LOCATED IN: cellular_component unknown; EXPRESSED IN: 23 plant structures; EXPRESSED DURING: 13 growth stages; CONTAINS InterPro DOMAIN/s: Gelsolin (InterPro:IPR007122), Villin headpiece (InterPro:IPR003128)…	-2.69265	TRUE	Arabidopsis thaliana VILLIN4
31.1.1.1.1	cell.organisation.cytoskeleton.actin.Actin	m.9392	(loc_os05g36290.2 : 276.0) no description available & (p17300|act7_orysa : 275.0) Actin-7 - Oryza sativa (Rice) & (at5g09810 : 267.0) Member of Actin gene family.Mutants are defective in germination and root growth.; actin 7 (ACT7); FUNCTIONS IN: protein binding, structural constituent of cytoskeleton; INVOLVED IN: in 9 processes; LOCATED IN: mitochondrion, nucleolus, cell wall, cytoskeleton, pla…	-2.41727	TRUE	Actin-7
31.1.1.1.1	cell.organisation.cytoskeleton.actin.Actin	m.183034	(loc_os11g06390.6 : 747.0) no description available & (p30171|act11_soltu : 745.0) Actin-97 - Solanum tuberosum (Potato) & (at5g09810 : 744.0) Member of Actin gene family.Mutants are defective in germination and root growth.; actin 7 (ACT7); FUNCTIONS IN: protein binding, structural constituent of cytoskeleton; INVOLVED IN: in 9 processes; LOCATED IN: mitochondrion, nucleolus, cell wall, cytoskel…	-2.26138	TRUE	Actin-97
31.1.1.1.3	cell.organisation.cytoskeleton.actin.actin binding	m.146578	(loc_os06g44890.1 : 1682.0) no description available & (at4g30160 : 1273.0) Arabidopsis thaliana VILLIN4; villin 4 (VLN4); FUNCTIONS IN: actin binding; INVOLVED IN: cytoskeleton organization; LOCATED IN: cellular_component unknown; EXPRESSED IN: 23 plant structures; EXPRESSED DURING: 13 growth stages; CONTAINS InterPro DOMAIN/s: Gelsolin (InterPro:IPR007122), Villin headpiece (InterPro:IPR003128)…	-2.07606	TRUE	Arabidopsis thaliana VILLIN4
31.1.1.1.3	cell.organisation.cytoskeleton.actin.actin binding	m.19023	(loc_os03g24220.2 : 889.0) no description available & (at2g41740 : 737.0) Encodes a protein with high homology to animal villin.; villin 2 (VLN2); FUNCTIONS IN: actin binding, protein binding; INVOLVED IN: cytoskeleton organization; LOCATED IN: cellular_component unknown; EXPRESSED IN: 24 plant structures; EXPRESSED DURING: 15 growth stages; CONTAINS InterPro DOMAIN/s: Gelsolin (InterPro:IPR00712…	-2.05658	TRUE	Encodes a protein with high homology to animal villin.
31.1.1.1.1	cell.organisation.cytoskeleton.actin.Actin	m.183015	(loc_os05g01600.2 : 739.0) no description available & (p30171|act11_soltu : 737.0) Actin-97 - Solanum tuberosum (Potato) & (at5g09810 : 735.0) Member of Actin gene family.Mutants are defective in germination and root growth.; actin 7 (ACT7); FUNCTIONS IN: protein binding, structural constituent of cytoskeleton; INVOLVED IN: in 9 processes; LOCATED IN: mitochondrion, nucleolus, cell wall, cytoskel…	-2.05325	TRUE	Actin-97
31.1.1.1.1	cell.organisation.cytoskeleton.actin.Actin	m.182976	(loc_os11g06390.6 : 745.0) no description available & (at5g09810 : 741.0) Member of Actin gene family.Mutants are defective in germination and root growth.; actin 7 (ACT7); FUNCTIONS IN: protein binding, structural constituent of cytoskeleton; INVOLVED IN: in 9 processes; LOCATED IN: mitochondrion, nucleolus, cell wall, cytoskeleton, plasma membrane; EXPRESSED IN: 29 plant structures; EXPRESSED D…	-1.83182	FALSE	Member of Actin gene family.Mutants are defective in germination and root growth.
31.1.1.1.1	cell.organisation.cytoskeleton.actin.Actin	m.183046	(loc_os11g06390.6 : 748.0) no description available & (p17299|act3_orysa : 744.0) Actin-3 - Oryza sativa (Rice) & (at5g09810 : 743.0) Member of Actin gene family.Mutants are defective in germination and root growth.; actin 7 (ACT7); FUNCTIONS IN: protein binding, structural constituent of cytoskeleton; INVOLVED IN: in 9 processes; LOCATED IN: mitochondrion, nucleolus, cell wall, cytoskeleton, pla…	-1.67846	FALSE	Actin-3
31.1.1.1.3.5.1	cell.organisation.cytoskeleton.actin.actin binding.actin capping.alpha SU	m.120339	(loc_os07g23200.1 : 459.0) no description available & (at3g05520 : 369.0) Subunits of heterodimeric actin filament capping protein Capz superfamily; FUNCTIONS IN: actin binding; INVOLVED IN: actin cytoskeleton organization; LOCATED IN: F-actin capping protein complex; EXPRESSED IN: 24 plant structures; EXPRESSED DURING: 15 growth stages; CONTAINS InterPro DOMAIN/s: F-actin capping protein, alpha …	-1.53674	FALSE	Subunits of heterodimeric actin filament capping protein Capz superfamily
31.1.1.1.1	cell.organisation.cytoskeleton.actin.Actin	m.183011	(p13362|act1_orysa : 727.0) Actin-1 - Oryza sativa (Rice) & (loc_os03g50890.1 : 727.0) no description available & (at3g12110 : 719.0) Encodes an actin that is expressed predominantly during reproductive development.; actin-11 (ACT11); FUNCTIONS IN: structural constituent of cytoskeleton; INVOLVED IN: response to cyclopentenone, actin cytoskeleton organization; LOCATED IN: mitochondrion, cytoskele…	-1.53013	FALSE	Actin-1
31.1.1.1.3	cell.organisation.cytoskeleton.actin.actin binding	m.193492	(loc_os05g06110.1 : 1194.0) no description available & (at2g29890 : 687.0) Encodes a ubiquitously expressed villin-like protein, whose mRNA may be alternatively processed. Villin belongs to a superfamily of actin binding proteins called the villin/gelsolin family. Animal villins are involved in actin binding. VLN1 protein co-localizes with actin filaments in several assays. VLN1 binds and bundles…	-1.40471	FALSE	Encodes a ubiquitously expressed villin-like protein, whose mRNA may be alternatively processed. Villin belongs to a superfamily of actin binding proteins called the villin/gelsolin family. Animal villins are involved in actin binding. VLN1 protein co-localizes with actin filaments in several assays. VLN1 binds and bundles F-actin in a calcium-independent manner. It does not nucleate, cap or seve…
31.1.1.1.1	cell.organisation.cytoskeleton.actin.Actin	m.183062	(p17300|act7_orysa : 94.7) Actin-7 - Oryza sativa (Rice) & (loc_os01g64630.1 : 94.7) no description available & (at5g59370 : 92.8) Encodes one of eight Arabidopsis actins. ACT4 belongs to the reproductive actin subclass which is predominantly expressed in developing and reproductive tissues, such as pollen, pollen tubes, ovules, and developing seeds. Expression of the ACT4/GUS fusion was restrict…	-1.36638	FALSE	Actin-7
31.1.1.1.2	cell.organisation.cytoskeleton.actin.actin depolymerizing factors	m.8312	(loc_os03g56790.1 : 277.0) no description available & (q8sag3|adf_vitvi : 215.0) Actin-depolymerizing factor (ADF) - Vitis vinifera (Grape) & (at2g31200 : 214.0) Encodes actin depolymerizing factor 6 (ADF6).; actin depolymerizing factor 6 (ADF6); FUNCTIONS IN: actin binding; INVOLVED IN: biological_process unknown; LOCATED IN: intracellular; EXPRESSED IN: 24 plant structures; EXPRESSED DURING: 15…	-1.35311	FALSE	Actin-depolymerizing factor (ADF)
31.1.1.1.3	cell.organisation.cytoskeleton.actin.actin binding	m.19022	(loc_os03g24220.3 : 563.0) no description available & (at3g57410 : 362.0) Encodes a protein with high homology to animal villin. VLN3 is a Ca2+-regulated villin involved in actin filament bundling.; villin 3 (VLN3); FUNCTIONS IN: actin binding; INVOLVED IN: cytoskeleton organization; LOCATED IN: cellular_component unknown; EXPRESSED IN: 23 plant structures; EXPRESSED DURING: 13 growth stages; CON…	-1.35117	FALSE	Encodes a protein with high homology to animal villin. VLN3 is a Ca2+-regulated villin involved in actin filament bundling.
31.1.1.1.3	cell.organisation.cytoskeleton.actin.actin binding	m.173638	(loc_os04g51440.2 : 449.0) no description available & (at4g30160 : 335.0) Arabidopsis thaliana VILLIN4; villin 4 (VLN4); FUNCTIONS IN: actin binding; INVOLVED IN: cytoskeleton organization; LOCATED IN: cellular_component unknown; EXPRESSED IN: 23 plant structures; EXPRESSED DURING: 13 growth stages; CONTAINS InterPro DOMAIN/s: Gelsolin (InterPro:IPR007122), Villin headpiece (InterPro:IPR003128), …	-1.27318	FALSE	Arabidopsis thaliana VILLIN4
31.1.1.1.3.5.2	cell.organisation.cytoskeleton.actin.actin binding.actin capping.beta SU	m.300148	(loc_os03g26450.1 : 484.0) no description available & (at1g71790 : 388.0) Subunits of heterodimeric actin filament capping protein Capz superfamily; FUNCTIONS IN: actin binding; INVOLVED IN: actin cytoskeleton organization; LOCATED IN: F-actin capping protein complex, cytoplasm; EXPRESSED IN: 22 plant structures; EXPRESSED DURING: 15 growth stages; CONTAINS InterPro DOMAIN/s: F-actin capping prot…	-1.11031	FALSE	Subunits of heterodimeric actin filament capping protein Capz superfamily
31.1.1.1.1	cell.organisation.cytoskeleton.actin.Actin	m.183012	(p13362|act1_orysa : 533.0) Actin-1 - Oryza sativa (Rice) & (loc_os03g50890.1 : 533.0) no description available & (at3g12110 : 525.0) Encodes an actin that is expressed predominantly during reproductive development.; actin-11 (ACT11); FUNCTIONS IN: structural constituent of cytoskeleton; INVOLVED IN: response to cyclopentenone, actin cytoskeleton organization; LOCATED IN: mitochondrion, cytoskele…	-1.0711	FALSE	Actin-1
31.1.1.1.1	cell.organisation.cytoskeleton.actin.Actin	m.183021	(p30171|act11_soltu : 735.0) Actin-97 - Solanum tuberosum (Potato) & (at5g09810 : 734.0) Member of Actin gene family.Mutants are defective in germination and root growth.; actin 7 (ACT7); FUNCTIONS IN: protein binding, structural constituent of cytoskeleton; INVOLVED IN: in 9 processes; LOCATED IN: mitochondrion, nucleolus, cell wall, cytoskeleton, plasma membrane; EXPRESSED IN: 29 plant structur…	-1.01053	FALSE	Actin-97
31.1.1.1.1	cell.organisation.cytoskeleton.actin.Actin	m.260917	(p17299|act3_orysa : 218.0) Actin-3 - Oryza sativa (Rice) & (loc_os03g61970.1 : 218.0) no description available & (at5g09810 : 217.0) Member of Actin gene family.Mutants are defective in germination and root growth.; actin 7 (ACT7); FUNCTIONS IN: protein binding, structural constituent of cytoskeleton; INVOLVED IN: in 9 processes; LOCATED IN: mitochondrion, nucleolus, cell wall, cytoskeleton, pla…	0	FALSE	Actin-3
31.1.1.1.2	cell.organisation.cytoskeleton.actin.actin depolymerizing factors	m.3978	(q9fvi1|adf2_pethy : 247.0) Actin-depolymerizing factor 2 (ADF 2) - Petunia hybrida (Petunia) & (at5g59880 : 235.0) Encodes actin depolymerizing factor 3 (ADF3).; actin depolymerizing factor 3 (ADF3); FUNCTIONS IN: actin binding; INVOLVED IN: response to oxidative stress, response to cadmium ion; LOCATED IN: mitochondrion, intracellular, chloroplast, plasma membrane; EXPRESSED IN: 23 plant struct…	0	FALSE	Actin-depolymerizing factor 2 (ADF 2)
31.1.1.1.2	cell.organisation.cytoskeleton.actin.actin depolymerizing factors	m.91521	(loc_os03g13950.1 : 270.0) no description available & (at2g16700 : 226.0) Encodes actin depolymerizing factor 5 (ADF5).; actin depolymerizing factor 5 (ADF5); FUNCTIONS IN: actin binding; INVOLVED IN: biological_process unknown; LOCATED IN: intracellular; EXPRESSED IN: 22 plant structures; EXPRESSED DURING: 13 growth stages; CONTAINS InterPro DOMAIN/s: Diguanylate phosphodiesterase, predicted (In…	1.03794	FALSE	Encodes actin depolymerizing factor 5 (ADF5).
Microtubules
31.1.1.2	cell.organisation.cytoskeleton.mikrotubuli	m.282908	(at3g43610 : 598.0) Spc97 / Spc98 family of spindle pole body (SBP) component; FUNCTIONS IN: tubulin binding; INVOLVED IN: microtubule cytoskeleton organization; LOCATED IN: chloroplast, spindle pole, microtubule organizing center; EXPRESSED IN: 22 plant structures; EXPRESSED DURING: 13 growth stages; CONTAINS InterPro DOMAIN/s: Spc97/Spc98 (InterPro:IPR007259); BEST Arabidopsis thaliana protein …	-5.64663	TRUE	Spc97 / Spc98 family of spindle pole body (SBP) component
31.1.1.2.6	cell.organisation.cytoskeleton.mikrotubuli.MAP65	m.174439	(loc_os02g48830.1 : 372.0) no description available & (at5g55230 : 273.0) Binds and bundles microtubules. Plays a role in stabilizing anti-parallel microtubules in the central spindle at anaphase to early cytokinesis but is not essential at the midline of the phragmoplast at later stages. The timing with which the MAP65-1 was targeted to the spindle appears to be regulated by a phosphorylation se…	-5.09739	TRUE	Binds and bundles microtubules. Plays a role in stabilizing anti-parallel microtubules in the central spindle at anaphase to early cytokinesis but is not essential at the midline of the phragmoplast at later stages. The timing with which the MAP65-1 was targeted to the spindle appears to be regulated by a phosphorylation sensitive switch. Enhances microtubule polymerization, promotes nucleation a…
31.1.1.2	cell.organisation.cytoskeleton.mikrotubuli	m.301267	(loc_os03g08140.1 : 1488.0) no description available & (at1g77550 : 1044.0) tubulin-tyrosine ligases;tubulin-tyrosine ligases; FUNCTIONS IN: tubulin-tyrosine ligase activity; INVOLVED IN: protein modification process; LOCATED IN: chloroplast; EXPRESSED IN: 18 plant structures; EXPRESSED DURING: 8 growth stages; CONTAINS InterPro DOMAIN/s: Tubulin-tyrosine ligase (InterPro:IPR004344); Has 1977 Bla…	-3.73194	TRUE	tubulin-tyrosine ligases
31.1.1.2	cell.organisation.cytoskeleton.mikrotubuli	m.268853	(loc_os02g32340.1 : 1580.0) no description available & (at1g80260 : 852.0) embryo defective 1427 (emb1427); FUNCTIONS IN: tubulin binding; INVOLVED IN: embryo development ending in seed dormancy; LOCATED IN: spindle pole, microtubule organizing center; CONTAINS InterPro DOMAIN/s: Spc97/Spc98 (InterPro:IPR007259); BEST Arabidopsis thaliana protein match is: Spc97 / Spc98 family of spindle pole bod…	-3.56621	TRUE	embryo defective 1427 (emb1427)
31.1.1.2.5	cell.organisation.cytoskeleton.mikrotubuli.MAP70	m.24310	(loc_os02g50320.1 : 329.0) no description available & (at1g24764 : 315.0) Member of the MAP70 protein family.; microtubule-associated proteins 70-2 (MAP70-2); FUNCTIONS IN: microtubule binding; INVOLVED IN: cytoskeleton organization; LOCATED IN: microtubule; EXPRESSED IN: 23 plant structures; EXPRESSED DURING: 13 growth stages; CONTAINS InterPro DOMAIN/s: Myosin II heavy chain-like (InterPro:IPR0…	-3.41803	TRUE	Member of the MAP70 protein family.
31.1.1.2	cell.organisation.cytoskeleton.mikrotubuli	m.251658	(loc_os05g06260.1 : 1305.0) no description available & (at3g53760 : 981.0) Encodes GCP4 (gamma-Tubulin Complex Protein 4), required for microtubule organization.; GAMMA-TUBULIN COMPLEX PROTEIN 4 (GCP4); CONTAINS InterPro DOMAIN/s: Spc97/Spc98 (InterPro:IPR007259); BEST Arabidopsis thaliana protein match is: spindle pole body component 98 (TAIR:AT5G06680.1); Has 1249 Blast hits to 1181 proteins in…	-3.08224	TRUE	Encodes GCP4 (gamma-Tubulin Complex Protein 4), required for microtubule organization.
31.1.1.2	cell.organisation.cytoskeleton.mikrotubuli	m.79193	(at3g60740 : 1382.0) Encodes tubulin-folding cofactor D. Mutants arrest during embryogenesis with embryos that are small, mushroom-shaped (pilz') and consist of only one or few large cells each containing one or more variably enlarged nuclei and often cell wall stubs. Gene product necessary for continuous microtubule organization.; TITAN 1 (TTN1); CONTAINS InterPro DOMAIN/s: Armadillo-type fold (…	-2.98244	TRUE	Encodes tubulin-folding cofactor D. Mutants arrest during embryogenesis with embryos that are small, mushroom-shaped (pilz') and consist of only one or few large cells each containing one or more variably enlarged nuclei and often cell wall stubs. Gene product necessary for continuous microtubule organization.
31.1.1.2.6	cell.organisation.cytoskeleton.mikrotubuli.MAP65	m.301458	(loc_os06g40840.1 : 852.0) no description available & (at5g55230 : 669.0) Binds and bundles microtubules. Plays a role in stabilizing anti-parallel microtubules in the central spindle at anaphase to early cytokinesis but is not essential at the midline of the phragmoplast at later stages. The timing with which the MAP65-1 was targeted to the spindle appears to be regulated by a phosphorylation se…	-2.95014	TRUE	Binds and bundles microtubules. Plays a role in stabilizing anti-parallel microtubules in the central spindle at anaphase to early cytokinesis but is not essential at the midline of the phragmoplast at later stages. The timing with which the MAP65-1 was targeted to the spindle appears to be regulated by a phosphorylation sensitive switch. Enhances microtubule polymerization, promotes nucleation a…
31.1.1.2.6	cell.organisation.cytoskeleton.mikrotubuli.MAP65	m.146828	(loc_os08g41890.1 : 728.0) no description available & (at1g27920 : 481.0) microtubule-associated protein 65-8 (MAP65-8); CONTAINS InterPro DOMAIN/s: Microtubule-associated protein, MAP65/ASE1-type (InterPro:IPR007145); BEST Arabidopsis thaliana protein match is: microtubule-associated protein 65-2 (TAIR:AT4G26760.1); Has 2013 Blast hits to 1836 proteins in 335 species: Archae - 36; Bacteria - 203…	-2.79947	TRUE	microtubule-associated protein 65-8 (MAP65-8)
31.1.1.2.5	cell.organisation.cytoskeleton.mikrotubuli.MAP70	m.39325	(loc_os06g14080.1 : 818.0) no description available & (at1g24764 : 686.0) Member of the MAP70 protein family.; microtubule-associated proteins 70-2 (MAP70-2); FUNCTIONS IN: microtubule binding; INVOLVED IN: cytoskeleton organization; LOCATED IN: microtubule; EXPRESSED IN: 23 plant structures; EXPRESSED DURING: 13 growth stages; CONTAINS InterPro DOMAIN/s: Myosin II heavy chain-like (InterPro:IPR0…	-2.78918	TRUE	Member of the MAP70 protein family.
31.1.1.2	cell.organisation.cytoskeleton.mikrotubuli	m.123179	(o49068|tbg2_orysa : 920.0) Tubulin gamma-2 chain (Gamma-2 tubulin) - Oryza sativa (Rice) & (loc_os05g06450.2 : 920.0) no description available & (at5g05620 : 872.0) Paralog of TUBG1, required for centrosomal and noncentrosomal microtubule nucleation. Involved in specification of cell identity, such as stomatal patterning. Constitutively expressed throughout plant.; gamma-tubulin complex protein …	-2.74601	TRUE	Tubulin gamma-2 chain (Gamma-2 tubulin)
31.1.1.2.6	cell.organisation.cytoskeleton.mikrotubuli.MAP65	m.174440	(loc_os09g27700.2 : 902.0) no description available & (at2g01910 : 598.0) Binds microtubules. Induces a crisscross mesh of microtubules, not bundles. Not involved in microtubule polymerization nor nucleation. Localizes to mitochondria.; ATMAP65-6; CONTAINS InterPro DOMAIN/s: Microtubule-associated protein, MAP65/ASE1-type (InterPro:IPR007145); BEST Arabidopsis thaliana protein match is: microtubu…	-2.33221	TRUE	Binds microtubules. Induces a crisscross mesh of microtubules, not bundles. Not involved in microtubule polymerization nor nucleation. Localizes to mitochondria.
31.1.1.2	cell.organisation.cytoskeleton.mikrotubuli	m.162088	(loc_os06g41110.1 : 855.0) no description available & (at3g57890 : 636.0) Tubulin binding cofactor C domain-containing protein; FUNCTIONS IN: binding; INVOLVED IN: biological_process unknown; LOCATED IN: cellular_component unknown; EXPRESSED IN: 24 plant structures; EXPRESSED DURING: 14 growth stages; CONTAINS InterPro DOMAIN/s: CARP motif (InterPro:IPR006599), C-CAP/cofactor C-like domain (Inter…	-2.26484	TRUE	Tubulin binding cofactor C domain-containing protein
31.1.1.2	cell.organisation.cytoskeleton.mikrotubuli	m.198086	(loc_os05g01500.2 : 504.0) no description available & (at1g71440 : 449.0) Encodes tubulin-folding cofactor E. Mutant embryos consist of one or a few grossly enlarged cells, surrounded by an endosperm that fails to cellularize and contains a few big nuclei.; PFIFFERLING (PFI); INVOLVED IN: tubulin complex assembly, embryo development ending in seed dormancy, cytokinesis; LOCATED IN: chloroplast; E…	-2.17677	TRUE	Encodes tubulin-folding cofactor E. Mutant embryos consist of one or a few grossly enlarged cells, surrounded by an endosperm that fails to cellularize and contains a few big nuclei.
31.1.1.2.6	cell.organisation.cytoskeleton.mikrotubuli.MAP65	m.174442	(loc_os02g48830.1 : 230.0) no description available & (at5g55230 : 195.0) Binds and bundles microtubules. Plays a role in stabilizing anti-parallel microtubules in the central spindle at anaphase to early cytokinesis but is not essential at the midline of the phragmoplast at later stages. The timing with which the MAP65-1 was targeted to the spindle appears to be regulated by a phosphorylation se…	-2.16481	TRUE	Binds and bundles microtubules. Plays a role in stabilizing anti-parallel microtubules in the central spindle at anaphase to early cytokinesis but is not essential at the midline of the phragmoplast at later stages. The timing with which the MAP65-1 was targeted to the spindle appears to be regulated by a phosphorylation sensitive switch. Enhances microtubule polymerization, promotes nucleation a…
31.1.1.2.6	cell.organisation.cytoskeleton.mikrotubuli.MAP65	m.9027	(loc_os06g20370.1 : 967.0) no description available & (at5g55230 : 683.0) Binds and bundles microtubules. Plays a role in stabilizing anti-parallel microtubules in the central spindle at anaphase to early cytokinesis but is not essential at the midline of the phragmoplast at later stages. The timing with which the MAP65-1 was targeted to the spindle appears to be regulated by a phosphorylation se…	-2.05831	TRUE	Binds and bundles microtubules. Plays a role in stabilizing anti-parallel microtubules in the central spindle at anaphase to early cytokinesis but is not essential at the midline of the phragmoplast at later stages. The timing with which the MAP65-1 was targeted to the spindle appears to be regulated by a phosphorylation sensitive switch. Enhances microtubule polymerization, promotes nucleation a…
31.1.1.2	cell.organisation.cytoskeleton.mikrotubuli	m.55814	(q9zra9|tbb4_wheat : 232.0) Tubulin beta-4 chain (Beta-4 tubulin) - Triticum aestivum (Wheat) & (loc_os06g46000.2 : 231.0) no description available & (at5g23860 : 230.0) beta-tubulin, preferentially expressed in endodermal and phloem cells of primary roots and in the vascular tissues of leaves, stems, and flowers.; tubulin beta 8 (TUB8); CONTAINS InterPro DOMAIN/s: Beta tubulin (InterPro:IPR00245…	-1.92263	FALSE	Tubulin beta-4 chain (Beta-4 tubulin)
31.1.1.2	cell.organisation.cytoskeleton.mikrotubuli	m.210252	(q9zrb0|tbb3_wheat : 836.0) Tubulin beta-3 chain (Beta-3 tubulin) - Triticum aestivum (Wheat) & (loc_os06g46000.1 : 827.0) no description available & (at5g62700 : 824.0) encodes tubulin beta-2/beta-3 chain; tubulin beta chain 3 (TUB3); FUNCTIONS IN: structural molecule activity, GTP binding, GTPase activity; INVOLVED IN: response to cold; LOCATED IN: tubulin complex, cell wall; EXPRESSED IN: cult…	-1.91184	FALSE	Tubulin beta-3 chain (Beta-3 tubulin)
31.1.1.2.6	cell.organisation.cytoskeleton.mikrotubuli.MAP65	m.138837	(loc_os01g49200.1 : 834.0) no description available & (at5g51600 : 556.0) Mutant has defective roots. Essential for giant cell ontogenesis. Role in organizing the mitotic microtubule array during both early and late mitosis in all plant organs.; PLEIADE (PLE); CONTAINS InterPro DOMAIN/s: Microtubule-associated protein, MAP65/ASE1-type (InterPro:IPR007145); BEST Arabidopsis thaliana protein match …	-1.80244	FALSE	Mutant has defective roots. Essential for giant cell ontogenesis. Role in organizing the mitotic microtubule array during both early and late mitosis in all plant organs.
31.1.1.2.6	cell.organisation.cytoskeleton.mikrotubuli.MAP65	m.36381	(loc_os03g13460.2 : 973.0) no description available & (at2g01910 : 589.0) Binds microtubules. Induces a crisscross mesh of microtubules, not bundles. Not involved in microtubule polymerization nor nucleation. Localizes to mitochondria.; ATMAP65-6; CONTAINS InterPro DOMAIN/s: Microtubule-associated protein, MAP65/ASE1-type (InterPro:IPR007145); BEST Arabidopsis thaliana protein match is: microtubu…	-1.78174	FALSE	Binds microtubules. Induces a crisscross mesh of microtubules, not bundles. Not involved in microtubule polymerization nor nucleation. Localizes to mitochondria.
31.1.1.2.5	cell.organisation.cytoskeleton.mikrotubuli.MAP70	m.24309	(loc_os02g50320.1 : 397.0) no description available & (at1g68060 : 292.0) Encodes a microtubule associated protein (MAP70-1). Expressed in all tissues.; microtubule-associated proteins 70-1 (MAP70-1); FUNCTIONS IN: microtubule binding; INVOLVED IN: xylem and phloem pattern formation, plant-type cell wall biogenesis, cytoskeleton organization; LOCATED IN: cortical microtubule, transverse to long a…	-1.72145	FALSE	Encodes a microtubule associated protein (MAP70-1). Expressed in all tissues.
31.1.1.2.6	cell.organisation.cytoskeleton.mikrotubuli.MAP65	m.148119	(loc_os01g49200.1 : 989.0) no description available & (at5g51600 : 616.0) Mutant has defective roots. Essential for giant cell ontogenesis. Role in organizing the mitotic microtubule array during both early and late mitosis in all plant organs.; PLEIADE (PLE); CONTAINS InterPro DOMAIN/s: Microtubule-associated protein, MAP65/ASE1-type (InterPro:IPR007145); BEST Arabidopsis thaliana protein match …	-1.70668	FALSE	Mutant has defective roots. Essential for giant cell ontogenesis. Role in organizing the mitotic microtubule array during both early and late mitosis in all plant organs.
31.1.1.2.5	cell.organisation.cytoskeleton.mikrotubuli.MAP70	m.165187	(loc_os12g44340.1 : 796.0) no description available & (at1g24764 : 607.0) Member of the MAP70 protein family.; microtubule-associated proteins 70-2 (MAP70-2); FUNCTIONS IN: microtubule binding; INVOLVED IN: cytoskeleton organization; LOCATED IN: microtubule; EXPRESSED IN: 23 plant structures; EXPRESSED DURING: 13 growth stages; CONTAINS InterPro DOMAIN/s: Myosin II heavy chain-like (InterPro:IPR0…	-1.70632	FALSE	Member of the MAP70 protein family.
31.1.1.2.6	cell.organisation.cytoskeleton.mikrotubuli.MAP65	m.163294	(loc_os05g33890.1 : 819.0) no description available & (at5g55230 : 436.0) Binds and bundles microtubules. Plays a role in stabilizing anti-parallel microtubules in the central spindle at anaphase to early cytokinesis but is not essential at the midline of the phragmoplast at later stages. The timing with which the MAP65-1 was targeted to the spindle appears to be regulated by a phosphorylation se…	-1.69981	FALSE	Binds and bundles microtubules. Plays a role in stabilizing anti-parallel microtubules in the central spindle at anaphase to early cytokinesis but is not essential at the midline of the phragmoplast at later stages. The timing with which the MAP65-1 was targeted to the spindle appears to be regulated by a phosphorylation sensitive switch. Enhances microtubule polymerization, promotes nucleation a…
31.1.1.2	cell.organisation.cytoskeleton.mikrotubuli	m.99736	(q43473|tba1_horvu : 781.0) Tubulin alpha-1 chain - Hordeum vulgare (Barley) & (loc_os07g38730.1 : 778.0) no description available & (at5g19780 : 768.0) Encodes an isoform of alpha tubulin. Closely related to adjacent gene TUA3 suggesting recent duplication.; tubulin alpha-5 (TUA5); FUNCTIONS IN: structural constituent of cytoskeleton; INVOLVED IN: response to cadmium ion, microtubule-based proce…	-1.69658	FALSE	Tubulin alpha-1 chain
31.1.1.2	cell.organisation.cytoskeleton.mikrotubuli	m.210249	(q9zrb0|tbb3_wheat : 837.0) Tubulin beta-3 chain (Beta-3 tubulin) - Triticum aestivum (Wheat) & (loc_os02g07060.1 : 827.0) no description available & (at5g12250 : 816.0) Encodes a beta-tubulin. Expression of TUB6 has been shown to decrease in response to cold treatment.; beta-6 tubulin (TUB6); FUNCTIONS IN: structural constituent of cytoskeleton; INVOLVED IN: microtubule-based process, response t…	-1.68049	FALSE	Tubulin beta-3 chain (Beta-3 tubulin)
31.1.1.2	cell.organisation.cytoskeleton.mikrotubuli	m.210246	(q9zrb0|tbb3_wheat : 831.0) Tubulin beta-3 chain (Beta-3 tubulin) - Triticum aestivum (Wheat) & (loc_os05g34170.2 : 822.0) no description available & (at5g12250 : 816.0) Encodes a beta-tubulin. Expression of TUB6 has been shown to decrease in response to cold treatment.; beta-6 tubulin (TUB6); FUNCTIONS IN: structural constituent of cytoskeleton; INVOLVED IN: microtubule-based process, response t…	-1.66534	FALSE	Tubulin beta-3 chain (Beta-3 tubulin)
31.1.1.2	cell.organisation.cytoskeleton.mikrotubuli	m.210230	(p93176|tbb_horvu : 799.0) Tubulin beta chain (Beta tubulin) - Hordeum vulgare (Barley) & (loc_os03g45920.1 : 799.0) no description available & (at5g12250 : 794.0) Encodes a beta-tubulin. Expression of TUB6 has been shown to decrease in response to cold treatment.; beta-6 tubulin (TUB6); FUNCTIONS IN: structural constituent of cytoskeleton; INVOLVED IN: microtubule-based process, response to salt…	-1.57969	FALSE	Tubulin beta chain (Beta tubulin)
31.1.1.2.5	cell.organisation.cytoskeleton.mikrotubuli.MAP70	m.28099	(loc_os03g11650.1 : 669.0) no description available & (at1g24764 : 337.0) Member of the MAP70 protein family.; microtubule-associated proteins 70-2 (MAP70-2); FUNCTIONS IN: microtubule binding; INVOLVED IN: cytoskeleton organization; LOCATED IN: microtubule; EXPRESSED IN: 23 plant structures; EXPRESSED DURING: 13 growth stages; CONTAINS InterPro DOMAIN/s: Myosin II heavy chain-like (InterPro:IPR0…	-1.5461	FALSE	Member of the MAP70 protein family.
31.1.1.2.6	cell.organisation.cytoskeleton.mikrotubuli.MAP65	m.148117	(loc_os01g49200.1 : 986.0) no description available & (at5g51600 : 625.0) Mutant has defective roots. Essential for giant cell ontogenesis. Role in organizing the mitotic microtubule array during both early and late mitosis in all plant organs.; PLEIADE (PLE); CONTAINS InterPro DOMAIN/s: Microtubule-associated protein, MAP65/ASE1-type (InterPro:IPR007145); BEST Arabidopsis thaliana protein match …	-1.50402	FALSE	Mutant has defective roots. Essential for giant cell ontogenesis. Role in organizing the mitotic microtubule array during both early and late mitosis in all plant organs.
31.1.1.2	cell.organisation.cytoskeleton.mikrotubuli	m.99729	(q9zrr5|tba3_horvu : 841.0) Tubulin alpha-3 chain - Hordeum vulgare (Barley) & (loc_os11g14220.2 : 833.0) no description available & (at4g14960 : 828.0) Encodes an alpha-tubulin isoform required for right handed helical growth.; TUA6; FUNCTIONS IN: protein binding, structural constituent of cytoskeleton; INVOLVED IN: response to salt stress, microtubule cytoskeleton organization, cellular respons…	-1.46839	FALSE	Tubulin alpha-3 chain
31.1.1.2	cell.organisation.cytoskeleton.mikrotubuli	m.162086	(loc_os02g10130.1 : 818.0) no description available & (at3g57890 : 615.0) Tubulin binding cofactor C domain-containing protein; FUNCTIONS IN: binding; INVOLVED IN: biological_process unknown; LOCATED IN: cellular_component unknown; EXPRESSED IN: 24 plant structures; EXPRESSED DURING: 14 growth stages; CONTAINS InterPro DOMAIN/s: CARP motif (InterPro:IPR006599), C-CAP/cofactor C-like domain (Inter…	-1.4553	FALSE	Tubulin binding cofactor C domain-containing protein
31.1.1.2	cell.organisation.cytoskeleton.mikrotubuli	m.210268	(q9zra8|tbb5_wheat : 386.0) Tubulin beta-5 chain (Beta-5 tubulin) - Triticum aestivum (Wheat) & (loc_os01g18050.1 : 386.0) no description available & (at5g12250 : 382.0) Encodes a beta-tubulin. Expression of TUB6 has been shown to decrease in response to cold treatment.; beta-6 tubulin (TUB6); FUNCTIONS IN: structural constituent of cytoskeleton; INVOLVED IN: microtubule-based process, response t…	-1.43673	FALSE	Tubulin beta-5 chain (Beta-5 tubulin)
31.1.1.2	cell.organisation.cytoskeleton.mikrotubuli	m.210265	(q76fs2|tbb8_orysa : 746.0) Tubulin beta-8 chain (Beta-8 tubulin) - Oryza sativa (Rice) & (loc_os03g45920.1 : 746.0) no description available & (at5g62700 : 739.0) encodes tubulin beta-2/beta-3 chain; tubulin beta chain 3 (TUB3); FUNCTIONS IN: structural molecule activity, GTP binding, GTPase activity; INVOLVED IN: response to cold; LOCATED IN: tubulin complex, cell wall; EXPRESSED IN: cultured c…	-1.43029	FALSE	Tubulin beta-8 chain (Beta-8 tubulin)
31.1.1.2	cell.organisation.cytoskeleton.mikrotubuli	m.298547	(at5g23860 : 227.0) beta-tubulin, preferentially expressed in endodermal and phloem cells of primary roots and in the vascular tissues of leaves, stems, and flowers.; tubulin beta 8 (TUB8); CONTAINS InterPro DOMAIN/s: Beta tubulin (InterPro:IPR002453), Tubulin (InterPro:IPR000217), Tubulin/FtsZ, GTPase domain (InterPro:IPR003008), Tubulin/FtsZ, N-terminal (InterPro:IPR019746), Tubulin/FtsZ, C-ter…	-1.38853	FALSE	beta-tubulin, preferentially expressed in endodermal and phloem cells of primary roots and in the vascular tissues of leaves, stems, and flowers.
31.1.1.2	cell.organisation.cytoskeleton.mikrotubuli	m.8764	(q9zra8|tbb5_wheat : 276.0) Tubulin beta-5 chain (Beta-5 tubulin) - Triticum aestivum (Wheat) & (at5g12250 : 273.0) Encodes a beta-tubulin. Expression of TUB6 has been shown to decrease in response to cold treatment.; beta-6 tubulin (TUB6); FUNCTIONS IN: structural constituent of cytoskeleton; INVOLVED IN: microtubule-based process, response to salt stress, response to cold; LOCATED IN: microtubu…	-1.3749	FALSE	Tubulin beta-5 chain (Beta-5 tubulin)
31.1.1.2	cell.organisation.cytoskeleton.mikrotubuli	m.238382	(loc_os09g27370.2 : 1351.0) no description available & (at5g06680 : 963.0) Encodes protein similar to yeast SCP98. Yeast SCP98 is essential for the microtubule nucleation activity of the gamma-tubulin ring complexes.; spindle pole body component 98 (SPC98); CONTAINS InterPro DOMAIN/s: Spc97/Spc98 (InterPro:IPR007259), Gamma tubulin complex protein 3 (InterPro:IPR015697); BEST Arabidopsis thaliana…	-1.36618	FALSE	Encodes protein similar to yeast SCP98. Yeast SCP98 is essential for the microtubule nucleation activity of the gamma-tubulin ring complexes.
31.1.1.2	cell.organisation.cytoskeleton.mikrotubuli	m.31790	(at2g29550 : 205.0) Encodes a beta-tubulin that is expressed in leaves, roots and flowers.; tubulin beta-7 chain (TUB7); FUNCTIONS IN: structural constituent of cytoskeleton; INVOLVED IN: response to cadmium ion, microtubule-based process, response to salt stress; LOCATED IN: tubulin complex, cell wall, plasma membrane, vacuole; EXPRESSED IN: 26 plant structures; EXPRESSED DURING: 16 growth stage…	-1.34994	FALSE	Encodes a beta-tubulin that is expressed in leaves, roots and flowers.
31.1.1.2	cell.organisation.cytoskeleton.mikrotubuli	m.61088	(loc_os03g11970.1 : 250.0) no description available & (at5g19780 : 244.0) Encodes an isoform of alpha tubulin. Closely related to adjacent gene TUA3 suggesting recent duplication.; tubulin alpha-5 (TUA5); FUNCTIONS IN: structural constituent of cytoskeleton; INVOLVED IN: response to cadmium ion, microtubule-based process; LOCATED IN: tubulin complex, cytosol, cell wall, membrane; EXPRESSED IN: 6 …	-1.34432	FALSE	Encodes an isoform of alpha tubulin. Closely related to adjacent gene TUA3 suggesting recent duplication.
31.1.1.2	cell.organisation.cytoskeleton.mikrotubuli	m.298704	(q43695|tbb3_maize : 386.0) Tubulin beta-3 chain (Beta-3 tubulin) - Zea mays (Maize) & (loc_os03g45920.1 : 385.0) no description available & (at5g23860 : 384.0) beta-tubulin, preferentially expressed in endodermal and phloem cells of primary roots and in the vascular tissues of leaves, stems, and flowers.; tubulin beta 8 (TUB8); CONTAINS InterPro DOMAIN/s: Beta tubulin (InterPro:IPR002453), Tubul…	-1.33768	FALSE	Tubulin beta-3 chain (Beta-3 tubulin)
31.1.1.2	cell.organisation.cytoskeleton.mikrotubuli	m.212778	(loc_os11g39140.1 : 316.0) no description available & (at5g66410 : 282.0) Encodes a protein that functions in microtubule assembly. Plants with reduced levels of both PLP3a (At3g50960) and PLP3b show defects in cytokinesis, cortical microtubule array formation, oriented cell growth, and maintenance of proper ploidy.; phosducin-like protein 3 homolog (PLP3b); CONTAINS InterPro DOMAIN/s: Thioredoxi…	-1.31285	FALSE	Encodes a protein that functions in microtubule assembly. Plants with reduced levels of both PLP3a (At3g50960) and PLP3b show defects in cytokinesis, cortical microtubule array formation, oriented cell growth, and maintenance of proper ploidy.
31.1.1.2	cell.organisation.cytoskeleton.mikrotubuli	m.210254	(p93176|tbb_horvu : 776.0) Tubulin beta chain (Beta tubulin) - Hordeum vulgare (Barley) & (loc_os01g18050.1 : 774.0) no description available & (at5g12250 : 768.0) Encodes a beta-tubulin. Expression of TUB6 has been shown to decrease in response to cold treatment.; beta-6 tubulin (TUB6); FUNCTIONS IN: structural constituent of cytoskeleton; INVOLVED IN: microtubule-based process, response to salt…	-1.29531	FALSE	Tubulin beta chain (Beta tubulin)
31.1.1.2	cell.organisation.cytoskeleton.mikrotubuli	m.45415	(loc_os02g10130.1 : 280.0) no description available & (at3g57890 : 230.0) Tubulin binding cofactor C domain-containing protein; FUNCTIONS IN: binding; INVOLVED IN: biological_process unknown; LOCATED IN: cellular_component unknown; EXPRESSED IN: 24 plant structures; EXPRESSED DURING: 14 growth stages; CONTAINS InterPro DOMAIN/s: CARP motif (InterPro:IPR006599), C-CAP/cofactor C-like domain (Inter…	-1.20761	FALSE	Tubulin binding cofactor C domain-containing protein
31.1.1.2	cell.organisation.cytoskeleton.mikrotubuli	m.210234	(q43697|tbb5_maize : 840.0) Tubulin beta-5 chain (Beta-5 tubulin) - Zea mays (Maize) & (loc_os01g18050.1 : 840.0) no description available & (at5g12250 : 833.0) Encodes a beta-tubulin. Expression of TUB6 has been shown to decrease in response to cold treatment.; beta-6 tubulin (TUB6); FUNCTIONS IN: structural constituent of cytoskeleton; INVOLVED IN: microtubule-based process, response to salt st…	-1.06055	FALSE	Tubulin beta-5 chain (Beta-5 tubulin)
31.1.1.2.10.1	cell.organisation.cytoskeleton.mikrotubuli.organizers.tonneau	m.17913	(loc_os11g01170.1 : 413.0) no description available & (at3g55000 : 284.0) Encodes a protein of unknown function that is involved in cortical microtubule organization. Mutants exhibit abnormal cell growth and patterns of division. TON1A can functionally complement TON1B and their roles appear to be redundant in plants. Encodes a novel protein that is similar to human FOP and OFD1 centrosomal prote…	-1.04622	FALSE	Encodes a protein of unknown function that is involved in cortical microtubule organization. Mutants exhibit abnormal cell growth and patterns of division. TON1A can functionally complement TON1B and their roles appear to be redundant in plants. Encodes a novel protein that is similar to human FOP and OFD1 centrosomal proteins. Localizes to the preprophase band, cytoplasm and cell cortex where it…
31.1.1.2	cell.organisation.cytoskeleton.mikrotubuli	m.146610	(p46259|tba1_pea : 328.0) Tubulin alpha-1 chain - Pisum sativum (Garden pea) & (at4g14960 : 324.0) Encodes an alpha-tubulin isoform required for right handed helical growth.; TUA6; FUNCTIONS IN: protein binding, structural constituent of cytoskeleton; INVOLVED IN: response to salt stress, microtubule cytoskeleton organization, cellular response to gravity; LOCATED IN: in 8 components; EXPRESSED I…	0	FALSE	Tubulin alpha-1 chain
31.1.1.2	cell.organisation.cytoskeleton.mikrotubuli	m.323187	(q9zrb0|tbb3_wheat : 208.0) Tubulin beta-3 chain (Beta-3 tubulin) - Triticum aestivum (Wheat) & (at5g62700 : 206.0) encodes tubulin beta-2/beta-3 chain; tubulin beta chain 3 (TUB3); FUNCTIONS IN: structural molecule activity, GTP binding, GTPase activity; INVOLVED IN: response to cold; LOCATED IN: tubulin complex, cell wall; EXPRESSED IN: cultured cell, seed; CONTAINS InterPro DOMAIN/s: Beta tubu…	0	FALSE	Tubulin beta-3 chain (Beta-3 tubulin)
31.1.1.2	cell.organisation.cytoskeleton.mikrotubuli	m.328950	(q6vaf6|tbb6_goshi : 268.0) Tubulin beta-6 chain (Beta-6 tubulin) - Gossypium hirsutum (Upland cotton) & (at5g23860 : 267.0) beta-tubulin, preferentially expressed in endodermal and phloem cells of primary roots and in the vascular tissues of leaves, stems, and flowers.; tubulin beta 8 (TUB8); CONTAINS InterPro DOMAIN/s: Beta tubulin (InterPro:IPR002453), Tubulin (InterPro:IPR000217), Tubulin/Fts…	0	FALSE	Tubulin beta-6 chain (Beta-6 tubulin)
31.1.1.2.6	cell.organisation.cytoskeleton.mikrotubuli.MAP65	m.326991	(loc_os02g03400.1 : 150.0) no description available & (at5g62250 : 99.0) microtubule-associated protein 65-9 (MAP65-9); CONTAINS InterPro DOMAIN/s: Microtubule-associated protein, MAP65/ASE1-type (InterPro:IPR007145); BEST Arabidopsis thaliana protein match is: Microtubule associated protein (MAP65/ASE1) family protein (TAIR:AT5G51600.1); Has 14792 Blast hits to 10558 proteins in 786 species: Arc…	0	FALSE	microtubule-associated protein 65-9 (MAP65-9)
31.1.1.2.6	cell.organisation.cytoskeleton.mikrotubuli.MAP65	m.330624	(at5g55230 : 154.0) Binds and bundles microtubules. Plays a role in stabilizing anti-parallel microtubules in the central spindle at anaphase to early cytokinesis but is not essential at the midline of the phragmoplast at later stages. The timing with which the MAP65-1 was targeted to the spindle appears to be regulated by a phosphorylation sensitive switch. Enhances microtubule polymerization, p…	0	FALSE	Binds and bundles microtubules. Plays a role in stabilizing anti-parallel microtubules in the central spindle at anaphase to early cytokinesis but is not essential at the midline of the phragmoplast at later stages. The timing with which the MAP65-1 was targeted to the spindle appears to be regulated by a phosphorylation sensitive switch. Enhances microtubule polymerization, promotes nucleation a…
31.1.1.2	cell.organisation.cytoskeleton.mikrotubuli	m.61609	(loc_os03g11970.1 : 333.0) no description available & (p33627|tba6_maize : 331.0) Tubulin alpha-6 chain (Alpha-6 tubulin) - Zea mays (Maize) & (at5g19780 : 329.0) Encodes an isoform of alpha tubulin. Closely related to adjacent gene TUA3 suggesting recent duplication.; tubulin alpha-5 (TUA5); FUNCTIONS IN: structural constituent of cytoskeleton; INVOLVED IN: response to cadmium ion, microtubule-b…	1.06732	FALSE	Tubulin alpha-6 chain (Alpha-6 tubulin)
31.1.1.2	cell.organisation.cytoskeleton.mikrotubuli	m.10518	(loc_os04g59560.1 : 378.0) no description available & (at3g10220 : 308.0) Encodes a tubulin-binding cofactor. Homozygous mutant plants are embryo lethal. Heterozygous mutant plants showed increased ploidy and higher numbers of spindles and phragmoplasts, suggesting a role in cell division.; tubulin folding cofactor B; FUNCTIONS IN: molecular_function unknown; INVOLVED IN: tubulin complex assembly…	1.09541	FALSE	Encodes a tubulin-binding cofactor. Homozygous mutant plants are embryo lethal. Heterozygous mutant plants showed increased ploidy and higher numbers of spindles and phragmoplasts, suggesting a role in cell division.
31.1.1.2.6	cell.organisation.cytoskeleton.mikrotubuli.MAP65	m.239438	(loc_os03g50970.1 : 645.0) no description available & (at2g01910 : 407.0) Binds microtubules. Induces a crisscross mesh of microtubules, not bundles. Not involved in microtubule polymerization nor nucleation. Localizes to mitochondria.; ATMAP65-6; CONTAINS InterPro DOMAIN/s: Microtubule-associated protein, MAP65/ASE1-type (InterPro:IPR007145); BEST Arabidopsis thaliana protein match is: microtubu…	1.51637	FALSE	Binds microtubules. Induces a crisscross mesh of microtubules, not bundles. Not involved in microtubule polymerization nor nucleation. Localizes to mitochondria.
31.1.1.2	cell.organisation.cytoskeleton.mikrotubuli	m.50117	(loc_os02g35110.1 : 421.0) no description available & (at4g39920 : 258.0) Microtubule-folding cofactor, produces assembly-competent alpha-/beta-tubulin heterodimers.; PORCINO (POR); FUNCTIONS IN: binding; INVOLVED IN: tubulin complex assembly, cytokinesis; LOCATED IN: cytoplasm; EXPRESSED IN: 22 plant structures; EXPRESSED DURING: 13 growth stages; CONTAINS InterPro DOMAIN/s: CARP motif (InterPro…	1.6544	FALSE	Microtubule-folding cofactor, produces assembly-competent alpha-/beta-tubulin heterodimers.
Myosin
31.1.1.3.11	cell.organisation.cytoskeleton.Myosin.Class XI	m.1523	(loc_os05g46030.1 : 371.0) no description available & (at1g08730 : 268.0) Class XI myosin gene; XIC; CONTAINS InterPro DOMAIN/s: Dil domain (InterPro:IPR018444), Dilute (InterPro:IPR002710), Myosin, N-terminal, SH3-like (InterPro:IPR004009), Myosin head, motor domain (InterPro:IPR001609), IQ calmodulin-binding region (InterPro:IPR000048); BEST Arabidopsis thaliana protein match is: Myosin family …	-18.6311	TRUE	Class XI myosin gene
31.1.1.3.11	cell.organisation.cytoskeleton.Myosin.Class XI	m.202653	(loc_os10g19342.1 : 170.0) no description available & (at4g33200 : 140.0) member of Myosin-like proteins; XI-I; FUNCTIONS IN: motor activity; INVOLVED IN: actin filament-based movement; LOCATED IN: myosin complex; EXPRESSED IN: 24 plant structures; EXPRESSED DURING: 15 growth stages; CONTAINS InterPro DOMAIN/s: Dil domain (InterPro:IPR018444), Dilute (InterPro:IPR002710), Myosin, N-terminal, SH3-…	-13.8539	TRUE	member of Myosin-like proteins
31.1.1.3.11	cell.organisation.cytoskeleton.Myosin.Class XI	m.16551	(loc_os03g48140.1 : 312.0) no description available & (at5g20490 : 284.0) Encodes a member of the type XI myosin protein family involved in root hair growth, trichome development, and organelle trafficking. This gene appears to be expressed at low levels throughout the plant.; XIK; FUNCTIONS IN: motor activity; INVOLVED IN: in 11 processes; LOCATED IN: myosin complex; EXPRESSED IN: stem, fruit, f…	-8.68584	TRUE	Encodes a member of the type XI myosin protein family involved in root hair growth, trichome development, and organelle trafficking. This gene appears to be expressed at low levels throughout the plant.
31.1.1.3.11	cell.organisation.cytoskeleton.Myosin.Class XI	m.202270	(at4g33200 : 209.0) member of Myosin-like proteins; XI-I; FUNCTIONS IN: motor activity; INVOLVED IN: actin filament-based movement; LOCATED IN: myosin complex; EXPRESSED IN: 24 plant structures; EXPRESSED DURING: 15 growth stages; CONTAINS InterPro DOMAIN/s: Dil domain (InterPro:IPR018444), Dilute (InterPro:IPR002710), Myosin, N-terminal, SH3-like (InterPro:IPR004009), Myosin head, motor domain (…	-7.26136	TRUE	member of Myosin-like proteins
31.1.1.3.11	cell.organisation.cytoskeleton.Myosin.Class XI	m.314747	(loc_os05g46030.1 : 216.0) no description available & (at1g54560 : 174.0) member of Myosin-like proteins; XIE; CONTAINS InterPro DOMAIN/s: Dil domain (InterPro:IPR018444), Dilute (InterPro:IPR002710), Myosin, N-terminal, SH3-like (InterPro:IPR004009), Myosin head, motor domain (InterPro:IPR001609), IQ calmodulin-binding region (InterPro:IPR000048); BEST Arabidopsis thaliana protein match is: Myos…	-7.16582	TRUE	member of Myosin-like proteins
31.1.1.3.11	cell.organisation.cytoskeleton.Myosin.Class XI	m.202518	(loc_os10g25560.1 : 771.0) no description available & (at4g33200 : 647.0) member of Myosin-like proteins; XI-I; FUNCTIONS IN: motor activity; INVOLVED IN: actin filament-based movement; LOCATED IN: myosin complex; EXPRESSED IN: 24 plant structures; EXPRESSED DURING: 15 growth stages; CONTAINS InterPro DOMAIN/s: Dil domain (InterPro:IPR018444), Dilute (InterPro:IPR002710), Myosin, N-terminal, SH3-…	-6.57229	TRUE	member of Myosin-like proteins
31.1.1.3.11	cell.organisation.cytoskeleton.Myosin.Class XI	m.202498	(loc_os10g25560.1 : 200.0) no description available & (at4g33200 : 156.0) member of Myosin-like proteins; XI-I; FUNCTIONS IN: motor activity; INVOLVED IN: actin filament-based movement; LOCATED IN: myosin complex; EXPRESSED IN: 24 plant structures; EXPRESSED DURING: 15 growth stages; CONTAINS InterPro DOMAIN/s: Dil domain (InterPro:IPR018444), Dilute (InterPro:IPR002710), Myosin, N-terminal, SH3-…	-6.05113	TRUE	member of Myosin-like proteins
31.1.1.3	cell.organisation.cytoskeleton.Myosin	m.192575	(loc_os12g41810.1 : 99.4) no description available & (at2g34730 : 81.6) myosin heavy chain-related; LOCATED IN: mitochondrion. & (reliability: 163.2) & (original description: g.192575 ORF g.192575 m.192575 type:complete len:107 (+) comp94457_c0_seq4:1683-2003(+))	-5.92374	TRUE	myosin heavy chain-related
31.1.1.3.11	cell.organisation.cytoskeleton.Myosin.Class XI	m.239759	(loc_os02g34080.1 : 835.0) no description available & (at1g04600 : 717.0) member of Myosin-like proteins; myosin XI A (XIA); FUNCTIONS IN: motor activity; INVOLVED IN: actin filament-based movement; LOCATED IN: myosin complex; EXPRESSED IN: 18 plant structures; EXPRESSED DURING: 9 growth stages; CONTAINS InterPro DOMAIN/s: Dil domain (InterPro:IPR018444), Dilute (InterPro:IPR002710), Prefoldin (I…	-5.33789	TRUE	member of Myosin-like proteins
31.1.1.3	cell.organisation.cytoskeleton.Myosin	m.38702	(loc_os07g05390.1 : 979.0) no description available & (at2g34730 : 151.0) myosin heavy chain-related; LOCATED IN: mitochondrion. & (reliability: 302.0) & (original description: g.38702 ORF g.38702 m.38702 type:complete len:772 (-) comp70174_c0_seq2:626-2941(-))	-4.8916	TRUE	myosin heavy chain-related
31.1.1.3	cell.organisation.cytoskeleton.Myosin	m.192564	(loc_os12g41810.1 : 694.0) no description available & (at2g34730 : 203.0) myosin heavy chain-related; LOCATED IN: mitochondrion. & (reliability: 406.0) & (original description: g.192564 ORF g.192564 m.192564 type:complete len:559 (+) comp94457_c0_seq2:387-2063(+))	-4.87131	TRUE	myosin heavy chain-related
31.1.1.3.11	cell.organisation.cytoskeleton.Myosin.Class XI	m.202544	(loc_os10g25560.1 : 771.0) no description available & (at4g33200 : 553.0) member of Myosin-like proteins; XI-I; FUNCTIONS IN: motor activity; INVOLVED IN: actin filament-based movement; LOCATED IN: myosin complex; EXPRESSED IN: 24 plant structures; EXPRESSED DURING: 15 growth stages; CONTAINS InterPro DOMAIN/s: Dil domain (InterPro:IPR018444), Dilute (InterPro:IPR002710), Myosin, N-terminal, SH3-…	-4.69147	TRUE	member of Myosin-like proteins
31.1.1.3.11	cell.organisation.cytoskeleton.Myosin.Class XI	m.239781	(loc_os05g46030.1 : 1811.0) no description available & (at5g20490 : 624.0) Encodes a member of the type XI myosin protein family involved in root hair growth, trichome development, and organelle trafficking. This gene appears to be expressed at low levels throughout the plant.; XIK; FUNCTIONS IN: motor activity; INVOLVED IN: in 11 processes; LOCATED IN: myosin complex; EXPRESSED IN: stem, fruit, …	-4.66356	TRUE	Encodes a member of the type XI myosin protein family involved in root hair growth, trichome development, and organelle trafficking. This gene appears to be expressed at low levels throughout the plant.
31.1.1.3.11	cell.organisation.cytoskeleton.Myosin.Class XI	m.202619	(loc_os10g25560.1 : 168.0) no description available & (at4g33200 : 134.0) member of Myosin-like proteins; XI-I; FUNCTIONS IN: motor activity; INVOLVED IN: actin filament-based movement; LOCATED IN: myosin complex; EXPRESSED IN: 24 plant structures; EXPRESSED DURING: 15 growth stages; CONTAINS InterPro DOMAIN/s: Dil domain (InterPro:IPR018444), Dilute (InterPro:IPR002710), Myosin, N-terminal, SH3-…	-4.61797	TRUE	member of Myosin-like proteins
31.1.1.3.11	cell.organisation.cytoskeleton.Myosin.Class XI	m.239766	(loc_os01g51634.1 : 657.0) no description available & (at5g20490 : 565.0) Encodes a member of the type XI myosin protein family involved in root hair growth, trichome development, and organelle trafficking. This gene appears to be expressed at low levels throughout the plant.; XIK; FUNCTIONS IN: motor activity; INVOLVED IN: in 11 processes; LOCATED IN: myosin complex; EXPRESSED IN: stem, fruit, f…	-4.57735	TRUE	Encodes a member of the type XI myosin protein family involved in root hair growth, trichome development, and organelle trafficking. This gene appears to be expressed at low levels throughout the plant.
31.1.1.3.11	cell.organisation.cytoskeleton.Myosin.Class XI	m.202222	(at4g33200 : 604.0) member of Myosin-like proteins; XI-I; FUNCTIONS IN: motor activity; INVOLVED IN: actin filament-based movement; LOCATED IN: myosin complex; EXPRESSED IN: 24 plant structures; EXPRESSED DURING: 15 growth stages; CONTAINS InterPro DOMAIN/s: Dil domain (InterPro:IPR018444), Dilute (InterPro:IPR002710), Myosin, N-terminal, SH3-like (InterPro:IPR004009), Myosin head, motor domain (…	-4.47864	TRUE	member of Myosin-like proteins
31.1.1.3.11	cell.organisation.cytoskeleton.Myosin.Class XI	m.252130	(loc_os03g53660.1 : 2446.0) no description available & (at2g31900 : 2077.0) Encodes an novel myosin isoform.; myosin-like protein XIF (XIF); CONTAINS InterPro DOMAIN/s: Dil domain (InterPro:IPR018444), Dilute (InterPro:IPR002710), Myosin, N-terminal, SH3-like (InterPro:IPR004009), Myosin head, motor domain (InterPro:IPR001609), IQ calmodulin-binding region (InterPro:IPR000048); BEST Arabidopsis t…	-4.32333	TRUE	Encodes an novel myosin isoform.
31.1.1.3	cell.organisation.cytoskeleton.Myosin	m.38704	(loc_os03g57110.2 : 372.0) no description available & (at2g34730 : 84.0) myosin heavy chain-related; LOCATED IN: mitochondrion. & (reliability: 168.0) & (original description: g.38704 ORF g.38704 m.38704 type:5prime_partial len:294 (-) comp70174_c0_seq3:507-1388(-))	-4.31354	TRUE	myosin heavy chain-related
31.1.1.3.11	cell.organisation.cytoskeleton.Myosin.Class XI	m.202483	(loc_os10g25560.1 : 771.0) no description available & (at4g33200 : 690.0) member of Myosin-like proteins; XI-I; FUNCTIONS IN: motor activity; INVOLVED IN: actin filament-based movement; LOCATED IN: myosin complex; EXPRESSED IN: 24 plant structures; EXPRESSED DURING: 15 growth stages; CONTAINS InterPro DOMAIN/s: Dil domain (InterPro:IPR018444), Dilute (InterPro:IPR002710), Myosin, N-terminal, SH3-…	-4.2385	TRUE	member of Myosin-like proteins
31.1.1.3.11	cell.organisation.cytoskeleton.Myosin.Class XI	m.202261	(at4g33200 : 329.0) member of Myosin-like proteins; XI-I; FUNCTIONS IN: motor activity; INVOLVED IN: actin filament-based movement; LOCATED IN: myosin complex; EXPRESSED IN: 24 plant structures; EXPRESSED DURING: 15 growth stages; CONTAINS InterPro DOMAIN/s: Dil domain (InterPro:IPR018444), Dilute (InterPro:IPR002710), Myosin, N-terminal, SH3-like (InterPro:IPR004009), Myosin head, motor domain (…	-4.08717	TRUE	member of Myosin-like proteins
31.1.1.3.11	cell.organisation.cytoskeleton.Myosin.Class XI	m.294096	(loc_os03g48140.1 : 2457.0) no description available & (at5g20490 : 1998.0) Encodes a member of the type XI myosin protein family involved in root hair growth, trichome development, and organelle trafficking. This gene appears to be expressed at low levels throughout the plant.; XIK; FUNCTIONS IN: motor activity; INVOLVED IN: in 11 processes; LOCATED IN: myosin complex; EXPRESSED IN: stem, fruit,…	-4.05218	TRUE	Encodes a member of the type XI myosin protein family involved in root hair growth, trichome development, and organelle trafficking. This gene appears to be expressed at low levels throughout the plant.
31.1.1.3.11	cell.organisation.cytoskeleton.Myosin.Class XI	m.239769	(loc_os01g51634.1 : 275.0) no description available & (at5g20490 : 214.0) Encodes a member of the type XI myosin protein family involved in root hair growth, trichome development, and organelle trafficking. This gene appears to be expressed at low levels throughout the plant.; XIK; FUNCTIONS IN: motor activity; INVOLVED IN: in 11 processes; LOCATED IN: myosin complex; EXPRESSED IN: stem, fruit, f…	-4.03549	TRUE	Encodes a member of the type XI myosin protein family involved in root hair growth, trichome development, and organelle trafficking. This gene appears to be expressed at low levels throughout the plant.
31.1.1.3.11	cell.organisation.cytoskeleton.Myosin.Class XI	m.239783	(loc_os05g46030.1 : 1618.0) no description available & (at5g20490 : 624.0) Encodes a member of the type XI myosin protein family involved in root hair growth, trichome development, and organelle trafficking. This gene appears to be expressed at low levels throughout the plant.; XIK; FUNCTIONS IN: motor activity; INVOLVED IN: in 11 processes; LOCATED IN: myosin complex; EXPRESSED IN: stem, fruit, …	-3.95848	TRUE	Encodes a member of the type XI myosin protein family involved in root hair growth, trichome development, and organelle trafficking. This gene appears to be expressed at low levels throughout the plant.
31.1.1.3	cell.organisation.cytoskeleton.Myosin	m.281856	(loc_os09g04810.1 : 669.0) no description available & (at2g34730 : 192.0) myosin heavy chain-related; LOCATED IN: mitochondrion. & (reliability: 384.0) & (original description: g.281856 ORF g.281856 m.281856 type:complete len:701 (-) comp97178_c0_seq1:1351-3453(-))	-3.86661	TRUE	myosin heavy chain-related
31.1.1.3.11	cell.organisation.cytoskeleton.Myosin.Class XI	m.239779	(loc_os05g46030.1 : 1102.0) no description available & (at5g20490 : 624.0) Encodes a member of the type XI myosin protein family involved in root hair growth, trichome development, and organelle trafficking. This gene appears to be expressed at low levels throughout the plant.; XIK; FUNCTIONS IN: motor activity; INVOLVED IN: in 11 processes; LOCATED IN: myosin complex; EXPRESSED IN: stem, fruit, …	-3.82793	TRUE	Encodes a member of the type XI myosin protein family involved in root hair growth, trichome development, and organelle trafficking. This gene appears to be expressed at low levels throughout the plant.
31.1.1.3	cell.organisation.cytoskeleton.Myosin	m.11238	(loc_os07g40770.1 : 568.0) no description available & (at5g61200 : 205.0) FUNCTIONS IN: molecular_function unknown; INVOLVED IN: biological_process unknown; LOCATED IN: chloroplast; BEST Arabidopsis thaliana protein match is: myosin heavy chain-related (TAIR:AT5G07890.3). & (reliability: 384.0) & (original description: g.11238 ORF g.11238 m.11238 type:complete len:426 (-) comp33774_c0_seq1:409-16…	-3.747	TRUE	FUNCTIONS IN: molecular_function unknown
31.1.1.3.11	cell.organisation.cytoskeleton.Myosin.Class XI	m.78354	(loc_os06g29350.1 : 1862.0) no description available & (at1g08730 : 1594.0) Class XI myosin gene; XIC; CONTAINS InterPro DOMAIN/s: Dil domain (InterPro:IPR018444), Dilute (InterPro:IPR002710), Myosin, N-terminal, SH3-like (InterPro:IPR004009), Myosin head, motor domain (InterPro:IPR001609), IQ calmodulin-binding region (InterPro:IPR000048); BEST Arabidopsis thaliana protein match is: Myosin famil…	-3.55425	TRUE	Class XI myosin gene
31.1.1.3	cell.organisation.cytoskeleton.Myosin	m.38701	(loc_os03g57110.2 : 978.0) no description available & (at2g34730 : 133.0) myosin heavy chain-related; LOCATED IN: mitochondrion. & (reliability: 266.0) & (original description: g.38701 ORF g.38701 m.38701 type:complete len:722 (-) comp70174_c0_seq1:507-2672(-))	-3.50463	TRUE	myosin heavy chain-related
31.1.1.3.11	cell.organisation.cytoskeleton.Myosin.Class XI	m.127959	(loc_os05g46030.1 : 1518.0) no description available & (at5g20490 : 408.0) Encodes a member of the type XI myosin protein family involved in root hair growth, trichome development, and organelle trafficking. This gene appears to be expressed at low levels throughout the plant.; XIK; FUNCTIONS IN: motor activity; INVOLVED IN: in 11 processes; LOCATED IN: myosin complex; EXPRESSED IN: stem, fruit, …	-3.48054	TRUE	Encodes a member of the type XI myosin protein family involved in root hair growth, trichome development, and organelle trafficking. This gene appears to be expressed at low levels throughout the plant.
31.1.1.3.11	cell.organisation.cytoskeleton.Myosin.Class XI	m.300301	(at4g33200 : 1683.0) member of Myosin-like proteins; XI-I; FUNCTIONS IN: motor activity; INVOLVED IN: actin filament-based movement; LOCATED IN: myosin complex; EXPRESSED IN: 24 plant structures; EXPRESSED DURING: 15 growth stages; CONTAINS InterPro DOMAIN/s: Dil domain (InterPro:IPR018444), Dilute (InterPro:IPR002710), Myosin, N-terminal, SH3-like (InterPro:IPR004009), Myosin head, motor domain …	-3.45397	TRUE	member of Myosin-like proteins
31.1.1.3	cell.organisation.cytoskeleton.Myosin	m.192574	(loc_os12g41810.1 : 592.0) no description available & (at2g34730 : 117.0) myosin heavy chain-related; LOCATED IN: mitochondrion. & (reliability: 234.0) & (original description: g.192574 ORF g.192574 m.192574 type:5prime_partial len:525 (+) comp94457_c0_seq4:1-1575(+))	-3.45021	TRUE	myosin heavy chain-related
31.1.1.3.11	cell.organisation.cytoskeleton.Myosin.Class XI	m.202651	(loc_os10g25560.1 : 252.0) no description available & (at4g33200 : 155.0) member of Myosin-like proteins; XI-I; FUNCTIONS IN: motor activity; INVOLVED IN: actin filament-based movement; LOCATED IN: myosin complex; EXPRESSED IN: 24 plant structures; EXPRESSED DURING: 15 growth stages; CONTAINS InterPro DOMAIN/s: Dil domain (InterPro:IPR018444), Dilute (InterPro:IPR002710), Myosin, N-terminal, SH3-…	-3.41754	TRUE	member of Myosin-like proteins
31.1.1.3.11	cell.organisation.cytoskeleton.Myosin.Class XI	m.202107	(at4g33200 : 992.0) member of Myosin-like proteins; XI-I; FUNCTIONS IN: motor activity; INVOLVED IN: actin filament-based movement; LOCATED IN: myosin complex; EXPRESSED IN: 24 plant structures; EXPRESSED DURING: 15 growth stages; CONTAINS InterPro DOMAIN/s: Dil domain (InterPro:IPR018444), Dilute (InterPro:IPR002710), Myosin, N-terminal, SH3-like (InterPro:IPR004009), Myosin head, motor domain (…	-3.38196	TRUE	member of Myosin-like proteins
31.1.1.3.11	cell.organisation.cytoskeleton.Myosin.Class XI	m.294132	(loc_os03g48140.1 : 235.0) no description available & (at1g08730 : 204.0) Class XI myosin gene; XIC; CONTAINS InterPro DOMAIN/s: Dil domain (InterPro:IPR018444), Dilute (InterPro:IPR002710), Myosin, N-terminal, SH3-like (InterPro:IPR004009), Myosin head, motor domain (InterPro:IPR001609), IQ calmodulin-binding region (InterPro:IPR000048); BEST Arabidopsis thaliana protein match is: Myosin family …	-3.37135	TRUE	Class XI myosin gene
31.1.1.3.11	cell.organisation.cytoskeleton.Myosin.Class XI	m.15382	(loc_os02g57190.1 : 2218.0) no description available & (at5g43900 : 2112.0) Encodes a member of the type XI myosin protein family that binds F-actin and co-localizes with actin filaments and peroxisomes. Homozygous mutants are reported to have pleiotropic effects in growth and fertility and may also be lethal. This protein is also involved in root hair growth and organelle trafficking. This prote…	-3.07179	TRUE	Encodes a member of the type XI myosin protein family that binds F-actin and co-localizes with actin filaments and peroxisomes. Homozygous mutants are reported to have pleiotropic effects in growth and fertility and may also be lethal. This protein is also involved in root hair growth and organelle trafficking. This protein interacts with RabC2a and RabD1 in a GTP-dependent manner.
31.1.1.3.11	cell.organisation.cytoskeleton.Myosin.Class XI	m.239785	(loc_os02g34080.1 : 1715.0) no description available & (at5g43900 : 1145.0) Encodes a member of the type XI myosin protein family that binds F-actin and co-localizes with actin filaments and peroxisomes. Homozygous mutants are reported to have pleiotropic effects in growth and fertility and may also be lethal. This protein is also involved in root hair growth and organelle trafficking. This prote…	-2.95553	TRUE	Encodes a member of the type XI myosin protein family that binds F-actin and co-localizes with actin filaments and peroxisomes. Homozygous mutants are reported to have pleiotropic effects in growth and fertility and may also be lethal. This protein is also involved in root hair growth and organelle trafficking. This protein interacts with RabC2a and RabD1 in a GTP-dependent manner.
31.1.1.3.11	cell.organisation.cytoskeleton.Myosin.Class XI	m.202398	(at4g33200 : 184.0) member of Myosin-like proteins; XI-I; FUNCTIONS IN: motor activity; INVOLVED IN: actin filament-based movement; LOCATED IN: myosin complex; EXPRESSED IN: 24 plant structures; EXPRESSED DURING: 15 growth stages; CONTAINS InterPro DOMAIN/s: Dil domain (InterPro:IPR018444), Dilute (InterPro:IPR002710), Myosin, N-terminal, SH3-like (InterPro:IPR004009), Myosin head, motor domain (…	-2.91941	TRUE	member of Myosin-like proteins
31.1.1.3	cell.organisation.cytoskeleton.Myosin	m.74700	(loc_os01g43360.1 : 352.0) no description available & (at5g53310 : 221.0) myosin heavy chain-related; FUNCTIONS IN: motor activity; INVOLVED IN: biological_process unknown; LOCATED IN: plasma membrane; EXPRESSED IN: 25 plant structures; EXPRESSED DURING: 15 growth stages; CONTAINS InterPro DOMAIN/s: Myosin tail 2 (InterPro:IPR010926); Has 30201 Blast hits to 17322 proteins in 780 species: Archae …	-2.79853	TRUE	myosin heavy chain-related
31.1.1.3.11	cell.organisation.cytoskeleton.Myosin.Class XI	m.102092	(loc_os06g29350.1 : 850.0) no description available & (at1g54560 : 791.0) member of Myosin-like proteins; XIE; CONTAINS InterPro DOMAIN/s: Dil domain (InterPro:IPR018444), Dilute (InterPro:IPR002710), Myosin, N-terminal, SH3-like (InterPro:IPR004009), Myosin head, motor domain (InterPro:IPR001609), IQ calmodulin-binding region (InterPro:IPR000048); BEST Arabidopsis thaliana protein match is: Myos…	-2.67865	TRUE	member of Myosin-like proteins
31.1.1.3.11	cell.organisation.cytoskeleton.Myosin.Class XI	m.8059	(loc_os05g46030.1 : 558.0) no description available & (at1g08730 : 468.0) Class XI myosin gene; XIC; CONTAINS InterPro DOMAIN/s: Dil domain (InterPro:IPR018444), Dilute (InterPro:IPR002710), Myosin, N-terminal, SH3-like (InterPro:IPR004009), Myosin head, motor domain (InterPro:IPR001609), IQ calmodulin-binding region (InterPro:IPR000048); BEST Arabidopsis thaliana protein match is: Myosin family …	-2.66159	TRUE	Class XI myosin gene
31.1.1.3	cell.organisation.cytoskeleton.Myosin	m.179790	(loc_os08g40790.1 : 489.0) no description available & (at2g24420 : 340.0) DNA repair ATPase-related; LOCATED IN: endoplasmic reticulum, plasma membrane; EXPRESSED IN: 27 plant structures; EXPRESSED DURING: 15 growth stages; BEST Arabidopsis thaliana protein match is: myosin heavy chain-related (TAIR:AT4G31340.1); Has 49908 Blast hits to 28607 proteins in 1979 species: Archae - 936; Bacteria - 756…	-2.59005	TRUE	DNA repair ATPase-related
31.1.1.3.11	cell.organisation.cytoskeleton.Myosin.Class XI	m.178846	(loc_os01g40200.1 : 971.0) no description available & (at5g20490 : 570.0) Encodes a member of the type XI myosin protein family involved in root hair growth, trichome development, and organelle trafficking. This gene appears to be expressed at low levels throughout the plant.; XIK; FUNCTIONS IN: motor activity; INVOLVED IN: in 11 processes; LOCATED IN: myosin complex; EXPRESSED IN: stem, fruit, f…	-2.41737	TRUE	Encodes a member of the type XI myosin protein family involved in root hair growth, trichome development, and organelle trafficking. This gene appears to be expressed at low levels throughout the plant.
31.1.1.3.8	cell.organisation.cytoskeleton.Myosin.Class VII	m.47566	(loc_os10g34710.1 : 1750.0) no description available & (at3g19960 : 1460.0) member of Myosin-like proteins; myosin 1 (ATM1); CONTAINS InterPro DOMAIN/s: Myosin head, motor domain (InterPro:IPR001609), IQ calmodulin-binding region (InterPro:IPR000048); BEST Arabidopsis thaliana protein match is: P-loop containing nucleoside triphosphate hydrolases superfamily protein (TAIR:AT1G50360.1); Has 7421 B…	-2.40896	TRUE	member of Myosin-like proteins
31.1.1.3.11	cell.organisation.cytoskeleton.Myosin.Class XI	m.178850	(loc_os01g40200.1 : 923.0) no description available & (at5g20490 : 558.0) Encodes a member of the type XI myosin protein family involved in root hair growth, trichome development, and organelle trafficking. This gene appears to be expressed at low levels throughout the plant.; XIK; FUNCTIONS IN: motor activity; INVOLVED IN: in 11 processes; LOCATED IN: myosin complex; EXPRESSED IN: stem, fruit, f…	-2.34397	TRUE	Encodes a member of the type XI myosin protein family involved in root hair growth, trichome development, and organelle trafficking. This gene appears to be expressed at low levels throughout the plant.
31.1.1.3	cell.organisation.cytoskeleton.Myosin	m.287499	(loc_os03g11770.1 : 291.0) no description available & (at1g51405 : 93.2) myosin-related; Has 11803 Blast hits to 7804 proteins in 640 species: Archae - 183; Bacteria - 701; Metazoa - 7055; Fungi - 867; Plants - 542; Viruses - 4; Other Eukaryotes - 2451 (source: NCBI BLink). & (reliability: 186.4) & (original description: g.287499 ORF g.287499 m.287499 type:5prime_partial len:194 (+) comp97336_c1_…	-2.17204	TRUE	myosin-related
31.1.1.3.11	cell.organisation.cytoskeleton.Myosin.Class XI	m.202163	(loc_os03g48140.1 : 368.0) no description available & (at1g08730 : 365.0) Class XI myosin gene; XIC; CONTAINS InterPro DOMAIN/s: Dil domain (InterPro:IPR018444), Dilute (InterPro:IPR002710), Myosin, N-terminal, SH3-like (InterPro:IPR004009), Myosin head, motor domain (InterPro:IPR001609), IQ calmodulin-binding region (InterPro:IPR000048); BEST Arabidopsis thaliana protein match is: Myosin family …	-2.16812	TRUE	Class XI myosin gene
31.1.1.3.8	cell.organisation.cytoskeleton.Myosin.Class VII	m.47570	(loc_os10g34710.1 : 149.0) no description available & (at3g19960 : 116.0) member of Myosin-like proteins; myosin 1 (ATM1); CONTAINS InterPro DOMAIN/s: Myosin head, motor domain (InterPro:IPR001609), IQ calmodulin-binding region (InterPro:IPR000048); BEST Arabidopsis thaliana protein match is: P-loop containing nucleoside triphosphate hydrolases superfamily protein (TAIR:AT1G50360.1); Has 7421 Bla…	-2.16583	TRUE	member of Myosin-like proteins
31.1.1.3	cell.organisation.cytoskeleton.Myosin	m.33107	(loc_os03g16120.1 : 652.0) no description available & (at5g59210 : 375.0) myosin heavy chain-related; Has 60083 Blast hits to 34721 proteins in 2231 species: Archae - 693; Bacteria - 7635; Metazoa - 30612; Fungi - 4945; Plants - 2863; Viruses - 142; Other Eukaryotes - 13193 (source: NCBI BLink). & (reliability: 750.0) & (original description: g.33107 ORF g.33107 m.33107 type:5prime_partial len:50…	-1.97429	FALSE	myosin heavy chain-related
31.1.1.3.8	cell.organisation.cytoskeleton.Myosin.Class VII	m.241716	(loc_os07g37560.1 : 1902.0) no description available & (at5g54280 : 1204.0) Type VII myosin gene; myosin 2 (ATM2); FUNCTIONS IN: motor activity; INVOLVED IN: actin filament-based movement; LOCATED IN: plasma membrane, myosin complex; EXPRESSED IN: 24 plant structures; EXPRESSED DURING: 15 growth stages; CONTAINS InterPro DOMAIN/s: Myosin head, motor domain (InterPro:IPR001609), IQ calmodulin-bind…	-1.92097	FALSE	Type VII myosin gene
31.1.1.3.11	cell.organisation.cytoskeleton.Myosin.Class XI	m.324135	(loc_os02g34080.1 : 177.0) no description available & (at5g43900 : 140.0) Encodes a member of the type XI myosin protein family that binds F-actin and co-localizes with actin filaments and peroxisomes. Homozygous mutants are reported to have pleiotropic effects in growth and fertility and may also be lethal. This protein is also involved in root hair growth and organelle trafficking. This protein…	-1.67202	FALSE	Encodes a member of the type XI myosin protein family that binds F-actin and co-localizes with actin filaments and peroxisomes. Homozygous mutants are reported to have pleiotropic effects in growth and fertility and may also be lethal. This protein is also involved in root hair growth and organelle trafficking. This protein interacts with RabC2a and RabD1 in a GTP-dependent manner.
31.1.1.3	cell.organisation.cytoskeleton.Myosin	m.300032	(loc_os09g32250.2 : 501.0) no description available & (at4g31340 : 327.0) myosin heavy chain-related; LOCATED IN: endoplasmic reticulum, plasma membrane; EXPRESSED IN: 26 plant structures; EXPRESSED DURING: 15 growth stages; BEST Arabidopsis thaliana protein match is: DNA repair ATPase-related (TAIR:AT2G24420.2); Has 35333 Blast hits to 34131 proteins in 2444 species: Archae - 798; Bacteria - 224…	-1.62899	FALSE	myosin heavy chain-related
31.1.1.3.11	cell.organisation.cytoskeleton.Myosin.Class XI	m.11550	(at4g33200 : 189.0) member of Myosin-like proteins; XI-I; FUNCTIONS IN: motor activity; INVOLVED IN: actin filament-based movement; LOCATED IN: myosin complex; EXPRESSED IN: 24 plant structures; EXPRESSED DURING: 15 growth stages; CONTAINS InterPro DOMAIN/s: Dil domain (InterPro:IPR018444), Dilute (InterPro:IPR002710), Myosin, N-terminal, SH3-like (InterPro:IPR004009), Myosin head, motor domain (…	-1.60268	FALSE	member of Myosin-like proteins
31.1.1.3	cell.organisation.cytoskeleton.Myosin	m.327473	(loc_os04g51796.1 : 172.0) no description available & (at4g31340 : 119.0) myosin heavy chain-related; LOCATED IN: endoplasmic reticulum, plasma membrane; EXPRESSED IN: 26 plant structures; EXPRESSED DURING: 15 growth stages; BEST Arabidopsis thaliana protein match is: DNA repair ATPase-related (TAIR:AT2G24420.2); Has 35333 Blast hits to 34131 proteins in 2444 species: Archae - 798; Bacteria - 224…	0	FALSE	myosin heavy chain-related
