# Supplementary material for: Fungal endophyte infection of ryegrass reprograms host metabolism and alters development
Source: New Phytol. 2015 Aug 25;208(4):1227–40. doi: 10.1111/nph.13614 (PMC5049663; doi:10.1111/nph.13614)
Supplement: Supplementary file 10 — Table S9 Annotations of the genes predicted to encode for enzymes involved in protein targeting, transport and vesicle transport [file NPH-208-1227-s010.xlsx]

## Sheet: Table S7
Table S9: Annotations of the genes predicted to encode for enzymes involved in protein targeting, transport and vesicle transport
BINCODE, NAME and DESCRIPTION refers to the output of Mercator analysis. The “significant” column correspond to a DegSeq Qvalue < 0.05. The “function” column is extracted from the Mercator analysis. The IDENTIFIER is the ryegrass ESTs identifer
BINCODE	NAME	IDENTIFIER	DESCRIPTION	FOLD	Significant	Function
Protein Targeting
29.3.1	protein.targeting.nucleus	m.27851	(loc_os02g27470.1 : 300.0) no description available & (at2g31660 : 282.0) SAD2 (super sensitive to ABA and drought 2) encodes an importin beta-domain family protein likely to be involved in nuclear transport in ABA signaling. Subcellular localization of GFP-tagged SAD2 showed a predominantly nuclear localization, consistent with a role for SAD2 in nuclear transport. Mutation of SAD2 in Arabidopsi…	-6.8307	TRUE	SAD2 (super sensitive to ABA and drought 2) encodes an importin beta-domain family protein likely to be involved in nuclear transport in ABA signaling. Subcellular localization of GFP-tagged SAD2 showed a predominantly nuclear localization, consistent with a role for SAD2 in nuclear transport. Mutation of SAD2 in Arabidopsis alters abscisic acid sensitivity. SAD2 was ubiquitously expressed at low…
29.3.1	protein.targeting.nucleus	m.176910	(loc_os03g64080.1 : 137.0) no description available & (at5g17020 : 116.0) Encodes a member of the exportin protein family (XPO1A) which functions as receptors for nuclear export. Binds to a variety of proteins having leucine rich export signals.Along with XPO1B involved with development of the male and female gametophytes.; exportin 1A (XPO1A); CONTAINS InterPro DOMAIN/s: Importin-beta, N-termina…	-6.72174	TRUE	Encodes a member of the exportin protein family (XPO1A) which functions as receptors for nuclear export. Binds to a variety of proteins having leucine rich export signals.Along with XPO1B involved with development of the male and female gametophytes.
29.3.1	protein.targeting.nucleus	m.43642	(loc_os09g28019.2 : 212.0) no description available & (at4g37130 : 148.0) hydroxyproline-rich glycoprotein family protein; Has 29299 Blast hits to 11722 proteins in 694 species: Archae - 13; Bacteria - 1010; Metazoa - 7996; Fungi - 3634; Plants - 2592; Viruses - 347; Other Eukaryotes - 13707 (source: NCBI BLink). & (reliability: 296.0) & (original description: g.43642 ORF g.43642 m.43642 type:com…	-6.6881	TRUE	hydroxyproline-rich glycoprotein family protein
29.3.1	protein.targeting.nucleus	m.27849	(loc_os04g26841.1 : 467.0) no description available & (at3g59020 : 415.0) ARM repeat superfamily protein; FUNCTIONS IN: protein transporter activity, importin-alpha export receptor activity, binding; INVOLVED IN: intracellular protein transport, cell proliferation, protein import into nucleus, docking; LOCATED IN: nucleus, nuclear pore, cytoplasm; EXPRESSED IN: 24 plant structures; EXPRESSED DURI…	-6.36781	TRUE	ARM repeat superfamily protein
29.3.1	protein.targeting.nucleus	m.176918	(loc_os03g64080.1 : 137.0) no description available & (at5g17020 : 116.0) Encodes a member of the exportin protein family (XPO1A) which functions as receptors for nuclear export. Binds to a variety of proteins having leucine rich export signals.Along with XPO1B involved with development of the male and female gametophytes.; exportin 1A (XPO1A); CONTAINS InterPro DOMAIN/s: Importin-beta, N-termina…	-6.11654	TRUE	Encodes a member of the exportin protein family (XPO1A) which functions as receptors for nuclear export. Binds to a variety of proteins having leucine rich export signals.Along with XPO1B involved with development of the male and female gametophytes.
29.3.1	protein.targeting.nucleus	m.88808	(loc_os01g28690.2 : 329.0) no description available & (at1g59660 : 198.0) Nucleoporin autopeptidase; FUNCTIONS IN: transporter activity; INVOLVED IN: transport; LOCATED IN: chloroplast, nuclear pore; EXPRESSED IN: 16 plant structures; EXPRESSED DURING: 7 growth stages; CONTAINS InterPro DOMAIN/s: Peptidase S59, nucleoporin (InterPro:IPR007230); BEST Arabidopsis thaliana protein match is: Nucleopo…	-6.06987	TRUE	Nucleoporin autopeptidase
29.3.3	protein.targeting.chloroplast	m.298514	(loc_os10g35010.1 : 212.0) no description available & (at1g06950 : 142.0) Encodes a protein thought to be a part of the translocon at the chloroplast inner envelope. Involved in protein import into the chloroplast and chloroplast biogenesis.; translocon at the inner envelope membrane of chloroplasts 110 (TIC110); INVOLVED IN: protein import into chloroplast stroma, chloroplast organization; LOCAT…	-5.7937	TRUE	Encodes a protein thought to be a part of the translocon at the chloroplast inner envelope. Involved in protein import into the chloroplast and chloroplast biogenesis.
29.3.1	protein.targeting.nucleus	m.302172	(loc_os03g18350.1 : 1347.0) no description available & (at3g08943 : 1031.0) ARM repeat superfamily protein; FUNCTIONS IN: protein transporter activity, binding; INVOLVED IN: intracellular protein transport; CONTAINS InterPro DOMAIN/s: HEAT (InterPro:IPR000357), Importin-beta, N-terminal (InterPro:IPR001494), Armadillo-like helical (InterPro:IPR011989), Armadillo-type fold (InterPro:IPR016024); BE…	-5.55923	TRUE	ARM repeat superfamily protein
29.3.4.99	protein.targeting.secretory pathway.unspecified	m.73526	(loc_os05g46720.3 : 194.0) no description available & (at2g21520 : 166.0) Sec14p-like phosphatidylinositol transfer family protein; FUNCTIONS IN: transporter activity; INVOLVED IN: transport; LOCATED IN: intracellular; EXPRESSED IN: 23 plant structures; EXPRESSED DURING: 15 growth stages; CONTAINS InterPro DOMAIN/s: Cellular retinaldehyde-binding/triple function, C-terminal (InterPro:IPR001251), …	-5.33455	TRUE	Sec14p-like phosphatidylinositol transfer family protein
29.3.1	protein.targeting.nucleus	m.308313	(loc_os07g41180.1 : 137.0) no description available & (at5g60980 : 110.0) Nuclear transport factor 2 (NTF2) family protein with RNA binding (RRM-RBD-RNP motifs) domain; FUNCTIONS IN: RNA binding, nucleotide binding, nucleic acid binding; INVOLVED IN: transport, nucleocytoplasmic transport; LOCATED IN: intracellular; EXPRESSED IN: 23 plant structures; EXPRESSED DURING: 13 growth stages; CONTAINS I…	-5.04261	TRUE	Nuclear transport factor 2 (NTF2) family protein with RNA binding (RRM-RBD-RNP motifs) domain
29.3.3	protein.targeting.chloroplast	m.270834	(loc_os11g08980.1 : 229.0) no description available & (at1g21650 : 159.0) Encodes a component of the thylakoid-localized Sec system involved in the translocation of cytoplasmic proteins into plastid. Loss-of-function mutations result in arrest at the globular stage and embryo lethality.; Preprotein translocase SecA family protein; FUNCTIONS IN: ATPase activity, zinc ion binding, P-P-bond-hydrolys…	-4.90293	TRUE	Encodes a component of the thylakoid-localized Sec system involved in the translocation of cytoplasmic proteins into plastid. Loss-of-function mutations result in arrest at the globular stage and embryo lethality.
29.3.99	protein.targeting.unknown	m.19129	(loc_os05g37200.1 : 382.0) no description available & (at3g59340 : 225.0) Eukaryotic protein of unknown function (DUF914); CONTAINS InterPro DOMAIN/s: Protein of unknown function DUF914, eukaryotic (InterPro:IPR009262); BEST Arabidopsis thaliana protein match is: Eukaryotic protein of unknown function (DUF914) (TAIR:AT3G59310.1); Has 1089 Blast hits to 1084 proteins in 305 species: Archae - 7; Ba…	-4.77721	TRUE	Eukaryotic protein of unknown function (DUF914)
29.3.1	protein.targeting.nucleus	m.27848	(loc_os02g27470.1 : 284.0) no description available & (at2g31660 : 197.0) SAD2 (super sensitive to ABA and drought 2) encodes an importin beta-domain family protein likely to be involved in nuclear transport in ABA signaling. Subcellular localization of GFP-tagged SAD2 showed a predominantly nuclear localization, consistent with a role for SAD2 in nuclear transport. Mutation of SAD2 in Arabidopsi…	-4.48007	TRUE	SAD2 (super sensitive to ABA and drought 2) encodes an importin beta-domain family protein likely to be involved in nuclear transport in ABA signaling. Subcellular localization of GFP-tagged SAD2 showed a predominantly nuclear localization, consistent with a role for SAD2 in nuclear transport. Mutation of SAD2 in Arabidopsis alters abscisic acid sensitivity. SAD2 was ubiquitously expressed at low…
29.3.1	protein.targeting.nucleus	m.84479	(at2g31660 : 1449.0) SAD2 (super sensitive to ABA and drought 2) encodes an importin beta-domain family protein likely to be involved in nuclear transport in ABA signaling. Subcellular localization of GFP-tagged SAD2 showed a predominantly nuclear localization, consistent with a role for SAD2 in nuclear transport. Mutation of SAD2 in Arabidopsis alters abscisic acid sensitivity. SAD2 was ubiquito…	-4.47788	TRUE	SAD2 (super sensitive to ABA and drought 2) encodes an importin beta-domain family protein likely to be involved in nuclear transport in ABA signaling. Subcellular localization of GFP-tagged SAD2 showed a predominantly nuclear localization, consistent with a role for SAD2 in nuclear transport. Mutation of SAD2 in Arabidopsis alters abscisic acid sensitivity. SAD2 was ubiquitously expressed at low…
29.3.1	protein.targeting.nucleus	m.45492	(loc_os03g64080.1 : 1891.0) no description available & (at5g17020 : 1739.0) Encodes a member of the exportin protein family (XPO1A) which functions as receptors for nuclear export. Binds to a variety of proteins having leucine rich export signals.Along with XPO1B involved with development of the male and female gametophytes.; exportin 1A (XPO1A); CONTAINS InterPro DOMAIN/s: Importin-beta, N-termi…	-4.15708	TRUE	Encodes a member of the exportin protein family (XPO1A) which functions as receptors for nuclear export. Binds to a variety of proteins having leucine rich export signals.Along with XPO1B involved with development of the male and female gametophytes.
29.3.1	protein.targeting.nucleus	m.266362	(loc_os05g28510.4 : 592.0) no description available & (at3g08943 : 493.0) ARM repeat superfamily protein; FUNCTIONS IN: protein transporter activity, binding; INVOLVED IN: intracellular protein transport; CONTAINS InterPro DOMAIN/s: HEAT (InterPro:IPR000357), Importin-beta, N-terminal (InterPro:IPR001494), Armadillo-like helical (InterPro:IPR011989), Armadillo-type fold (InterPro:IPR016024); BEST…	-4.03892	TRUE	ARM repeat superfamily protein
29.3.1	protein.targeting.nucleus	m.45491	(loc_os03g64080.1 : 1906.0) no description available & (at5g17020 : 1746.0) Encodes a member of the exportin protein family (XPO1A) which functions as receptors for nuclear export. Binds to a variety of proteins having leucine rich export signals.Along with XPO1B involved with development of the male and female gametophytes.; exportin 1A (XPO1A); CONTAINS InterPro DOMAIN/s: Importin-beta, N-termi…	-4.03193	TRUE	Encodes a member of the exportin protein family (XPO1A) which functions as receptors for nuclear export. Binds to a variety of proteins having leucine rich export signals.Along with XPO1B involved with development of the male and female gametophytes.
29.3.4.99	protein.targeting.secretory pathway.unspecified	m.75217	(loc_os03g01710.1 : 1780.0) no description available & (at5g52280 : 161.0) Myosin heavy chain-related protein; FUNCTIONS IN: molecular_function unknown; INVOLVED IN: biological_process unknown; LOCATED IN: chloroplast; EXPRESSED IN: 22 plant structures; EXPRESSED DURING: 13 growth stages; BEST Arabidopsis thaliana protein match is: Myosin heavy chain-related protein (TAIR:AT1G63300.1); Has 217843…	-3.97386	TRUE	Myosin heavy chain-related protein
29.3.1	protein.targeting.nucleus	m.276293	(at5g40480 : 1232.0) embryo defective 3012 (EMB3012); FUNCTIONS IN: molecular_function unknown; INVOLVED IN: embryo development ending in seed dormancy; LOCATED IN: endomembrane system; EXPRESSED IN: 24 plant structures; EXPRESSED DURING: 13 growth stages; CONTAINS InterPro DOMAIN/s: Invasin/intimin cell-adhesion (InterPro:IPR008964), Bacterial Ig-like, group 2 (InterPro:IPR003343); Has 264 Blast…	-3.88228	TRUE	embryo defective 3012 (EMB3012)
29.3.5	protein.targeting.peroxisomes	m.160385	(loc_os08g44240.1 : 1254.0) no description available & (at5g08470 : 680.0) an AAA-ATPase that is the probable Arabidopsis orthologue of one of the AAA-ATPases involved in peroxisome biogenesis in yeasts and mammals.; peroxisome 1 (PEX1); FUNCTIONS IN: nucleoside-triphosphatase activity, ATPase activity, binding, nucleotide binding, ATP binding; INVOLVED IN: protein import into peroxisome matrix, …	-3.87147	TRUE	an AAA-ATPase that is the probable Arabidopsis orthologue of one of the AAA-ATPases involved in peroxisome biogenesis in yeasts and mammals.
29.3.3	protein.targeting.chloroplast	m.7718	(loc_os03g50010.2 : 852.0) no description available & (at3g17970 : 573.0) Integral chloroplast outer membrane protein.; translocon at the outer membrane of chloroplasts 64-III (TOC64-III); FUNCTIONS IN: binding, carbon-nitrogen ligase activity, with glutamine as amido-N-donor; LOCATED IN: integral to chloroplast outer membrane, chloroplast; EXPRESSED IN: 25 plant structures; EXPRESSED DURING: 13 …	-3.79638	TRUE	Integral chloroplast outer membrane protein.
29.3.1	protein.targeting.nucleus	m.256933	(loc_os05g28510.4 : 847.0) no description available & (at3g08943 : 660.0) ARM repeat superfamily protein; FUNCTIONS IN: protein transporter activity, binding; INVOLVED IN: intracellular protein transport; CONTAINS InterPro DOMAIN/s: HEAT (InterPro:IPR000357), Importin-beta, N-terminal (InterPro:IPR001494), Armadillo-like helical (InterPro:IPR011989), Armadillo-type fold (InterPro:IPR016024); BEST…	-3.75557	TRUE	ARM repeat superfamily protein
29.3.2	protein.targeting.mitochondria	m.300216	(loc_os07g22700.2 : 767.0) no description available & (at2g36070 : 471.0) One of two genes in Arabidopsis that encode a putative subunit of the mitochondrial inner membrane translocase complex. TIM44 subunit is thought to provide the energy for translocation via hydrolysis of ATP.; translocase inner membrane subunit 44-2 (TIM44-2); FUNCTIONS IN: protein-transmembrane transporting ATPase activity;…	-3.71428	TRUE	One of two genes in Arabidopsis that encode a putative subunit of the mitochondrial inner membrane translocase complex. TIM44 subunit is thought to provide the energy for translocation via hydrolysis of ATP.
29.3.3	protein.targeting.chloroplast	m.50718	(loc_os10g35010.1 : 1028.0) no description available & (at1g06950 : 712.0) Encodes a protein thought to be a part of the translocon at the chloroplast inner envelope. Involved in protein import into the chloroplast and chloroplast biogenesis.; translocon at the inner envelope membrane of chloroplasts 110 (TIC110); INVOLVED IN: protein import into chloroplast stroma, chloroplast organization; LOCA…	-3.68788	TRUE	Encodes a protein thought to be a part of the translocon at the chloroplast inner envelope. Involved in protein import into the chloroplast and chloroplast biogenesis.
29.3.1	protein.targeting.nucleus	m.256937	(loc_os05g28510.4 : 420.0) no description available & (at3g08943 : 340.0) ARM repeat superfamily protein; FUNCTIONS IN: protein transporter activity, binding; INVOLVED IN: intracellular protein transport; CONTAINS InterPro DOMAIN/s: HEAT (InterPro:IPR000357), Importin-beta, N-terminal (InterPro:IPR001494), Armadillo-like helical (InterPro:IPR011989), Armadillo-type fold (InterPro:IPR016024); BEST…	-3.61703	TRUE	ARM repeat superfamily protein
29.3.3	protein.targeting.chloroplast	m.9188	(loc_os11g05556.1 : 452.0) no description available & (at5g03940 : 431.0) mutant has Yellow first leaves; Chloroplast Signal Recognition Particle Subunit; chloroplast signal recognition particle 54 kDa subunit (CPSRP54); FUNCTIONS IN: 7S RNA binding, protein binding, mRNA binding, GTP binding, signal sequence binding; INVOLVED IN: protein import into chloroplast thylakoid membrane, SRP-dependent …	-3.58602	TRUE	mutant has Yellow first leaves
29.3.99	protein.targeting.unknown	m.19479	(loc_os08g42720.1 : 369.0) no description available & (at3g59310 : 315.0) Eukaryotic protein of unknown function (DUF914); CONTAINS InterPro DOMAIN/s: Protein of unknown function DUF914, eukaryotic (InterPro:IPR009262); BEST Arabidopsis thaliana protein match is: Eukaryotic protein of unknown function (DUF914) (TAIR:AT3G59340.1); Has 35333 Blast hits to 34131 proteins in 2444 species: Archae - 79…	-3.56244	TRUE	Eukaryotic protein of unknown function (DUF914)
29.3.1	protein.targeting.nucleus	m.193426	(loc_os11g47320.2 : 1469.0) no description available & (at3g17340 : 852.0) ARM repeat superfamily protein; FUNCTIONS IN: protein transporter activity, binding; INVOLVED IN: intracellular protein transport, protein import into nucleus, docking; LOCATED IN: nucleus, nuclear pore, cytoplasm; EXPRESSED IN: 20 plant structures; EXPRESSED DURING: 10 growth stages; CONTAINS InterPro DOMAIN/s: Importin-b…	-3.50087	TRUE	ARM repeat superfamily protein
29.3.4.1	protein.targeting.secretory pathway.ER	m.82257	(loc_os04g46780.1 : 246.0) no description available & (at4g00170 : 150.0) Plant VAMP (vesicle-associated membrane protein) family protein; FUNCTIONS IN: structural molecule activity; INVOLVED IN: biological_process unknown; LOCATED IN: cellular_component unknown; EXPRESSED IN: 24 plant structures; EXPRESSED DURING: 14 growth stages; CONTAINS InterPro DOMAIN/s: PapD-like (InterPro:IPR008962), Majo…	-3.49898	TRUE	Plant VAMP (vesicle-associated membrane protein) family protein
29.3.3	protein.targeting.chloroplast	m.137104	(loc_os01g21820.1 : 1678.0) no description available & (at4g01800 : 1531.0) Encodes the ATPase subunit of the chloroplast Sec translocation machinery which plays an essential role in chloroplast biogenesis and the regulation of photosynthesis, the absence of which triggers a retrograde signal, eventually leading to a reprogramming of chloroplast and mitochondrial gene expression.; Albino or Glass…	-3.4454	TRUE	Encodes the ATPase subunit of the chloroplast Sec translocation machinery which plays an essential role in chloroplast biogenesis and the regulation of photosynthesis, the absence of which triggers a retrograde signal, eventually leading to a reprogramming of chloroplast and mitochondrial gene expression.
29.3.1	protein.targeting.nucleus	m.257141	(loc_os06g20090.1 : 2390.0) no description available & (at1g14850 : 1598.0) Encodes a protein similar to nucleoporin, a a major component of the nuclear pore complex (NPC) involved in cellular nucleo-cytoplasmic transport; nucleoporin 155 (NUP155); FUNCTIONS IN: nucleocytoplasmic transporter activity; INVOLVED IN: nucleocytoplasmic transport; LOCATED IN: nucleolus, plasma membrane, chloroplast, n…	-3.35444	TRUE	Encodes a protein similar to nucleoporin, a a major component of the nuclear pore complex (NPC) involved in cellular nucleo-cytoplasmic transport
29.3.4.99	protein.targeting.secretory pathway.unspecified	m.246039	(loc_os07g44350.1 : 426.0) no description available & (at3g17440 : 352.0) member of NPSN Gene Family; novel plant snare 13 (NPSN13); FUNCTIONS IN: molecular_function unknown; LOCATED IN: plasma membrane; EXPRESSED IN: 25 plant structures; EXPRESSED DURING: 15 growth stages; CONTAINS InterPro DOMAIN/s: Target SNARE coiled-coil domain (InterPro:IPR000727); BEST Arabidopsis thaliana protein match is…	-3.34746	TRUE	member of NPSN Gene Family
29.3.4.99	protein.targeting.secretory pathway.unspecified	m.60240	(loc_os07g27310.1 : 461.0) no description available & (at5g47510 : 318.0) Sec14p-like phosphatidylinositol transfer family protein; CONTAINS InterPro DOMAIN/s: Cellular retinaldehyde-binding/triple function, C-terminal (InterPro:IPR001251), Cellular retinaldehyde-binding/triple function, N-terminal (InterPro:IPR008273), Phosphatidylinositol transfer protein-like, N-terminal (InterPro:IPR011074); …	-3.34405	TRUE	Sec14p-like phosphatidylinositol transfer family protein
29.3.4.3	protein.targeting.secretory pathway.vacuole	m.59103	(loc_os07g48229.1 : 483.0) no description available & (at3g52850 : 412.0) Encodes the Vacuolar Sorting Receptor-1 (VSR-1)/Epidermal Growth Factor Receptor-like protein1(VSR-1/ATELP1). Binds vacuolar targeting signals. Involved in sorting seed storage proteins into vacuoles.; vacuolar sorting receptor homolog 1 (VSR1); FUNCTIONS IN: amino-terminal vacuolar sorting propeptide binding; INVOLVED IN: …	-3.34405	TRUE	Encodes the Vacuolar Sorting Receptor-1 (VSR-1)/Epidermal Growth Factor Receptor-like protein1(VSR-1/ATELP1). Binds vacuolar targeting signals. Involved in sorting seed storage proteins into vacuoles.
29.3.1	protein.targeting.nucleus	m.283222	(loc_os12g38110.1 : 1509.0) no description available & (at5g53480 : 1294.0) ARM repeat superfamily protein; FUNCTIONS IN: protein transporter activity, binding; INVOLVED IN: intracellular protein transport, protein import into nucleus, docking; LOCATED IN: nucleus, chloroplast, nuclear pore, cytoplasm; EXPRESSED IN: 25 plant structures; EXPRESSED DURING: 13 growth stages; CONTAINS InterPro DOMAIN…	-3.33429	TRUE	ARM repeat superfamily protein
29.3.4.99	protein.targeting.secretory pathway.unspecified	m.30175	(loc_os03g10370.1 : 366.0) no description available & (at3g49870 : 322.0) A member of ARF-like GTPase family. A thaliana has 21 members, in two subfamilies, ARF and ARF-like (ARL) GTPases.; ADP-ribosylation factor-like A1C (ARLA1C); FUNCTIONS IN: GTP binding; LOCATED IN: nucleus, plasma membrane, vacuole, cytoplasm; EXPRESSED IN: male gametophyte, cultured cell, callus, pollen tube; EXPRESSED DUR…	-3.29454	TRUE	A member of ARF-like GTPase family. A thaliana has 21 members, in two subfamilies, ARF and ARF-like (ARL) GTPases.
29.3.4.99	protein.targeting.secretory pathway.unspecified	m.153363	(loc_os09g17840.1 : 922.0) no description available & (at2g34250 : 872.0) SecY protein transport family protein; FUNCTIONS IN: P-P-bond-hydrolysis-driven protein transmembrane transporter activity; INVOLVED IN: response to salt stress, protein secretion; LOCATED IN: membrane; EXPRESSED IN: 23 plant structures; EXPRESSED DURING: 15 growth stages; CONTAINS InterPro DOMAIN/s: SecY protein (InterPro:…	-3.24703	TRUE	SecY protein transport family protein
29.3.4.2	protein.targeting.secretory pathway.golgi	m.13702	(loc_os04g33690.1 : 1158.0) no description available & (at2g27460 : 812.0) sec23/sec24 transport family protein; FUNCTIONS IN: transporter activity, zinc ion binding; INVOLVED IN: intracellular protein transport, vesicle-mediated transport, ER to Golgi vesicle-mediated transport; LOCATED IN: COPII vesicle coat; EXPRESSED IN: 22 plant structures; EXPRESSED DURING: 13 growth stages; CONTAINS InterP…	-3.24239	TRUE	sec23/sec24 transport family protein
29.3.4.1	protein.targeting.secretory pathway.ER	m.154700	(loc_os05g30950.1 : 393.0) no description available & (at1g08820 : 149.0) Encodes VAP33-like protein that interacts with cowpea mosaic virus protein 60K. Is a SNARE-like protein that may be involved in vesicular transport to or from the ER.; vamp/synaptobrevin-associated protein 27-2 (VAP27-2); FUNCTIONS IN: structural molecule activity; INVOLVED IN: intracellular transport; LOCATED IN: plasma me…	-3.22259	TRUE	Encodes VAP33-like protein that interacts with cowpea mosaic virus protein 60K. Is a SNARE-like protein that may be involved in vesicular transport to or from the ER.
29.3.4.99	protein.targeting.secretory pathway.unspecified	m.164964	(loc_os08g25310.1 : 915.0) no description available & (at1g55690 : 504.0) Sec14p-like phosphatidylinositol transfer family protein; CONTAINS InterPro DOMAIN/s: Cellular retinaldehyde-binding/triple function, C-terminal (InterPro:IPR001251), Cellular retinaldehyde-binding/triple function, N-terminal (InterPro:IPR008273), Phosphatidylinositol transfer protein-like, N-terminal (InterPro:IPR011074); …	-3.22072	TRUE	Sec14p-like phosphatidylinositol transfer family protein
29.3.1	protein.targeting.nucleus	m.31663	(loc_os07g41180.1 : 422.0) no description available & (at5g60980 : 169.0) Nuclear transport factor 2 (NTF2) family protein with RNA binding (RRM-RBD-RNP motifs) domain; FUNCTIONS IN: RNA binding, nucleotide binding, nucleic acid binding; INVOLVED IN: transport, nucleocytoplasmic transport; LOCATED IN: intracellular; EXPRESSED IN: 23 plant structures; EXPRESSED DURING: 13 growth stages; CONTAINS I…	-3.21919	TRUE	Nuclear transport factor 2 (NTF2) family protein with RNA binding (RRM-RBD-RNP motifs) domain
29.3.4.99	protein.targeting.secretory pathway.unspecified	m.32240	(loc_os03g57760.2 : 228.0) no description available & (at1g11890 : 212.0) member of SEC22 Gene Family; SECRETION 22 (SEC22); FUNCTIONS IN: transporter activity; INVOLVED IN: transport, vesicle-mediated transport; LOCATED IN: Golgi apparatus, endoplasmic reticulum, plasma membrane, membrane; EXPRESSED IN: 26 plant structures; EXPRESSED DURING: 15 growth stages; CONTAINS InterPro DOMAIN/s: Longin (…	-3.21061	TRUE	member of SEC22 Gene Family
29.3.3	protein.targeting.chloroplast	m.154417	(loc_os01g31680.2 : 355.0) no description available & (at2g01110 : 332.0) mutant is Albino and pale green; Chloroplast Protein Translocation (tatC). Core subunit of the chloroplast Tat translocase. Integral chloroplast thylakoid membrane protein.; ALBINO AND PALE GREEN 2 (APG2); FUNCTIONS IN: proton motive force dependent protein transmembrane transporter activity; INVOLVED IN: thylakoid membrane…	-3.18246	TRUE	mutant is Albino and pale green
29.3.4.99	protein.targeting.secretory pathway.unspecified	m.73553	(loc_os05g46720.2 : 178.0) no description available & (at4g39170 : 117.0) Sec14p-like phosphatidylinositol transfer family protein; FUNCTIONS IN: phosphatidylinositol transporter activity, transporter activity; INVOLVED IN: transport; EXPRESSED IN: 23 plant structures; EXPRESSED DURING: 14 growth stages; CONTAINS InterPro DOMAIN/s: Cellular retinaldehyde-binding/triple function, C-terminal (Inter…	-3.1269	TRUE	Sec14p-like phosphatidylinositol transfer family protein
29.3.5	protein.targeting.peroxisomes	m.327524	(loc_os08g44240.1 : 127.0) no description available & (at5g08470 : 89.0) an AAA-ATPase that is the probable Arabidopsis orthologue of one of the AAA-ATPases involved in peroxisome biogenesis in yeasts and mammals.; peroxisome 1 (PEX1); FUNCTIONS IN: nucleoside-triphosphatase activity, ATPase activity, binding, nucleotide binding, ATP binding; INVOLVED IN: protein import into peroxisome matrix, fa…	-3.10519	FALSE	an AAA-ATPase that is the probable Arabidopsis orthologue of one of the AAA-ATPases involved in peroxisome biogenesis in yeasts and mammals.
29.3.4.99	protein.targeting.secretory pathway.unspecified	m.220388	(loc_os08g23360.1 : 498.0) no description available & (at5g61970 : 362.0) signal recognition particle-related / SRP-related; INVOLVED IN: biological_process unknown; LOCATED IN: cellular_component unknown; EXPRESSED IN: 25 plant structures; EXPRESSED DURING: 15 growth stages; Has 30201 Blast hits to 17322 proteins in 780 species: Archae - 12; Bacteria - 1396; Metazoa - 17338; Fungi - 3422; Plants…	-3.08431	TRUE	signal recognition particle-related / SRP-related
29.3.99	protein.targeting.unknown	m.21372	(loc_os05g37200.1 : 179.0) no description available & (at3g59340 : 96.7) Eukaryotic protein of unknown function (DUF914); CONTAINS InterPro DOMAIN/s: Protein of unknown function DUF914, eukaryotic (InterPro:IPR009262); BEST Arabidopsis thaliana protein match is: Eukaryotic protein of unknown function (DUF914) (TAIR:AT3G59310.1); Has 1089 Blast hits to 1084 proteins in 305 species: Archae - 7; Bac…	-3.06348	TRUE	Eukaryotic protein of unknown function (DUF914)
29.3.1	protein.targeting.nucleus	m.218006	(loc_os03g22690.1 : 1469.0) no description available & (at2g41620 : 1082.0) Nucleoporin interacting component (Nup93/Nic96-like) family protein; FUNCTIONS IN: protein binding; INVOLVED IN: transport; LOCATED IN: nucleolus; EXPRESSED IN: 24 plant structures; EXPRESSED DURING: 15 growth stages; CONTAINS InterPro DOMAIN/s: Nucleoporin interacting component Nup93/Nic96 (InterPro:IPR007231); BEST Arab…	-3.00936	TRUE	Nucleoporin interacting component (Nup93/Nic96-like) family protein
29.3.1	protein.targeting.nucleus	m.27850	(loc_os02g27470.1 : 305.0) no description available & (at2g31660 : 256.0) SAD2 (super sensitive to ABA and drought 2) encodes an importin beta-domain family protein likely to be involved in nuclear transport in ABA signaling. Subcellular localization of GFP-tagged SAD2 showed a predominantly nuclear localization, consistent with a role for SAD2 in nuclear transport. Mutation of SAD2 in Arabidopsi…	-3.00742	TRUE	SAD2 (super sensitive to ABA and drought 2) encodes an importin beta-domain family protein likely to be involved in nuclear transport in ABA signaling. Subcellular localization of GFP-tagged SAD2 showed a predominantly nuclear localization, consistent with a role for SAD2 in nuclear transport. Mutation of SAD2 in Arabidopsis alters abscisic acid sensitivity. SAD2 was ubiquitously expressed at low…
29.3	protein.targeting	m.298026	(q84pb7|thf1_orysa : 453.0) Protein THYLAKOID FORMATION1, chloroplast precursor - Oryza sativa (Rice) & (loc_os07g37250.1 : 453.0) no description available & (at2g20890 : 359.0) Chloroplast-localized Thylakoid formation1 gene product involved in vesicle-mediated formation of thylakoid membranes. Thf1 antisense lines contain abnormal chloroplasts early in leaf development (chloroplasts have loosel…	-3.00563	TRUE	Protein THYLAKOID FORMATION1, chloroplast precursor
29.3.4.99	protein.targeting.secretory pathway.unspecified	m.29662	(loc_os02g46510.1 : 824.0) no description available & (at5g46630 : 792.0) clathrin adaptor complexes medium subunit family protein, contains Pfam profile: PF00928 adaptor complexes medium subunit family; similar to micro-adaptins of clathrin coated vesicle adaptor complexes; Clathrin adaptor complexes medium subunit family protein; INVOLVED IN: intracellular protein transport, transport, vesicle-…	-3.00014	TRUE	clathrin adaptor complexes medium subunit family protein, contains Pfam profile: PF00928 adaptor complexes medium subunit family
29.3.1	protein.targeting.nucleus	m.256939	(loc_os05g28510.4 : 179.0) no description available & (at3g08947 : 145.0) ARM repeat superfamily protein; FUNCTIONS IN: protein transporter activity, binding; INVOLVED IN: intracellular protein transport; CONTAINS InterPro DOMAIN/s: HEAT (InterPro:IPR000357), Importin-beta, N-terminal (InterPro:IPR001494), Armadillo-like helical (InterPro:IPR011989), Armadillo-type fold (InterPro:IPR016024); BEST…	-2.98576	TRUE	ARM repeat superfamily protein
29.3.1	protein.targeting.nucleus	m.16199	(at4g27640 : 1427.0) ARM repeat superfamily protein; FUNCTIONS IN: protein transporter activity, binding; INVOLVED IN: intracellular protein transport, protein import into nucleus, docking; LOCATED IN: nucleus, nuclear pore, cytoplasm; EXPRESSED IN: 23 plant structures; EXPRESSED DURING: 13 growth stages; CONTAINS InterPro DOMAIN/s: HEAT (InterPro:IPR000357), Importin-beta, N-terminal (InterPro:I…	-2.96877	TRUE	ARM repeat superfamily protein
29.3.1	protein.targeting.nucleus	m.27852	(loc_os04g26841.1 : 306.0) no description available & (at2g31660 : 256.0) SAD2 (super sensitive to ABA and drought 2) encodes an importin beta-domain family protein likely to be involved in nuclear transport in ABA signaling. Subcellular localization of GFP-tagged SAD2 showed a predominantly nuclear localization, consistent with a role for SAD2 in nuclear transport. Mutation of SAD2 in Arabidopsi…	-2.9669	TRUE	SAD2 (super sensitive to ABA and drought 2) encodes an importin beta-domain family protein likely to be involved in nuclear transport in ABA signaling. Subcellular localization of GFP-tagged SAD2 showed a predominantly nuclear localization, consistent with a role for SAD2 in nuclear transport. Mutation of SAD2 in Arabidopsis alters abscisic acid sensitivity. SAD2 was ubiquitously expressed at low…
29.3.4.2	protein.targeting.secretory pathway.golgi	m.84222	(loc_os05g37120.1 : 1257.0) no description available & (at2g27460 : 1009.0) sec23/sec24 transport family protein; FUNCTIONS IN: transporter activity, zinc ion binding; INVOLVED IN: intracellular protein transport, vesicle-mediated transport, ER to Golgi vesicle-mediated transport; LOCATED IN: COPII vesicle coat; EXPRESSED IN: 22 plant structures; EXPRESSED DURING: 13 growth stages; CONTAINS Inter…	-2.95959	TRUE	sec23/sec24 transport family protein
29.3.4.1	protein.targeting.secretory pathway.ER	m.47432	(loc_os08g05890.1 : 320.0) no description available & (at4g00170 : 231.0) Plant VAMP (vesicle-associated membrane protein) family protein; FUNCTIONS IN: structural molecule activity; INVOLVED IN: biological_process unknown; LOCATED IN: cellular_component unknown; EXPRESSED IN: 24 plant structures; EXPRESSED DURING: 14 growth stages; CONTAINS InterPro DOMAIN/s: PapD-like (InterPro:IPR008962), Majo…	-2.95512	TRUE	Plant VAMP (vesicle-associated membrane protein) family protein
29.3.4.1	protein.targeting.secretory pathway.ER	m.82255	(loc_os04g46780.1 : 263.0) no description available & (at4g00170 : 153.0) Plant VAMP (vesicle-associated membrane protein) family protein; FUNCTIONS IN: structural molecule activity; INVOLVED IN: biological_process unknown; LOCATED IN: cellular_component unknown; EXPRESSED IN: 24 plant structures; EXPRESSED DURING: 14 growth stages; CONTAINS InterPro DOMAIN/s: PapD-like (InterPro:IPR008962), Majo…	-2.9371	TRUE	Plant VAMP (vesicle-associated membrane protein) family protein
29.3.4.2	protein.targeting.secretory pathway.golgi	m.9050	(loc_os08g36994.1 : 1295.0) no description available & (at2g21630 : 1003.0) Sec23/Sec24 protein transport family protein; FUNCTIONS IN: transporter activity, zinc ion binding; INVOLVED IN: intracellular protein transport, transport, ER to Golgi vesicle-mediated transport; LOCATED IN: COPII vesicle coat; EXPRESSED IN: 22 plant structures; EXPRESSED DURING: 13 growth stages; CONTAINS InterPro DOMAI…	-2.93457	TRUE	Sec23/Sec24 protein transport family protein
29.3.4	protein.targeting.secretory pathway	m.14249	(q7xwp3|sec1a_orysa : 992.0) Probable protein transport Sec1a - Oryza sativa (Rice) & (loc_os02g25580.1 : 972.0) no description available & (at1g12360 : 818.0) encodes a Sec1 protein and expressed throughout the plant. physically interacts with Syntaxin1 and is required for cytokinesis.; keule (KEU); FUNCTIONS IN: protein transporter activity; INVOLVED IN: protein secretion, cytokinesis; LOCATED …	-2.92797	TRUE	Probable protein transport Sec1a
29.3.4.3	protein.targeting.secretory pathway.vacuole	m.99293	(loc_os04g39970.1 : 300.0) no description available & (at5g09320 : 165.0) VPS9B; CONTAINS InterPro DOMAIN/s: Vacuolar sorting protein 9, subgroup (InterPro:IPR013995), Vacuolar sorting protein 9 (InterPro:IPR003123); BEST Arabidopsis thaliana protein match is: Vacuolar sorting protein 9 (VPS9) domain (TAIR:AT3G19770.1); Has 1393 Blast hits to 1376 proteins in 227 species: Archae - 0; Bacteria - 0…	-2.91738	TRUE	VPS9B
29.3.4.3	protein.targeting.secretory pathway.vacuole	m.84286	(ipr005378 : 1500.0) Vacuolar protein sorting-associated protein 35 & (loc_os03g58700.1 : 1480.0) no description available & (at1g75850 : 1210.0) VPS35 homolog B (VPS35B); CONTAINS InterPro DOMAIN/s: Vacuolar protein sorting-associated protein 35 (InterPro:IPR005378); BEST Arabidopsis thaliana protein match is: VPS35 homolog A (TAIR:AT2G17790.1); Has 618 Blast hits to 508 proteins in 209 species:…	-2.90847	TRUE	Vacuolar protein sorting-associated protein 3
29.3.4.2	protein.targeting.secretory pathway.golgi	m.209966	(loc_os08g34970.1 : 1318.0) no description available & (at1g73430 : 1103.0) sec34-like family protein; FUNCTIONS IN: molecular_function unknown; INVOLVED IN: intracellular protein transport; LOCATED IN: chloroplast, cis-Golgi network, membrane; EXPRESSED IN: 21 plant structures; EXPRESSED DURING: 13 growth stages; CONTAINS InterPro DOMAIN/s: Sec34-like protein (InterPro:IPR007265); Has 30201 Blas…	-2.89536	TRUE	sec34-like family protein
29.3.4.3	protein.targeting.secretory pathway.vacuole	m.26036	(loc_os02g51330.1 : 1110.0) no description available & (at3g47700 : 702.0) Involved in transportation of seed storage proteins from the ER to the vacuole. Mutant seed cell accumulates the precursors of 12S globulin and 2S albumin instead of the vacuolar-located mature proteins.; maigo2 (MAG2); CONTAINS InterPro DOMAIN/s: RINT-1/TIP-1 (InterPro:IPR007528); BEST Arabidopsis thaliana protein match i…	-2.8941	TRUE	Involved in transportation of seed storage proteins from the ER to the vacuole. Mutant seed cell accumulates the precursors of 12S globulin and 2S albumin instead of the vacuolar-located mature proteins.
29.3.4.99	protein.targeting.secretory pathway.unspecified	m.299099	(loc_os08g41250.2 : 408.0) no description available & (at5g05670 : 286.0) signal recognition particle binding; FUNCTIONS IN: signal recognition particle binding; LOCATED IN: endoplasmic reticulum, plasma membrane; EXPRESSED IN: 25 plant structures; EXPRESSED DURING: 14 growth stages; CONTAINS InterPro DOMAIN/s: Signal recognition particle receptor, beta subunit (InterPro:IPR019009); BEST Arabidop…	-2.88937	TRUE	signal recognition particle binding
29.3.4.1	protein.targeting.secretory pathway.ER	m.82256	(loc_os04g46780.2 : 141.0) no description available & (at3g60600 : 100.0) Encodes VAP27 (for Vesicle-Associated Protein). VAP27 has high homology to the VAP33 family of SNARE-like proteins from animals. May be involved in vesicular transport to or from the ER. Located exclusively in limiting membrane of protein storage vacuoles. Binds SRC2.; VAMP/SYNAPTOBREVIN-ASSOCIATED PROTEIN 27-1 (VAP27-1); F…	-2.88804	TRUE	Encodes VAP27 (for Vesicle-Associated Protein). VAP27 has high homology to the VAP33 family of SNARE-like proteins from animals. May be involved in vesicular transport to or from the ER. Located exclusively in limiting membrane of protein storage vacuoles. Binds SRC2.
29.3.3	protein.targeting.chloroplast	m.270873	(loc_os11g08980.1 : 1696.0) no description available & (at1g21650 : 1461.0) Encodes a component of the thylakoid-localized Sec system involved in the translocation of cytoplasmic proteins into plastid. Loss-of-function mutations result in arrest at the globular stage and embryo lethality.; Preprotein translocase SecA family protein; FUNCTIONS IN: ATPase activity, zinc ion binding, P-P-bond-hydrol…	-2.8701	TRUE	Encodes a component of the thylakoid-localized Sec system involved in the translocation of cytoplasmic proteins into plastid. Loss-of-function mutations result in arrest at the globular stage and embryo lethality.
29.3.1	protein.targeting.nucleus	m.208618	(loc_os11g34120.1 : 1248.0) no description available & (at1g12930 : 809.0) ARM repeat superfamily protein; FUNCTIONS IN: binding; INVOLVED IN: biological_process unknown; LOCATED IN: cellular_component unknown; EXPRESSED IN: 23 plant structures; EXPRESSED DURING: 13 growth stages; CONTAINS InterPro DOMAIN/s: Exportin-1/Importin-beta-like (InterPro:IPR013598), Armadillo-type fold (InterPro:IPR0160…	-2.86385	TRUE	ARM repeat superfamily protein
29.3.3	protein.targeting.chloroplast	m.298933	(q84q83|toc75_orysa : 1305.0) Protein TOC75, chloroplast precursor (75 kDa translocon at the outer-envelope-membrane of chloroplasts) - Oryza sativa (Rice) & (loc_os03g16440.1 : 1305.0) no description available & (at3g46740 : 1026.0) Component of the translocon outer membrane (TOC) complex. Forms the outer envelope translocation channel (beta-barrel). Plays a role in preprotein conductance. Impor…	-2.8517	TRUE	Protein TOC75, chloroplast precursor (75 kDa translocon at the outer-envelope-membrane of chloroplasts)
29.3.1	protein.targeting.nucleus	m.256930	(loc_os05g28510.4 : 1488.0) no description available & (at3g08947 : 1104.0) ARM repeat superfamily protein; FUNCTIONS IN: protein transporter activity, binding; INVOLVED IN: intracellular protein transport; CONTAINS InterPro DOMAIN/s: HEAT (InterPro:IPR000357), Importin-beta, N-terminal (InterPro:IPR001494), Armadillo-like helical (InterPro:IPR011989), Armadillo-type fold (InterPro:IPR016024); BE…	-2.82147	TRUE	ARM repeat superfamily protein
29.3.4.2	protein.targeting.secretory pathway.golgi	m.36589	(loc_os03g50300.1 : 1040.0) no description available & (at3g18480 : 815.0) This gene is predicted to encode a protein that functions as a Golgi apparatus structural component, known as a golgin in mammals and yeast. A fluorescently-tagged version of CASP co-localizes with Golgi markers, and this localization appears to require the C-terminal (565689aa) portion of the protein. The protein is inser…	-2.80521	TRUE	This gene is predicted to encode a protein that functions as a Golgi apparatus structural component, known as a golgin in mammals and yeast. A fluorescently-tagged version of CASP co-localizes with Golgi markers, and this localization appears to require the C-terminal (565689aa) portion of the protein. The protein is inserted into a membrane in a type II orientation.
29.3.4.1	protein.targeting.secretory pathway.ER	m.105383	(loc_os11g28340.1 : 366.0) no description available & (q9ztn2|erd2_pethy : 363.0) ER lumen protein retaining receptor (HDEL receptor) (PGP169-12) - Petunia hybrida (Petunia) & (at3g25040 : 357.0) Encodes ERD2b. a homolog of the yeast endoplasmic reticulum retention receptor ERD2. Mutations in ERD2b compromise EFR but not FLS2 signaling.; endoplasmic reticulum retention defective 2B (ERD2B); FUNCT…	-2.7995	TRUE	ER lumen protein retaining receptor (HDEL receptor) (PGP169-12)
29.3.1	protein.targeting.nucleus	m.135077	(loc_os04g51900.1 : 1247.0) no description available & (at5g05680 : 601.0) Encodes MOS7 (Modifier of snc1,7), homologous to human and Drosophila melanogaster nucleoporin Nup88. Resides at the nuclear envelope. Modulates the nuclear concentrations of certain defense proteins regulates defense outputs.; MODIFIER OF SNC1,7 (MOS7); CONTAINS InterPro DOMAIN/s: Nuclear pore complex, nucleoporin 88 (Int…	-2.79153	TRUE	Encodes MOS7 (Modifier of snc1,7), homologous to human and Drosophila melanogaster nucleoporin Nup88. Resides at the nuclear envelope. Modulates the nuclear concentrations of certain defense proteins regulates defense outputs.
29.3.4.99	protein.targeting.secretory pathway.unspecified	m.34840	(loc_os02g24430.2 : 830.0) no description available & (at2g21540 : 555.0) SEC14-like 3 (SFH3); FUNCTIONS IN: phosphatidylinositol transporter activity; INVOLVED IN: flower development, transport; LOCATED IN: intracellular; EXPRESSED IN: 25 plant structures; EXPRESSED DURING: 17 growth stages; CONTAINS InterPro DOMAIN/s: Cellular retinaldehyde-binding/triple function, C-terminal (InterPro:IPR00125…	-2.77078	TRUE	SEC14-like 3 (SFH3)
29.3.4.99	protein.targeting.secretory pathway.unspecified	m.225764	(loc_os08g18110.1 : 510.0) no description available & (at3g56190 : 368.0) Encodes one of two alpha-SNAPs (soluble NSF attachment protein) in Arabidopsis; alpha-soluble NSF attachment protein 2 (ALPHA-SNAP2); FUNCTIONS IN: soluble NSF attachment protein activity, binding; INVOLVED IN: intracellular protein transport; LOCATED IN: plasma membrane, vacuole, membrane; EXPRESSED IN: male gametophyte, c…	-2.76428	TRUE	Encodes one of two alpha-SNAPs (soluble NSF attachment protein) in Arabidopsis
29.3.4.2	protein.targeting.secretory pathway.golgi	m.190492	(loc_os08g36994.1 : 233.0) no description available & (at3g23660 : 172.0) Sec23/Sec24 protein transport family protein; FUNCTIONS IN: transporter activity, zinc ion binding; INVOLVED IN: intracellular protein transport, transport, ER to Golgi vesicle-mediated transport; LOCATED IN: COPII vesicle coat; EXPRESSED IN: 22 plant structures; EXPRESSED DURING: 13 growth stages; CONTAINS InterPro DOMAIN/…	-2.7469	TRUE	Sec23/Sec24 protein transport family protein
29.3.4.2	protein.targeting.secretory pathway.golgi	m.299594	(loc_os07g28940.1 : 949.0) no description available & (at5g66030 : 602.0) Involved in golgi protein trafficking. AtARL1 binds directly to the GRIP domain of AtGRIP in a GTP-dependent manner. Localized to the golgi apparatus, tyrosine 717 in AtGRIP is crucial for Golgi localization.; ATGRIP; CONTAINS InterPro DOMAIN/s: GRIP (InterPro:IPR000237); Has 226693 Blast hits to 107013 proteins in 3750 spe…	-2.7301	TRUE	Involved in golgi protein trafficking. AtARL1 binds directly to the GRIP domain of AtGRIP in a GTP-dependent manner. Localized to the golgi apparatus, tyrosine 717 in AtGRIP is crucial for Golgi localization.
29.3.4.2	protein.targeting.secretory pathway.golgi	m.190490	(loc_os08g36994.2 : 1138.0) no description available & (at2g21630 : 870.0) Sec23/Sec24 protein transport family protein; FUNCTIONS IN: transporter activity, zinc ion binding; INVOLVED IN: intracellular protein transport, transport, ER to Golgi vesicle-mediated transport; LOCATED IN: COPII vesicle coat; EXPRESSED IN: 22 plant structures; EXPRESSED DURING: 13 growth stages; CONTAINS InterPro DOMAIN…	-2.71152	TRUE	Sec23/Sec24 protein transport family protein
29.3.4.1	protein.targeting.secretory pathway.ER	m.106209	(loc_os03g52340.1 : 797.0) no description available & (at1g72280 : 635.0) endoplasmic reticulum oxidoreductin; endoplasmic reticulum oxidoreductins 1 (ERO1); FUNCTIONS IN: FAD binding, oxidoreductase activity, acting on sulfur group of donors, disulfide as acceptor; INVOLVED IN: oxidation reduction, protein thiol-disulfide exchange; LOCATED IN: endoplasmic reticulum; EXPRESSED IN: 24 plant struct…	-2.6692	TRUE	endoplasmic reticulum oxidoreductin
29.3.4.1	protein.targeting.secretory pathway.ER	m.300328	(loc_os11g28340.1 : 400.0) no description available & (q9ztn2|erd2_pethy : 360.0) ER lumen protein retaining receptor (HDEL receptor) (PGP169-12) - Petunia hybrida (Petunia) & (at3g25040 : 350.0) Encodes ERD2b. a homolog of the yeast endoplasmic reticulum retention receptor ERD2. Mutations in ERD2b compromise EFR but not FLS2 signaling.; endoplasmic reticulum retention defective 2B (ERD2B); FUNCT…	-2.64423	TRUE	ER lumen protein retaining receptor (HDEL receptor) (PGP169-12)
29.3.4.99	protein.targeting.secretory pathway.unspecified	m.208098	(loc_os05g46720.2 : 993.0) no description available & (at2g21520 : 707.0) Sec14p-like phosphatidylinositol transfer family protein; FUNCTIONS IN: transporter activity; INVOLVED IN: transport; LOCATED IN: intracellular; EXPRESSED IN: 23 plant structures; EXPRESSED DURING: 15 growth stages; CONTAINS InterPro DOMAIN/s: Cellular retinaldehyde-binding/triple function, C-terminal (InterPro:IPR001251), …	-2.63757	TRUE	Sec14p-like phosphatidylinositol transfer family protein
29.3.1	protein.targeting.nucleus	m.24090	(loc_os04g59494.4 : 1521.0) no description available & (at2g16950 : 1232.0) Nuclear import receptor for AtGRP7.; transportin 1 (TRN1); CONTAINS InterPro DOMAIN/s: HEAT (InterPro:IPR000357), Importin-beta, N-terminal (InterPro:IPR001494), Armadillo-like helical (InterPro:IPR011989), Armadillo-type fold (InterPro:IPR016024); BEST Arabidopsis thaliana protein match is: ARM repeat superfamily protein…	-2.62235	TRUE	Nuclear import receptor for AtGRP7.
29.3.2	protein.targeting.mitochondria	m.101141	(loc_os06g07160.1 : 392.0) no description available & (at2g19080 : 242.0) metaxin-related; FUNCTIONS IN: molecular_function unknown; INVOLVED IN: protein targeting to mitochondrion; LOCATED IN: mitochondrial outer membrane, mitochondrion, mitochondrial inner membrane, plastid; EXPRESSED IN: 24 plant structures; EXPRESSED DURING: 13 growth stages; CONTAINS InterPro DOMAIN/s: Outer mitochondrial me…	-2.57677	TRUE	metaxin-related
29.3.2	protein.targeting.mitochondria	m.173436	(loc_os03g02480.1 : 139.0) no description available & (at5g62050 : 128.0) essential factor for protein sorting and assembly into membranes; homolog of yeast oxidase assembly 1 (OXA1) (OXA1); FUNCTIONS IN: P-P-bond-hydrolysis-driven protein transmembrane transporter activity; INVOLVED IN: protein import into mitochondrial inner membrane, protein complex assembly; LOCATED IN: mitochondrion, mitocho…	-2.56232	TRUE	essential factor for protein sorting and assembly into membranes
29.3.4.99	protein.targeting.secretory pathway.unspecified	m.96745	(loc_os03g51430.2 : 139.0) no description available & (at1g75170 : 92.8) Sec14p-like phosphatidylinositol transfer family protein; CONTAINS InterPro DOMAIN/s: Cellular retinaldehyde-binding/triple function, C-terminal (InterPro:IPR001251); BEST Arabidopsis thaliana protein match is: Sec14p-like phosphatidylinositol transfer family protein (TAIR:AT4G36640.1); Has 35333 Blast hits to 34131 proteins…	-2.55552	TRUE	Sec14p-like phosphatidylinositol transfer family protein
29.3.3	protein.targeting.chloroplast	m.298288	(loc_os11g05556.1 : 797.0) no description available & (at5g03940 : 642.0) mutant has Yellow first leaves; Chloroplast Signal Recognition Particle Subunit; chloroplast signal recognition particle 54 kDa subunit (CPSRP54); FUNCTIONS IN: 7S RNA binding, protein binding, mRNA binding, GTP binding, signal sequence binding; INVOLVED IN: protein import into chloroplast thylakoid membrane, SRP-dependent …	-2.55219	TRUE	mutant has Yellow first leaves
29.3.4.2	protein.targeting.secretory pathway.golgi	m.63943	(loc_os04g04020.1 : 1480.0) no description available & (at3g07100 : 1075.0) Encodes SEC24a/ERMO2. Required for endoplasmic reticulum (ER) morphology.; ENDOPLASMIC RETICULUM MORPHOLOGY 2 (ERMO2); FUNCTIONS IN: transporter activity, zinc ion binding; INVOLVED IN: transport, ER body organization; LOCATED IN: COPII vesicle coat; EXPRESSED IN: 23 plant structures; EXPRESSED DURING: 13 growth stages; C…	-2.54212	TRUE	Encodes SEC24a/ERMO2. Required for endoplasmic reticulum (ER) morphology.
29.3.4.2	protein.targeting.secretory pathway.golgi	m.73734	(loc_os04g04020.1 : 235.0) no description available & (at3g07100 : 140.0) Encodes SEC24a/ERMO2. Required for endoplasmic reticulum (ER) morphology.; ENDOPLASMIC RETICULUM MORPHOLOGY 2 (ERMO2); FUNCTIONS IN: transporter activity, zinc ion binding; INVOLVED IN: transport, ER body organization; LOCATED IN: COPII vesicle coat; EXPRESSED IN: 23 plant structures; EXPRESSED DURING: 13 growth stages; CON…	-2.54035	TRUE	Encodes SEC24a/ERMO2. Required for endoplasmic reticulum (ER) morphology.
29.3.3	protein.targeting.chloroplast	m.233624	(loc_os05g05950.1 : 1381.0) no description available & (at4g02510 : 865.0) An integral membrane GTPase that functions as a transit-sequence receptor required for the import of proteins necessary for chloroplast biogenesis. Located in the outer chloroplast membrane. Phosphorylation of the G-domains regulate translocon assembly.; translocon at the outer envelope membrane of chloroplasts 159 (TOC159…	-2.53673	TRUE	An integral membrane GTPase that functions as a transit-sequence receptor required for the import of proteins necessary for chloroplast biogenesis. Located in the outer chloroplast membrane. Phosphorylation of the G-domains regulate translocon assembly.
29.3.4.99	protein.targeting.secretory pathway.unspecified	m.129328	(loc_os02g51610.2 : 484.0) no description available & (at1g22180 : 311.0) Sec14p-like phosphatidylinositol transfer family protein; CONTAINS InterPro DOMAIN/s: Cellular retinaldehyde-binding/triple function, C-terminal (InterPro:IPR001251); BEST Arabidopsis thaliana protein match is: Sec14p-like phosphatidylinositol transfer family protein (TAIR:AT4G08690.1); Has 35333 Blast hits to 34131 protein…	-2.53161	TRUE	Sec14p-like phosphatidylinositol transfer family protein
29.3.4.3	protein.targeting.secretory pathway.vacuole	m.294612	(loc_os03g62580.6 : 250.0) no description available & (at3g19770 : 182.0) Guanine nucleotide exchange factor VPS9a. Can ctivate all Rab5 members to GTP-bound forms in vitro. Required for embryogenesis. Regulates the localization of ARA7 and ARA6. Involved in postembryonic root development.; VPS9A; FUNCTIONS IN: Rho guanyl-nucleotide exchange factor activity; INVOLVED IN: cell plate assembly, tran…	-2.53015	TRUE	Guanine nucleotide exchange factor VPS9a. Can ctivate all Rab5 members to GTP-bound forms in vitro. Required for embryogenesis. Regulates the localization of ARA7 and ARA6. Involved in postembryonic root development.
29.3.4.3	protein.targeting.secretory pathway.vacuole	m.152036	(loc_os02g24134.1 : 1009.0) no description available & (at1g77140 : 851.0) A peripheral membrane protein that associates with microsomal membranes, likely to function in the transport of proteins to the vacuole. It is a member of Sec1p protein family. It may be involved in the regulation of vesicle fusion reactions through interaction with t-SNAREs at the Golgi trans face.; vacuolar protein sorti…	-2.52276	TRUE	A peripheral membrane protein that associates with microsomal membranes, likely to function in the transport of proteins to the vacuole. It is a member of Sec1p protein family. It may be involved in the regulation of vesicle fusion reactions through interaction with t-SNAREs at the Golgi trans face.
29.3.4.3	protein.targeting.secretory pathway.vacuole	m.186936	(loc_os04g14654.2 : 241.0) no description available & (at3g54860 : 195.0) Homologous to yeast VPS33. Forms a complex with VCL1 and AtVPS11. Involved in vacuolar biogenesis.; ATVPS33; CONTAINS InterPro DOMAIN/s: Sec1-like protein (InterPro:IPR001619); BEST Arabidopsis thaliana protein match is: vacuolar protein sorting 45 (TAIR:AT1G77140.1); Has 1433 Blast hits to 1411 proteins in 217 species: Arc…	-2.51889	TRUE	Homologous to yeast VPS33. Forms a complex with VCL1 and AtVPS11. Involved in vacuolar biogenesis.
29.3.1	protein.targeting.nucleus	m.268603	(loc_os03g07580.1 : 1652.0) no description available & (at1g80680 : 1014.0) Mutant has early-flowering phenotype, encodes a putative nucleoporin. Required for the activation of downstream defense pathways by the snc1 mutation. Involved in basal resistance against bacterial pathogens.; SUPPRESSOR OF AUXIN RESISTANCE 3 (SAR3); FUNCTIONS IN: porin activity; INVOLVED IN: mRNA export from nucleus, def…	-2.51626	TRUE	Mutant has early-flowering phenotype, encodes a putative nucleoporin. Required for the activation of downstream defense pathways by the snc1 mutation. Involved in basal resistance against bacterial pathogens.
29.3.3	protein.targeting.chloroplast	m.115382	(loc_os03g61890.2 : 1123.0) no description available & (at4g02510 : 553.0) An integral membrane GTPase that functions as a transit-sequence receptor required for the import of proteins necessary for chloroplast biogenesis. Located in the outer chloroplast membrane. Phosphorylation of the G-domains regulate translocon assembly.; translocon at the outer envelope membrane of chloroplasts 159 (TOC159…	-2.50168	TRUE	An integral membrane GTPase that functions as a transit-sequence receptor required for the import of proteins necessary for chloroplast biogenesis. Located in the outer chloroplast membrane. Phosphorylation of the G-domains regulate translocon assembly.
29.3.4.99	protein.targeting.secretory pathway.unspecified	m.138582	(loc_os03g11380.3 : 340.0) no description available & (at5g61210 : 194.0) membrane localized t-SNARE SNAP25 homologue, probably involved in cytokinesis and cell plate formation; soluble N-ethylmaleimide-sensitive factor adaptor protein 33 (SNAP33); FUNCTIONS IN: protein binding, SNAP receptor activity; INVOLVED IN: vesicle-mediated transport, response to other organism, cellular membrane fusion, …	-2.49817	TRUE	membrane localized t-SNARE SNAP25 homologue, probably involved in cytokinesis and cell plate formation
29.3.3	protein.targeting.chloroplast	m.115374	(loc_os03g61890.2 : 1137.0) no description available & (at4g02510 : 553.0) An integral membrane GTPase that functions as a transit-sequence receptor required for the import of proteins necessary for chloroplast biogenesis. Located in the outer chloroplast membrane. Phosphorylation of the G-domains regulate translocon assembly.; translocon at the outer envelope membrane of chloroplasts 159 (TOC159…	-2.49511	TRUE	An integral membrane GTPase that functions as a transit-sequence receptor required for the import of proteins necessary for chloroplast biogenesis. Located in the outer chloroplast membrane. Phosphorylation of the G-domains regulate translocon assembly.
29.3.4.99	protein.targeting.secretory pathway.unspecified	m.116312	(loc_os01g16000.1 : 134.0) no description available & (at4g08690 : 84.3) Sec14p-like phosphatidylinositol transfer family protein; CONTAINS InterPro DOMAIN/s: Cellular retinaldehyde-binding/triple function, C-terminal (InterPro:IPR001251), Cellular retinaldehyde-binding/triple function, N-terminal (InterPro:IPR008273), Phosphatidylinositol transfer protein-like, N-terminal (InterPro:IPR011074); B…	-2.48718	TRUE	Sec14p-like phosphatidylinositol transfer family protein
29.3.4.99	protein.targeting.secretory pathway.unspecified	m.144619	(loc_os03g60610.3 : 707.0) no description available & (at3g46450 : 393.0) SEC14 cytosolic factor family protein / phosphoglyceride transfer family protein; FUNCTIONS IN: transporter activity; INVOLVED IN: transport; LOCATED IN: cellular_component unknown; EXPRESSED IN: 24 plant structures; EXPRESSED DURING: 14 growth stages; CONTAINS InterPro DOMAIN/s: Cellular retinaldehyde-binding/triple functi…	-2.45248	TRUE	SEC14 cytosolic factor family protein / phosphoglyceride transfer family protein
29.3.1	protein.targeting.nucleus	m.198773	(loc_os06g16280.1 : 1286.0) no description available & (at1g26170 : 1056.0) ARM repeat superfamily protein; FUNCTIONS IN: protein transporter activity, binding; INVOLVED IN: intracellular protein transport, protein import into nucleus, docking; LOCATED IN: nucleus, nuclear pore, cytoplasm; EXPRESSED IN: 22 plant structures; EXPRESSED DURING: 13 growth stages; CONTAINS InterPro DOMAIN/s: Importin-…	-2.43985	TRUE	ARM repeat superfamily protein
29.3.4.99	protein.targeting.secretory pathway.unspecified	m.220387	(at5g61970 : 372.0) signal recognition particle-related / SRP-related; INVOLVED IN: biological_process unknown; LOCATED IN: cellular_component unknown; EXPRESSED IN: 25 plant structures; EXPRESSED DURING: 15 growth stages; Has 30201 Blast hits to 17322 proteins in 780 species: Archae - 12; Bacteria - 1396; Metazoa - 17338; Fungi - 3422; Plants - 5037; Viruses - 0; Other Eukaryotes - 2996 (source:…	-2.43642	TRUE	signal recognition particle-related / SRP-related
29.3.4.3	protein.targeting.secretory pathway.vacuole	m.83487	(loc_os04g31390.1 : 1712.0) no description available & (at2g05170 : 1336.0) Homologous to yeast VPS11. Forms a complex with VCL1 and AtVPS33. Involved in vacuolar biogenesis.; vacuolar protein sorting 11 (VPS11); FUNCTIONS IN: transporter activity, binding, zinc ion binding; INVOLVED IN: vacuole organization; LOCATED IN: plant-type vacuole membrane; EXPRESSED IN: 23 plant structures; EXPRESSED DU…	-2.43548	TRUE	Homologous to yeast VPS11. Forms a complex with VCL1 and AtVPS33. Involved in vacuolar biogenesis.
29.3.4.3	protein.targeting.secretory pathway.vacuole	m.153633	(loc_os01g47650.1 : 1328.0) no description available & (at2g38020 : 912.0) necessary for proper vacuole formation and morphogenesis in Arabidopsis; VACUOLELESS 1 (VCL1); CONTAINS InterPro DOMAIN/s: WD40 repeat-like-containing domain (InterPro:IPR011046), Vps16, N-terminal (InterPro:IPR006926), Vacuolar protein sorting-associated protein 16 (InterPro:IPR016534), Vps16, C-terminal (InterPro:IPR0069…	-2.42099	TRUE	necessary for proper vacuole formation and morphogenesis in Arabidopsis
29.3.99	protein.targeting.unknown	m.94628	(loc_os07g30790.1 : 448.0) no description available & (at5g51220 : 295.0) ubiquinol-cytochrome C chaperone family protein; CONTAINS InterPro DOMAIN/s: Ubiquinol-cytochrome c chaperone, CBP3 (InterPro:IPR007129), Ubiquinol-cytochrome c chaperone/UPF0174 (InterPro:IPR021150); Has 535 Blast hits to 535 proteins in 209 species: Archae - 0; Bacteria - 206; Metazoa - 176; Fungi - 54; Plants - 41; Virus…	-2.41698	TRUE	ubiquinol-cytochrome C chaperone family protein
29.3.2	protein.targeting.mitochondria	m.160931	(loc_os10g37690.1 : 458.0) no description available & (at5g62050 : 298.0) essential factor for protein sorting and assembly into membranes; homolog of yeast oxidase assembly 1 (OXA1) (OXA1); FUNCTIONS IN: P-P-bond-hydrolysis-driven protein transmembrane transporter activity; INVOLVED IN: protein import into mitochondrial inner membrane, protein complex assembly; LOCATED IN: mitochondrion, mitocho…	-2.4063	TRUE	essential factor for protein sorting and assembly into membranes
29.3.4.3	protein.targeting.secretory pathway.vacuole	m.186926	(loc_os04g14654.1 : 954.0) no description available & (at3g54860 : 729.0) Homologous to yeast VPS33. Forms a complex with VCL1 and AtVPS11. Involved in vacuolar biogenesis.; ATVPS33; CONTAINS InterPro DOMAIN/s: Sec1-like protein (InterPro:IPR001619); BEST Arabidopsis thaliana protein match is: vacuolar protein sorting 45 (TAIR:AT1G77140.1); Has 1433 Blast hits to 1411 proteins in 217 species: Arc…	-2.40395	TRUE	Homologous to yeast VPS33. Forms a complex with VCL1 and AtVPS11. Involved in vacuolar biogenesis.
29.3.4.99	protein.targeting.secretory pathway.unspecified	m.299268	(loc_os08g42050.1 : 379.0) no description available & (at3g07680 : 317.0) emp24/gp25L/p24 family/GOLD family protein; FUNCTIONS IN: protein transmembrane transporter activity; INVOLVED IN: intracellular protein transport, transport; LOCATED IN: endomembrane system, integral to membrane, membrane; EXPRESSED IN: 23 plant structures; EXPRESSED DURING: 15 growth stages; CONTAINS InterPro DOMAIN/s: GO…	-2.38514	TRUE	emp24/gp25L/p24 family/GOLD family protein
29.3.4.99	protein.targeting.secretory pathway.unspecified	m.169072	(loc_os01g50770.1 : 339.0) no description available & (at1g60780 : 323.0) HAPLESS 13 (HAP13); INVOLVED IN: intracellular protein transport, transport, vesicle-mediated transport; LOCATED IN: clathrin vesicle coat, clathrin adaptor complex; EXPRESSED IN: 23 plant structures; EXPRESSED DURING: 15 growth stages; CONTAINS InterPro DOMAIN/s: Clathrin adaptor, mu subunit, conserved site (InterPro:IPR01…	-2.37892	TRUE	HAPLESS 13 (HAP13)
29.3.2	protein.targeting.mitochondria	m.160953	(loc_os03g02480.1 : 414.0) no description available & (at2g46470 : 305.0) inner membrane protein OXA1-like (OXA1L); FUNCTIONS IN: molecular_function unknown; INVOLVED IN: protein import into mitochondrial inner membrane; LOCATED IN: mitochondrion, membrane; EXPRESSED IN: 23 plant structures; EXPRESSED DURING: 13 growth stages; CONTAINS InterPro DOMAIN/s: Membrane insertion protein, OxaA/YidC (Int…	-2.35406	TRUE	inner membrane protein OXA1-like (OXA1L)
29.3.2	protein.targeting.mitochondria	m.52065	(loc_os03g11410.1 : 834.0) no description available & (at3g02090 : 727.0) MPPBETA; FUNCTIONS IN: metalloendopeptidase activity, zinc ion binding; INVOLVED IN: proteolysis; LOCATED IN: in 11 components; EXPRESSED IN: 27 plant structures; EXPRESSED DURING: 17 growth stages; CONTAINS InterPro DOMAIN/s: Peptidase M16, zinc-binding site (InterPro:IPR001431), Peptidase M16, C-terminal (InterPro:IPR0078…	-2.3498	TRUE	MPPBETA
29.3.4.3	protein.targeting.secretory pathway.vacuole	m.19402	(loc_os03g15650.1 : 723.0) no description available & (at3g19770 : 471.0) Guanine nucleotide exchange factor VPS9a. Can ctivate all Rab5 members to GTP-bound forms in vitro. Required for embryogenesis. Regulates the localization of ARA7 and ARA6. Involved in postembryonic root development.; VPS9A; FUNCTIONS IN: Rho guanyl-nucleotide exchange factor activity; INVOLVED IN: cell plate assembly, tran…	-2.34499	TRUE	Guanine nucleotide exchange factor VPS9a. Can ctivate all Rab5 members to GTP-bound forms in vitro. Required for embryogenesis. Regulates the localization of ARA7 and ARA6. Involved in postembryonic root development.
29.3.4.99	protein.targeting.secretory pathway.unspecified	m.299139	(at4g20410 : 402.0) Encodes a member of the gamma-soluble NSF attachment protein (gSNAP) gene family.; gamma-soluble NSF attachment protein (GSNAP); FUNCTIONS IN: transporter activity, binding; INVOLVED IN: intracellular protein transport; LOCATED IN: Golgi apparatus, endoplasmic reticulum, plasma membrane; EXPRESSED IN: 24 plant structures; EXPRESSED DURING: 15 growth stages; CONTAINS InterPro D…	-2.3313	TRUE	Encodes a member of the gamma-soluble NSF attachment protein (gSNAP) gene family.
29.3.4.99	protein.targeting.secretory pathway.unspecified	m.96743	(loc_os03g51430.2 : 444.0) no description available & (at1g75170 : 310.0) Sec14p-like phosphatidylinositol transfer family protein; CONTAINS InterPro DOMAIN/s: Cellular retinaldehyde-binding/triple function, C-terminal (InterPro:IPR001251); BEST Arabidopsis thaliana protein match is: Sec14p-like phosphatidylinositol transfer family protein (TAIR:AT4G36640.1); Has 35333 Blast hits to 34131 protein…	-2.32544	TRUE	Sec14p-like phosphatidylinositol transfer family protein
29.3.4.3	protein.targeting.secretory pathway.vacuole	m.254593	(loc_os08g08060.1 : 1736.0) no description available & (at1g12470 : 1367.0) zinc ion binding; FUNCTIONS IN: zinc ion binding; EXPRESSED IN: 24 plant structures; EXPRESSED DURING: 13 growth stages; CONTAINS InterPro DOMAIN/s: Pep3/Vps18/deep orange (InterPro:IPR007810), Zinc finger, RING-type (InterPro:IPR001841); Has 495 Blast hits to 471 proteins in 206 species: Archae - 0; Bacteria - 2; Metazoa…	-2.29941	TRUE	zinc ion binding
29.3.2	protein.targeting.mitochondria	m.40830	(loc_os06g07474.1 : 407.0) no description available & (at1g65080 : 343.0) Membrane insertion protein, OxaA/YidC with tetratricopeptide repeat domain; FUNCTIONS IN: binding; INVOLVED IN: protein insertion into membrane; LOCATED IN: membrane; EXPRESSED IN: 18 plant structures; EXPRESSED DURING: 11 growth stages; CONTAINS InterPro DOMAIN/s: Tetratricopeptide-like helical (InterPro:IPR011990), Membra…	-2.2915	TRUE	Membrane insertion protein, OxaA/YidC with tetratricopeptide repeat domain
29.3.4.2	protein.targeting.secretory pathway.golgi	m.201844	(loc_os01g21850.1 : 1432.0) no description available & (at4g01810 : 1142.0) Sec23/Sec24 protein transport family protein; FUNCTIONS IN: zinc ion binding; INVOLVED IN: intracellular protein transport, ER to Golgi vesicle-mediated transport; LOCATED IN: COPII vesicle coat; EXPRESSED IN: 24 plant structures; EXPRESSED DURING: 13 growth stages; CONTAINS InterPro DOMAIN/s: Sec23/Sec24, helical domain …	-2.27841	TRUE	Sec23/Sec24 protein transport family protein
29.3.4.99	protein.targeting.secretory pathway.unspecified	m.96744	(loc_os03g51430.2 : 452.0) no description available & (at1g75170 : 327.0) Sec14p-like phosphatidylinositol transfer family protein; CONTAINS InterPro DOMAIN/s: Cellular retinaldehyde-binding/triple function, C-terminal (InterPro:IPR001251); BEST Arabidopsis thaliana protein match is: Sec14p-like phosphatidylinositol transfer family protein (TAIR:AT4G36640.1); Has 35333 Blast hits to 34131 protein…	-2.22265	TRUE	Sec14p-like phosphatidylinositol transfer family protein
29.3.4.99	protein.targeting.secretory pathway.unspecified	m.13318	(loc_os02g32740.1 : 330.0) no description available & (at5g61210 : 291.0) membrane localized t-SNARE SNAP25 homologue, probably involved in cytokinesis and cell plate formation; soluble N-ethylmaleimide-sensitive factor adaptor protein 33 (SNAP33); FUNCTIONS IN: protein binding, SNAP receptor activity; INVOLVED IN: vesicle-mediated transport, response to other organism, cellular membrane fusion, …	-2.17629	TRUE	membrane localized t-SNARE SNAP25 homologue, probably involved in cytokinesis and cell plate formation
29.3.5	protein.targeting.peroxisomes	m.301077	(loc_os10g32960.1 : 666.0) no description available & (at3g04460 : 516.0) RING finger protein involved in peroxisome biogenesis. Also involved in peroxisomal import of nitric oxide synthase.; peroxin-12 (PEX12); FUNCTIONS IN: zinc ion binding; INVOLVED IN: protein import into peroxisome matrix, fatty acid beta-oxidation, peroxisome organization, embryonic morphogenesis; LOCATED IN: peroxisomal me…	-2.17392	TRUE	RING finger protein involved in peroxisome biogenesis. Also involved in peroxisomal import of nitric oxide synthase.
29.3.4.2	protein.targeting.secretory pathway.golgi	m.9151	(loc_os11g24560.1 : 1301.0) no description available & (at3g23660 : 1003.0) Sec23/Sec24 protein transport family protein; FUNCTIONS IN: transporter activity, zinc ion binding; INVOLVED IN: intracellular protein transport, transport, ER to Golgi vesicle-mediated transport; LOCATED IN: COPII vesicle coat; EXPRESSED IN: 22 plant structures; EXPRESSED DURING: 13 growth stages; CONTAINS InterPro DOMAI…	-2.16563	TRUE	Sec23/Sec24 protein transport family protein
29.3.4.3	protein.targeting.secretory pathway.vacuole	m.117373	(loc_os11g02464.1 : 1172.0) no description available & (at3g52850 : 990.0) Encodes the Vacuolar Sorting Receptor-1 (VSR-1)/Epidermal Growth Factor Receptor-like protein1(VSR-1/ATELP1). Binds vacuolar targeting signals. Involved in sorting seed storage proteins into vacuoles.; vacuolar sorting receptor homolog 1 (VSR1); FUNCTIONS IN: amino-terminal vacuolar sorting propeptide binding; INVOLVED IN:…	-2.15342	TRUE	Encodes the Vacuolar Sorting Receptor-1 (VSR-1)/Epidermal Growth Factor Receptor-like protein1(VSR-1/ATELP1). Binds vacuolar targeting signals. Involved in sorting seed storage proteins into vacuoles.
29.3.3	protein.targeting.chloroplast	m.185086	(loc_os12g09570.2 : 1116.0) no description available & (at5g20300 : 546.0) Avirulence induced gene (AIG1) family protein; FUNCTIONS IN: GTP binding; LOCATED IN: chloroplast outer membrane; EXPRESSED IN: 23 plant structures; EXPRESSED DURING: 13 growth stages; CONTAINS InterPro DOMAIN/s: AIG1 (InterPro:IPR006703); BEST Arabidopsis thaliana protein match is: multimeric translocon complex in the out…	-2.15306	TRUE	Avirulence induced gene (AIG1) family protein
29.3.3	protein.targeting.chloroplast	m.218729	(loc_os02g51810.1 : 808.0) no description available & (at5g09420 : 594.0) translocon at the outer membrane of chloroplasts 64-V (TOC64-V); FUNCTIONS IN: amidase activity, binding, carbon-nitrogen ligase activity, with glutamine as amido-N-donor; INVOLVED IN: protein targeting to mitochondrion; LOCATED IN: mitochondrion; EXPRESSED IN: 25 plant structures; EXPRESSED DURING: 13 growth stages; CONTAI…	-2.14589	TRUE	translocon at the outer membrane of chloroplasts 64-V (TOC64-V)
29.3.99	protein.targeting.unknown	m.21370	(loc_os05g37200.1 : 477.0) no description available & (at3g59310 : 248.0) Eukaryotic protein of unknown function (DUF914); CONTAINS InterPro DOMAIN/s: Protein of unknown function DUF914, eukaryotic (InterPro:IPR009262); BEST Arabidopsis thaliana protein match is: Eukaryotic protein of unknown function (DUF914) (TAIR:AT3G59340.1); Has 35333 Blast hits to 34131 proteins in 2444 species: Archae - 79…	-2.10627	TRUE	Eukaryotic protein of unknown function (DUF914)
29.3.1	protein.targeting.nucleus	m.230768	(loc_os12g06890.1 : 747.0) no description available & (at1g10390 : 508.0) Nucleoporin autopeptidase; FUNCTIONS IN: transporter activity; INVOLVED IN: transport; LOCATED IN: chloroplast, nuclear pore; EXPRESSED IN: 24 plant structures; EXPRESSED DURING: 14 growth stages; CONTAINS InterPro DOMAIN/s: Peptidase S59, nucleoporin (InterPro:IPR007230); BEST Arabidopsis thaliana protein match is: Nucleop…	-2.09773	TRUE	Nucleoporin autopeptidase
29.3.3	protein.targeting.chloroplast	m.210801	(loc_os01g72800.1 : 587.0) no description available & (at2g45770 : 509.0) chloroplast SRP receptor homolog, alpha subunit CPFTSY. Required for LHCP integration into isolated thylakoids.; CPFTSY; FUNCTIONS IN: GTP binding; INVOLVED IN: protein import into chloroplast thylakoid membrane, protein targeting, thylakoid membrane organization, photosynthetic electron transport in photosystem II; LOCATED…	-2.09751	TRUE	chloroplast SRP receptor homolog, alpha subunit CPFTSY. Required for LHCP integration into isolated thylakoids.
29.3.4.99	protein.targeting.secretory pathway.unspecified	m.137758	(loc_os02g04020.1 : 967.0) no description available & (at4g39170 : 749.0) Sec14p-like phosphatidylinositol transfer family protein; FUNCTIONS IN: phosphatidylinositol transporter activity, transporter activity; INVOLVED IN: transport; EXPRESSED IN: 23 plant structures; EXPRESSED DURING: 14 growth stages; CONTAINS InterPro DOMAIN/s: Cellular retinaldehyde-binding/triple function, C-terminal (Inter…	-2.06791	TRUE	Sec14p-like phosphatidylinositol transfer family protein
29.3.2	protein.targeting.mitochondria	m.187712	(loc_os01g09560.1 : 766.0) no description available & (p29677|mppa_soltu : 515.0) Mitochondrial-processing peptidase alpha subunit, mitochondrial precursor (EC 3.4.24.64) (Alpha-MPP) (Ubiquinol-cytochrome-c reductase subunit II) (EC 1.10.2.2) - Solanum tuberosum (Potato) & (at1g51980 : 474.0) Insulinase (Peptidase family M16) protein; FUNCTIONS IN: metalloendopeptidase activity, ATP binding; INVO…	-2.04094	TRUE	Mitochondrial-processing peptidase alpha subunit, mitochondrial precursor (EC 3.4.24.64) (Alpha-MPP) (Ubiquinol-cytochrome-c reductase subunit II) (EC 1.10.2.2)
29.3.4.3	protein.targeting.secretory pathway.vacuole	m.249660	(loc_os01g37910.1 : 821.0) no description available & (p49043|vpe_citsi : 693.0) Vacuolar-processing enzyme precursor (EC 3.4.22.-) (VPE) - Citrus sinensis (Sweet orange) & (at4g32940 : 691.0) Encodes a vacuolar processing enzyme belonging to a novel group of cysteine proteinases that is expressed in vegetative organs and is upregulated in association with various types of cell death and under st…	-2.03973	TRUE	Vacuolar-processing enzyme precursor (EC 3.4.22.-) (VPE)
29.3.2	protein.targeting.mitochondria	m.123059	(loc_os01g53700.1 : 827.0) no description available & (p29677|mppa_soltu : 613.0) Mitochondrial-processing peptidase alpha subunit, mitochondrial precursor (EC 3.4.24.64) (Alpha-MPP) (Ubiquinol-cytochrome-c reductase subunit II) (EC 1.10.2.2) - Solanum tuberosum (Potato) & (at3g16480 : 582.0) mitochondrial processing peptidase alpha subunit (MPPalpha); FUNCTIONS IN: metalloendopeptidase activity,…	-2.02137	TRUE	Mitochondrial-processing peptidase alpha subunit, mitochondrial precursor (EC 3.4.24.64) (Alpha-MPP) (Ubiquinol-cytochrome-c reductase subunit II) (EC 1.10.2.2)
29.3.99	protein.targeting.unknown	m.21368	(loc_os05g37200.2 : 273.0) no description available & (at3g59310 : 146.0) Eukaryotic protein of unknown function (DUF914); CONTAINS InterPro DOMAIN/s: Protein of unknown function DUF914, eukaryotic (InterPro:IPR009262); BEST Arabidopsis thaliana protein match is: Eukaryotic protein of unknown function (DUF914) (TAIR:AT3G59340.1); Has 35333 Blast hits to 34131 proteins in 2444 species: Archae - 79…	-2.0178	TRUE	Eukaryotic protein of unknown function (DUF914)
29.3.4.2	protein.targeting.secretory pathway.golgi	m.193520	(loc_os12g35360.1 : 1440.0) no description available & (at3g27530 : 961.0) This gene is predicted to encode a protein that functions as a Golgi apparatus structural component known as a golgin in mammals and yeast. A fluorescently-tagged version of GC6 co-localizes with Golgi markers, and this localization appears to be replicated using the C-terminal (225 aa) portion of the protein.; golgin cand…	-2.01594	TRUE	This gene is predicted to encode a protein that functions as a Golgi apparatus structural component known as a golgin in mammals and yeast. A fluorescently-tagged version of GC6 co-localizes with Golgi markers, and this localization appears to be replicated using the C-terminal (225 aa) portion of the protein.
29.3.4.99	protein.targeting.secretory pathway.unspecified	m.19779	(loc_os05g38610.1 : 268.0) no description available & (at3g09800 : 228.0) SNARE-like superfamily protein; INVOLVED IN: intracellular protein transport, transport; LOCATED IN: clathrin vesicle coat; CONTAINS InterPro DOMAIN/s: Longin-like (InterPro:IPR011012); BEST Arabidopsis thaliana protein match is: SNARE-like superfamily protein (TAIR:AT4G08520.1); Has 30201 Blast hits to 17322 proteins in 78…	-2.01544	TRUE	SNARE-like superfamily protein
29.3.4.99	protein.targeting.secretory pathway.unspecified	m.73544	(loc_os05g46720.2 : 689.0) no description available & (at2g21520 : 530.0) Sec14p-like phosphatidylinositol transfer family protein; FUNCTIONS IN: transporter activity; INVOLVED IN: transport; LOCATED IN: intracellular; EXPRESSED IN: 23 plant structures; EXPRESSED DURING: 15 growth stages; CONTAINS InterPro DOMAIN/s: Cellular retinaldehyde-binding/triple function, C-terminal (InterPro:IPR001251), …	-2.01474	TRUE	Sec14p-like phosphatidylinositol transfer family protein
29.3.5	protein.targeting.peroxisomes	m.45065	(loc_os08g39080.2 : 434.0) no description available & (at5g56290 : 205.0) Encodes the peroxisomal targeting signal type 1 receptor that facilitates peroxisomal protein translocation. It recognizes proteins with the PTS1 consensus sequence (tripeptide SKL or a conserved variant) at the extreme C terminus. The protein has several domains, including C-terminal tetratricopeptide repeat motifs which a…	-2.01286	TRUE	Encodes the peroxisomal targeting signal type 1 receptor that facilitates peroxisomal protein translocation. It recognizes proteins with the PTS1 consensus sequence (tripeptide SKL or a conserved variant) at the extreme C terminus. The protein has several domains, including C-terminal tetratricopeptide repeat motifs which act in binding the C-terminal "SKL" targeting signal. The mechanism of tran…
29.3.4.3	protein.targeting.secretory pathway.vacuole	m.33946	(loc_os12g31640.1 : 469.0) no description available & (at5g53530 : 443.0) Homolog of yeast retromer subunit VPS26. Part of a retromer-like protein complex involved in endosome to lysosome protein transport.; vacuolar protein sorting 26A (VPS26A); CONTAINS InterPro DOMAIN/s: Vacuolar protein sorting-associated protein 26 (InterPro:IPR005377); BEST Arabidopsis thaliana protein match is: vacuolar pr…	-2.01117	TRUE	Homolog of yeast retromer subunit VPS26. Part of a retromer-like protein complex involved in endosome to lysosome protein transport.
29.3.4.99	protein.targeting.secretory pathway.unspecified	m.9081	(loc_os03g57760.2 : 397.0) no description available & (at1g11890 : 370.0) member of SEC22 Gene Family; SECRETION 22 (SEC22); FUNCTIONS IN: transporter activity; INVOLVED IN: transport, vesicle-mediated transport; LOCATED IN: Golgi apparatus, endoplasmic reticulum, plasma membrane, membrane; EXPRESSED IN: 26 plant structures; EXPRESSED DURING: 15 growth stages; CONTAINS InterPro DOMAIN/s: Longin (…	-2.00767	TRUE	member of SEC22 Gene Family
29.3.4.2	protein.targeting.secretory pathway.golgi	m.17735	(loc_os11g29200.1 : 1316.0) no description available & (at3g44340 : 1044.0) homologous to yeast and animal Sec24 proteins; expression in yeast cells enhances their survival under oxidative stress conditions.; clone eighty-four (CEF); FUNCTIONS IN: transporter activity, zinc ion binding; INVOLVED IN: response to oxidative stress, vesicle-mediated transport; LOCATED IN: COPII vesicle coat, chloropl…	-2.00629	TRUE	homologous to yeast and animal Sec24 proteins
29.3.4.99	protein.targeting.secretory pathway.unspecified	m.301442	(loc_os02g10650.1 : 486.0) no description available & (at5g47730 : 407.0) Sec14p-like phosphatidylinositol transfer family protein; FUNCTIONS IN: binding, transporter activity; INVOLVED IN: transport; LOCATED IN: cellular_component unknown; EXPRESSED IN: 23 plant structures; EXPRESSED DURING: 13 growth stages; CONTAINS InterPro DOMAIN/s: Cellular retinaldehyde-binding/triple function, C-terminal …	-1.99821	FALSE	Sec14p-like phosphatidylinositol transfer family protein
29.3.99	protein.targeting.unknown	m.111843	(loc_os05g37200.1 : 472.0) no description available & (at3g59340 : 254.0) Eukaryotic protein of unknown function (DUF914); CONTAINS InterPro DOMAIN/s: Protein of unknown function DUF914, eukaryotic (InterPro:IPR009262); BEST Arabidopsis thaliana protein match is: Eukaryotic protein of unknown function (DUF914) (TAIR:AT3G59310.1); Has 1089 Blast hits to 1084 proteins in 305 species: Archae - 7; Ba…	-1.99106	FALSE	Eukaryotic protein of unknown function (DUF914)
29.3.4.99	protein.targeting.secretory pathway.unspecified	m.164966	(loc_os08g38850.2 : 894.0) no description available & (at4g39170 : 484.0) Sec14p-like phosphatidylinositol transfer family protein; FUNCTIONS IN: phosphatidylinositol transporter activity, transporter activity; INVOLVED IN: transport; EXPRESSED IN: 23 plant structures; EXPRESSED DURING: 14 growth stages; CONTAINS InterPro DOMAIN/s: Cellular retinaldehyde-binding/triple function, C-terminal (Inter…	-1.97664	FALSE	Sec14p-like phosphatidylinositol transfer family protein
29.3.1	protein.targeting.nucleus	m.100861	(loc_os06g40460.1 : 574.0) no description available & (at5g20200 : 80.5) nucleoporin-related; FUNCTIONS IN: molecular_function unknown; INVOLVED IN: biological_process unknown; LOCATED IN: chloroplast; EXPRESSED IN: 22 plant structures; EXPRESSED DURING: 13 growth stages; BEST Arabidopsis thaliana protein match is: unknown protein (TAIR:AT3G10650.1); Has 1474 Blast hits to 595 proteins in 170 spe…	-1.97474	FALSE	nucleoporin-related
29.3.5	protein.targeting.peroxisomes	m.123081	(loc_os06g03660.2 : 376.0) no description available & (at1g01820 : 337.0) member of the peroxin11 (PEX11) gene family, integral to peroxisome membrane, controls peroxisome proliferation.; peroxin 11c (PEX11C); CONTAINS InterPro DOMAIN/s: Peroxisomal biogenesis factor 11 (InterPro:IPR008733); BEST Arabidopsis thaliana protein match is: peroxin 11D (TAIR:AT2G45740.3); Has 289 Blast hits to 289 prot…	-1.97162	FALSE	member of the peroxin11 (PEX11) gene family, integral to peroxisome membrane, controls peroxisome proliferation.
29.3.3	protein.targeting.chloroplast	m.144067	(loc_os10g35010.1 : 452.0) no description available & (at1g06950 : 335.0) Encodes a protein thought to be a part of the translocon at the chloroplast inner envelope. Involved in protein import into the chloroplast and chloroplast biogenesis.; translocon at the inner envelope membrane of chloroplasts 110 (TIC110); INVOLVED IN: protein import into chloroplast stroma, chloroplast organization; LOCAT…	-1.96394	FALSE	Encodes a protein thought to be a part of the translocon at the chloroplast inner envelope. Involved in protein import into the chloroplast and chloroplast biogenesis.
29.3.2	protein.targeting.mitochondria	m.153707	(loc_os01g73550.1 : 680.0) no description available & (p29677|mppa_soltu : 449.0) Mitochondrial-processing peptidase alpha subunit, mitochondrial precursor (EC 3.4.24.64) (Alpha-MPP) (Ubiquinol-cytochrome-c reductase subunit II) (EC 1.10.2.2) - Solanum tuberosum (Potato) & (at1g51980 : 423.0) Insulinase (Peptidase family M16) protein; FUNCTIONS IN: metalloendopeptidase activity, ATP binding; INVO…	-1.95299	FALSE	Mitochondrial-processing peptidase alpha subunit, mitochondrial precursor (EC 3.4.24.64) (Alpha-MPP) (Ubiquinol-cytochrome-c reductase subunit II) (EC 1.10.2.2)
29.3.4.99	protein.targeting.secretory pathway.unspecified	m.62621	(loc_os03g57040.2 : 224.0) no description available & (at4g35410 : 212.0) Clathrin adaptor complex small chain family protein; FUNCTIONS IN: protein transporter activity; INVOLVED IN: intracellular protein transport, transport, vesicle-mediated transport, protein transport; LOCATED IN: membrane coat, clathrin vesicle coat, clathrin coat of trans-Golgi network vesicle, clathrin adaptor complex; EX…	-1.94529	FALSE	Clathrin adaptor complex small chain family protein
29.3.4.99	protein.targeting.secretory pathway.unspecified	m.169069	(loc_os01g50770.1 : 832.0) no description available & (at1g60780 : 771.0) HAPLESS 13 (HAP13); INVOLVED IN: intracellular protein transport, transport, vesicle-mediated transport; LOCATED IN: clathrin vesicle coat, clathrin adaptor complex; EXPRESSED IN: 23 plant structures; EXPRESSED DURING: 15 growth stages; CONTAINS InterPro DOMAIN/s: Clathrin adaptor, mu subunit, conserved site (InterPro:IPR01…	-1.93864	FALSE	HAPLESS 13 (HAP13)
29.3.3	protein.targeting.chloroplast	m.298645	(q6zg25|secy_orysa : 748.0) Preprotein translocase secY subunit, chloroplast precursor (CpSecY) - Oryza sativa (Rice) & (loc_os08g15460.1 : 748.0) no description available & (at2g18710 : 683.0) Encodes a component of the thylakoid-localized Sec system involved in the translocation of cytoplasmic proteins into plastid.; SECY homolog 1 (SCY1); FUNCTIONS IN: P-P-bond-hydrolysis-driven protein transm…	-1.92686	FALSE	Preprotein translocase secY subunit, chloroplast precursor (CpSecY)
29.3.3	protein.targeting.chloroplast	m.96318	(loc_os04g35900.1 : 493.0) no description available & (at5g16620 : 299.0) chloroplast protein import (Tic40); TIC40; INVOLVED IN: protein import into chloroplast stroma, chloroplast organization; LOCATED IN: in 6 components; EXPRESSED IN: 22 plant structures; EXPRESSED DURING: 13 growth stages; CONTAINS InterPro DOMAIN/s: Heat shock chaperonin-binding (InterPro:IPR006636), 26S proteasome complex …	-1.8926	FALSE	chloroplast protein import (Tic40)
29.3.99	protein.targeting.unknown	m.111841	(loc_os05g37200.2 : 299.0) no description available & (at3g59320 : 162.0) Eukaryotic protein of unknown function (DUF914); FUNCTIONS IN: molecular_function unknown; INVOLVED IN: biological_process unknown; LOCATED IN: endomembrane system, membrane; CONTAINS InterPro DOMAIN/s: Protein of unknown function DUF914, eukaryotic (InterPro:IPR009262); BEST Arabidopsis thaliana protein match is: Eukaryoti…	-1.88121	FALSE	Eukaryotic protein of unknown function (DUF914)
29.3.5	protein.targeting.peroxisomes	m.123174	(loc_os12g32330.1 : 266.0) no description available & (at5g43140 : 201.0) Peroxisomal membrane 22 kDa (Mpv17/PMP22) family protein; FUNCTIONS IN: molecular_function unknown; INVOLVED IN: biological_process unknown; LOCATED IN: integral to membrane, peroxisomal membrane; EXPRESSED IN: 22 plant structures; EXPRESSED DURING: 13 growth stages; CONTAINS InterPro DOMAIN/s: Mpv17/PMP22 (InterPro:IPR0072…	-1.86413	FALSE	Peroxisomal membrane 22 kDa (Mpv17/PMP22) family protein
29.3.5	protein.targeting.peroxisomes	m.10354	(loc_os08g39080.2 : 728.0) no description available & (at5g56290 : 534.0) Encodes the peroxisomal targeting signal type 1 receptor that facilitates peroxisomal protein translocation. It recognizes proteins with the PTS1 consensus sequence (tripeptide SKL or a conserved variant) at the extreme C terminus. The protein has several domains, including C-terminal tetratricopeptide repeat motifs which a…	-1.86349	FALSE	Encodes the peroxisomal targeting signal type 1 receptor that facilitates peroxisomal protein translocation. It recognizes proteins with the PTS1 consensus sequence (tripeptide SKL or a conserved variant) at the extreme C terminus. The protein has several domains, including C-terminal tetratricopeptide repeat motifs which act in binding the C-terminal "SKL" targeting signal. The mechanism of tran…
29.3.4.3	protein.targeting.secretory pathway.vacuole	m.180026	(loc_os10g20630.1 : 1155.0) no description available & (at2g14740 : 971.0) Encodes a vacuolar sorting receptor that participates in vacuolar sorting in vegetative tissues and in seeds.; vaculolar sorting receptor 3 (VSR3); FUNCTIONS IN: calcium ion binding; INVOLVED IN: intracellular protein transport, protein targeting to vacuole; LOCATED IN: integral to plasma membrane, Golgi transport complex,…	-1.86106	FALSE	Encodes a vacuolar sorting receptor that participates in vacuolar sorting in vegetative tissues and in seeds.
29.3.3	protein.targeting.chloroplast	m.9186	(loc_os11g05556.2 : 274.0) no description available & (at5g03940 : 259.0) mutant has Yellow first leaves; Chloroplast Signal Recognition Particle Subunit; chloroplast signal recognition particle 54 kDa subunit (CPSRP54); FUNCTIONS IN: 7S RNA binding, protein binding, mRNA binding, GTP binding, signal sequence binding; INVOLVED IN: protein import into chloroplast thylakoid membrane, SRP-dependent …	-1.85115	FALSE	mutant has Yellow first leaves
29.3.4.3	protein.targeting.secretory pathway.vacuole	m.113343	(loc_os03g21720.1 : 1134.0) no description available & (at3g52850 : 928.0) Encodes the Vacuolar Sorting Receptor-1 (VSR-1)/Epidermal Growth Factor Receptor-like protein1(VSR-1/ATELP1). Binds vacuolar targeting signals. Involved in sorting seed storage proteins into vacuoles.; vacuolar sorting receptor homolog 1 (VSR1); FUNCTIONS IN: amino-terminal vacuolar sorting propeptide binding; INVOLVED IN:…	-1.8491	FALSE	Encodes the Vacuolar Sorting Receptor-1 (VSR-1)/Epidermal Growth Factor Receptor-like protein1(VSR-1/ATELP1). Binds vacuolar targeting signals. Involved in sorting seed storage proteins into vacuoles.
29.3.4.2	protein.targeting.secretory pathway.golgi	m.152989	(loc_os03g53140.3 : 1262.0) no description available & (at5g43670 : 817.0) Sec23/Sec24 protein transport family protein; FUNCTIONS IN: transporter activity, zinc ion binding; INVOLVED IN: intracellular protein transport, transport, ER to Golgi vesicle-mediated transport; LOCATED IN: COPII vesicle coat; EXPRESSED IN: 23 plant structures; EXPRESSED DURING: 13 growth stages; CONTAINS InterPro DOMAIN…	-1.83377	FALSE	Sec23/Sec24 protein transport family protein
29.3.1	protein.targeting.nucleus	m.230759	(loc_os12g06890.1 : 779.0) no description available & (at1g10390 : 535.0) Nucleoporin autopeptidase; FUNCTIONS IN: transporter activity; INVOLVED IN: transport; LOCATED IN: chloroplast, nuclear pore; EXPRESSED IN: 24 plant structures; EXPRESSED DURING: 14 growth stages; CONTAINS InterPro DOMAIN/s: Peptidase S59, nucleoporin (InterPro:IPR007230); BEST Arabidopsis thaliana protein match is: Nucleop…	-1.8268	FALSE	Nucleoporin autopeptidase
29.3.4.99	protein.targeting.secretory pathway.unspecified	m.299564	(loc_os02g48990.1 : 992.0) no description available & (at1g55690 : 536.0) Sec14p-like phosphatidylinositol transfer family protein; CONTAINS InterPro DOMAIN/s: Cellular retinaldehyde-binding/triple function, C-terminal (InterPro:IPR001251), Cellular retinaldehyde-binding/triple function, N-terminal (InterPro:IPR008273), Phosphatidylinositol transfer protein-like, N-terminal (InterPro:IPR011074); …	-1.82224	FALSE	Sec14p-like phosphatidylinositol transfer family protein
29.3.4	protein.targeting.secretory pathway	m.28658	(q5vnu3|sec1b_orysa : 1114.0) Probable protein transport Sec1b - Oryza sativa (Rice) & (loc_os06g04450.2 : 1114.0) no description available & (at1g12360 : 788.0) encodes a Sec1 protein and expressed throughout the plant. physically interacts with Syntaxin1 and is required for cytokinesis.; keule (KEU); FUNCTIONS IN: protein transporter activity; INVOLVED IN: protein secretion, cytokinesis; LOCATE…	-1.81691	FALSE	Probable protein transport Sec1b
29.3.4.99	protein.targeting.secretory pathway.unspecified	m.28253	(loc_os07g42810.2 : 861.0) no description available & (at4g24550 : 744.0) Clathrin adaptor complexes medium subunit family protein; INVOLVED IN: intracellular protein transport, transport, vesicle-mediated transport; LOCATED IN: clathrin vesicle coat, clathrin adaptor complex; EXPRESSED IN: 22 plant structures; EXPRESSED DURING: 13 growth stages; CONTAINS InterPro DOMAIN/s: Clathrin adaptor, mu s…	-1.81688	FALSE	Clathrin adaptor complexes medium subunit family protein
29.3.4.99	protein.targeting.secretory pathway.unspecified	m.106175	(loc_os05g31780.1 : 781.0) no description available & (at1g56590 : 602.0) Involved in vesicle trafficking between the trans -Golgi network and vacuoles.; ZIG SUPPRESSOR 4 (ZIP4); INVOLVED IN: intracellular protein transport, gravitropism, protein targeting to vacuole; LOCATED IN: clathrin vesicle coat, clathrin adaptor complex; EXPRESSED IN: 23 plant structures; EXPRESSED DURING: 15 growth stages…	-1.81198	FALSE	Involved in vesicle trafficking between the trans -Golgi network and vacuoles.
29.3.4.99	protein.targeting.secretory pathway.unspecified	m.10769	(loc_os02g49980.1 : 326.0) no description available & (at5g37680 : 317.0) A member of ARF-like GTPase family. A thaliana has 21 members, in two subfamilies, ARF and ARL GTPases.; ADP-ribosylation factor-like A1A (ARLA1A); FUNCTIONS IN: GTP binding; LOCATED IN: endomembrane system; EXPRESSED IN: 22 plant structures; EXPRESSED DURING: 13 growth stages; CONTAINS InterPro DOMAIN/s: Small GTP-binding …	-1.8068	FALSE	A member of ARF-like GTPase family. A thaliana has 21 members, in two subfamilies, ARF and ARL GTPases.
29.3.4.1	protein.targeting.secretory pathway.ER	m.44879	(loc_os09g36370.1 : 201.0) no description available & (at4g38790 : 195.0) ER lumen protein retaining receptor family protein; FUNCTIONS IN: ER retention sequence binding, receptor activity; INVOLVED IN: protein retention in ER lumen, protein transport; LOCATED IN: integral to membrane; CONTAINS InterPro DOMAIN/s: ER lumen protein retaining receptor (InterPro:IPR000133); BEST Arabidopsis thaliana …	-1.80416	FALSE	ER lumen protein retaining receptor family protein
29.3.2	protein.targeting.mitochondria	m.219527	(loc_os01g51390.1 : 767.0) no description available & (at3g02090 : 496.0) MPPBETA; FUNCTIONS IN: metalloendopeptidase activity, zinc ion binding; INVOLVED IN: proteolysis; LOCATED IN: in 11 components; EXPRESSED IN: 27 plant structures; EXPRESSED DURING: 17 growth stages; CONTAINS InterPro DOMAIN/s: Peptidase M16, zinc-binding site (InterPro:IPR001431), Peptidase M16, C-terminal (InterPro:IPR0078…	-1.7977	FALSE	MPPBETA
29.3.4.99	protein.targeting.secretory pathway.unspecified	m.119870	(loc_os09g08390.1 : 575.0) no description available & (at1g55840 : 426.0) Sec14p-like phosphatidylinositol transfer family protein; FUNCTIONS IN: transporter activity; INVOLVED IN: transport; LOCATED IN: cellular_component unknown; EXPRESSED IN: 22 plant structures; EXPRESSED DURING: 13 growth stages; CONTAINS InterPro DOMAIN/s: Cellular retinaldehyde-binding/triple function, C-terminal (InterPro…	-1.78879	FALSE	Sec14p-like phosphatidylinositol transfer family protein
29.3.4.3	protein.targeting.secretory pathway.vacuole	m.58470	(loc_os01g64280.1 : 661.0) no description available & (at5g06140 : 546.0) Homolog of yeast retromer subunit VPS5. Part of a retromer-like protein complex involved in endosome to lysosome protein transport. In roots it co-localizes with the PIN2 auxin efflux carrier. Involved in endocytic sorting of membrane proteins including PIN2, BOR1 and BRI1.; sorting nexin 1 (SNX1); FUNCTIONS IN: phosphoinos…	-1.78589	FALSE	Homolog of yeast retromer subunit VPS5. Part of a retromer-like protein complex involved in endosome to lysosome protein transport. In roots it co-localizes with the PIN2 auxin efflux carrier. Involved in endocytic sorting of membrane proteins including PIN2, BOR1 and BRI1.
29.3.3	protein.targeting.chloroplast	m.8747	(loc_os03g13730.1 : 582.0) no description available & (at5g05000 : 394.0) Outer membrane GTPase protein that may function in import of nuclear encoded proteins into the chloroplast. Phosphorylation of the G-domains regulate translocon assembly.; translocon at the outer envelope membrane of chloroplasts 34 (TOC34); FUNCTIONS IN: GTP binding, GTPase activity; INVOLVED IN: protein targeting to chlor…	-1.78478	FALSE	Outer membrane GTPase protein that may function in import of nuclear encoded proteins into the chloroplast. Phosphorylation of the G-domains regulate translocon assembly.
29.3.4.1	protein.targeting.secretory pathway.ER	m.298735	(loc_os04g36859.1 : 324.0) no description available & (at2g39960 : 254.0) Microsomal signal peptidase 25 kDa subunit (SPC25); FUNCTIONS IN: peptidase activity; INVOLVED IN: signal peptide processing; LOCATED IN: endoplasmic reticulum; EXPRESSED IN: male gametophyte, callus; CONTAINS InterPro DOMAIN/s: Signal peptidase complex subunit 2 (InterPro:IPR009582); BEST Arabidopsis thaliana protein match…	-1.78424	FALSE	Microsomal signal peptidase 25 kDa subunit (SPC25)
29.3.3	protein.targeting.chloroplast	m.39061	(loc_os05g34880.1 : 1009.0) no description available & (at1g21651 : 413.0) zinc ion binding; FUNCTIONS IN: zinc ion binding; INVOLVED IN: biological_process unknown; LOCATED IN: cellular_component unknown; CONTAINS InterPro DOMAIN/s: WD40 repeat 2 (InterPro:IPR019782), Zinc finger, RING-type (InterPro:IPR001841), WD40 repeat (InterPro:IPR001680), G-protein beta WD-40 repeat, region (InterPro:IPR0…	-1.78016	FALSE	zinc ion binding
29.3.3	protein.targeting.chloroplast	m.107606	(loc_os02g40080.1 : 399.0) no description available & (at1g04940 : 184.0) Tic20 is believed to function as a component of the protein-conducting channel at the inner envelope membrane. Genes AT1G04940 and AT1G04945 were switched for the TAIR7 genome release to give consistency with MIPs annotation.; translocon at the inner envelope membrane of chloroplasts 20 (TIC20); CONTAINS InterPro DOMAIN/s: …	-1.77838	FALSE	Tic20 is believed to function as a component of the protein-conducting channel at the inner envelope membrane. Genes AT1G04940 and AT1G04945 were switched for the TAIR7 genome release to give consistency with MIPs annotation.
29.3.4.99	protein.targeting.secretory pathway.unspecified	m.150664	(p49969|sr542_horvu : 825.0) Signal recognition particle 54 kDa protein 2 (SRP54) - Hordeum vulgare (Barley) & (loc_os01g56600.1 : 774.0) no description available & (at1g48900 : 714.0) Signal recognition particle, SRP54 subunit protein; FUNCTIONS IN: 7S RNA binding, mRNA binding, nucleoside-triphosphatase activity, GTP binding, nucleotide binding; INVOLVED IN: SRP-dependent cotranslational protei…	-1.7707	FALSE	Signal recognition particle 54 kDa protein 2 (SRP54)
29.3.4.4	protein.targeting.secretory pathway.plasma membrane	m.130123	(loc_os02g04320.2 : 603.0) no description available & (at2g30050 : 514.0) transducin family protein / WD-40 repeat family protein; FUNCTIONS IN: nucleotide binding; INVOLVED IN: membrane budding; LOCATED IN: nucleolus, heterotrimeric G-protein complex; EXPRESSED IN: 25 plant structures; EXPRESSED DURING: 15 growth stages; CONTAINS InterPro DOMAIN/s: WD40 repeat 2 (InterPro:IPR019782), WD40 repeat…	-1.74491	FALSE	transducin family protein / WD-40 repeat family protein
29.3.4.3	protein.targeting.secretory pathway.vacuole	m.92124	(loc_os04g45470.1 : 765.0) no description available & (o24326|vpe2_phavu : 623.0) Vacuolar-processing enzyme precursor (EC 3.4.22.-) (Pv-VPE) - Phaseolus vulgaris (Kidney bean) (French bean) & (at1g62710 : 619.0) Encodes a vacuolar processing enzyme belonging to a novel group of cysteine proteases that is expressed specifically in seeds and is essential for the proper processing of storage protei…	-1.72329	FALSE	Vacuolar-processing enzyme precursor (EC 3.4.22.-) (Pv-VPE)
29.3.1	protein.targeting.nucleus	m.230779	(loc_os12g06890.1 : 684.0) no description available & (at1g59660 : 436.0) Nucleoporin autopeptidase; FUNCTIONS IN: transporter activity; INVOLVED IN: transport; LOCATED IN: chloroplast, nuclear pore; EXPRESSED IN: 16 plant structures; EXPRESSED DURING: 7 growth stages; CONTAINS InterPro DOMAIN/s: Peptidase S59, nucleoporin (InterPro:IPR007230); BEST Arabidopsis thaliana protein match is: Nucleopo…	-1.71769	FALSE	Nucleoporin autopeptidase
29.3.4.99	protein.targeting.secretory pathway.unspecified	m.73546	(loc_os05g46720.2 : 707.0) no description available & (at2g21520 : 547.0) Sec14p-like phosphatidylinositol transfer family protein; FUNCTIONS IN: transporter activity; INVOLVED IN: transport; LOCATED IN: intracellular; EXPRESSED IN: 23 plant structures; EXPRESSED DURING: 15 growth stages; CONTAINS InterPro DOMAIN/s: Cellular retinaldehyde-binding/triple function, C-terminal (InterPro:IPR001251), …	-1.70265	FALSE	Sec14p-like phosphatidylinositol transfer family protein
29.3.4.99	protein.targeting.secretory pathway.unspecified	m.98630	(loc_os02g21250.1 : 243.0) no description available & (at4g08520 : 179.0) SNARE-like superfamily protein; INVOLVED IN: intracellular protein transport, transport; LOCATED IN: clathrin vesicle coat, plasma membrane; EXPRESSED IN: cultured cell; CONTAINS InterPro DOMAIN/s: Longin-like (InterPro:IPR011012); BEST Arabidopsis thaliana protein match is: SNARE-like superfamily protein (TAIR:AT3G09800.1)…	-1.69698	FALSE	SNARE-like superfamily protein
29.3.1	protein.targeting.nucleus	m.146816	(q71vm4|ima1a_orysa : 865.0) Importin alpha-1a subunit - Oryza sativa (Rice) & (loc_os01g14950.1 : 865.0) no description available & (at4g16143 : 765.0) Protein interacts with Agrobacterium proteins VirD2 and VirE2. Is not individually essential for Agrobacterium-mediated root transformation, but when overexpressed can rescue the impa-4 decreased transformation susceptibility phenotype.; importin…	-1.68028	FALSE	Importin alpha-1a subunit
29.3.4.3	protein.targeting.secretory pathway.vacuole	m.114767	(loc_os11g41130.1 : 563.0) no description available & (at5g53530 : 508.0) Homolog of yeast retromer subunit VPS26. Part of a retromer-like protein complex involved in endosome to lysosome protein transport.; vacuolar protein sorting 26A (VPS26A); CONTAINS InterPro DOMAIN/s: Vacuolar protein sorting-associated protein 26 (InterPro:IPR005377); BEST Arabidopsis thaliana protein match is: vacuolar pr…	-1.67992	FALSE	Homolog of yeast retromer subunit VPS26. Part of a retromer-like protein complex involved in endosome to lysosome protein transport.
29.3.1	protein.targeting.nucleus	m.171390	(q9fyp9|ima2_orysa : 775.0) Importin alpha-2 subunit - Oryza sativa (Rice) & (loc_os01g06470.1 : 775.0) no description available & (at5g03070 : 605.0) Putative importin alpha isoform. When overexpressed can rescue the impa-4 decreased transformation susceptibility phenotype.; importin alpha isoform 9 (IMPA-9); FUNCTIONS IN: binding; INVOLVED IN: biological_process unknown; LOCATED IN: chloroplast…	-1.67493	FALSE	Importin alpha-2 subunit
29.3.3	protein.targeting.chloroplast	m.62242	(loc_os02g10260.1 : 1003.0) no description available & (at5g19620 : 815.0) AtOEP80 is paralog to the chloroplastic protein translocation channel Toc75. Mutations in this locus result in embryo lethality.; outer envelope protein of 80 kDa (OEP80); FUNCTIONS IN: molecular_function unknown; INVOLVED IN: embryo development ending in seed dormancy; LOCATED IN: mitochondrion, chloroplast, plastid, memb…	-1.64005	FALSE	AtOEP80 is paralog to the chloroplastic protein translocation channel Toc75. Mutations in this locus result in embryo lethality.
29.3.4.2	protein.targeting.secretory pathway.golgi	m.83131	(loc_os02g57510.2 : 211.0) no description available & (at3g58170 : 191.0) Encodes a Bet1/Sft1-like SNARE protein which fully suppresses the temperature-sensitive growth defect in <i>sft1-1</i> yeast cells; however, it cannot support the deletion of the yeast BET1 gene (<i>bet1&#916;</i>).; BET1P/SFT1P-like protein 14A (BS14A); FUNCTIONS IN: protein transporter activity, SNAP receptor activity; IN…	-1.62805	FALSE	Encodes a Bet1/Sft1-like SNARE protein which fully suppresses the temperature-sensitive growth defect in <i>sft1-1</i> yeast cells
29.3.4.99	protein.targeting.secretory pathway.unspecified	m.266562	(loc_os01g66560.1 : 885.0) no description available & (at1g67680 : 534.0) SRP72 RNA-binding domain; FUNCTIONS IN: 7S RNA binding; INVOLVED IN: SRP-dependent cotranslational protein targeting to membrane; LOCATED IN: signal recognition particle; EXPRESSED IN: male gametophyte, pollen tube; EXPRESSED DURING: L mature pollen stage, M germinated pollen stage; CONTAINS InterPro DOMAIN/s: Signal recogn…	-1.62216	FALSE	SRP72 RNA-binding domain
29.3.4.99	protein.targeting.secretory pathway.unspecified	m.182136	(loc_os05g33020.1 : 796.0) no description available & (at2g31530 : 640.0) Encodes a component of the thylakoid-localized Sec system involved in the translocation of cytoplasmic proteins into plastid. Loss-of-function mutations result in arrest at the globular stage and embryo lethality.; EMBRYO DEFECTIVE 2289 (EMB2289); FUNCTIONS IN: P-P-bond-hydrolysis-driven protein transmembrane transporter ac…	-1.6145	FALSE	Encodes a component of the thylakoid-localized Sec system involved in the translocation of cytoplasmic proteins into plastid. Loss-of-function mutations result in arrest at the globular stage and embryo lethality.
29.3.5	protein.targeting.peroxisomes	m.53714	(loc_os05g50220.1 : 285.0) no description available & (at5g62810 : 86.3) mutant has a defect in the intracellular transport of thiolase from the cytosol to glyoxysomes (formerly known as ped2); peroxin 14 (PEX14); FUNCTIONS IN: protein transporter activity, protein binding; INVOLVED IN: peroxisome organization, protein targeting to peroxisome; LOCATED IN: cytosol, peroxisome, plasma membrane; EXP…	-1.6118	FALSE	mutant has a defect in the intracellular transport of thiolase from the cytosol to glyoxysomes (formerly known as ped2)
29.3.3	protein.targeting.chloroplast	m.82435	(loc_os07g38110.2 : 473.0) no description available & (at1g04940 : 186.0) Tic20 is believed to function as a component of the protein-conducting channel at the inner envelope membrane. Genes AT1G04940 and AT1G04945 were switched for the TAIR7 genome release to give consistency with MIPs annotation.; translocon at the inner envelope membrane of chloroplasts 20 (TIC20); CONTAINS InterPro DOMAIN/s: …	-1.61158	FALSE	Tic20 is believed to function as a component of the protein-conducting channel at the inner envelope membrane. Genes AT1G04940 and AT1G04945 were switched for the TAIR7 genome release to give consistency with MIPs annotation.
29.3.2	protein.targeting.mitochondria	m.173429	(loc_os03g02480.1 : 156.0) no description available & (at2g46470 : 143.0) inner membrane protein OXA1-like (OXA1L); FUNCTIONS IN: molecular_function unknown; INVOLVED IN: protein import into mitochondrial inner membrane; LOCATED IN: mitochondrion, membrane; EXPRESSED IN: 23 plant structures; EXPRESSED DURING: 13 growth stages; CONTAINS InterPro DOMAIN/s: Membrane insertion protein, OxaA/YidC (Int…	-1.60917	FALSE	inner membrane protein OXA1-like (OXA1L)
29.3.4.3	protein.targeting.secretory pathway.vacuole	m.294607	(loc_os03g62580.1 : 374.0) no description available & (at3g19770 : 263.0) Guanine nucleotide exchange factor VPS9a. Can ctivate all Rab5 members to GTP-bound forms in vitro. Required for embryogenesis. Regulates the localization of ARA7 and ARA6. Involved in postembryonic root development.; VPS9A; FUNCTIONS IN: Rho guanyl-nucleotide exchange factor activity; INVOLVED IN: cell plate assembly, tran…	-1.60833	FALSE	Guanine nucleotide exchange factor VPS9a. Can ctivate all Rab5 members to GTP-bound forms in vitro. Required for embryogenesis. Regulates the localization of ARA7 and ARA6. Involved in postembryonic root development.
29.3.4.99	protein.targeting.secretory pathway.unspecified	m.75888	(loc_os05g38610.1 : 285.0) no description available & (at4g08520 : 200.0) SNARE-like superfamily protein; INVOLVED IN: intracellular protein transport, transport; LOCATED IN: clathrin vesicle coat, plasma membrane; EXPRESSED IN: cultured cell; CONTAINS InterPro DOMAIN/s: Longin-like (InterPro:IPR011012); BEST Arabidopsis thaliana protein match is: SNARE-like superfamily protein (TAIR:AT3G09800.1)…	-1.60258	FALSE	SNARE-like superfamily protein
29.3.4.99	protein.targeting.secretory pathway.unspecified	m.27856	(loc_os02g47110.2 : 375.0) no description available & (at5g17060 : 348.0) A member of ARF GTPase family. A thaliana has 21 members of this family, known to be essential for vesicle coating and uncoating and functions in GTP-binding. Gene encoding ADP-ribosylation factor and similar to ADP-ribosylation factor 1; ARF 1 (GP:385340) {Drosophila melanogaster), other ARFs and ARF-like proteins.; ADP-ri…	-1.60013	FALSE	A member of ARF GTPase family. A thaliana has 21 members of this family, known to be essential for vesicle coating and uncoating and functions in GTP-binding. Gene encoding ADP-ribosylation factor and similar to ADP-ribosylation factor 1
29.3.5	protein.targeting.peroxisomes	m.10352	(loc_os08g39080.1 : 839.0) no description available & (at5g56290 : 639.0) Encodes the peroxisomal targeting signal type 1 receptor that facilitates peroxisomal protein translocation. It recognizes proteins with the PTS1 consensus sequence (tripeptide SKL or a conserved variant) at the extreme C terminus. The protein has several domains, including C-terminal tetratricopeptide repeat motifs which a…	-1.59537	FALSE	Encodes the peroxisomal targeting signal type 1 receptor that facilitates peroxisomal protein translocation. It recognizes proteins with the PTS1 consensus sequence (tripeptide SKL or a conserved variant) at the extreme C terminus. The protein has several domains, including C-terminal tetratricopeptide repeat motifs which act in binding the C-terminal "SKL" targeting signal. The mechanism of tran…
29.3.3	protein.targeting.chloroplast	m.82433	(loc_os07g38110.2 : 473.0) no description available & (at1g04940 : 186.0) Tic20 is believed to function as a component of the protein-conducting channel at the inner envelope membrane. Genes AT1G04940 and AT1G04945 were switched for the TAIR7 genome release to give consistency with MIPs annotation.; translocon at the inner envelope membrane of chloroplasts 20 (TIC20); CONTAINS InterPro DOMAIN/s: …	-1.57887	FALSE	Tic20 is believed to function as a component of the protein-conducting channel at the inner envelope membrane. Genes AT1G04940 and AT1G04945 were switched for the TAIR7 genome release to give consistency with MIPs annotation.
29.3.1	protein.targeting.nucleus	m.43639	(loc_os09g28019.1 : 110.0) no description available & (at4g37130 : 88.6) hydroxyproline-rich glycoprotein family protein; Has 29299 Blast hits to 11722 proteins in 694 species: Archae - 13; Bacteria - 1010; Metazoa - 7996; Fungi - 3634; Plants - 2592; Viruses - 347; Other Eukaryotes - 13707 (source: NCBI BLink). & (reliability: 177.2) & (original description: g.43639 ORF g.43639 m.43639 type:5pri…	-1.56966	FALSE	hydroxyproline-rich glycoprotein family protein
29.3.4.99	protein.targeting.secretory pathway.unspecified	m.82232	(loc_os08g37444.3 : 823.0) no description available & (at4g30600 : 697.0) signal recognition particle receptor alpha subunit family protein; FUNCTIONS IN: nucleoside-triphosphatase activity, signal recognition particle binding, GTP binding, GTPase activity, nucleotide binding; INVOLVED IN: intracellular protein transport, protein targeting, SRP-dependent cotranslational protein targeting to membr…	-1.55507	FALSE	signal recognition particle receptor alpha subunit family protein
29.3.1	protein.targeting.nucleus	m.17225	(loc_os04g59494.4 : 399.0) no description available & (at2g16950 : 318.0) Nuclear import receptor for AtGRP7.; transportin 1 (TRN1); CONTAINS InterPro DOMAIN/s: HEAT (InterPro:IPR000357), Importin-beta, N-terminal (InterPro:IPR001494), Armadillo-like helical (InterPro:IPR011989), Armadillo-type fold (InterPro:IPR016024); BEST Arabidopsis thaliana protein match is: ARM repeat superfamily protein (…	-1.55259	FALSE	Nuclear import receptor for AtGRP7.
29.3.2	protein.targeting.mitochondria	m.160937	(loc_os10g37690.1 : 520.0) no description available & (at2g46470 : 316.0) inner membrane protein OXA1-like (OXA1L); FUNCTIONS IN: molecular_function unknown; INVOLVED IN: protein import into mitochondrial inner membrane; LOCATED IN: mitochondrion, membrane; EXPRESSED IN: 23 plant structures; EXPRESSED DURING: 13 growth stages; CONTAINS InterPro DOMAIN/s: Membrane insertion protein, OxaA/YidC (Int…	-1.54406	FALSE	inner membrane protein OXA1-like (OXA1L)
29.3.4.3	protein.targeting.secretory pathway.vacuole	m.117375	(loc_os11g02464.1 : 1120.0) no description available & (at3g52850 : 954.0) Encodes the Vacuolar Sorting Receptor-1 (VSR-1)/Epidermal Growth Factor Receptor-like protein1(VSR-1/ATELP1). Binds vacuolar targeting signals. Involved in sorting seed storage proteins into vacuoles.; vacuolar sorting receptor homolog 1 (VSR1); FUNCTIONS IN: amino-terminal vacuolar sorting propeptide binding; INVOLVED IN:…	-1.52686	FALSE	Encodes the Vacuolar Sorting Receptor-1 (VSR-1)/Epidermal Growth Factor Receptor-like protein1(VSR-1/ATELP1). Binds vacuolar targeting signals. Involved in sorting seed storage proteins into vacuoles.
29.3.4.2	protein.targeting.secretory pathway.golgi	m.24325	(loc_os08g44930.1 : 221.0) no description available & (at3g58170 : 177.0) Encodes a Bet1/Sft1-like SNARE protein which fully suppresses the temperature-sensitive growth defect in <i>sft1-1</i> yeast cells; however, it cannot support the deletion of the yeast BET1 gene (<i>bet1&#916;</i>).; BET1P/SFT1P-like protein 14A (BS14A); FUNCTIONS IN: protein transporter activity, SNAP receptor activity; IN…	-1.51902	FALSE	Encodes a Bet1/Sft1-like SNARE protein which fully suppresses the temperature-sensitive growth defect in <i>sft1-1</i> yeast cells
29.3.4.99	protein.targeting.secretory pathway.unspecified	m.61424	(loc_os05g18470.1 : 305.0) no description available & (at4g08690 : 214.0) Sec14p-like phosphatidylinositol transfer family protein; CONTAINS InterPro DOMAIN/s: Cellular retinaldehyde-binding/triple function, C-terminal (InterPro:IPR001251), Cellular retinaldehyde-binding/triple function, N-terminal (InterPro:IPR008273), Phosphatidylinositol transfer protein-like, N-terminal (InterPro:IPR011074); …	-1.51506	FALSE	Sec14p-like phosphatidylinositol transfer family protein
29.3.1	protein.targeting.nucleus	m.136016	(loc_os09g28019.2 : 380.0) no description available & (at4g37130 : 252.0) hydroxyproline-rich glycoprotein family protein; Has 29299 Blast hits to 11722 proteins in 694 species: Archae - 13; Bacteria - 1010; Metazoa - 7996; Fungi - 3634; Plants - 2592; Viruses - 347; Other Eukaryotes - 13707 (source: NCBI BLink). & (reliability: 504.0) & (original description: g.136016 ORF g.136016 m.136016 type:…	-1.51403	FALSE	hydroxyproline-rich glycoprotein family protein
29.3.4.4	protein.targeting.secretory pathway.plasma membrane	m.180509	(loc_os02g04320.2 : 493.0) no description available & (at2g30050 : 401.0) transducin family protein / WD-40 repeat family protein; FUNCTIONS IN: nucleotide binding; INVOLVED IN: membrane budding; LOCATED IN: nucleolus, heterotrimeric G-protein complex; EXPRESSED IN: 25 plant structures; EXPRESSED DURING: 15 growth stages; CONTAINS InterPro DOMAIN/s: WD40 repeat 2 (InterPro:IPR019782), WD40 repeat…	-1.50412	FALSE	transducin family protein / WD-40 repeat family protein
29.3.4.99	protein.targeting.secretory pathway.unspecified	m.39760	(loc_os02g10650.1 : 383.0) no description available & (at5g47730 : 320.0) Sec14p-like phosphatidylinositol transfer family protein; FUNCTIONS IN: binding, transporter activity; INVOLVED IN: transport; LOCATED IN: cellular_component unknown; EXPRESSED IN: 23 plant structures; EXPRESSED DURING: 13 growth stages; CONTAINS InterPro DOMAIN/s: Cellular retinaldehyde-binding/triple function, C-terminal …	-1.49812	FALSE	Sec14p-like phosphatidylinositol transfer family protein
29.3.1	protein.targeting.nucleus	m.262317	(loc_os01g13430.1 : 1475.0) no description available & (at2g46520 : 840.0) cellular apoptosis susceptibility protein, putative / importin-alpha re-exporter, putative; FUNCTIONS IN: protein transporter activity, importin-alpha export receptor activity, binding; INVOLVED IN: intracellular protein transport, cell proliferation, protein import into nucleus, docking; LOCATED IN: nucleus, nuclear pore,…	-1.48531	FALSE	cellular apoptosis susceptibility protein, putative / importin-alpha re-exporter, putative
29.3.4.1	protein.targeting.secretory pathway.ER	m.17035	(loc_os08g06020.1 : 373.0) no description available & (at2g45140 : 243.0) Encodes a Plant VAMP-Associated protein that localizes to the ER and binds to the sitosterol-binding protein ORP3a. The WFDE motif in ORP3a appears to be important for this direct interaction. Mutation of this motif causes ORP3a to relocalize to the Golgi and cytosol. The interaction between PVA12 and ORP3a does not appear …	-1.47308	FALSE	Encodes a Plant VAMP-Associated protein that localizes to the ER and binds to the sitosterol-binding protein ORP3a. The WFDE motif in ORP3a appears to be important for this direct interaction. Mutation of this motif causes ORP3a to relocalize to the Golgi and cytosol. The interaction between PVA12 and ORP3a does not appear to be sterol-dependent.
29.3.3	protein.targeting.chloroplast	m.243557	(loc_os10g40110.1 : 1268.0) no description available & (at3g16620 : 932.0) component of TOC complex, plastid protein import machinery.; translocon outer complex protein 120 (TOC120); FUNCTIONS IN: GTP binding; INVOLVED IN: protein targeting to chloroplast; LOCATED IN: chloroplast outer membrane; EXPRESSED IN: 23 plant structures; EXPRESSED DURING: 13 growth stages; CONTAINS InterPro DOMAIN/s: Chl…	-1.47024	FALSE	component of TOC complex, plastid protein import machinery.
29.3.2	protein.targeting.mitochondria	m.101275	(loc_os04g30740.1 : 156.0) no description available & (at3g25120 : 80.9) Mitochondrial import inner membrane translocase subunit Tim17/Tim22/Tim23 family protein; FUNCTIONS IN: protein transporter activity, P-P-bond-hydrolysis-driven protein transmembrane transporter activity; INVOLVED IN: protein transport; LOCATED IN: mitochondrial inner membrane, mitochondrial inner membrane presequence transl…	-1.46938	FALSE	Mitochondrial import inner membrane translocase subunit Tim17/Tim22/Tim23 family protein
29.3.4.99	protein.targeting.secretory pathway.unspecified	m.188759	(loc_os05g41060.1 : 366.0) no description available & (p51823|arf2_orysa : 364.0) ADP-ribosylation factor 2 - Oryza sativa (Rice) & (at3g62290 : 359.0) A member of ARF GTPase family. A thaliana has 21 members of this family, known to be essential for vesicle coating and uncoating and functions in GTP-binding. The gene is shown to play a role in cell division, cell expansion and cellulose producti…	-1.46177	FALSE	ADP-ribosylation factor 2
29.3.2	protein.targeting.mitochondria	m.83932	(loc_os03g18500.2 : 174.0) no description available & (at3g10110 : 145.0) maternal effect embryo arrest 67 (MEE67); FUNCTIONS IN: protein transporter activity, P-P-bond-hydrolysis-driven protein transmembrane transporter activity; INVOLVED IN: protein transport, embryo development ending in seed dormancy; LOCATED IN: mitochondrial inner membrane, chloroplast, mitochondrial inner membrane preseque…	-1.46032	FALSE	maternal effect embryo arrest 67 (MEE67)
29.3.4.1	protein.targeting.secretory pathway.ER	m.44878	(loc_os09g36370.1 : 197.0) no description available & (at1g75760 : 191.0) ER lumen protein retaining receptor family protein; FUNCTIONS IN: ER retention sequence binding, receptor activity; INVOLVED IN: protein retention in ER lumen, protein transport; LOCATED IN: integral to membrane; EXPRESSED IN: 22 plant structures; EXPRESSED DURING: 13 growth stages; CONTAINS InterPro DOMAIN/s: ER lumen prot…	-1.43806	FALSE	ER lumen protein retaining receptor family protein
29.3.4.1	protein.targeting.secretory pathway.ER	m.35052	(loc_os02g42940.1 : 155.0) no description available & (at2g45140 : 95.9) Encodes a Plant VAMP-Associated protein that localizes to the ER and binds to the sitosterol-binding protein ORP3a. The WFDE motif in ORP3a appears to be important for this direct interaction. Mutation of this motif causes ORP3a to relocalize to the Golgi and cytosol. The interaction between PVA12 and ORP3a does not appear t…	-1.43725	FALSE	Encodes a Plant VAMP-Associated protein that localizes to the ER and binds to the sitosterol-binding protein ORP3a. The WFDE motif in ORP3a appears to be important for this direct interaction. Mutation of this motif causes ORP3a to relocalize to the Golgi and cytosol. The interaction between PVA12 and ORP3a does not appear to be sterol-dependent.
29.3.4.99	protein.targeting.secretory pathway.unspecified	m.26077	(loc_os09g17840.1 : 232.0) no description available & (at1g78720 : 218.0) SecY protein transport family protein; FUNCTIONS IN: P-P-bond-hydrolysis-driven protein transmembrane transporter activity; INVOLVED IN: protein secretion, protein transport; LOCATED IN: membrane; EXPRESSED IN: 6 plant structures; EXPRESSED DURING: LP.10 ten leaves visible, LP.02 two leaves visible, petal differentiation an…	-1.43316	FALSE	SecY protein transport family protein
29.3	protein.targeting	m.146576	(loc_os07g45300.1 : 393.0) no description available & (at5g27395 : 266.0) Mitochondrial inner membrane translocase complex, subunit Tim44-related protein; FUNCTIONS IN: P-P-bond-hydrolysis-driven protein transmembrane transporter activity; INVOLVED IN: intracellular protein transport; LOCATED IN: mitochondrion, mitochondrial inner membrane presequence translocase complex; EXPRESSED IN: 22 plant s…	-1.42345	FALSE	Mitochondrial inner membrane translocase complex, subunit Tim44-related protein
29.3.3	protein.targeting.chloroplast	m.150581	(loc_os01g05800.1 : 561.0) no description available & (at2g28800 : 516.0) member of Chloroplast membrane protein ALBINO3 family. Similar to pea PPF1 and may play a role in plant senescence.; ALBINO 3 (ALB3); CONTAINS InterPro DOMAIN/s: Membrane insertion protein, OxaA/YidC (InterPro:IPR001708), Membrane insertion protein, OxaA/YidC, core (InterPro:IPR020001); BEST Arabidopsis thaliana protein mat…	-1.41529	FALSE	member of Chloroplast membrane protein ALBINO3 family. Similar to pea PPF1 and may play a role in plant senescence.
29.3.1	protein.targeting.nucleus	m.166309	(loc_os04g43150.1 : 473.0) no description available & (at5g43960 : 186.0) Nuclear transport factor 2 (NTF2) family protein with RNA binding (RRM-RBD-RNP motifs) domain; FUNCTIONS IN: RNA binding, nucleotide binding, nucleic acid binding; INVOLVED IN: transport, nucleocytoplasmic transport; LOCATED IN: intracellular; EXPRESSED IN: 23 plant structures; EXPRESSED DURING: 13 growth stages; CONTAINS I…	-1.41433	FALSE	Nuclear transport factor 2 (NTF2) family protein with RNA binding (RRM-RBD-RNP motifs) domain
29.3.4.99	protein.targeting.secretory pathway.unspecified	m.61432	(loc_os05g18470.1 : 281.0) no description available & (at4g08690 : 186.0) Sec14p-like phosphatidylinositol transfer family protein; CONTAINS InterPro DOMAIN/s: Cellular retinaldehyde-binding/triple function, C-terminal (InterPro:IPR001251), Cellular retinaldehyde-binding/triple function, N-terminal (InterPro:IPR008273), Phosphatidylinositol transfer protein-like, N-terminal (InterPro:IPR011074); …	-1.41041	FALSE	Sec14p-like phosphatidylinositol transfer family protein
29.3.99	protein.targeting.unknown	m.116460	(loc_os01g61640.1 : 509.0) no description available & (at3g55960 : 293.0) Haloacid dehalogenase-like hydrolase (HAD) superfamily protein; FUNCTIONS IN: phosphatase activity; INVOLVED IN: biological_process unknown; EXPRESSED IN: 23 plant structures; EXPRESSED DURING: 14 growth stages; CONTAINS InterPro DOMAIN/s: Dullard-like phosphatase domain (InterPro:IPR011948), NLI interacting factor (InterPr…	-1.4044	FALSE	Haloacid dehalogenase-like hydrolase (HAD) superfamily protein
29.3.4.3	protein.targeting.secretory pathway.vacuole	m.112945	(loc_os01g59800.1 : 653.0) no description available & (at5g04920 : 396.0) EAP30/Vps36 family protein; CONTAINS InterPro DOMAIN/s: EAP30 (InterPro:IPR007286), Vacuolar protein sorting protein, Vps36 (InterPro:IPR021648); Has 1807 Blast hits to 1807 proteins in 277 species: Archae - 0; Bacteria - 0; Metazoa - 736; Fungi - 347; Plants - 385; Viruses - 0; Other Eukaryotes - 339 (source: NCBI BLink). …	-1.39486	FALSE	EAP30/Vps36 family protein
29.3.4.3	protein.targeting.secretory pathway.vacuole	m.196770	(loc_os02g55980.1 : 208.0) no description available & (at1g32410 : 155.0) Vacuolar protein sorting 55 (VPS55) family protein; CONTAINS InterPro DOMAIN/s: Vacuolar protein sorting 55 (InterPro:IPR007262); BEST Arabidopsis thaliana protein match is: Vacuolar protein sorting 55 (VPS55) family protein (TAIR:AT3G11530.2); Has 430 Blast hits to 430 proteins in 163 species: Archae - 0; Bacteria - 0; Met…	-1.39358	FALSE	Vacuolar protein sorting 55 (VPS55) family protein
29.3.2	protein.targeting.mitochondria	m.59115	(loc_os01g53700.1 : 758.0) no description available & (p29677|mppa_soltu : 605.0) Mitochondrial-processing peptidase alpha subunit, mitochondrial precursor (EC 3.4.24.64) (Alpha-MPP) (Ubiquinol-cytochrome-c reductase subunit II) (EC 1.10.2.2) - Solanum tuberosum (Potato) & (at3g16480 : 554.0) mitochondrial processing peptidase alpha subunit (MPPalpha); FUNCTIONS IN: metalloendopeptidase activity,…	-1.3884	FALSE	Mitochondrial-processing peptidase alpha subunit, mitochondrial precursor (EC 3.4.24.64) (Alpha-MPP) (Ubiquinol-cytochrome-c reductase subunit II) (EC 1.10.2.2)
29.3.3	protein.targeting.chloroplast	m.108496	(loc_os01g74280.1 : 492.0) no description available & (at3g20320 : 377.0) Encodes a permease-like component of an ABC transporter involved in lipid transfer from ER to chloroplast. A phosphatidic acid-binding protein with a predicted mycobacterial cell entry domain. It is tethered to the inner chloroplast envelope membrane facing the outer envelope membrane. Presumed bacterial orthologs of TGD1 a…	-1.37251	FALSE	Encodes a permease-like component of an ABC transporter involved in lipid transfer from ER to chloroplast. A phosphatidic acid-binding protein with a predicted mycobacterial cell entry domain. It is tethered to the inner chloroplast envelope membrane facing the outer envelope membrane. Presumed bacterial orthologs of TGD1 and TGD2 in Gram-negative bacteria are typically organized in transcription…
29.3.4.3	protein.targeting.secretory pathway.vacuole	m.33942	(loc_os12g31640.1 : 228.0) no description available & (at5g53530 : 205.0) Homolog of yeast retromer subunit VPS26. Part of a retromer-like protein complex involved in endosome to lysosome protein transport.; vacuolar protein sorting 26A (VPS26A); CONTAINS InterPro DOMAIN/s: Vacuolar protein sorting-associated protein 26 (InterPro:IPR005377); BEST Arabidopsis thaliana protein match is: vacuolar pr…	-1.3657	FALSE	Homolog of yeast retromer subunit VPS26. Part of a retromer-like protein complex involved in endosome to lysosome protein transport.
29.3.3	protein.targeting.chloroplast	m.73356	(loc_os06g11020.1 : 263.0) no description available & (at4g33350 : 258.0) Tic22-like family protein; LOCATED IN: chloroplast inner membrane; EXPRESSED IN: 22 plant structures; EXPRESSED DURING: 13 growth stages; CONTAINS InterPro DOMAIN/s: Chloroplast protein import component Tic22 (InterPro:IPR005692), Tic22-like (InterPro:IPR007378); BEST Arabidopsis thaliana protein match is: Tic22-like family…	-1.35589	FALSE	Tic22-like family protein
29.3.4.1	protein.targeting.secretory pathway.ER	m.300042	(loc_os04g45190.1 : 286.0) no description available & (at2g45140 : 199.0) Encodes a Plant VAMP-Associated protein that localizes to the ER and binds to the sitosterol-binding protein ORP3a. The WFDE motif in ORP3a appears to be important for this direct interaction. Mutation of this motif causes ORP3a to relocalize to the Golgi and cytosol. The interaction between PVA12 and ORP3a does not appear …	-1.34731	FALSE	Encodes a Plant VAMP-Associated protein that localizes to the ER and binds to the sitosterol-binding protein ORP3a. The WFDE motif in ORP3a appears to be important for this direct interaction. Mutation of this motif causes ORP3a to relocalize to the Golgi and cytosol. The interaction between PVA12 and ORP3a does not appear to be sterol-dependent.
29.3.4	protein.targeting.secretory pathway	m.57551	(loc_os02g52920.1 : 301.0) no description available & (at1g09580 : 225.0) emp24/gp25L/p24 family/GOLD family protein; FUNCTIONS IN: protein transmembrane transporter activity; INVOLVED IN: intracellular protein transport, transport; LOCATED IN: endomembrane system, integral to membrane, membrane; CONTAINS InterPro DOMAIN/s: GOLD (InterPro:IPR009038), emp24/gp25L/p24 (InterPro:IPR000348); BEST Ara…	-1.34464	FALSE	emp24/gp25L/p24 family/GOLD family protein
29.3.3	protein.targeting.chloroplast	m.89429	(loc_os07g19030.1 : 360.0) no description available & (at3g23710 : 199.0) Tic22-like family protein; LOCATED IN: chloroplast, chloroplast inner membrane; EXPRESSED IN: 23 plant structures; EXPRESSED DURING: 14 growth stages; CONTAINS InterPro DOMAIN/s: Tic22-like (InterPro:IPR007378); BEST Arabidopsis thaliana protein match is: Tic22-like family protein (TAIR:AT4G33350.1); Has 104 Blast hits to 1…	-1.34156	FALSE	Tic22-like family protein
29.3.2	protein.targeting.mitochondria	m.60997	(loc_os03g19290.1 : 253.0) no description available & (at4g16160 : 176.0) Homologous to pea OEP16 and barley pPORA (OEP16), a member of Arabidopsis OEP16 family. Two OEP16 genes are closely related to each other and are conserved in all land plants, OEP16-2, also named OEP16-S, and OEP16-1 (renamed OEP16-L) are result of the gene duplication event that occurred prior to divergence of bryophytes a…	-1.30288	FALSE	Homologous to pea OEP16 and barley pPORA (OEP16), a member of Arabidopsis OEP16 family. Two OEP16 genes are closely related to each other and are conserved in all land plants, OEP16-2, also named OEP16-S, and OEP16-1 (renamed OEP16-L) are result of the gene duplication event that occurred prior to divergence of bryophytes and seed plants. Predominantly expressed in seed and is not inducible by co…
29.3.2	protein.targeting.mitochondria	m.18220	(loc_os01g69250.1 : 284.0) no description available & (p92792|tom20_soltu : 194.0) Mitochondrial import receptor subunit TOM20 (Translocase of outer membrane 20 kDa subunit) - Solanum tuberosum (Potato) & (at1g27390 : 161.0) Form of TOM20, which is a component of the TOM complex, involved in transport of nuclear-encoded mitochondrial proteins; translocase outer membrane 20-2 (TOM20-2); FUNCTIONS …	-1.30226	FALSE	Mitochondrial import receptor subunit TOM20 (Translocase of outer membrane 20 kDa subunit)
29.3.4.4	protein.targeting.secretory pathway.plasma membrane	m.15296	(loc_os03g61630.2 : 503.0) no description available & (at2g30050 : 384.0) transducin family protein / WD-40 repeat family protein; FUNCTIONS IN: nucleotide binding; INVOLVED IN: membrane budding; LOCATED IN: nucleolus, heterotrimeric G-protein complex; EXPRESSED IN: 25 plant structures; EXPRESSED DURING: 15 growth stages; CONTAINS InterPro DOMAIN/s: WD40 repeat 2 (InterPro:IPR019782), WD40 repeat…	-1.29917	FALSE	transducin family protein / WD-40 repeat family protein
29.3.3	protein.targeting.chloroplast	m.55842	(loc_os06g43130.1 : 280.0) no description available & (at2g15290 : 241.0) Encodes a protein located in the chloroplast inner envelope. The study of mutant defective in the gene product suggests that the protein is involved in the translocation of protein across the envelope membrane into the chloroplast stroma.; translocon at inner membrane of chloroplasts 21 (TIC21); FUNCTIONS IN: copper uptake …	-1.29129	FALSE	Encodes a protein located in the chloroplast inner envelope. The study of mutant defective in the gene product suggests that the protein is involved in the translocation of protein across the envelope membrane into the chloroplast stroma.
29.3.99	protein.targeting.unknown	m.78874	(loc_os06g05804.1 : 266.0) no description available & (at5g02280 : 234.0) SNARE-like superfamily protein; FUNCTIONS IN: molecular_function unknown; INVOLVED IN: transport, ER to Golgi vesicle-mediated transport; LOCATED IN: cis-Golgi network; EXPRESSED IN: 24 plant structures; EXPRESSED DURING: 15 growth stages; CONTAINS InterPro DOMAIN/s: Sybindin-like protein (InterPro:IPR007233), Longin-like (…	-1.26291	FALSE	SNARE-like superfamily protein
29.3.4.1	protein.targeting.secretory pathway.ER	m.109780	(loc_os01g71050.1 : 436.0) no description available & (at1g08820 : 160.0) Encodes VAP33-like protein that interacts with cowpea mosaic virus protein 60K. Is a SNARE-like protein that may be involved in vesicular transport to or from the ER.; vamp/synaptobrevin-associated protein 27-2 (VAP27-2); FUNCTIONS IN: structural molecule activity; INVOLVED IN: intracellular transport; LOCATED IN: plasma me…	-1.25972	FALSE	Encodes VAP33-like protein that interacts with cowpea mosaic virus protein 60K. Is a SNARE-like protein that may be involved in vesicular transport to or from the ER.
29.3.4.99	protein.targeting.secretory pathway.unspecified	m.82234	(loc_os08g37444.3 : 830.0) no description available & (at4g30600 : 686.0) signal recognition particle receptor alpha subunit family protein; FUNCTIONS IN: nucleoside-triphosphatase activity, signal recognition particle binding, GTP binding, GTPase activity, nucleotide binding; INVOLVED IN: intracellular protein transport, protein targeting, SRP-dependent cotranslational protein targeting to membr…	-1.2477	FALSE	signal recognition particle receptor alpha subunit family protein
29.3.1	protein.targeting.nucleus	m.15410	(q9slx0|ima1b_orysa : 877.0) Importin alpha-1b subunit - Oryza sativa (Rice) & (loc_os05g06350.1 : 877.0) no description available & (at4g16143 : 755.0) Protein interacts with Agrobacterium proteins VirD2 and VirE2. Is not individually essential for Agrobacterium-mediated root transformation, but when overexpressed can rescue the impa-4 decreased transformation susceptibility phenotype.; importin…	-1.24446	FALSE	Importin alpha-1b subunit
29.3.5	protein.targeting.peroxisomes	m.225953	(loc_os05g01090.3 : 407.0) no description available & (at5g62810 : 136.0) mutant has a defect in the intracellular transport of thiolase from the cytosol to glyoxysomes (formerly known as ped2); peroxin 14 (PEX14); FUNCTIONS IN: protein transporter activity, protein binding; INVOLVED IN: peroxisome organization, protein targeting to peroxisome; LOCATED IN: cytosol, peroxisome, plasma membrane; EX…	-1.22352	FALSE	mutant has a defect in the intracellular transport of thiolase from the cytosol to glyoxysomes (formerly known as ped2)
29.3.4.99	protein.targeting.secretory pathway.unspecified	m.188698	(loc_os07g12200.1 : 357.0) no description available & (at2g47170 : 355.0) Gene encoding ADP-ribosylation factor and similar to other ARFs and ARF-like proteins. Members of this family are known to be essential for vesicle coating and uncoating and functions in GTP-binding. The gene is shown to play a role in cell division, cell expansion and cellulose production using antisense construct.; ARF1A1…	-1.20877	FALSE	Gene encoding ADP-ribosylation factor and similar to other ARFs and ARF-like proteins. Members of this family are known to be essential for vesicle coating and uncoating and functions in GTP-binding. The gene is shown to play a role in cell division, cell expansion and cellulose production using antisense construct.
29.3.1	protein.targeting.nucleus	m.126356	(loc_os03g30550.1 : 318.0) no description available & (at5g60980 : 148.0) Nuclear transport factor 2 (NTF2) family protein with RNA binding (RRM-RBD-RNP motifs) domain; FUNCTIONS IN: RNA binding, nucleotide binding, nucleic acid binding; INVOLVED IN: transport, nucleocytoplasmic transport; LOCATED IN: intracellular; EXPRESSED IN: 23 plant structures; EXPRESSED DURING: 13 growth stages; CONTAINS I…	-1.20306	FALSE	Nuclear transport factor 2 (NTF2) family protein with RNA binding (RRM-RBD-RNP motifs) domain
29.3.99	protein.targeting.unknown	m.212569	(loc_os08g42720.1 : 570.0) no description available & (at3g59310 : 387.0) Eukaryotic protein of unknown function (DUF914); CONTAINS InterPro DOMAIN/s: Protein of unknown function DUF914, eukaryotic (InterPro:IPR009262); BEST Arabidopsis thaliana protein match is: Eukaryotic protein of unknown function (DUF914) (TAIR:AT3G59340.1); Has 35333 Blast hits to 34131 proteins in 2444 species: Archae - 79…	-1.19779	FALSE	Eukaryotic protein of unknown function (DUF914)
29.3.4.1	protein.targeting.secretory pathway.ER	m.35051	(loc_os02g42940.1 : 161.0) no description available & (at2g45140 : 102.0) Encodes a Plant VAMP-Associated protein that localizes to the ER and binds to the sitosterol-binding protein ORP3a. The WFDE motif in ORP3a appears to be important for this direct interaction. Mutation of this motif causes ORP3a to relocalize to the Golgi and cytosol. The interaction between PVA12 and ORP3a does not appear …	-1.1641	FALSE	Encodes a Plant VAMP-Associated protein that localizes to the ER and binds to the sitosterol-binding protein ORP3a. The WFDE motif in ORP3a appears to be important for this direct interaction. Mutation of this motif causes ORP3a to relocalize to the Golgi and cytosol. The interaction between PVA12 and ORP3a does not appear to be sterol-dependent.
29.3.99	protein.targeting.unknown	m.212563	(loc_os05g23440.2 : 534.0) no description available & (at3g59310 : 389.0) Eukaryotic protein of unknown function (DUF914); CONTAINS InterPro DOMAIN/s: Protein of unknown function DUF914, eukaryotic (InterPro:IPR009262); BEST Arabidopsis thaliana protein match is: Eukaryotic protein of unknown function (DUF914) (TAIR:AT3G59340.1); Has 35333 Blast hits to 34131 proteins in 2444 species: Archae - 79…	-1.15949	FALSE	Eukaryotic protein of unknown function (DUF914)
29.3.4.2	protein.targeting.secretory pathway.golgi	m.137701	(loc_os02g44111.1 : 398.0) no description available & (at3g24315 : 229.0) AtSec20; CONTAINS InterPro DOMAIN/s: Sec20 (InterPro:IPR005606); Has 291 Blast hits to 291 proteins in 130 species: Archae - 0; Bacteria - 0; Metazoa - 136; Fungi - 95; Plants - 46; Viruses - 0; Other Eukaryotes - 14 (source: NCBI BLink). & (reliability: 458.0) & (original description: g.137701 ORF g.137701 m.137701 type:co…	-1.15078	FALSE	AtSec20
29.3.4.99	protein.targeting.secretory pathway.unspecified	m.179524	(o04433|srp14_orysa : 167.0) Signal recognition particle 14 kDa protein (SRP14) - Oryza sativa (Rice) & (loc_os04g53220.1 : 167.0) no description available & (at2g43640 : 132.0) Signal recognition particle, SRP9/SRP14 subunit; FUNCTIONS IN: endoplasmic reticulum signal peptide binding, 7S RNA binding, RNA binding; INVOLVED IN: negative regulation of translational elongation, protein targeting, SR…	-1.14913	FALSE	Signal recognition particle 14 kDa protein (SRP14)
29.3.4.99	protein.targeting.secretory pathway.unspecified	m.39759	(loc_os02g10650.2 : 209.0) no description available & (at1g55840 : 134.0) Sec14p-like phosphatidylinositol transfer family protein; FUNCTIONS IN: transporter activity; INVOLVED IN: transport; LOCATED IN: cellular_component unknown; EXPRESSED IN: 22 plant structures; EXPRESSED DURING: 13 growth stages; CONTAINS InterPro DOMAIN/s: Cellular retinaldehyde-binding/triple function, C-terminal (InterPro…	-1.1333	FALSE	Sec14p-like phosphatidylinositol transfer family protein
29.3.2	protein.targeting.mitochondria	m.173428	(loc_os10g37690.1 : 122.0) no description available & (at2g46470 : 119.0) inner membrane protein OXA1-like (OXA1L); FUNCTIONS IN: molecular_function unknown; INVOLVED IN: protein import into mitochondrial inner membrane; LOCATED IN: mitochondrion, membrane; EXPRESSED IN: 23 plant structures; EXPRESSED DURING: 13 growth stages; CONTAINS InterPro DOMAIN/s: Membrane insertion protein, OxaA/YidC (Int…	-1.10728	FALSE	inner membrane protein OXA1-like (OXA1L)
29.3.4.99	protein.targeting.secretory pathway.unspecified	m.30673	(loc_os11g37640.1 : 358.0) no description available & (at3g22950 : 326.0) A member of ARF GTPase family. A thaliana has 21 members of this family, known to be essential for vesicle coating and uncoating and functions in GTP-binding. Gene encoding ADP-ribosylation factor and similar to ADP-ribosylation factor GB:P91924 (Dugesia japonica), other ARFs and ARF-like proteins.; ADP-ribosylation factor …	-1.10439	FALSE	A member of ARF GTPase family. A thaliana has 21 members of this family, known to be essential for vesicle coating and uncoating and functions in GTP-binding. Gene encoding ADP-ribosylation factor and similar to ADP-ribosylation factor GB:P91924 (Dugesia japonica), other ARFs and ARF-like proteins.
29.3.2	protein.targeting.mitochondria	m.160949	(loc_os10g37690.1 : 263.0) no description available & (at2g46470 : 208.0) inner membrane protein OXA1-like (OXA1L); FUNCTIONS IN: molecular_function unknown; INVOLVED IN: protein import into mitochondrial inner membrane; LOCATED IN: mitochondrion, membrane; EXPRESSED IN: 23 plant structures; EXPRESSED DURING: 13 growth stages; CONTAINS InterPro DOMAIN/s: Membrane insertion protein, OxaA/YidC (Int…	-1.09783	FALSE	inner membrane protein OXA1-like (OXA1L)
29.3.4.99	protein.targeting.secretory pathway.unspecified	m.144180	(loc_os06g45990.2 : 482.0) no description available & (at1g30690 : 313.0) Sec14p-like phosphatidylinositol transfer family protein; FUNCTIONS IN: transporter activity; INVOLVED IN: transport; LOCATED IN: cytosol, nucleus, plasma membrane; EXPRESSED IN: 23 plant structures; EXPRESSED DURING: 14 growth stages; CONTAINS InterPro DOMAIN/s: Cellular retinaldehyde-binding/triple function, C-terminal (I…	-1.09747	FALSE	Sec14p-like phosphatidylinositol transfer family protein
29.3.1	protein.targeting.nucleus	m.189534	(loc_os01g01130.1 : 560.0) no description available & (at4g24880 : 475.0) unknown protein; Has 30201 Blast hits to 17322 proteins in 780 species: Archae - 12; Bacteria - 1396; Metazoa - 17338; Fungi - 3422; Plants - 5037; Viruses - 0; Other Eukaryotes - 2996 (source: NCBI BLink). & (chl4|516363 : 113.0) no description available & (reliability: 950.0) & (original description: g.189534 ORF g.189534…	-1.09557	FALSE	unknown protein
29.3.4.99	protein.targeting.secretory pathway.unspecified	m.144144	(loc_os01g65380.1 : 598.0) no description available & (at4g09160 : 378.0) SEC14 cytosolic factor family protein / phosphoglyceride transfer family protein; FUNCTIONS IN: transporter activity; INVOLVED IN: transport; LOCATED IN: chloroplast; CONTAINS InterPro DOMAIN/s: Cellular retinaldehyde-binding/triple function, C-terminal (InterPro:IPR001251), Cellular retinaldehyde-binding/triple function, N…	-1.08427	FALSE	SEC14 cytosolic factor family protein / phosphoglyceride transfer family protein
29.3.4.1	protein.targeting.secretory pathway.ER	m.9411	(loc_os08g21760.1 : 243.0) no description available & (at4g39220 : 190.0) Key player of retrieval of ER membrane proteins; ATRER1A; CONTAINS InterPro DOMAIN/s: Retrieval of early ER protein Rer1 (InterPro:IPR004932); BEST Arabidopsis thaliana protein match is: endoplasmatic reticulum retrieval protein 1B (TAIR:AT2G21600.1); Has 516 Blast hits to 513 proteins in 212 species: Archae - 0; Bacteria -…	-1.07803	FALSE	Key player of retrieval of ER membrane proteins
29.3.4.99	protein.targeting.secretory pathway.unspecified	m.66502	(loc_os03g25390.1 : 266.0) no description available & (at3g17440 : 213.0) member of NPSN Gene Family; novel plant snare 13 (NPSN13); FUNCTIONS IN: molecular_function unknown; LOCATED IN: plasma membrane; EXPRESSED IN: 25 plant structures; EXPRESSED DURING: 15 growth stages; CONTAINS InterPro DOMAIN/s: Target SNARE coiled-coil domain (InterPro:IPR000727); BEST Arabidopsis thaliana protein match is…	-1.0773	FALSE	member of NPSN Gene Family
29.3.2	protein.targeting.mitochondria	m.17413	(loc_os04g33220.1 : 392.0) no description available & (at5g24650 : 268.0) Mitochondrial import inner membrane translocase subunit Tim17/Tim22/Tim23 family protein; FUNCTIONS IN: protein transporter activity, P-P-bond-hydrolysis-driven protein transmembrane transporter activity; INVOLVED IN: protein transport; LOCATED IN: chloroplast, plasma membrane, vacuole, mitochondrial inner membrane preseque…	-1.07718	FALSE	Mitochondrial import inner membrane translocase subunit Tim17/Tim22/Tim23 family protein
29.3.4.1	protein.targeting.secretory pathway.ER	m.76185	(loc_os08g43470.1 : 511.0) no description available & (at1g75760 : 469.0) ER lumen protein retaining receptor family protein; FUNCTIONS IN: ER retention sequence binding, receptor activity; INVOLVED IN: protein retention in ER lumen, protein transport; LOCATED IN: integral to membrane; EXPRESSED IN: 22 plant structures; EXPRESSED DURING: 13 growth stages; CONTAINS InterPro DOMAIN/s: ER lumen prot…	-1.07641	FALSE	ER lumen protein retaining receptor family protein
29.3.4.3	protein.targeting.secretory pathway.vacuole	m.162860	(loc_os01g46932.1 : 324.0) no description available & (at4g19003 : 278.0) VPS25; CONTAINS InterPro DOMAIN/s: ESCRT-II complex, vps25 subunit, N-terminal winged helix (InterPro:IPR014041), ESCRT-II complex, vps25 subunit, C-terminal winged helix (InterPro:IPR014040), ESCRT-II complex, vps25 subunit (InterPro:IPR008570); Has 35333 Blast hits to 34131 proteins in 2444 species: Archae - 798; Bacteria…	-1.07052	FALSE	VPS25
29.3.4.99	protein.targeting.secretory pathway.unspecified	m.33970	(loc_os06g16260.1 : 335.0) no description available & (at1g52600 : 307.0) Peptidase S24/S26A/S26B/S26C family protein; FUNCTIONS IN: peptidase activity; INVOLVED IN: proteolysis, signal peptide processing; LOCATED IN: endoplasmic reticulum, plasma membrane, membrane; EXPRESSED IN: 26 plant structures; EXPRESSED DURING: 14 growth stages; CONTAINS InterPro DOMAIN/s: Peptidase S24/S26A/S26B, conserv…	-1.06675	FALSE	Peptidase S24/S26A/S26B/S26C family protein
29.3.4.1	protein.targeting.secretory pathway.ER	m.301246	(loc_os10g36350.1 : 330.0) no description available & (at3g60600 : 207.0) Encodes VAP27 (for Vesicle-Associated Protein). VAP27 has high homology to the VAP33 family of SNARE-like proteins from animals. May be involved in vesicular transport to or from the ER. Located exclusively in limiting membrane of protein storage vacuoles. Binds SRC2.; VAMP/SYNAPTOBREVIN-ASSOCIATED PROTEIN 27-1 (VAP27-1); F…	-1.06634	FALSE	Encodes VAP27 (for Vesicle-Associated Protein). VAP27 has high homology to the VAP33 family of SNARE-like proteins from animals. May be involved in vesicular transport to or from the ER. Located exclusively in limiting membrane of protein storage vacuoles. Binds SRC2.
29.3.2	protein.targeting.mitochondria	m.110583	(loc_os01g19770.1 : 226.0) no description available & (at4g16160 : 133.0) Homologous to pea OEP16 and barley pPORA (OEP16), a member of Arabidopsis OEP16 family. Two OEP16 genes are closely related to each other and are conserved in all land plants, OEP16-2, also named OEP16-S, and OEP16-1 (renamed OEP16-L) are result of the gene duplication event that occurred prior to divergence of bryophytes a…	-1.0616	FALSE	Homologous to pea OEP16 and barley pPORA (OEP16), a member of Arabidopsis OEP16 family. Two OEP16 genes are closely related to each other and are conserved in all land plants, OEP16-2, also named OEP16-S, and OEP16-1 (renamed OEP16-L) are result of the gene duplication event that occurred prior to divergence of bryophytes and seed plants. Predominantly expressed in seed and is not inducible by co…
29.3.2	protein.targeting.mitochondria	m.67173	(loc_os03g09870.1 : 262.0) no description available & (at5g55510 : 163.0) Mitochondrial import inner membrane translocase subunit Tim17/Tim22/Tim23 family protein; FUNCTIONS IN: protein transporter activity, P-P-bond-hydrolysis-driven protein transmembrane transporter activity; INVOLVED IN: protein transport; LOCATED IN: mitochondrial inner membrane presequence translocase complex, chloroplast en…	-1.06104	FALSE	Mitochondrial import inner membrane translocase subunit Tim17/Tim22/Tim23 family protein
29.3.3	protein.targeting.chloroplast	m.91815	(loc_os02g09470.1 : 384.0) no description available & (at2g15290 : 290.0) Encodes a protein located in the chloroplast inner envelope. The study of mutant defective in the gene product suggests that the protein is involved in the translocation of protein across the envelope membrane into the chloroplast stroma.; translocon at inner membrane of chloroplasts 21 (TIC21); FUNCTIONS IN: copper uptake …	-1.0557	FALSE	Encodes a protein located in the chloroplast inner envelope. The study of mutant defective in the gene product suggests that the protein is involved in the translocation of protein across the envelope membrane into the chloroplast stroma.
29.3.4.99	protein.targeting.secretory pathway.unspecified	m.188735	(loc_os07g12200.1 : 364.0) no description available & (at2g47170 : 362.0) Gene encoding ADP-ribosylation factor and similar to other ARFs and ARF-like proteins. Members of this family are known to be essential for vesicle coating and uncoating and functions in GTP-binding. The gene is shown to play a role in cell division, cell expansion and cellulose production using antisense construct.; ARF1A1…	-1.0466	FALSE	Gene encoding ADP-ribosylation factor and similar to other ARFs and ARF-like proteins. Members of this family are known to be essential for vesicle coating and uncoating and functions in GTP-binding. The gene is shown to play a role in cell division, cell expansion and cellulose production using antisense construct.
29.3.99	protein.targeting.unknown	m.8288	(loc_os03g14280.1 : 320.0) no description available & (at4g12060 : 191.0) Double Clp-N motif protein; FUNCTIONS IN: ATP binding; INVOLVED IN: protein metabolic process; LOCATED IN: plastid stroma, chloroplast, chloroplast stroma, chloroplast envelope; EXPRESSED IN: 23 plant structures; EXPRESSED DURING: 13 growth stages; CONTAINS InterPro DOMAIN/s: Clp, N-terminal (InterPro:IPR004176); BEST Arabi…	-1.02608	FALSE	Double Clp-N motif protein
29.3.4.99	protein.targeting.secretory pathway.unspecified	m.144146	(loc_os01g65380.1 : 615.0) no description available & (at4g09160 : 382.0) SEC14 cytosolic factor family protein / phosphoglyceride transfer family protein; FUNCTIONS IN: transporter activity; INVOLVED IN: transport; LOCATED IN: chloroplast; CONTAINS InterPro DOMAIN/s: Cellular retinaldehyde-binding/triple function, C-terminal (InterPro:IPR001251), Cellular retinaldehyde-binding/triple function, N…	-1.00937	FALSE	SEC14 cytosolic factor family protein / phosphoglyceride transfer family protein
29.3.4.99	protein.targeting.secretory pathway.unspecified	m.96742	(loc_os03g51430.2 : 457.0) no description available & (at1g75170 : 319.0) Sec14p-like phosphatidylinositol transfer family protein; CONTAINS InterPro DOMAIN/s: Cellular retinaldehyde-binding/triple function, C-terminal (InterPro:IPR001251); BEST Arabidopsis thaliana protein match is: Sec14p-like phosphatidylinositol transfer family protein (TAIR:AT4G36640.1); Has 35333 Blast hits to 34131 protein…	-1.00908	FALSE	Sec14p-like phosphatidylinositol transfer family protein
29.3.5	protein.targeting.peroxisomes	m.103885	(loc_os07g05810.1 : 194.0) no description available & (at3g07560 : 137.0) Encodes peroxin 13 (PEX13) involved in protein transport into peroxisomes, for example, peroxisomal import of nitric oxide synthase.; peroxin 13 (PEX13); Has 58927 Blast hits to 16541 proteins in 1193 species: Archae - 47; Bacteria - 25769; Metazoa - 16443; Fungi - 3404; Plants - 6224; Viruses - 432; Other Eukaryotes - 6608…	-1.00368	FALSE	Encodes peroxin 13 (PEX13) involved in protein transport into peroxisomes, for example, peroxisomal import of nitric oxide synthase.
29.3.4.99	protein.targeting.secretory pathway.unspecified	m.144162	(loc_os06g45990.2 : 505.0) no description available & (at1g30690 : 333.0) Sec14p-like phosphatidylinositol transfer family protein; FUNCTIONS IN: transporter activity; INVOLVED IN: transport; LOCATED IN: cytosol, nucleus, plasma membrane; EXPRESSED IN: 23 plant structures; EXPRESSED DURING: 14 growth stages; CONTAINS InterPro DOMAIN/s: Cellular retinaldehyde-binding/triple function, C-terminal (I…	-1.00352	FALSE	Sec14p-like phosphatidylinositol transfer family protein
29.3.4.99	protein.targeting.secretory pathway.unspecified	m.116311	(loc_os01g16000.1 : 480.0) no description available & (at1g22180 : 298.0) Sec14p-like phosphatidylinositol transfer family protein; CONTAINS InterPro DOMAIN/s: Cellular retinaldehyde-binding/triple function, C-terminal (InterPro:IPR001251); BEST Arabidopsis thaliana protein match is: Sec14p-like phosphatidylinositol transfer family protein (TAIR:AT4G08690.1); Has 35333 Blast hits to 34131 protein…	-1.00148	FALSE	Sec14p-like phosphatidylinositol transfer family protein
29.3.2	protein.targeting.mitochondria	m.304201	(loc_os03g09870.1 : 177.0) no description available & (at4g26670 : 141.0) Mitochondrial import inner membrane translocase subunit Tim17/Tim22/Tim23 family protein; FUNCTIONS IN: protein transporter activity, P-P-bond-hydrolysis-driven protein transmembrane transporter activity; INVOLVED IN: protein transport; LOCATED IN: chloroplast, mitochondrial inner membrane presequence translocase complex, c…	-6.21038	TRUE	Mitochondrial import inner membrane translocase subunit Tim17/Tim22/Tim23 family protein
29.3.1	protein.targeting.nucleus	m.36353	(loc_os12g06890.1 : 181.0) no description available & (at1g10390 : 155.0) Nucleoporin autopeptidase; FUNCTIONS IN: transporter activity; INVOLVED IN: transport; LOCATED IN: chloroplast, nuclear pore; EXPRESSED IN: 24 plant structures; EXPRESSED DURING: 14 growth stages; CONTAINS InterPro DOMAIN/s: Peptidase S59, nucleoporin (InterPro:IPR007230); BEST Arabidopsis thaliana protein match is: Nucleop…	0	FALSE	Nucleoporin autopeptidase
29.3.4.1	protein.targeting.secretory pathway.ER	m.133213	(loc_os04g45190.3 : 107.0) no description available & (at2g45140 : 97.4) Encodes a Plant VAMP-Associated protein that localizes to the ER and binds to the sitosterol-binding protein ORP3a. The WFDE motif in ORP3a appears to be important for this direct interaction. Mutation of this motif causes ORP3a to relocalize to the Golgi and cytosol. The interaction between PVA12 and ORP3a does not appear t…	0	FALSE	Encodes a Plant VAMP-Associated protein that localizes to the ER and binds to the sitosterol-binding protein ORP3a. The WFDE motif in ORP3a appears to be important for this direct interaction. Mutation of this motif causes ORP3a to relocalize to the Golgi and cytosol. The interaction between PVA12 and ORP3a does not appear to be sterol-dependent.
29.3.4.1	protein.targeting.secretory pathway.ER	m.2219	(at2g39960 : 149.0) Microsomal signal peptidase 25 kDa subunit (SPC25); FUNCTIONS IN: peptidase activity; INVOLVED IN: signal peptide processing; LOCATED IN: endoplasmic reticulum; EXPRESSED IN: male gametophyte, callus; CONTAINS InterPro DOMAIN/s: Signal peptidase complex subunit 2 (InterPro:IPR009582); BEST Arabidopsis thaliana protein match is: Microsomal signal peptidase 25 kDa subunit (SPC25…	0	FALSE	Microsomal signal peptidase 25 kDa subunit (SPC25)
29.3.4.1	protein.targeting.secretory pathway.ER	m.22500	(loc_os04g45190.3 : 160.0) no description available & (at3g60600 : 129.0) Encodes VAP27 (for Vesicle-Associated Protein). VAP27 has high homology to the VAP33 family of SNARE-like proteins from animals. May be involved in vesicular transport to or from the ER. Located exclusively in limiting membrane of protein storage vacuoles. Binds SRC2.; VAMP/SYNAPTOBREVIN-ASSOCIATED PROTEIN 27-1 (VAP27-1); F…	0	FALSE	Encodes VAP27 (for Vesicle-Associated Protein). VAP27 has high homology to the VAP33 family of SNARE-like proteins from animals. May be involved in vesicular transport to or from the ER. Located exclusively in limiting membrane of protein storage vacuoles. Binds SRC2.
29.3.4.1	protein.targeting.secretory pathway.ER	m.304786	(loc_os11g17380.1 : 148.0) no description available & (at2g45140 : 102.0) Encodes a Plant VAMP-Associated protein that localizes to the ER and binds to the sitosterol-binding protein ORP3a. The WFDE motif in ORP3a appears to be important for this direct interaction. Mutation of this motif causes ORP3a to relocalize to the Golgi and cytosol. The interaction between PVA12 and ORP3a does not appear …	8.37308	TRUE	Encodes a Plant VAMP-Associated protein that localizes to the ER and binds to the sitosterol-binding protein ORP3a. The WFDE motif in ORP3a appears to be important for this direct interaction. Mutation of this motif causes ORP3a to relocalize to the Golgi and cytosol. The interaction between PVA12 and ORP3a does not appear to be sterol-dependent.
29.3.4.1	protein.targeting.secretory pathway.ER	m.329484	(at4g39220 : 139.0) Key player of retrieval of ER membrane proteins; ATRER1A; CONTAINS InterPro DOMAIN/s: Retrieval of early ER protein Rer1 (InterPro:IPR004932); BEST Arabidopsis thaliana protein match is: endoplasmatic reticulum retrieval protein 1B (TAIR:AT2G21600.1); Has 516 Blast hits to 513 proteins in 212 species: Archae - 0; Bacteria - 0; Metazoa - 155; Fungi - 150; Plants - 130; Viruses …	0	FALSE	Key player of retrieval of ER membrane proteins
29.3.4.1	protein.targeting.secretory pathway.ER	m.50491	(loc_os04g45190.3 : 154.0) no description available & (at1g51270 : 128.0) structural molecules;transmembrane receptors;structural molecules; FUNCTIONS IN: transmembrane receptor activity, structural molecule activity; INVOLVED IN: signal transduction, innate immune response; LOCATED IN: intrinsic to membrane; EXPRESSED IN: 22 plant structures; EXPRESSED DURING: 12 growth stages; CONTAINS InterPro…	0	FALSE	structural molecules
29.3.4.4	protein.targeting.secretory pathway.plasma membrane	m.326710	(loc_os05g24770.1 : 241.0) no description available & (at4g23630 : 144.0) VIRB2-interacting protein 1 (BTI1); INVOLVED IN: biological_process unknown; LOCATED IN: endoplasmic reticulum, plasma membrane, endoplasmic reticulum membrane, vacuole; EXPRESSED IN: 26 plant structures; EXPRESSED DURING: 15 growth stages; CONTAINS InterPro DOMAIN/s: Reticulon (InterPro:IPR003388); BEST Arabidopsis thalian…	0	FALSE	VIRB2-interacting protein 1 (BTI1)
29.3.4.99	protein.targeting.secretory pathway.unspecified	m.327329	(at1g78720 : 192.0) SecY protein transport family protein; FUNCTIONS IN: P-P-bond-hydrolysis-driven protein transmembrane transporter activity; INVOLVED IN: protein secretion, protein transport; LOCATED IN: membrane; EXPRESSED IN: 6 plant structures; EXPRESSED DURING: LP.10 ten leaves visible, LP.02 two leaves visible, petal differentiation and expansion stage, LP.08 eight leaves visible; CONTAIN…	0	FALSE	SecY protein transport family protein
29.3.4.99	protein.targeting.secretory pathway.unspecified	m.327451	(at2g21520 : 95.1) Sec14p-like phosphatidylinositol transfer family protein; FUNCTIONS IN: transporter activity; INVOLVED IN: transport; LOCATED IN: intracellular; EXPRESSED IN: 23 plant structures; EXPRESSED DURING: 15 growth stages; CONTAINS InterPro DOMAIN/s: Cellular retinaldehyde-binding/triple function, C-terminal (InterPro:IPR001251), Cellular retinaldehyde-binding/triple function, N-termi…	0	FALSE	Sec14p-like phosphatidylinositol transfer family protein
29.3.4.99	protein.targeting.secretory pathway.unspecified	m.328654	(at4g39170 : 232.0) Sec14p-like phosphatidylinositol transfer family protein; FUNCTIONS IN: phosphatidylinositol transporter activity, transporter activity; INVOLVED IN: transport; EXPRESSED IN: 23 plant structures; EXPRESSED DURING: 14 growth stages; CONTAINS InterPro DOMAIN/s: Cellular retinaldehyde-binding/triple function, C-terminal (InterPro:IPR001251), Cellular retinaldehyde-binding/triple …	0	FALSE	Sec14p-like phosphatidylinositol transfer family protein
29.3.4.2	protein.targeting.secretory pathway.golgi	m.137741	(loc_os02g44111.1 : 440.0) no description available & (at3g24315 : 270.0) AtSec20; CONTAINS InterPro DOMAIN/s: Sec20 (InterPro:IPR005606); Has 291 Blast hits to 291 proteins in 130 species: Archae - 0; Bacteria - 0; Metazoa - 136; Fungi - 95; Plants - 46; Viruses - 0; Other Eukaryotes - 14 (source: NCBI BLink). & (chl4|518773 : 81.6) no description available & (reliability: 540.0) & (original des…	1.00208	FALSE	AtSec20
29.3.4.4	protein.targeting.secretory pathway.plasma membrane	m.139523	(q851w1|sly1_orysa : 867.0) SEC1-family transport protein SLY1 - Oryza sativa (Rice) & (loc_os03g42320.1 : 867.0) no description available & (at2g17980 : 643.0) member of SLY1 Gene Family; ATSLY1; FUNCTIONS IN: protein transporter activity; INVOLVED IN: protein secretion, vesicle-mediated transport, vesicle docking involved in exocytosis; EXPRESSED IN: 23 plant structures; EXPRESSED DURING: 13 gr…	1.00665	FALSE	SEC1-family transport protein SLY1
29.3.2	protein.targeting.mitochondria	m.10175	(loc_os02g48610.2 : 251.0) no description available & (at2g42210 : 205.0) Homologous to pea OEP16 and barley pPORA (OEP16), a member of Arabidopsis OEP16 family.; OEP16-3; FUNCTIONS IN: protein transporter activity, P-P-bond-hydrolysis-driven protein transmembrane transporter activity; INVOLVED IN: protein transport; LOCATED IN: in 6 components; EXPRESSED IN: 24 plant structures; EXPRESSED DURING…	1.01369	FALSE	Homologous to pea OEP16 and barley pPORA (OEP16), a member of Arabidopsis OEP16 family.
29.3.4.99	protein.targeting.secretory pathway.unspecified	m.262250	(loc_os01g70210.1 : 362.0) no description available & (at1g01630 : 258.0) Sec14p-like phosphatidylinositol transfer family protein; CONTAINS InterPro DOMAIN/s: Cellular retinaldehyde-binding/triple function, C-terminal (InterPro:IPR001251), Cellular retinaldehyde-binding/triple function, N-terminal (InterPro:IPR008273), Phosphatidylinositol transfer protein-like, N-terminal (InterPro:IPR011074); …	1.01772	FALSE	Sec14p-like phosphatidylinositol transfer family protein
29.3.4.99	protein.targeting.secretory pathway.unspecified	m.96787	(loc_os10g42940.1 : 385.0) no description available & (at5g17060 : 340.0) A member of ARF GTPase family. A thaliana has 21 members of this family, known to be essential for vesicle coating and uncoating and functions in GTP-binding. Gene encoding ADP-ribosylation factor and similar to ADP-ribosylation factor 1; ARF 1 (GP:385340) {Drosophila melanogaster), other ARFs and ARF-like proteins.; ADP-ri…	1.02134	FALSE	A member of ARF GTPase family. A thaliana has 21 members of this family, known to be essential for vesicle coating and uncoating and functions in GTP-binding. Gene encoding ADP-ribosylation factor and similar to ADP-ribosylation factor 1
29.3.2	protein.targeting.mitochondria	m.73878	(loc_os10g37530.1 : 237.0) no description available & (at1g72750 : 165.0) translocase inner membrane subunit 23-2 (TIM23-2); FUNCTIONS IN: protein transporter activity, P-P-bond-hydrolysis-driven protein transmembrane transporter activity; INVOLVED IN: intracellular protein transport, protein transport; LOCATED IN: mitochondrion, mitochondrial inner membrane, mitochondrial inner membrane preseque…	1.02255	FALSE	translocase inner membrane subunit 23-2 (TIM23-2)
29.3.4.99	protein.targeting.secretory pathway.unspecified	m.299090	(loc_os08g30480.1 : 277.0) no description available & (at2g19790 : 257.0) SNARE-like superfamily protein; FUNCTIONS IN: protein transporter activity; INVOLVED IN: intracellular protein transport, transport, protein transport; LOCATED IN: clathrin vesicle coat; EXPRESSED IN: 24 plant structures; EXPRESSED DURING: 15 growth stages; CONTAINS InterPro DOMAIN/s: Adaptor protein complex, sigma subunit …	1.02589	FALSE	SNARE-like superfamily protein
29.3.4.99	protein.targeting.secretory pathway.unspecified	m.188711	(loc_os03g59740.4 : 365.0) no description available & (at1g10630 : 359.0) A member of ARF GTPase family. A thaliana has 21 members of this family, known to be essential for vesicle coating and uncoating and functions in GTP-binding. Gene encoding ADP-ribosylation factor and similar to other ARFs and ARF-like proteins. The gene is shown to play a role in cell division, cell expansion and cellulose…	1.03327	FALSE	A member of ARF GTPase family. A thaliana has 21 members of this family, known to be essential for vesicle coating and uncoating and functions in GTP-binding. Gene encoding ADP-ribosylation factor and similar to other ARFs and ARF-like proteins. The gene is shown to play a role in cell division, cell expansion and cellulose production using antisense construct.
29.3.4.99	protein.targeting.secretory pathway.unspecified	m.33975	(loc_os06g16260.1 : 206.0) no description available & (at1g52600 : 185.0) Peptidase S24/S26A/S26B/S26C family protein; FUNCTIONS IN: peptidase activity; INVOLVED IN: proteolysis, signal peptide processing; LOCATED IN: endoplasmic reticulum, plasma membrane, membrane; EXPRESSED IN: 26 plant structures; EXPRESSED DURING: 14 growth stages; CONTAINS InterPro DOMAIN/s: Peptidase S24/S26A/S26B, conserv…	1.03449	FALSE	Peptidase S24/S26A/S26B/S26C family protein
29.3.4.99	protein.targeting.secretory pathway.unspecified	m.188686	(at3g62290 : 363.0) A member of ARF GTPase family. A thaliana has 21 members of this family, known to be essential for vesicle coating and uncoating and functions in GTP-binding. The gene is shown to play a role in cell division, cell expansion and cellulose production using antisense construct.; ADP-ribosylation factor A1E (ARFA1E); CONTAINS InterPro DOMAIN/s: ADP-ribosylation factor (InterPro:I…	1.03709	FALSE	A member of ARF GTPase family. A thaliana has 21 members of this family, known to be essential for vesicle coating and uncoating and functions in GTP-binding. The gene is shown to play a role in cell division, cell expansion and cellulose production using antisense construct.
29.3.2	protein.targeting.mitochondria	m.121382	(loc_os01g73550.1 : 485.0) no description available & (p29677|mppa_soltu : 372.0) Mitochondrial-processing peptidase alpha subunit, mitochondrial precursor (EC 3.4.24.64) (Alpha-MPP) (Ubiquinol-cytochrome-c reductase subunit II) (EC 1.10.2.2) - Solanum tuberosum (Potato) & (at1g51980 : 338.0) Insulinase (Peptidase family M16) protein; FUNCTIONS IN: metalloendopeptidase activity, ATP binding; INVO…	1.04174	FALSE	Mitochondrial-processing peptidase alpha subunit, mitochondrial precursor (EC 3.4.24.64) (Alpha-MPP) (Ubiquinol-cytochrome-c reductase subunit II) (EC 1.10.2.2)
29.3.4.99	protein.targeting.secretory pathway.unspecified	m.49590	(loc_os02g24080.5 : 354.0) no description available & (at5g61210 : 281.0) membrane localized t-SNARE SNAP25 homologue, probably involved in cytokinesis and cell plate formation; soluble N-ethylmaleimide-sensitive factor adaptor protein 33 (SNAP33); FUNCTIONS IN: protein binding, SNAP receptor activity; INVOLVED IN: vesicle-mediated transport, response to other organism, cellular membrane fusion, …	1.04916	FALSE	membrane localized t-SNARE SNAP25 homologue, probably involved in cytokinesis and cell plate formation
29.3.5	protein.targeting.peroxisomes	m.298678	(loc_os01g01720.2 : 465.0) no description available & (at5g62810 : 162.0) mutant has a defect in the intracellular transport of thiolase from the cytosol to glyoxysomes (formerly known as ped2); peroxin 14 (PEX14); FUNCTIONS IN: protein transporter activity, protein binding; INVOLVED IN: peroxisome organization, protein targeting to peroxisome; LOCATED IN: cytosol, peroxisome, plasma membrane; EX…	1.05831	FALSE	mutant has a defect in the intracellular transport of thiolase from the cytosol to glyoxysomes (formerly known as ped2)
29.3.4.99	protein.targeting.secretory pathway.unspecified	m.8446	(loc_os08g42050.1 : 399.0) no description available & (at3g07680 : 319.0) emp24/gp25L/p24 family/GOLD family protein; FUNCTIONS IN: protein transmembrane transporter activity; INVOLVED IN: intracellular protein transport, transport; LOCATED IN: endomembrane system, integral to membrane, membrane; EXPRESSED IN: 23 plant structures; EXPRESSED DURING: 15 growth stages; CONTAINS InterPro DOMAIN/s: GO…	1.06366	FALSE	emp24/gp25L/p24 family/GOLD family protein
29.3.4.99	protein.targeting.secretory pathway.unspecified	m.144151	(loc_os01g65380.1 : 605.0) no description available & (at4g09160 : 393.0) SEC14 cytosolic factor family protein / phosphoglyceride transfer family protein; FUNCTIONS IN: transporter activity; INVOLVED IN: transport; LOCATED IN: chloroplast; CONTAINS InterPro DOMAIN/s: Cellular retinaldehyde-binding/triple function, C-terminal (InterPro:IPR001251), Cellular retinaldehyde-binding/triple function, N…	1.07089	FALSE	SEC14 cytosolic factor family protein / phosphoglyceride transfer family protein
29.3.2	protein.targeting.mitochondria	m.61992	(loc_os07g41330.1 : 145.0) no description available & (at2g37410 : 100.0) Mitochondrial inner membrane translocase. Together with AtTIM17-1, TIM17-2 has a long C-terminal extension not present in other TIMs. The extension is located in the outer membrane and so TIM17-2 links the inner and outer mitochondrial membranes. The C-terminal region is essential for protein import into mitochondria via th…	1.07571	FALSE	Mitochondrial inner membrane translocase. Together with AtTIM17-1, TIM17-2 has a long C-terminal extension not present in other TIMs. The extension is located in the outer membrane and so TIM17-2 links the inner and outer mitochondrial membranes. The C-terminal region is essential for protein import into mitochondria via the general import pathway but is not necessary for import via the carrier p…
29.3.4.3	protein.targeting.secretory pathway.vacuole	m.242404	(loc_os04g52190.1 : 652.0) no description available & (at1g30900 : 571.0) VACUOLAR SORTING RECEPTOR 6 (VSR6); FUNCTIONS IN: calcium ion binding; INVOLVED IN: protein targeting to vacuole; LOCATED IN: integral to plasma membrane, Golgi transport complex; EXPRESSED IN: 20 plant structures; EXPRESSED DURING: 10 growth stages; CONTAINS InterPro DOMAIN/s: Protease-associated PA (InterPro:IPR003137), E…	1.08711	FALSE	VACUOLAR SORTING RECEPTOR 6 (VSR6)
29.3.4.99	protein.targeting.secretory pathway.unspecified	m.46268	(o04438|srp09_maize : 189.0) Signal recognition particle 9 kDa protein (SRP9) - Zea mays (Maize) & (loc_os06g14550.1 : 179.0) no description available & (at3g49100 : 175.0) Signal recognition particle, SRP9/SRP14 subunit; FUNCTIONS IN: 7S RNA binding, signal recognition particle binding; INVOLVED IN: negative regulation of translational elongation, SRP-dependent cotranslational protein targeting …	1.08908	FALSE	Signal recognition particle 9 kDa protein (SRP9)
29.3.5	protein.targeting.peroxisomes	m.103884	(loc_os03g57210.1 : 163.0) no description available & (at3g07560 : 113.0) Encodes peroxin 13 (PEX13) involved in protein transport into peroxisomes, for example, peroxisomal import of nitric oxide synthase.; peroxin 13 (PEX13); Has 58927 Blast hits to 16541 proteins in 1193 species: Archae - 47; Bacteria - 25769; Metazoa - 16443; Fungi - 3404; Plants - 6224; Viruses - 432; Other Eukaryotes - 6608…	1.10772	FALSE	Encodes peroxin 13 (PEX13) involved in protein transport into peroxisomes, for example, peroxisomal import of nitric oxide synthase.
29.3.4.3	protein.targeting.secretory pathway.vacuole	m.213145	(loc_os06g45380.1 : 1091.0) no description available & (at1g30900 : 825.0) VACUOLAR SORTING RECEPTOR 6 (VSR6); FUNCTIONS IN: calcium ion binding; INVOLVED IN: protein targeting to vacuole; LOCATED IN: integral to plasma membrane, Golgi transport complex; EXPRESSED IN: 20 plant structures; EXPRESSED DURING: 10 growth stages; CONTAINS InterPro DOMAIN/s: Protease-associated PA (InterPro:IPR003137), …	1.11002	FALSE	VACUOLAR SORTING RECEPTOR 6 (VSR6)
29.3.4.99	protein.targeting.secretory pathway.unspecified	m.144141	(loc_os01g65380.1 : 614.0) no description available & (at4g09160 : 379.0) SEC14 cytosolic factor family protein / phosphoglyceride transfer family protein; FUNCTIONS IN: transporter activity; INVOLVED IN: transport; LOCATED IN: chloroplast; CONTAINS InterPro DOMAIN/s: Cellular retinaldehyde-binding/triple function, C-terminal (InterPro:IPR001251), Cellular retinaldehyde-binding/triple function, N…	1.11081	FALSE	SEC14 cytosolic factor family protein / phosphoglyceride transfer family protein
29.3.4.99	protein.targeting.secretory pathway.unspecified	m.149401	(loc_os08g37444.4 : 572.0) no description available & (at4g30600 : 506.0) signal recognition particle receptor alpha subunit family protein; FUNCTIONS IN: nucleoside-triphosphatase activity, signal recognition particle binding, GTP binding, GTPase activity, nucleotide binding; INVOLVED IN: intracellular protein transport, protein targeting, SRP-dependent cotranslational protein targeting to membr…	1.11513	FALSE	signal recognition particle receptor alpha subunit family protein
29.3.2	protein.targeting.mitochondria	m.74532	(loc_os10g22039.1 : 271.0) no description available & (at5g55510 : 177.0) Mitochondrial import inner membrane translocase subunit Tim17/Tim22/Tim23 family protein; FUNCTIONS IN: protein transporter activity, P-P-bond-hydrolysis-driven protein transmembrane transporter activity; INVOLVED IN: protein transport; LOCATED IN: mitochondrial inner membrane presequence translocase complex, chloroplast en…	1.12265	FALSE	Mitochondrial import inner membrane translocase subunit Tim17/Tim22/Tim23 family protein
29.3.4.1	protein.targeting.secretory pathway.ER	m.178241	(loc_os05g45310.1 : 383.0) no description available & (at1g29330 : 322.0) Encodes a protein similar in sequence to animal and yeast endoplasmic reticulum retention signal receptor. This protein can functionally complement the yeast homologue. Transcript is detected in flower buds, stems, root, and leaves.; ENDOPLASMIC RETICULUM RETENTION DEFECTIVE 2 (ERD2); CONTAINS InterPro DOMAIN/s: ER lumen pr…	1.13144	FALSE	Encodes a protein similar in sequence to animal and yeast endoplasmic reticulum retention signal receptor. This protein can functionally complement the yeast homologue. Transcript is detected in flower buds, stems, root, and leaves.
29.3.4.3	protein.targeting.secretory pathway.vacuole	m.213153	(loc_os06g45380.1 : 1036.0) no description available & (at1g30900 : 827.0) VACUOLAR SORTING RECEPTOR 6 (VSR6); FUNCTIONS IN: calcium ion binding; INVOLVED IN: protein targeting to vacuole; LOCATED IN: integral to plasma membrane, Golgi transport complex; EXPRESSED IN: 20 plant structures; EXPRESSED DURING: 10 growth stages; CONTAINS InterPro DOMAIN/s: Protease-associated PA (InterPro:IPR003137), …	1.13186	FALSE	VACUOLAR SORTING RECEPTOR 6 (VSR6)
29.3.1	protein.targeting.nucleus	m.19781	(loc_os03g30550.1 : 394.0) no description available & (at5g60980 : 221.0) Nuclear transport factor 2 (NTF2) family protein with RNA binding (RRM-RBD-RNP motifs) domain; FUNCTIONS IN: RNA binding, nucleotide binding, nucleic acid binding; INVOLVED IN: transport, nucleocytoplasmic transport; LOCATED IN: intracellular; EXPRESSED IN: 23 plant structures; EXPRESSED DURING: 13 growth stages; CONTAINS I…	1.14963	FALSE	Nuclear transport factor 2 (NTF2) family protein with RNA binding (RRM-RBD-RNP motifs) domain
29.3.4.99	protein.targeting.secretory pathway.unspecified	m.188757	(loc_os07g12200.1 : 240.0) no description available & (at2g47170 : 239.0) Gene encoding ADP-ribosylation factor and similar to other ARFs and ARF-like proteins. Members of this family are known to be essential for vesicle coating and uncoating and functions in GTP-binding. The gene is shown to play a role in cell division, cell expansion and cellulose production using antisense construct.; ARF1A1…	1.16446	FALSE	Gene encoding ADP-ribosylation factor and similar to other ARFs and ARF-like proteins. Members of this family are known to be essential for vesicle coating and uncoating and functions in GTP-binding. The gene is shown to play a role in cell division, cell expansion and cellulose production using antisense construct.
29.3.4.99	protein.targeting.secretory pathway.unspecified	m.188715	(p51823|arf2_orysa : 341.0) ADP-ribosylation factor 2 - Oryza sativa (Rice) & (loc_os05g41060.1 : 341.0) no description available & (at3g62290 : 340.0) A member of ARF GTPase family. A thaliana has 21 members of this family, known to be essential for vesicle coating and uncoating and functions in GTP-binding. The gene is shown to play a role in cell division, cell expansion and cellulose producti…	1.17357	FALSE	ADP-ribosylation factor 2
29.3.4.99	protein.targeting.secretory pathway.unspecified	m.262248	(loc_os01g70210.1 : 317.0) no description available & (at1g01630 : 224.0) Sec14p-like phosphatidylinositol transfer family protein; CONTAINS InterPro DOMAIN/s: Cellular retinaldehyde-binding/triple function, C-terminal (InterPro:IPR001251), Cellular retinaldehyde-binding/triple function, N-terminal (InterPro:IPR008273), Phosphatidylinositol transfer protein-like, N-terminal (InterPro:IPR011074); …	1.17631	FALSE	Sec14p-like phosphatidylinositol transfer family protein
29.3.2	protein.targeting.mitochondria	m.38519	(loc_os12g03460.1 : 114.0) no description available & (at5g50810 : 82.0) Encodes a small zinc finger-like protein that is a component of the mitochondrial protein import apparatus.; translocase inner membrane subunit 8 (TIM8); FUNCTIONS IN: P-P-bond-hydrolysis-driven protein transmembrane transporter activity; INVOLVED IN: protein targeting to mitochondrion, protein import into mitochondrial inne…	1.18228	FALSE	Encodes a small zinc finger-like protein that is a component of the mitochondrial protein import apparatus.
29.3.4.99	protein.targeting.secretory pathway.unspecified	m.127768	(loc_os03g63370.1 : 288.0) no description available & (at1g01630 : 213.0) Sec14p-like phosphatidylinositol transfer family protein; CONTAINS InterPro DOMAIN/s: Cellular retinaldehyde-binding/triple function, C-terminal (InterPro:IPR001251), Cellular retinaldehyde-binding/triple function, N-terminal (InterPro:IPR008273), Phosphatidylinositol transfer protein-like, N-terminal (InterPro:IPR011074); …	1.20805	FALSE	Sec14p-like phosphatidylinositol transfer family protein
29.3.5	protein.targeting.peroxisomes	m.90716	(loc_os07g05810.1 : 132.0) no description available & (at3g07560 : 84.7) Encodes peroxin 13 (PEX13) involved in protein transport into peroxisomes, for example, peroxisomal import of nitric oxide synthase.; peroxin 13 (PEX13); Has 58927 Blast hits to 16541 proteins in 1193 species: Archae - 47; Bacteria - 25769; Metazoa - 16443; Fungi - 3404; Plants - 6224; Viruses - 432; Other Eukaryotes - 6608 …	1.21241	FALSE	Encodes peroxin 13 (PEX13) involved in protein transport into peroxisomes, for example, peroxisomal import of nitric oxide synthase.
29.3.5	protein.targeting.peroxisomes	m.56482	(loc_os01g12800.1 : 347.0) no description available & (at3g24570 : 241.0) Peroxisomal membrane 22 kDa (Mpv17/PMP22) family protein; FUNCTIONS IN: molecular_function unknown; INVOLVED IN: biological_process unknown; LOCATED IN: mitochondrion, integral to membrane, peroxisomal membrane; EXPRESSED IN: 23 plant structures; EXPRESSED DURING: 14 growth stages; CONTAINS InterPro DOMAIN/s: Mpv17/PMP22 (I…	1.21417	FALSE	Peroxisomal membrane 22 kDa (Mpv17/PMP22) family protein
29.3.4.4	protein.targeting.secretory pathway.plasma membrane	m.186655	(loc_os05g47690.1 : 293.0) no description available & (at3g18260 : 164.0) Reticulon family protein; FUNCTIONS IN: molecular_function unknown; INVOLVED IN: biological_process unknown; LOCATED IN: endoplasmic reticulum; EXPRESSED IN: 13 plant structures; EXPRESSED DURING: LP.06 six leaves visible, LP.04 four leaves visible, 4 anthesis, petal differentiation and expansion stage, LP.12 twelve leaves …	1.2196	FALSE	Reticulon family protein
29.3.4.4	protein.targeting.secretory pathway.plasma membrane	m.75109	(loc_os02g16620.1 : 181.0) no description available & (at4g11220 : 133.0) VIRB2-interacting protein 2 (BTI2); INVOLVED IN: biological_process unknown; LOCATED IN: endoplasmic reticulum, plasma membrane, endoplasmic reticulum membrane; EXPRESSED IN: 26 plant structures; EXPRESSED DURING: 16 growth stages; CONTAINS InterPro DOMAIN/s: Reticulon (InterPro:IPR003388); BEST Arabidopsis thaliana protein…	1.2273	FALSE	VIRB2-interacting protein 2 (BTI2)
29.3.4.99	protein.targeting.secretory pathway.unspecified	m.188699	(loc_os05g41060.1 : 366.0) no description available & (p51823|arf2_orysa : 364.0) ADP-ribosylation factor 2 - Oryza sativa (Rice) & (at3g62290 : 359.0) A member of ARF GTPase family. A thaliana has 21 members of this family, known to be essential for vesicle coating and uncoating and functions in GTP-binding. The gene is shown to play a role in cell division, cell expansion and cellulose producti…	1.23207	FALSE	ADP-ribosylation factor 2
29.3.4	protein.targeting.secretory pathway	m.93446	(loc_os09g27980.1 : 275.0) no description available & (at1g09580 : 223.0) emp24/gp25L/p24 family/GOLD family protein; FUNCTIONS IN: protein transmembrane transporter activity; INVOLVED IN: intracellular protein transport, transport; LOCATED IN: endomembrane system, integral to membrane, membrane; CONTAINS InterPro DOMAIN/s: GOLD (InterPro:IPR009038), emp24/gp25L/p24 (InterPro:IPR000348); BEST Ara…	1.23693	FALSE	emp24/gp25L/p24 family/GOLD family protein
29.3.4.3	protein.targeting.secretory pathway.vacuole	m.281058	(loc_os01g37910.1 : 589.0) no description available & (p49043|vpe_citsi : 545.0) Vacuolar-processing enzyme precursor (EC 3.4.22.-) (VPE) - Citrus sinensis (Sweet orange) & (at4g32940 : 540.0) Encodes a vacuolar processing enzyme belonging to a novel group of cysteine proteinases that is expressed in vegetative organs and is upregulated in association with various types of cell death and under st…	1.23715	FALSE	Vacuolar-processing enzyme precursor (EC 3.4.22.-) (VPE)
29.3.4.99	protein.targeting.secretory pathway.unspecified	m.144153	(loc_os01g65380.1 : 622.0) no description available & (at4g09160 : 397.0) SEC14 cytosolic factor family protein / phosphoglyceride transfer family protein; FUNCTIONS IN: transporter activity; INVOLVED IN: transport; LOCATED IN: chloroplast; CONTAINS InterPro DOMAIN/s: Cellular retinaldehyde-binding/triple function, C-terminal (InterPro:IPR001251), Cellular retinaldehyde-binding/triple function, N…	1.24313	FALSE	SEC14 cytosolic factor family protein / phosphoglyceride transfer family protein
29.3.1	protein.targeting.nucleus	m.132311	(loc_os04g30430.1 : 290.0) no description available & (at5g60980 : 175.0) Nuclear transport factor 2 (NTF2) family protein with RNA binding (RRM-RBD-RNP motifs) domain; FUNCTIONS IN: RNA binding, nucleotide binding, nucleic acid binding; INVOLVED IN: transport, nucleocytoplasmic transport; LOCATED IN: intracellular; EXPRESSED IN: 23 plant structures; EXPRESSED DURING: 13 growth stages; CONTAINS I…	1.24356	FALSE	Nuclear transport factor 2 (NTF2) family protein with RNA binding (RRM-RBD-RNP motifs) domain
29.3.3	protein.targeting.chloroplast	m.63709	(loc_os09g28000.1 : 150.0) no description available & (at3g24590 : 139.0) Encodes a signal peptidase Plsp1 (plastidic type I signal peptidase 1). Required for thylakoid development. Functions in the maturation of the 75-kD component of the translocon at the outer envelope membrane of chloroplasts and oxygen evolving complex subunit 33 (OE33).; plastidic type i signal peptidase 1 (PLSP1); FUNCTION…	1.24546	FALSE	Encodes a signal peptidase Plsp1 (plastidic type I signal peptidase 1). Required for thylakoid development. Functions in the maturation of the 75-kD component of the translocon at the outer envelope membrane of chloroplasts and oxygen evolving complex subunit 33 (OE33).
29.3.4.1	protein.targeting.secretory pathway.ER	m.163414	(loc_os06g49460.1 : 223.0) no description available & (at4g39220 : 198.0) Key player of retrieval of ER membrane proteins; ATRER1A; CONTAINS InterPro DOMAIN/s: Retrieval of early ER protein Rer1 (InterPro:IPR004932); BEST Arabidopsis thaliana protein match is: endoplasmatic reticulum retrieval protein 1B (TAIR:AT2G21600.1); Has 516 Blast hits to 513 proteins in 212 species: Archae - 0; Bacteria -…	1.24578	FALSE	Key player of retrieval of ER membrane proteins
29.3.1	protein.targeting.nucleus	m.123170	(loc_os02g03890.1 : 587.0) no description available & (at5g43960 : 261.0) Nuclear transport factor 2 (NTF2) family protein with RNA binding (RRM-RBD-RNP motifs) domain; FUNCTIONS IN: RNA binding, nucleotide binding, nucleic acid binding; INVOLVED IN: transport, nucleocytoplasmic transport; LOCATED IN: intracellular; EXPRESSED IN: 23 plant structures; EXPRESSED DURING: 13 growth stages; CONTAINS I…	1.26736	FALSE	Nuclear transport factor 2 (NTF2) family protein with RNA binding (RRM-RBD-RNP motifs) domain
29.3.3	protein.targeting.chloroplast	m.92152	(loc_os03g55640.1 : 416.0) no description available & (at1g06870 : 266.0) Peptidase S24/S26A/S26B/S26C family protein; FUNCTIONS IN: serine-type peptidase activity, peptidase activity; INVOLVED IN: proteolysis; LOCATED IN: integral to membrane, membrane; EXPRESSED IN: male gametophyte, pollen tube; EXPRESSED DURING: L mature pollen stage; CONTAINS InterPro DOMAIN/s: Peptidase S24/S26A/S26B/S26C, …	1.28174	FALSE	Peptidase S24/S26A/S26B/S26C family protein
29.3.4.3	protein.targeting.secretory pathway.vacuole	m.65796	(loc_os01g73570.2 : 180.0) no description available & (at3g11530 : 162.0) Vacuolar protein sorting 55 (VPS55) family protein; FUNCTIONS IN: transporter activity; INVOLVED IN: transport; LOCATED IN: vacuole; EXPRESSED IN: 24 plant structures; EXPRESSED DURING: 15 growth stages; CONTAINS InterPro DOMAIN/s: Vacuolar protein sorting 55 (InterPro:IPR007262); BEST Arabidopsis thaliana protein match is:…	1.29408	FALSE	Vacuolar protein sorting 55 (VPS55) family protein
29.3.4.99	protein.targeting.secretory pathway.unspecified	m.48002	(loc_os09g17840.1 : 252.0) no description available & (at1g29310 : 248.0) SecY protein transport family protein; FUNCTIONS IN: P-P-bond-hydrolysis-driven protein transmembrane transporter activity; INVOLVED IN: protein secretion, protein transport; LOCATED IN: mitochondrion, plasma membrane, membrane; EXPRESSED IN: 24 plant structures; EXPRESSED DURING: 15 growth stages; CONTAINS InterPro DOMAIN/…	1.30829	FALSE	SecY protein transport family protein
29.3.4.99	protein.targeting.secretory pathway.unspecified	m.75468	(loc_os02g03610.1 : 373.0) no description available & (at5g17060 : 308.0) A member of ARF GTPase family. A thaliana has 21 members of this family, known to be essential for vesicle coating and uncoating and functions in GTP-binding. Gene encoding ADP-ribosylation factor and similar to ADP-ribosylation factor 1; ARF 1 (GP:385340) {Drosophila melanogaster), other ARFs and ARF-like proteins.; ADP-ri…	1.31206	FALSE	A member of ARF GTPase family. A thaliana has 21 members of this family, known to be essential for vesicle coating and uncoating and functions in GTP-binding. Gene encoding ADP-ribosylation factor and similar to ADP-ribosylation factor 1
29.3.99	protein.targeting.unknown	m.300859	(loc_os01g61640.1 : 353.0) no description available & (at3g55960 : 271.0) Haloacid dehalogenase-like hydrolase (HAD) superfamily protein; FUNCTIONS IN: phosphatase activity; INVOLVED IN: biological_process unknown; EXPRESSED IN: 23 plant structures; EXPRESSED DURING: 14 growth stages; CONTAINS InterPro DOMAIN/s: Dullard-like phosphatase domain (InterPro:IPR011948), NLI interacting factor (InterPr…	1.3466	FALSE	Haloacid dehalogenase-like hydrolase (HAD) superfamily protein
29.3.4.99	protein.targeting.secretory pathway.unspecified	m.64779	(loc_os09g38370.1 : 338.0) no description available & (at5g27430 : 275.0) Signal peptidase subunit; FUNCTIONS IN: peptidase activity; INVOLVED IN: signal peptide processing; LOCATED IN: cell wall; EXPRESSED IN: 24 plant structures; EXPRESSED DURING: 15 growth stages; CONTAINS InterPro DOMAIN/s: Signal peptidase 22kDa subunit (InterPro:IPR007653); BEST Arabidopsis thaliana protein match is: Signal…	1.36608	FALSE	Signal peptidase subunit
29.3.3	protein.targeting.chloroplast	m.155606	(loc_os02g54980.1 : 822.0) no description available & (at2g24820 : 665.0) translocon at the inner envelope membrane of chloroplasts 55-II (TIC55-II); FUNCTIONS IN: oxidoreductase activity, 2 iron, 2 sulfur cluster binding, chlorophyllide a oxygenase [overall] activity; INVOLVED IN: protein targeting to chloroplast; LOCATED IN: chloroplast, chloroplast envelope; EXPRESSED IN: 23 plant structures; …	1.38267	FALSE	translocon at the inner envelope membrane of chloroplasts 55-II (TIC55-II)
29.3.3	protein.targeting.chloroplast	m.10469	(loc_os05g02060.1 : 240.0) no description available & (at2g28900 : 169.0) Encodes AtOEP16, a 16-KDa plastid outer membrane protein involved in plastid import of protochlorophyllide oxidoreductase A. Predominantly expressed in leaves and is also inducible by cold treatment.; outer plastid envelope protein 16-1 (OEP16-1); FUNCTIONS IN: protein transporter activity, P-P-bond-hydrolysis-driven protei…	1.39624	FALSE	Encodes AtOEP16, a 16-KDa plastid outer membrane protein involved in plastid import of protochlorophyllide oxidoreductase A. Predominantly expressed in leaves and is also inducible by cold treatment.
29.3.1	protein.targeting.nucleus	m.251992	(loc_os07g48880.3 : 666.0) no description available & (at1g09270 : 430.0) Protein interacts with Agrobacterium proteins VirD2 and VirE2.; importin alpha isoform 4 (IMPA-4); FUNCTIONS IN: protein transporter activity, binding; INVOLVED IN: intracellular protein transport, symbiont intracellular protein transport in host, host response to induction by symbiont of tumor, nodule or growth in host; EX…	1.39907	FALSE	Protein interacts with Agrobacterium proteins VirD2 and VirE2.
29.3.3	protein.targeting.chloroplast	m.9385	(loc_os11g37130.1 : 220.0) no description available & (at5g52440 : 149.0) HCF106; nuclear gene for chloroplast. Thylakoid membrane delta pH translocation pathway component protein; related to Escherichia coli TatA and TatB; HIGH CHLOROPHYLL FLUORESCENCE 106 (HCF106); FUNCTIONS IN: proton motive force dependent protein transmembrane transporter activity; INVOLVED IN: protein import into chloroplas…	1.4051	FALSE	HCF106
29.3.4.99	protein.targeting.secretory pathway.unspecified	m.127764	(loc_os03g63370.1 : 336.0) no description available & (at1g01630 : 255.0) Sec14p-like phosphatidylinositol transfer family protein; CONTAINS InterPro DOMAIN/s: Cellular retinaldehyde-binding/triple function, C-terminal (InterPro:IPR001251), Cellular retinaldehyde-binding/triple function, N-terminal (InterPro:IPR008273), Phosphatidylinositol transfer protein-like, N-terminal (InterPro:IPR011074); …	1.43489	FALSE	Sec14p-like phosphatidylinositol transfer family protein
29.3.4.99	protein.targeting.secretory pathway.unspecified	m.144157	(loc_os06g45990.2 : 488.0) no description available & (at1g30690 : 317.0) Sec14p-like phosphatidylinositol transfer family protein; FUNCTIONS IN: transporter activity; INVOLVED IN: transport; LOCATED IN: cytosol, nucleus, plasma membrane; EXPRESSED IN: 23 plant structures; EXPRESSED DURING: 14 growth stages; CONTAINS InterPro DOMAIN/s: Cellular retinaldehyde-binding/triple function, C-terminal (I…	1.44308	FALSE	Sec14p-like phosphatidylinositol transfer family protein
29.3.4.1	protein.targeting.secretory pathway.ER	m.163409	(loc_os01g01640.1 : 276.0) no description available & (at2g21600 : 230.0) Key player of retrieval of ER membrane proteins; endoplasmatic reticulum retrieval protein 1B (RER1B); FUNCTIONS IN: molecular_function unknown; INVOLVED IN: retrograde vesicle-mediated transport, Golgi to ER; LOCATED IN: Golgi apparatus, endoplasmic reticulum, cis-Golgi network; EXPRESSED IN: 25 plant structures; EXPRESSED…	1.44324	FALSE	Key player of retrieval of ER membrane proteins
29.3.4.99	protein.targeting.secretory pathway.unspecified	m.278383	(loc_os11g40500.3 : 211.0) no description available & (at1g53530 : 155.0) Peptidase S24/S26A/S26B/S26C family protein; FUNCTIONS IN: serine-type peptidase activity, peptidase activity; INVOLVED IN: proteolysis; LOCATED IN: integral to membrane, membrane; EXPRESSED IN: 22 plant structures; EXPRESSED DURING: 13 growth stages; CONTAINS InterPro DOMAIN/s: Peptidase S24/S26A/S26B/S26C, beta-ribbon dom…	1.44672	FALSE	Peptidase S24/S26A/S26B/S26C family protein
29.3.4	protein.targeting.secretory pathway	m.64656	(loc_os06g10760.1 : 335.0) no description available & (at1g09580 : 248.0) emp24/gp25L/p24 family/GOLD family protein; FUNCTIONS IN: protein transmembrane transporter activity; INVOLVED IN: intracellular protein transport, transport; LOCATED IN: endomembrane system, integral to membrane, membrane; CONTAINS InterPro DOMAIN/s: GOLD (InterPro:IPR009038), emp24/gp25L/p24 (InterPro:IPR000348); BEST Ara…	1.45444	FALSE	emp24/gp25L/p24 family/GOLD family protein
29.3.1	protein.targeting.nucleus	m.300399	(at1g27970 : 155.0) Encodes an ortholog of yeast NTF2, a nuclear envelop transport protein that functions as the nuclear import receptor for RanGDP, an essential player in nucleocytoplasmic transport.; nuclear transport factor 2B (NTF2B); FUNCTIONS IN: protein transporter activity, Ran GTPase binding; INVOLVED IN: nucleocytoplasmic transport, protein import into nucleus; LOCATED IN: nuclear envel…	1.5148	FALSE	Encodes an ortholog of yeast NTF2, a nuclear envelop transport protein that functions as the nuclear import receptor for RanGDP, an essential player in nucleocytoplasmic transport.
29.3.4.99	protein.targeting.secretory pathway.unspecified	m.299638	(loc_os01g04030.1 : 253.0) no description available & (q9lgb4|spcs3_orysa : 203.0) Probable signal peptidase complex subunit 3 (EC 3.4.-.-) (Microsomal signal peptidase 22 kDa subunit) (SPase 22 kDa subunit) (SPC22) - Oryza sativa (Rice) & (at3g05230 : 167.0) Signal peptidase subunit; FUNCTIONS IN: peptidase activity; INVOLVED IN: signal peptide processing; LOCATED IN: endoplasmic reticulum, cell…	1.53024	FALSE	Probable signal peptidase complex subunit 3 (EC 3.4.-.-) (Microsomal signal peptidase 22 kDa subunit) (SPase 22 kDa subunit) (SPC22)
29.3.4.99	protein.targeting.secretory pathway.unspecified	m.262251	(loc_os03g63370.1 : 315.0) no description available & (at1g01630 : 258.0) Sec14p-like phosphatidylinositol transfer family protein; CONTAINS InterPro DOMAIN/s: Cellular retinaldehyde-binding/triple function, C-terminal (InterPro:IPR001251), Cellular retinaldehyde-binding/triple function, N-terminal (InterPro:IPR008273), Phosphatidylinositol transfer protein-like, N-terminal (InterPro:IPR011074); …	1.5421	FALSE	Sec14p-like phosphatidylinositol transfer family protein
29.3.5	protein.targeting.peroxisomes	m.72387	(loc_os02g14790.1 : 615.0) no description available & (at1g29260 : 446.0) Encodes the peroxisomal targeting signal type 2 receptor that facilitates peroxisomal protein translocation. It recognizes proteins with the PTS2 consensus sequence (RLX5HL or a variant) within the first 30 or so amino acids. RNAi experiments suggest that PEX7 is necessary for the maintenance of glyoxysomal but not leaf per…	1.54614	FALSE	Encodes the peroxisomal targeting signal type 2 receptor that facilitates peroxisomal protein translocation. It recognizes proteins with the PTS2 consensus sequence (RLX5HL or a variant) within the first 30 or so amino acids. RNAi experiments suggest that PEX7 is necessary for the maintenance of glyoxysomal but not leaf peroxisomal function.
29.3.2	protein.targeting.mitochondria	m.73880	(loc_os10g37530.1 : 254.0) no description available & (at1g72750 : 165.0) translocase inner membrane subunit 23-2 (TIM23-2); FUNCTIONS IN: protein transporter activity, P-P-bond-hydrolysis-driven protein transmembrane transporter activity; INVOLVED IN: intracellular protein transport, protein transport; LOCATED IN: mitochondrion, mitochondrial inner membrane, mitochondrial inner membrane preseque…	1.58059	FALSE	translocase inner membrane subunit 23-2 (TIM23-2)
29.3.4.99	protein.targeting.secretory pathway.unspecified	m.127941	(loc_os01g70210.1 : 368.0) no description available & (at1g01630 : 259.0) Sec14p-like phosphatidylinositol transfer family protein; CONTAINS InterPro DOMAIN/s: Cellular retinaldehyde-binding/triple function, C-terminal (InterPro:IPR001251), Cellular retinaldehyde-binding/triple function, N-terminal (InterPro:IPR008273), Phosphatidylinositol transfer protein-like, N-terminal (InterPro:IPR011074); …	1.59243	FALSE	Sec14p-like phosphatidylinositol transfer family protein
29.3.2	protein.targeting.mitochondria	m.121384	(loc_os01g73550.1 : 484.0) no description available & (p29677|mppa_soltu : 363.0) Mitochondrial-processing peptidase alpha subunit, mitochondrial precursor (EC 3.4.24.64) (Alpha-MPP) (Ubiquinol-cytochrome-c reductase subunit II) (EC 1.10.2.2) - Solanum tuberosum (Potato) & (at3g16480 : 343.0) mitochondrial processing peptidase alpha subunit (MPPalpha); FUNCTIONS IN: metalloendopeptidase activity,…	1.61021	FALSE	Mitochondrial-processing peptidase alpha subunit, mitochondrial precursor (EC 3.4.24.64) (Alpha-MPP) (Ubiquinol-cytochrome-c reductase subunit II) (EC 1.10.2.2)
29.3.5	protein.targeting.peroxisomes	m.249604	(loc_os03g02590.4 : 377.0) no description available & (at1g01820 : 309.0) member of the peroxin11 (PEX11) gene family, integral to peroxisome membrane, controls peroxisome proliferation.; peroxin 11c (PEX11C); CONTAINS InterPro DOMAIN/s: Peroxisomal biogenesis factor 11 (InterPro:IPR008733); BEST Arabidopsis thaliana protein match is: peroxin 11D (TAIR:AT2G45740.3); Has 289 Blast hits to 289 prot…	1.62503	FALSE	member of the peroxin11 (PEX11) gene family, integral to peroxisome membrane, controls peroxisome proliferation.
29.3.4.99	protein.targeting.secretory pathway.unspecified	m.144194	(loc_os05g27820.1 : 614.0) no description available & (at3g51670 : 469.0) SEC14 cytosolic factor family protein / phosphoglyceride transfer family protein; FUNCTIONS IN: transporter activity; INVOLVED IN: transport; LOCATED IN: plasma membrane; EXPRESSED IN: 23 plant structures; EXPRESSED DURING: 13 growth stages; CONTAINS InterPro DOMAIN/s: Cellular retinaldehyde-binding/triple function, C-termi…	1.66067	FALSE	SEC14 cytosolic factor family protein / phosphoglyceride transfer family protein
29.3.4.99	protein.targeting.secretory pathway.unspecified	m.104427	(p49964|srp19_orysa : 219.0) Signal recognition particle 19 kDa protein (SRP19) - Oryza sativa (Rice) & (loc_os06g23430.2 : 219.0) no description available & (at1g48160 : 158.0) signal recognition particle 19 kDa protein, putative / SRP19, putative; FUNCTIONS IN: 7S RNA binding; INVOLVED IN: protein targeting, SRP-dependent cotranslational protein targeting to membrane; LOCATED IN: signal recogni…	1.72536	FALSE	Signal recognition particle 19 kDa protein (SRP19)
29.3.4.99	protein.targeting.secretory pathway.unspecified	m.144148	(loc_os01g65380.1 : 621.0) no description available & (at4g09160 : 394.0) SEC14 cytosolic factor family protein / phosphoglyceride transfer family protein; FUNCTIONS IN: transporter activity; INVOLVED IN: transport; LOCATED IN: chloroplast; CONTAINS InterPro DOMAIN/s: Cellular retinaldehyde-binding/triple function, C-terminal (InterPro:IPR001251), Cellular retinaldehyde-binding/triple function, N…	1.75212	FALSE	SEC14 cytosolic factor family protein / phosphoglyceride transfer family protein
29.3.4.99	protein.targeting.secretory pathway.unspecified	m.62620	(loc_os03g57040.2 : 317.0) no description available & (at2g17380 : 298.0) Encodes clathrin assembly protein AP19.; associated protein 19 (AP19); FUNCTIONS IN: protein transporter activity; INVOLVED IN: intracellular protein transport, transport, vesicle-mediated transport, protein transport; LOCATED IN: membrane coat, mitochondrion, clathrin vesicle coat, clathrin coat of trans-Golgi network vesi…	1.76756	FALSE	Encodes clathrin assembly protein AP19.
29.3.1	protein.targeting.nucleus	m.214700	(loc_os09g09320.1 : 125.0) no description available & (at1g71480 : 97.4) Nuclear transport factor 2 (NTF2) family protein; FUNCTIONS IN: protein transporter activity; INVOLVED IN: transport, protein import into nucleus; LOCATED IN: chloroplast thylakoid membrane, intracellular, nucleus, chloroplast; EXPRESSED IN: 22 plant structures; EXPRESSED DURING: 13 growth stages; CONTAINS InterPro DOMAIN/s:…	1.89387	FALSE	Nuclear transport factor 2 (NTF2) family protein
29.3.4.99	protein.targeting.secretory pathway.unspecified	m.188704	(loc_os05g41060.2 : 163.0) no description available & (at5g14670 : 161.0) A member of ARF GTPase family. Arabidopsis has 21 members of this family, known to be essential for vesicle coating and uncoating and functions in GTP-binding. Gene encoding ADP-ribosylation factor and similar to ADP-ribosylation factor DcARF1 (GI:965483) (Daucus carota), other ARFs and ARF-like proteins. The gene is shown …	1.91192	FALSE	A member of ARF GTPase family. Arabidopsis has 21 members of this family, known to be essential for vesicle coating and uncoating and functions in GTP-binding. Gene encoding ADP-ribosylation factor and similar to ADP-ribosylation factor DcARF1 (GI:965483) (Daucus carota), other ARFs and ARF-like proteins. The gene is shown to play a role in cell division, cell expansion and cellulose production u…
29.3.4.99	protein.targeting.secretory pathway.unspecified	m.127756	(loc_os03g63370.1 : 348.0) no description available & (at1g01630 : 259.0) Sec14p-like phosphatidylinositol transfer family protein; CONTAINS InterPro DOMAIN/s: Cellular retinaldehyde-binding/triple function, C-terminal (InterPro:IPR001251), Cellular retinaldehyde-binding/triple function, N-terminal (InterPro:IPR008273), Phosphatidylinositol transfer protein-like, N-terminal (InterPro:IPR011074); …	1.9646	FALSE	Sec14p-like phosphatidylinositol transfer family protein
29.3.2	protein.targeting.mitochondria	m.136256	(loc_os07g41330.1 : 283.0) no description available & (at1g20350 : 221.0) mitochondrial inner membrane translocase; translocase inner membrane subunit 17-1 (TIM17-1); FUNCTIONS IN: protein transporter activity, P-P-bond-hydrolysis-driven protein transmembrane transporter activity; INVOLVED IN: protein transport; LOCATED IN: mitochondrial inner membrane presequence translocase complex; EXPRESSED I…	1.97882	FALSE	mitochondrial inner membrane translocase
29.3.3	protein.targeting.chloroplast	m.171785	(loc_os09g28000.1 : 330.0) no description available & (at2g30440 : 263.0) Encodes a thylakoidal processing peptidase that removes signal sequences from proteins synthesized in the cytoplasm and transported into the thylakoid lumen.; thylakoid processing peptide (TPP); CONTAINS InterPro DOMAIN/s: Peptidase S24/S26A/S26B/S26C, beta-ribbon domain (InterPro:IPR011056), Peptidase S24/S26A/S26B/S26C (I…	2.01337	TRUE	Encodes a thylakoidal processing peptidase that removes signal sequences from proteins synthesized in the cytoplasm and transported into the thylakoid lumen.
29.3.4.99	protein.targeting.secretory pathway.unspecified	m.10599	(loc_os02g32740.1 : 351.0) no description available & (at5g61210 : 250.0) membrane localized t-SNARE SNAP25 homologue, probably involved in cytokinesis and cell plate formation; soluble N-ethylmaleimide-sensitive factor adaptor protein 33 (SNAP33); FUNCTIONS IN: protein binding, SNAP receptor activity; INVOLVED IN: vesicle-mediated transport, response to other organism, cellular membrane fusion, …	2.09327	FALSE	membrane localized t-SNARE SNAP25 homologue, probably involved in cytokinesis and cell plate formation
29.3.2	protein.targeting.mitochondria	m.18002	(loc_os12g33020.1 : 213.0) no description available & (at4g26670 : 135.0) Mitochondrial import inner membrane translocase subunit Tim17/Tim22/Tim23 family protein; FUNCTIONS IN: protein transporter activity, P-P-bond-hydrolysis-driven protein transmembrane transporter activity; INVOLVED IN: protein transport; LOCATED IN: chloroplast, mitochondrial inner membrane presequence translocase complex, c…	2.1296	TRUE	Mitochondrial import inner membrane translocase subunit Tim17/Tim22/Tim23 family protein
29.3.3	protein.targeting.chloroplast	m.63705	(loc_os09g28000.1 : 166.0) no description available & (at3g24590 : 147.0) Encodes a signal peptidase Plsp1 (plastidic type I signal peptidase 1). Required for thylakoid development. Functions in the maturation of the 75-kD component of the translocon at the outer envelope membrane of chloroplasts and oxygen evolving complex subunit 33 (OE33).; plastidic type i signal peptidase 1 (PLSP1); FUNCTION…	2.16498	TRUE	Encodes a signal peptidase Plsp1 (plastidic type I signal peptidase 1). Required for thylakoid development. Functions in the maturation of the 75-kD component of the translocon at the outer envelope membrane of chloroplasts and oxygen evolving complex subunit 33 (OE33).
29.3.2	protein.targeting.mitochondria	m.19379	(loc_os02g32530.1 : 198.0) no description available & (at5g24650 : 140.0) Mitochondrial import inner membrane translocase subunit Tim17/Tim22/Tim23 family protein; FUNCTIONS IN: protein transporter activity, P-P-bond-hydrolysis-driven protein transmembrane transporter activity; INVOLVED IN: protein transport; LOCATED IN: chloroplast, plasma membrane, vacuole, mitochondrial inner membrane preseque…	2.17526	TRUE	Mitochondrial import inner membrane translocase subunit Tim17/Tim22/Tim23 family protein
29.3.3	protein.targeting.chloroplast	m.63665	(loc_os09g28000.1 : 111.0) no description available & (at2g30440 : 94.0) Encodes a thylakoidal processing peptidase that removes signal sequences from proteins synthesized in the cytoplasm and transported into the thylakoid lumen.; thylakoid processing peptide (TPP); CONTAINS InterPro DOMAIN/s: Peptidase S24/S26A/S26B/S26C, beta-ribbon domain (InterPro:IPR011056), Peptidase S24/S26A/S26B/S26C (In…	2.34973	TRUE	Encodes a thylakoidal processing peptidase that removes signal sequences from proteins synthesized in the cytoplasm and transported into the thylakoid lumen.
29.3.3	protein.targeting.chloroplast	m.85151	(loc_os02g16709.1 : 409.0) no description available & (at3g24590 : 311.0) Encodes a signal peptidase Plsp1 (plastidic type I signal peptidase 1). Required for thylakoid development. Functions in the maturation of the 75-kD component of the translocon at the outer envelope membrane of chloroplasts and oxygen evolving complex subunit 33 (OE33).; plastidic type i signal peptidase 1 (PLSP1); FUNCTION…	2.40211	TRUE	Encodes a signal peptidase Plsp1 (plastidic type I signal peptidase 1). Required for thylakoid development. Functions in the maturation of the 75-kD component of the translocon at the outer envelope membrane of chloroplasts and oxygen evolving complex subunit 33 (OE33).
29.3.4.1	protein.targeting.secretory pathway.ER	m.163404	(loc_os06g49460.1 : 234.0) no description available & (at4g39220 : 196.0) Key player of retrieval of ER membrane proteins; ATRER1A; CONTAINS InterPro DOMAIN/s: Retrieval of early ER protein Rer1 (InterPro:IPR004932); BEST Arabidopsis thaliana protein match is: endoplasmatic reticulum retrieval protein 1B (TAIR:AT2G21600.1); Has 516 Blast hits to 513 proteins in 212 species: Archae - 0; Bacteria -…	2.68287	TRUE	Key player of retrieval of ER membrane proteins
29.3.4.99	protein.targeting.secretory pathway.unspecified	m.188780	(loc_os05g41060.2 : 224.0) no description available & (p51823|arf2_orysa : 222.0) ADP-ribosylation factor 2 - Oryza sativa (Rice) & (at5g14670 : 221.0) A member of ARF GTPase family. Arabidopsis has 21 members of this family, known to be essential for vesicle coating and uncoating and functions in GTP-binding. Gene encoding ADP-ribosylation factor and similar to ADP-ribosylation factor DcARF1 (GI…	2.84576	TRUE	ADP-ribosylation factor 2
29.3.4.3	protein.targeting.secretory pathway.vacuole	m.46699	(loc_os01g57260.1 : 351.0) no description available & (at4g21560 : 247.0) vacuolar protein sorting-associated protein 28 homolog 1 (VPS28-1); CONTAINS InterPro DOMAIN/s: Vacuolar protein sorting-associated, VPS28, N-terminal (InterPro:IPR017898), Vacuolar protein sorting-associated, VPS28, C-terminal (InterPro:IPR017899), Vacuolar protein sorting-associated, VPS28 (InterPro:IPR007143); BEST Arabi…	2.88549	TRUE	vacuolar protein sorting-associated protein 28 homolog 1 (VPS28-1)
29.3.2	protein.targeting.mitochondria	m.73881	(loc_os03g02390.1 : 120.0) no description available & (at3g04800 : 80.1) translocase inner membrane subunit 23-3 (TIM23-3); FUNCTIONS IN: protein transporter activity, P-P-bond-hydrolysis-driven protein transmembrane transporter activity; INVOLVED IN: protein transport; LOCATED IN: mitochondrial inner membrane, mitochondrial inner membrane presequence translocase complex; EXPRESSED IN: cotyledon,…	2.92634	TRUE	translocase inner membrane subunit 23-3 (TIM23-3)
29.3.1	protein.targeting.nucleus	m.143158	(q9xj54|ntf2_orysa : 189.0) Nuclear transport factor 2 (NTF-2) - Oryza sativa (Rice) & (loc_os08g42000.1 : 189.0) no description available & (at1g27970 : 181.0) Encodes an ortholog of yeast NTF2, a nuclear envelop transport protein that functions as the nuclear import receptor for RanGDP, an essential player in nucleocytoplasmic transport.; nuclear transport factor 2B (NTF2B); FUNCTIONS IN: prote…	3.25439	TRUE	Nuclear transport factor 2 (NTF-2)
29.3.1	protein.targeting.nucleus	m.143154	(q9xj54|ntf2_orysa : 210.0) Nuclear transport factor 2 (NTF-2) - Oryza sativa (Rice) & (loc_os08g42000.1 : 210.0) no description available & (at1g27970 : 175.0) Encodes an ortholog of yeast NTF2, a nuclear envelop transport protein that functions as the nuclear import receptor for RanGDP, an essential player in nucleocytoplasmic transport.; nuclear transport factor 2B (NTF2B); FUNCTIONS IN: prote…	3.37708	TRUE	Nuclear transport factor 2 (NTF-2)
29.3.99	protein.targeting.unknown	m.48347	(loc_os12g25210.1 : 132.0) no description available & (at4g40042 : 110.0) Microsomal signal peptidase 12 kDa subunit (SPC12); FUNCTIONS IN: peptidase activity; INVOLVED IN: signal peptide processing; LOCATED IN: endomembrane system, integral to membrane, signal peptidase complex; CONTAINS InterPro DOMAIN/s: Microsomal signal peptidase 12kDa subunit (InterPro:IPR009542); BEST Arabidopsis thaliana …	3.54172	TRUE	Microsomal signal peptidase 12 kDa subunit (SPC12)
29.3.4.99	protein.targeting.secretory pathway.unspecified	m.266034	(loc_os09g17840.1 : 86.7) no description available & (at2g34250 : 80.5) SecY protein transport family protein; FUNCTIONS IN: P-P-bond-hydrolysis-driven protein transmembrane transporter activity; INVOLVED IN: response to salt stress, protein secretion; LOCATED IN: membrane; EXPRESSED IN: 23 plant structures; EXPRESSED DURING: 15 growth stages; CONTAINS InterPro DOMAIN/s: SecY protein (InterPro:IP…	6.27981	FALSE	SecY protein transport family protein
29.3.4.99	protein.targeting.secretory pathway.unspecified	m.273959	(loc_os12g01260.1 : 92.8) no description available & (at5g60460 : 80.5) Preprotein translocase Sec, Sec61-beta subunit protein; FUNCTIONS IN: protein transporter activity; INVOLVED IN: protein transport; LOCATED IN: plasma membrane; EXPRESSED IN: 22 plant structures; EXPRESSED DURING: 13 growth stages; CONTAINS InterPro DOMAIN/s: Preprotein translocase Sec, Sec61-beta subunit, eukarya (InterPro:I…	8.60994	TRUE	Preprotein translocase Sec, Sec61-beta subunit protein
Transport
ABC/MDR
34.16	transport.ABC transporters and multidrug resistance systems	m.36256	(loc_os02g32690.2 : 235.0) no description available & (q5w274|pdr3_tobac : 192.0) Pleiotropic drug resistance protein 3 (NtPDR3) - Nicotiana tabacum (Common tobacco) & (at3g53480 : 182.0) Negative regulator of auxin polar transport inhibitors. ABCG37 regulates auxin distribution and homeostasis in roots by excluding IBA from the root apex, but does not act directly in basipetal transport. ABCG37 …	-14.8094	TRUE	Pleiotropic drug resistance protein 3 (NtPDR3)
34.16	transport.ABC transporters and multidrug resistance systems	m.207562	(loc_os05g47490.2 : 817.0) no description available & (at1g02520 : 603.0) P-glycoprotein 11 (PGP11); FUNCTIONS IN: ATPase activity, coupled to transmembrane movement of substances; INVOLVED IN: transport, transmembrane transport; LOCATED IN: plasma membrane; EXPRESSED IN: callus; CONTAINS InterPro DOMAIN/s: ATPase, AAA+ type, core (InterPro:IPR003593), ABC transporter-like (InterPro:IPR003439), A…	-10.5099	TRUE	P-glycoprotein 11 (PGP11)
34.16	transport.ABC transporters and multidrug resistance systems	m.156571	(q5w274|pdr3_tobac : 166.0) Pleiotropic drug resistance protein 3 (NtPDR3) - Nicotiana tabacum (Common tobacco) & (at3g53480 : 151.0) Negative regulator of auxin polar transport inhibitors. ABCG37 regulates auxin distribution and homeostasis in roots by excluding IBA from the root apex, but does not act directly in basipetal transport. ABCG37 and ABCG36 act redundantly at outermost root plasma me…	-10.0321	TRUE	Pleiotropic drug resistance protein 3 (NtPDR3)
34.16	transport.ABC transporters and multidrug resistance systems	m.76617	(q8gu90|pdr3_orysa : 1376.0) Pleiotropic drug resistance protein 3 - Oryza sativa (Rice) & (loc_os01g42380.1 : 1376.0) no description available & (at1g15520 : 1294.0) ABC transporter family involved in ABA transport and resistance to lead. Localizes to plasma membrane. Upregulated by lead. Expressed in leaves, flowers, stomata and roots.; pleiotropic drug resistance 12 (PDR12); CONTAINS InterPro …	-9.40845	TRUE	Pleiotropic drug resistance protein 3
34.16	transport.ABC transporters and multidrug resistance systems	m.26253	(loc_os08g05690.1 : 221.0) no description available & (at3g28345 : 147.0) ABC transporter family protein; FUNCTIONS IN: ATPase activity, coupled to transmembrane movement of substances; INVOLVED IN: transport, transmembrane transport; LOCATED IN: plasma membrane; EXPRESSED IN: shoot apex, inflorescence meristem, cotyledon, hypocotyl, flower; EXPRESSED DURING: petal differentiation and expansion s…	-9.0767	TRUE	ABC transporter family protein
34.16	transport.ABC transporters and multidrug resistance systems	m.24921	(loc_os06g06440.1 : 170.0) no description available & (at3g59140 : 113.0) member of MRP subfamily; multidrug resistance-associated protein 14 (MRP14); FUNCTIONS IN: ATPase activity, coupled to transmembrane movement of substances; INVOLVED IN: transport, transmembrane transport; LOCATED IN: plasma membrane; EXPRESSED IN: 17 plant structures; EXPRESSED DURING: 9 growth stages; CONTAINS InterPro DO…	-8.30041	TRUE	member of MRP subfamily
34.16	transport.ABC transporters and multidrug resistance systems	m.26252	(loc_os08g05690.1 : 1006.0) no description available & (at1g28010 : 445.0) P-glycoprotein 14 (PGP14); FUNCTIONS IN: ATPase activity, coupled to transmembrane movement of substances; INVOLVED IN: transport, transmembrane transport; LOCATED IN: integral to membrane; EXPRESSED IN: 9 plant structures; EXPRESSED DURING: LP.04 four leaves visible, LP.02 two leaves visible, LP.12 twelve leaves visible; …	-8.00183	TRUE	P-glycoprotein 14 (PGP14)
34.16	transport.ABC transporters and multidrug resistance systems	m.98216	(loc_os05g47490.2 : 152.0) no description available & (at1g02520 : 114.0) P-glycoprotein 11 (PGP11); FUNCTIONS IN: ATPase activity, coupled to transmembrane movement of substances; INVOLVED IN: transport, transmembrane transport; LOCATED IN: plasma membrane; EXPRESSED IN: callus; CONTAINS InterPro DOMAIN/s: ATPase, AAA+ type, core (InterPro:IPR003593), ABC transporter-like (InterPro:IPR003439), A…	-7.16582	TRUE	P-glycoprotein 11 (PGP11)
34.16	transport.ABC transporters and multidrug resistance systems	m.79825	(q5w274|pdr3_tobac : 1459.0) Pleiotropic drug resistance protein 3 (NtPDR3) - Nicotiana tabacum (Common tobacco) & (loc_os02g32690.1 : 1404.0) no description available & (at3g53480 : 1385.0) Negative regulator of auxin polar transport inhibitors. ABCG37 regulates auxin distribution and homeostasis in roots by excluding IBA from the root apex, but does not act directly in basipetal transport. ABCG…	-6.40146	TRUE	Pleiotropic drug resistance protein 3 (NtPDR3)
34.16	transport.ABC transporters and multidrug resistance systems	m.225060	(loc_os06g08560.1 : 842.0) no description available & (at2g07680 : 578.0) member of MRP subfamily; multidrug resistance-associated protein 11 (MRP11); FUNCTIONS IN: ATPase activity, coupled to transmembrane movement of substances; INVOLVED IN: transport, transmembrane transport; LOCATED IN: plasma membrane; EXPRESSED IN: 24 plant structures; EXPRESSED DURING: 12 growth stages; CONTAINS InterPro D…	-6.31274	TRUE	member of MRP subfamily
34.16	transport.ABC transporters and multidrug resistance systems	m.51540	(loc_os11g37700.1 : 214.0) no description available & (q8gu86|pdr5_orysa : 199.0) Pleiotropic drug resistance protein 5 - Oryza sativa (Rice) & (at2g36380 : 172.0) pleiotropic drug resistance 6 (PDR6); FUNCTIONS IN: ATPase activity, coupled to transmembrane movement of substances; LOCATED IN: plasma membrane; EXPRESSED IN: 24 plant structures; EXPRESSED DURING: 13 growth stages; CONTAINS InterPro…	-6.21038	TRUE	Pleiotropic drug resistance protein 5
34.16	transport.ABC transporters and multidrug resistance systems	m.102043	(q8gu90|pdr3_orysa : 250.0) Pleiotropic drug resistance protein 3 - Oryza sativa (Rice) & (loc_os01g42380.1 : 250.0) no description available & (at1g15520 : 148.0) ABC transporter family involved in ABA transport and resistance to lead. Localizes to plasma membrane. Upregulated by lead. Expressed in leaves, flowers, stomata and roots.; pleiotropic drug resistance 12 (PDR12); CONTAINS InterPro DOM…	-5.73265	FALSE	Pleiotropic drug resistance protein 3
34.16	transport.ABC transporters and multidrug resistance systems	m.23528	(loc_os07g18874.1 : 513.0) no description available & (at1g17840 : 311.0) Encodes a plasma membrane-localized ATP-binding cassette transporter, that is required for cutin transport to the extracellular matrix.; white-brown complex homolog protein 11 (WBC11); FUNCTIONS IN: ATPase activity, coupled to transmembrane movement of substances, fatty acid transporter activity; INVOLVED IN: cutin transpor…	-5.73265	FALSE	Encodes a plasma membrane-localized ATP-binding cassette transporter, that is required for cutin transport to the extracellular matrix.
34.16	transport.ABC transporters and multidrug resistance systems	m.256049	(loc_os01g50160.1 : 1306.0) no description available & (at2g47000 : 1058.0) Multidrug resistance P-glycoprotein (MDR/PGP) subfamily of ABC transporters. Functions in the basipetal redirection of auxin from the root tip. Exhibits apolar plasma membrane localization in the root cap and polar localization in tissues above.; ATP binding cassette subfamily B4 (ABCB4); FUNCTIONS IN: xenobiotic-transpor…	-5.70751	TRUE	Multidrug resistance P-glycoprotein (MDR/PGP) subfamily of ABC transporters. Functions in the basipetal redirection of auxin from the root tip. Exhibits apolar plasma membrane localization in the root cap and polar localization in tissues above.
34.16	transport.ABC transporters and multidrug resistance systems	m.308626	(loc_os08g05710.1 : 290.0) no description available & (at1g28010 : 95.1) P-glycoprotein 14 (PGP14); FUNCTIONS IN: ATPase activity, coupled to transmembrane movement of substances; INVOLVED IN: transport, transmembrane transport; LOCATED IN: integral to membrane; EXPRESSED IN: 9 plant structures; EXPRESSED DURING: LP.04 four leaves visible, LP.02 two leaves visible, LP.12 twelve leaves visible; CO…	-5.49379	TRUE	P-glycoprotein 14 (PGP14)
34.16	transport.ABC transporters and multidrug resistance systems	m.297795	(loc_os01g07870.1 : 203.0) no description available & (at3g13080 : 169.0) encodes an ATP-dependent MRP-like ABC transporter able to transport glutathione-conjugates as well as chlorophyll catabolites. The expression of this gene is upregulated by herbicide safeners such as benoxacor and fenclorim.; multidrug resistance-associated protein 3 (MRP3); FUNCTIONS IN: chlorophyll catabolite transmembran…	-5.20185	TRUE	encodes an ATP-dependent MRP-like ABC transporter able to transport glutathione-conjugates as well as chlorophyll catabolites. The expression of this gene is upregulated by herbicide safeners such as benoxacor and fenclorim.
34.16	transport.ABC transporters and multidrug resistance systems	m.256074	(loc_os01g50080.1 : 943.0) no description available & (at1g02520 : 640.0) P-glycoprotein 11 (PGP11); FUNCTIONS IN: ATPase activity, coupled to transmembrane movement of substances; INVOLVED IN: transport, transmembrane transport; LOCATED IN: plasma membrane; EXPRESSED IN: callus; CONTAINS InterPro DOMAIN/s: ATPase, AAA+ type, core (InterPro:IPR003593), ABC transporter-like (InterPro:IPR003439), A…	-4.99322	TRUE	P-glycoprotein 11 (PGP11)
34.16	transport.ABC transporters and multidrug resistance systems	m.301531	(loc_os06g03770.1 : 229.0) no description available & (at5g58270 : 197.0) Encodes a mitochondrial half-molecule ABC transporter, a member of ATM subfamily. Mutants are dwarfed, chlorotic plants with altered leaf morphology. ATM3 transcription is induced by Cd(II) or Pb(II). Involved in heavy metal resistance. Arabidopsis thaliana has three ATM genes, namely ATM1, ATM2 and ATM3. Only ATM3 has an i…	-4.98741	TRUE	Encodes a mitochondrial half-molecule ABC transporter, a member of ATM subfamily. Mutants are dwarfed, chlorotic plants with altered leaf morphology. ATM3 transcription is induced by Cd(II) or Pb(II). Involved in heavy metal resistance. Arabidopsis thaliana has three ATM genes, namely ATM1, ATM2 and ATM3. Only ATM3 has an important function for plant growth. Role in Moco biosynthesis.
34.16	transport.ABC transporters and multidrug resistance systems	m.86366	(q7fmw4|pdr15_orysa : 1429.0) Pleiotropic drug resistance protein 15 - Oryza sativa (Rice) & (loc_os01g52560.1 : 1429.0) no description available & (at3g16340 : 1116.0) pleiotropic drug resistance 1 (PDR1); CONTAINS InterPro DOMAIN/s: ATPase, AAA+ type, core (InterPro:IPR003593), ABC transporter-like (InterPro:IPR003439), Plant PDR ABC transporter associated (InterPro:IPR013581), Pleiotropic drug…	-4.97836	TRUE	Pleiotropic drug resistance protein 15
34.16	transport.ABC transporters and multidrug resistance systems	m.102041	(q8gu90|pdr3_orysa : 1170.0) Pleiotropic drug resistance protein 3 - Oryza sativa (Rice) & (loc_os01g42380.1 : 1170.0) no description available & (at1g15520 : 931.0) ABC transporter family involved in ABA transport and resistance to lead. Localizes to plasma membrane. Upregulated by lead. Expressed in leaves, flowers, stomata and roots.; pleiotropic drug resistance 12 (PDR12); CONTAINS InterPro D…	-4.96095	TRUE	Pleiotropic drug resistance protein 3
34.16	transport.ABC transporters and multidrug resistance systems	m.224890	(loc_os06g08560.1 : 1022.0) no description available & (at2g07680 : 777.0) member of MRP subfamily; multidrug resistance-associated protein 11 (MRP11); FUNCTIONS IN: ATPase activity, coupled to transmembrane movement of substances; INVOLVED IN: transport, transmembrane transport; LOCATED IN: plasma membrane; EXPRESSED IN: 24 plant structures; EXPRESSED DURING: 12 growth stages; CONTAINS InterPro …	-4.94889	TRUE	member of MRP subfamily
34.16	transport.ABC transporters and multidrug resistance systems	m.12987	(q8gu88|pdr7_orysa : 178.0) Putative pleiotropic drug resistance protein 7 - Oryza sativa (Rice) & (loc_os02g11760.1 : 178.0) no description available & (at1g15520 : 156.0) ABC transporter family involved in ABA transport and resistance to lead. Localizes to plasma membrane. Upregulated by lead. Expressed in leaves, flowers, stomata and roots.; pleiotropic drug resistance 12 (PDR12); CONTAINS Int…	-4.77721	FALSE	Putative pleiotropic drug resistance protein 7
34.16	transport.ABC transporters and multidrug resistance systems	m.207555	(loc_os05g47490.2 : 523.0) no description available & (at1g02520 : 394.0) P-glycoprotein 11 (PGP11); FUNCTIONS IN: ATPase activity, coupled to transmembrane movement of substances; INVOLVED IN: transport, transmembrane transport; LOCATED IN: plasma membrane; EXPRESSED IN: callus; CONTAINS InterPro DOMAIN/s: ATPase, AAA+ type, core (InterPro:IPR003593), ABC transporter-like (InterPro:IPR003439), A…	-4.61797	TRUE	P-glycoprotein 11 (PGP11)
34.16	transport.ABC transporters and multidrug resistance systems	m.148391	(loc_os11g34750.1 : 484.0) no description available & (at1g65950 : 431.0) Protein kinase superfamily protein; CONTAINS InterPro DOMAIN/s: ABC-1 (InterPro:IPR004147), Protein kinase-like domain (InterPro:IPR011009); BEST Arabidopsis thaliana protein match is: ABC2 homolog 9 (TAIR:AT2G40090.1); Has 9535 Blast hits to 9504 proteins in 1790 species: Archae - 124; Bacteria - 4369; Metazoa - 419; Fungi…	-4.6166	TRUE	Protein kinase superfamily protein
34.16	transport.ABC transporters and multidrug resistance systems	m.224880	(loc_os06g08560.1 : 1956.0) no description available & (at2g07680 : 1410.0) member of MRP subfamily; multidrug resistance-associated protein 11 (MRP11); FUNCTIONS IN: ATPase activity, coupled to transmembrane movement of substances; INVOLVED IN: transport, transmembrane transport; LOCATED IN: plasma membrane; EXPRESSED IN: 24 plant structures; EXPRESSED DURING: 12 growth stages; CONTAINS InterPro…	-4.53835	TRUE	member of MRP subfamily
34.16	transport.ABC transporters and multidrug resistance systems	m.321788	(loc_os08g05710.1 : 325.0) no description available & (at1g28010 : 216.0) P-glycoprotein 14 (PGP14); FUNCTIONS IN: ATPase activity, coupled to transmembrane movement of substances; INVOLVED IN: transport, transmembrane transport; LOCATED IN: integral to membrane; EXPRESSED IN: 9 plant structures; EXPRESSED DURING: LP.04 four leaves visible, LP.02 two leaves visible, LP.12 twelve leaves visible; C…	-4.53835	TRUE	P-glycoprotein 14 (PGP14)
34.16	transport.ABC transporters and multidrug resistance systems	m.43696	(loc_os11g04060.1 : 350.0) no description available & (at5g13750 : 272.0) zinc induced facilitator-like 1 (ZIFL1); FUNCTIONS IN: tetracycline:hydrogen antiporter activity; INVOLVED IN: response to karrikin; LOCATED IN: integral to membrane; EXPRESSED IN: 24 plant structures; EXPRESSED DURING: 15 growth stages; CONTAINS InterPro DOMAIN/s: Major facilitator superfamily (InterPro:IPR020846), Tetracy…	-4.39503	TRUE	zinc induced facilitator-like 1 (ZIFL1)
34.16	transport.ABC transporters and multidrug resistance systems	m.9314	(q8gu87|pdr6_orysa : 2276.0) Pleiotropic drug resistance protein 6 - Oryza sativa (Rice) & (at2g26910 : 1813.0) pleiotropic drug resistance 4 (PDR4); FUNCTIONS IN: ATPase activity, coupled to transmembrane movement of substances; INVOLVED IN: drug transmembrane transport; LOCATED IN: membrane; EXPRESSED IN: 23 plant structures; EXPRESSED DURING: 13 growth stages; CONTAINS InterPro DOMAIN/s: ATPas…	-4.18611	TRUE	Pleiotropic drug resistance protein 6
34.16	transport.ABC transporters and multidrug resistance systems	m.209548	(loc_os09g16380.1 : 1332.0) no description available & (q8gu92|pdr2_orysa : 1264.0) Probable pleiotropic drug resistance protein 2 - Oryza sativa (Rice) & (at1g15520 : 1133.0) ABC transporter family involved in ABA transport and resistance to lead. Localizes to plasma membrane. Upregulated by lead. Expressed in leaves, flowers, stomata and roots.; pleiotropic drug resistance 12 (PDR12); CONTAINS …	-4.18342	TRUE	Probable pleiotropic drug resistance protein 2
34.16	transport.ABC transporters and multidrug resistance systems	m.17494	(loc_os10g30610.2 : 1116.0) no description available & (at5g60740 : 760.0) ABC transporter family protein; FUNCTIONS IN: ATPase activity, coupled to transmembrane movement of substances; LOCATED IN: endomembrane system; EXPRESSED IN: 10 plant structures; EXPRESSED DURING: L mature pollen stage, M germinated pollen stage, 4 anthesis, C globular stage, petal differentiation and expansion stage; CON…	-4.11943	TRUE	ABC transporter family protein
34.16	transport.ABC transporters and multidrug resistance systems	m.89883	(loc_os01g74470.1 : 1555.0) no description available & (at3g55320 : 1272.0) P-glycoprotein 20 (PGP20); FUNCTIONS IN: ATPase activity, coupled to transmembrane movement of substances; INVOLVED IN: transport, transmembrane transport; LOCATED IN: nucleus, plasma membrane; EXPRESSED IN: 24 plant structures; EXPRESSED DURING: 13 growth stages; CONTAINS InterPro DOMAIN/s: ATPase, AAA+ type, core (Inter…	-4.076	TRUE	P-glycoprotein 20 (PGP20)
34.16	transport.ABC transporters and multidrug resistance systems	m.162427	(loc_os01g34970.1 : 975.0) no description available & (at2g47000 : 715.0) Multidrug resistance P-glycoprotein (MDR/PGP) subfamily of ABC transporters. Functions in the basipetal redirection of auxin from the root tip. Exhibits apolar plasma membrane localization in the root cap and polar localization in tissues above.; ATP binding cassette subfamily B4 (ABCB4); FUNCTIONS IN: xenobiotic-transporti…	-4.01286	TRUE	Multidrug resistance P-glycoprotein (MDR/PGP) subfamily of ABC transporters. Functions in the basipetal redirection of auxin from the root tip. Exhibits apolar plasma membrane localization in the root cap and polar localization in tissues above.
34.16	transport.ABC transporters and multidrug resistance systems	m.23527	(loc_os07g18874.1 : 550.0) no description available & (at1g17840 : 347.0) Encodes a plasma membrane-localized ATP-binding cassette transporter, that is required for cutin transport to the extracellular matrix.; white-brown complex homolog protein 11 (WBC11); FUNCTIONS IN: ATPase activity, coupled to transmembrane movement of substances, fatty acid transporter activity; INVOLVED IN: cutin transpor…	-3.9412	TRUE	Encodes a plasma membrane-localized ATP-binding cassette transporter, that is required for cutin transport to the extracellular matrix.
34.16	transport.ABC transporters and multidrug resistance systems	m.209570	(loc_os01g73530.1 : 2033.0) no description available & (at4g39850 : 1785.0) Encodes a peroxisomal protein of the ATP binding cassette (ABC) transporter class (PMP subfamily) with significant identity to the human X-linked adrenoleukodystrophy protein (ALDP). The gene product promotes germination and represses embryo dormancy. ABI3, ABA1, FUS3 and LEC1 are epistatic to this gene. Mutants accumulat…	-3.90343	TRUE	Encodes a peroxisomal protein of the ATP binding cassette (ABC) transporter class (PMP subfamily) with significant identity to the human X-linked adrenoleukodystrophy protein (ALDP). The gene product promotes germination and represses embryo dormancy. ABI3, ABA1, FUS3 and LEC1 are epistatic to this gene. Mutants accumulate fatty acyl CoA suggesting a defect in uptake of fatty acyl CoA into the pe…
34.16	transport.ABC transporters and multidrug resistance systems	m.246800	(loc_os06g06440.1 : 212.0) no description available & (at3g59140 : 128.0) member of MRP subfamily; multidrug resistance-associated protein 14 (MRP14); FUNCTIONS IN: ATPase activity, coupled to transmembrane movement of substances; INVOLVED IN: transport, transmembrane transport; LOCATED IN: plasma membrane; EXPRESSED IN: 17 plant structures; EXPRESSED DURING: 9 growth stages; CONTAINS InterPro DO…	-3.82177	TRUE	member of MRP subfamily
34.16	transport.ABC transporters and multidrug resistance systems	m.313645	(q8gu90|pdr3_orysa : 237.0) Pleiotropic drug resistance protein 3 - Oryza sativa (Rice) & (loc_os01g42380.1 : 237.0) no description available & (at1g15520 : 189.0) ABC transporter family involved in ABA transport and resistance to lead. Localizes to plasma membrane. Upregulated by lead. Expressed in leaves, flowers, stomata and roots.; pleiotropic drug resistance 12 (PDR12); CONTAINS InterPro DOM…	-3.82177	FALSE	Pleiotropic drug resistance protein 3
34.16	transport.ABC transporters and multidrug resistance systems	m.98214	(loc_os05g47490.2 : 270.0) no description available & (at1g02520 : 196.0) P-glycoprotein 11 (PGP11); FUNCTIONS IN: ATPase activity, coupled to transmembrane movement of substances; INVOLVED IN: transport, transmembrane transport; LOCATED IN: plasma membrane; EXPRESSED IN: callus; CONTAINS InterPro DOMAIN/s: ATPase, AAA+ type, core (InterPro:IPR003593), ABC transporter-like (InterPro:IPR003439), A…	-3.58291	FALSE	P-glycoprotein 11 (PGP11)
34.16	transport.ABC transporters and multidrug resistance systems	m.84652	(loc_os06g03770.1 : 1162.0) no description available & (at5g58270 : 884.0) Encodes a mitochondrial half-molecule ABC transporter, a member of ATM subfamily. Mutants are dwarfed, chlorotic plants with altered leaf morphology. ATM3 transcription is induced by Cd(II) or Pb(II). Involved in heavy metal resistance. Arabidopsis thaliana has three ATM genes, namely ATM1, ATM2 and ATM3. Only ATM3 has an …	-3.56986	TRUE	Encodes a mitochondrial half-molecule ABC transporter, a member of ATM subfamily. Mutants are dwarfed, chlorotic plants with altered leaf morphology. ATM3 transcription is induced by Cd(II) or Pb(II). Involved in heavy metal resistance. Arabidopsis thaliana has three ATM genes, namely ATM1, ATM2 and ATM3. Only ATM3 has an important function for plant growth. Role in Moco biosynthesis.
34.16	transport.ABC transporters and multidrug resistance systems	m.300174	(loc_os05g01700.1 : 162.0) no description available & (at4g39850 : 146.0) Encodes a peroxisomal protein of the ATP binding cassette (ABC) transporter class (PMP subfamily) with significant identity to the human X-linked adrenoleukodystrophy protein (ALDP). The gene product promotes germination and represses embryo dormancy. ABI3, ABA1, FUS3 and LEC1 are epistatic to this gene. Mutants accumulate …	-3.48944	TRUE	Encodes a peroxisomal protein of the ATP binding cassette (ABC) transporter class (PMP subfamily) with significant identity to the human X-linked adrenoleukodystrophy protein (ALDP). The gene product promotes germination and represses embryo dormancy. ABI3, ABA1, FUS3 and LEC1 are epistatic to this gene. Mutants accumulate fatty acyl CoA suggesting a defect in uptake of fatty acyl CoA into the pe…
34.16	transport.ABC transporters and multidrug resistance systems	m.75439	(loc_os01g73530.1 : 209.0) no description available & (at4g39850 : 146.0) Encodes a peroxisomal protein of the ATP binding cassette (ABC) transporter class (PMP subfamily) with significant identity to the human X-linked adrenoleukodystrophy protein (ALDP). The gene product promotes germination and represses embryo dormancy. ABI3, ABA1, FUS3 and LEC1 are epistatic to this gene. Mutants accumulate …	-3.47144	TRUE	Encodes a peroxisomal protein of the ATP binding cassette (ABC) transporter class (PMP subfamily) with significant identity to the human X-linked adrenoleukodystrophy protein (ALDP). The gene product promotes germination and represses embryo dormancy. ABI3, ABA1, FUS3 and LEC1 are epistatic to this gene. Mutants accumulate fatty acyl CoA suggesting a defect in uptake of fatty acyl CoA into the pe…
34.16	transport.ABC transporters and multidrug resistance systems	m.302350	(loc_os04g33700.1 : 540.0) no description available & (at5g03910 : 518.0) member of ATH subfamily; ABC2 homolog 12 (ATH12); FUNCTIONS IN: ATPase activity, coupled to transmembrane movement of substances, transporter activity; INVOLVED IN: transport, transmembrane transport; LOCATED IN: chloroplast, chloroplast envelope; EXPRESSED IN: 22 plant structures; EXPRESSED DURING: 13 growth stages; CONTAI…	-3.45706	TRUE	member of ATH subfamily
34.16	transport.ABC transporters and multidrug resistance systems	m.160224	(loc_os01g50160.1 : 491.0) no description available & (at4g18050 : 422.0) P-glycoprotein 9 (PGP9); FUNCTIONS IN: ATPase activity, coupled to transmembrane movement of substances; INVOLVED IN: transport, transmembrane transport; LOCATED IN: integral to membrane; EXPRESSED IN: 13 plant structures; EXPRESSED DURING: L mature pollen stage, M germinated pollen stage, 4 anthesis, petal differentiation …	-3.37084	TRUE	P-glycoprotein 9 (PGP9)
34.16	transport.ABC transporters and multidrug resistance systems	m.23280	(loc_os09g23640.1 : 1192.0) no description available & (at3g55130 : 284.0) Encodes a vacuole localized protein of the ABC transporter White-Brown Complex (WBC) family. When overexpressed in planta, confers resistance to kanamycin.; white-brown complex homolog 19 (WBC19); CONTAINS InterPro DOMAIN/s: ATPase, AAA+ type, core (InterPro:IPR003593), ABC transporter-like (InterPro:IPR003439), ABC-2 type…	-3.34405	TRUE	Encodes a vacuole localized protein of the ABC transporter White-Brown Complex (WBC) family. When overexpressed in planta, confers resistance to kanamycin.
34.16	transport.ABC transporters and multidrug resistance systems	m.207569	(loc_os05g47490.2 : 1005.0) no description available & (at1g02520 : 748.0) P-glycoprotein 11 (PGP11); FUNCTIONS IN: ATPase activity, coupled to transmembrane movement of substances; INVOLVED IN: transport, transmembrane transport; LOCATED IN: plasma membrane; EXPRESSED IN: callus; CONTAINS InterPro DOMAIN/s: ATPase, AAA+ type, core (InterPro:IPR003593), ABC transporter-like (InterPro:IPR003439), …	-3.29855	TRUE	P-glycoprotein 11 (PGP11)
34.16	transport.ABC transporters and multidrug resistance systems	m.199222	(loc_os06g38950.1 : 1535.0) no description available & (at3g47780 : 977.0) member of ATH subfamily; ABC2 homolog 6 (ATH6); FUNCTIONS IN: ATPase activity, coupled to transmembrane movement of substances, transporter activity; INVOLVED IN: response to cyclopentenone; LOCATED IN: plasma membrane; EXPRESSED IN: 12 plant structures; EXPRESSED DURING: 8 growth stages; CONTAINS InterPro DOMAIN/s: ATPase…	-3.24201	TRUE	member of ATH subfamily
34.16	transport.ABC transporters and multidrug resistance systems	m.40705	(q8gu88|pdr7_orysa : 146.0) Putative pleiotropic drug resistance protein 7 - Oryza sativa (Rice) & (loc_os02g11760.1 : 146.0) no description available & (at1g15520 : 114.0) ABC transporter family involved in ABA transport and resistance to lead. Localizes to plasma membrane. Upregulated by lead. Expressed in leaves, flowers, stomata and roots.; pleiotropic drug resistance 12 (PDR12); CONTAINS Int…	-3.18481	TRUE	Putative pleiotropic drug resistance protein 7
34.16	transport.ABC transporters and multidrug resistance systems	m.179002	(loc_os01g25386.1 : 338.0) no description available & (at3g62700 : 306.0) member of MRP subfamily; multidrug resistance-associated protein 10 (MRP10); FUNCTIONS IN: ATPase activity, coupled to transmembrane movement of substances; INVOLVED IN: transport, transmembrane transport; LOCATED IN: vacuolar membrane, plasma membrane, vacuole, plant-type vacuole; EXPRESSED IN: 25 plant structures; EXPRESS…	-3.18162	TRUE	member of MRP subfamily
34.16	transport.ABC transporters and multidrug resistance systems	m.23665	(q8gu86|pdr5_orysa : 237.0) Pleiotropic drug resistance protein 5 - Oryza sativa (Rice) & (loc_os11g37700.1 : 203.0) no description available & (at1g66950 : 167.0) pleiotropic drug resistance 11 (PDR11); FUNCTIONS IN: ATPase activity, coupled to transmembrane movement of substances; INVOLVED IN: drug transmembrane transport; LOCATED IN: membrane; EXPRESSED IN: 9 plant structures; EXPRESSED DURING…	-3.10519	FALSE	Pleiotropic drug resistance protein 5
34.16	transport.ABC transporters and multidrug resistance systems	m.241635	(loc_os03g17180.1 : 2286.0) no description available & (at2g39480 : 1863.0) P-glycoprotein 6 (PGP6); FUNCTIONS IN: ATPase activity, coupled to transmembrane movement of substances; INVOLVED IN: transport, transmembrane transport; LOCATED IN: nucleus, plasma membrane; EXPRESSED IN: 25 plant structures; EXPRESSED DURING: 14 growth stages; CONTAINS InterPro DOMAIN/s: ATPase, AAA+ type, core (InterPr…	-3.06095	TRUE	P-glycoprotein 6 (PGP6)
34.16	transport.ABC transporters and multidrug resistance systems	m.162421	(loc_os01g35030.1 : 1542.0) no description available & (at2g47000 : 1258.0) Multidrug resistance P-glycoprotein (MDR/PGP) subfamily of ABC transporters. Functions in the basipetal redirection of auxin from the root tip. Exhibits apolar plasma membrane localization in the root cap and polar localization in tissues above.; ATP binding cassette subfamily B4 (ABCB4); FUNCTIONS IN: xenobiotic-transpor…	-2.96766	TRUE	Multidrug resistance P-glycoprotein (MDR/PGP) subfamily of ABC transporters. Functions in the basipetal redirection of auxin from the root tip. Exhibits apolar plasma membrane localization in the root cap and polar localization in tissues above.
34.16	transport.ABC transporters and multidrug resistance systems	m.257119	(loc_os04g52900.1 : 2672.0) no description available & (at2g34660 : 2140.0) encodes a multidrug resistance-associated protein that is MgATP-energized glutathione S-conjugate pump. The expression of this gene is upregulated by herbicide safeners such as benoxacor and fenclorim.; multidrug resistance-associated protein 2 (MRP2); CONTAINS InterPro DOMAIN/s: ATPase, AAA+ type, core (InterPro:IPR00359…	-2.94661	TRUE	encodes a multidrug resistance-associated protein that is MgATP-energized glutathione S-conjugate pump. The expression of this gene is upregulated by herbicide safeners such as benoxacor and fenclorim.
34.16	transport.ABC transporters and multidrug resistance systems	m.39396	(loc_os04g49890.1 : 273.0) no description available & (at3g60160 : 210.0) member of MRP subfamily; multidrug resistance-associated protein 9 (MRP9); FUNCTIONS IN: ATPase activity, coupled to transmembrane movement of substances; INVOLVED IN: response to nematode; LOCATED IN: integral to membrane; EXPRESSED IN: root; CONTAINS InterPro DOMAIN/s: ATPase, AAA+ type, core (InterPro:IPR003593), ABC tra…	-2.9319	TRUE	member of MRP subfamily
34.16	transport.ABC transporters and multidrug resistance systems	m.299627	(loc_os09g37610.1 : 484.0) no description available & (at4g38380 : 420.0) MATE efflux family protein; FUNCTIONS IN: antiporter activity, drug transmembrane transporter activity; INVOLVED IN: drug transmembrane transport, transmembrane transport; LOCATED IN: chloroplast; EXPRESSED IN: 13 plant structures; EXPRESSED DURING: 7 growth stages; CONTAINS InterPro DOMAIN/s: Multi antimicrobial extrusion …	-2.92581	TRUE	MATE efflux family protein
34.16	transport.ABC transporters and multidrug resistance systems	m.56393	(q8gu90|pdr3_orysa : 867.0) Pleiotropic drug resistance protein 3 - Oryza sativa (Rice) & (loc_os01g42380.1 : 867.0) no description available & (at1g15520 : 757.0) ABC transporter family involved in ABA transport and resistance to lead. Localizes to plasma membrane. Upregulated by lead. Expressed in leaves, flowers, stomata and roots.; pleiotropic drug resistance 12 (PDR12); CONTAINS InterPro DOM…	-2.88804	TRUE	Pleiotropic drug resistance protein 3
34.16	transport.ABC transporters and multidrug resistance systems	m.289960	(loc_os01g50160.1 : 173.0) no description available & (at2g47000 : 101.0) Multidrug resistance P-glycoprotein (MDR/PGP) subfamily of ABC transporters. Functions in the basipetal redirection of auxin from the root tip. Exhibits apolar plasma membrane localization in the root cap and polar localization in tissues above.; ATP binding cassette subfamily B4 (ABCB4); FUNCTIONS IN: xenobiotic-transporti…	-2.86633	FALSE	Multidrug resistance P-glycoprotein (MDR/PGP) subfamily of ABC transporters. Functions in the basipetal redirection of auxin from the root tip. Exhibits apolar plasma membrane localization in the root cap and polar localization in tissues above.
34.16	transport.ABC transporters and multidrug resistance systems	m.218939	(loc_os06g06440.1 : 490.0) no description available & (at3g59140 : 186.0) member of MRP subfamily; multidrug resistance-associated protein 14 (MRP14); FUNCTIONS IN: ATPase activity, coupled to transmembrane movement of substances; INVOLVED IN: transport, transmembrane transport; LOCATED IN: plasma membrane; EXPRESSED IN: 17 plant structures; EXPRESSED DURING: 9 growth stages; CONTAINS InterPro DO…	-2.83027	TRUE	member of MRP subfamily
34.16	transport.ABC transporters and multidrug resistance systems	m.209562	(loc_os11g37700.1 : 213.0) no description available & (q8gu86|pdr5_orysa : 208.0) Pleiotropic drug resistance protein 5 - Oryza sativa (Rice) & (at1g15520 : 179.0) ABC transporter family involved in ABA transport and resistance to lead. Localizes to plasma membrane. Upregulated by lead. Expressed in leaves, flowers, stomata and roots.; pleiotropic drug resistance 12 (PDR12); CONTAINS InterPro DOM…	-2.82083	TRUE	Pleiotropic drug resistance protein 5
34.16	transport.ABC transporters and multidrug resistance systems	m.218935	(loc_os06g06440.1 : 484.0) no description available & (at3g59140 : 197.0) member of MRP subfamily; multidrug resistance-associated protein 14 (MRP14); FUNCTIONS IN: ATPase activity, coupled to transmembrane movement of substances; INVOLVED IN: transport, transmembrane transport; LOCATED IN: plasma membrane; EXPRESSED IN: 17 plant structures; EXPRESSED DURING: 9 growth stages; CONTAINS InterPro DO…	-2.80043	TRUE	member of MRP subfamily
34.16	transport.ABC transporters and multidrug resistance systems	m.137756	(loc_os02g18670.1 : 1343.0) no description available & (at3g13080 : 1152.0) encodes an ATP-dependent MRP-like ABC transporter able to transport glutathione-conjugates as well as chlorophyll catabolites. The expression of this gene is upregulated by herbicide safeners such as benoxacor and fenclorim.; multidrug resistance-associated protein 3 (MRP3); FUNCTIONS IN: chlorophyll catabolite transmembr…	-2.79808	TRUE	encodes an ATP-dependent MRP-like ABC transporter able to transport glutathione-conjugates as well as chlorophyll catabolites. The expression of this gene is upregulated by herbicide safeners such as benoxacor and fenclorim.
34.16	transport.ABC transporters and multidrug resistance systems	m.257338	(loc_os03g64200.1 : 902.0) no description available & (at2g28070 : 787.0) ABC-2 type transporter family protein; FUNCTIONS IN: ATPase activity, coupled to transmembrane movement of substances; LOCATED IN: plasma membrane; EXPRESSED IN: 23 plant structures; EXPRESSED DURING: 13 growth stages; CONTAINS InterPro DOMAIN/s: ATPase, AAA+ type, core (InterPro:IPR003593), ABC transporter-like (InterPro:I…	-2.77257	TRUE	ABC-2 type transporter family protein
34.16	transport.ABC transporters and multidrug resistance systems	m.15308	(loc_os11g29850.2 : 360.0) no description available & (at5g14100 : 288.0) member of NAP subfamily; non-intrinsic ABC protein 14 (NAP14); FUNCTIONS IN: transporter activity; LOCATED IN: chloroplast, membrane; EXPRESSED IN: 22 plant structures; EXPRESSED DURING: 13 growth stages; CONTAINS InterPro DOMAIN/s: ATPase, AAA+ type, core (InterPro:IPR003593), ABC transporter-like (InterPro:IPR003439); BES…	-2.74461	TRUE	member of NAP subfamily
34.16	transport.ABC transporters and multidrug resistance systems	m.209564	(loc_os09g16380.1 : 786.0) no description available & (q8gu90|pdr3_orysa : 724.0) Pleiotropic drug resistance protein 3 - Oryza sativa (Rice) & (at1g15520 : 685.0) ABC transporter family involved in ABA transport and resistance to lead. Localizes to plasma membrane. Upregulated by lead. Expressed in leaves, flowers, stomata and roots.; pleiotropic drug resistance 12 (PDR12); CONTAINS InterPro DOM…	-2.73717	TRUE	Pleiotropic drug resistance protein 3
34.16	transport.ABC transporters and multidrug resistance systems	m.256044	(loc_os01g50160.1 : 1383.0) no description available & (at2g47000 : 1123.0) Multidrug resistance P-glycoprotein (MDR/PGP) subfamily of ABC transporters. Functions in the basipetal redirection of auxin from the root tip. Exhibits apolar plasma membrane localization in the root cap and polar localization in tissues above.; ATP binding cassette subfamily B4 (ABCB4); FUNCTIONS IN: xenobiotic-transpor…	-2.7243	TRUE	Multidrug resistance P-glycoprotein (MDR/PGP) subfamily of ABC transporters. Functions in the basipetal redirection of auxin from the root tip. Exhibits apolar plasma membrane localization in the root cap and polar localization in tissues above.
34.16	transport.ABC transporters and multidrug resistance systems	m.16271	(q5z9s8|pdr12_orysa : 864.0) Pleiotropic drug resistance protein 12 - Oryza sativa (Rice) & (loc_os06g36090.2 : 864.0) no description available & (at3g16340 : 684.0) pleiotropic drug resistance 1 (PDR1); CONTAINS InterPro DOMAIN/s: ATPase, AAA+ type, core (InterPro:IPR003593), ABC transporter-like (InterPro:IPR003439), Plant PDR ABC transporter associated (InterPro:IPR013581), Pleiotropic drug re…	-2.63602	TRUE	Pleiotropic drug resistance protein 12
34.16	transport.ABC transporters and multidrug resistance systems	m.319173	(loc_os08g30780.1 : 448.0) no description available & (at3g47790 : 300.0) member of ATH subfamily; ABC2 homolog 7 (ATH7); FUNCTIONS IN: ATPase activity, coupled to transmembrane movement of substances, transporter activity; INVOLVED IN: N-terminal protein myristoylation; CONTAINS InterPro DOMAIN/s: ATPase, AAA+ type, core (InterPro:IPR003593), ABC transporter-like (InterPro:IPR003439), ABC transp…	-2.62747	FALSE	member of ATH subfamily
34.16	transport.ABC transporters and multidrug resistance systems	m.322051	(loc_os11g22350.1 : 248.0) no description available & (at5g60740 : 194.0) ABC transporter family protein; FUNCTIONS IN: ATPase activity, coupled to transmembrane movement of substances; LOCATED IN: endomembrane system; EXPRESSED IN: 10 plant structures; EXPRESSED DURING: L mature pollen stage, M germinated pollen stage, 4 anthesis, C globular stage, petal differentiation and expansion stage; CONT…	-2.62747	FALSE	ABC transporter family protein
34.16	transport.ABC transporters and multidrug resistance systems	m.289947	(loc_os01g50160.1 : 1045.0) no description available & (at1g02520 : 771.0) P-glycoprotein 11 (PGP11); FUNCTIONS IN: ATPase activity, coupled to transmembrane movement of substances; INVOLVED IN: transport, transmembrane transport; LOCATED IN: plasma membrane; EXPRESSED IN: callus; CONTAINS InterPro DOMAIN/s: ATPase, AAA+ type, core (InterPro:IPR003593), ABC transporter-like (InterPro:IPR003439), …	-2.60222	TRUE	P-glycoprotein 11 (PGP11)
34.16	transport.ABC transporters and multidrug resistance systems	m.89065	(loc_os03g46740.1 : 558.0) no description available & (at1g65410 : 452.0) Encodes a member of NAP subfamily of transporters. Mutations in this gene suppress the low temperature-induced phenotype of Arabidopsis tocopherol-deficient mutant vte2.; non-intrinsic ABC protein 11 (NAP11); FUNCTIONS IN: transporter activity, ATPase activity; INVOLVED IN: lipid transport; LOCATED IN: chloroplast; EXPRESSE…	-2.58605	TRUE	Encodes a member of NAP subfamily of transporters. Mutations in this gene suppress the low temperature-induced phenotype of Arabidopsis tocopherol-deficient mutant vte2.
34.16	transport.ABC transporters and multidrug resistance systems	m.246897	(loc_os06g06440.1 : 478.0) no description available & (at3g59140 : 365.0) member of MRP subfamily; multidrug resistance-associated protein 14 (MRP14); FUNCTIONS IN: ATPase activity, coupled to transmembrane movement of substances; INVOLVED IN: transport, transmembrane transport; LOCATED IN: plasma membrane; EXPRESSED IN: 17 plant structures; EXPRESSED DURING: 9 growth stages; CONTAINS InterPro DO…	-2.58556	TRUE	member of MRP subfamily
34.16	transport.ABC transporters and multidrug resistance systems	m.207719	(loc_os08g30770.1 : 1281.0) no description available & (at3g47780 : 998.0) member of ATH subfamily; ABC2 homolog 6 (ATH6); FUNCTIONS IN: ATPase activity, coupled to transmembrane movement of substances, transporter activity; INVOLVED IN: response to cyclopentenone; LOCATED IN: plasma membrane; EXPRESSED IN: 12 plant structures; EXPRESSED DURING: 8 growth stages; CONTAINS InterPro DOMAIN/s: ATPase…	-2.54785	TRUE	member of ATH subfamily
34.16	transport.ABC transporters and multidrug resistance systems	m.148385	(loc_os11g34750.1 : 389.0) no description available & (at1g65950 : 288.0) Protein kinase superfamily protein; CONTAINS InterPro DOMAIN/s: ABC-1 (InterPro:IPR004147), Protein kinase-like domain (InterPro:IPR011009); BEST Arabidopsis thaliana protein match is: ABC2 homolog 9 (TAIR:AT2G40090.1); Has 9535 Blast hits to 9504 proteins in 1790 species: Archae - 124; Bacteria - 4369; Metazoa - 419; Fungi…	-2.54401	TRUE	Protein kinase superfamily protein
34.16	transport.ABC transporters and multidrug resistance systems	m.18318	(loc_os01g50160.1 : 154.0) no description available & (at1g02530 : 142.0) P-glycoprotein 12 (PGP12); FUNCTIONS IN: ATPase activity, coupled to transmembrane movement of substances; INVOLVED IN: response to cyclopentenone; LOCATED IN: integral to membrane; CONTAINS InterPro DOMAIN/s: ATPase, AAA+ type, core (InterPro:IPR003593), ABC transporter-like (InterPro:IPR003439), ABC transporter, transmemb…	-2.52911	TRUE	P-glycoprotein 12 (PGP12)
34.16	transport.ABC transporters and multidrug resistance systems	m.153705	(loc_os01g73530.1 : 338.0) no description available & (at4g39850 : 243.0) Encodes a peroxisomal protein of the ATP binding cassette (ABC) transporter class (PMP subfamily) with significant identity to the human X-linked adrenoleukodystrophy protein (ALDP). The gene product promotes germination and represses embryo dormancy. ABI3, ABA1, FUS3 and LEC1 are epistatic to this gene. Mutants accumulate …	-2.52131	TRUE	Encodes a peroxisomal protein of the ATP binding cassette (ABC) transporter class (PMP subfamily) with significant identity to the human X-linked adrenoleukodystrophy protein (ALDP). The gene product promotes germination and represses embryo dormancy. ABI3, ABA1, FUS3 and LEC1 are epistatic to this gene. Mutants accumulate fatty acyl CoA suggesting a defect in uptake of fatty acyl CoA into the pe…
34.16	transport.ABC transporters and multidrug resistance systems	m.84653	(loc_os06g03770.1 : 107.0) no description available & (at5g58270 : 82.8) Encodes a mitochondrial half-molecule ABC transporter, a member of ATM subfamily. Mutants are dwarfed, chlorotic plants with altered leaf morphology. ATM3 transcription is induced by Cd(II) or Pb(II). Involved in heavy metal resistance. Arabidopsis thaliana has three ATM genes, namely ATM1, ATM2 and ATM3. Only ATM3 has an im…	-2.49708	TRUE	Encodes a mitochondrial half-molecule ABC transporter, a member of ATM subfamily. Mutants are dwarfed, chlorotic plants with altered leaf morphology. ATM3 transcription is induced by Cd(II) or Pb(II). Involved in heavy metal resistance. Arabidopsis thaliana has three ATM genes, namely ATM1, ATM2 and ATM3. Only ATM3 has an important function for plant growth. Role in Moco biosynthesis.
34.16	transport.ABC transporters and multidrug resistance systems	m.153704	(loc_os01g73530.1 : 377.0) no description available & (at4g39850 : 335.0) Encodes a peroxisomal protein of the ATP binding cassette (ABC) transporter class (PMP subfamily) with significant identity to the human X-linked adrenoleukodystrophy protein (ALDP). The gene product promotes germination and represses embryo dormancy. ABI3, ABA1, FUS3 and LEC1 are epistatic to this gene. Mutants accumulate …	-2.49677	TRUE	Encodes a peroxisomal protein of the ATP binding cassette (ABC) transporter class (PMP subfamily) with significant identity to the human X-linked adrenoleukodystrophy protein (ALDP). The gene product promotes germination and represses embryo dormancy. ABI3, ABA1, FUS3 and LEC1 are epistatic to this gene. Mutants accumulate fatty acyl CoA suggesting a defect in uptake of fatty acyl CoA into the pe…
34.16	transport.ABC transporters and multidrug resistance systems	m.10761	(loc_os06g06440.1 : 183.0) no description available & (at3g59140 : 154.0) member of MRP subfamily; multidrug resistance-associated protein 14 (MRP14); FUNCTIONS IN: ATPase activity, coupled to transmembrane movement of substances; INVOLVED IN: transport, transmembrane transport; LOCATED IN: plasma membrane; EXPRESSED IN: 17 plant structures; EXPRESSED DURING: 9 growth stages; CONTAINS InterPro DO…	-2.49477	TRUE	member of MRP subfamily
34.16	transport.ABC transporters and multidrug resistance systems	m.246764	(loc_os06g06440.1 : 2270.0) no description available & (at3g59140 : 1588.0) member of MRP subfamily; multidrug resistance-associated protein 14 (MRP14); FUNCTIONS IN: ATPase activity, coupled to transmembrane movement of substances; INVOLVED IN: transport, transmembrane transport; LOCATED IN: plasma membrane; EXPRESSED IN: 17 plant structures; EXPRESSED DURING: 9 growth stages; CONTAINS InterPro …	-2.4726	TRUE	member of MRP subfamily
34.16	transport.ABC transporters and multidrug resistance systems	m.300928	(loc_os06g03770.1 : 268.0) no description available & (at5g58270 : 243.0) Encodes a mitochondrial half-molecule ABC transporter, a member of ATM subfamily. Mutants are dwarfed, chlorotic plants with altered leaf morphology. ATM3 transcription is induced by Cd(II) or Pb(II). Involved in heavy metal resistance. Arabidopsis thaliana has three ATM genes, namely ATM1, ATM2 and ATM3. Only ATM3 has an i…	-2.41756	TRUE	Encodes a mitochondrial half-molecule ABC transporter, a member of ATM subfamily. Mutants are dwarfed, chlorotic plants with altered leaf morphology. ATM3 transcription is induced by Cd(II) or Pb(II). Involved in heavy metal resistance. Arabidopsis thaliana has three ATM genes, namely ATM1, ATM2 and ATM3. Only ATM3 has an important function for plant growth. Role in Moco biosynthesis.
34.16	transport.ABC transporters and multidrug resistance systems	m.190020	(loc_os04g11820.1 : 1619.0) no description available & (at5g60740 : 1066.0) ABC transporter family protein; FUNCTIONS IN: ATPase activity, coupled to transmembrane movement of substances; LOCATED IN: endomembrane system; EXPRESSED IN: 10 plant structures; EXPRESSED DURING: L mature pollen stage, M germinated pollen stage, 4 anthesis, C globular stage, petal differentiation and expansion stage; CO…	-2.41183	TRUE	ABC transporter family protein
34.16	transport.ABC transporters and multidrug resistance systems	m.123610	(loc_os03g06139.1 : 1115.0) no description available & (at5g06530 : 865.0) ABC-2 type transporter family protein; FUNCTIONS IN: ATPase activity, coupled to transmembrane movement of substances; LOCATED IN: plasma membrane; EXPRESSED IN: 23 plant structures; EXPRESSED DURING: 13 growth stages; CONTAINS InterPro DOMAIN/s: ATPase, AAA+ type, core (InterPro:IPR003593), ABC transporter-like (InterPro:…	-2.41128	TRUE	ABC-2 type transporter family protein
34.16	transport.ABC transporters and multidrug resistance systems	m.16483	(q8gu86|pdr5_orysa : 615.0) Pleiotropic drug resistance protein 5 - Oryza sativa (Rice) & (loc_os07g33780.1 : 615.0) no description available & (at1g66950 : 469.0) pleiotropic drug resistance 11 (PDR11); FUNCTIONS IN: ATPase activity, coupled to transmembrane movement of substances; INVOLVED IN: drug transmembrane transport; LOCATED IN: membrane; EXPRESSED IN: 9 plant structures; EXPRESSED DURING…	-2.38861	TRUE	Pleiotropic drug resistance protein 5
34.16	transport.ABC transporters and multidrug resistance systems	m.1967	(loc_os01g17214.1 : 783.0) no description available & (at3g43790 : 488.0) zinc induced facilitator-like 2 (ZIFL2); CONTAINS InterPro DOMAIN/s: Major facilitator superfamily (InterPro:IPR020846), Major facilitator superfamily MFS-1 (InterPro:IPR011701), Major facilitator superfamily, general substrate transporter (InterPro:IPR016196); BEST Arabidopsis thaliana protein match is: zinc induced facili…	-2.38861	FALSE	zinc induced facilitator-like 2 (ZIFL2)
34.16	transport.ABC transporters and multidrug resistance systems	m.827	(loc_os01g07870.1 : 194.0) no description available & (at3g13080 : 171.0) encodes an ATP-dependent MRP-like ABC transporter able to transport glutathione-conjugates as well as chlorophyll catabolites. The expression of this gene is upregulated by herbicide safeners such as benoxacor and fenclorim.; multidrug resistance-associated protein 3 (MRP3); FUNCTIONS IN: chlorophyll catabolite transmembran…	-2.38861	FALSE	encodes an ATP-dependent MRP-like ABC transporter able to transport glutathione-conjugates as well as chlorophyll catabolites. The expression of this gene is upregulated by herbicide safeners such as benoxacor and fenclorim.
34.16	transport.ABC transporters and multidrug resistance systems	m.185103	(loc_os04g13210.1 : 1962.0) no description available & (at3g62700 : 1427.0) member of MRP subfamily; multidrug resistance-associated protein 10 (MRP10); FUNCTIONS IN: ATPase activity, coupled to transmembrane movement of substances; INVOLVED IN: transport, transmembrane transport; LOCATED IN: vacuolar membrane, plasma membrane, vacuole, plant-type vacuole; EXPRESSED IN: 25 plant structures; EXPRE…	-2.3773	TRUE	member of MRP subfamily
34.16	transport.ABC transporters and multidrug resistance systems	m.196628	(loc_os01g11946.1 : 1083.0) no description available & (at1g54350 : 766.0) ABC transporter family protein; FUNCTIONS IN: ATPase activity, coupled to transmembrane movement of substances; INVOLVED IN: transport, transmembrane transport; LOCATED IN: chloroplast; EXPRESSED IN: 23 plant structures; EXPRESSED DURING: 14 growth stages; CONTAINS InterPro DOMAIN/s: ATPase, AAA+ type, core (InterPro:IPR00…	-2.34075	TRUE	ABC transporter family protein
34.16	transport.ABC transporters and multidrug resistance systems	m.294095	(loc_os11g37700.1 : 516.0) no description available & (q8gu86|pdr5_orysa : 473.0) Pleiotropic drug resistance protein 5 - Oryza sativa (Rice) & (at1g66950 : 372.0) pleiotropic drug resistance 11 (PDR11); FUNCTIONS IN: ATPase activity, coupled to transmembrane movement of substances; INVOLVED IN: drug transmembrane transport; LOCATED IN: membrane; EXPRESSED IN: 9 plant structures; EXPRESSED DURING…	-2.32889	TRUE	Pleiotropic drug resistance protein 5
34.16	transport.ABC transporters and multidrug resistance systems	m.297764	(loc_os01g07870.1 : 2167.0) no description available & (at3g13080 : 1678.0) encodes an ATP-dependent MRP-like ABC transporter able to transport glutathione-conjugates as well as chlorophyll catabolites. The expression of this gene is upregulated by herbicide safeners such as benoxacor and fenclorim.; multidrug resistance-associated protein 3 (MRP3); FUNCTIONS IN: chlorophyll catabolite transmembr…	-2.32192	TRUE	encodes an ATP-dependent MRP-like ABC transporter able to transport glutathione-conjugates as well as chlorophyll catabolites. The expression of this gene is upregulated by herbicide safeners such as benoxacor and fenclorim.
34.16	transport.ABC transporters and multidrug resistance systems	m.299013	(loc_os01g03144.1 : 1077.0) no description available & (at2g01320 : 895.0) ABC-2 type transporter family protein; FUNCTIONS IN: ATPase activity, coupled to transmembrane movement of substances; LOCATED IN: chloroplast; EXPRESSED IN: 22 plant structures; EXPRESSED DURING: 14 growth stages; CONTAINS InterPro DOMAIN/s: ATPase, AAA+ type, core (InterPro:IPR003593), ABC transporter-like (InterPro:IPR0…	-2.31498	TRUE	ABC-2 type transporter family protein
34.16	transport.ABC transporters and multidrug resistance systems	m.207716	(loc_os09g19680.1 : 904.0) no description available & (at3g47780 : 766.0) member of ATH subfamily; ABC2 homolog 6 (ATH6); FUNCTIONS IN: ATPase activity, coupled to transmembrane movement of substances, transporter activity; INVOLVED IN: response to cyclopentenone; LOCATED IN: plasma membrane; EXPRESSED IN: 12 plant structures; EXPRESSED DURING: 8 growth stages; CONTAINS InterPro DOMAIN/s: ATPase,…	-2.28977	TRUE	member of ATH subfamily
34.16	transport.ABC transporters and multidrug resistance systems	m.121664	(loc_os12g03899.1 : 564.0) no description available & (at5g13750 : 450.0) zinc induced facilitator-like 1 (ZIFL1); FUNCTIONS IN: tetracycline:hydrogen antiporter activity; INVOLVED IN: response to karrikin; LOCATED IN: integral to membrane; EXPRESSED IN: 24 plant structures; EXPRESSED DURING: 15 growth stages; CONTAINS InterPro DOMAIN/s: Major facilitator superfamily (InterPro:IPR020846), Tetracy…	-2.28055	TRUE	zinc induced facilitator-like 1 (ZIFL1)
34.16	transport.ABC transporters and multidrug resistance systems	m.16268	(q5z9s8|pdr12_orysa : 1511.0) Pleiotropic drug resistance protein 12 - Oryza sativa (Rice) & (at1g15210 : 1142.0) pleiotropic drug resistance 7 (PDR7); FUNCTIONS IN: ATPase activity, coupled to transmembrane movement of substances; INVOLVED IN: drug transmembrane transport; LOCATED IN: plasma membrane, chloroplast, membrane; EXPRESSED IN: 9 plant structures; EXPRESSED DURING: 4 anthesis, F mature…	-2.26714	TRUE	Pleiotropic drug resistance protein 12
34.16	transport.ABC transporters and multidrug resistance systems	m.296305	(at3g60160 : 1703.0) member of MRP subfamily; multidrug resistance-associated protein 9 (MRP9); FUNCTIONS IN: ATPase activity, coupled to transmembrane movement of substances; INVOLVED IN: response to nematode; LOCATED IN: integral to membrane; EXPRESSED IN: root; CONTAINS InterPro DOMAIN/s: ATPase, AAA+ type, core (InterPro:IPR003593), ABC transporter-like (InterPro:IPR003439), ABC transporter, …	-2.25333	TRUE	member of MRP subfamily
34.16	transport.ABC transporters and multidrug resistance systems	m.127743	(loc_os05g47500.1 : 786.0) no description available & (at1g02520 : 615.0) P-glycoprotein 11 (PGP11); FUNCTIONS IN: ATPase activity, coupled to transmembrane movement of substances; INVOLVED IN: transport, transmembrane transport; LOCATED IN: plasma membrane; EXPRESSED IN: callus; CONTAINS InterPro DOMAIN/s: ATPase, AAA+ type, core (InterPro:IPR003593), ABC transporter-like (InterPro:IPR003439), A…	-2.25211	TRUE	P-glycoprotein 11 (PGP11)
34.16	transport.ABC transporters and multidrug resistance systems	m.246877	(loc_os06g06440.1 : 1137.0) no description available & (at3g59140 : 878.0) member of MRP subfamily; multidrug resistance-associated protein 14 (MRP14); FUNCTIONS IN: ATPase activity, coupled to transmembrane movement of substances; INVOLVED IN: transport, transmembrane transport; LOCATED IN: plasma membrane; EXPRESSED IN: 17 plant structures; EXPRESSED DURING: 9 growth stages; CONTAINS InterPro D…	-2.22347	TRUE	member of MRP subfamily
34.16	transport.ABC transporters and multidrug resistance systems	m.69076	(loc_os01g25386.1 : 204.0) no description available & (at2g47800 : 145.0) Encodes a plasma membrane localized ATPase transporter involved in multidrug transport. The expression of this gene is upregulated by herbicide safeners such as benoxacor, fluxofenim and fenclorim.; multidrug resistance-associated protein 4 (MRP4); FUNCTIONS IN: ATPase activity, coupled to transmembrane movement of substanc…	-2.1796	TRUE	Encodes a plasma membrane localized ATPase transporter involved in multidrug transport. The expression of this gene is upregulated by herbicide safeners such as benoxacor, fluxofenim and fenclorim.
34.16	transport.ABC transporters and multidrug resistance systems	m.207711	(loc_os08g30770.1 : 408.0) no description available & (at3g47780 : 234.0) member of ATH subfamily; ABC2 homolog 6 (ATH6); FUNCTIONS IN: ATPase activity, coupled to transmembrane movement of substances, transporter activity; INVOLVED IN: response to cyclopentenone; LOCATED IN: plasma membrane; EXPRESSED IN: 12 plant structures; EXPRESSED DURING: 8 growth stages; CONTAINS InterPro DOMAIN/s: ATPase,…	-2.14975	FALSE	member of ATH subfamily
34.16	transport.ABC transporters and multidrug resistance systems	m.297792	(loc_os01g07870.1 : 248.0) no description available & (at3g13080 : 204.0) encodes an ATP-dependent MRP-like ABC transporter able to transport glutathione-conjugates as well as chlorophyll catabolites. The expression of this gene is upregulated by herbicide safeners such as benoxacor and fenclorim.; multidrug resistance-associated protein 3 (MRP3); FUNCTIONS IN: chlorophyll catabolite transmembran…	-2.14975	FALSE	encodes an ATP-dependent MRP-like ABC transporter able to transport glutathione-conjugates as well as chlorophyll catabolites. The expression of this gene is upregulated by herbicide safeners such as benoxacor and fenclorim.
34.16	transport.ABC transporters and multidrug resistance systems	m.241326	(loc_os01g16260.1 : 697.0) no description available & (at3g43790 : 513.0) zinc induced facilitator-like 2 (ZIFL2); CONTAINS InterPro DOMAIN/s: Major facilitator superfamily (InterPro:IPR020846), Major facilitator superfamily MFS-1 (InterPro:IPR011701), Major facilitator superfamily, general substrate transporter (InterPro:IPR016196); BEST Arabidopsis thaliana protein match is: zinc induced facili…	-2.12183	TRUE	zinc induced facilitator-like 2 (ZIFL2)
34.16	transport.ABC transporters and multidrug resistance systems	m.298523	(loc_os02g58020.1 : 1244.0) no description available & (at1g64550 : 1050.0) member of GCN subfamily; general control non-repressible 3 (GCN3); FUNCTIONS IN: transporter activity; INVOLVED IN: response to cadmium ion; EXPRESSED IN: 24 plant structures; EXPRESSED DURING: 13 growth stages; CONTAINS InterPro DOMAIN/s: ATPase, AAA+ type, core (InterPro:IPR003593), ABC transporter-like (InterPro:IPR003…	-2.11444	TRUE	member of GCN subfamily
34.16	transport.ABC transporters and multidrug resistance systems	m.277651	(loc_os01g18670.1 : 1991.0) no description available & (at3g62150 : 1555.0) P-glycoprotein 21 (PGP21); FUNCTIONS IN: ATPase activity, coupled to transmembrane movement of substances; INVOLVED IN: transport, transmembrane transport; LOCATED IN: plasma membrane; EXPRESSED IN: 14 plant structures; EXPRESSED DURING: 8 growth stages; CONTAINS InterPro DOMAIN/s: ATPase, AAA+ type, core (InterPro:IPR003…	-2.11028	TRUE	P-glycoprotein 21 (PGP21)
34.16	transport.ABC transporters and multidrug resistance systems	m.241319	(loc_os01g16260.1 : 683.0) no description available & (at3g43790 : 473.0) zinc induced facilitator-like 2 (ZIFL2); CONTAINS InterPro DOMAIN/s: Major facilitator superfamily (InterPro:IPR020846), Major facilitator superfamily MFS-1 (InterPro:IPR011701), Major facilitator superfamily, general substrate transporter (InterPro:IPR016196); BEST Arabidopsis thaliana protein match is: zinc induced facili…	-2.04958	TRUE	zinc induced facilitator-like 2 (ZIFL2)
34.16	transport.ABC transporters and multidrug resistance systems	m.294058	(loc_os11g37700.1 : 2107.0) no description available & (q8gu86|pdr5_orysa : 1996.0) Pleiotropic drug resistance protein 5 - Oryza sativa (Rice) & (at2g36380 : 1681.0) pleiotropic drug resistance 6 (PDR6); FUNCTIONS IN: ATPase activity, coupled to transmembrane movement of substances; LOCATED IN: plasma membrane; EXPRESSED IN: 24 plant structures; EXPRESSED DURING: 13 growth stages; CONTAINS Inter…	-2.04645	TRUE	Pleiotropic drug resistance protein 5
34.16	transport.ABC transporters and multidrug resistance systems	m.75438	(loc_os01g73530.1 : 308.0) no description available & (at4g39850 : 257.0) Encodes a peroxisomal protein of the ATP binding cassette (ABC) transporter class (PMP subfamily) with significant identity to the human X-linked adrenoleukodystrophy protein (ALDP). The gene product promotes germination and represses embryo dormancy. ABI3, ABA1, FUS3 and LEC1 are epistatic to this gene. Mutants accumulate …	-2.03551	TRUE	Encodes a peroxisomal protein of the ATP binding cassette (ABC) transporter class (PMP subfamily) with significant identity to the human X-linked adrenoleukodystrophy protein (ALDP). The gene product promotes germination and represses embryo dormancy. ABI3, ABA1, FUS3 and LEC1 are epistatic to this gene. Mutants accumulate fatty acyl CoA suggesting a defect in uptake of fatty acyl CoA into the pe…
34.16	transport.ABC transporters and multidrug resistance systems	m.188947	(loc_os03g54790.1 : 1058.0) no description available & (at5g39040 : 854.0) Encodes a member of TAP subfamily of ABC transporters that is located in the vacuole. Mutants are hypersensitive to aluminum and the gene product may be important for intracellular movement of some substrate, possibly chelated Al, as part of a mechanism of aluminum sequestration.; transporter associated with antigen proces…	-2.03049	TRUE	Encodes a member of TAP subfamily of ABC transporters that is located in the vacuole. Mutants are hypersensitive to aluminum and the gene product may be important for intracellular movement of some substrate, possibly chelated Al, as part of a mechanism of aluminum sequestration.
34.16	transport.ABC transporters and multidrug resistance systems	m.101456	(loc_os11g04060.1 : 612.0) no description available & (at3g43790 : 461.0) zinc induced facilitator-like 2 (ZIFL2); CONTAINS InterPro DOMAIN/s: Major facilitator superfamily (InterPro:IPR020846), Major facilitator superfamily MFS-1 (InterPro:IPR011701), Major facilitator superfamily, general substrate transporter (InterPro:IPR016196); BEST Arabidopsis thaliana protein match is: zinc induced facili…	-2.03032	FALSE	zinc induced facilitator-like 2 (ZIFL2)
34.16	transport.ABC transporters and multidrug resistance systems	m.31960	(loc_os06g06440.1 : 208.0) no description available & (at3g59140 : 163.0) member of MRP subfamily; multidrug resistance-associated protein 14 (MRP14); FUNCTIONS IN: ATPase activity, coupled to transmembrane movement of substances; INVOLVED IN: transport, transmembrane transport; LOCATED IN: plasma membrane; EXPRESSED IN: 17 plant structures; EXPRESSED DURING: 9 growth stages; CONTAINS InterPro DO…	-2.01837	TRUE	member of MRP subfamily
34.16	transport.ABC transporters and multidrug resistance systems	m.8368	(loc_os09g23640.1 : 238.0) no description available & (at3g55100 : 193.0) ABC-2 type transporter family protein; FUNCTIONS IN: ATPase activity, coupled to transmembrane movement of substances; LOCATED IN: membrane; EXPRESSED IN: petal, leaf whorl, flower; EXPRESSED DURING: 4 anthesis, petal differentiation and expansion stage; CONTAINS InterPro DOMAIN/s: ATPase, AAA+ type, core (InterPro:IPR00359…	-2.00643	FALSE	ABC-2 type transporter family protein
34.16	transport.ABC transporters and multidrug resistance systems	m.111795	(loc_os11g11000.2 : 1126.0) no description available & (at4g31390 : 988.0) Protein kinase superfamily protein; FUNCTIONS IN: protein kinase activity, ATP binding; INVOLVED IN: protein amino acid phosphorylation; LOCATED IN: chloroplast, plastoglobule; EXPRESSED IN: 22 plant structures; EXPRESSED DURING: 13 growth stages; CONTAINS InterPro DOMAIN/s: ABC-1 (InterPro:IPR004147), Protein kinase, cata…	-2.00093	TRUE	Protein kinase superfamily protein
34.16	transport.ABC transporters and multidrug resistance systems	m.297793	(loc_os01g07870.1 : 230.0) no description available & (at3g13080 : 190.0) encodes an ATP-dependent MRP-like ABC transporter able to transport glutathione-conjugates as well as chlorophyll catabolites. The expression of this gene is upregulated by herbicide safeners such as benoxacor and fenclorim.; multidrug resistance-associated protein 3 (MRP3); FUNCTIONS IN: chlorophyll catabolite transmembran…	-1.95749	FALSE	encodes an ATP-dependent MRP-like ABC transporter able to transport glutathione-conjugates as well as chlorophyll catabolites. The expression of this gene is upregulated by herbicide safeners such as benoxacor and fenclorim.
34.16	transport.ABC transporters and multidrug resistance systems	m.299555	(loc_os03g04920.1 : 2437.0) no description available & (at1g04120 : 1929.0) encodes a high-affinity inositol hexakisphosphate transporter that plays a role in guard cell signaling and phytate storage. It is a member of MRP subfamily / ABC transporter subfamily C.; multidrug resistance-associated protein 5 (MRP5); CONTAINS InterPro DOMAIN/s: ATPase, AAA+ type, core (InterPro:IPR003593), ABC transp…	-1.94304	FALSE	encodes a high-affinity inositol hexakisphosphate transporter that plays a role in guard cell signaling and phytate storage. It is a member of MRP subfamily / ABC transporter subfamily C.
34.16	transport.ABC transporters and multidrug resistance systems	m.243788	(loc_os06g06440.1 : 1351.0) no description available & (at3g59140 : 1222.0) member of MRP subfamily; multidrug resistance-associated protein 14 (MRP14); FUNCTIONS IN: ATPase activity, coupled to transmembrane movement of substances; INVOLVED IN: transport, transmembrane transport; LOCATED IN: plasma membrane; EXPRESSED IN: 17 plant structures; EXPRESSED DURING: 9 growth stages; CONTAINS InterPro …	-1.94013	FALSE	member of MRP subfamily
34.16	transport.ABC transporters and multidrug resistance systems	m.200253	(loc_os02g32690.1 : 389.0) no description available & (at2g37280 : 276.0) pleiotropic drug resistance 5 (PDR5); FUNCTIONS IN: ATPase activity, coupled to transmembrane movement of substances; INVOLVED IN: drug transmembrane transport; LOCATED IN: plasma membrane; EXPRESSED IN: inflorescence meristem, hypocotyl, root, flower; EXPRESSED DURING: petal differentiation and expansion stage; CONTAINS In…	-1.93603	FALSE	pleiotropic drug resistance 5 (PDR5)
34.16	transport.ABC transporters and multidrug resistance systems	m.218940	(loc_os06g06440.1 : 379.0) no description available & (at3g59140 : 110.0) member of MRP subfamily; multidrug resistance-associated protein 14 (MRP14); FUNCTIONS IN: ATPase activity, coupled to transmembrane movement of substances; INVOLVED IN: transport, transmembrane transport; LOCATED IN: plasma membrane; EXPRESSED IN: 17 plant structures; EXPRESSED DURING: 9 growth stages; CONTAINS InterPro DO…	-1.92765	FALSE	member of MRP subfamily
34.16	transport.ABC transporters and multidrug resistance systems	m.137755	(loc_os02g18700.1 : 373.0) no description available & (at3g13100 : 327.0) member of MRP subfamily; multidrug resistance-associated protein 7 (MRP7); FUNCTIONS IN: ATPase activity, coupled to transmembrane movement of substances; INVOLVED IN: response to other organism; LOCATED IN: plasma membrane; EXPRESSED IN: 10 plant structures; EXPRESSED DURING: 7 growth stages; CONTAINS InterPro DOMAIN/s: AT…	-1.91088	FALSE	member of MRP subfamily
34.16	transport.ABC transporters and multidrug resistance systems	m.40987	(loc_os08g05710.1 : 1054.0) no description available & (at1g28010 : 482.0) P-glycoprotein 14 (PGP14); FUNCTIONS IN: ATPase activity, coupled to transmembrane movement of substances; INVOLVED IN: transport, transmembrane transport; LOCATED IN: integral to membrane; EXPRESSED IN: 9 plant structures; EXPRESSED DURING: LP.04 four leaves visible, LP.02 two leaves visible, LP.12 twelve leaves visible; …	-1.91088	FALSE	P-glycoprotein 14 (PGP14)
34.16	transport.ABC transporters and multidrug resistance systems	m.123614	(loc_os03g06139.1 : 1065.0) no description available & (at5g06530 : 845.0) ABC-2 type transporter family protein; FUNCTIONS IN: ATPase activity, coupled to transmembrane movement of substances; LOCATED IN: plasma membrane; EXPRESSED IN: 23 plant structures; EXPRESSED DURING: 13 growth stages; CONTAINS InterPro DOMAIN/s: ATPase, AAA+ type, core (InterPro:IPR003593), ABC transporter-like (InterPro:…	-1.90617	FALSE	ABC-2 type transporter family protein
34.16	transport.ABC transporters and multidrug resistance systems	m.178997	(loc_os01g25386.1 : 408.0) no description available & (at3g62700 : 381.0) member of MRP subfamily; multidrug resistance-associated protein 10 (MRP10); FUNCTIONS IN: ATPase activity, coupled to transmembrane movement of substances; INVOLVED IN: transport, transmembrane transport; LOCATED IN: vacuolar membrane, plasma membrane, vacuole, plant-type vacuole; EXPRESSED IN: 25 plant structures; EXPRESS…	-1.83565	FALSE	member of MRP subfamily
34.16	transport.ABC transporters and multidrug resistance systems	m.32848	(loc_os04g38570.1 : 1915.0) no description available & (at3g28860 : 1827.0) Belongs to the family of ATP-binding cassette (ABC) transporters. Also known as AtMDR11 and PGP19. Possibly regulates auxin-dependent responses by influencing basipetal auxin transport in the root. Acts upstream of phyA in regulating hypocotyl elongation and gravitropic response. Exerts nonredundant, partially overlapping…	-1.80245	FALSE	Belongs to the family of ATP-binding cassette (ABC) transporters. Also known as AtMDR11 and PGP19. Possibly regulates auxin-dependent responses by influencing basipetal auxin transport in the root. Acts upstream of phyA in regulating hypocotyl elongation and gravitropic response. Exerts nonredundant, partially overlapping functions with the ABC transporter encoded by AtPGP1.
34.16	transport.ABC transporters and multidrug resistance systems	m.246799	(loc_os06g06440.1 : 895.0) no description available & (at3g59140 : 721.0) member of MRP subfamily; multidrug resistance-associated protein 14 (MRP14); FUNCTIONS IN: ATPase activity, coupled to transmembrane movement of substances; INVOLVED IN: transport, transmembrane transport; LOCATED IN: plasma membrane; EXPRESSED IN: 17 plant structures; EXPRESSED DURING: 9 growth stages; CONTAINS InterPro DO…	-1.78474	FALSE	member of MRP subfamily
34.16	transport.ABC transporters and multidrug resistance systems	m.30876	(loc_os11g37700.1 : 203.0) no description available & (q8gu86|pdr5_orysa : 183.0) Pleiotropic drug resistance protein 5 - Oryza sativa (Rice) & (at2g36380 : 162.0) pleiotropic drug resistance 6 (PDR6); FUNCTIONS IN: ATPase activity, coupled to transmembrane movement of substances; LOCATED IN: plasma membrane; EXPRESSED IN: 24 plant structures; EXPRESSED DURING: 13 growth stages; CONTAINS InterPro…	-1.77439	FALSE	Pleiotropic drug resistance protein 5
34.16	transport.ABC transporters and multidrug resistance systems	m.289957	(loc_os01g50160.1 : 145.0) no description available & (at1g02520 : 91.3) P-glycoprotein 11 (PGP11); FUNCTIONS IN: ATPase activity, coupled to transmembrane movement of substances; INVOLVED IN: transport, transmembrane transport; LOCATED IN: plasma membrane; EXPRESSED IN: callus; CONTAINS InterPro DOMAIN/s: ATPase, AAA+ type, core (InterPro:IPR003593), ABC transporter-like (InterPro:IPR003439), AB…	-1.7616	FALSE	P-glycoprotein 11 (PGP11)
34.16	transport.ABC transporters and multidrug resistance systems	m.309889	(loc_os03g08380.1 : 723.0) no description available & (at3g28860 : 242.0) Belongs to the family of ATP-binding cassette (ABC) transporters. Also known as AtMDR11 and PGP19. Possibly regulates auxin-dependent responses by influencing basipetal auxin transport in the root. Acts upstream of phyA in regulating hypocotyl elongation and gravitropic response. Exerts nonredundant, partially overlapping f…	-1.7251	FALSE	Belongs to the family of ATP-binding cassette (ABC) transporters. Also known as AtMDR11 and PGP19. Possibly regulates auxin-dependent responses by influencing basipetal auxin transport in the root. Acts upstream of phyA in regulating hypocotyl elongation and gravitropic response. Exerts nonredundant, partially overlapping functions with the ABC transporter encoded by AtPGP1.
34.16	transport.ABC transporters and multidrug resistance systems	m.129724	(loc_os01g25386.1 : 552.0) no description available & (at2g47800 : 479.0) Encodes a plasma membrane localized ATPase transporter involved in multidrug transport. The expression of this gene is upregulated by herbicide safeners such as benoxacor, fluxofenim and fenclorim.; multidrug resistance-associated protein 4 (MRP4); FUNCTIONS IN: ATPase activity, coupled to transmembrane movement of substanc…	-1.70565	FALSE	Encodes a plasma membrane localized ATPase transporter involved in multidrug transport. The expression of this gene is upregulated by herbicide safeners such as benoxacor, fluxofenim and fenclorim.
34.16	transport.ABC transporters and multidrug resistance systems	m.38802	(loc_os02g11960.1 : 531.0) no description available & (at3g47790 : 377.0) member of ATH subfamily; ABC2 homolog 7 (ATH7); FUNCTIONS IN: ATPase activity, coupled to transmembrane movement of substances, transporter activity; INVOLVED IN: N-terminal protein myristoylation; CONTAINS InterPro DOMAIN/s: ATPase, AAA+ type, core (InterPro:IPR003593), ABC transporter-like (InterPro:IPR003439), ABC transp…	-1.70387	FALSE	member of ATH subfamily
34.16	transport.ABC transporters and multidrug resistance systems	m.126587	(loc_os07g28090.1 : 1000.0) no description available & (at4g25450 : 775.0) member of NAP subfamily; non-intrinsic ABC protein 8 (NAP8); FUNCTIONS IN: ATPase activity, coupled to transmembrane movement of substances, transporter activity; INVOLVED IN: transport, transmembrane transport; LOCATED IN: chloroplast, membrane; EXPRESSED IN: 22 plant structures; EXPRESSED DURING: 13 growth stages; CONTAI…	-1.67675	FALSE	member of NAP subfamily
34.16	transport.ABC transporters and multidrug resistance systems	m.96437	(loc_os11g04030.1 : 707.0) no description available & (at5g13740 : 469.0) Encodes ZIF1 (ZINC-INDUCED FACILITATOR1), a member of the Major Facilitator Superfamily (MFS) of membrane proteins which are found in all organisms and transport a wide range of small, organic molecules. Involved in a mechanism of Zn sequestration, possibly by transport of a Zn ligand or Zn-ligand complex into vacuoles.; zi…	-1.67576	FALSE	Encodes ZIF1 (ZINC-INDUCED FACILITATOR1), a member of the Major Facilitator Superfamily (MFS) of membrane proteins which are found in all organisms and transport a wide range of small, organic molecules. Involved in a mechanism of Zn sequestration, possibly by transport of a Zn ligand or Zn-ligand complex into vacuoles.
34.16	transport.ABC transporters and multidrug resistance systems	m.207735	(loc_os08g30770.1 : 1498.0) no description available & (at3g47780 : 1087.0) member of ATH subfamily; ABC2 homolog 6 (ATH6); FUNCTIONS IN: ATPase activity, coupled to transmembrane movement of substances, transporter activity; INVOLVED IN: response to cyclopentenone; LOCATED IN: plasma membrane; EXPRESSED IN: 12 plant structures; EXPRESSED DURING: 8 growth stages; CONTAINS InterPro DOMAIN/s: ATPas…	-1.6662	FALSE	member of ATH subfamily
34.16	transport.ABC transporters and multidrug resistance systems	m.273793	(loc_os12g42130.1 : 784.0) no description available & (at3g59030 : 543.0) Encodes a proton antiporter. Involved in the transportation of proanthocyanidin precursors into the vacuole. In vitro transport experiments showed that cyanidin-3-O-glucoside (anthocyanin) was an effective substrate, whereas the proanthocyanidin precursor epicatechin was not transported. However catechin-3-O-glucoside inhib…	-1.64891	FALSE	Encodes a proton antiporter. Involved in the transportation of proanthocyanidin precursors into the vacuole. In vitro transport experiments showed that cyanidin-3-O-glucoside (anthocyanin) was an effective substrate, whereas the proanthocyanidin precursor epicatechin was not transported. However catechin-3-O-glucoside inhibited anthocyanin transport in a dose-dependent manner suggesting that glyc…
34.16	transport.ABC transporters and multidrug resistance systems	m.163282	(loc_os12g22284.1 : 654.0) no description available & (at1g17840 : 380.0) Encodes a plasma membrane-localized ATP-binding cassette transporter, that is required for cutin transport to the extracellular matrix.; white-brown complex homolog protein 11 (WBC11); FUNCTIONS IN: ATPase activity, coupled to transmembrane movement of substances, fatty acid transporter activity; INVOLVED IN: cutin transpor…	-1.64018	FALSE	Encodes a plasma membrane-localized ATP-binding cassette transporter, that is required for cutin transport to the extracellular matrix.
34.16	transport.ABC transporters and multidrug resistance systems	m.10828	(loc_os09g23640.1 : 255.0) no description available & (at5g13580 : 207.0) ABC-2 type transporter family protein; FUNCTIONS IN: ATPase activity, coupled to transmembrane movement of substances; INVOLVED IN: response to nematode; LOCATED IN: membrane; EXPRESSED IN: 10 plant structures; EXPRESSED DURING: 4 anthesis, C globular stage, petal differentiation and expansion stage; CONTAINS InterPro DOMAI…	-1.6379	FALSE	ABC-2 type transporter family protein
34.16	transport.ABC transporters and multidrug resistance systems	m.321621	(loc_os06g40550.1 : 298.0) no description available & (at3g13220 : 252.0) Encodes a ATP-binding cassette transporter G26 (ABCG26) involved in tapetal cell and pollen development. Required for male fertility and pollen exine formation.; WBC27; CONTAINS InterPro DOMAIN/s: ATPase, AAA+ type, core (InterPro:IPR003593), ABC transporter-like (InterPro:IPR003439), ABC-2 type transporter (InterPro:IPR013…	-1.61231	FALSE	Encodes a ATP-binding cassette transporter G26 (ABCG26) involved in tapetal cell and pollen development. Required for male fertility and pollen exine formation.
34.16	transport.ABC transporters and multidrug resistance systems	m.153708	(loc_os01g73530.1 : 900.0) no description available & (at4g39850 : 761.0) Encodes a peroxisomal protein of the ATP binding cassette (ABC) transporter class (PMP subfamily) with significant identity to the human X-linked adrenoleukodystrophy protein (ALDP). The gene product promotes germination and represses embryo dormancy. ABI3, ABA1, FUS3 and LEC1 are epistatic to this gene. Mutants accumulate …	-1.60581	FALSE	Encodes a peroxisomal protein of the ATP binding cassette (ABC) transporter class (PMP subfamily) with significant identity to the human X-linked adrenoleukodystrophy protein (ALDP). The gene product promotes germination and represses embryo dormancy. ABI3, ABA1, FUS3 and LEC1 are epistatic to this gene. Mutants accumulate fatty acyl CoA suggesting a defect in uptake of fatty acyl CoA into the pe…
34.16	transport.ABC transporters and multidrug resistance systems	m.10276	(loc_os03g32630.1 : 1041.0) no description available & (at3g54540 : 822.0) member of GCN subfamily; general control non-repressible 4 (GCN4); CONTAINS InterPro DOMAIN/s: ATPase, AAA+ type, core (InterPro:IPR003593), ABC transporter-like (InterPro:IPR003439), ABC transporter, conserved site (InterPro:IPR017871); BEST Arabidopsis thaliana protein match is: general control non-repressible 3 (TAIR:AT…	-1.56994	FALSE	member of GCN subfamily
34.16	transport.ABC transporters and multidrug resistance systems	m.246831	(loc_os06g06440.1 : 724.0) no description available & (at3g59140 : 520.0) member of MRP subfamily; multidrug resistance-associated protein 14 (MRP14); FUNCTIONS IN: ATPase activity, coupled to transmembrane movement of substances; INVOLVED IN: transport, transmembrane transport; LOCATED IN: plasma membrane; EXPRESSED IN: 17 plant structures; EXPRESSED DURING: 9 growth stages; CONTAINS InterPro DO…	-1.54943	FALSE	member of MRP subfamily
34.16	transport.ABC transporters and multidrug resistance systems	m.21545	(loc_os10g35180.1 : 536.0) no description available & (at1g17840 : 486.0) Encodes a plasma membrane-localized ATP-binding cassette transporter, that is required for cutin transport to the extracellular matrix.; white-brown complex homolog protein 11 (WBC11); FUNCTIONS IN: ATPase activity, coupled to transmembrane movement of substances, fatty acid transporter activity; INVOLVED IN: cutin transpor…	-1.54247	FALSE	Encodes a plasma membrane-localized ATP-binding cassette transporter, that is required for cutin transport to the extracellular matrix.
34.16	transport.ABC transporters and multidrug resistance systems	m.310748	(loc_os03g08380.1 : 326.0) no description available & (q6yuu5|mdr_orysa : 207.0) Putative multidrug resistance protein (P-glycoprotein) - Oryza sativa (Rice) & (chl4|517616 : 206.0) no description available & (at4g01820 : 197.0) member of MDR subfamily; P-glycoprotein 3 (PGP3); FUNCTIONS IN: ATPase activity, coupled to transmembrane movement of substances; INVOLVED IN: transport, transmembrane tr…	-1.52871	FALSE	Putative multidrug resistance protein (P-glycoprotein)
34.16	transport.ABC transporters and multidrug resistance systems	m.266295	(loc_os01g52550.1 : 2028.0) no description available & (q6yuu5|mdr_orysa : 1175.0) Putative multidrug resistance protein (P-glycoprotein) - Oryza sativa (Rice) & (at3g28345 : 1166.0) ABC transporter family protein; FUNCTIONS IN: ATPase activity, coupled to transmembrane movement of substances; INVOLVED IN: transport, transmembrane transport; LOCATED IN: plasma membrane; EXPRESSED IN: shoot apex, …	-1.50903	FALSE	Putative multidrug resistance protein (P-glycoprotein)
34.16	transport.ABC transporters and multidrug resistance systems	m.65137	(loc_os11g37700.1 : 184.0) no description available & (q8gu86|pdr5_orysa : 178.0) Pleiotropic drug resistance protein 5 - Oryza sativa (Rice) & (at1g66950 : 142.0) pleiotropic drug resistance 11 (PDR11); FUNCTIONS IN: ATPase activity, coupled to transmembrane movement of substances; INVOLVED IN: drug transmembrane transport; LOCATED IN: membrane; EXPRESSED IN: 9 plant structures; EXPRESSED DURING…	-1.50141	FALSE	Pleiotropic drug resistance protein 5
34.16	transport.ABC transporters and multidrug resistance systems	m.270925	(loc_os02g32690.2 : 1480.0) no description available & (q5w274|pdr3_tobac : 1238.0) Pleiotropic drug resistance protein 3 (NtPDR3) - Nicotiana tabacum (Common tobacco) & (at3g53480 : 1196.0) Negative regulator of auxin polar transport inhibitors. ABCG37 regulates auxin distribution and homeostasis in roots by excluding IBA from the root apex, but does not act directly in basipetal transport. ABCG…	-1.50096	FALSE	Pleiotropic drug resistance protein 3 (NtPDR3)
34.16	transport.ABC transporters and multidrug resistance systems	m.31108	(loc_os01g56400.1 : 419.0) no description available & (at4g33460 : 286.0) member of NAP subfamily; ATNAP13; FUNCTIONS IN: transporter activity; INVOLVED IN: embryo development ending in seed dormancy; LOCATED IN: chloroplast envelope; EXPRESSED IN: 22 plant structures; EXPRESSED DURING: 13 growth stages; CONTAINS InterPro DOMAIN/s: ATPase, AAA+ type, core (InterPro:IPR003593), ABC transporter-lik…	-1.49383	FALSE	member of NAP subfamily
34.16	transport.ABC transporters and multidrug resistance systems	m.289942	(loc_os01g50160.1 : 2023.0) no description available & (at2g47000 : 1492.0) Multidrug resistance P-glycoprotein (MDR/PGP) subfamily of ABC transporters. Functions in the basipetal redirection of auxin from the root tip. Exhibits apolar plasma membrane localization in the root cap and polar localization in tissues above.; ATP binding cassette subfamily B4 (ABCB4); FUNCTIONS IN: xenobiotic-transpor…	-1.48495	FALSE	Multidrug resistance P-glycoprotein (MDR/PGP) subfamily of ABC transporters. Functions in the basipetal redirection of auxin from the root tip. Exhibits apolar plasma membrane localization in the root cap and polar localization in tissues above.
34.16	transport.ABC transporters and multidrug resistance systems	m.228392	(loc_os08g43120.1 : 2201.0) no description available & (q2pcf1|pdr2_nicpl : 1454.0) Pleiotropic drug resistance protein 2 (NpPDR2) - Nicotiana plumbaginifolia (Leadwort-leaved tobacco) & (at1g66950 : 1420.0) pleiotropic drug resistance 11 (PDR11); FUNCTIONS IN: ATPase activity, coupled to transmembrane movement of substances; INVOLVED IN: drug transmembrane transport; LOCATED IN: membrane; EXPRES…	-1.48479	FALSE	Pleiotropic drug resistance protein 2 (NpPDR2)
34.16	transport.ABC transporters and multidrug resistance systems	m.127744	(loc_os05g47500.1 : 695.0) no description available & (at1g02520 : 534.0) P-glycoprotein 11 (PGP11); FUNCTIONS IN: ATPase activity, coupled to transmembrane movement of substances; INVOLVED IN: transport, transmembrane transport; LOCATED IN: plasma membrane; EXPRESSED IN: callus; CONTAINS InterPro DOMAIN/s: ATPase, AAA+ type, core (InterPro:IPR003593), ABC transporter-like (InterPro:IPR003439), A…	-1.43316	FALSE	P-glycoprotein 11 (PGP11)
34.16	transport.ABC transporters and multidrug resistance systems	m.309232	(loc_os08g05710.1 : 198.0) no description available & (at3g28860 : 84.3) Belongs to the family of ATP-binding cassette (ABC) transporters. Also known as AtMDR11 and PGP19. Possibly regulates auxin-dependent responses by influencing basipetal auxin transport in the root. Acts upstream of phyA in regulating hypocotyl elongation and gravitropic response. Exerts nonredundant, partially overlapping fu…	-1.43316	FALSE	Belongs to the family of ATP-binding cassette (ABC) transporters. Also known as AtMDR11 and PGP19. Possibly regulates auxin-dependent responses by influencing basipetal auxin transport in the root. Acts upstream of phyA in regulating hypocotyl elongation and gravitropic response. Exerts nonredundant, partially overlapping functions with the ABC transporter encoded by AtPGP1.
34.16	transport.ABC transporters and multidrug resistance systems	m.313073	(loc_os01g07870.1 : 144.0) no description available & (at3g13080 : 93.2) encodes an ATP-dependent MRP-like ABC transporter able to transport glutathione-conjugates as well as chlorophyll catabolites. The expression of this gene is upregulated by herbicide safeners such as benoxacor and fenclorim.; multidrug resistance-associated protein 3 (MRP3); FUNCTIONS IN: chlorophyll catabolite transmembrane…	-1.43316	FALSE	encodes an ATP-dependent MRP-like ABC transporter able to transport glutathione-conjugates as well as chlorophyll catabolites. The expression of this gene is upregulated by herbicide safeners such as benoxacor and fenclorim.
34.16	transport.ABC transporters and multidrug resistance systems	m.34426	(q8gu86|pdr5_orysa : 144.0) Pleiotropic drug resistance protein 5 - Oryza sativa (Rice) & (loc_os11g37700.1 : 130.0) no description available & (at2g36380 : 111.0) pleiotropic drug resistance 6 (PDR6); FUNCTIONS IN: ATPase activity, coupled to transmembrane movement of substances; LOCATED IN: plasma membrane; EXPRESSED IN: 24 plant structures; EXPRESSED DURING: 13 growth stages; CONTAINS InterPro…	-1.43316	FALSE	Pleiotropic drug resistance protein 5
34.16	transport.ABC transporters and multidrug resistance systems	m.46673	(loc_os05g02890.1 : 145.0) no description available & (at3g53510 : 97.8) ABC-2 type transporter family protein; FUNCTIONS IN: ATPase activity, coupled to transmembrane movement of substances; INVOLVED IN: transport; LOCATED IN: membrane; EXPRESSED IN: 8 plant structures; EXPRESSED DURING: 4 anthesis, C globular stage, petal differentiation and expansion stage; CONTAINS InterPro DOMAIN/s: ATPase, …	-1.43316	FALSE	ABC-2 type transporter family protein
34.16	transport.ABC transporters and multidrug resistance systems	m.55153	(loc_os03g17370.1 : 613.0) no description available & (at5g13580 : 504.0) ABC-2 type transporter family protein; FUNCTIONS IN: ATPase activity, coupled to transmembrane movement of substances; INVOLVED IN: response to nematode; LOCATED IN: membrane; EXPRESSED IN: 10 plant structures; EXPRESSED DURING: 4 anthesis, C globular stage, petal differentiation and expansion stage; CONTAINS InterPro DOMAI…	-1.43316	FALSE	ABC-2 type transporter family protein
34.16	transport.ABC transporters and multidrug resistance systems	m.70580	(loc_os05g47490.2 : 277.0) no description available & (at4g18050 : 248.0) P-glycoprotein 9 (PGP9); FUNCTIONS IN: ATPase activity, coupled to transmembrane movement of substances; INVOLVED IN: transport, transmembrane transport; LOCATED IN: integral to membrane; EXPRESSED IN: 13 plant structures; EXPRESSED DURING: L mature pollen stage, M germinated pollen stage, 4 anthesis, petal differentiation …	-1.43316	FALSE	P-glycoprotein 9 (PGP9)
34.16	transport.ABC transporters and multidrug resistance systems	m.51864	(loc_os11g39020.1 : 878.0) no description available & (at5g64840 : 776.0) member of GCN subfamily; general control non-repressible 5 (GCN5); CONTAINS InterPro DOMAIN/s: ATPase, AAA+ type, core (InterPro:IPR003593), ABC transporter-like (InterPro:IPR003439), ABC transporter, conserved site (InterPro:IPR017871); BEST Arabidopsis thaliana protein match is: ABC transporter family protein (TAIR:AT5G09…	-1.43047	FALSE	member of GCN subfamily
34.16	transport.ABC transporters and multidrug resistance systems	m.38811	(loc_os02g11960.1 : 1243.0) no description available & (at3g47780 : 844.0) member of ATH subfamily; ABC2 homolog 6 (ATH6); FUNCTIONS IN: ATPase activity, coupled to transmembrane movement of substances, transporter activity; INVOLVED IN: response to cyclopentenone; LOCATED IN: plasma membrane; EXPRESSED IN: 12 plant structures; EXPRESSED DURING: 8 growth stages; CONTAINS InterPro DOMAIN/s: ATPase…	-1.41496	FALSE	member of ATH subfamily
34.16	transport.ABC transporters and multidrug resistance systems	m.185166	(loc_os02g46680.1 : 1731.0) no description available & (at4g25960 : 1475.0) P-glycoprotein 2 (PGP2); FUNCTIONS IN: ATPase activity, coupled to transmembrane movement of substances; INVOLVED IN: transport, transmembrane transport; LOCATED IN: membrane; EXPRESSED IN: 22 plant structures; EXPRESSED DURING: 13 growth stages; CONTAINS InterPro DOMAIN/s: ATPase, AAA+ type, core (InterPro:IPR003593), AB…	-1.40094	FALSE	P-glycoprotein 2 (PGP2)
34.16	transport.ABC transporters and multidrug resistance systems	m.185183	(loc_os01g74470.1 : 745.0) no description available & (at3g55320 : 676.0) P-glycoprotein 20 (PGP20); FUNCTIONS IN: ATPase activity, coupled to transmembrane movement of substances; INVOLVED IN: transport, transmembrane transport; LOCATED IN: nucleus, plasma membrane; EXPRESSED IN: 24 plant structures; EXPRESSED DURING: 13 growth stages; CONTAINS InterPro DOMAIN/s: ATPase, AAA+ type, core (InterPr…	-1.40047	FALSE	P-glycoprotein 20 (PGP20)
34.16	transport.ABC transporters and multidrug resistance systems	m.270946	(loc_os02g32690.2 : 1043.0) no description available & (q5w274|pdr3_tobac : 841.0) Pleiotropic drug resistance protein 3 (NtPDR3) - Nicotiana tabacum (Common tobacco) & (at3g53480 : 784.0) Negative regulator of auxin polar transport inhibitors. ABCG37 regulates auxin distribution and homeostasis in roots by excluding IBA from the root apex, but does not act directly in basipetal transport. ABCG37…	-1.39694	FALSE	Pleiotropic drug resistance protein 3 (NtPDR3)
34.16	transport.ABC transporters and multidrug resistance systems	m.299336	(loc_os03g20170.1 : 530.0) no description available & (at5g02270 : 463.0) member of NAP subfamily; non-intrinsic ABC protein 9 (NAP9); CONTAINS InterPro DOMAIN/s: ATPase, AAA+ type, core (InterPro:IPR003593), ABC transporter-like (InterPro:IPR003439); BEST Arabidopsis thaliana protein match is: P-loop containing nucleoside triphosphate hydrolases superfamily protein (TAIR:AT1G03905.1). & (chl4|51…	-1.38919	FALSE	member of NAP subfamily
34.16	transport.ABC transporters and multidrug resistance systems	m.209554	(q8gu90|pdr3_orysa : 142.0) Pleiotropic drug resistance protein 3 - Oryza sativa (Rice) & (loc_os01g42380.1 : 142.0) no description available & (at1g15520 : 127.0) ABC transporter family involved in ABA transport and resistance to lead. Localizes to plasma membrane. Upregulated by lead. Expressed in leaves, flowers, stomata and roots.; pleiotropic drug resistance 12 (PDR12); CONTAINS InterPro DOM…	-1.36628	FALSE	Pleiotropic drug resistance protein 3
34.16	transport.ABC transporters and multidrug resistance systems	m.207554	(loc_os05g47490.2 : 290.0) no description available & (at2g47000 : 207.0) Multidrug resistance P-glycoprotein (MDR/PGP) subfamily of ABC transporters. Functions in the basipetal redirection of auxin from the root tip. Exhibits apolar plasma membrane localization in the root cap and polar localization in tissues above.; ATP binding cassette subfamily B4 (ABCB4); FUNCTIONS IN: xenobiotic-transporti…	-1.35967	FALSE	Multidrug resistance P-glycoprotein (MDR/PGP) subfamily of ABC transporters. Functions in the basipetal redirection of auxin from the root tip. Exhibits apolar plasma membrane localization in the root cap and polar localization in tissues above.
34.16	transport.ABC transporters and multidrug resistance systems	m.42868	(loc_os01g67580.1 : 2081.0) no description available & (at3g13080 : 1151.0) encodes an ATP-dependent MRP-like ABC transporter able to transport glutathione-conjugates as well as chlorophyll catabolites. The expression of this gene is upregulated by herbicide safeners such as benoxacor and fenclorim.; multidrug resistance-associated protein 3 (MRP3); FUNCTIONS IN: chlorophyll catabolite transmembr…	-1.3541	FALSE	encodes an ATP-dependent MRP-like ABC transporter able to transport glutathione-conjugates as well as chlorophyll catabolites. The expression of this gene is upregulated by herbicide safeners such as benoxacor and fenclorim.
34.16	transport.ABC transporters and multidrug resistance systems	m.299462	(loc_os01g68330.1 : 862.0) no description available & (at1g70610 : 793.0) member of TAP subfamily; transporter associated with antigen processing protein 1 (TAP1); FUNCTIONS IN: ATPase activity, coupled to transmembrane movement of substances, transporter activity; INVOLVED IN: transport, transmembrane transport; LOCATED IN: chloroplast; EXPRESSED IN: 24 plant structures; EXPRESSED DURING: 14 gro…	-1.29813	FALSE	member of TAP subfamily
34.16	transport.ABC transporters and multidrug resistance systems	m.200246	(loc_os02g32690.1 : 647.0) no description available & (at2g37280 : 466.0) pleiotropic drug resistance 5 (PDR5); FUNCTIONS IN: ATPase activity, coupled to transmembrane movement of substances; INVOLVED IN: drug transmembrane transport; LOCATED IN: plasma membrane; EXPRESSED IN: inflorescence meristem, hypocotyl, root, flower; EXPRESSED DURING: petal differentiation and expansion stage; CONTAINS In…	-1.29095	FALSE	pleiotropic drug resistance 5 (PDR5)
34.16	transport.ABC transporters and multidrug resistance systems	m.147136	(loc_os04g44610.1 : 1229.0) no description available & (at1g17840 : 996.0) Encodes a plasma membrane-localized ATP-binding cassette transporter, that is required for cutin transport to the extracellular matrix.; white-brown complex homolog protein 11 (WBC11); FUNCTIONS IN: ATPase activity, coupled to transmembrane movement of substances, fatty acid transporter activity; INVOLVED IN: cutin transpo…	-1.28603	FALSE	Encodes a plasma membrane-localized ATP-binding cassette transporter, that is required for cutin transport to the extracellular matrix.
34.16	transport.ABC transporters and multidrug resistance systems	m.112048	(loc_os12g22284.1 : 421.0) no description available & (at1g17840 : 211.0) Encodes a plasma membrane-localized ATP-binding cassette transporter, that is required for cutin transport to the extracellular matrix.; white-brown complex homolog protein 11 (WBC11); FUNCTIONS IN: ATPase activity, coupled to transmembrane movement of substances, fatty acid transporter activity; INVOLVED IN: cutin transpor…	-1.27845	FALSE	Encodes a plasma membrane-localized ATP-binding cassette transporter, that is required for cutin transport to the extracellular matrix.
34.16	transport.ABC transporters and multidrug resistance systems	m.126573	(loc_os04g38570.2 : 94.0) no description available & (at3g28860 : 82.4) Belongs to the family of ATP-binding cassette (ABC) transporters. Also known as AtMDR11 and PGP19. Possibly regulates auxin-dependent responses by influencing basipetal auxin transport in the root. Acts upstream of phyA in regulating hypocotyl elongation and gravitropic response. Exerts nonredundant, partially overlapping fun…	-1.27497	FALSE	Belongs to the family of ATP-binding cassette (ABC) transporters. Also known as AtMDR11 and PGP19. Possibly regulates auxin-dependent responses by influencing basipetal auxin transport in the root. Acts upstream of phyA in regulating hypocotyl elongation and gravitropic response. Exerts nonredundant, partially overlapping functions with the ABC transporter encoded by AtPGP1.
34.16	transport.ABC transporters and multidrug resistance systems	m.277849	(loc_os06g36650.1 : 1616.0) no description available & (at3g21250 : 1443.0) member of MRP subfamily; multidrug resistance-associated protein 6 (MRP6); CONTAINS InterPro DOMAIN/s: ATPase, AAA+ type, core (InterPro:IPR003593), ABC transporter-like (InterPro:IPR003439), ABC transporter integral membrane type 1 (InterPro:IPR017940), ABC transporter, transmembrane domain, type 1 (InterPro:IPR011527), …	-1.26556	FALSE	member of MRP subfamily
34.16	transport.ABC transporters and multidrug resistance systems	m.6203	(loc_os05g10730.1 : 2007.0) no description available & (at3g21250 : 1447.0) member of MRP subfamily; multidrug resistance-associated protein 6 (MRP6); CONTAINS InterPro DOMAIN/s: ATPase, AAA+ type, core (InterPro:IPR003593), ABC transporter-like (InterPro:IPR003439), ABC transporter integral membrane type 1 (InterPro:IPR017940), ABC transporter, transmembrane domain, type 1 (InterPro:IPR011527), …	-1.26526	FALSE	member of MRP subfamily
34.16	transport.ABC transporters and multidrug resistance systems	m.75057	(at1g79600 : 931.0) Protein kinase superfamily protein; FUNCTIONS IN: protein kinase activity, ATP binding; INVOLVED IN: protein amino acid phosphorylation; LOCATED IN: chloroplast, plastoglobule; EXPRESSED IN: 21 plant structures; EXPRESSED DURING: 13 growth stages; CONTAINS InterPro DOMAIN/s: ABC-1 (InterPro:IPR004147), Protein kinase, catalytic domain (InterPro:IPR000719), Aminoglycoside phosp…	-1.25421	FALSE	Protein kinase superfamily protein
34.16	transport.ABC transporters and multidrug resistance systems	m.69073	(loc_os01g25386.1 : 181.0) no description available & (at2g47800 : 123.0) Encodes a plasma membrane localized ATPase transporter involved in multidrug transport. The expression of this gene is upregulated by herbicide safeners such as benoxacor, fluxofenim and fenclorim.; multidrug resistance-associated protein 4 (MRP4); FUNCTIONS IN: ATPase activity, coupled to transmembrane movement of substanc…	-1.23074	FALSE	Encodes a plasma membrane localized ATPase transporter involved in multidrug transport. The expression of this gene is upregulated by herbicide safeners such as benoxacor, fluxofenim and fenclorim.
34.16	transport.ABC transporters and multidrug resistance systems	m.46672	(loc_os05g02890.1 : 176.0) no description available & (at3g55090 : 138.0) ABC-2 type transporter family protein; FUNCTIONS IN: ATPase activity, coupled to transmembrane movement of substances; INVOLVED IN: response to cyclopentenone; LOCATED IN: membrane; EXPRESSED IN: sepal, root, flower, carpel, stamen; EXPRESSED DURING: 4 anthesis, petal differentiation and expansion stage; CONTAINS InterPro D…	-1.1943	FALSE	ABC-2 type transporter family protein
34.16	transport.ABC transporters and multidrug resistance systems	m.16	(loc_os01g07870.1 : 179.0) no description available & (at3g13100 : 137.0) member of MRP subfamily; multidrug resistance-associated protein 7 (MRP7); FUNCTIONS IN: ATPase activity, coupled to transmembrane movement of substances; INVOLVED IN: response to other organism; LOCATED IN: plasma membrane; EXPRESSED IN: 10 plant structures; EXPRESSED DURING: 7 growth stages; CONTAINS InterPro DOMAIN/s: AT…	-1.16018	FALSE	member of MRP subfamily
34.16	transport.ABC transporters and multidrug resistance systems	m.40708	(q8gu88|pdr7_orysa : 139.0) Putative pleiotropic drug resistance protein 7 - Oryza sativa (Rice) & (loc_os02g11760.1 : 139.0) no description available & (at1g15520 : 117.0) ABC transporter family involved in ABA transport and resistance to lead. Localizes to plasma membrane. Upregulated by lead. Expressed in leaves, flowers, stomata and roots.; pleiotropic drug resistance 12 (PDR12); CONTAINS Int…	-1.14653	FALSE	Putative pleiotropic drug resistance protein 7
34.16	transport.ABC transporters and multidrug resistance systems	m.212480	(loc_os01g50100.1 : 572.0) no description available & (at4g18050 : 447.0) P-glycoprotein 9 (PGP9); FUNCTIONS IN: ATPase activity, coupled to transmembrane movement of substances; INVOLVED IN: transport, transmembrane transport; LOCATED IN: integral to membrane; EXPRESSED IN: 13 plant structures; EXPRESSED DURING: L mature pollen stage, M germinated pollen stage, 4 anthesis, petal differentiation …	-1.13918	FALSE	P-glycoprotein 9 (PGP9)
34.16	transport.ABC transporters and multidrug resistance systems	m.131465	(q6yuu5|mdr_orysa : 1887.0) Putative multidrug resistance protein (P-glycoprotein) - Oryza sativa (Rice) & (loc_os02g09720.1 : 1887.0) no description available & (at3g28345 : 1509.0) ABC transporter family protein; FUNCTIONS IN: ATPase activity, coupled to transmembrane movement of substances; INVOLVED IN: transport, transmembrane transport; LOCATED IN: plasma membrane; EXPRESSED IN: shoot apex, …	-1.13858	FALSE	Putative multidrug resistance protein (P-glycoprotein)
34.16	transport.ABC transporters and multidrug resistance systems	m.212484	(loc_os01g50100.1 : 511.0) no description available & (at4g18050 : 416.0) P-glycoprotein 9 (PGP9); FUNCTIONS IN: ATPase activity, coupled to transmembrane movement of substances; INVOLVED IN: transport, transmembrane transport; LOCATED IN: integral to membrane; EXPRESSED IN: 13 plant structures; EXPRESSED DURING: L mature pollen stage, M germinated pollen stage, 4 anthesis, petal differentiation …	-1.13459	FALSE	P-glycoprotein 9 (PGP9)
34.16	transport.ABC transporters and multidrug resistance systems	m.8404	(loc_os01g03650.1 : 620.0) no description available & (at1g32500 : 359.0) Encodes a member of a heterogenous group of non-intrinsic ATP-binding cassette (ABC) proteins. Members of this group bear no close resemblance to each other nor to representatives of specific ABC protein subfamilies from other organisms. This grouping is arbitrary and will likely change upon acquisition of further data.; no…	-1.09598	FALSE	Encodes a member of a heterogenous group of non-intrinsic ATP-binding cassette (ABC) proteins. Members of this group bear no close resemblance to each other nor to representatives of specific ABC protein subfamilies from other organisms. This grouping is arbitrary and will likely change upon acquisition of further data.
34.16	transport.ABC transporters and multidrug resistance systems	m.242407	(loc_os01g25386.1 : 2049.0) no description available & (at2g47800 : 1660.0) Encodes a plasma membrane localized ATPase transporter involved in multidrug transport. The expression of this gene is upregulated by herbicide safeners such as benoxacor, fluxofenim and fenclorim.; multidrug resistance-associated protein 4 (MRP4); FUNCTIONS IN: ATPase activity, coupled to transmembrane movement of substa…	-1.0927	FALSE	Encodes a plasma membrane localized ATPase transporter involved in multidrug transport. The expression of this gene is upregulated by herbicide safeners such as benoxacor, fluxofenim and fenclorim.
34.16	transport.ABC transporters and multidrug resistance systems	m.315303	(loc_os08g05710.1 : 141.0) no description available & (at5g46540 : 103.0) P-glycoprotein 7 (PGP7); FUNCTIONS IN: ATPase activity, coupled to transmembrane movement of substances; INVOLVED IN: transport, transmembrane transport; LOCATED IN: integral to membrane; EXPRESSED IN: 8 plant structures; EXPRESSED DURING: 4 anthesis, C globular stage, petal differentiation and expansion stage; CONTAINS Int…	-1.07487	FALSE	P-glycoprotein 7 (PGP7)
34.16	transport.ABC transporters and multidrug resistance systems	m.221129	(loc_os01g42900.1 : 238.0) no description available & (at1g53270 : 151.0) ABC-2 type transporter family protein; FUNCTIONS IN: ATPase activity, coupled to transmembrane movement of substances; LOCATED IN: membrane; EXPRESSED IN: root; CONTAINS InterPro DOMAIN/s: ATPase, AAA+ type, core (InterPro:IPR003593), ABC transporter-like (InterPro:IPR003439), ABC-2 type transporter (InterPro:IPR013525), AB…	-1.05428	FALSE	ABC-2 type transporter family protein
34.16	transport.ABC transporters and multidrug resistance systems	m.127594	(loc_os05g47500.1 : 1506.0) no description available & (at1g02520 : 1156.0) P-glycoprotein 11 (PGP11); FUNCTIONS IN: ATPase activity, coupled to transmembrane movement of substances; INVOLVED IN: transport, transmembrane transport; LOCATED IN: plasma membrane; EXPRESSED IN: callus; CONTAINS InterPro DOMAIN/s: ATPase, AAA+ type, core (InterPro:IPR003593), ABC transporter-like (InterPro:IPR003439),…	-1.0423	FALSE	P-glycoprotein 11 (PGP11)
34.16	transport.ABC transporters and multidrug resistance systems	m.207477	(loc_os04g53550.1 : 355.0) no description available & (at1g63270 : 320.0) Encodes a member of a heterogenous group of non-intrinsic ATP-binding cassette (ABC) proteins. Members of this group bear no close resemblance to each other nor to representatives of specific ABC protein subfamilies from other organisms. This grouping is arbitrary and will likely change upon acquisition of further data.; no…	-1.0066	FALSE	Encodes a member of a heterogenous group of non-intrinsic ATP-binding cassette (ABC) proteins. Members of this group bear no close resemblance to each other nor to representatives of specific ABC protein subfamilies from other organisms. This grouping is arbitrary and will likely change upon acquisition of further data.
34.16	transport.ABC transporters and multidrug resistance systems	m.10234	(loc_os03g17370.1 : 169.0) no description available & (at3g55090 : 152.0) ABC-2 type transporter family protein; FUNCTIONS IN: ATPase activity, coupled to transmembrane movement of substances; INVOLVED IN: response to cyclopentenone; LOCATED IN: membrane; EXPRESSED IN: sepal, root, flower, carpel, stamen; EXPRESSED DURING: 4 anthesis, petal differentiation and expansion stage; CONTAINS InterPro D…	0	FALSE	ABC-2 type transporter family protein
34.16	transport.ABC transporters and multidrug resistance systems	m.12001	(loc_os05g47500.1 : 226.0) no description available & (at2g47000 : 141.0) Multidrug resistance P-glycoprotein (MDR/PGP) subfamily of ABC transporters. Functions in the basipetal redirection of auxin from the root tip. Exhibits apolar plasma membrane localization in the root cap and polar localization in tissues above.; ATP binding cassette subfamily B4 (ABCB4); FUNCTIONS IN: xenobiotic-transporti…	0	FALSE	Multidrug resistance P-glycoprotein (MDR/PGP) subfamily of ABC transporters. Functions in the basipetal redirection of auxin from the root tip. Exhibits apolar plasma membrane localization in the root cap and polar localization in tissues above.
34.16	transport.ABC transporters and multidrug resistance systems	m.12985	(q8gu88|pdr7_orysa : 338.0) Putative pleiotropic drug resistance protein 7 - Oryza sativa (Rice) & (loc_os02g11760.1 : 338.0) no description available & (at1g15520 : 241.0) ABC transporter family involved in ABA transport and resistance to lead. Localizes to plasma membrane. Upregulated by lead. Expressed in leaves, flowers, stomata and roots.; pleiotropic drug resistance 12 (PDR12); CONTAINS Int…	-4.77721	TRUE	Putative pleiotropic drug resistance protein 7
34.16	transport.ABC transporters and multidrug resistance systems	m.145002	(loc_os11g04020.1 : 692.0) no description available & (at3g43790 : 483.0) zinc induced facilitator-like 2 (ZIFL2); CONTAINS InterPro DOMAIN/s: Major facilitator superfamily (InterPro:IPR020846), Major facilitator superfamily MFS-1 (InterPro:IPR011701), Major facilitator superfamily, general substrate transporter (InterPro:IPR016196); BEST Arabidopsis thaliana protein match is: zinc induced facili…	0	FALSE	zinc induced facilitator-like 2 (ZIFL2)
34.16	transport.ABC transporters and multidrug resistance systems	m.150	(q7pc80|pdr1_orysa : 122.0) Probable pleiotropic drug resistance protein 1 - Oryza sativa (Rice) & (loc_os01g42350.1 : 122.0) no description available & (at1g15520 : 103.0) ABC transporter family involved in ABA transport and resistance to lead. Localizes to plasma membrane. Upregulated by lead. Expressed in leaves, flowers, stomata and roots.; pleiotropic drug resistance 12 (PDR12); CONTAINS Int…	0	FALSE	Probable pleiotropic drug resistance protein 1
34.16	transport.ABC transporters and multidrug resistance systems	m.207565	(loc_os05g47490.2 : 527.0) no description available & (at4g18050 : 397.0) P-glycoprotein 9 (PGP9); FUNCTIONS IN: ATPase activity, coupled to transmembrane movement of substances; INVOLVED IN: transport, transmembrane transport; LOCATED IN: integral to membrane; EXPRESSED IN: 13 plant structures; EXPRESSED DURING: L mature pollen stage, M germinated pollen stage, 4 anthesis, petal differentiation …	-8.12126	TRUE	P-glycoprotein 9 (PGP9)
34.16	transport.ABC transporters and multidrug resistance systems	m.20889	(loc_os03g17370.1 : 223.0) no description available & (at2g37360 : 188.0) ABC-2 type transporter family protein; FUNCTIONS IN: ATPase activity, coupled to transmembrane movement of substances; INVOLVED IN: transport; LOCATED IN: membrane; EXPRESSED IN: petal, hypocotyl, root, flower; EXPRESSED DURING: 4 anthesis, petal differentiation and expansion stage; CONTAINS InterPro DOMAIN/s: ATPase, AAA+ …	0	FALSE	ABC-2 type transporter family protein
34.16	transport.ABC transporters and multidrug resistance systems	m.21874	(q8gu88|pdr7_orysa : 168.0) Putative pleiotropic drug resistance protein 7 - Oryza sativa (Rice) & (loc_os02g11760.1 : 168.0) no description available & (at3g16340 : 138.0) pleiotropic drug resistance 1 (PDR1); CONTAINS InterPro DOMAIN/s: ATPase, AAA+ type, core (InterPro:IPR003593), ABC transporter-like (InterPro:IPR003439), Plant PDR ABC transporter associated (InterPro:IPR013581), Pleiotropic …	0	FALSE	Putative pleiotropic drug resistance protein 7
34.16	transport.ABC transporters and multidrug resistance systems	m.22546	(loc_os08g30780.1 : 143.0) no description available & (at3g47740 : 118.0) member of ATH subfamily; ABC2 homolog 2 (ATH2); CONTAINS InterPro DOMAIN/s: ATPase, AAA+ type, core (InterPro:IPR003593), ABC transporter-like (InterPro:IPR003439), ABC transporter, conserved site (InterPro:IPR017871); BEST Arabidopsis thaliana protein match is: ATP binding cassette subfamily A4 (TAIR:AT3G47750.1); Has 3842…	0	FALSE	member of ATH subfamily
34.16	transport.ABC transporters and multidrug resistance systems	m.23663	(q8gu86|pdr5_orysa : 295.0) Pleiotropic drug resistance protein 5 - Oryza sativa (Rice) & (loc_os11g37700.1 : 278.0) no description available & (at1g66950 : 202.0) pleiotropic drug resistance 11 (PDR11); FUNCTIONS IN: ATPase activity, coupled to transmembrane movement of substances; INVOLVED IN: drug transmembrane transport; LOCATED IN: membrane; EXPRESSED IN: 9 plant structures; EXPRESSED DURING…	0	FALSE	Pleiotropic drug resistance protein 5
34.16	transport.ABC transporters and multidrug resistance systems	m.29707	(loc_os08g05710.1 : 583.0) no description available & (at2g36910 : 320.0) Belongs to the family of ATP-binding cassette (ABC) transporters. Also known as AtMDR1.Possibly regulates auxin-dependent responses by influencing basipetal auxin transport in the root. Exerts nonredundant, partially overlapping functions with the ABC transporter encoded by AT3G28860. PGP1 mediates cellular efflux of IAA an…	-11.943	TRUE	Belongs to the family of ATP-binding cassette (ABC) transporters. Also known as AtMDR1.Possibly regulates auxin-dependent responses by influencing basipetal auxin transport in the root. Exerts nonredundant, partially overlapping functions with the ABC transporter encoded by AT3G28860. PGP1 mediates cellular efflux of IAA and interacts with PIN genes that may confer an accelerated vectoral compone…
34.16	transport.ABC transporters and multidrug resistance systems	m.305329	(loc_os05g47500.1 : 162.0) no description available & (at4g18050 : 112.0) P-glycoprotein 9 (PGP9); FUNCTIONS IN: ATPase activity, coupled to transmembrane movement of substances; INVOLVED IN: transport, transmembrane transport; LOCATED IN: integral to membrane; EXPRESSED IN: 13 plant structures; EXPRESSED DURING: L mature pollen stage, M germinated pollen stage, 4 anthesis, petal differentiation …	0	FALSE	P-glycoprotein 9 (PGP9)
34.16	transport.ABC transporters and multidrug resistance systems	m.309706	(loc_os06g06440.1 : 248.0) no description available & (at3g59140 : 181.0) member of MRP subfamily; multidrug resistance-associated protein 14 (MRP14); FUNCTIONS IN: ATPase activity, coupled to transmembrane movement of substances; INVOLVED IN: transport, transmembrane transport; LOCATED IN: plasma membrane; EXPRESSED IN: 17 plant structures; EXPRESSED DURING: 9 growth stages; CONTAINS InterPro DO…	0	FALSE	member of MRP subfamily
34.16	transport.ABC transporters and multidrug resistance systems	m.311442	(loc_os11g37700.1 : 223.0) no description available & (q8gu86|pdr5_orysa : 216.0) Pleiotropic drug resistance protein 5 - Oryza sativa (Rice) & (at1g66950 : 187.0) pleiotropic drug resistance 11 (PDR11); FUNCTIONS IN: ATPase activity, coupled to transmembrane movement of substances; INVOLVED IN: drug transmembrane transport; LOCATED IN: membrane; EXPRESSED IN: 9 plant structures; EXPRESSED DURING…	0	FALSE	Pleiotropic drug resistance protein 5
34.16	transport.ABC transporters and multidrug resistance systems	m.312777	(loc_os05g02890.1 : 226.0) no description available & (at2g37360 : 191.0) ABC-2 type transporter family protein; FUNCTIONS IN: ATPase activity, coupled to transmembrane movement of substances; INVOLVED IN: transport; LOCATED IN: membrane; EXPRESSED IN: petal, hypocotyl, root, flower; EXPRESSED DURING: 4 anthesis, petal differentiation and expansion stage; CONTAINS InterPro DOMAIN/s: ATPase, AAA+ …	0	FALSE	ABC-2 type transporter family protein
34.16	transport.ABC transporters and multidrug resistance systems	m.314669	(q8gu89|pdr4_orysa : 232.0) Pleiotropic drug resistance protein 4 - Oryza sativa (Rice) & (loc_os01g42410.1 : 232.0) no description available & (at1g15520 : 206.0) ABC transporter family involved in ABA transport and resistance to lead. Localizes to plasma membrane. Upregulated by lead. Expressed in leaves, flowers, stomata and roots.; pleiotropic drug resistance 12 (PDR12); CONTAINS InterPro DOM…	0	FALSE	Pleiotropic drug resistance protein 4
34.16	transport.ABC transporters and multidrug resistance systems	m.315613	(loc_os11g37700.1 : 333.0) no description available & (q8gu86|pdr5_orysa : 327.0) Pleiotropic drug resistance protein 5 - Oryza sativa (Rice) & (at1g66950 : 289.0) pleiotropic drug resistance 11 (PDR11); FUNCTIONS IN: ATPase activity, coupled to transmembrane movement of substances; INVOLVED IN: drug transmembrane transport; LOCATED IN: membrane; EXPRESSED IN: 9 plant structures; EXPRESSED DURING…	-3.82177	TRUE	Pleiotropic drug resistance protein 5
34.16	transport.ABC transporters and multidrug resistance systems	m.315863	(loc_os06g06440.1 : 202.0) no description available & (at3g59140 : 85.9) member of MRP subfamily; multidrug resistance-associated protein 14 (MRP14); FUNCTIONS IN: ATPase activity, coupled to transmembrane movement of substances; INVOLVED IN: transport, transmembrane transport; LOCATED IN: plasma membrane; EXPRESSED IN: 17 plant structures; EXPRESSED DURING: 9 growth stages; CONTAINS InterPro DOM…	0	FALSE	member of MRP subfamily
34.16	transport.ABC transporters and multidrug resistance systems	m.323197	(loc_os07g18874.1 : 183.0) no description available & (chl4|518895 : 119.0) no description available & (at1g17840 : 112.0) Encodes a plasma membrane-localized ATP-binding cassette transporter, that is required for cutin transport to the extracellular matrix.; white-brown complex homolog protein 11 (WBC11); FUNCTIONS IN: ATPase activity, coupled to transmembrane movement of substances, fatty acid …	-7.16582	TRUE	Encodes a plasma membrane-localized ATP-binding cassette transporter, that is required for cutin transport to the extracellular matrix.
34.16	transport.ABC transporters and multidrug resistance systems	m.327034	(at5g60790 : 145.0) member of GCN subfamily; GENERAL CONTROL NON-REPRESSIBLE 1 (GCN1); FUNCTIONS IN: transporter activity; LOCATED IN: plasma membrane; EXPRESSED IN: 24 plant structures; EXPRESSED DURING: 15 growth stages; CONTAINS InterPro DOMAIN/s: ATPase, AAA+ type, core (InterPro:IPR003593), ABC transporter-like (InterPro:IPR003439), ABC transporter, conserved site (InterPro:IPR017871); BEST …	0	FALSE	member of GCN subfamily
34.16	transport.ABC transporters and multidrug resistance systems	m.36593	(q8gu88|pdr7_orysa : 134.0) Putative pleiotropic drug resistance protein 7 - Oryza sativa (Rice) & (loc_os02g11760.1 : 134.0) no description available & (at1g15210 : 124.0) pleiotropic drug resistance 7 (PDR7); FUNCTIONS IN: ATPase activity, coupled to transmembrane movement of substances; INVOLVED IN: drug transmembrane transport; LOCATED IN: plasma membrane, chloroplast, membrane; EXPRESSED IN:…	0	FALSE	Putative pleiotropic drug resistance protein 7
34.16	transport.ABC transporters and multidrug resistance systems	m.36604	(q8gu88|pdr7_orysa : 217.0) Putative pleiotropic drug resistance protein 7 - Oryza sativa (Rice) & (loc_os02g11760.1 : 217.0) no description available & (at2g26910 : 104.0) pleiotropic drug resistance 4 (PDR4); FUNCTIONS IN: ATPase activity, coupled to transmembrane movement of substances; INVOLVED IN: drug transmembrane transport; LOCATED IN: membrane; EXPRESSED IN: 23 plant structures; EXPRESSE…	-4.29949	TRUE	Putative pleiotropic drug resistance protein 7
34.16	transport.ABC transporters and multidrug resistance systems	m.37399	(q8gu90|pdr3_orysa : 347.0) Pleiotropic drug resistance protein 3 - Oryza sativa (Rice) & (loc_os01g42380.1 : 347.0) no description available & (at1g15520 : 296.0) ABC transporter family involved in ABA transport and resistance to lead. Localizes to plasma membrane. Upregulated by lead. Expressed in leaves, flowers, stomata and roots.; pleiotropic drug resistance 12 (PDR12); CONTAINS InterPro DOM…	-7.64354	TRUE	Pleiotropic drug resistance protein 3
34.16	transport.ABC transporters and multidrug resistance systems	m.46079	(q7fmw4|pdr15_orysa : 223.0) Pleiotropic drug resistance protein 15 - Oryza sativa (Rice) & (loc_os01g52560.1 : 223.0) no description available & (at1g15210 : 162.0) pleiotropic drug resistance 7 (PDR7); FUNCTIONS IN: ATPase activity, coupled to transmembrane movement of substances; INVOLVED IN: drug transmembrane transport; LOCATED IN: plasma membrane, chloroplast, membrane; EXPRESSED IN: 9 plan…	-7.64354	TRUE	Pleiotropic drug resistance protein 15
34.16	transport.ABC transporters and multidrug resistance systems	m.49473	(q8gu86|pdr5_orysa : 100.0) Pleiotropic drug resistance protein 5 - Oryza sativa (Rice) & (loc_os01g42380.1 : 93.2) no description available & (at2g36380 : 85.9) pleiotropic drug resistance 6 (PDR6); FUNCTIONS IN: ATPase activity, coupled to transmembrane movement of substances; LOCATED IN: plasma membrane; EXPRESSED IN: 24 plant structures; EXPRESSED DURING: 13 growth stages; CONTAINS InterPro D…	0	FALSE	Pleiotropic drug resistance protein 5
34.16	transport.ABC transporters and multidrug resistance systems	m.50947	(q8gu90|pdr3_orysa : 205.0) Pleiotropic drug resistance protein 3 - Oryza sativa (Rice) & (loc_os01g42380.1 : 205.0) no description available & (at1g15520 : 121.0) ABC transporter family involved in ABA transport and resistance to lead. Localizes to plasma membrane. Upregulated by lead. Expressed in leaves, flowers, stomata and roots.; pleiotropic drug resistance 12 (PDR12); CONTAINS InterPro DOM…	0	FALSE	Pleiotropic drug resistance protein 3
34.16	transport.ABC transporters and multidrug resistance systems	m.51539	(loc_os11g37700.1 : 181.0) no description available & (q8gu86|pdr5_orysa : 168.0) Pleiotropic drug resistance protein 5 - Oryza sativa (Rice) & (at2g36380 : 148.0) pleiotropic drug resistance 6 (PDR6); FUNCTIONS IN: ATPase activity, coupled to transmembrane movement of substances; LOCATED IN: plasma membrane; EXPRESSED IN: 24 plant structures; EXPRESSED DURING: 13 growth stages; CONTAINS InterPro…	-7.16582	TRUE	Pleiotropic drug resistance protein 5
34.16	transport.ABC transporters and multidrug resistance systems	m.55155	(loc_os03g17370.1 : 590.0) no description available & (at5g13580 : 488.0) ABC-2 type transporter family protein; FUNCTIONS IN: ATPase activity, coupled to transmembrane movement of substances; INVOLVED IN: response to nematode; LOCATED IN: membrane; EXPRESSED IN: 10 plant structures; EXPRESSED DURING: 4 anthesis, C globular stage, petal differentiation and expansion stage; CONTAINS InterPro DOMAI…	0	FALSE	ABC-2 type transporter family protein
34.16	transport.ABC transporters and multidrug resistance systems	m.8515	(q8gu90|pdr3_orysa : 265.0) Pleiotropic drug resistance protein 3 - Oryza sativa (Rice) & (loc_os01g42380.1 : 265.0) no description available & (at1g15520 : 241.0) ABC transporter family involved in ABA transport and resistance to lead. Localizes to plasma membrane. Upregulated by lead. Expressed in leaves, flowers, stomata and roots.; pleiotropic drug resistance 12 (PDR12); CONTAINS InterPro DOM…	0	FALSE	Pleiotropic drug resistance protein 3
34.16	transport.ABC transporters and multidrug resistance systems	m.8592	(loc_os10g37920.1 : 210.0) no description available & (at4g23030 : 133.0) MATE efflux family protein; FUNCTIONS IN: antiporter activity, drug transmembrane transporter activity, transporter activity; INVOLVED IN: drug transmembrane transport, transmembrane transport; LOCATED IN: membrane; EXPRESSED IN: stem, male gametophyte, flower; EXPRESSED DURING: 4 anthesis; CONTAINS InterPro DOMAIN/s: Multi…	0	FALSE	MATE efflux family protein
34.16	transport.ABC transporters and multidrug resistance systems	m.200249	(loc_os02g32690.1 : 612.0) no description available & (q5w274|pdr3_tobac : 431.0) Pleiotropic drug resistance protein 3 (NtPDR3) - Nicotiana tabacum (Common tobacco) & (at2g37280 : 430.0) pleiotropic drug resistance 5 (PDR5); FUNCTIONS IN: ATPase activity, coupled to transmembrane movement of substances; INVOLVED IN: drug transmembrane transport; LOCATED IN: plasma membrane; EXPRESSED IN: inflore…	1.02152	FALSE	Pleiotropic drug resistance protein 3 (NtPDR3)
34.16	transport.ABC transporters and multidrug resistance systems	m.15882	(loc_os12g03899.1 : 745.0) no description available & (at5g13750 : 474.0) zinc induced facilitator-like 1 (ZIFL1); FUNCTIONS IN: tetracycline:hydrogen antiporter activity; INVOLVED IN: response to karrikin; LOCATED IN: integral to membrane; EXPRESSED IN: 24 plant structures; EXPRESSED DURING: 15 growth stages; CONTAINS InterPro DOMAIN/s: Major facilitator superfamily (InterPro:IPR020846), Tetracy…	1.05925	FALSE	zinc induced facilitator-like 1 (ZIFL1)
34.16	transport.ABC transporters and multidrug resistance systems	m.226350	(loc_os05g02890.1 : 243.0) no description available & (at2g39350 : 204.0) ABC-2 type transporter family protein; FUNCTIONS IN: ATPase activity, coupled to transmembrane movement of substances; INVOLVED IN: response to nematode; LOCATED IN: plasma membrane; EXPRESSED IN: 15 plant structures; EXPRESSED DURING: 4 anthesis, C globular stage, petal differentiation and expansion stage, E expanded cotyl…	1.07717	FALSE	ABC-2 type transporter family protein
34.16	transport.ABC transporters and multidrug resistance systems	m.185173	(loc_os08g45030.1 : 1680.0) no description available & (at2g36910 : 1591.0) Belongs to the family of ATP-binding cassette (ABC) transporters. Also known as AtMDR1.Possibly regulates auxin-dependent responses by influencing basipetal auxin transport in the root. Exerts nonredundant, partially overlapping functions with the ABC transporter encoded by AT3G28860. PGP1 mediates cellular efflux of IAA …	1.08173	FALSE	Belongs to the family of ATP-binding cassette (ABC) transporters. Also known as AtMDR1.Possibly regulates auxin-dependent responses by influencing basipetal auxin transport in the root. Exerts nonredundant, partially overlapping functions with the ABC transporter encoded by AT3G28860. PGP1 mediates cellular efflux of IAA and interacts with PIN genes that may confer an accelerated vectoral compone…
34.16	transport.ABC transporters and multidrug resistance systems	m.10827	(loc_os09g23640.1 : 327.0) no description available & (at3g55090 : 244.0) ABC-2 type transporter family protein; FUNCTIONS IN: ATPase activity, coupled to transmembrane movement of substances; INVOLVED IN: response to cyclopentenone; LOCATED IN: membrane; EXPRESSED IN: sepal, root, flower, carpel, stamen; EXPRESSED DURING: 4 anthesis, petal differentiation and expansion stage; CONTAINS InterPro D…	1.10172	FALSE	ABC-2 type transporter family protein
34.16	transport.ABC transporters and multidrug resistance systems	m.98501	(loc_os02g46680.1 : 655.0) no description available & (at4g25960 : 553.0) P-glycoprotein 2 (PGP2); FUNCTIONS IN: ATPase activity, coupled to transmembrane movement of substances; INVOLVED IN: transport, transmembrane transport; LOCATED IN: membrane; EXPRESSED IN: 22 plant structures; EXPRESSED DURING: 13 growth stages; CONTAINS InterPro DOMAIN/s: ATPase, AAA+ type, core (InterPro:IPR003593), ABC …	1.11383	FALSE	P-glycoprotein 2 (PGP2)
34.16	transport.ABC transporters and multidrug resistance systems	m.20928	(loc_os08g05690.1 : 169.0) no description available & (at4g25960 : 88.2) P-glycoprotein 2 (PGP2); FUNCTIONS IN: ATPase activity, coupled to transmembrane movement of substances; INVOLVED IN: transport, transmembrane transport; LOCATED IN: membrane; EXPRESSED IN: 22 plant structures; EXPRESSED DURING: 13 growth stages; CONTAINS InterPro DOMAIN/s: ATPase, AAA+ type, core (InterPro:IPR003593), ABC t…	1.11932	FALSE	P-glycoprotein 2 (PGP2)
34.16	transport.ABC transporters and multidrug resistance systems	m.320526	(loc_os06g40550.1 : 251.0) no description available & (at3g13220 : 192.0) Encodes a ATP-binding cassette transporter G26 (ABCG26) involved in tapetal cell and pollen development. Required for male fertility and pollen exine formation.; WBC27; CONTAINS InterPro DOMAIN/s: ATPase, AAA+ type, core (InterPro:IPR003593), ABC transporter-like (InterPro:IPR003439), ABC-2 type transporter (InterPro:IPR013…	1.12715	FALSE	Encodes a ATP-binding cassette transporter G26 (ABCG26) involved in tapetal cell and pollen development. Required for male fertility and pollen exine formation.
34.16	transport.ABC transporters and multidrug resistance systems	m.166339	(loc_os03g17350.1 : 698.0) no description available & (at3g55090 : 602.0) ABC-2 type transporter family protein; FUNCTIONS IN: ATPase activity, coupled to transmembrane movement of substances; INVOLVED IN: response to cyclopentenone; LOCATED IN: membrane; EXPRESSED IN: sepal, root, flower, carpel, stamen; EXPRESSED DURING: 4 anthesis, petal differentiation and expansion stage; CONTAINS InterPro D…	1.13174	FALSE	ABC-2 type transporter family protein
34.16	transport.ABC transporters and multidrug resistance systems	m.71244	(loc_os06g36330.1 : 265.0) no description available & (at4g29140 : 157.0) MATE efflux family protein; FUNCTIONS IN: antiporter activity, drug transmembrane transporter activity, transporter activity; INVOLVED IN: drug transmembrane transport, transmembrane transport; LOCATED IN: membrane; EXPRESSED IN: shoot apex, embryo, hypocotyl, root; EXPRESSED DURING: E expanded cotyledon stage; CONTAINS Int…	1.16533	FALSE	MATE efflux family protein
34.16	transport.ABC transporters and multidrug resistance systems	m.209552	(q8gu86|pdr5_orysa : 137.0) Pleiotropic drug resistance protein 5 - Oryza sativa (Rice) & (loc_os11g37700.1 : 133.0) no description available & (at2g36380 : 110.0) pleiotropic drug resistance 6 (PDR6); FUNCTIONS IN: ATPase activity, coupled to transmembrane movement of substances; LOCATED IN: plasma membrane; EXPRESSED IN: 24 plant structures; EXPRESSED DURING: 13 growth stages; CONTAINS InterPro…	1.16605	FALSE	Pleiotropic drug resistance protein 5
34.16	transport.ABC transporters and multidrug resistance systems	m.50945	(q8gu90|pdr3_orysa : 396.0) Pleiotropic drug resistance protein 3 - Oryza sativa (Rice) & (loc_os01g42380.1 : 396.0) no description available & (at1g15520 : 281.0) ABC transporter family involved in ABA transport and resistance to lead. Localizes to plasma membrane. Upregulated by lead. Expressed in leaves, flowers, stomata and roots.; pleiotropic drug resistance 12 (PDR12); CONTAINS InterPro DOM…	1.19615	FALSE	Pleiotropic drug resistance protein 3
34.16	transport.ABC transporters and multidrug resistance systems	m.209558	(loc_os11g37700.1 : 228.0) no description available & (q8gu86|pdr5_orysa : 216.0) Pleiotropic drug resistance protein 5 - Oryza sativa (Rice) & (at2g36380 : 173.0) pleiotropic drug resistance 6 (PDR6); FUNCTIONS IN: ATPase activity, coupled to transmembrane movement of substances; LOCATED IN: plasma membrane; EXPRESSED IN: 24 plant structures; EXPRESSED DURING: 13 growth stages; CONTAINS InterPro…	1.20671	FALSE	Pleiotropic drug resistance protein 5
34.16	transport.ABC transporters and multidrug resistance systems	m.6357	(loc_os09g29660.1 : 378.0) no description available & (at3g21090 : 200.0) ABC-2 type transporter family protein; FUNCTIONS IN: ATPase activity, coupled to transmembrane movement of substances; INVOLVED IN: response to karrikin; LOCATED IN: membrane; EXPRESSED IN: 7 plant structures; EXPRESSED DURING: 6 growth stages; CONTAINS InterPro DOMAIN/s: ATPase, AAA+ type, core (InterPro:IPR003593), ABC tr…	1.21428	FALSE	ABC-2 type transporter family protein
34.16	transport.ABC transporters and multidrug resistance systems	m.193122	(loc_os05g13520.1 : 1237.0) no description available & (at1g51500 : 878.0) Encodes an ABC transporter involved in cuticular wax biosynthesis. Lines carrying recessive mutations in this locus have weakly glaucous stem surface, and relative elevated secondary alcohols and ketones.; ECERIFERUM 5 (CER5); FUNCTIONS IN: ATPase activity, coupled to transmembrane movement of substances; INVOLVED IN: wax …	1.23981	FALSE	Encodes an ABC transporter involved in cuticular wax biosynthesis. Lines carrying recessive mutations in this locus have weakly glaucous stem surface, and relative elevated secondary alcohols and ketones.
34.16	transport.ABC transporters and multidrug resistance systems	m.226384	(loc_os03g17350.1 : 156.0) no description available & (at5g13580 : 144.0) ABC-2 type transporter family protein; FUNCTIONS IN: ATPase activity, coupled to transmembrane movement of substances; INVOLVED IN: response to nematode; LOCATED IN: membrane; EXPRESSED IN: 10 plant structures; EXPRESSED DURING: 4 anthesis, C globular stage, petal differentiation and expansion stage; CONTAINS InterPro DOMAI…	1.253	FALSE	ABC-2 type transporter family protein
34.16	transport.ABC transporters and multidrug resistance systems	m.221123	(at5g19410 : 503.0) ABC-2 type transporter family protein; FUNCTIONS IN: ATPase activity, coupled to transmembrane movement of substances; LOCATED IN: chloroplast, membrane; CONTAINS InterPro DOMAIN/s: ATPase, AAA+ type, core (InterPro:IPR003593), ABC transporter-like (InterPro:IPR003439), ABC-2 type transporter (InterPro:IPR013525), ABC transporter, conserved site (InterPro:IPR017871); BEST Arab…	1.25515	FALSE	ABC-2 type transporter family protein
34.16	transport.ABC transporters and multidrug resistance systems	m.162430	(loc_os01g35030.1 : 630.0) no description available & (at3g62150 : 545.0) P-glycoprotein 21 (PGP21); FUNCTIONS IN: ATPase activity, coupled to transmembrane movement of substances; INVOLVED IN: transport, transmembrane transport; LOCATED IN: plasma membrane; EXPRESSED IN: 14 plant structures; EXPRESSED DURING: 8 growth stages; CONTAINS InterPro DOMAIN/s: ATPase, AAA+ type, core (InterPro:IPR00359…	1.25596	FALSE	P-glycoprotein 21 (PGP21)
34.16	transport.ABC transporters and multidrug resistance systems	m.108433	(at2g13610 : 164.0) ABC-2 type transporter family protein; FUNCTIONS IN: ATPase activity, coupled to transmembrane movement of substances; LOCATED IN: membrane; EXPRESSED IN: 22 plant structures; EXPRESSED DURING: 13 growth stages; CONTAINS InterPro DOMAIN/s: ATPase, AAA+ type, core (InterPro:IPR003593), ABC transporter-like (InterPro:IPR003439), ABC-2 type transporter (InterPro:IPR013525), ABC t…	1.25974	FALSE	ABC-2 type transporter family protein
34.16	transport.ABC transporters and multidrug resistance systems	m.126566	(loc_os04g38570.1 : 1751.0) no description available & (at3g28860 : 1572.0) Belongs to the family of ATP-binding cassette (ABC) transporters. Also known as AtMDR11 and PGP19. Possibly regulates auxin-dependent responses by influencing basipetal auxin transport in the root. Acts upstream of phyA in regulating hypocotyl elongation and gravitropic response. Exerts nonredundant, partially overlapping…	1.26286	FALSE	Belongs to the family of ATP-binding cassette (ABC) transporters. Also known as AtMDR11 and PGP19. Possibly regulates auxin-dependent responses by influencing basipetal auxin transport in the root. Acts upstream of phyA in regulating hypocotyl elongation and gravitropic response. Exerts nonredundant, partially overlapping functions with the ABC transporter encoded by AtPGP1.
34.16	transport.ABC transporters and multidrug resistance systems	m.10870	(loc_os08g43250.1 : 242.0) no description available & (at5g19700 : 150.0) MATE efflux family protein; FUNCTIONS IN: antiporter activity, drug transmembrane transporter activity, transporter activity; INVOLVED IN: drug transmembrane transport, transmembrane transport; LOCATED IN: membrane; CONTAINS InterPro DOMAIN/s: Multi antimicrobial extrusion protein MatE (InterPro:IPR002528); BEST Arabidopsis…	1.2929	FALSE	MATE efflux family protein
34.16	transport.ABC transporters and multidrug resistance systems	m.322608	(loc_os08g05710.1 : 170.0) no description available & (at3g28360 : 108.0) P-glycoprotein 16 (PGP16); FUNCTIONS IN: ATPase activity, coupled to transmembrane movement of substances; INVOLVED IN: transport, transmembrane transport; LOCATED IN: integral to membrane; EXPRESSED IN: flower; EXPRESSED DURING: petal differentiation and expansion stage; CONTAINS InterPro DOMAIN/s: ATPase, AAA+ type, core …	1.30829	FALSE	P-glycoprotein 16 (PGP16)
34.16	transport.ABC transporters and multidrug resistance systems	m.73917	(loc_os06g30730.1 : 222.0) no description available & (at4g25750 : 130.0) ABC-2 type transporter family protein; FUNCTIONS IN: ATPase activity, coupled to transmembrane movement of substances; LOCATED IN: membrane; EXPRESSED IN: 8 plant structures; EXPRESSED DURING: 6 growth stages; CONTAINS InterPro DOMAIN/s: ATPase, AAA+ type, core (InterPro:IPR003593), ABC transporter-like (InterPro:IPR003439)…	1.30881	FALSE	ABC-2 type transporter family protein
34.16	transport.ABC transporters and multidrug resistance systems	m.14939	(loc_os08g30740.1 : 1680.0) no description available & (at3g47730 : 1230.0) member of ATH subfamily; ATP-binding cassette A2 (ABCA2); FUNCTIONS IN: ATPase activity, coupled to transmembrane movement of substances, transporter activity; INVOLVED IN: response to cyclopentenone; LOCATED IN: mitochondrion; EXPRESSED IN: 24 plant structures; EXPRESSED DURING: 15 growth stages; CONTAINS InterPro DOMAIN…	1.31303	FALSE	member of ATH subfamily
34.16	transport.ABC transporters and multidrug resistance systems	m.95485	(loc_os06g36330.1 : 183.0) no description available & (at4g29140 : 119.0) MATE efflux family protein; FUNCTIONS IN: antiporter activity, drug transmembrane transporter activity, transporter activity; INVOLVED IN: drug transmembrane transport, transmembrane transport; LOCATED IN: membrane; EXPRESSED IN: shoot apex, embryo, hypocotyl, root; EXPRESSED DURING: E expanded cotyledon stage; CONTAINS Int…	1.34739	FALSE	MATE efflux family protein
34.16	transport.ABC transporters and multidrug resistance systems	m.108434	(at2g13610 : 395.0) ABC-2 type transporter family protein; FUNCTIONS IN: ATPase activity, coupled to transmembrane movement of substances; LOCATED IN: membrane; EXPRESSED IN: 22 plant structures; EXPRESSED DURING: 13 growth stages; CONTAINS InterPro DOMAIN/s: ATPase, AAA+ type, core (InterPro:IPR003593), ABC transporter-like (InterPro:IPR003439), ABC-2 type transporter (InterPro:IPR013525), ABC t…	1.37794	FALSE	ABC-2 type transporter family protein
34.16	transport.ABC transporters and multidrug resistance systems	m.221145	(at5g19410 : 115.0) ABC-2 type transporter family protein; FUNCTIONS IN: ATPase activity, coupled to transmembrane movement of substances; LOCATED IN: chloroplast, membrane; CONTAINS InterPro DOMAIN/s: ATPase, AAA+ type, core (InterPro:IPR003593), ABC transporter-like (InterPro:IPR003439), ABC-2 type transporter (InterPro:IPR013525), ABC transporter, conserved site (InterPro:IPR017871); BEST Arab…	1.48038	FALSE	ABC-2 type transporter family protein
34.16	transport.ABC transporters and multidrug resistance systems	m.31109	(loc_os01g56400.1 : 171.0) no description available & (at4g33460 : 111.0) member of NAP subfamily; ATNAP13; FUNCTIONS IN: transporter activity; INVOLVED IN: embryo development ending in seed dormancy; LOCATED IN: chloroplast envelope; EXPRESSED IN: 22 plant structures; EXPRESSED DURING: 13 growth stages; CONTAINS InterPro DOMAIN/s: ATPase, AAA+ type, core (InterPro:IPR003593), ABC transporter-lik…	1.52752	FALSE	member of NAP subfamily
34.16	transport.ABC transporters and multidrug resistance systems	m.21294	(loc_os10g35180.1 : 526.0) no description available & (at1g17840 : 462.0) Encodes a plasma membrane-localized ATP-binding cassette transporter, that is required for cutin transport to the extracellular matrix.; white-brown complex homolog protein 11 (WBC11); FUNCTIONS IN: ATPase activity, coupled to transmembrane movement of substances, fatty acid transporter activity; INVOLVED IN: cutin transpor…	1.56847	FALSE	Encodes a plasma membrane-localized ATP-binding cassette transporter, that is required for cutin transport to the extracellular matrix.
34.16	transport.ABC transporters and multidrug resistance systems	m.66142	(loc_os06g30730.1 : 553.0) no description available & (at4g25750 : 367.0) ABC-2 type transporter family protein; FUNCTIONS IN: ATPase activity, coupled to transmembrane movement of substances; LOCATED IN: membrane; EXPRESSED IN: 8 plant structures; EXPRESSED DURING: 6 growth stages; CONTAINS InterPro DOMAIN/s: ATPase, AAA+ type, core (InterPro:IPR003593), ABC transporter-like (InterPro:IPR003439)…	1.57151	FALSE	ABC-2 type transporter family protein
34.16	transport.ABC transporters and multidrug resistance systems	m.80617	(loc_os06g48060.1 : 396.0) no description available & (at1g67940 : 300.0) member of NAP subfamily; non-intrinsic ABC protein 3 (NAP3); FUNCTIONS IN: transporter activity; INVOLVED IN: phosphate transport; LOCATED IN: plasma membrane; EXPRESSED IN: 23 plant structures; EXPRESSED DURING: 13 growth stages; CONTAINS InterPro DOMAIN/s: Phosphate transport system permease protein 1 (InterPro:IPR005670)…	1.60248	FALSE	member of NAP subfamily
34.16	transport.ABC transporters and multidrug resistance systems	m.45177	(loc_os02g56550.1 : 557.0) no description available & (at1g03905 : 443.0) P-loop containing nucleoside triphosphate hydrolases superfamily protein; FUNCTIONS IN: nucleoside-triphosphatase activity, ATPase activity, nucleotide binding, ATP binding; EXPRESSED IN: 8 plant structures; EXPRESSED DURING: petal differentiation and expansion stage, D bilateral stage; CONTAINS InterPro DOMAIN/s: ATPase, A…	1.60452	FALSE	P-loop containing nucleoside triphosphate hydrolases superfamily protein
34.16	transport.ABC transporters and multidrug resistance systems	m.30545	(loc_os03g12790.1 : 594.0) no description available & (at1g58340 : 359.0) ZF14; FUNCTIONS IN: antiporter activity, drug transmembrane transporter activity, transporter activity; INVOLVED IN: response to nematode; LOCATED IN: membrane; EXPRESSED IN: 16 plant structures; EXPRESSED DURING: 4 anthesis, F mature embryo stage, petal differentiation and expansion stage, E expanded cotyledon stage, D bil…	1.60515	FALSE	ZF14
34.16	transport.ABC transporters and multidrug resistance systems	m.317775	(loc_os01g07870.1 : 173.0) no description available & (at3g13080 : 145.0) encodes an ATP-dependent MRP-like ABC transporter able to transport glutathione-conjugates as well as chlorophyll catabolites. The expression of this gene is upregulated by herbicide safeners such as benoxacor and fenclorim.; multidrug resistance-associated protein 3 (MRP3); FUNCTIONS IN: chlorophyll catabolite transmembran…	1.67462	FALSE	encodes an ATP-dependent MRP-like ABC transporter able to transport glutathione-conjugates as well as chlorophyll catabolites. The expression of this gene is upregulated by herbicide safeners such as benoxacor and fenclorim.
34.16	transport.ABC transporters and multidrug resistance systems	m.226375	(loc_os01g61940.1 : 285.0) no description available & (at5g13580 : 174.0) ABC-2 type transporter family protein; FUNCTIONS IN: ATPase activity, coupled to transmembrane movement of substances; INVOLVED IN: response to nematode; LOCATED IN: membrane; EXPRESSED IN: 10 plant structures; EXPRESSED DURING: 4 anthesis, C globular stage, petal differentiation and expansion stage; CONTAINS InterPro DOMAI…	1.69226	FALSE	ABC-2 type transporter family protein
34.16	transport.ABC transporters and multidrug resistance systems	m.64631	(loc_os01g61940.1 : 252.0) no description available & (at5g13580 : 219.0) ABC-2 type transporter family protein; FUNCTIONS IN: ATPase activity, coupled to transmembrane movement of substances; INVOLVED IN: response to nematode; LOCATED IN: membrane; EXPRESSED IN: 10 plant structures; EXPRESSED DURING: 4 anthesis, C globular stage, petal differentiation and expansion stage; CONTAINS InterPro DOMAI…	1.7149	FALSE	ABC-2 type transporter family protein
34.16	transport.ABC transporters and multidrug resistance systems	m.31140	(loc_os04g38570.1 : 206.0) no description available & (at3g28860 : 161.0) Belongs to the family of ATP-binding cassette (ABC) transporters. Also known as AtMDR11 and PGP19. Possibly regulates auxin-dependent responses by influencing basipetal auxin transport in the root. Acts upstream of phyA in regulating hypocotyl elongation and gravitropic response. Exerts nonredundant, partially overlapping f…	1.74072	FALSE	Belongs to the family of ATP-binding cassette (ABC) transporters. Also known as AtMDR11 and PGP19. Possibly regulates auxin-dependent responses by influencing basipetal auxin transport in the root. Acts upstream of phyA in regulating hypocotyl elongation and gravitropic response. Exerts nonredundant, partially overlapping functions with the ABC transporter encoded by AtPGP1.
34.16	transport.ABC transporters and multidrug resistance systems	m.22545	(loc_os08g30780.1 : 124.0) no description available & (at5g61700 : 121.0) member of ATH subfamily; ABC2 homolog 16 (ATH16); CONTAINS InterPro DOMAIN/s: ATPase, AAA+ type, core (InterPro:IPR003593), ABC transporter-like (InterPro:IPR003439), ABC transporter, conserved site (InterPro:IPR017871); BEST Arabidopsis thaliana protein match is: ABC2 homolog 14 (TAIR:AT5G61740.1); Has 1807 Blast hits to 1…	1.77928	FALSE	member of ATH subfamily
34.16	transport.ABC transporters and multidrug resistance systems	m.203944	(loc_os11g07600.1 : 494.0) no description available & (at1g71960 : 291.0) Encodes a plasma membrane localized ABC transporter involved in abscisic acid transport and responses.; ATP-binding casette family G25 (ABCG25); CONTAINS InterPro DOMAIN/s: ATPase, AAA+ type, core (InterPro:IPR003593), ABC transporter-like (InterPro:IPR003439), ABC-2 type transporter (InterPro:IPR013525); BEST Arabidopsis t…	1.80652	FALSE	Encodes a plasma membrane localized ABC transporter involved in abscisic acid transport and responses.
34.16	transport.ABC transporters and multidrug resistance systems	m.200254	(loc_os02g32690.1 : 281.0) no description available & (q5w274|pdr3_tobac : 200.0) Pleiotropic drug resistance protein 3 (NtPDR3) - Nicotiana tabacum (Common tobacco) & (at4g15233 : 191.0) ABC-2 and Plant PDR ABC-type transporter family protein; FUNCTIONS IN: nucleoside-triphosphatase activity, ATPase activity, nucleotide binding, ATP binding; INVOLVED IN: biological_process unknown; LOCATED IN: m…	1.82192	FALSE	Pleiotropic drug resistance protein 3 (NtPDR3)
34.16	transport.ABC transporters and multidrug resistance systems	m.51028	(loc_os01g61940.1 : 276.0) no description available & (at3g53510 : 213.0) ABC-2 type transporter family protein; FUNCTIONS IN: ATPase activity, coupled to transmembrane movement of substances; INVOLVED IN: transport; LOCATED IN: membrane; EXPRESSED IN: 8 plant structures; EXPRESSED DURING: 4 anthesis, C globular stage, petal differentiation and expansion stage; CONTAINS InterPro DOMAIN/s: ATPase,…	1.8484	FALSE	ABC-2 type transporter family protein
34.16	transport.ABC transporters and multidrug resistance systems	m.221137	(loc_os01g42900.1 : 545.0) no description available & (at1g53270 : 347.0) ABC-2 type transporter family protein; FUNCTIONS IN: ATPase activity, coupled to transmembrane movement of substances; LOCATED IN: membrane; EXPRESSED IN: root; CONTAINS InterPro DOMAIN/s: ATPase, AAA+ type, core (InterPro:IPR003593), ABC transporter-like (InterPro:IPR003439), ABC-2 type transporter (InterPro:IPR013525), AB…	1.92079	FALSE	ABC-2 type transporter family protein
34.16	transport.ABC transporters and multidrug resistance systems	m.301551	(loc_os08g07010.1 : 301.0) no description available & (at1g31770 : 189.0) ATP-binding cassette 14 (ABCG14); FUNCTIONS IN: ATPase activity, coupled to transmembrane movement of substances; LOCATED IN: membrane; EXPRESSED IN: 23 plant structures; EXPRESSED DURING: 13 growth stages; CONTAINS InterPro DOMAIN/s: ATPase, AAA+ type, core (InterPro:IPR003593), ABC transporter-like (InterPro:IPR003439), A…	1.93013	FALSE	ATP-binding cassette 14 (ABCG14)
34.16	transport.ABC transporters and multidrug resistance systems	m.826	(loc_os01g07870.1 : 206.0) no description available & (at3g13080 : 179.0) encodes an ATP-dependent MRP-like ABC transporter able to transport glutathione-conjugates as well as chlorophyll catabolites. The expression of this gene is upregulated by herbicide safeners such as benoxacor and fenclorim.; multidrug resistance-associated protein 3 (MRP3); FUNCTIONS IN: chlorophyll catabolite transmembran…	1.93225	FALSE	encodes an ATP-dependent MRP-like ABC transporter able to transport glutathione-conjugates as well as chlorophyll catabolites. The expression of this gene is upregulated by herbicide safeners such as benoxacor and fenclorim.
34.16	transport.ABC transporters and multidrug resistance systems	m.254736	(q8gu89|pdr4_orysa : 2328.0) Pleiotropic drug resistance protein 4 - Oryza sativa (Rice) & (loc_os01g42410.1 : 2320.0) no description available & (at1g15520 : 1804.0) ABC transporter family involved in ABA transport and resistance to lead. Localizes to plasma membrane. Upregulated by lead. Expressed in leaves, flowers, stomata and roots.; pleiotropic drug resistance 12 (PDR12); CONTAINS InterPro …	1.94717	FALSE	Pleiotropic drug resistance protein 4
34.16	transport.ABC transporters and multidrug resistance systems	m.25170	(loc_os08g07010.1 : 679.0) no description available & (at1g31770 : 517.0) ATP-binding cassette 14 (ABCG14); FUNCTIONS IN: ATPase activity, coupled to transmembrane movement of substances; LOCATED IN: membrane; EXPRESSED IN: 23 plant structures; EXPRESSED DURING: 13 growth stages; CONTAINS InterPro DOMAIN/s: ATPase, AAA+ type, core (InterPro:IPR003593), ABC transporter-like (InterPro:IPR003439), A…	1.95675	FALSE	ATP-binding cassette 14 (ABCG14)
34.16	transport.ABC transporters and multidrug resistance systems	m.226348	(loc_os05g02890.1 : 965.0) no description available & (at3g55090 : 757.0) ABC-2 type transporter family protein; FUNCTIONS IN: ATPase activity, coupled to transmembrane movement of substances; INVOLVED IN: response to cyclopentenone; LOCATED IN: membrane; EXPRESSED IN: sepal, root, flower, carpel, stamen; EXPRESSED DURING: 4 anthesis, petal differentiation and expansion stage; CONTAINS InterPro D…	1.95927	FALSE	ABC-2 type transporter family protein
34.16	transport.ABC transporters and multidrug resistance systems	m.8405	(loc_os01g03650.1 : 298.0) no description available & (at1g32500 : 119.0) Encodes a member of a heterogenous group of non-intrinsic ATP-binding cassette (ABC) proteins. Members of this group bear no close resemblance to each other nor to representatives of specific ABC protein subfamilies from other organisms. This grouping is arbitrary and will likely change upon acquisition of further data.; no…	1.99966	FALSE	Encodes a member of a heterogenous group of non-intrinsic ATP-binding cassette (ABC) proteins. Members of this group bear no close resemblance to each other nor to representatives of specific ABC protein subfamilies from other organisms. This grouping is arbitrary and will likely change upon acquisition of further data.
34.16	transport.ABC transporters and multidrug resistance systems	m.69070	(loc_os11g37700.1 : 214.0) no description available & (q8gu86|pdr5_orysa : 176.0) Pleiotropic drug resistance protein 5 - Oryza sativa (Rice) & (at1g66950 : 149.0) pleiotropic drug resistance 11 (PDR11); FUNCTIONS IN: ATPase activity, coupled to transmembrane movement of substances; INVOLVED IN: drug transmembrane transport; LOCATED IN: membrane; EXPRESSED IN: 9 plant structures; EXPRESSED DURING…	2.00605	TRUE	Pleiotropic drug resistance protein 5
34.16	transport.ABC transporters and multidrug resistance systems	m.79293	(loc_os04g56330.1 : 434.0) no description available & (at5g60790 : 212.0) member of GCN subfamily; GENERAL CONTROL NON-REPRESSIBLE 1 (GCN1); FUNCTIONS IN: transporter activity; LOCATED IN: plasma membrane; EXPRESSED IN: 24 plant structures; EXPRESSED DURING: 15 growth stages; CONTAINS InterPro DOMAIN/s: ATPase, AAA+ type, core (InterPro:IPR003593), ABC transporter-like (InterPro:IPR003439), ABC t…	2.12451	TRUE	member of GCN subfamily
34.16	transport.ABC transporters and multidrug resistance systems	m.308409	(loc_os01g07870.1 : 185.0) no description available & (at3g13100 : 168.0) member of MRP subfamily; multidrug resistance-associated protein 7 (MRP7); FUNCTIONS IN: ATPase activity, coupled to transmembrane movement of substances; INVOLVED IN: response to other organism; LOCATED IN: plasma membrane; EXPRESSED IN: 10 plant structures; EXPRESSED DURING: 7 growth stages; CONTAINS InterPro DOMAIN/s: AT…	2.20956	TRUE	member of MRP subfamily
34.16	transport.ABC transporters and multidrug resistance systems	m.10455	(loc_os09g29660.1 : 796.0) no description available & (at1g17840 : 469.0) Encodes a plasma membrane-localized ATP-binding cassette transporter, that is required for cutin transport to the extracellular matrix.; white-brown complex homolog protein 11 (WBC11); FUNCTIONS IN: ATPase activity, coupled to transmembrane movement of substances, fatty acid transporter activity; INVOLVED IN: cutin transpor…	2.28397	TRUE	Encodes a plasma membrane-localized ATP-binding cassette transporter, that is required for cutin transport to the extracellular matrix.
34.16	transport.ABC transporters and multidrug resistance systems	m.221127	(loc_os01g42900.1 : 828.0) no description available & (at1g53270 : 520.0) ABC-2 type transporter family protein; FUNCTIONS IN: ATPase activity, coupled to transmembrane movement of substances; LOCATED IN: membrane; EXPRESSED IN: root; CONTAINS InterPro DOMAIN/s: ATPase, AAA+ type, core (InterPro:IPR003593), ABC transporter-like (InterPro:IPR003439), ABC-2 type transporter (InterPro:IPR013525), AB…	2.66653	TRUE	ABC-2 type transporter family protein
34.16	transport.ABC transporters and multidrug resistance systems	m.74406	(q8gu89|pdr4_orysa : 1908.0) Pleiotropic drug resistance protein 4 - Oryza sativa (Rice) & (loc_os01g42410.1 : 1908.0) no description available & (at1g15520 : 1784.0) ABC transporter family involved in ABA transport and resistance to lead. Localizes to plasma membrane. Upregulated by lead. Expressed in leaves, flowers, stomata and roots.; pleiotropic drug resistance 12 (PDR12); CONTAINS InterPro …	2.73403	TRUE	Pleiotropic drug resistance protein 4
34.16	transport.ABC transporters and multidrug resistance systems	m.34429	(q8gu86|pdr5_orysa : 113.0) Pleiotropic drug resistance protein 5 - Oryza sativa (Rice) & (loc_os11g37700.1 : 99.4) no description available & (at2g36380 : 84.7) pleiotropic drug resistance 6 (PDR6); FUNCTIONS IN: ATPase activity, coupled to transmembrane movement of substances; LOCATED IN: plasma membrane; EXPRESSED IN: 24 plant structures; EXPRESSED DURING: 13 growth stages; CONTAINS InterPro D…	2.99039	TRUE	Pleiotropic drug resistance protein 5
34.16	transport.ABC transporters and multidrug resistance systems	m.203952	(loc_os11g07600.1 : 984.0) no description available & (at1g71960 : 614.0) Encodes a plasma membrane localized ABC transporter involved in abscisic acid transport and responses.; ATP-binding casette family G25 (ABCG25); CONTAINS InterPro DOMAIN/s: ATPase, AAA+ type, core (InterPro:IPR003593), ABC transporter-like (InterPro:IPR003439), ABC-2 type transporter (InterPro:IPR013525); BEST Arabidopsis t…	3.13342	TRUE	Encodes a plasma membrane localized ABC transporter involved in abscisic acid transport and responses.
34.16	transport.ABC transporters and multidrug resistance systems	m.21868	(q8gu88|pdr7_orysa : 189.0) Putative pleiotropic drug resistance protein 7 - Oryza sativa (Rice) & (loc_os02g11760.1 : 189.0) no description available & (at1g15520 : 130.0) ABC transporter family involved in ABA transport and resistance to lead. Localizes to plasma membrane. Upregulated by lead. Expressed in leaves, flowers, stomata and roots.; pleiotropic drug resistance 12 (PDR12); CONTAINS Int…	3.13991	FALSE	Putative pleiotropic drug resistance protein 7
34.16	transport.ABC transporters and multidrug resistance systems	m.256069	(loc_os01g50100.1 : 132.0) no description available & (at3g62150 : 89.7) P-glycoprotein 21 (PGP21); FUNCTIONS IN: ATPase activity, coupled to transmembrane movement of substances; INVOLVED IN: transport, transmembrane transport; LOCATED IN: plasma membrane; EXPRESSED IN: 14 plant structures; EXPRESSED DURING: 8 growth stages; CONTAINS InterPro DOMAIN/s: ATPase, AAA+ type, core (InterPro:IPR003593…	3.87255	TRUE	P-glycoprotein 21 (PGP21)
34.16	transport.ABC transporters and multidrug resistance systems	m.50951	(q8gu90|pdr3_orysa : 167.0) Pleiotropic drug resistance protein 3 - Oryza sativa (Rice) & (loc_os01g42380.1 : 167.0) no description available & (at1g15520 : 105.0) ABC transporter family involved in ABA transport and resistance to lead. Localizes to plasma membrane. Upregulated by lead. Expressed in leaves, flowers, stomata and roots.; pleiotropic drug resistance 12 (PDR12); CONTAINS InterPro DOM…	4.18654	FALSE	Pleiotropic drug resistance protein 3
34.16	transport.ABC transporters and multidrug resistance systems	m.36601	(q8gu88|pdr7_orysa : 354.0) Putative pleiotropic drug resistance protein 7 - Oryza sativa (Rice) & (loc_os02g11760.1 : 354.0) no description available & (at1g15520 : 322.0) ABC transporter family involved in ABA transport and resistance to lead. Localizes to plasma membrane. Upregulated by lead. Expressed in leaves, flowers, stomata and roots.; pleiotropic drug resistance 12 (PDR12); CONTAINS Int…	4.8843	TRUE	Putative pleiotropic drug resistance protein 7
34.16	transport.ABC transporters and multidrug resistance systems	m.58127	(loc_os04g48290.1 : 785.0) no description available & (at4g23030 : 501.0) MATE efflux family protein; FUNCTIONS IN: antiporter activity, drug transmembrane transporter activity, transporter activity; INVOLVED IN: drug transmembrane transport, transmembrane transport; LOCATED IN: membrane; EXPRESSED IN: stem, male gametophyte, flower; EXPRESSED DURING: 4 anthesis; CONTAINS InterPro DOMAIN/s: Multi…	5.06792	TRUE	MATE efflux family protein
34.16	transport.ABC transporters and multidrug resistance systems	m.95486	(loc_os08g43250.1 : 214.0) no description available & (at4g23030 : 154.0) MATE efflux family protein; FUNCTIONS IN: antiporter activity, drug transmembrane transporter activity, transporter activity; INVOLVED IN: drug transmembrane transport, transmembrane transport; LOCATED IN: membrane; EXPRESSED IN: stem, male gametophyte, flower; EXPRESSED DURING: 4 anthesis; CONTAINS InterPro DOMAIN/s: Multi…	5.35877	TRUE	MATE efflux family protein
34.16	transport.ABC transporters and multidrug resistance systems	m.74407	(loc_os08g29570.1 : 527.0) no description available & (q8gu90|pdr3_orysa : 448.0) Pleiotropic drug resistance protein 3 - Oryza sativa (Rice) & (at1g15520 : 427.0) ABC transporter family involved in ABA transport and resistance to lead. Localizes to plasma membrane. Upregulated by lead. Expressed in leaves, flowers, stomata and roots.; pleiotropic drug resistance 12 (PDR12); CONTAINS InterPro DOM…	6.84391	TRUE	Pleiotropic drug resistance protein 3
34.16	transport.ABC transporters and multidrug resistance systems	m.12988	(q8gu88|pdr7_orysa : 350.0) Putative pleiotropic drug resistance protein 7 - Oryza sativa (Rice) & (loc_os02g11760.1 : 350.0) no description available & (at1g15520 : 252.0) ABC transporter family involved in ABA transport and resistance to lead. Localizes to plasma membrane. Upregulated by lead. Expressed in leaves, flowers, stomata and roots.; pleiotropic drug resistance 12 (PDR12); CONTAINS Int…	10.4664	TRUE	Putative pleiotropic drug resistance protein 7
Amino acids
34.3	transport.amino acids	m.80650	(loc_os03g44230.1 : 225.0) no description available & (at3g55740 : 183.0) Encodes a proline transporter with affinity for gly betaine, proline, and GABA. Protein is expressed most highly in the roots.; proline transporter 2 (PROT2); CONTAINS InterPro DOMAIN/s: Amino acid transporter, transmembrane (InterPro:IPR013057); BEST Arabidopsis thaliana protein match is: proline transporter 1 (TAIR:AT2G39…	-8.31235	TRUE	Encodes a proline transporter with affinity for gly betaine, proline, and GABA. Protein is expressed most highly in the roots.
34.3	transport.amino acids	m.319092	(loc_os06g12330.1 : 288.0) no description available & (at5g49630 : 226.0) Is a high affinity amino acid transporter capable of transporting aspartate and tryptophan. May be involved in the amino acid uptake from xylem.; amino acid permease 6 (AAP6); FUNCTIONS IN: acidic amino acid transmembrane transporter activity, neutral amino acid transmembrane transporter activity, amino acid transmembrane t…	-6.6881	TRUE	Is a high affinity amino acid transporter capable of transporting aspartate and tryptophan. May be involved in the amino acid uptake from xylem.
34.3	transport.amino acids	m.80651	(loc_os03g44230.1 : 203.0) no description available & (at2g39890 : 162.0) Encodes a proline transporter with affinity for gly betaine, proline and GABA. Protein is expressed in the vascular tissue, specifically the phloem.; proline transporter 1 (PROT1); FUNCTIONS IN: amino acid transmembrane transporter activity, L-proline transmembrane transporter activity; INVOLVED IN: proline transport, amino…	-6.1626	TRUE	Encodes a proline transporter with affinity for gly betaine, proline and GABA. Protein is expressed in the vascular tissue, specifically the phloem.
34.3	transport.amino acids	m.69084	(loc_os03g13274.2 : 250.0) no description available & (at2g02040 : 166.0) Encodes a di- and tri-peptide transporter that recognizes a variety of different amino acid combinations. Expression of the transcripts for this gene can be detected in the embryo through in situ hybridization. This protein does not have nitrate transporter activity based on oocyte transport assays.; peptide transporter 2 (…	-4.9683	TRUE	Encodes a di- and tri-peptide transporter that recognizes a variety of different amino acid combinations. Expression of the transcripts for this gene can be detected in the embryo through in situ hybridization. This protein does not have nitrate transporter activity based on oocyte transport assays.
34.3	transport.amino acids	m.190398	(loc_os03g45170.1 : 967.0) no description available & (at1g58030 : 754.0) Encodes a member of the cationic amino acid transporter (CAT) subfamily of amino acid polyamine choline transporters. Localized to the tonoplast.; cationic amino acid transporter 2 (CAT2); FUNCTIONS IN: amino acid transmembrane transporter activity; INVOLVED IN: amino acid transport, transport, transmembrane transport; LOCA…	-3.57321	TRUE	Encodes a member of the cationic amino acid transporter (CAT) subfamily of amino acid polyamine choline transporters. Localized to the tonoplast.
34.3	transport.amino acids	m.213561	(loc_os06g49220.1 : 163.0) no description available & (at2g02040 : 130.0) Encodes a di- and tri-peptide transporter that recognizes a variety of different amino acid combinations. Expression of the transcripts for this gene can be detected in the embryo through in situ hybridization. This protein does not have nitrate transporter activity based on oocyte transport assays.; peptide transporter 2 (…	-3.36987	TRUE	Encodes a di- and tri-peptide transporter that recognizes a variety of different amino acid combinations. Expression of the transcripts for this gene can be detected in the embryo through in situ hybridization. This protein does not have nitrate transporter activity based on oocyte transport assays.
34.3	transport.amino acids	m.120637	(loc_os03g25820.1 : 146.0) no description available & (at3g13620 : 102.0) Amino acid permease family protein; FUNCTIONS IN: cationic amino acid transmembrane transporter activity; INVOLVED IN: transport, amino acid transport, transmembrane transport; LOCATED IN: membrane; EXPRESSED IN: 23 plant structures; EXPRESSED DURING: 12 growth stages; CONTAINS InterPro DOMAIN/s: Amino acid/polyamine transp…	-3.34405	FALSE	Amino acid permease family protein
34.3	transport.amino acids	m.70276	(loc_os04g50930.1 : 176.0) no description available & (at1g62200 : 105.0) Major facilitator superfamily protein; FUNCTIONS IN: transporter activity; INVOLVED IN: oligopeptide transport; LOCATED IN: membrane; EXPRESSED IN: 23 plant structures; EXPRESSED DURING: 15 growth stages; CONTAINS InterPro DOMAIN/s: PTR2 family proton/oligopeptide symporter, conserved site (InterPro:IPR018456), Oligopeptide…	-2.9141	TRUE	Major facilitator superfamily protein
34.3	transport.amino acids	m.249330	(loc_os02g43860.1 : 800.0) no description available & (at1g05940 : 612.0) Encodes a member of the cationic amino acid transporter (CAT) subfamily of amino acid polyamine choline transporters.; cationic amino acid transporter 9 (CAT9); FUNCTIONS IN: cationic amino acid transmembrane transporter activity; INVOLVED IN: amino acid transport, transport, transmembrane transport; LOCATED IN: plasma memb…	-2.78439	TRUE	Encodes a member of the cationic amino acid transporter (CAT) subfamily of amino acid polyamine choline transporters.
34.3	transport.amino acids	m.179357	(loc_os02g54730.1 : 755.0) no description available & (at2g41190 : 587.0) Transmembrane amino acid transporter family protein; FUNCTIONS IN: amino acid transmembrane transporter activity; INVOLVED IN: amino acid transport; LOCATED IN: plasma membrane, membrane; EXPRESSED IN: 24 plant structures; EXPRESSED DURING: 13 growth stages; CONTAINS InterPro DOMAIN/s: Amino acid transporter, transmembrane …	-2.77242	TRUE	Transmembrane amino acid transporter family protein
34.3	transport.amino acids	m.41492	(loc_os06g42720.1 : 748.0) no description available & (at3g30390 : 533.0) Encodes a putative amino acid transporter.; Transmembrane amino acid transporter family protein; FUNCTIONS IN: amino acid transmembrane transporter activity; INVOLVED IN: amino acid transport; LOCATED IN: plasma membrane, vacuole, membrane; EXPRESSED IN: 25 plant structures; EXPRESSED DURING: 15 growth stages; CONTAINS Inte…	-2.68814	TRUE	Encodes a putative amino acid transporter.
34.3	transport.amino acids	m.213560	(loc_os06g49220.1 : 173.0) no description available & (at2g02040 : 123.0) Encodes a di- and tri-peptide transporter that recognizes a variety of different amino acid combinations. Expression of the transcripts for this gene can be detected in the embryo through in situ hybridization. This protein does not have nitrate transporter activity based on oocyte transport assays.; peptide transporter 2 (…	-2.63197	TRUE	Encodes a di- and tri-peptide transporter that recognizes a variety of different amino acid combinations. Expression of the transcripts for this gene can be detected in the embryo through in situ hybridization. This protein does not have nitrate transporter activity based on oocyte transport assays.
34.3	transport.amino acids	m.212261	(loc_os06g16420.1 : 695.0) no description available & (at3g30390 : 522.0) Encodes a putative amino acid transporter.; Transmembrane amino acid transporter family protein; FUNCTIONS IN: amino acid transmembrane transporter activity; INVOLVED IN: amino acid transport; LOCATED IN: plasma membrane, vacuole, membrane; EXPRESSED IN: 25 plant structures; EXPRESSED DURING: 15 growth stages; CONTAINS Inte…	-2.54969	TRUE	Encodes a putative amino acid transporter.
34.3	transport.amino acids	m.102230	(loc_os10g30090.1 : 764.0) no description available & (at5g36940 : 622.0) Encodes a member of the cationic amino acid transporter (CAT) subfamily of amino acid polyamine choline transporters. Does not mediate efficient uptake of basic amino acids in yeast or Xenopus systems but can transport neutral and acidic amino acid analogs.; cationic amino acid transporter 3 (CAT3); FUNCTIONS IN: cationic a…	-2.47794	TRUE	Encodes a member of the cationic amino acid transporter (CAT) subfamily of amino acid polyamine choline transporters. Does not mediate efficient uptake of basic amino acids in yeast or Xenopus systems but can transport neutral and acidic amino acid analogs.
34.3	transport.amino acids	m.76296	(loc_os03g13250.1 : 546.0) no description available & (at2g02040 : 417.0) Encodes a di- and tri-peptide transporter that recognizes a variety of different amino acid combinations. Expression of the transcripts for this gene can be detected in the embryo through in situ hybridization. This protein does not have nitrate transporter activity based on oocyte transport assays.; peptide transporter 2 (…	-2.46404	TRUE	Encodes a di- and tri-peptide transporter that recognizes a variety of different amino acid combinations. Expression of the transcripts for this gene can be detected in the embryo through in situ hybridization. This protein does not have nitrate transporter activity based on oocyte transport assays.
34.3	transport.amino acids	m.223350	(loc_os03g13240.1 : 992.0) no description available & (at2g02040 : 774.0) Encodes a di- and tri-peptide transporter that recognizes a variety of different amino acid combinations. Expression of the transcripts for this gene can be detected in the embryo through in situ hybridization. This protein does not have nitrate transporter activity based on oocyte transport assays.; peptide transporter 2 (…	-2.42029	TRUE	Encodes a di- and tri-peptide transporter that recognizes a variety of different amino acid combinations. Expression of the transcripts for this gene can be detected in the embryo through in situ hybridization. This protein does not have nitrate transporter activity based on oocyte transport assays.
34.3	transport.amino acids	m.316841	(loc_os06g36180.1 : 166.0) no description available & (at1g58360 : 135.0) Encodes AAP1 (amino acid permease 1), a neutral amino acid transporter expressed in seeds. Functions in amino acid uptake into embryos.; amino acid permease 1 (AAP1); FUNCTIONS IN: neutral amino acid transmembrane transporter activity, amino acid transmembrane transporter activity; INVOLVED IN: neutral amino acid transport,…	-2.38861	FALSE	Encodes AAP1 (amino acid permease 1), a neutral amino acid transporter expressed in seeds. Functions in amino acid uptake into embryos.
34.3	transport.amino acids	m.223354	(loc_os03g13240.1 : 220.0) no description available & (at2g02040 : 179.0) Encodes a di- and tri-peptide transporter that recognizes a variety of different amino acid combinations. Expression of the transcripts for this gene can be detected in the embryo through in situ hybridization. This protein does not have nitrate transporter activity based on oocyte transport assays.; peptide transporter 2 (…	-2.34846	TRUE	Encodes a di- and tri-peptide transporter that recognizes a variety of different amino acid combinations. Expression of the transcripts for this gene can be detected in the embryo through in situ hybridization. This protein does not have nitrate transporter activity based on oocyte transport assays.
34.3	transport.amino acids	m.49971	(loc_os06g12320.1 : 547.0) no description available & (at3g28960 : 392.0) Transmembrane amino acid transporter family protein; FUNCTIONS IN: amino acid transmembrane transporter activity; INVOLVED IN: amino acid transport; LOCATED IN: plasma membrane, membrane; EXPRESSED IN: 19 plant structures; EXPRESSED DURING: 9 growth stages; CONTAINS InterPro DOMAIN/s: Amino acid transporter, transmembrane (…	-2.28335	TRUE	Transmembrane amino acid transporter family protein
34.3	transport.amino acids	m.109671	(loc_os01g71710.1 : 690.0) no description available & (at2g01170 : 583.0) Encodes a bidirectional amino acid transporter that can transport ala, arg, glu and lys but not GABA or pro with both export and import activity. Its expression is localized in the vascular tissues suggesting a function in amino acids export from the phloem into sink tissue.; bidirectional amino acid transporter 1 (BAT1); F…	-2.22052	TRUE	Encodes a bidirectional amino acid transporter that can transport ala, arg, glu and lys but not GABA or pro with both export and import activity. Its expression is localized in the vascular tissues suggesting a function in amino acids export from the phloem into sink tissue.
34.3	transport.amino acids	m.179360	(loc_os02g54730.1 : 97.4) no description available & (at2g41190 : 94.7) Transmembrane amino acid transporter family protein; FUNCTIONS IN: amino acid transmembrane transporter activity; INVOLVED IN: amino acid transport; LOCATED IN: plasma membrane, membrane; EXPRESSED IN: 24 plant structures; EXPRESSED DURING: 13 growth stages; CONTAINS InterPro DOMAIN/s: Amino acid transporter, transmembrane (I…	-2.19101	TRUE	Transmembrane amino acid transporter family protein
34.3	transport.amino acids	m.216261	(loc_os07g41250.2 : 317.0) no description available & (at2g02040 : 157.0) Encodes a di- and tri-peptide transporter that recognizes a variety of different amino acid combinations. Expression of the transcripts for this gene can be detected in the embryo through in situ hybridization. This protein does not have nitrate transporter activity based on oocyte transport assays.; peptide transporter 2 (…	-2.18387	TRUE	Encodes a di- and tri-peptide transporter that recognizes a variety of different amino acid combinations. Expression of the transcripts for this gene can be detected in the embryo through in situ hybridization. This protein does not have nitrate transporter activity based on oocyte transport assays.
34.3	transport.amino acids	m.91047	(loc_os07g46780.1 : 787.0) no description available & (at5g19500 : 584.0) Tryptophan/tyrosine permease; CONTAINS InterPro DOMAIN/s: Tryptophan/tyrosine permease (InterPro:IPR018227); BEST Arabidopsis thaliana protein match is: Tryptophan/tyrosine permease (TAIR:AT2G33260.1); Has 3446 Blast hits to 3440 proteins in 699 species: Archae - 29; Bacteria - 3077; Metazoa - 10; Fungi - 2; Plants - 199; V…	-2.07689	TRUE	Tryptophan/tyrosine permease
34.3	transport.amino acids	m.301846	(loc_os03g37984.4 : 242.0) no description available & (at1g31830 : 199.0) Amino acid permease family protein; FUNCTIONS IN: cationic amino acid transmembrane transporter activity; INVOLVED IN: transport, amino acid transport, transmembrane transport; LOCATED IN: membrane; EXPRESSED IN: 24 plant structures; EXPRESSED DURING: 15 growth stages; CONTAINS InterPro DOMAIN/s: Amino acid/polyamine transp…	-2.04465	TRUE	Amino acid permease family protein
34.3	transport.amino acids	m.223352	(loc_os03g13240.2 : 684.0) no description available & (at2g02040 : 530.0) Encodes a di- and tri-peptide transporter that recognizes a variety of different amino acid combinations. Expression of the transcripts for this gene can be detected in the embryo through in situ hybridization. This protein does not have nitrate transporter activity based on oocyte transport assays.; peptide transporter 2 (…	-2.02008	TRUE	Encodes a di- and tri-peptide transporter that recognizes a variety of different amino acid combinations. Expression of the transcripts for this gene can be detected in the embryo through in situ hybridization. This protein does not have nitrate transporter activity based on oocyte transport assays.
34.3	transport.amino acids	m.76301	(loc_os03g13250.1 : 1025.0) no description available & (at2g02040 : 763.0) Encodes a di- and tri-peptide transporter that recognizes a variety of different amino acid combinations. Expression of the transcripts for this gene can be detected in the embryo through in situ hybridization. This protein does not have nitrate transporter activity based on oocyte transport assays.; peptide transporter 2 …	-1.94595	FALSE	Encodes a di- and tri-peptide transporter that recognizes a variety of different amino acid combinations. Expression of the transcripts for this gene can be detected in the embryo through in situ hybridization. This protein does not have nitrate transporter activity based on oocyte transport assays.
34.3	transport.amino acids	m.300715	(loc_os07g41250.2 : 197.0) no description available & (at2g02040 : 119.0) Encodes a di- and tri-peptide transporter that recognizes a variety of different amino acid combinations. Expression of the transcripts for this gene can be detected in the embryo through in situ hybridization. This protein does not have nitrate transporter activity based on oocyte transport assays.; peptide transporter 2 (…	-1.8785	FALSE	Encodes a di- and tri-peptide transporter that recognizes a variety of different amino acid combinations. Expression of the transcripts for this gene can be detected in the embryo through in situ hybridization. This protein does not have nitrate transporter activity based on oocyte transport assays.
34.3	transport.amino acids	m.80647	(loc_os03g44230.1 : 724.0) no description available & (at2g39890 : 580.0) Encodes a proline transporter with affinity for gly betaine, proline and GABA. Protein is expressed in the vascular tissue, specifically the phloem.; proline transporter 1 (PROT1); FUNCTIONS IN: amino acid transmembrane transporter activity, L-proline transmembrane transporter activity; INVOLVED IN: proline transport, amino…	-1.87458	FALSE	Encodes a proline transporter with affinity for gly betaine, proline and GABA. Protein is expressed in the vascular tissue, specifically the phloem.
34.3	transport.amino acids	m.109674	(loc_os01g71720.1 : 654.0) no description available & (at2g01170 : 535.0) Encodes a bidirectional amino acid transporter that can transport ala, arg, glu and lys but not GABA or pro with both export and import activity. Its expression is localized in the vascular tissues suggesting a function in amino acids export from the phloem into sink tissue.; bidirectional amino acid transporter 1 (BAT1); F…	-1.78734	FALSE	Encodes a bidirectional amino acid transporter that can transport ala, arg, glu and lys but not GABA or pro with both export and import activity. Its expression is localized in the vascular tissues suggesting a function in amino acids export from the phloem into sink tissue.
34.3	transport.amino acids	m.216257	(loc_os07g41250.1 : 828.0) no description available & (at2g02040 : 469.0) Encodes a di- and tri-peptide transporter that recognizes a variety of different amino acid combinations. Expression of the transcripts for this gene can be detected in the embryo through in situ hybridization. This protein does not have nitrate transporter activity based on oocyte transport assays.; peptide transporter 2 (…	-1.77549	FALSE	Encodes a di- and tri-peptide transporter that recognizes a variety of different amino acid combinations. Expression of the transcripts for this gene can be detected in the embryo through in situ hybridization. This protein does not have nitrate transporter activity based on oocyte transport assays.
34.3	transport.amino acids	m.132872	(loc_os07g12770.1 : 673.0) no description available & (at3g11900 : 439.0) encodes an amino acid transporter that transports aromatic and neutral amino acids, IAA, and 2,4-D. Expressed in all tissues with highest abundance in flowers and cauline leaves. a member of a small gene family in Arabidopsis and represents a new class of amino acid transporters.; aromatic and neutral transporter 1 (ANT1); …	-1.75971	FALSE	encodes an amino acid transporter that transports aromatic and neutral amino acids, IAA, and 2,4-D. Expressed in all tissues with highest abundance in flowers and cauline leaves. a member of a small gene family in Arabidopsis and represents a new class of amino acid transporters.
34.3	transport.amino acids	m.213492	(loc_os02g01100.3 : 827.0) no description available & (at2g39130 : 572.0) Transmembrane amino acid transporter family protein; FUNCTIONS IN: amino acid transmembrane transporter activity; INVOLVED IN: biological_process unknown; LOCATED IN: plasma membrane; EXPRESSED IN: 24 plant structures; EXPRESSED DURING: 15 growth stages; CONTAINS InterPro DOMAIN/s: Amino acid transporter, transmembrane (Int…	-1.74131	FALSE	Transmembrane amino acid transporter family protein
34.3	transport.amino acids	m.72079	(loc_os07g12770.1 : 372.0) no description available & (at3g11900 : 238.0) encodes an amino acid transporter that transports aromatic and neutral amino acids, IAA, and 2,4-D. Expressed in all tissues with highest abundance in flowers and cauline leaves. a member of a small gene family in Arabidopsis and represents a new class of amino acid transporters.; aromatic and neutral transporter 1 (ANT1); …	-1.67202	FALSE	encodes an amino acid transporter that transports aromatic and neutral amino acids, IAA, and 2,4-D. Expressed in all tissues with highest abundance in flowers and cauline leaves. a member of a small gene family in Arabidopsis and represents a new class of amino acid transporters.
34.3	transport.amino acids	m.136375	(loc_os12g42850.1 : 1004.0) no description available & (at1g58030 : 782.0) Encodes a member of the cationic amino acid transporter (CAT) subfamily of amino acid polyamine choline transporters. Localized to the tonoplast.; cationic amino acid transporter 2 (CAT2); FUNCTIONS IN: amino acid transmembrane transporter activity; INVOLVED IN: amino acid transport, transport, transmembrane transport; LOC…	-1.62999	FALSE	Encodes a member of the cationic amino acid transporter (CAT) subfamily of amino acid polyamine choline transporters. Localized to the tonoplast.
34.3	transport.amino acids	m.91016	(loc_os07g46780.3 : 108.0) no description available & (at5g19500 : 84.3) Tryptophan/tyrosine permease; CONTAINS InterPro DOMAIN/s: Tryptophan/tyrosine permease (InterPro:IPR018227); BEST Arabidopsis thaliana protein match is: Tryptophan/tyrosine permease (TAIR:AT2G33260.1); Has 3446 Blast hits to 3440 proteins in 699 species: Archae - 29; Bacteria - 3077; Metazoa - 10; Fungi - 2; Plants - 199; Vi…	-1.59738	FALSE	Tryptophan/tyrosine permease
34.3	transport.amino acids	m.174356	(loc_os03g51050.1 : 1053.0) no description available & (at2g02040 : 830.0) Encodes a di- and tri-peptide transporter that recognizes a variety of different amino acid combinations. Expression of the transcripts for this gene can be detected in the embryo through in situ hybridization. This protein does not have nitrate transporter activity based on oocyte transport assays.; peptide transporter 2 …	-1.58318	FALSE	Encodes a di- and tri-peptide transporter that recognizes a variety of different amino acid combinations. Expression of the transcripts for this gene can be detected in the embryo through in situ hybridization. This protein does not have nitrate transporter activity based on oocyte transport assays.
34.3	transport.amino acids	m.132025	(loc_os10g02210.1 : 252.0) no description available & (at2g02020 : 176.0) Major facilitator superfamily protein; FUNCTIONS IN: transporter activity; INVOLVED IN: oligopeptide transport; LOCATED IN: membrane; EXPRESSED IN: 6 plant structures; EXPRESSED DURING: LP.06 six leaves visible; CONTAINS InterPro DOMAIN/s: PTR2 family proton/oligopeptide symporter, conserved site (InterPro:IPR018456), Oligo…	-1.52163	FALSE	Major facilitator superfamily protein
34.3	transport.amino acids	m.19595	(loc_os04g47780.1 : 162.0) no description available & (at4g38250 : 105.0) Transmembrane amino acid transporter family protein; CONTAINS InterPro DOMAIN/s: Amino acid transporter, transmembrane (InterPro:IPR013057); BEST Arabidopsis thaliana protein match is: Transmembrane amino acid transporter family protein (TAIR:AT2G42005.1); Has 5006 Blast hits to 4918 proteins in 286 species: Archae - 16; Ba…	-1.50652	FALSE	Transmembrane amino acid transporter family protein
34.3	transport.amino acids	m.304633	(loc_os01g65670.1 : 158.0) no description available & (at1g58360 : 119.0) Encodes AAP1 (amino acid permease 1), a neutral amino acid transporter expressed in seeds. Functions in amino acid uptake into embryos.; amino acid permease 1 (AAP1); FUNCTIONS IN: neutral amino acid transmembrane transporter activity, amino acid transmembrane transporter activity; INVOLVED IN: neutral amino acid transport,…	-1.49288	FALSE	Encodes AAP1 (amino acid permease 1), a neutral amino acid transporter expressed in seeds. Functions in amino acid uptake into embryos.
34.3	transport.amino acids	m.162645	(loc_os03g37984.2 : 810.0) no description available & (at1g31830 : 641.0) Amino acid permease family protein; FUNCTIONS IN: cationic amino acid transmembrane transporter activity; INVOLVED IN: transport, amino acid transport, transmembrane transport; LOCATED IN: membrane; EXPRESSED IN: 24 plant structures; EXPRESSED DURING: 15 growth stages; CONTAINS InterPro DOMAIN/s: Amino acid/polyamine transp…	-1.48409	FALSE	Amino acid permease family protein
34.3	transport.amino acids	m.162803	(loc_os03g37984.4 : 159.0) no description available & (at1g31830 : 143.0) Amino acid permease family protein; FUNCTIONS IN: cationic amino acid transmembrane transporter activity; INVOLVED IN: transport, amino acid transport, transmembrane transport; LOCATED IN: membrane; EXPRESSED IN: 24 plant structures; EXPRESSED DURING: 15 growth stages; CONTAINS InterPro DOMAIN/s: Amino acid/polyamine transp…	-1.47627	FALSE	Amino acid permease family protein
34.3	transport.amino acids	m.52972	(loc_os04g38680.1 : 614.0) no description available & (at3g28960 : 345.0) Transmembrane amino acid transporter family protein; FUNCTIONS IN: amino acid transmembrane transporter activity; INVOLVED IN: amino acid transport; LOCATED IN: plasma membrane, membrane; EXPRESSED IN: 19 plant structures; EXPRESSED DURING: 9 growth stages; CONTAINS InterPro DOMAIN/s: Amino acid transporter, transmembrane (…	-1.47168	FALSE	Transmembrane amino acid transporter family protein
34.3	transport.amino acids	m.314220	(loc_os10g02260.2 : 217.0) no description available & (at2g02040 : 154.0) Encodes a di- and tri-peptide transporter that recognizes a variety of different amino acid combinations. Expression of the transcripts for this gene can be detected in the embryo through in situ hybridization. This protein does not have nitrate transporter activity based on oocyte transport assays.; peptide transporter 2 (…	-1.43316	FALSE	Encodes a di- and tri-peptide transporter that recognizes a variety of different amino acid combinations. Expression of the transcripts for this gene can be detected in the embryo through in situ hybridization. This protein does not have nitrate transporter activity based on oocyte transport assays.
34.3	transport.amino acids	m.81237	(loc_os10g42870.1 : 854.0) no description available & (at2g02040 : 498.0) Encodes a di- and tri-peptide transporter that recognizes a variety of different amino acid combinations. Expression of the transcripts for this gene can be detected in the embryo through in situ hybridization. This protein does not have nitrate transporter activity based on oocyte transport assays.; peptide transporter 2 (…	-1.42895	FALSE	Encodes a di- and tri-peptide transporter that recognizes a variety of different amino acid combinations. Expression of the transcripts for this gene can be detected in the embryo through in situ hybridization. This protein does not have nitrate transporter activity based on oocyte transport assays.
34.3	transport.amino acids	m.308485	(loc_os01g65670.1 : 239.0) no description available & (at1g77380 : 164.0) Amino acid permease which transports basic amino acids.; amino acid permease 3 (AAP3); CONTAINS InterPro DOMAIN/s: Amino acid transporter, transmembrane (InterPro:IPR013057); BEST Arabidopsis thaliana protein match is: amino acid permease 2 (TAIR:AT5G09220.1); Has 2346 Blast hits to 2332 proteins in 227 species: Archae - 0;…	-1.39778	FALSE	Amino acid permease which transports basic amino acids.
[truncated: 1,512 more rows]
