# Supplementary material for: Fungal endophyte infection of ryegrass reprograms host metabolism and alters development
Source: New Phytol. 2015 Aug 25;208(4):1227–40. doi: 10.1111/nph.13614 (PMC5049663; doi:10.1111/nph.13614)
Supplement: Supplementary file 11 — Table S10 Annotations of the genes predicted to encode for enzymes involved in major carbohydrate metabolism and lipid metabolism [file NPH-208-1227-s011.xlsx]

## Sheet: Table S8
Table S10: Annotations of the genes predicted to encode for enzymes involved in major carbohydrate metabolism and lipid metabolism
BINCODE, NAME and DESCRIPTION refers to the output of Mercator analysis. The “significant” column correspond to a DegSeq Qvalue < 0.05. The “function” column is extracted from the Mercator analysis. The IDENTIFIER is the ryegrass ESTs identifer
BINCODE	NAME	IDENTIFIER	DESCRIPTION	FOLD	Significant	Function
Major CHO Metabolism
Starch degradation
2.2.2.9	major CHO metabolism.degradation.starch.limit dextrinase/ pullulanase	m.299689	(loc_os04g08270.1 : 1479.0) no description available & (at5g04360 : 1122.0) Encodes an enzyme thought to be involved in the hydrolysis of the &#945;-1,6 linkages during starch degradation in seed endosperm. However, a knockout mutant of Arabidopsis lacking limit dextrinase has normal rates of starch degradation in the leaf at night, indicating that more than one isoamylases might be involved in t…	-3.34721	TRUE	Encodes an enzyme thought to be involved in the hydrolysis of the &#945
2.2.2.1.1	major CHO metabolism.degradation.starch.starch cleavage.alpha amylase	m.204009	(at1g69830 : 1049.0) Encodes a plastid-localized &#945;-amylase. Expression is reduced in the SEX4 mutant. Loss of function mutations show normal diurnal pattern of starch accumulation/degradation. Expression follows circadian rhythms.; alpha-amylase-like 3 (AMY3); FUNCTIONS IN: alpha-amylase activity; INVOLVED IN: circadian rhythm, starch catabolic process; LOCATED IN: chloroplast stroma, chloro…	-3.22035	TRUE	Encodes a plastid-localized &#945
2.2.2.4	major CHO metabolism.degradation.starch.D enzyme	m.113724	(loc_os07g46790.1 : 680.0) no description available & (at2g40840 : 442.0) Encodes a cytosolic protein with transglucosidase and amylomaltase activity. It is an essential component of the pathway from starch to sucrose and cellular metabolism in leaves at night. The protein binds to heteroglycans and utilizes glucose, mannose and xylose as acceptors. Fucose and galactose can also act as acceptors …	-3.00897	TRUE	Encodes a cytosolic protein with transglucosidase and amylomaltase activity. It is an essential component of the pathway from starch to sucrose and cellular metabolism in leaves at night. The protein binds to heteroglycans and utilizes glucose, mannose and xylose as acceptors. Fucose and galactose can also act as acceptors but less efficiently than the previous three. It was also was also recentl…
2.2.2.1	major CHO metabolism.degradation.starch.starch cleavage	m.214937	(loc_os07g23880.1 : 163.0) no description available & (at3g23640 : 112.0) heteroglycan glucosidase 1 (HGL1); FUNCTIONS IN: hydrolase activity, hydrolyzing O-glycosyl compounds; INVOLVED IN: carbohydrate metabolic process; LOCATED IN: chloroplast; EXPRESSED IN: 22 plant structures; EXPRESSED DURING: 13 growth stages; CONTAINS InterPro DOMAIN/s: Glycoside hydrolase, family 31 (InterPro:IPR000322), …	-2.86633	FALSE	heteroglycan glucosidase 1 (HGL1)
2.2.2.3	major CHO metabolism.degradation.starch.glucan water dikinase	m.298780	(q2qtc2|pwd_orysa : 1661.0) Phosphoglucan, water dikinase, chloroplast precursor (EC 2.7.9.5) - Oryza sativa (Rice) & (loc_os12g20150.1 : 1661.0) no description available & (at5g26570 : 1340.0) chloroplastidic phosphoglucan, water dikinase (PWD) which is required for normal degradation of leaf starch in Arabidopsis. NMR analysis of the mutants, suggests that the gene is specifically involved in t…	-2.85838	TRUE	Phosphoglucan, water dikinase, chloroplast precursor (EC 2.7.9.5)
2.2.2.1	major CHO metabolism.degradation.starch.starch cleavage	m.214933	(loc_os07g23880.1 : 1715.0) no description available & (at3g23640 : 1342.0) heteroglycan glucosidase 1 (HGL1); FUNCTIONS IN: hydrolase activity, hydrolyzing O-glycosyl compounds; INVOLVED IN: carbohydrate metabolic process; LOCATED IN: chloroplast; EXPRESSED IN: 22 plant structures; EXPRESSED DURING: 13 growth stages; CONTAINS InterPro DOMAIN/s: Glycoside hydrolase, family 31 (InterPro:IPR000322)…	-2.60594	TRUE	heteroglycan glucosidase 1 (HGL1)
2.2.2.4	major CHO metabolism.degradation.starch.D enzyme	m.113723	(loc_os07g46790.1 : 825.0) no description available & (at2g40840 : 717.0) Encodes a cytosolic protein with transglucosidase and amylomaltase activity. It is an essential component of the pathway from starch to sucrose and cellular metabolism in leaves at night. The protein binds to heteroglycans and utilizes glucose, mannose and xylose as acceptors. Fucose and galactose can also act as acceptors …	-2.37978	TRUE	Encodes a cytosolic protein with transglucosidase and amylomaltase activity. It is an essential component of the pathway from starch to sucrose and cellular metabolism in leaves at night. The protein binds to heteroglycans and utilizes glucose, mannose and xylose as acceptors. Fucose and galactose can also act as acceptors but less efficiently than the previous three. It was also was also recentl…
2.2.2.6	major CHO metabolism.degradation.starch.transporter	m.18692	(loc_os01g04190.3 : 776.0) no description available & (at5g16150 : 680.0) Encodes a putative plastidic glucose transporter.; plastidic GLC translocator (PGLCT); FUNCTIONS IN: carbohydrate transmembrane transporter activity, sugar:hydrogen symporter activity; INVOLVED IN: response to trehalose stimulus; LOCATED IN: membrane; EXPRESSED IN: 24 plant structures; EXPRESSED DURING: 14 growth stages; CO…	-2.30669	TRUE	Encodes a putative plastidic glucose transporter.
2.2.2.8	major CHO metabolism.degradation.starch.ISA3	m.301121	(at4g09020 : 1083.0) Encodes an isoamylase-like protein. Mutant studies show that the gene is strongly involved in starch breakdown. A GUS-protein fusion product was shown to localize to the surface of chloroplastic structures reminiscent of starch granules. In the mutants, the chloroplastic &#945;-amylase AMY3 is upregulated.; isoamylase 3 (ISA3); FUNCTIONS IN: isoamylase activity, alpha-amylase…	-2.26709	TRUE	Encodes an isoamylase-like protein. Mutant studies show that the gene is strongly involved in starch breakdown. A GUS-protein fusion product was shown to localize to the surface of chloroplastic structures reminiscent of starch granules. In the mutants, the chloroplastic &#945
2.2.2.2	major CHO metabolism.degradation.starch.starch phosphorylase	m.89743	(q9lkj3|phsh_wheat : 1515.0) Alpha-glucan phosphorylase, H isozyme (EC 2.4.1.1) (Starch phosphorylase H) - Triticum aestivum (Wheat) & (loc_os01g63270.1 : 1508.0) no description available & (ipr000811 : 1500.0) Glycosyl transferase, family 35 & (at3g46970 : 1321.0) Encodes a cytosolic alpha-glucan phosphorylase. In vitro, the enzyme has a preference for branched polysaccharides, such as glycogen.…	-2.19797	TRUE	Alpha-glucan phosphorylase, H isozyme (EC 2.4.1.1) (Starch phosphorylase H)
2.2.2.1.1	major CHO metabolism.degradation.starch.starch cleavage.alpha amylase	m.300631	(loc_os04g33040.1 : 735.0) no description available & (at1g76130 : 614.0) alpha-amylase, putative / 1,4-alpha-D-glucan glucanohydrolase, putative, strong similarity to alpha-amylase GI:7532799 from (Malus x domestica);contains Pfam profile PF00128: Alpha amylase, catalytic domain. Predicted to be secreted based on SignalP analysis.; alpha-amylase-like 2 (AMY2); FUNCTIONS IN: cation binding, catal…	-2.11145	TRUE	alpha-amylase, putative / 1,4-alpha-D-glucan glucanohydrolase, putative, strong similarity to alpha-amylase GI:7532799 from (Malus x domestica)
2.2.2.1.2	major CHO metabolism.degradation.starch.starch cleavage.beta amylase	m.132216	(loc_os09g39570.1 : 861.0) no description available & (at4g00490 : 726.0) Encodes a chloroplast beta-amylase. The enzyme activity is very weak compared to BAM1 and BAM3. Mutant of BAM2 has no visible phenotype.; beta-amylase 2 (BAM2); FUNCTIONS IN: beta-amylase activity; INVOLVED IN: carbohydrate metabolic process, polysaccharide catabolic process; LOCATED IN: chloroplast; EXPRESSED IN: 22 plant …	-2.009	TRUE	Encodes a chloroplast beta-amylase. The enzyme activity is very weak compared to BAM1 and BAM3. Mutant of BAM2 has no visible phenotype.
2.2.2.2	major CHO metabolism.degradation.starch.starch phosphorylase	m.208550	(loc_os03g55090.1 : 1440.0) no description available & (p27598|phsl_ipoba : 1375.0) Alpha-1,4 glucan phosphorylase L isozyme, chloroplast precursor (EC 2.4.1.1) (Starch phosphorylase L) - Ipomoea batatas (Sweet potato) (Batate) & (at3g29320 : 1372.0) Encodes a plastidic alpha-glucan phosphorylase. In vitro, the enzyme has a preference for maltooligosaccharides, such as maltoheptaose.; Glycosyl tr…	-1.895	FALSE	Alpha-1,4 glucan phosphorylase L isozyme, chloroplast precursor (EC 2.4.1.1) (Starch phosphorylase L)
2.2.2.6	major CHO metabolism.degradation.starch.transporter	m.43723	(loc_os05g15160.1 : 553.0) no description available & (p49133|tpt_maize : 524.0) Triose phosphate/phosphate translocator, chloroplast precursor (cTPT) - Zea mays (Maize) & (at5g46110 : 499.0) mutant has Altered acclimation responses; Chloroplast Triose Phosphate Translocator; ACCLIMATION OF PHOTOSYNTHESIS TO ENVIRONMENT 2 (APE2); FUNCTIONS IN: antiporter activity; INVOLVED IN: transport; LOCATED …	-1.88556	FALSE	Triose phosphate/phosphate translocator, chloroplast precursor (cTPT)
2.2.2.4	major CHO metabolism.degradation.starch.D enzyme	m.41165	(loc_os01g63810.1 : 236.0) no description available & (at5g01260 : 125.0) Carbohydrate-binding-like fold; FUNCTIONS IN: carbohydrate binding, catalytic activity; INVOLVED IN: carbohydrate metabolic process; LOCATED IN: cellular_component unknown; EXPRESSED IN: 21 plant structures; EXPRESSED DURING: 13 growth stages; CONTAINS InterPro DOMAIN/s: Immunoglobulin-like fold (InterPro:IPR013783), Carboh…	-1.88446	FALSE	Carbohydrate-binding-like fold
2.2.2.4	major CHO metabolism.degradation.starch.D enzyme	m.41167	(loc_os01g63810.1 : 248.0) no description available & (at5g01260 : 125.0) Carbohydrate-binding-like fold; FUNCTIONS IN: carbohydrate binding, catalytic activity; INVOLVED IN: carbohydrate metabolic process; LOCATED IN: cellular_component unknown; EXPRESSED IN: 21 plant structures; EXPRESSED DURING: 13 growth stages; CONTAINS InterPro DOMAIN/s: Immunoglobulin-like fold (InterPro:IPR013783), Carboh…	-1.84627	FALSE	Carbohydrate-binding-like fold
2.2.2.3	major CHO metabolism.degradation.starch.glucan water dikinase	m.255780	(loc_os06g30310.1 : 1922.0) no description available & (at1g10760 : 1739.0) Encodes an &#945;-glucan, water dikinase required for starch degradation. Involved in cold-induced freezing tolerance. Mutations that eliminate the GWD protein or affect the dikinase domain of the enzyme dramatically reduce both the amount of phosphate in the amylopectin and the rate of starch degradation. Mature leaves o…	-1.80733	FALSE	Encodes an &#945
2.2.2.4	major CHO metabolism.degradation.starch.D enzyme	m.86259	(loc_os07g43390.1 : 889.0) no description available & (q06801|dpep_soltu : 708.0) 4-alpha-glucanotransferase, chloroplast precursor (EC 2.4.1.25) (Amylomaltase) (Disproportionating enzyme) (D-enzyme) - Solanum tuberosum (Potato) & (at5g64860 : 696.0) Encodes a maltotriose-metabolizing enzyme with chloroplastic &#945;-1,4-glucanotransferase activity. Mutant has altered starch degradation.; disprop…	-1.78807	FALSE	4-alpha-glucanotransferase, chloroplast precursor (EC 2.4.1.25) (Amylomaltase) (Disproportionating enzyme) (D-enzyme)
2.2.2.6	major CHO metabolism.degradation.starch.transporter	m.107917	(loc_os01g13770.1 : 550.0) no description available & (p49133|tpt_maize : 533.0) Triose phosphate/phosphate translocator, chloroplast precursor (cTPT) - Zea mays (Maize) & (at5g46110 : 504.0) mutant has Altered acclimation responses; Chloroplast Triose Phosphate Translocator; ACCLIMATION OF PHOTOSYNTHESIS TO ENVIRONMENT 2 (APE2); FUNCTIONS IN: antiporter activity; INVOLVED IN: transport; LOCATED …	-1.60769	FALSE	Triose phosphate/phosphate translocator, chloroplast precursor (cTPT)
2.2.2.1.2	major CHO metabolism.degradation.starch.starch cleavage.beta amylase	m.114147	(loc_os01g13550.1 : 769.0) no description available & (at4g17090 : 419.0) Encodes a beta-amylase targeted to the chloroplast. Transgenic BMY8 RNAi lines fail to accumulate maltose during cold shock suggesting that maltose accumulation coincides with BMY8 expression. Apart from maltose, the sugar content of the RNAi lines were similar to wildtype (glucose and sucrose unaffected).; chloroplast beta…	-1.43179	FALSE	Encodes a beta-amylase targeted to the chloroplast. Transgenic BMY8 RNAi lines fail to accumulate maltose during cold shock suggesting that maltose accumulation coincides with BMY8 expression. Apart from maltose, the sugar content of the RNAi lines were similar to wildtype (glucose and sucrose unaffected).
2.2.2.10	major CHO metabolism.degradation.starch.laforin like phosphoglucan phosphatase (SEX4)	m.45008	(loc_os03g01750.3 : 625.0) no description available & (at3g52180 : 416.0) Encodes a plant-specific protein phosphatase that contains a protein tyrosine phosphatase (PTP) catalytic domain and a kinase interaction sequence (KIS) domain. This protein interacts with the plant SnRK AKIN11. Binds starch. Localized in the chloroplast.; STARCH-EXCESS 4 (SEX4); FUNCTIONS IN: protein tyrosine/serine/threon…	-1.2592	FALSE	Encodes a plant-specific protein phosphatase that contains a protein tyrosine phosphatase (PTP) catalytic domain and a kinase interaction sequence (KIS) domain. This protein interacts with the plant SnRK AKIN11. Binds starch. Localized in the chloroplast.
2.2.2.4	major CHO metabolism.degradation.starch.D enzyme	m.84179	(loc_os05g37450.1 : 298.0) no description available & (at5g01260 : 135.0) Carbohydrate-binding-like fold; FUNCTIONS IN: carbohydrate binding, catalytic activity; INVOLVED IN: carbohydrate metabolic process; LOCATED IN: cellular_component unknown; EXPRESSED IN: 21 plant structures; EXPRESSED DURING: 13 growth stages; CONTAINS InterPro DOMAIN/s: Immunoglobulin-like fold (InterPro:IPR013783), Carboh…	-1.13079	FALSE	Carbohydrate-binding-like fold
2.2.2.6	major CHO metabolism.degradation.starch.transporter	m.245131	(q7xtq5|mex1_orysa : 484.0) Maltose excess protein 1-like, chloroplast precursor - Oryza sativa (Rice) & (loc_os04g51330.1 : 484.0) no description available & (at5g17520 : 390.0) Encodes a maltose transporter that is expressed in leaves and roots. Mutations at the MEX1 locus cause accumulation of both starch and maltose in leaves, with maltose levels at least 40 times higher than that of wild-typ…	-1.05309	FALSE	Maltose excess protein 1-like, chloroplast precursor
2.2.2.1	major CHO metabolism.degradation.starch.starch cleavage	m.300972	(loc_os07g23880.1 : 179.0) no description available & (at3g23640 : 114.0) heteroglycan glucosidase 1 (HGL1); FUNCTIONS IN: hydrolase activity, hydrolyzing O-glycosyl compounds; INVOLVED IN: carbohydrate metabolic process; LOCATED IN: chloroplast; EXPRESSED IN: 22 plant structures; EXPRESSED DURING: 13 growth stages; CONTAINS InterPro DOMAIN/s: Glycoside hydrolase, family 31 (InterPro:IPR000322), …	-4.29949	TRUE	heteroglycan glucosidase 1 (HGL1)
2.2.2.1	major CHO metabolism.degradation.starch.starch cleavage	m.301658	(loc_os07g23880.1 : 278.0) no description available & (at3g23640 : 239.0) heteroglycan glucosidase 1 (HGL1); FUNCTIONS IN: hydrolase activity, hydrolyzing O-glycosyl compounds; INVOLVED IN: carbohydrate metabolic process; LOCATED IN: chloroplast; EXPRESSED IN: 22 plant structures; EXPRESSED DURING: 13 growth stages; CONTAINS InterPro DOMAIN/s: Glycoside hydrolase, family 31 (InterPro:IPR000322), …	-3.82177	TRUE	heteroglycan glucosidase 1 (HGL1)
2.2.2.1	major CHO metabolism.degradation.starch.starch cleavage	m.48695	(loc_os07g23880.1 : 340.0) no description available & (at3g23640 : 263.0) heteroglycan glucosidase 1 (HGL1); FUNCTIONS IN: hydrolase activity, hydrolyzing O-glycosyl compounds; INVOLVED IN: carbohydrate metabolic process; LOCATED IN: chloroplast; EXPRESSED IN: 22 plant structures; EXPRESSED DURING: 13 growth stages; CONTAINS InterPro DOMAIN/s: Glycoside hydrolase, family 31 (InterPro:IPR000322), …	-6.21038	TRUE	heteroglycan glucosidase 1 (HGL1)
2.2.2.1	major CHO metabolism.degradation.starch.starch cleavage	m.48697	(loc_os07g23880.1 : 189.0) no description available & (at3g23640 : 140.0) heteroglycan glucosidase 1 (HGL1); FUNCTIONS IN: hydrolase activity, hydrolyzing O-glycosyl compounds; INVOLVED IN: carbohydrate metabolic process; LOCATED IN: chloroplast; EXPRESSED IN: 22 plant structures; EXPRESSED DURING: 13 growth stages; CONTAINS InterPro DOMAIN/s: Glycoside hydrolase, family 31 (InterPro:IPR000322), …	0	FALSE	heteroglycan glucosidase 1 (HGL1)
2.2.2.1	major CHO metabolism.degradation.starch.starch cleavage	m.48699	(loc_os07g23880.1 : 190.0) no description available & (at3g23640 : 142.0) heteroglycan glucosidase 1 (HGL1); FUNCTIONS IN: hydrolase activity, hydrolyzing O-glycosyl compounds; INVOLVED IN: carbohydrate metabolic process; LOCATED IN: chloroplast; EXPRESSED IN: 22 plant structures; EXPRESSED DURING: 13 growth stages; CONTAINS InterPro DOMAIN/s: Glycoside hydrolase, family 31 (InterPro:IPR000322), …	0	FALSE	heteroglycan glucosidase 1 (HGL1)
2.2.2.1.2	major CHO metabolism.degradation.starch.starch cleavage.beta amylase	m.21744	(loc_os10g32810.1 : 186.0) no description available & (at3g23920 : 153.0) Encodes a chloroplast beta-amylase. Is necessary for leaf starch breakdown in the absence of BAM3.; beta-amylase 1 (BAM1); FUNCTIONS IN: beta-amylase activity; INVOLVED IN: response to water deprivation, starch catabolic process; LOCATED IN: cytosol, nucleus; EXPRESSED IN: 25 plant structures; EXPRESSED DURING: 15 growth st…	1.0358	FALSE	Encodes a chloroplast beta-amylase. Is necessary for leaf starch breakdown in the absence of BAM3.
2.2.2.1.2	major CHO metabolism.degradation.starch.starch cleavage.beta amylase	m.157820	(p93594|amyb_wheat : 938.0) Beta-amylase (EC 3.2.1.2) (1,4-alpha-D-glucan maltohydrolase) - Triticum aestivum (Wheat) & (loc_os07g35940.1 : 899.0) no description available & (at4g15210 : 658.0) cytosolic beta-amylase expressed in rosette leaves and inducible by sugar. RAM1 mutants have reduced beta amylase in leaves and stems.; ARABIDOPSIS THALIANA BETA-AMYLASE (ATBETA-AMY); FUNCTIONS IN: beta-am…	1.09514	FALSE	Beta-amylase (EC 3.2.1.2) (1,4-alpha-D-glucan maltohydrolase)
2.2.2.1.2	major CHO metabolism.degradation.starch.starch cleavage.beta amylase	m.157813	(loc_os07g35880.1 : 721.0) no description available & (p93594|amyb_wheat : 578.0) Beta-amylase (EC 3.2.1.2) (1,4-alpha-D-glucan maltohydrolase) - Triticum aestivum (Wheat) & (at4g15210 : 555.0) cytosolic beta-amylase expressed in rosette leaves and inducible by sugar. RAM1 mutants have reduced beta amylase in leaves and stems.; ARABIDOPSIS THALIANA BETA-AMYLASE (ATBETA-AMY); FUNCTIONS IN: beta-am…	1.31581	FALSE	Beta-amylase (EC 3.2.1.2) (1,4-alpha-D-glucan maltohydrolase)
2.2.2.1.2	major CHO metabolism.degradation.starch.starch cleavage.beta amylase	m.61635	(loc_os02g03690.1 : 891.0) no description available & (at5g45300 : 612.0) beta-amylase 2 (BMY2); FUNCTIONS IN: cation binding, beta-amylase activity, catalytic activity; INVOLVED IN: carbohydrate metabolic process, polysaccharide catabolic process; LOCATED IN: cellular_component unknown; EXPRESSED IN: 22 plant structures; EXPRESSED DURING: 13 growth stages; CONTAINS InterPro DOMAIN/s: Glycoside h…	1.35581	FALSE	beta-amylase 2 (BMY2)
2.2.2.1.1	major CHO metabolism.degradation.starch.starch cleavage.alpha amylase	m.262008	(p04063|amy2_horvu : 565.0) Alpha-amylase type B isozyme precursor (EC 3.2.1.1) (1,4-alpha-D-glucan glucanohydrolase) (AMY2-2) (High pI alpha-amylase) - Hordeum vulgare (Barley) & (loc_os02g52700.1 : 527.0) no description available & (at4g25000 : 366.0) Predicted to be secreted protein based on signalP prediction. Involved in starch mobilization. Mutants are defective in alpha-amylase activity. (…	1.39551	FALSE	Alpha-amylase type B isozyme precursor (EC 3.2.1.1) (1,4-alpha-D-glucan glucanohydrolase) (AMY2-2) (High pI alpha-amylase)
2.2.2.1.2	major CHO metabolism.degradation.starch.starch cleavage.beta amylase	m.157809	(loc_os07g35880.1 : 925.0) no description available & (p10538|amyb_soybn : 695.0) Beta-amylase (EC 3.2.1.2) (1,4-alpha-D-glucan maltohydrolase) - Glycine max (Soybean) & (at4g15210 : 650.0) cytosolic beta-amylase expressed in rosette leaves and inducible by sugar. RAM1 mutants have reduced beta amylase in leaves and stems.; ARABIDOPSIS THALIANA BETA-AMYLASE (ATBETA-AMY); FUNCTIONS IN: beta-amylas…	1.61364	FALSE	Beta-amylase (EC 3.2.1.2) (1,4-alpha-D-glucan maltohydrolase)
2.2.2.1.2	major CHO metabolism.degradation.starch.starch cleavage.beta amylase	m.7341	(loc_os03g22790.1 : 318.0) no description available & (at5g18670 : 181.0) putative beta-amylase BMY3 (BMY3); beta-amylase 3 (BMY3); FUNCTIONS IN: cation binding, beta-amylase activity, catalytic activity; INVOLVED IN: cellulose biosynthetic process, carbohydrate metabolic process, polysaccharide catabolic process; EXPRESSED IN: 23 plant structures; EXPRESSED DURING: 13 growth stages; CONTAINS Int…	1.77779	FALSE	putative beta-amylase BMY3 (BMY3)
2.2.2.1.1	major CHO metabolism.degradation.starch.starch cleavage.alpha amylase	m.262004	(p00693|amy1_horvu : 736.0) Alpha-amylase type A isozyme precursor (EC 3.2.1.1) (1,4-alpha-D-glucan glucanohydrolase) (AMY1) (Low pI alpha-amylase) - Hordeum vulgare (Barley) & (loc_os02g52700.1 : 693.0) no description available & (at4g25000 : 514.0) Predicted to be secreted protein based on signalP prediction. Involved in starch mobilization. Mutants are defective in alpha-amylase activity. (Not…	1.83274	FALSE	Alpha-amylase type A isozyme precursor (EC 3.2.1.1) (1,4-alpha-D-glucan glucanohydrolase) (AMY1) (Low pI alpha-amylase)
2.2.2.1.2	major CHO metabolism.degradation.starch.starch cleavage.beta amylase	m.10542	(loc_os03g04770.1 : 247.0) no description available & (at3g23920 : 165.0) Encodes a chloroplast beta-amylase. Is necessary for leaf starch breakdown in the absence of BAM3.; beta-amylase 1 (BAM1); FUNCTIONS IN: beta-amylase activity; INVOLVED IN: response to water deprivation, starch catabolic process; LOCATED IN: cytosol, nucleus; EXPRESSED IN: 25 plant structures; EXPRESSED DURING: 15 growth st…	1.86963	FALSE	Encodes a chloroplast beta-amylase. Is necessary for leaf starch breakdown in the absence of BAM3.
2.2.2.1.2	major CHO metabolism.degradation.starch.starch cleavage.beta amylase	m.7338	(loc_os03g22790.1 : 305.0) no description available & (at5g18670 : 182.0) putative beta-amylase BMY3 (BMY3); beta-amylase 3 (BMY3); FUNCTIONS IN: cation binding, beta-amylase activity, catalytic activity; INVOLVED IN: cellulose biosynthetic process, carbohydrate metabolic process, polysaccharide catabolic process; EXPRESSED IN: 23 plant structures; EXPRESSED DURING: 13 growth stages; CONTAINS Int…	1.98082	FALSE	putative beta-amylase BMY3 (BMY3)
2.2.2.1.1	major CHO metabolism.degradation.starch.starch cleavage.alpha amylase	m.262000	(p00693|amy1_horvu : 721.0) Alpha-amylase type A isozyme precursor (EC 3.2.1.1) (1,4-alpha-D-glucan glucanohydrolase) (AMY1) (Low pI alpha-amylase) - Hordeum vulgare (Barley) & (loc_os02g52700.1 : 678.0) no description available & (at4g25000 : 499.0) Predicted to be secreted protein based on signalP prediction. Involved in starch mobilization. Mutants are defective in alpha-amylase activity. (Not…	2.01242	TRUE	Alpha-amylase type A isozyme precursor (EC 3.2.1.1) (1,4-alpha-D-glucan glucanohydrolase) (AMY1) (Low pI alpha-amylase)
2.2.2.1.1	major CHO metabolism.degradation.starch.starch cleavage.alpha amylase	m.309482	(p27933|amy3d_orysa : 186.0) Alpha-amylase isozyme 3D precursor (EC 3.2.1.1) (1,4-alpha-D-glucan glucanohydrolase) - Oryza sativa (Rice) & (loc_os08g36910.2 : 186.0) no description available & (at4g25000 : 119.0) Predicted to be secreted protein based on signalP prediction. Involved in starch mobilization. Mutants are defective in alpha-amylase activity. (Note: AMY1 has been found in the literatu…	2.09327	FALSE	Alpha-amylase isozyme 3D precursor (EC 3.2.1.1) (1,4-alpha-D-glucan glucanohydrolase)
2.2.2.1.1	major CHO metabolism.degradation.starch.starch cleavage.alpha amylase	m.33164	(p27937|amy3b_orysa : 413.0) Alpha-amylase isozyme 3B precursor (EC 3.2.1.1) (1,4-alpha-D-glucan glucanohydrolase) - Oryza sativa (Rice) & (loc_os09g28420.1 : 413.0) no description available & (at4g25000 : 266.0) Predicted to be secreted protein based on signalP prediction. Involved in starch mobilization. Mutants are defective in alpha-amylase activity. (Note: AMY1 has been found in the literatu…	2.09327	TRUE	Alpha-amylase isozyme 3B precursor (EC 3.2.1.1) (1,4-alpha-D-glucan glucanohydrolase)
2.2.2.1.2	major CHO metabolism.degradation.starch.starch cleavage.beta amylase	m.7853	(loc_os03g04770.1 : 218.0) no description available & (at3g23920 : 200.0) Encodes a chloroplast beta-amylase. Is necessary for leaf starch breakdown in the absence of BAM3.; beta-amylase 1 (BAM1); FUNCTIONS IN: beta-amylase activity; INVOLVED IN: response to water deprivation, starch catabolic process; LOCATED IN: cytosol, nucleus; EXPRESSED IN: 25 plant structures; EXPRESSED DURING: 15 growth st…	2.13845	TRUE	Encodes a chloroplast beta-amylase. Is necessary for leaf starch breakdown in the absence of BAM3.
2.2.2.1.2	major CHO metabolism.degradation.starch.starch cleavage.beta amylase	m.299412	(loc_os03g04770.1 : 155.0) no description available & (at3g23920 : 110.0) Encodes a chloroplast beta-amylase. Is necessary for leaf starch breakdown in the absence of BAM3.; beta-amylase 1 (BAM1); FUNCTIONS IN: beta-amylase activity; INVOLVED IN: response to water deprivation, starch catabolic process; LOCATED IN: cytosol, nucleus; EXPRESSED IN: 25 plant structures; EXPRESSED DURING: 15 growth st…	2.21787	TRUE	Encodes a chloroplast beta-amylase. Is necessary for leaf starch breakdown in the absence of BAM3.
2.2.2.1.2	major CHO metabolism.degradation.starch.starch cleavage.beta amylase	m.60157	(at2g45880 : 87.0) beta-amylase 7 (BAM7); FUNCTIONS IN: cation binding, beta-amylase activity, catalytic activity; INVOLVED IN: cellulose biosynthetic process, carbohydrate metabolic process, polysaccharide catabolic process; LOCATED IN: cellular_component unknown; EXPRESSED IN: 19 plant structures; EXPRESSED DURING: 12 growth stages; CONTAINS InterPro DOMAIN/s: Glycoside hydrolase, family 14, co…	2.41355	TRUE	beta-amylase 7 (BAM7)
2.2.2.1.2	major CHO metabolism.degradation.starch.starch cleavage.beta amylase	m.23624	(loc_os10g32810.1 : 373.0) no description available & (at3g23920 : 355.0) Encodes a chloroplast beta-amylase. Is necessary for leaf starch breakdown in the absence of BAM3.; beta-amylase 1 (BAM1); FUNCTIONS IN: beta-amylase activity; INVOLVED IN: response to water deprivation, starch catabolic process; LOCATED IN: cytosol, nucleus; EXPRESSED IN: 25 plant structures; EXPRESSED DURING: 15 growth st…	2.49653	TRUE	Encodes a chloroplast beta-amylase. Is necessary for leaf starch breakdown in the absence of BAM3.
2.2.2.1.1	major CHO metabolism.degradation.starch.starch cleavage.alpha amylase	m.261994	(p00693|amy1_horvu : 793.0) Alpha-amylase type A isozyme precursor (EC 3.2.1.1) (1,4-alpha-D-glucan glucanohydrolase) (AMY1) (Low pI alpha-amylase) - Hordeum vulgare (Barley) & (loc_os06g49970.2 : 712.0) no description available & (at4g25000 : 514.0) Predicted to be secreted protein based on signalP prediction. Involved in starch mobilization. Mutants are defective in alpha-amylase activity. (Not…	2.90795	TRUE	Alpha-amylase type A isozyme precursor (EC 3.2.1.1) (1,4-alpha-D-glucan glucanohydrolase) (AMY1) (Low pI alpha-amylase)
2.2.2.1.2	major CHO metabolism.degradation.starch.starch cleavage.beta amylase	m.23620	(loc_os10g32810.1 : 213.0) no description available & (at3g23920 : 209.0) Encodes a chloroplast beta-amylase. Is necessary for leaf starch breakdown in the absence of BAM3.; beta-amylase 1 (BAM1); FUNCTIONS IN: beta-amylase activity; INVOLVED IN: response to water deprivation, starch catabolic process; LOCATED IN: cytosol, nucleus; EXPRESSED IN: 25 plant structures; EXPRESSED DURING: 15 growth st…	3.62885	TRUE	Encodes a chloroplast beta-amylase. Is necessary for leaf starch breakdown in the absence of BAM3.
2.2.2.1.1	major CHO metabolism.degradation.starch.starch cleavage.alpha amylase	m.304302	(p27939|amy3c_orysa : 267.0) Alpha-amylase isozyme 3C precursor (EC 3.2.1.1) (1,4-alpha-D-glucan glucanohydrolase) - Oryza sativa (Rice) & (loc_os09g28430.1 : 267.0) no description available & (chl4|525763 : 156.0) no description available & (at4g25000 : 154.0) Predicted to be secreted protein based on signalP prediction. Involved in starch mobilization. Mutants are defective in alpha-amylase act…	4.18654	FALSE	Alpha-amylase isozyme 3C precursor (EC 3.2.1.1) (1,4-alpha-D-glucan glucanohydrolase)
2.2.2.1.2	major CHO metabolism.degradation.starch.starch cleavage.beta amylase	m.157818	(loc_os10g41550.1 : 772.0) no description available & (at4g17090 : 645.0) Encodes a beta-amylase targeted to the chloroplast. Transgenic BMY8 RNAi lines fail to accumulate maltose during cold shock suggesting that maltose accumulation coincides with BMY8 expression. Apart from maltose, the sugar content of the RNAi lines were similar to wildtype (glucose and sucrose unaffected).; chloroplast beta…	4.33895	TRUE	Encodes a beta-amylase targeted to the chloroplast. Transgenic BMY8 RNAi lines fail to accumulate maltose during cold shock suggesting that maltose accumulation coincides with BMY8 expression. Apart from maltose, the sugar content of the RNAi lines were similar to wildtype (glucose and sucrose unaffected).
2.2.2.1.2	major CHO metabolism.degradation.starch.starch cleavage.beta amylase	m.157817	(loc_os10g41550.1 : 752.0) no description available & (at4g17090 : 630.0) Encodes a beta-amylase targeted to the chloroplast. Transgenic BMY8 RNAi lines fail to accumulate maltose during cold shock suggesting that maltose accumulation coincides with BMY8 expression. Apart from maltose, the sugar content of the RNAi lines were similar to wildtype (glucose and sucrose unaffected).; chloroplast beta…	4.99009	TRUE	Encodes a beta-amylase targeted to the chloroplast. Transgenic BMY8 RNAi lines fail to accumulate maltose during cold shock suggesting that maltose accumulation coincides with BMY8 expression. Apart from maltose, the sugar content of the RNAi lines were similar to wildtype (glucose and sucrose unaffected).
2.2.2.1.1	major CHO metabolism.degradation.starch.starch cleavage.alpha amylase	m.262011	(p04063|amy2_horvu : 580.0) Alpha-amylase type B isozyme precursor (EC 3.2.1.1) (1,4-alpha-D-glucan glucanohydrolase) (AMY2-2) (High pI alpha-amylase) - Hordeum vulgare (Barley) & (loc_os02g52700.1 : 542.0) no description available & (at4g25000 : 381.0) Predicted to be secreted protein based on signalP prediction. Involved in starch mobilization. Mutants are defective in alpha-amylase activity. (…	5.23318	TRUE	Alpha-amylase type B isozyme precursor (EC 3.2.1.1) (1,4-alpha-D-glucan glucanohydrolase) (AMY2-2) (High pI alpha-amylase)
2.2.2.1.2	major CHO metabolism.degradation.starch.starch cleavage.beta amylase	m.157815	(loc_os10g41550.1 : 676.0) no description available & (at4g17090 : 589.0) Encodes a beta-amylase targeted to the chloroplast. Transgenic BMY8 RNAi lines fail to accumulate maltose during cold shock suggesting that maltose accumulation coincides with BMY8 expression. Apart from maltose, the sugar content of the RNAi lines were similar to wildtype (glucose and sucrose unaffected).; chloroplast beta…	5.57835	TRUE	Encodes a beta-amylase targeted to the chloroplast. Transgenic BMY8 RNAi lines fail to accumulate maltose during cold shock suggesting that maltose accumulation coincides with BMY8 expression. Apart from maltose, the sugar content of the RNAi lines were similar to wildtype (glucose and sucrose unaffected).
2.2.2.1.2	major CHO metabolism.degradation.starch.starch cleavage.beta amylase	m.60163	(at2g45880 : 84.0) beta-amylase 7 (BAM7); FUNCTIONS IN: cation binding, beta-amylase activity, catalytic activity; INVOLVED IN: cellulose biosynthetic process, carbohydrate metabolic process, polysaccharide catabolic process; LOCATED IN: cellular_component unknown; EXPRESSED IN: 19 plant structures; EXPRESSED DURING: 12 growth stages; CONTAINS InterPro DOMAIN/s: Glycoside hydrolase, family 14, co…	6.27981	TRUE	beta-amylase 7 (BAM7)
2.2.2.1.2	major CHO metabolism.degradation.starch.starch cleavage.beta amylase	m.7856	(loc_os03g04770.1 : 229.0) no description available & (at3g23920 : 196.0) Encodes a chloroplast beta-amylase. Is necessary for leaf starch breakdown in the absence of BAM3.; beta-amylase 1 (BAM1); FUNCTIONS IN: beta-amylase activity; INVOLVED IN: response to water deprivation, starch catabolic process; LOCATED IN: cytosol, nucleus; EXPRESSED IN: 25 plant structures; EXPRESSED DURING: 15 growth st…	9.73371	TRUE	Encodes a chloroplast beta-amylase. Is necessary for leaf starch breakdown in the absence of BAM3.
Sucrose degradation
2.2.1.4	major CHO metabolism.degradation.sucrose.hexokinase	m.179762	(q2knb7|hxk9_orysa : 241.0) Hexokinase-9 (EC 2.7.1.1) (Hexokinase-5) - Oryza sativa (Rice) & (loc_os01g52450.1 : 241.0) no description available & (at2g19860 : 221.0) Encodes a protein with hexokinase activity (AtHXK2) and acts as a sensor for plant sugar responses.; hexokinase 2 (HXK2); CONTAINS InterPro DOMAIN/s: Hexokinase, N-terminal (InterPro:IPR022672), Hexokinase, conserved site (InterPro:…	-18.6311	TRUE	Hexokinase-9 (EC 2.7.1.1) (Hexokinase-5)
2.2.1.3.2	major CHO metabolism.degradation.sucrose.invertases.cell wall	m.60071	(q5jjv0|inv4_orysa : 472.0) Beta-fructofuranosidase, insoluble isoenzyme 4 precursor (EC 3.2.1.26) (Sucrose hydrolase 4) (Invertase 4) (Cell wall beta-fructosidase 4) (OsCIN4) - Oryza sativa (Rice) & (loc_os01g73580.1 : 472.0) no description available & (at1g55120 : 268.0) Encodes a protein with fructan exohydrolase (FEH) activity acting on levan-type fructans (6-FEH, levanase). The enzyme does n…	-4.33298	TRUE	Beta-fructofuranosidase, insoluble isoenzyme 4 precursor (EC 3.2.1.26) (Sucrose hydrolase 4) (Invertase 4) (Cell wall beta-fructosidase 4) (OsCIN4)
2.2.1.4	major CHO metabolism.degradation.sucrose.hexokinase	m.179783	(q2knb7|hxk9_orysa : 115.0) Hexokinase-9 (EC 2.7.1.1) (Hexokinase-5) - Oryza sativa (Rice) & (loc_os01g52450.2 : 115.0) no description available & (at2g19860 : 103.0) Encodes a protein with hexokinase activity (AtHXK2) and acts as a sensor for plant sugar responses.; hexokinase 2 (HXK2); CONTAINS InterPro DOMAIN/s: Hexokinase, N-terminal (InterPro:IPR022672), Hexokinase, conserved site (InterPro:…	-4.06063	TRUE	Hexokinase-9 (EC 2.7.1.1) (Hexokinase-5)
2.2.1.3.1	major CHO metabolism.degradation.sucrose.invertases.neutral	m.15491	(loc_os02g03320.1 : 689.0) no description available & (at4g34860 : 570.0) Plant neutral invertase family protein; FUNCTIONS IN: catalytic activity, beta-fructofuranosidase activity; LOCATED IN: cytosol; EXPRESSED IN: 20 plant structures; EXPRESSED DURING: 11 growth stages; CONTAINS InterPro DOMAIN/s: Plant neutral invertase (InterPro:IPR006937), Six-hairpin glycosidase-like (InterPro:IPR008928); …	-3.83718	TRUE	Plant neutral invertase family protein
2.2.1.3.1	major CHO metabolism.degradation.sucrose.invertases.neutral	m.44676	(loc_os02g32730.1 : 1073.0) no description available & (at5g22510 : 836.0) Encodes a chloroplast-targeted alkaline/neutral invertase that is implicated in the development of the photosynthetic apparatus and nitrogen assimilation in seedlings to control the sucrose to hexose ratio.; alkaline/neutral invertase (INV-E); FUNCTIONS IN: beta-fructofuranosidase activity; INVOLVED IN: cotyledon developme…	-3.75929	TRUE	Encodes a chloroplast-targeted alkaline/neutral invertase that is implicated in the development of the photosynthetic apparatus and nitrogen assimilation in seedlings to control the sucrose to hexose ratio.
2.2.1.5	major CHO metabolism.degradation.sucrose.Susy	m.224292	(loc_os04g24430.1 : 178.0) no description available & (at1g73370 : 107.0) Encodes a protein with sucrose synthase activity (SUS6).; sucrose synthase 6 (SUS6); CONTAINS InterPro DOMAIN/s: Sucrose synthase, plant/cyanobacteria (InterPro:IPR012820), Sucrose synthase (InterPro:IPR000368), Glycosyl transferase, group 1 (InterPro:IPR001296); BEST Arabidopsis thaliana protein match is: sucrose synthase …	-3.70936	TRUE	Encodes a protein with sucrose synthase activity (SUS6).
2.2.1.3.2	major CHO metabolism.degradation.sucrose.invertases.cell wall	m.31161	(q5jjv0|inv4_orysa : 241.0) Beta-fructofuranosidase, insoluble isoenzyme 4 precursor (EC 3.2.1.26) (Sucrose hydrolase 4) (Invertase 4) (Cell wall beta-fructosidase 4) (OsCIN4) - Oryza sativa (Rice) & (loc_os01g73580.1 : 241.0) no description available & (at2g36190 : 124.0) cwINV4 appears to function as a cell wall-localized invertase (that can catalyze the hydrolysis of sucrose into fructose and …	-2.81765	TRUE	Beta-fructofuranosidase, insoluble isoenzyme 4 precursor (EC 3.2.1.26) (Sucrose hydrolase 4) (Invertase 4) (Cell wall beta-fructosidase 4) (OsCIN4)
2.2.1.5	major CHO metabolism.degradation.sucrose.Susy	m.224283	(loc_os04g24430.1 : 1519.0) no description available & (at1g73370 : 1120.0) Encodes a protein with sucrose synthase activity (SUS6).; sucrose synthase 6 (SUS6); CONTAINS InterPro DOMAIN/s: Sucrose synthase, plant/cyanobacteria (InterPro:IPR012820), Sucrose synthase (InterPro:IPR000368), Glycosyl transferase, group 1 (InterPro:IPR001296); BEST Arabidopsis thaliana protein match is: sucrose synthas…	-2.32674	TRUE	Encodes a protein with sucrose synthase activity (SUS6).
2.2.1.5	major CHO metabolism.degradation.sucrose.Susy	m.298188	(p31922|sus1_horvu : 1540.0) Sucrose synthase 1 (EC 2.4.1.13) (Sucrose-UDP glucosyltransferase 1) - Hordeum vulgare (Barley) & (ipr000368 : 1500.0) Sucrose synthase & (loc_os06g09450.7 : 1494.0) no description available & (at3g43190 : 1191.0) Encodes a protein with sucrose synthase activity (SUS4).; sucrose synthase 4 (SUS4); FUNCTIONS IN: UDP-glycosyltransferase activity, sucrose synthase activi…	-2.28617	TRUE	Sucrose synthase 1 (EC 2.4.1.13) (Sucrose-UDP glucosyltransferase 1)
2.2.1.5	major CHO metabolism.degradation.sucrose.Susy	m.74042	(loc_os04g24430.1 : 472.0) no description available & (at5g37180 : 392.0) Encodes a protein with sucrose synthase activity (SUS5).; sucrose synthase 5 (SUS5); CONTAINS InterPro DOMAIN/s: Sucrose synthase, plant/cyanobacteria (InterPro:IPR012820), Sucrose synthase (InterPro:IPR000368), Glycosyl transferase, group 1 (InterPro:IPR001296); BEST Arabidopsis thaliana protein match is: sucrose synthase …	-2.21489	TRUE	Encodes a protein with sucrose synthase activity (SUS5).
2.2.1.5	major CHO metabolism.degradation.sucrose.Susy	m.18092	(p31923|sus2_horvu : 545.0) Sucrose synthase 2 (EC 2.4.1.13) (Sucrose-UDP glucosyltransferase 2) - Hordeum vulgare (Barley) & (loc_os07g42490.2 : 534.0) no description available & (at5g20830 : 455.0) Encodes a protein with sucrose synthase activity (SUS1).; sucrose synthase 1 (SUS1); FUNCTIONS IN: UDP-glycosyltransferase activity, sucrose synthase activity; INVOLVED IN: in 6 processes; LOCATED IN…	-2.20933	TRUE	Sucrose synthase 2 (EC 2.4.1.13) (Sucrose-UDP glucosyltransferase 2)
2.2.1.3.2	major CHO metabolism.degradation.sucrose.invertases.cell wall	m.55914	(q5jjv0|inv4_orysa : 261.0) Beta-fructofuranosidase, insoluble isoenzyme 4 precursor (EC 3.2.1.26) (Sucrose hydrolase 4) (Invertase 4) (Cell wall beta-fructosidase 4) (OsCIN4) - Oryza sativa (Rice) & (loc_os01g73580.1 : 261.0) no description available & (at3g13790 : 194.0) Encodes a protein with invertase activity.; ATBFRUCT1; CONTAINS InterPro DOMAIN/s: Glycoside hydrolase, family 32 (InterPro:I…	-2.14975	TRUE	Beta-fructofuranosidase, insoluble isoenzyme 4 precursor (EC 3.2.1.26) (Sucrose hydrolase 4) (Invertase 4) (Cell wall beta-fructosidase 4) (OsCIN4)
2.2.1.4	major CHO metabolism.degradation.sucrose.hexokinase	m.228490	(q5w676|hxk5_orysa : 297.0) Hexokinase-5 (EC 2.7.1.1) (Hexokinase I) - Oryza sativa (Rice) & (loc_os05g44760.1 : 297.0) no description available & (at4g29130 : 199.0) Encodes a hexokinase (HXK1) in the plant glucose-signaling network. Functions as a glucose sensor to interrelate nutrient, light, and hormone signaling networks for controlling growth and development in response to the changing envi…	-2.14517	TRUE	Hexokinase-5 (EC 2.7.1.1) (Hexokinase I)
2.2.1.4	major CHO metabolism.degradation.sucrose.hexokinase	m.91658	(q6z398|hxk4_orysa : 299.0) Hexokinase-4, chloroplast precursor (EC 2.7.1.1) (Hexokinase II) - Oryza sativa (Rice) & (loc_os07g09890.1 : 299.0) no description available & (at1g47840 : 252.0) Encodes a putative hexokinase.; hexokinase 3 (HXK3); CONTAINS InterPro DOMAIN/s: Hexokinase, N-terminal (InterPro:IPR022672), Hexokinase, conserved site (InterPro:IPR019807), Hexokinase, C-terminal (InterPro:…	-2.04738	TRUE	Hexokinase-4, chloroplast precursor (EC 2.7.1.1) (Hexokinase II)
2.2.1.3.2	major CHO metabolism.degradation.sucrose.invertases.cell wall	m.47738	(q5jjv0|inv4_orysa : 921.0) Beta-fructofuranosidase, insoluble isoenzyme 4 precursor (EC 3.2.1.26) (Sucrose hydrolase 4) (Invertase 4) (Cell wall beta-fructosidase 4) (OsCIN4) - Oryza sativa (Rice) & (loc_os01g73580.1 : 921.0) no description available & (at3g13790 : 543.0) Encodes a protein with invertase activity.; ATBFRUCT1; CONTAINS InterPro DOMAIN/s: Glycoside hydrolase, family 32 (InterPro:I…	-2.02852	TRUE	Beta-fructofuranosidase, insoluble isoenzyme 4 precursor (EC 3.2.1.26) (Sucrose hydrolase 4) (Invertase 4) (Cell wall beta-fructosidase 4) (OsCIN4)
2.2.1.4	major CHO metabolism.degradation.sucrose.hexokinase	m.91657	(q6z398|hxk4_orysa : 344.0) Hexokinase-4, chloroplast precursor (EC 2.7.1.1) (Hexokinase II) - Oryza sativa (Rice) & (loc_os07g09890.1 : 344.0) no description available & (at1g47840 : 238.0) Encodes a putative hexokinase.; hexokinase 3 (HXK3); CONTAINS InterPro DOMAIN/s: Hexokinase, N-terminal (InterPro:IPR022672), Hexokinase, conserved site (InterPro:IPR019807), Hexokinase, C-terminal (InterPro:…	-1.95354	FALSE	Hexokinase-4, chloroplast precursor (EC 2.7.1.1) (Hexokinase II)
2.2.1.4	major CHO metabolism.degradation.sucrose.hexokinase	m.189217	(q1wm15|hxk8_orysa : 696.0) Hexokinase-8 (EC 2.7.1.1) (Hexokinase-4) - Oryza sativa (Rice) & (loc_os01g09460.1 : 696.0) no description available & (at4g29130 : 527.0) Encodes a hexokinase (HXK1) in the plant glucose-signaling network. Functions as a glucose sensor to interrelate nutrient, light, and hormone signaling networks for controlling growth and development in response to the changing envi…	-1.95329	FALSE	Hexokinase-8 (EC 2.7.1.1) (Hexokinase-4)
2.2.1.5	major CHO metabolism.degradation.sucrose.Susy	m.224280	(loc_os04g24430.1 : 1447.0) no description available & (at1g73370 : 1110.0) Encodes a protein with sucrose synthase activity (SUS6).; sucrose synthase 6 (SUS6); CONTAINS InterPro DOMAIN/s: Sucrose synthase, plant/cyanobacteria (InterPro:IPR012820), Sucrose synthase (InterPro:IPR000368), Glycosyl transferase, group 1 (InterPro:IPR001296); BEST Arabidopsis thaliana protein match is: sucrose synthas…	-1.93617	FALSE	Encodes a protein with sucrose synthase activity (SUS6).
2.2.1.4	major CHO metabolism.degradation.sucrose.hexokinase	m.179778	(q2knb7|hxk9_orysa : 246.0) Hexokinase-9 (EC 2.7.1.1) (Hexokinase-5) - Oryza sativa (Rice) & (loc_os01g52450.1 : 246.0) no description available & (at2g19860 : 223.0) Encodes a protein with hexokinase activity (AtHXK2) and acts as a sensor for plant sugar responses.; hexokinase 2 (HXK2); CONTAINS InterPro DOMAIN/s: Hexokinase, N-terminal (InterPro:IPR022672), Hexokinase, conserved site (InterPro:…	-1.91088	FALSE	Hexokinase-9 (EC 2.7.1.1) (Hexokinase-5)
2.2.1.4	major CHO metabolism.degradation.sucrose.hexokinase	m.299243	(q2knb4|hxk3_orysa : 773.0) Hexokinase-3 (EC 2.7.1.1) (Hexokinase-8) - Oryza sativa (Rice) & (loc_os01g71320.1 : 773.0) no description available & (at1g50460 : 533.0) hexokinase-like 1 (HKL1); FUNCTIONS IN: hexokinase activity, ATP binding; INVOLVED IN: response to salt stress, response to cold, response to osmotic stress; LOCATED IN: mitochondrion, plastid; EXPRESSED IN: 26 plant structures; EXP…	-1.8941	FALSE	Hexokinase-3 (EC 2.7.1.1) (Hexokinase-8)
2.2.1.3.1	major CHO metabolism.degradation.sucrose.invertases.neutral	m.75832	(loc_os04g33490.1 : 258.0) no description available & (at5g22510 : 217.0) Encodes a chloroplast-targeted alkaline/neutral invertase that is implicated in the development of the photosynthetic apparatus and nitrogen assimilation in seedlings to control the sucrose to hexose ratio.; alkaline/neutral invertase (INV-E); FUNCTIONS IN: beta-fructofuranosidase activity; INVOLVED IN: cotyledon developmen…	-1.88278	FALSE	Encodes a chloroplast-targeted alkaline/neutral invertase that is implicated in the development of the photosynthetic apparatus and nitrogen assimilation in seedlings to control the sucrose to hexose ratio.
2.2.1.1	major CHO metabolism.degradation.sucrose.fructokinase	m.138240	(loc_os03g40550.1 : 659.0) no description available & (at1g69200 : 431.0) Encodes a fructokinase-like protein (AT3G54090/FLN1, AT1G69200/FLN2), a member of the pfkB-carbohydrate kinase family. FLN1 and FLN2 are potential plastidial thioredoxin z (TRX z) targets.; fructokinase-like 2 (FLN2); FUNCTIONS IN: kinase activity; INVOLVED IN: acetate fermentation, sucrose biosynthetic process, sucrose cat…	-1.86128	FALSE	Encodes a fructokinase-like protein (AT3G54090/FLN1, AT1G69200/FLN2), a member of the pfkB-carbohydrate kinase family. FLN1 and FLN2 are potential plastidial thioredoxin z (TRX z) targets.
2.2.1.3.1	major CHO metabolism.degradation.sucrose.invertases.neutral	m.91404	(loc_os03g20020.1 : 961.0) no description available & (at1g56560 : 826.0) Plant neutral invertase family protein; FUNCTIONS IN: catalytic activity, beta-fructofuranosidase activity; INVOLVED IN: biological_process unknown; EXPRESSED IN: 24 plant structures; EXPRESSED DURING: 14 growth stages; CONTAINS InterPro DOMAIN/s: Plant neutral invertase (InterPro:IPR006937), Six-hairpin glycosidase-like (I…	-1.766	FALSE	Plant neutral invertase family protein
2.2.1.3.3	major CHO metabolism.degradation.sucrose.invertases.vacuolar	m.122676	(loc_os02g01590.2 : 146.0) no description available & (p29001|inva_phaau : 115.0) Acid beta-fructofuranosidase precursor (EC 3.2.1.26) (Acid sucrose hydrolase) (Acid invertase) (AI) (Vacuolar invertase) [Contains: Acid beta-fructofuranosidase 30 kDa subunit; Acid beta-fructofuranosidase 38 kDa subunit] - Phaseolus au & (at1g62660 : 104.0) Glycosyl hydrolases family 32 protein; FUNCTIONS IN: hydro…	-1.70863	FALSE	Acid beta-fructofuranosidase precursor (EC 3.2.1.26) (Acid sucrose hydrolase) (Acid invertase) (AI) (Vacuolar invertase) [Contains: Acid beta-fructofuranosidase 30 kDa subunit
2.2.1.4	major CHO metabolism.degradation.sucrose.hexokinase	m.228493	(q8lq68|hxk6_orysa : 804.0) Hexokinase-6 (EC 2.7.1.1) (Hexokinase-2) - Oryza sativa (Rice) & (loc_os01g53930.1 : 804.0) no description available & (at4g29130 : 577.0) Encodes a hexokinase (HXK1) in the plant glucose-signaling network. Functions as a glucose sensor to interrelate nutrient, light, and hormone signaling networks for controlling growth and development in response to the changing envi…	-1.66238	FALSE	Hexokinase-6 (EC 2.7.1.1) (Hexokinase-2)
2.2.1.3.1	major CHO metabolism.degradation.sucrose.invertases.neutral	m.64038	(loc_os11g07440.1 : 1073.0) no description available & (at4g09510 : 852.0) CINV2 appears to function as a neutral invertase based on the phenotype of a cinv1(AT1G35580)/cinv2 double mutant. It is predicted to be a cytosolic enzyme. CINV1, CINV2, and possibly other cytosolic invertases may play an important role in supplying carbon from sucrose to non-photosynthetic tissues.; cytosolic invertase 2…	-1.64616	FALSE	CINV2 appears to function as a neutral invertase based on the phenotype of a cinv1(AT1G35580)/cinv2 double mutant. It is predicted to be a cytosolic enzyme. CINV1, CINV2, and possibly other cytosolic invertases may play an important role in supplying carbon from sucrose to non-photosynthetic tissues.
2.2.1.5	major CHO metabolism.degradation.sucrose.Susy	m.74041	(loc_os02g58480.1 : 641.0) no description available & (at1g73370 : 494.0) Encodes a protein with sucrose synthase activity (SUS6).; sucrose synthase 6 (SUS6); CONTAINS InterPro DOMAIN/s: Sucrose synthase, plant/cyanobacteria (InterPro:IPR012820), Sucrose synthase (InterPro:IPR000368), Glycosyl transferase, group 1 (InterPro:IPR001296); BEST Arabidopsis thaliana protein match is: sucrose synthase …	-1.61185	FALSE	Encodes a protein with sucrose synthase activity (SUS6).
2.2.1.5	major CHO metabolism.degradation.sucrose.Susy	m.204243	(ipr000368 : 1500.0) Sucrose synthase & (loc_os03g22120.1 : 1489.0) no description available & (at4g02280 : 1303.0) Encodes a protein with sucrose synthase activity (SUS3). It appears to be important for sucrose metabolism in developing seeds, especially during the late maturation phase, about 18 days after flowering.; sucrose synthase 3 (SUS3); CONTAINS InterPro DOMAIN/s: Sucrose synthase, plant…	-1.59615	FALSE	Sucrose synthas
2.2.1.1	major CHO metabolism.degradation.sucrose.fructokinase	m.51382	(q944f5|scrk2_orysa : 196.0) Fructokinase-2 (EC 2.7.1.4) (Fructokinase II) (OsFKII) - Oryza sativa (Rice) & (loc_os08g02120.1 : 196.0) no description available & (at4g10260 : 150.0) pfkB-like carbohydrate kinase family protein; FUNCTIONS IN: kinase activity, ribokinase activity; INVOLVED IN: D-ribose metabolic process, acetate fermentation, sucrose biosynthetic process, sucrose catabolic process,…	-1.5924	FALSE	Fructokinase-2 (EC 2.7.1.4) (Fructokinase II) (OsFKII)
2.2.1.4	major CHO metabolism.degradation.sucrose.hexokinase	m.162618	(q2knb9|hxk2_orysa : 734.0) Hexokinase-2 (EC 2.7.1.1) (Hexokinase-3) - Oryza sativa (Rice) & (loc_os05g45590.1 : 734.0) no description available & (at4g29130 : 621.0) Encodes a hexokinase (HXK1) in the plant glucose-signaling network. Functions as a glucose sensor to interrelate nutrient, light, and hormone signaling networks for controlling growth and development in response to the changing envi…	-1.57338	FALSE	Hexokinase-2 (EC 2.7.1.1) (Hexokinase-3)
2.2.1.1	major CHO metabolism.degradation.sucrose.fructokinase	m.39816	(loc_os01g63220.2 : 689.0) no description available & (at3g54090 : 509.0) Encodes a fructokinase-like protein (AT3G54090/FLN1, AT1G69200/FLN2), a member of the pfkB-carbohydrate kinase family. FLN1 and FLN2 are potential plastidial thioredoxin z (TRX z) targets.; fructokinase-like 1 (FLN1); FUNCTIONS IN: kinase activity; INVOLVED IN: acetate fermentation, sucrose biosynthetic process, sucrose cat…	-1.54226	FALSE	Encodes a fructokinase-like protein (AT3G54090/FLN1, AT1G69200/FLN2), a member of the pfkB-carbohydrate kinase family. FLN1 and FLN2 are potential plastidial thioredoxin z (TRX z) targets.
2.2.1.3.3	major CHO metabolism.degradation.sucrose.invertases.vacuolar	m.47374	(loc_os02g01590.1 : 192.0) no description available & (p49175|inv1_maize : 156.0) Beta-fructofuranosidase 1 precursor (EC 3.2.1.26) (Sucrose 1) (Invertase 1) - Zea mays (Maize) & (at1g12240 : 137.0) ATBETAFRUCT4; FUNCTIONS IN: hydrolase activity, hydrolyzing O-glycosyl compounds, beta-fructofuranosidase activity; INVOLVED IN: sucrose catabolic process, using beta-fructofuranosidase, carbohydrate …	-1.52411	FALSE	Beta-fructofuranosidase 1 precursor (EC 3.2.1.26) (Sucrose 1) (Invertase 1)
2.2.1.3.1	major CHO metabolism.degradation.sucrose.invertases.neutral	m.75829	(loc_os04g33490.1 : 692.0) no description available & (at5g22510 : 623.0) Encodes a chloroplast-targeted alkaline/neutral invertase that is implicated in the development of the photosynthetic apparatus and nitrogen assimilation in seedlings to control the sucrose to hexose ratio.; alkaline/neutral invertase (INV-E); FUNCTIONS IN: beta-fructofuranosidase activity; INVOLVED IN: cotyledon developmen…	-1.48037	FALSE	Encodes a chloroplast-targeted alkaline/neutral invertase that is implicated in the development of the photosynthetic apparatus and nitrogen assimilation in seedlings to control the sucrose to hexose ratio.
2.2.1.1	major CHO metabolism.degradation.sucrose.fructokinase	m.298272	(q944f4|scrk1_orysa : 496.0) Fructokinase-1 (EC 2.7.1.4) (Fructokinase I) (OsFKI) - Oryza sativa (Rice) & (loc_os01g66940.1 : 496.0) no description available & (at2g31390 : 391.0) pfkB-like carbohydrate kinase family protein; FUNCTIONS IN: kinase activity, ribokinase activity; INVOLVED IN: D-ribose metabolic process, acetate fermentation, sucrose biosynthetic process, sucrose catabolic process, u…	-1.44047	FALSE	Fructokinase-1 (EC 2.7.1.4) (Fructokinase I) (OsFKI)
2.2.1.4	major CHO metabolism.degradation.sucrose.hexokinase	m.179775	(q2knb7|hxk9_orysa : 282.0) Hexokinase-9 (EC 2.7.1.1) (Hexokinase-5) - Oryza sativa (Rice) & (loc_os01g52450.2 : 282.0) no description available & (at4g29130 : 250.0) Encodes a hexokinase (HXK1) in the plant glucose-signaling network. Functions as a glucose sensor to interrelate nutrient, light, and hormone signaling networks for controlling growth and development in response to the changing envi…	-1.42361	FALSE	Hexokinase-9 (EC 2.7.1.1) (Hexokinase-5)
2.2.1.3.2	major CHO metabolism.degradation.sucrose.invertases.cell wall	m.47737	(q5jjv0|inv4_orysa : 109.0) Beta-fructofuranosidase, insoluble isoenzyme 4 precursor (EC 3.2.1.26) (Sucrose hydrolase 4) (Invertase 4) (Cell wall beta-fructosidase 4) (OsCIN4) - Oryza sativa (Rice) & (loc_os01g73580.1 : 109.0) no description available & (at3g13790 : 82.0) Encodes a protein with invertase activity.; ATBFRUCT1; CONTAINS InterPro DOMAIN/s: Glycoside hydrolase, family 32 (InterPro:IP…	-1.40518	FALSE	Beta-fructofuranosidase, insoluble isoenzyme 4 precursor (EC 3.2.1.26) (Sucrose hydrolase 4) (Invertase 4) (Cell wall beta-fructosidase 4) (OsCIN4)
2.2.1.4	major CHO metabolism.degradation.sucrose.hexokinase	m.179768	(q2knb7|hxk9_orysa : 389.0) Hexokinase-9 (EC 2.7.1.1) (Hexokinase-5) - Oryza sativa (Rice) & (loc_os01g52450.1 : 389.0) no description available & (at2g19860 : 330.0) Encodes a protein with hexokinase activity (AtHXK2) and acts as a sensor for plant sugar responses.; hexokinase 2 (HXK2); CONTAINS InterPro DOMAIN/s: Hexokinase, N-terminal (InterPro:IPR022672), Hexokinase, conserved site (InterPro:…	-1.40078	FALSE	Hexokinase-9 (EC 2.7.1.1) (Hexokinase-5)
2.2.1.1	major CHO metabolism.degradation.sucrose.fructokinase	m.10073	(loc_os06g12600.1 : 513.0) no description available & (at1g66430 : 436.0) pfkB-like carbohydrate kinase family protein; FUNCTIONS IN: kinase activity, ribokinase activity; INVOLVED IN: D-ribose metabolic process, acetate fermentation, sucrose biosynthetic process, sucrose catabolic process, using beta-fructofuranosidase; LOCATED IN: chloroplast, chloroplast stroma; EXPRESSED IN: 22 plant structur…	-1.36933	FALSE	pfkB-like carbohydrate kinase family protein
2.2.1.3.3	major CHO metabolism.degradation.sucrose.invertases.vacuolar	m.100556	(loc_os02g01590.1 : 249.0) no description available & (p49175|inv1_maize : 196.0) Beta-fructofuranosidase 1 precursor (EC 3.2.1.26) (Sucrose 1) (Invertase 1) - Zea mays (Maize) & (at1g62660 : 172.0) Glycosyl hydrolases family 32 protein; FUNCTIONS IN: hydrolase activity, hydrolyzing O-glycosyl compounds; INVOLVED IN: sucrose catabolic process, using beta-fructofuranosidase, carbohydrate metabolic…	-1.29869	FALSE	Beta-fructofuranosidase 1 precursor (EC 3.2.1.26) (Sucrose 1) (Invertase 1)
2.2.1.3.3	major CHO metabolism.degradation.sucrose.invertases.vacuolar	m.100558	(loc_os02g01590.1 : 162.0) no description available & (p49175|inv1_maize : 147.0) Beta-fructofuranosidase 1 precursor (EC 3.2.1.26) (Sucrose 1) (Invertase 1) - Zea mays (Maize) & (at1g62660 : 112.0) Glycosyl hydrolases family 32 protein; FUNCTIONS IN: hydrolase activity, hydrolyzing O-glycosyl compounds; INVOLVED IN: sucrose catabolic process, using beta-fructofuranosidase, carbohydrate metabolic…	-1.25023	FALSE	Beta-fructofuranosidase 1 precursor (EC 3.2.1.26) (Sucrose 1) (Invertase 1)
2.2.1.3.3	major CHO metabolism.degradation.sucrose.invertases.vacuolar	m.66821	(loc_os02g01590.1 : 261.0) no description available & (p49175|inv1_maize : 200.0) Beta-fructofuranosidase 1 precursor (EC 3.2.1.26) (Sucrose 1) (Invertase 1) - Zea mays (Maize) & (at1g12240 : 165.0) ATBETAFRUCT4; FUNCTIONS IN: hydrolase activity, hydrolyzing O-glycosyl compounds, beta-fructofuranosidase activity; INVOLVED IN: sucrose catabolic process, using beta-fructofuranosidase, carbohydrate …	-1.15904	FALSE	Beta-fructofuranosidase 1 precursor (EC 3.2.1.26) (Sucrose 1) (Invertase 1)
2.2.1.4	major CHO metabolism.degradation.sucrose.hexokinase	m.228501	(q8lq68|hxk6_orysa : 802.0) Hexokinase-6 (EC 2.7.1.1) (Hexokinase-2) - Oryza sativa (Rice) & (loc_os01g53930.1 : 802.0) no description available & (at4g29130 : 593.0) Encodes a hexokinase (HXK1) in the plant glucose-signaling network. Functions as a glucose sensor to interrelate nutrient, light, and hormone signaling networks for controlling growth and development in response to the changing envi…	-1.11247	FALSE	Hexokinase-6 (EC 2.7.1.1) (Hexokinase-2)
2.2.1.99	major CHO metabolism.degradation.sucrose.misc	m.45111	(loc_os02g49320.1 : 515.0) no description available & (at4g26620 : 389.0) Sucrase/ferredoxin-like family protein; CONTAINS InterPro DOMAIN/s: Thioredoxin fold (InterPro:IPR012335), Sucraseferredoxin-like (InterPro:IPR009737), Thioredoxin-like fold (InterPro:IPR012336); BEST Arabidopsis thaliana protein match is: Sucrase/ferredoxin-like family protein (TAIR:AT5G55900.1); Has 30201 Blast hits to 17…	-1.09723	FALSE	Sucrase/ferredoxin-like family protein
2.2.1.1	major CHO metabolism.degradation.sucrose.fructokinase	m.51379	(q944f5|scrk2_orysa : 393.0) Fructokinase-2 (EC 2.7.1.4) (Fructokinase II) (OsFKII) - Oryza sativa (Rice) & (loc_os08g02120.1 : 393.0) no description available & (at4g10260 : 309.0) pfkB-like carbohydrate kinase family protein; FUNCTIONS IN: kinase activity, ribokinase activity; INVOLVED IN: D-ribose metabolic process, acetate fermentation, sucrose biosynthetic process, sucrose catabolic process,…	-1.08116	FALSE	Fructokinase-2 (EC 2.7.1.4) (Fructokinase II) (OsFKII)
2.2.1.5	major CHO metabolism.degradation.sucrose.Susy	m.111454	(p31924|sus2_orysa : 1556.0) Sucrose synthase 2 (EC 2.4.1.13) (Sucrose-UDP glucosyltransferase 2) - Oryza sativa (Rice) & (loc_os03g28330.4 : 1556.0) no description available & (ipr000368 : 1500.0) Sucrose synthase & (at3g43190 : 1204.0) Encodes a protein with sucrose synthase activity (SUS4).; sucrose synthase 4 (SUS4); FUNCTIONS IN: UDP-glycosyltransferase activity, sucrose synthase activity, t…	-1.07509	FALSE	Sucrose synthase 2 (EC 2.4.1.13) (Sucrose-UDP glucosyltransferase 2)
2.2.1.3.1	major CHO metabolism.degradation.sucrose.invertases.neutral	m.123555	(loc_os02g34560.1 : 1068.0) no description available & (at4g09510 : 913.0) CINV2 appears to function as a neutral invertase based on the phenotype of a cinv1(AT1G35580)/cinv2 double mutant. It is predicted to be a cytosolic enzyme. CINV1, CINV2, and possibly other cytosolic invertases may play an important role in supplying carbon from sucrose to non-photosynthetic tissues.; cytosolic invertase 2…	1.04559	FALSE	CINV2 appears to function as a neutral invertase based on the phenotype of a cinv1(AT1G35580)/cinv2 double mutant. It is predicted to be a cytosolic enzyme. CINV1, CINV2, and possibly other cytosolic invertases may play an important role in supplying carbon from sucrose to non-photosynthetic tissues.
2.2.1.3.3	major CHO metabolism.degradation.sucrose.invertases.vacuolar	m.208854	(loc_os02g01590.1 : 593.0) no description available & (p49175|inv1_maize : 467.0) Beta-fructofuranosidase 1 precursor (EC 3.2.1.26) (Sucrose 1) (Invertase 1) - Zea mays (Maize) & (at1g62660 : 413.0) Glycosyl hydrolases family 32 protein; FUNCTIONS IN: hydrolase activity, hydrolyzing O-glycosyl compounds; INVOLVED IN: sucrose catabolic process, using beta-fructofuranosidase, carbohydrate metabolic…	1.09065	FALSE	Beta-fructofuranosidase 1 precursor (EC 3.2.1.26) (Sucrose 1) (Invertase 1)
2.2.1.4	major CHO metabolism.degradation.sucrose.hexokinase	m.149205	(q1wm16|hxk7_orysa : 689.0) Hexokinase-7 (EC 2.7.1.1) (Hexokinase-6) - Oryza sativa (Rice) & (loc_os05g09500.1 : 689.0) no description available & (at2g19860 : 514.0) Encodes a protein with hexokinase activity (AtHXK2) and acts as a sensor for plant sugar responses.; hexokinase 2 (HXK2); CONTAINS InterPro DOMAIN/s: Hexokinase, N-terminal (InterPro:IPR022672), Hexokinase, conserved site (InterPro:…	1.10029	FALSE	Hexokinase-7 (EC 2.7.1.1) (Hexokinase-6)
2.2.1.3.3	major CHO metabolism.degradation.sucrose.invertases.vacuolar	m.316622	(loc_os02g01590.2 : 150.0) no description available & (o24509|inva_phavu : 127.0) Acid beta-fructofuranosidase precursor (EC 3.2.1.26) (Acid sucrose hydrolase) (Acid invertase) (AI) (Vacuolar invertase) - Phaseolus vulgaris (Kidney bean) (French bean) & (at1g12240 : 117.0) ATBETAFRUCT4; FUNCTIONS IN: hydrolase activity, hydrolyzing O-glycosyl compounds, beta-fructofuranosidase activity; INVOLVED …	1.14178	FALSE	Acid beta-fructofuranosidase precursor (EC 3.2.1.26) (Acid sucrose hydrolase) (Acid invertase) (AI) (Vacuolar invertase)
2.2.1.3.2	major CHO metabolism.degradation.sucrose.invertases.cell wall	m.15623	(q56ud4|inv2_orysa : 110.0) Beta-fructofuranosidase, insoluble isoenzyme 2 precursor (EC 3.2.1.26) (Sucrose hydrolase 2) (Invertase 2) (Cell wall beta-fructosidase 2) (OsCIN2) - Oryza sativa (Rice) & (loc_os04g33740.1 : 110.0) no description available & (at3g13790 : 82.0) Encodes a protein with invertase activity.; ATBFRUCT1; CONTAINS InterPro DOMAIN/s: Glycoside hydrolase, family 32 (InterPro:IP…	1.19577	FALSE	Beta-fructofuranosidase, insoluble isoenzyme 2 precursor (EC 3.2.1.26) (Sucrose hydrolase 2) (Invertase 2) (Cell wall beta-fructosidase 2) (OsCIN2)
2.2.1.3.3	major CHO metabolism.degradation.sucrose.invertases.vacuolar	m.298037	(loc_os02g01590.1 : 703.0) no description available & (p49175|inv1_maize : 590.0) Beta-fructofuranosidase 1 precursor (EC 3.2.1.26) (Sucrose 1) (Invertase 1) - Zea mays (Maize) & (at1g62660 : 511.0) Glycosyl hydrolases family 32 protein; FUNCTIONS IN: hydrolase activity, hydrolyzing O-glycosyl compounds; INVOLVED IN: sucrose catabolic process, using beta-fructofuranosidase, carbohydrate metabolic…	1.28115	FALSE	Beta-fructofuranosidase 1 precursor (EC 3.2.1.26) (Sucrose 1) (Invertase 1)
2.2.1.3.1	major CHO metabolism.degradation.sucrose.invertases.neutral	m.75830	(loc_os04g33490.1 : 178.0) no description available & (at5g22510 : 144.0) Encodes a chloroplast-targeted alkaline/neutral invertase that is implicated in the development of the photosynthetic apparatus and nitrogen assimilation in seedlings to control the sucrose to hexose ratio.; alkaline/neutral invertase (INV-E); FUNCTIONS IN: beta-fructofuranosidase activity; INVOLVED IN: cotyledon developmen…	1.38767	FALSE	Encodes a chloroplast-targeted alkaline/neutral invertase that is implicated in the development of the photosynthetic apparatus and nitrogen assimilation in seedlings to control the sucrose to hexose ratio.
2.2.1.5	major CHO metabolism.degradation.sucrose.Susy	m.298190	(p31922|sus1_horvu : 107.0) Sucrose synthase 1 (EC 2.4.1.13) (Sucrose-UDP glucosyltransferase 1) - Hordeum vulgare (Barley) & (loc_os06g09450.7 : 105.0) no description available & (at5g20830 : 84.7) Encodes a protein with sucrose synthase activity (SUS1).; sucrose synthase 1 (SUS1); FUNCTIONS IN: UDP-glycosyltransferase activity, sucrose synthase activity; INVOLVED IN: in 6 processes; LOCATED IN:…	1.41272	FALSE	Sucrose synthase 1 (EC 2.4.1.13) (Sucrose-UDP glucosyltransferase 1)
2.2.1.3.1	major CHO metabolism.degradation.sucrose.invertases.neutral	m.181977	(loc_os01g22900.1 : 1035.0) no description available & (at1g56560 : 832.0) Plant neutral invertase family protein; FUNCTIONS IN: catalytic activity, beta-fructofuranosidase activity; INVOLVED IN: biological_process unknown; EXPRESSED IN: 24 plant structures; EXPRESSED DURING: 14 growth stages; CONTAINS InterPro DOMAIN/s: Plant neutral invertase (InterPro:IPR006937), Six-hairpin glycosidase-like (…	1.43545	FALSE	Plant neutral invertase family protein
2.2.1.1	major CHO metabolism.degradation.sucrose.fructokinase	m.38132	(q944f5|scrk2_orysa : 585.0) Fructokinase-2 (EC 2.7.1.4) (Fructokinase II) (OsFKII) - Oryza sativa (Rice) & (loc_os08g02120.1 : 585.0) no description available & (at4g10260 : 463.0) pfkB-like carbohydrate kinase family protein; FUNCTIONS IN: kinase activity, ribokinase activity; INVOLVED IN: D-ribose metabolic process, acetate fermentation, sucrose biosynthetic process, sucrose catabolic process,…	1.49109	FALSE	Fructokinase-2 (EC 2.7.1.4) (Fructokinase II) (OsFKII)
2.2.1.3.2	major CHO metabolism.degradation.sucrose.invertases.cell wall	m.62568	(q56uc9|inv7_orysa : 210.0) Beta-fructofuranosidase, insoluble isoenzyme 7 precursor (EC 3.2.1.26) (Sucrose hydrolase 7) (Invertase 7) (Cell wall beta-fructosidase 7) (OsCIN7) - Oryza sativa (Rice) & (loc_os09g08072.1 : 210.0) no description available & (at1g55120 : 136.0) Encodes a protein with fructan exohydrolase (FEH) activity acting on levan-type fructans (6-FEH, levanase). The enzyme does n…	1.49519	FALSE	Beta-fructofuranosidase, insoluble isoenzyme 7 precursor (EC 3.2.1.26) (Sucrose hydrolase 7) (Invertase 7) (Cell wall beta-fructosidase 7) (OsCIN7)
2.2.1.3.2	major CHO metabolism.degradation.sucrose.invertases.cell wall	m.173090	(q6eu76|inv1_orysa : 615.0) Beta-fructofuranosidase, insoluble isoenzyme 1 precursor (EC 3.2.1.26) (Sucrose hydrolase 1) (Invertase 1) (Cell wall beta-fructosidase 1) (OsCIN1) - Oryza sativa (Rice) & (loc_os02g33110.2 : 615.0) no description available & (at2g36190 : 435.0) cwINV4 appears to function as a cell wall-localized invertase (that can catalyze the hydrolysis of sucrose into fructose and …	1.56843	FALSE	Beta-fructofuranosidase, insoluble isoenzyme 1 precursor (EC 3.2.1.26) (Sucrose hydrolase 1) (Invertase 1) (Cell wall beta-fructosidase 1) (OsCIN1)
2.2.1.3.2	major CHO metabolism.degradation.sucrose.invertases.cell wall	m.122639	(q56uc9|inv7_orysa : 477.0) Beta-fructofuranosidase, insoluble isoenzyme 7 precursor (EC 3.2.1.26) (Sucrose hydrolase 7) (Invertase 7) (Cell wall beta-fructosidase 7) (OsCIN7) - Oryza sativa (Rice) & (loc_os09g08072.1 : 477.0) no description available & (at3g13790 : 318.0) Encodes a protein with invertase activity.; ATBFRUCT1; CONTAINS InterPro DOMAIN/s: Glycoside hydrolase, family 32 (InterPro:I…	1.61586	FALSE	Beta-fructofuranosidase, insoluble isoenzyme 7 precursor (EC 3.2.1.26) (Sucrose hydrolase 7) (Invertase 7) (Cell wall beta-fructosidase 7) (OsCIN7)
2.2.1.3.2	major CHO metabolism.degradation.sucrose.invertases.cell wall	m.9323	(q56ud4|inv2_orysa : 351.0) Beta-fructofuranosidase, insoluble isoenzyme 2 precursor (EC 3.2.1.26) (Sucrose hydrolase 2) (Invertase 2) (Cell wall beta-fructosidase 2) (OsCIN2) - Oryza sativa (Rice) & (loc_os04g33740.1 : 351.0) no description available & (at1g55120 : 232.0) Encodes a protein with fructan exohydrolase (FEH) activity acting on levan-type fructans (6-FEH, levanase). The enzyme does n…	1.66769	FALSE	Beta-fructofuranosidase, insoluble isoenzyme 2 precursor (EC 3.2.1.26) (Sucrose hydrolase 2) (Invertase 2) (Cell wall beta-fructosidase 2) (OsCIN2)
2.2.1.3.2	major CHO metabolism.degradation.sucrose.invertases.cell wall	m.39398	(q56uc9|inv7_orysa : 181.0) Beta-fructofuranosidase, insoluble isoenzyme 7 precursor (EC 3.2.1.26) (Sucrose hydrolase 7) (Invertase 7) (Cell wall beta-fructosidase 7) (OsCIN7) - Oryza sativa (Rice) & (loc_os09g08072.1 : 181.0) no description available & (at1g55120 : 139.0) Encodes a protein with fructan exohydrolase (FEH) activity acting on levan-type fructans (6-FEH, levanase). The enzyme does n…	1.68184	FALSE	Beta-fructofuranosidase, insoluble isoenzyme 7 precursor (EC 3.2.1.26) (Sucrose hydrolase 7) (Invertase 7) (Cell wall beta-fructosidase 7) (OsCIN7)
2.2.1.3.3	major CHO metabolism.degradation.sucrose.invertases.vacuolar	m.108189	(loc_os02g01590.1 : 566.0) no description available & (p80065|invb_dauca : 499.0) Beta-fructofuranosidase, soluble isoenzyme I precursor (EC 3.2.1.26) (Sucrose hydrolase) (Invertase) (Saccharase) - Daucus carota (Carrot) & (at1g62660 : 451.0) Glycosyl hydrolases family 32 protein; FUNCTIONS IN: hydrolase activity, hydrolyzing O-glycosyl compounds; INVOLVED IN: sucrose catabolic process, using bet…	1.82011	FALSE	Beta-fructofuranosidase, soluble isoenzyme I precursor (EC 3.2.1.26) (Sucrose hydrolase) (Invertase) (Saccharase)
2.2.1.3.3	major CHO metabolism.degradation.sucrose.invertases.vacuolar	m.100557	(loc_os02g01590.1 : 272.0) no description available & (p49175|inv1_maize : 233.0) Beta-fructofuranosidase 1 precursor (EC 3.2.1.26) (Sucrose 1) (Invertase 1) - Zea mays (Maize) & (at1g12240 : 191.0) ATBETAFRUCT4; FUNCTIONS IN: hydrolase activity, hydrolyzing O-glycosyl compounds, beta-fructofuranosidase activity; INVOLVED IN: sucrose catabolic process, using beta-fructofuranosidase, carbohydrate …	1.85231	FALSE	Beta-fructofuranosidase 1 precursor (EC 3.2.1.26) (Sucrose 1) (Invertase 1)
2.2.1.3.1	major CHO metabolism.degradation.sucrose.invertases.neutral	m.27803	(loc_os02g03320.1 : 188.0) no description available & (at1g22650 : 161.0) Plant neutral invertase family protein; FUNCTIONS IN: catalytic activity, beta-fructofuranosidase activity; INVOLVED IN: sucrose catabolic process, using beta-fructofuranosidase; LOCATED IN: cellular_component unknown; EXPRESSED IN: 19 plant structures; EXPRESSED DURING: 14 growth stages; CONTAINS InterPro DOMAIN/s: Plant n…	1.86069	FALSE	Plant neutral invertase family protein
2.2.1.3.2	major CHO metabolism.degradation.sucrose.invertases.cell wall	m.261336	(q56uc9|inv7_orysa : 781.0) Beta-fructofuranosidase, insoluble isoenzyme 7 precursor (EC 3.2.1.26) (Sucrose hydrolase 7) (Invertase 7) (Cell wall beta-fructosidase 7) (OsCIN7) - Oryza sativa (Rice) & (loc_os09g08072.1 : 781.0) no description available & (at1g55120 : 535.0) Encodes a protein with fructan exohydrolase (FEH) activity acting on levan-type fructans (6-FEH, levanase). The enzyme does n…	1.94334	FALSE	Beta-fructofuranosidase, insoluble isoenzyme 7 precursor (EC 3.2.1.26) (Sucrose hydrolase 7) (Invertase 7) (Cell wall beta-fructosidase 7) (OsCIN7)
2.2.1.3.2	major CHO metabolism.degradation.sucrose.invertases.cell wall	m.62569	(q56uc9|inv7_orysa : 210.0) Beta-fructofuranosidase, insoluble isoenzyme 7 precursor (EC 3.2.1.26) (Sucrose hydrolase 7) (Invertase 7) (Cell wall beta-fructosidase 7) (OsCIN7) - Oryza sativa (Rice) & (loc_os09g08072.1 : 210.0) no description available & (at1g55120 : 139.0) Encodes a protein with fructan exohydrolase (FEH) activity acting on levan-type fructans (6-FEH, levanase). The enzyme does n…	2.00053	TRUE	Beta-fructofuranosidase, insoluble isoenzyme 7 precursor (EC 3.2.1.26) (Sucrose hydrolase 7) (Invertase 7) (Cell wall beta-fructosidase 7) (OsCIN7)
2.2.1.3.2	major CHO metabolism.degradation.sucrose.invertases.cell wall	m.122642	(q56uc9|inv7_orysa : 419.0) Beta-fructofuranosidase, insoluble isoenzyme 7 precursor (EC 3.2.1.26) (Sucrose hydrolase 7) (Invertase 7) (Cell wall beta-fructosidase 7) (OsCIN7) - Oryza sativa (Rice) & (loc_os09g08072.1 : 419.0) no description available & (at3g13790 : 258.0) Encodes a protein with invertase activity.; ATBFRUCT1; CONTAINS InterPro DOMAIN/s: Glycoside hydrolase, family 32 (InterPro:I…	2.00605	TRUE	Beta-fructofuranosidase, insoluble isoenzyme 7 precursor (EC 3.2.1.26) (Sucrose hydrolase 7) (Invertase 7) (Cell wall beta-fructosidase 7) (OsCIN7)
2.2.1.3.2	major CHO metabolism.degradation.sucrose.invertases.cell wall	m.173089	(q6eu76|inv1_orysa : 899.0) Beta-fructofuranosidase, insoluble isoenzyme 1 precursor (EC 3.2.1.26) (Sucrose hydrolase 1) (Invertase 1) (Cell wall beta-fructosidase 1) (OsCIN1) - Oryza sativa (Rice) & (loc_os02g33110.1 : 899.0) no description available & (at2g36190 : 629.0) cwINV4 appears to function as a cell wall-localized invertase (that can catalyze the hydrolysis of sucrose into fructose and …	2.1619	TRUE	Beta-fructofuranosidase, insoluble isoenzyme 1 precursor (EC 3.2.1.26) (Sucrose hydrolase 1) (Invertase 1) (Cell wall beta-fructosidase 1) (OsCIN1)
2.2.1.3.2	major CHO metabolism.degradation.sucrose.invertases.cell wall	m.261345	(q56uc9|inv7_orysa : 228.0) Beta-fructofuranosidase, insoluble isoenzyme 7 precursor (EC 3.2.1.26) (Sucrose hydrolase 7) (Invertase 7) (Cell wall beta-fructosidase 7) (OsCIN7) - Oryza sativa (Rice) & (loc_os09g08072.1 : 228.0) no description available & (at5g11920 : 186.0) Encodes a protein with fructan exohydrolase (FEH) activity acting on both inulin and levan-type fructans (1- and 6-FEH). The …	2.48575	TRUE	Beta-fructofuranosidase, insoluble isoenzyme 7 precursor (EC 3.2.1.26) (Sucrose hydrolase 7) (Invertase 7) (Cell wall beta-fructosidase 7) (OsCIN7)
2.2.1.3.2	major CHO metabolism.degradation.sucrose.invertases.cell wall	m.94177	(q56ud4|inv2_orysa : 452.0) Beta-fructofuranosidase, insoluble isoenzyme 2 precursor (EC 3.2.1.26) (Sucrose hydrolase 2) (Invertase 2) (Cell wall beta-fructosidase 2) (OsCIN2) - Oryza sativa (Rice) & (loc_os04g33740.1 : 452.0) no description available & (at3g52600 : 311.0) cell wall invertase 2 (CWINV2); FUNCTIONS IN: hydrolase activity, hydrolyzing O-glycosyl compounds; INVOLVED IN: carbohydrate…	2.65835	TRUE	Beta-fructofuranosidase, insoluble isoenzyme 2 precursor (EC 3.2.1.26) (Sucrose hydrolase 2) (Invertase 2) (Cell wall beta-fructosidase 2) (OsCIN2)
2.2.1.3.1	major CHO metabolism.degradation.sucrose.invertases.neutral	m.123197	(loc_os04g35280.1 : 779.0) no description available & (at4g09510 : 756.0) CINV2 appears to function as a neutral invertase based on the phenotype of a cinv1(AT1G35580)/cinv2 double mutant. It is predicted to be a cytosolic enzyme. CINV1, CINV2, and possibly other cytosolic invertases may play an important role in supplying carbon from sucrose to non-photosynthetic tissues.; cytosolic invertase 2 …	2.77348	TRUE	CINV2 appears to function as a neutral invertase based on the phenotype of a cinv1(AT1G35580)/cinv2 double mutant. It is predicted to be a cytosolic enzyme. CINV1, CINV2, and possibly other cytosolic invertases may play an important role in supplying carbon from sucrose to non-photosynthetic tissues.
2.2.1.3.1	major CHO metabolism.degradation.sucrose.invertases.neutral	m.123191	(loc_os04g35280.2 : 195.0) no description available & (at1g35580 : 124.0) Encodes a protein with cytosolic (alkaline/neutral) invertase activity. The protein was shown to interact with PIP5K9.; cytosolic invertase 1 (CINV1); FUNCTIONS IN: protein binding, beta-fructofuranosidase activity; INVOLVED IN: carbohydrate metabolic process, sucrose catabolic process, using invertase or sucrose synthase, …	2.83163	TRUE	Encodes a protein with cytosolic (alkaline/neutral) invertase activity. The protein was shown to interact with PIP5K9.
2.2.1.3.2	major CHO metabolism.degradation.sucrose.invertases.cell wall	m.54317	(q56uc9|inv7_orysa : 189.0) Beta-fructofuranosidase, insoluble isoenzyme 7 precursor (EC 3.2.1.26) (Sucrose hydrolase 7) (Invertase 7) (Cell wall beta-fructosidase 7) (OsCIN7) - Oryza sativa (Rice) & (loc_os09g08072.1 : 189.0) no description available & (at3g13790 : 120.0) Encodes a protein with invertase activity.; ATBFRUCT1; CONTAINS InterPro DOMAIN/s: Glycoside hydrolase, family 32 (InterPro:I…	2.89032	TRUE	Beta-fructofuranosidase, insoluble isoenzyme 7 precursor (EC 3.2.1.26) (Sucrose hydrolase 7) (Invertase 7) (Cell wall beta-fructosidase 7) (OsCIN7)
2.2.1.3.2	major CHO metabolism.degradation.sucrose.invertases.cell wall	m.122646	(loc_os09g08120.1 : 251.0) no description available & (q56uc9|inv7_orysa : 250.0) Beta-fructofuranosidase, insoluble isoenzyme 7 precursor (EC 3.2.1.26) (Sucrose hydrolase 7) (Invertase 7) (Cell wall beta-fructosidase 7) (OsCIN7) - Oryza sativa (Rice) & (at5g11920 : 178.0) Encodes a protein with fructan exohydrolase (FEH) activity acting on both inulin and levan-type fructans (1- and 6-FEH). The …	3.01318	TRUE	Beta-fructofuranosidase, insoluble isoenzyme 7 precursor (EC 3.2.1.26) (Sucrose hydrolase 7) (Invertase 7) (Cell wall beta-fructosidase 7) (OsCIN7)
2.2.1.3.2	major CHO metabolism.degradation.sucrose.invertases.cell wall	m.4016	(loc_os03g52560.1 : 292.0) no description available & (q56ud3|inv3_orysa : 233.0) Beta-fructofuranosidase, insoluble isoenzyme 3 precursor (EC 3.2.1.26) (Sucrose hydrolase 3) (Invertase 3) (Cell wall beta-fructosidase 3) (OsCIN3) - Oryza sativa (Rice) & (at3g13790 : 185.0) Encodes a protein with invertase activity.; ATBFRUCT1; CONTAINS InterPro DOMAIN/s: Glycoside hydrolase, family 32 (InterPro:I…	6.97757	TRUE	Beta-fructofuranosidase, insoluble isoenzyme 3 precursor (EC 3.2.1.26) (Sucrose hydrolase 3) (Invertase 3) (Cell wall beta-fructosidase 3) (OsCIN3)
Starch synthesis
2.1.2	major CHO metabolism.synthesis.starch	m.127165	(loc_os02g41520.1 : 347.0) no description available & (at5g18480 : 221.0) plant glycogenin-like starch initiation protein 6 (PGSIP6); FUNCTIONS IN: transferase activity, transferring hexosyl groups, transferase activity, transferring glycosyl groups; INVOLVED IN: carbohydrate biosynthetic process, biosynthetic process; LOCATED IN: membrane; EXPRESSED IN: guard cell, leaf; CONTAINS InterPro DOMAIN…	-6.92696	TRUE	plant glycogenin-like starch initiation protein 6 (PGSIP6)
2.1.2.2	major CHO metabolism.synthesis.starch.starch synthase	m.102094	(loc_os04g53310.1 : 242.0) no description available & (q43846|ssy3_soltu : 212.0) Soluble starch synthase 3, chloroplast precursor (EC 2.4.1.21) (SS III) (Soluble starch synthase III) - Solanum tuberosum (Potato) & (at1g11720 : 202.0) Encodes a starch synthase that in addition to its role in starch biosynthesis also has a negative regulatory function in the biosynthesis of transient starch. The p…	-6.92696	TRUE	Soluble starch synthase 3, chloroplast precursor (EC 2.4.1.21) (SS III) (Soluble starch synthase III)
2.1.2.2	major CHO metabolism.synthesis.starch.starch synthase	m.145419	(q8ll05|ssg1b_horvu : 295.0) Granule-bound starch synthase 1b, chloroplast precursor (EC 2.4.1.242) (Granule-bound starch synthase Ib) (Fragment) - Hordeum vulgare (Barley) & (loc_os07g22930.3 : 279.0) no description available & (at1g32900 : 246.0) UDP-Glycosyltransferase superfamily protein; FUNCTIONS IN: protein binding, transferase activity, transferring glycosyl groups; INVOLVED IN: biosynthe…	-4.08316	TRUE	Granule-bound starch synthase 1b, chloroplast precursor (EC 2.4.1.242) (Granule-bound starch synthase Ib) (Fragment)
2.1.2.3	major CHO metabolism.synthesis.starch.starch branching	m.231825	(loc_os06g26234.2 : 1499.0) no description available & (at3g20440 : 1160.0) BE1 ia a putative glycoside hydrolase. It plays vital roles during embryogenesis and in carbohydrate metabolism. Mutation in BE1 has pleotrophic effect on the whole plant development.; EMBRYO DEFECTIVE 2729 (EMB2729); FUNCTIONS IN: cation binding, catalytic activity, alpha-amylase activity; INVOLVED IN: post-embryonic dev…	-3.21958	TRUE	BE1 ia a putative glycoside hydrolase. It plays vital roles during embryogenesis and in carbohydrate metabolism. Mutation in BE1 has pleotrophic effect on the whole plant development.
2.1.2.2	major CHO metabolism.synthesis.starch.starch synthase	m.19365	(loc_os05g45720.1 : 1456.0) no description available & (at4g18240 : 1013.0) starch synthase 4 (SS4); FUNCTIONS IN: transferase activity, transferring glycosyl groups; INVOLVED IN: starch metabolic process; LOCATED IN: chloroplast; EXPRESSED IN: 24 plant structures; EXPRESSED DURING: 13 growth stages; CONTAINS InterPro DOMAIN/s: Glycogen/starch synthases, ADP-glucose type (InterPro:IPR011835), Sta…	-2.99272	TRUE	starch synthase 4 (SS4)
2.1.2.2	major CHO metabolism.synthesis.starch.starch synthase	m.135249	(loc_os08g09230.2 : 625.0) no description available & (q43846|ssy3_soltu : 439.0) Soluble starch synthase 3, chloroplast precursor (EC 2.4.1.21) (SS III) (Soluble starch synthase III) - Solanum tuberosum (Potato) & (at1g11720 : 420.0) Encodes a starch synthase that in addition to its role in starch biosynthesis also has a negative regulatory function in the biosynthesis of transient starch. The p…	-2.88908	TRUE	Soluble starch synthase 3, chloroplast precursor (EC 2.4.1.21) (SS III) (Soluble starch synthase III)
2.1.2.2	major CHO metabolism.synthesis.starch.starch synthase	m.235297	(loc_os04g53310.1 : 1763.0) no description available & (q43846|ssy3_soltu : 1257.0) Soluble starch synthase 3, chloroplast precursor (EC 2.4.1.21) (SS III) (Soluble starch synthase III) - Solanum tuberosum (Potato) & (at1g11720 : 1196.0) Encodes a starch synthase that in addition to its role in starch biosynthesis also has a negative regulatory function in the biosynthesis of transient starch. Th…	-2.86279	TRUE	Soluble starch synthase 3, chloroplast precursor (EC 2.4.1.21) (SS III) (Soluble starch synthase III)
2.1.2.3	major CHO metabolism.synthesis.starch.starch branching	m.145965	(loc_os02g32660.1 : 1287.0) no description available & (q08047|glgb_maize : 1279.0) 1,4-alpha-glucan branching enzyme IIB, chloroplast precursor (EC 2.4.1.18) (Starch branching enzyme IIB) (Q-enzyme) - Zea mays (Maize) & (at5g03650 : 1265.0) Encodes starch branching enzyme (E.C.2.4.1.18) similar to SBE2 from maize and rice. Expressed throughout the plant and highest in seedlings and cauline leave…	-2.73547	TRUE	1,4-alpha-glucan branching enzyme IIB, chloroplast precursor (EC 2.4.1.18) (Starch branching enzyme IIB) (Q-enzyme)
2.1.2.1	major CHO metabolism.synthesis.starch.AGPase	m.10743	(loc_os09g12660.2 : 381.0) no description available & (p30523|glgs_wheat : 357.0) Glucose-1-phosphate adenylyltransferase small subunit, chloroplast precursor (EC 2.7.7.27) (ADP-glucose synthase) (ADP-glucose pyrophosphorylase) (AGPase B) (Alpha-D-glucose-1-phosphate adenyl transferase) - Triticum aestivum (Wheat) & (at5g48300 : 350.0) Encodes the small subunit of ADP-glucose pyrophosphorylase. T…	-2.71269	TRUE	Glucose-1-phosphate adenylyltransferase small subunit, chloroplast precursor (EC 2.7.7.27) (ADP-glucose synthase) (ADP-glucose pyrophosphorylase) (AGPase B) (Alpha-D-glucose-1-phosphate adenyl transferase)
2.1.2.2	major CHO metabolism.synthesis.starch.starch synthase	m.46839	(q43654|ssy1_wheat : 1112.0) Starch synthase 1, chloroplast precursor (EC 2.4.1.21) (SS I) (Starch synthase I-2) (SS I-2) - Triticum aestivum (Wheat) & (loc_os06g06560.1 : 1066.0) no description available & (at5g24300 : 816.0) SSI is a plastidial enzyme and crucial for the synthesis of normal amylopectin in the leaves of Arabidopsis. The absence of SSI results in a deficiency in the number of sho…	-2.39618	TRUE	Starch synthase 1, chloroplast precursor (EC 2.4.1.21) (SS I) (Starch synthase I-2) (SS I-2)
2.1.2.1	major CHO metabolism.synthesis.starch.AGPase	m.19052	(p55238|glgs_horvu : 905.0) Glucose-1-phosphate adenylyltransferase small subunit, chloroplast precursor (EC 2.7.7.27) (ADP-glucose synthase) (ADP-glucose pyrophosphorylase) (AGPase B) (Alpha-D-glucose-1-phosphate adenyl transferase) - Hordeum vulgare (Barley) & (loc_os08g25734.1 : 896.0) no description available & (at5g48300 : 853.0) Encodes the small subunit of ADP-glucose pyrophosphorylase. Th…	-2.33789	TRUE	Glucose-1-phosphate adenylyltransferase small subunit, chloroplast precursor (EC 2.7.7.27) (ADP-glucose synthase) (ADP-glucose pyrophosphorylase) (AGPase B) (Alpha-D-glucose-1-phosphate adenyl transferase)
2.1.2.3	major CHO metabolism.synthesis.starch.starch branching	m.88651	(q08047|glgb_maize : 986.0) 1,4-alpha-glucan branching enzyme IIB, chloroplast precursor (EC 2.4.1.18) (Starch branching enzyme IIB) (Q-enzyme) - Zea mays (Maize) & (loc_os02g32660.1 : 975.0) no description available & (at5g03650 : 865.0) Encodes starch branching enzyme (E.C.2.4.1.18) similar to SBE2 from maize and rice. Expressed throughout the plant and highest in seedlings and cauline leaves.;…	-2.14975	FALSE	1,4-alpha-glucan branching enzyme IIB, chloroplast precursor (EC 2.4.1.18) (Starch branching enzyme IIB) (Q-enzyme)
2.1.2.1	major CHO metabolism.synthesis.starch.AGPase	m.19054	(p55238|glgs_horvu : 889.0) Glucose-1-phosphate adenylyltransferase small subunit, chloroplast precursor (EC 2.7.7.27) (ADP-glucose synthase) (ADP-glucose pyrophosphorylase) (AGPase B) (Alpha-D-glucose-1-phosphate adenyl transferase) - Hordeum vulgare (Barley) & (loc_os08g25734.1 : 882.0) no description available & (at5g48300 : 847.0) Encodes the small subunit of ADP-glucose pyrophosphorylase. Th…	-2.10534	TRUE	Glucose-1-phosphate adenylyltransferase small subunit, chloroplast precursor (EC 2.7.7.27) (ADP-glucose synthase) (ADP-glucose pyrophosphorylase) (AGPase B) (Alpha-D-glucose-1-phosphate adenyl transferase)
2.1.2	major CHO metabolism.synthesis.starch	m.266575	(loc_os02g41520.1 : 824.0) no description available & (at5g18480 : 593.0) plant glycogenin-like starch initiation protein 6 (PGSIP6); FUNCTIONS IN: transferase activity, transferring hexosyl groups, transferase activity, transferring glycosyl groups; INVOLVED IN: carbohydrate biosynthetic process, biosynthetic process; LOCATED IN: membrane; EXPRESSED IN: guard cell, leaf; CONTAINS InterPro DOMAIN…	-2.09053	TRUE	plant glycogenin-like starch initiation protein 6 (PGSIP6)
2.1.2.1	major CHO metabolism.synthesis.starch.AGPase	m.124844	(loc_os03g52460.1 : 742.0) no description available & (at5g19220 : 675.0) Encodes the large subunit of ADP-glucose pyrophosphorylase which catalyzes the first, rate limiting step in starch biosynthesis. The large subunit plays a regulatory role whereas the small subunit (ApS) is the catalytic isoform. Four isoforms (ApL1-4) have been identified. ApL1 is the major large subunit isoform present in …	-1.9953	FALSE	Encodes the large subunit of ADP-glucose pyrophosphorylase which catalyzes the first, rate limiting step in starch biosynthesis. The large subunit plays a regulatory role whereas the small subunit (ApS) is the catalytic isoform. Four isoforms (ApL1-4) have been identified. ApL1 is the major large subunit isoform present in leaves. Mutational analysis of APS1 suggests that APL1 and APL2 can compen…
2.1.2.3	major CHO metabolism.synthesis.starch.starch branching	m.261031	(q01401|glgb_orysa : 1347.0) 1,4-alpha-glucan branching enzyme, chloroplast precursor (EC 2.4.1.18) (Starch branching enzyme) (Q-enzyme) - Oryza sativa (Rice) & (loc_os06g51084.1 : 1347.0) no description available & (chl4|523681 : 835.0) no description available & (at5g03650 : 801.0) Encodes starch branching enzyme (E.C.2.4.1.18) similar to SBE2 from maize and rice. Expressed throughout the plant…	-1.98948	FALSE	1,4-alpha-glucan branching enzyme, chloroplast precursor (EC 2.4.1.18) (Starch branching enzyme) (Q-enzyme)
2.1.2.1	major CHO metabolism.synthesis.starch.AGPase	m.299146	(loc_os03g11050.1 : 793.0) no description available & (at1g74910 : 684.0) ADP-glucose pyrophosphorylase family protein; FUNCTIONS IN: transferase activity, nucleotidyltransferase activity; INVOLVED IN: response to cadmium ion, biosynthetic process; LOCATED IN: peroxisome; EXPRESSED IN: 24 plant structures; EXPRESSED DURING: 13 growth stages; CONTAINS InterPro DOMAIN/s: Trimeric LpxA-like (InterPr…	-1.92057	FALSE	ADP-glucose pyrophosphorylase family protein
2.1.2.2	major CHO metabolism.synthesis.starch.starch synthase	m.263654	(q7xe48|ssy21_orysa : 1086.0) Soluble starch synthase 2-1, chloroplast precursor (EC 2.4.1.21) (Soluble starch synthase II-1) - Oryza sativa (Rice) & (loc_os10g30156.1 : 1086.0) no description available & (at3g01180 : 812.0) starch synthase 2 (SS2); FUNCTIONS IN: transferase activity, transferring glycosyl groups; INVOLVED IN: cellulose biosynthetic process, glucan biosynthetic process, biosynthe…	-1.74618	FALSE	Soluble starch synthase 2-1, chloroplast precursor (EC 2.4.1.21) (Soluble starch synthase II-1)
2.1.2.2	major CHO metabolism.synthesis.starch.starch synthase	m.145422	(loc_os07g22930.3 : 998.0) no description available & (q8ll05|ssg1b_horvu : 997.0) Granule-bound starch synthase 1b, chloroplast precursor (EC 2.4.1.242) (Granule-bound starch synthase Ib) (Fragment) - Hordeum vulgare (Barley) & (at1g32900 : 725.0) UDP-Glycosyltransferase superfamily protein; FUNCTIONS IN: protein binding, transferase activity, transferring glycosyl groups; INVOLVED IN: biosynthe…	-1.72224	FALSE	Granule-bound starch synthase 1b, chloroplast precursor (EC 2.4.1.242) (Granule-bound starch synthase Ib) (Fragment)
2.1.2.4	major CHO metabolism.synthesis.starch.debranching	m.199790	(loc_os05g32710.1 : 1128.0) no description available & (at1g03310 : 710.0) Encodes a protein with strong similarity to isoamylase (EC:3.2.1.68) however lacks critical residues known to be important for activity. Appears to co localize with ISA1 in the chloroplast isoamylase complex. Mutations in this gene cause the loss of detectable isoamylase activity and the disruption of normal starch structu…	-1.65966	FALSE	Encodes a protein with strong similarity to isoamylase (EC:3.2.1.68) however lacks critical residues known to be important for activity. Appears to co localize with ISA1 in the chloroplast isoamylase complex. Mutations in this gene cause the loss of detectable isoamylase activity and the disruption of normal starch structure. It has been postulated that AtISA2 interacts with AtISA1 to form the Is…
2.1.2.2	major CHO metabolism.synthesis.starch.starch synthase	m.263663	(q7xe48|ssy21_orysa : 884.0) Soluble starch synthase 2-1, chloroplast precursor (EC 2.4.1.21) (Soluble starch synthase II-1) - Oryza sativa (Rice) & (loc_os10g30156.1 : 884.0) no description available & (at3g01180 : 620.0) starch synthase 2 (SS2); FUNCTIONS IN: transferase activity, transferring glycosyl groups; INVOLVED IN: cellulose biosynthetic process, glucan biosynthetic process, biosyntheti…	-1.58865	FALSE	Soluble starch synthase 2-1, chloroplast precursor (EC 2.4.1.21) (Soluble starch synthase II-1)
2.1.2	major CHO metabolism.synthesis.starch	m.127166	(loc_os02g41520.1 : 214.0) no description available & (at5g18480 : 123.0) plant glycogenin-like starch initiation protein 6 (PGSIP6); FUNCTIONS IN: transferase activity, transferring hexosyl groups, transferase activity, transferring glycosyl groups; INVOLVED IN: carbohydrate biosynthetic process, biosynthetic process; LOCATED IN: membrane; EXPRESSED IN: guard cell, leaf; CONTAINS InterPro DOMAIN…	-1.50141	FALSE	plant glycogenin-like starch initiation protein 6 (PGSIP6)
2.1.2.1	major CHO metabolism.synthesis.starch.AGPase	m.121277	(p30524|glgl1_horvu : 963.0) Glucose-1-phosphate adenylyltransferase large subunit 1, chloroplast precursor (EC 2.7.7.27) (ADP-glucose synthase) (ADP-glucose pyrophosphorylase) (AGPase S) (Alpha-D-glucose-1-phosphate adenyl transferase) (BEPL) - Hordeum vulgare (B & (loc_os05g50380.1 : 929.0) no description available & (at1g27680 : 647.0) ADP-glucose pyrophosphorylase catalyzes the first, rate li…	-1.46329	FALSE	Glucose-1-phosphate adenylyltransferase large subunit 1, chloroplast precursor (EC 2.7.7.27) (ADP-glucose synthase) (ADP-glucose pyrophosphorylase) (AGPase S) (Alpha-D-glucose-1-phosphate adenyl transferase) (BEPL)
2.1.2	major CHO metabolism.synthesis.starch	m.127164	(loc_os02g41520.1 : 233.0) no description available & (at5g18480 : 212.0) plant glycogenin-like starch initiation protein 6 (PGSIP6); FUNCTIONS IN: transferase activity, transferring hexosyl groups, transferase activity, transferring glycosyl groups; INVOLVED IN: carbohydrate biosynthetic process, biosynthetic process; LOCATED IN: membrane; EXPRESSED IN: guard cell, leaf; CONTAINS InterPro DOMAIN…	-1.43316	FALSE	plant glycogenin-like starch initiation protein 6 (PGSIP6)
2.1.2.4	major CHO metabolism.synthesis.starch.debranching	m.215285	(loc_os08g40930.1 : 1327.0) no description available & (at2g39930 : 1092.0) Encodes an isoamylase-type debranching enzyme. Mutations in this gene cause the loss of detectable isoamylase activity and the disruption of normal starch structure. Mutants have reduced starch content and abnormally structured amylopectins and phytoglycogens. It has been postulated that AtISA1 interacts with AtISA2 to fo…	-1.42727	FALSE	Encodes an isoamylase-type debranching enzyme. Mutations in this gene cause the loss of detectable isoamylase activity and the disruption of normal starch structure. Mutants have reduced starch content and abnormally structured amylopectins and phytoglycogens. It has been postulated that AtISA1 interacts with AtISA2 to form the Iso1 complex.
2.1.2.2	major CHO metabolism.synthesis.starch.starch synthase	m.102095	(loc_os04g53310.1 : 622.0) no description available & (q43846|ssy3_soltu : 562.0) Soluble starch synthase 3, chloroplast precursor (EC 2.4.1.21) (SS III) (Soluble starch synthase III) - Solanum tuberosum (Potato) & (at1g11720 : 552.0) Encodes a starch synthase that in addition to its role in starch biosynthesis also has a negative regulatory function in the biosynthesis of transient starch. The p…	-1.41869	FALSE	Soluble starch synthase 3, chloroplast precursor (EC 2.4.1.21) (SS III) (Soluble starch synthase III)
2.1.2.3	major CHO metabolism.synthesis.starch.starch branching	m.88652	(loc_os02g32660.2 : 379.0) no description available & (q08047|glgb_maize : 359.0) 1,4-alpha-glucan branching enzyme IIB, chloroplast precursor (EC 2.4.1.18) (Starch branching enzyme IIB) (Q-enzyme) - Zea mays (Maize) & (at5g03650 : 313.0) Encodes starch branching enzyme (E.C.2.4.1.18) similar to SBE2 from maize and rice. Expressed throughout the plant and highest in seedlings and cauline leaves.;…	-1.31373	FALSE	1,4-alpha-glucan branching enzyme IIB, chloroplast precursor (EC 2.4.1.18) (Starch branching enzyme IIB) (Q-enzyme)
2.1.2.60	major CHO metabolism.synthesis.starch.ADP Glucose Phosphorylase	m.58063	(loc_os07g07550.1 : 556.0) no description available & (at5g18200 : 386.0) encodes an adenylyltransferase; UTP:galactose-1-phosphate uridylyltransferases;ribose-5-phosphate adenylyltransferases; CONTAINS InterPro DOMAIN/s: Galactose-1-phosphate uridyl transferase, N-terminal (InterPro:IPR005849), Histidine triad-like motif (InterPro:IPR011146), Galactose-1-phosphate uridyl transferase, class I (In…	1.16766	FALSE	encodes an adenylyltransferase
2.1.2.2	major CHO metabolism.synthesis.starch.starch synthase	m.111786	(q5dww9|ssy23_orysa : 252.0) Soluble starch synthase 2-3, chloroplast precursor (EC 2.4.1.21) (Soluble starch synthase II-3) (Starch synthase IIa) - Oryza sativa (Rice) & (loc_os06g12450.1 : 252.0) no description available & (at3g01180 : 218.0) starch synthase 2 (SS2); FUNCTIONS IN: transferase activity, transferring glycosyl groups; INVOLVED IN: cellulose biosynthetic process, glucan biosyntheti…	1.18535	FALSE	Soluble starch synthase 2-3, chloroplast precursor (EC 2.4.1.21) (Soluble starch synthase II-3) (Starch synthase IIa)
2.1.2.2	major CHO metabolism.synthesis.starch.starch synthase	m.55838	(p09842|ssg1_horvu : 991.0) Granule-bound starch synthase 1, chloroplast precursor (EC 2.4.1.242) (Granule-bound starch synthase I) (GBSS-I) - Hordeum vulgare (Barley) & (loc_os06g04200.4 : 961.0) no description available & (at1g32900 : 721.0) UDP-Glycosyltransferase superfamily protein; FUNCTIONS IN: protein binding, transferase activity, transferring glycosyl groups; INVOLVED IN: biosynthetic p…	1.29179	FALSE	Granule-bound starch synthase 1, chloroplast precursor (EC 2.4.1.242) (Granule-bound starch synthase I) (GBSS-I)
2.1.2.2	major CHO metabolism.synthesis.starch.starch synthase	m.111787	(q5dww9|ssy23_orysa : 366.0) Soluble starch synthase 2-3, chloroplast precursor (EC 2.4.1.21) (Soluble starch synthase II-3) (Starch synthase IIa) - Oryza sativa (Rice) & (loc_os06g12450.1 : 366.0) no description available & (at3g01180 : 336.0) starch synthase 2 (SS2); FUNCTIONS IN: transferase activity, transferring glycosyl groups; INVOLVED IN: cellulose biosynthetic process, glucan biosyntheti…	1.5136	FALSE	Soluble starch synthase 2-3, chloroplast precursor (EC 2.4.1.21) (Soluble starch synthase II-3) (Starch synthase IIa)
2.1.2.2	major CHO metabolism.synthesis.starch.starch synthase	m.37346	(q6z2t8|ssy22_orysa : 952.0) Soluble starch synthase 2-2, chloroplast precursor (EC 2.4.1.21) (Soluble starch synthase II-2) - Oryza sativa (Rice) & (loc_os02g51070.1 : 952.0) no description available & (at3g01180 : 836.0) starch synthase 2 (SS2); FUNCTIONS IN: transferase activity, transferring glycosyl groups; INVOLVED IN: cellulose biosynthetic process, glucan biosynthetic process, biosyntheti…	1.68974	FALSE	Soluble starch synthase 2-2, chloroplast precursor (EC 2.4.1.21) (Soluble starch synthase II-2)
2.1.2.2	major CHO metabolism.synthesis.starch.starch synthase	m.47390	(q6z2t8|ssy22_orysa : 216.0) Soluble starch synthase 2-2, chloroplast precursor (EC 2.4.1.21) (Soluble starch synthase II-2) - Oryza sativa (Rice) & (loc_os02g51070.1 : 216.0) no description available & (at3g01180 : 191.0) starch synthase 2 (SS2); FUNCTIONS IN: transferase activity, transferring glycosyl groups; INVOLVED IN: cellulose biosynthetic process, glucan biosynthetic process, biosyntheti…	1.69153	FALSE	Soluble starch synthase 2-2, chloroplast precursor (EC 2.4.1.21) (Soluble starch synthase II-2)
Sucrose synthesis
2.1.1.1	major CHO metabolism.synthesis.sucrose.SPS	m.180446	(loc_os06g43630.1 : 1121.0) no description available & (q43845|sps_soltu : 870.0) Sucrose-phosphate synthase (EC 2.4.1.14) (UDP-glucose-fructose-phosphate glucosyltransferase) - Solanum tuberosum (Potato) & (at5g20280 : 865.0) Encodes a protein with putative sucrose-phosphate synthase activity. When the gene was expressed in transgenic tobacco plants, a clear trend for increased SPS activity was …	-3.23055	TRUE	Sucrose-phosphate synthase (EC 2.4.1.14) (UDP-glucose-fructose-phosphate glucosyltransferase)
2.1.1.1	major CHO metabolism.synthesis.sucrose.SPS	m.180423	(loc_os02g09170.2 : 1459.0) no description available & (q43845|sps_soltu : 976.0) Sucrose-phosphate synthase (EC 2.4.1.14) (UDP-glucose-fructose-phosphate glucosyltransferase) - Solanum tuberosum (Potato) & (at5g20280 : 958.0) Encodes a protein with putative sucrose-phosphate synthase activity. When the gene was expressed in transgenic tobacco plants, a clear trend for increased SPS activity was …	-2.83674	TRUE	Sucrose-phosphate synthase (EC 2.4.1.14) (UDP-glucose-fructose-phosphate glucosyltransferase)
2.1.1.1	major CHO metabolism.synthesis.sucrose.SPS	m.180426	(loc_os02g09170.2 : 1679.0) no description available & (q43845|sps_soltu : 872.0) Sucrose-phosphate synthase (EC 2.4.1.14) (UDP-glucose-fructose-phosphate glucosyltransferase) - Solanum tuberosum (Potato) & (at5g20280 : 862.0) Encodes a protein with putative sucrose-phosphate synthase activity. When the gene was expressed in transgenic tobacco plants, a clear trend for increased SPS activity was …	-2.68619	TRUE	Sucrose-phosphate synthase (EC 2.4.1.14) (UDP-glucose-fructose-phosphate glucosyltransferase)
2.1.1.1	major CHO metabolism.synthesis.sucrose.SPS	m.320269	(p31927|sps_maize : 295.0) Sucrose-phosphate synthase (EC 2.4.1.14) (UDP-glucose-fructose-phosphate glucosyltransferase) - Zea mays (Maize) & (loc_os01g69030.3 : 290.0) no description available & (at1g04920 : 272.0) Encodes a protein with putative sucrose-phosphate synthase activity.; sucrose phosphate synthase 3F (SPS3F); FUNCTIONS IN: sucrose-phosphate synthase activity, transferase activity, t…	-2.22937	FALSE	Sucrose-phosphate synthase (EC 2.4.1.14) (UDP-glucose-fructose-phosphate glucosyltransferase)
2.1.1.1	major CHO metabolism.synthesis.sucrose.SPS	m.180414	(loc_os06g43630.1 : 551.0) no description available & (p31928|sps_spiol : 286.0) Sucrose-phosphate synthase (EC 2.4.1.14) (UDP-glucose-fructose-phosphate glucosyltransferase) - Spinacia oleracea (Spinach) & (at5g11110 : 275.0) Encodes a protein with putative sucrose-phosphate synthase activity.Involved in pollen exine formation.; sucrose phosphate synthase 2F (SPS2F); FUNCTIONS IN: sucrose-phosph…	-2.18141	TRUE	Sucrose-phosphate synthase (EC 2.4.1.14) (UDP-glucose-fructose-phosphate glucosyltransferase)
2.1.1.1	major CHO metabolism.synthesis.sucrose.SPS	m.299142	(loc_os08g20660.2 : 865.0) no description available & (q43876|sps_vicfa : 598.0) Sucrose-phosphate synthase (EC 2.4.1.14) (UDP-glucose-fructose-phosphate glucosyltransferase) - Vicia faba (Broad bean) & (at5g20280 : 583.0) Encodes a protein with putative sucrose-phosphate synthase activity. When the gene was expressed in transgenic tobacco plants, a clear trend for increased SPS activity was note…	-2.0962	TRUE	Sucrose-phosphate synthase (EC 2.4.1.14) (UDP-glucose-fructose-phosphate glucosyltransferase)
2.1.1.1	major CHO metabolism.synthesis.sucrose.SPS	m.180433	(loc_os06g43630.1 : 250.0) no description available & (at5g20280 : 189.0) Encodes a protein with putative sucrose-phosphate synthase activity. When the gene was expressed in transgenic tobacco plants, a clear trend for increased SPS activity was noted.; sucrose phosphate synthase 1F (SPS1F); FUNCTIONS IN: sucrose-phosphate synthase activity, transferase activity, transferring glycosyl groups; INV…	-2.05457	TRUE	Encodes a protein with putative sucrose-phosphate synthase activity. When the gene was expressed in transgenic tobacco plants, a clear trend for increased SPS activity was noted.
2.1.1.3	major CHO metabolism.synthesis.sucrose.FBPase	m.64909	(o64421|f16p2_orysa : 229.0) Fructose-1,6-bisphosphatase, cytosolic (EC 3.1.3.11) (D-fructose-1,6-bisphosphate 1-phosphohydrolase) (FBPase) - Oryza sativa (Rice) & (loc_os01g64660.3 : 229.0) no description available & (at1g43670 : 215.0) Inositol monophosphatase family protein; FUNCTIONS IN: fructose 1,6-bisphosphate 1-phosphatase activity, phosphoric ester hydrolase activity; INVOLVED IN: carboh…	-1.85117	FALSE	Fructose-1,6-bisphosphatase, cytosolic (EC 3.1.3.11) (D-fructose-1,6-bisphosphate 1-phosphohydrolase) (FBPase)
2.1.1.2	major CHO metabolism.synthesis.sucrose.SPP	m.92373	(loc_os01g27880.2 : 713.0) no description available & (at2g35840 : 502.0) Sucrose-6F-phosphate phosphohydrolase family protein; FUNCTIONS IN: phosphatase activity, magnesium ion binding, sucrose-phosphatase activity, catalytic activity; INVOLVED IN: sucrose biosynthetic process; LOCATED IN: nucleus, cytoplasm; EXPRESSED IN: 24 plant structures; EXPRESSED DURING: 13 growth stages; CONTAINS InterPr…	-1.31146	FALSE	Sucrose-6F-phosphate phosphohydrolase family protein
2.1.1.1	major CHO metabolism.synthesis.sucrose.SPS	m.326505	(p31927|sps_maize : 392.0) Sucrose-phosphate synthase (EC 2.4.1.14) (UDP-glucose-fructose-phosphate glucosyltransferase) - Zea mays (Maize) & (loc_os01g69030.3 : 375.0) no description available & (at1g04920 : 315.0) Encodes a protein with putative sucrose-phosphate synthase activity.; sucrose phosphate synthase 3F (SPS3F); FUNCTIONS IN: sucrose-phosphate synthase activity, transferase activity, t…	-1.1943	FALSE	Sucrose-phosphate synthase (EC 2.4.1.14) (UDP-glucose-fructose-phosphate glucosyltransferase)
2.1.1.2	major CHO metabolism.synthesis.sucrose.SPP	m.38603	(loc_os05g05270.1 : 699.0) no description available & (at2g35840 : 487.0) Sucrose-6F-phosphate phosphohydrolase family protein; FUNCTIONS IN: phosphatase activity, magnesium ion binding, sucrose-phosphatase activity, catalytic activity; INVOLVED IN: sucrose biosynthetic process; LOCATED IN: nucleus, cytoplasm; EXPRESSED IN: 24 plant structures; EXPRESSED DURING: 13 growth stages; CONTAINS InterPr…	-1.18357	FALSE	Sucrose-6F-phosphate phosphohydrolase family protein
2.1.1.1	major CHO metabolism.synthesis.sucrose.SPS	m.307504	(q43802|sps_orysa : 469.0) Probable sucrose-phosphate synthase (EC 2.4.1.14) (UDP-glucose-fructose-phosphate glucosyltransferase) - Oryza sativa (Rice) & (loc_os01g69030.3 : 469.0) no description available & (at1g04920 : 279.0) Encodes a protein with putative sucrose-phosphate synthase activity.; sucrose phosphate synthase 3F (SPS3F); FUNCTIONS IN: sucrose-phosphate synthase activity, transferase…	-1.17119	FALSE	Probable sucrose-phosphate synthase (EC 2.4.1.14) (UDP-glucose-fructose-phosphate glucosyltransferase)
2.1.1.3	major CHO metabolism.synthesis.sucrose.FBPase	m.18330	(o64421|f16p2_orysa : 608.0) Fructose-1,6-bisphosphatase, cytosolic (EC 3.1.3.11) (D-fructose-1,6-bisphosphate 1-phosphohydrolase) (FBPase) - Oryza sativa (Rice) & (loc_os01g64660.2 : 608.0) no description available & (at1g43670 : 570.0) Inositol monophosphatase family protein; FUNCTIONS IN: fructose 1,6-bisphosphate 1-phosphatase activity, phosphoric ester hydrolase activity; INVOLVED IN: carboh…	-1.02088	FALSE	Fructose-1,6-bisphosphatase, cytosolic (EC 3.1.3.11) (D-fructose-1,6-bisphosphate 1-phosphohydrolase) (FBPase)
2.1.1.2	major CHO metabolism.synthesis.sucrose.SPP	m.308316	(loc_os02g05030.1 : 257.0) no description available & (at2g35840 : 234.0) Sucrose-6F-phosphate phosphohydrolase family protein; FUNCTIONS IN: phosphatase activity, magnesium ion binding, sucrose-phosphatase activity, catalytic activity; INVOLVED IN: sucrose biosynthetic process; LOCATED IN: nucleus, cytoplasm; EXPRESSED IN: 24 plant structures; EXPRESSED DURING: 13 growth stages; CONTAINS InterPr…	0	FALSE	Sucrose-6F-phosphate phosphohydrolase family protein
2.1.1.1	major CHO metabolism.synthesis.sucrose.SPS	m.309354	(q43802|sps_orysa : 586.0) Probable sucrose-phosphate synthase (EC 2.4.1.14) (UDP-glucose-fructose-phosphate glucosyltransferase) - Oryza sativa (Rice) & (loc_os01g69030.3 : 586.0) no description available & (at1g04920 : 477.0) Encodes a protein with putative sucrose-phosphate synthase activity.; sucrose phosphate synthase 3F (SPS3F); FUNCTIONS IN: sucrose-phosphate synthase activity, transferase…	1.65046	FALSE	Probable sucrose-phosphate synthase (EC 2.4.1.14) (UDP-glucose-fructose-phosphate glucosyltransferase)
2.1.1.1	major CHO metabolism.synthesis.sucrose.SPS	m.151242	(loc_os11g12810.1 : 1542.0) no description available & (at4g10120 : 1080.0) Encodes a protein with putative sucrose-phosphate synthase activity.; ATSPS4F; FUNCTIONS IN: transferase activity, transferring glycosyl groups; INVOLVED IN: biosynthetic process, sucrose metabolic process; LOCATED IN: plasma membrane; EXPRESSED IN: 19 plant structures; EXPRESSED DURING: 10 growth stages; CONTAINS InterPr…	2.26334	TRUE	Encodes a protein with putative sucrose-phosphate synthase activity.
Minor CHO Metabolism
Galactose
3.8.2	minor CHO metabolism.galactose.alpha-galactosidases	m.281393	(loc_os01g33420.1 : 948.0) no description available & (at3g26380 : 630.0) Melibiase family protein; FUNCTIONS IN: alpha-galactosidase activity, hydrolase activity, hydrolyzing O-glycosyl compounds, catalytic activity; INVOLVED IN: N-terminal protein myristoylation, carbohydrate metabolic process, metabolic process, lactose catabolic process; LOCATED IN: cell wall; EXPRESSED IN: 23 plant structure…	-3.21947	TRUE	Melibiase family protein
3.8.1	minor CHO metabolism.galactose.galactokinases	m.162901	(loc_os02g04840.1 : 1800.0) no description available & (at4g16130 : 1494.0) Similar to galactokinase.; arabinose kinase (ARA1); FUNCTIONS IN: L-arabinokinase activity, ATP binding, galactokinase activity; INVOLVED IN: arabinose metabolic process; LOCATED IN: cytoplasm; EXPRESSED IN: 23 plant structures; EXPRESSED DURING: 13 growth stages; CONTAINS InterPro DOMAIN/s: Mevalonate/galactokinase (Inte…	-2.94799	TRUE	Similar to galactokinase.
3.8.2	minor CHO metabolism.galactose.alpha-galactosidases	m.104120	(loc_os07g48160.1 : 723.0) no description available & (at3g56310 : 615.0) Melibiase family protein; FUNCTIONS IN: alpha-galactosidase activity, hydrolase activity, hydrolyzing O-glycosyl compounds, catalytic activity; INVOLVED IN: carbohydrate metabolic process, metabolic process; LOCATED IN: vacuole; EXPRESSED IN: 24 plant structures; EXPRESSED DURING: 15 growth stages; CONTAINS InterPro DOMAIN/…	-2.30411	TRUE	Melibiase family protein
3.8.1	minor CHO metabolism.galactose.galactokinases	m.184447	(loc_os06g48940.1 : 1169.0) no description available & (at4g16130 : 1024.0) Similar to galactokinase.; arabinose kinase (ARA1); FUNCTIONS IN: L-arabinokinase activity, ATP binding, galactokinase activity; INVOLVED IN: arabinose metabolic process; LOCATED IN: cytoplasm; EXPRESSED IN: 23 plant structures; EXPRESSED DURING: 13 growth stages; CONTAINS InterPro DOMAIN/s: Mevalonate/galactokinase (Inte…	-2.20529	TRUE	Similar to galactokinase.
3.8.1	minor CHO metabolism.galactose.galactokinases	m.184450	(loc_os06g48940.1 : 336.0) no description available & (at4g16130 : 271.0) Similar to galactokinase.; arabinose kinase (ARA1); FUNCTIONS IN: L-arabinokinase activity, ATP binding, galactokinase activity; INVOLVED IN: arabinose metabolic process; LOCATED IN: cytoplasm; EXPRESSED IN: 23 plant structures; EXPRESSED DURING: 13 growth stages; CONTAINS InterPro DOMAIN/s: Mevalonate/galactokinase (InterP…	-1.58057	FALSE	Similar to galactokinase.
3.8.1	minor CHO metabolism.galactose.galactokinases	m.46334	(loc_os03g61710.1 : 872.0) no description available & (at3g06580 : 712.0) Encodes a protein with galactose kinase activity. The gene was shown to complement the yeast gal1 mutant defective in the galactokinase gene GAL1.; GALK; FUNCTIONS IN: ATP binding, galactokinase activity; INVOLVED IN: galactose metabolic process, carbohydrate phosphorylation; LOCATED IN: cytoplasm; EXPRESSED IN: 26 plant st…	-1.41248	FALSE	Encodes a protein with galactose kinase activity. The gene was shown to complement the yeast gal1 mutant defective in the galactokinase gene GAL1.
3.8.2	minor CHO metabolism.galactose.alpha-galactosidases	m.317492	(loc_os01g33420.1 : 204.0) no description available & (at3g26380 : 183.0) Melibiase family protein; FUNCTIONS IN: alpha-galactosidase activity, hydrolase activity, hydrolyzing O-glycosyl compounds, catalytic activity; INVOLVED IN: N-terminal protein myristoylation, carbohydrate metabolic process, metabolic process, lactose catabolic process; LOCATED IN: cell wall; EXPRESSED IN: 23 plant structure…	0	FALSE	Melibiase family protein
3.8.2	minor CHO metabolism.galactose.alpha-galactosidases	m.11504	(loc_os07g26900.1 : 511.0) no description available & (at5g08380 : 456.0) alpha-galactosidase 1 (AGAL1); FUNCTIONS IN: alpha-galactosidase activity, hydrolase activity, hydrolyzing O-glycosyl compounds, catalytic activity; INVOLVED IN: carbohydrate metabolic process, metabolic process, lactose catabolic process; LOCATED IN: apoplast, cell wall, plant-type cell wall; EXPRESSED IN: 21 plant structu…	1.10357	FALSE	alpha-galactosidase 1 (AGAL1)
3.8.2	minor CHO metabolism.galactose.alpha-galactosidases	m.169703	(q9fxt4|agal_orysa : 655.0) Alpha-galactosidase precursor (EC 3.2.1.22) (Melibiase) (Alpha-D-galactoside galactohydrolase) - Oryza sativa (Rice) & (loc_os10g35110.2 : 655.0) no description available & (at5g08370 : 516.0) alpha-galactosidase 2 (AGAL2); FUNCTIONS IN: alpha-galactosidase activity, hydrolase activity, hydrolyzing O-glycosyl compounds, catalytic activity; INVOLVED IN: positive regulat…	1.25979	FALSE	Alpha-galactosidase precursor (EC 3.2.1.22) (Melibiase) (Alpha-D-galactoside galactohydrolase)
3.8.2	minor CHO metabolism.galactose.alpha-galactosidases	m.12008	(loc_os01g33420.1 : 533.0) no description available & (at3g26380 : 354.0) Melibiase family protein; FUNCTIONS IN: alpha-galactosidase activity, hydrolase activity, hydrolyzing O-glycosyl compounds, catalytic activity; INVOLVED IN: N-terminal protein myristoylation, carbohydrate metabolic process, metabolic process, lactose catabolic process; LOCATED IN: cell wall; EXPRESSED IN: 23 plant structure…	1.27922	FALSE	Melibiase family protein
3.8.2	minor CHO metabolism.galactose.alpha-galactosidases	m.66528	(loc_os10g35070.1 : 647.0) no description available & (at5g08380 : 520.0) alpha-galactosidase 1 (AGAL1); FUNCTIONS IN: alpha-galactosidase activity, hydrolase activity, hydrolyzing O-glycosyl compounds, catalytic activity; INVOLVED IN: carbohydrate metabolic process, metabolic process, lactose catabolic process; LOCATED IN: apoplast, cell wall, plant-type cell wall; EXPRESSED IN: 21 plant structu…	1.63668	FALSE	alpha-galactosidase 1 (AGAL1)
Myo-inositol
3.4.1	minor CHO metabolism.myo-inositol.poly-phosphatases	m.14923	(at1g34120 : 121.0) Encodes an inositol polyphosphate 5-phosphatase that appears to have Type I activity. It can dephosphorylate IP3(inositol(1,4,5)P3) and IP4 (inositol(1,3,4,5)P4), but it does not act on I(1)P, I(1,4)P2, or phosphatidylinositol(4,5)P2.; inositol polyphosphate 5-phosphatase I (IP5PI); CONTAINS InterPro DOMAIN/s: Inositol polyphosphate related phosphatase (InterPro:IPR000300), En…	-5.43408	TRUE	Encodes an inositol polyphosphate 5-phosphatase that appears to have Type I activity. It can dephosphorylate IP3(inositol(1,4,5)P3) and IP4 (inositol(1,3,4,5)P4), but it does not act on I(1)P, I(1,4)P2, or phosphatidylinositol(4,5)P2.
3.4.2	minor CHO metabolism.myo-inositol.InsP-Kinases	m.187394	(loc_os04g56580.1 : 428.0) no description available & (at1g22100 : 235.0) Inositol-pentakisphosphate 2-kinase family protein; FUNCTIONS IN: inositol pentakisphosphate 2-kinase activity, ATP binding; INVOLVED IN: biological_process unknown; LOCATED IN: cellular_component unknown; CONTAINS InterPro DOMAIN/s: Inositol-pentakisphosphate 2-kinase, metazoa (InterPro:IPR018009), Inositol-pentakisphospha…	-4.64766	TRUE	Inositol-pentakisphosphate 2-kinase family protein
3.4.1	minor CHO metabolism.myo-inositol.poly-phosphatases	m.14925	(loc_os01g51890.1 : 410.0) no description available & (at1g34120 : 364.0) Encodes an inositol polyphosphate 5-phosphatase that appears to have Type I activity. It can dephosphorylate IP3(inositol(1,4,5)P3) and IP4 (inositol(1,3,4,5)P4), but it does not act on I(1)P, I(1,4)P2, or phosphatidylinositol(4,5)P2.; inositol polyphosphate 5-phosphatase I (IP5PI); CONTAINS InterPro DOMAIN/s: Inositol poly…	-2.22448	TRUE	Encodes an inositol polyphosphate 5-phosphatase that appears to have Type I activity. It can dephosphorylate IP3(inositol(1,4,5)P3) and IP4 (inositol(1,3,4,5)P4), but it does not act on I(1)P, I(1,4)P2, or phosphatidylinositol(4,5)P2.
3.4.5	minor CHO metabolism.myo-inositol.inositol phosphatase	m.33076	(loc_os08g41270.2 : 880.0) no description available & (at1g65580 : 871.0) FRAGILE FIBER3 (FRA3); FUNCTIONS IN: inositol or phosphatidylinositol phosphatase activity; EXPRESSED IN: 23 plant structures; EXPRESSED DURING: 13 growth stages; CONTAINS InterPro DOMAIN/s: Inositol polyphosphate related phosphatase (InterPro:IPR000300), WD40 repeat-like-containing domain (InterPro:IPR011046), WD40/YVTN re…	-1.87446	FALSE	FRAGILE FIBER3 (FRA3)
3.4.1	minor CHO metabolism.myo-inositol.poly-phosphatases	m.6805	(loc_os01g51890.1 : 138.0) no description available & (at1g71710 : 89.7) DNAse I-like superfamily protein; FUNCTIONS IN: inositol-polyphosphate 5-phosphatase activity, inositol or phosphatidylinositol phosphatase activity; INVOLVED IN: biological_process unknown; LOCATED IN: mitochondrion; EXPRESSED IN: 22 plant structures; EXPRESSED DURING: 13 growth stages; CONTAINS InterPro DOMAIN/s: Inositol …	-1.8469	FALSE	DNAse I-like superfamily protein
3.4.5	minor CHO metabolism.myo-inositol.inositol phosphatase	m.30078	(loc_os08g41270.1 : 1604.0) no description available & (at1g65580 : 1136.0) FRAGILE FIBER3 (FRA3); FUNCTIONS IN: inositol or phosphatidylinositol phosphatase activity; EXPRESSED IN: 23 plant structures; EXPRESSED DURING: 13 growth stages; CONTAINS InterPro DOMAIN/s: Inositol polyphosphate related phosphatase (InterPro:IPR000300), WD40 repeat-like-containing domain (InterPro:IPR011046), WD40/YVTN …	-1.53668	FALSE	FRAGILE FIBER3 (FRA3)
3.4.1	minor CHO metabolism.myo-inositol.poly-phosphatases	m.208586	(loc_os01g51890.1 : 982.0) no description available & (at1g71710 : 595.0) DNAse I-like superfamily protein; FUNCTIONS IN: inositol-polyphosphate 5-phosphatase activity, inositol or phosphatidylinositol phosphatase activity; INVOLVED IN: biological_process unknown; LOCATED IN: mitochondrion; EXPRESSED IN: 22 plant structures; EXPRESSED DURING: 13 growth stages; CONTAINS InterPro DOMAIN/s: Inositol…	-1.37126	FALSE	DNAse I-like superfamily protein
3.4.5	minor CHO metabolism.myo-inositol.inositol phosphatase	m.124472	(loc_os07g09330.1 : 534.0) no description available & (at4g39120 : 410.0) Encodes a chloroplast-localized member of the myo-inositol monophosphatase family, IMPL2 (myo-Inositol monophosphatase like 2) that seems to have multiple enzymatic activities. It contributes to histidine biosynthesis based on it histidinol-phosphate phosphatase activity. In addition, the protein can act as an inositol mono…	-1.32796	FALSE	Encodes a chloroplast-localized member of the myo-inositol monophosphatase family, IMPL2 (myo-Inositol monophosphatase like 2) that seems to have multiple enzymatic activities. It contributes to histidine biosynthesis based on it histidinol-phosphate phosphatase activity. In addition, the protein can act as an inositol monophosphatase and an L-galactose-1-phosphate phosphatase in vitro.
3.4.2	minor CHO metabolism.myo-inositol.InsP-Kinases	m.187388	(loc_os04g56580.1 : 712.0) no description available & (at5g42810 : 394.0) Encodes an inositol tetra-/pentaphosphate 2-kinase, involved in the biosynthesis of phytic acid, a regulator of intracellular signaling, a highly abundant animal antinutrient, and a phosphate and mineral storage compound in plant seeds.; inositol-pentakisphosphate 2-kinase 1 (IPK1); CONTAINS InterPro DOMAIN/s: Inositol-pent…	-1.26246	FALSE	Encodes an inositol tetra-/pentaphosphate 2-kinase, involved in the biosynthesis of phytic acid, a regulator of intracellular signaling, a highly abundant animal antinutrient, and a phosphate and mineral storage compound in plant seeds.
3.4.3	minor CHO metabolism.myo-inositol.InsP Synthases	m.298073	(o65195|ino1_horvu : 946.0) Inositol-3-phosphate synthase (EC 5.5.1.4) (Myo-inositol-1-phosphate synthase) (MI-1-P synthase) (IPS) - Hordeum vulgare (Barley) & (loc_os03g09250.1 : 931.0) no description available & (at2g22240 : 883.0) ** Referred to as MIPS1 in Mitsuhashi et al 2008. Myo-inositol-1-phosphate synthase isoform 2. Expressed in leaf, root and silique. Immunolocalization experiments wi…	-1.25514	FALSE	Inositol-3-phosphate synthase (EC 5.5.1.4) (Myo-inositol-1-phosphate synthase) (MI-1-P synthase) (IPS)
3.4.5	minor CHO metabolism.myo-inositol.inositol phosphatase	m.6962	(loc_os09g32440.1 : 1276.0) no description available & (at2g43900 : 869.0) Endonuclease/exonuclease/phosphatase family protein; FUNCTIONS IN: inositol-polyphosphate 5-phosphatase activity, inositol or phosphatidylinositol phosphatase activity; INVOLVED IN: biological_process unknown; LOCATED IN: CUL4 RING ubiquitin ligase complex; EXPRESSED IN: sperm cell, male gametophyte, flower, cultured cell,…	-1.20453	FALSE	Endonuclease/exonuclease/phosphatase family protein
3.4.5	minor CHO metabolism.myo-inositol.inositol phosphatase	m.76342	(loc_os02g07350.1 : 585.0) no description available & (at1g31190 : 458.0) Encodes a myo-inositol monophosphatase IMPL1 (myo-Inositol monophosphatase like 1).; myo-inositol monophosphatase like 1 (IMPL1); FUNCTIONS IN: 3(2'),5'-bisphosphate nucleotidase activity, inositol or phosphatidylinositol phosphatase activity, inositol-1(or 4)-monophosphatase activity; INVOLVED IN: sulfur metabolic process;…	-1.19273	FALSE	Encodes a myo-inositol monophosphatase IMPL1 (myo-Inositol monophosphatase like 1).
3.4.5	minor CHO metabolism.myo-inositol.inositol phosphatase	m.218167	(loc_os03g39000.2 : 483.0) no description available & (at3g02870 : 388.0) Encodes a L-galactose-1-phosphate phosphatase, involved in ascorbate biosynthesis.; VTC4; FUNCTIONS IN: 3(2'),5'-bisphosphate nucleotidase activity, L-galactose-1-phosphate phosphatase activity, inositol or phosphatidylinositol phosphatase activity, inositol-1(or 4)-monophosphatase activity; INVOLVED IN: sulfur metabolic pr…	1.09877	FALSE	Encodes a L-galactose-1-phosphate phosphatase, involved in ascorbate biosynthesis.
3.4.5	minor CHO metabolism.myo-inositol.inositol phosphatase	m.149413	(loc_os08g41270.1 : 385.0) no description available & (at1g05630 : 277.0) Encodes an inositol polyphosphate 5-phosphatase with phosphatase activity toward only Ins(1,4,5)P3. Induced in response to ABA and wounding treatments. Expressed in young seedlings and flowers, while no transcripts were detectable in maturated roots, stems, and rosette leaves Modulates the development of cotyledon veins thr…	1.11872	FALSE	Encodes an inositol polyphosphate 5-phosphatase with phosphatase activity toward only Ins(1,4,5)P3. Induced in response to ABA and wounding treatments. Expressed in young seedlings and flowers, while no transcripts were detectable in maturated roots, stems, and rosette leaves Modulates the development of cotyledon veins through its regulation of auxin homeostasis. Involved in blue light lightstim…
3.4.2	minor CHO metabolism.myo-inositol.InsP-Kinases	m.74264	(loc_os02g32370.1 : 436.0) no description available & (at5g61760 : 262.0) Encodes an inositol polyphosphate 3-/6-/5-kinase that is localized to the nucleus. Able to complement a mutation in a yeast transcriptional regulator gene (ARG82/IPK2).; inositol polyphosphate kinase 2 beta (IPK2BETA); CONTAINS InterPro DOMAIN/s: Inositol polyphosphate kinase (InterPro:IPR005522); BEST Arabidopsis thaliana …	1.27982	FALSE	Encodes an inositol polyphosphate 3-/6-/5-kinase that is localized to the nucleus. Able to complement a mutation in a yeast transcriptional regulator gene (ARG82/IPK2).
3.4.1	minor CHO metabolism.myo-inositol.poly-phosphatases	m.148734	(loc_os01g08780.1 : 699.0) no description available & (at1g71710 : 456.0) DNAse I-like superfamily protein; FUNCTIONS IN: inositol-polyphosphate 5-phosphatase activity, inositol or phosphatidylinositol phosphatase activity; INVOLVED IN: biological_process unknown; LOCATED IN: mitochondrion; EXPRESSED IN: 22 plant structures; EXPRESSED DURING: 13 growth stages; CONTAINS InterPro DOMAIN/s: Inositol…	2.02652	TRUE	DNAse I-like superfamily protein
3.4.4	minor CHO metabolism.myo-inositol.myo inositol oxygenases	m.298623	(q5z8t3|miox_orysa : 562.0) Probable inositol oxygenase (EC 1.13.99.1) (Myo-inositol oxygenase) - Oryza sativa (Rice) & (loc_os06g36560.1 : 562.0) no description available & (at1g14520 : 486.0) Encodes MIOX1. Belongs to myo-inositol oxygenase gene family.; myo-inositol oxygenase 1 (MIOX1); FUNCTIONS IN: inositol oxygenase activity, oxidoreductase activity; INVOLVED IN: syncytium formation; LOCATE…	2.86976	TRUE	Probable inositol oxygenase (EC 1.13.99.1) (Myo-inositol oxygenase)
Raffinose
3.1.2.2	minor CHO metabolism.raffinose family.raffinose synthases.putative	m.267349	(loc_os04g40520.1 : 818.0) no description available & (at3g57520 : 540.0) seed imbibition 2 (SIP2); CONTAINS InterPro DOMAIN/s: Glycoside hydrolase, catalytic core (InterPro:IPR017853), Raffinose synthase (InterPro:IPR008811); BEST Arabidopsis thaliana protein match is: seed imbibition 1 (TAIR:AT1G55740.1); Has 35333 Blast hits to 34131 proteins in 2444 species: Archae - 798; Bacteria - 22429; Me…	-1.77374	FALSE	seed imbibition 2 (SIP2)
3.1.2.2	minor CHO metabolism.raffinose family.raffinose synthases.putative	m.239025	(loc_os08g38710.1 : 1316.0) no description available & (at1g55740 : 1108.0) seed imbibition 1 (SIP1); CONTAINS InterPro DOMAIN/s: Glycoside hydrolase, catalytic core (InterPro:IPR017853), Raffinose synthase (InterPro:IPR008811); BEST Arabidopsis thaliana protein match is: seed imbibition 2 (TAIR:AT3G57520.1); Has 563 Blast hits to 527 proteins in 159 species: Archae - 29; Bacteria - 119; Metazoa …	-1.42384	FALSE	seed imbibition 1 (SIP1)
3.1.2.2	minor CHO metabolism.raffinose family.raffinose synthases.putative	m.267354	(loc_os04g40520.1 : 281.0) no description available & (at3g57520 : 131.0) seed imbibition 2 (SIP2); CONTAINS InterPro DOMAIN/s: Glycoside hydrolase, catalytic core (InterPro:IPR017853), Raffinose synthase (InterPro:IPR008811); BEST Arabidopsis thaliana protein match is: seed imbibition 1 (TAIR:AT1G55740.1); Has 35333 Blast hits to 34131 proteins in 2444 species: Archae - 798; Bacteria - 22429; Me…	-1.24478	FALSE	seed imbibition 2 (SIP2)
3.1.2.2	minor CHO metabolism.raffinose family.raffinose synthases.putative	m.40840	(loc_os06g07600.1 : 1220.0) no description available & (at5g20250 : 954.0) encodes a member of glycosyl hydrolase family 36. Expression is induced within 3 hours of dark treatment, in senescing leaves and treatment with exogenous photosynthesis inhibitor. Induction of gene expression was suppressed in excised leaves supplied with sugar. The authors suggest that the genes expression pattern is res…	1.18784	FALSE	encodes a member of glycosyl hydrolase family 36. Expression is induced within 3 hours of dark treatment, in senescing leaves and treatment with exogenous photosynthesis inhibitor. Induction of gene expression was suppressed in excised leaves supplied with sugar. The authors suggest that the genes expression pattern is responding to the level of sugar in the cell.
3.1.1.2	minor CHO metabolism.raffinose family.galactinol synthases.putative	m.196458	(loc_os06g13760.1 : 280.0) no description available & (at3g28340 : 217.0) Encodes a protein with putative galacturonosyltransferase activity.; galacturonosyltransferase-like 10 (GATL10); FUNCTIONS IN: transferase activity, transferring hexosyl groups, polygalacturonate 4-alpha-galacturonosyltransferase activity; INVOLVED IN: carbohydrate biosynthetic process; LOCATED IN: endomembrane system; EXPR…	1.22603	FALSE	Encodes a protein with putative galacturonosyltransferase activity.
3.1.2.2	minor CHO metabolism.raffinose family.raffinose synthases.putative	m.267357	(loc_os04g40520.1 : 321.0) no description available & (at5g20250 : 157.0) encodes a member of glycosyl hydrolase family 36. Expression is induced within 3 hours of dark treatment, in senescing leaves and treatment with exogenous photosynthesis inhibitor. Induction of gene expression was suppressed in excised leaves supplied with sugar. The authors suggest that the genes expression pattern is resp…	1.37551	FALSE	encodes a member of glycosyl hydrolase family 36. Expression is induced within 3 hours of dark treatment, in senescing leaves and treatment with exogenous photosynthesis inhibitor. Induction of gene expression was suppressed in excised leaves supplied with sugar. The authors suggest that the genes expression pattern is responding to the level of sugar in the cell.
3.1.2.2	minor CHO metabolism.raffinose family.raffinose synthases.putative	m.270405	(ipr008811 : 1500.0) Raffinose synthase & (loc_os07g10840.1 : 1277.0) no description available & (at3g57520 : 1076.0) seed imbibition 2 (SIP2); CONTAINS InterPro DOMAIN/s: Glycoside hydrolase, catalytic core (InterPro:IPR017853), Raffinose synthase (InterPro:IPR008811); BEST Arabidopsis thaliana protein match is: seed imbibition 1 (TAIR:AT1G55740.1); Has 35333 Blast hits to 34131 proteins in 2444…	1.3924	FALSE	Raffinose synthas
3.1.1.2	minor CHO metabolism.raffinose family.galactinol synthases.putative	m.196452	(loc_os06g13760.1 : 415.0) no description available & (at1g70090 : 322.0) Encodes a protein with putative galacturonosyltransferase activity.; glucosyl transferase family 8 (LGT8); FUNCTIONS IN: transferase activity, transferring hexosyl groups, polygalacturonate 4-alpha-galacturonosyltransferase activity, transferase activity, transferring glycosyl groups; INVOLVED IN: carbohydrate biosynthetic …	1.43276	FALSE	Encodes a protein with putative galacturonosyltransferase activity.
3.1.1.2	minor CHO metabolism.raffinose family.galactinol synthases.putative	m.323624	(loc_os03g24510.1 : 157.0) no description available & (at3g06260 : 118.0) Encodes a protein with putative galacturonosyltransferase activity.; galacturonosyltransferase-like 4 (GATL4); FUNCTIONS IN: transferase activity, transferring hexosyl groups, polygalacturonate 4-alpha-galacturonosyltransferase activity, transferase activity, transferring glycosyl groups; INVOLVED IN: carbohydrate biosynthe…	1.61753	FALSE	Encodes a protein with putative galacturonosyltransferase activity.
3.1.2.1	minor CHO metabolism.raffinose family.raffinose synthases.known	m.212915	(ipr008811 : 1500.0) Raffinose synthase & (loc_os01g07530.1 : 1283.0) no description available & (at5g40390 : 979.0) Encodes a protein which might be involved in the formation of verbascose. A T-DNA insertion mutant was shown to have a decreased amount of verbascose (as well as mannitol) whereas the levels of raffinose and stachyose remained unchanged.; seed imbibition 1-like (SIP1); FUNCTIONS IN…	1.77772	FALSE	Raffinose synthas
3.1.1.1	minor CHO metabolism.raffinose family.galactinol synthases.known	m.100796	(loc_os07g48830.1 : 353.0) no description available & (at1g56600 : 320.0) galactinol synthase 2 (GolS2); CONTAINS InterPro DOMAIN/s: Glycosyl transferase, family 8 (InterPro:IPR002495); BEST Arabidopsis thaliana protein match is: galactinol synthase 3 (TAIR:AT1G09350.1); Has 1296 Blast hits to 1295 proteins in 304 species: Archae - 0; Bacteria - 134; Metazoa - 258; Fungi - 290; Plants - 471; Viru…	3.02943	TRUE	galactinol synthase 2 (GolS2)
3.1.1.2	minor CHO metabolism.raffinose family.galactinol synthases.putative	m.106295	(loc_os04g44850.1 : 167.0) no description available & (at1g13250 : 119.0) Encodes a protein with putative galacturonosyltransferase activity.; galacturonosyltransferase-like 3 (GATL3); FUNCTIONS IN: transferase activity, transferring hexosyl groups, polygalacturonate 4-alpha-galacturonosyltransferase activity, transferase activity, transferring glycosyl groups; INVOLVED IN: carbohydrate biosynthe…	3.57083	TRUE	Encodes a protein with putative galacturonosyltransferase activity.
3.1.1.2	minor CHO metabolism.raffinose family.galactinol synthases.putative	m.89033	(loc_os07g45260.1 : 220.0) no description available & (at3g06260 : 197.0) Encodes a protein with putative galacturonosyltransferase activity.; galacturonosyltransferase-like 4 (GATL4); FUNCTIONS IN: transferase activity, transferring hexosyl groups, polygalacturonate 4-alpha-galacturonosyltransferase activity, transferase activity, transferring glycosyl groups; INVOLVED IN: carbohydrate biosynthe…	3.71288	TRUE	Encodes a protein with putative galacturonosyltransferase activity.
3.1.1.1	minor CHO metabolism.raffinose family.galactinol synthases.known	m.58357	(loc_os03g20120.1 : 165.0) no description available & (at2g47180 : 161.0) galactinol synthase 1 (GolS1); FUNCTIONS IN: transferase activity, transferring hexosyl groups, transferase activity, transferring glycosyl groups; INVOLVED IN: response to high light intensity, carbohydrate biosynthetic process, response to hydrogen peroxide, response to heat; LOCATED IN: cellular_component unknown; EXPRES…	4.05571	TRUE	galactinol synthase 1 (GolS1)
3.1.1.1	minor CHO metabolism.raffinose family.galactinol synthases.known	m.25609	(loc_os07g48830.1 : 422.0) no description available & (at2g47180 : 391.0) galactinol synthase 1 (GolS1); FUNCTIONS IN: transferase activity, transferring hexosyl groups, transferase activity, transferring glycosyl groups; INVOLVED IN: response to high light intensity, carbohydrate biosynthetic process, response to hydrogen peroxide, response to heat; LOCATED IN: cellular_component unknown; EXPRES…	5.98615	TRUE	galactinol synthase 1 (GolS1)
3.1.1.1	minor CHO metabolism.raffinose family.galactinol synthases.known	m.47422	(loc_os03g20120.1 : 162.0) no description available & (at2g47180 : 148.0) galactinol synthase 1 (GolS1); FUNCTIONS IN: transferase activity, transferring hexosyl groups, transferase activity, transferring glycosyl groups; INVOLVED IN: response to high light intensity, carbohydrate biosynthetic process, response to hydrogen peroxide, response to heat; LOCATED IN: cellular_component unknown; EXPRES…	6.01588	TRUE	galactinol synthase 1 (GolS1)
3.1.1.2	minor CHO metabolism.raffinose family.galactinol synthases.putative	m.89029	(loc_os07g45260.1 : 236.0) no description available & (at3g06260 : 211.0) Encodes a protein with putative galacturonosyltransferase activity.; galacturonosyltransferase-like 4 (GATL4); FUNCTIONS IN: transferase activity, transferring hexosyl groups, polygalacturonate 4-alpha-galacturonosyltransferase activity, transferase activity, transferring glycosyl groups; INVOLVED IN: carbohydrate biosynthe…	7.5751	TRUE	Encodes a protein with putative galacturonosyltransferase activity.
3.1.1.2	minor CHO metabolism.raffinose family.galactinol synthases.putative	m.196443	(loc_os02g50600.1 : 593.0) no description available & (at1g70090 : 434.0) Encodes a protein with putative galacturonosyltransferase activity.; glucosyl transferase family 8 (LGT8); FUNCTIONS IN: transferase activity, transferring hexosyl groups, polygalacturonate 4-alpha-galacturonosyltransferase activity, transferase activity, transferring glycosyl groups; INVOLVED IN: carbohydrate biosynthetic …	8.46655	TRUE	Encodes a protein with putative galacturonosyltransferase activity.
Sugar alcohols
3.3	minor CHO metabolism.sugar alcohols	m.77556	(loc_os02g08130.3 : 249.0) no description available & (at4g30310 : 229.0) FGGY family of carbohydrate kinase; FUNCTIONS IN: carbohydrate kinase activity, phosphotransferase activity, alcohol group as acceptor; INVOLVED IN: carbohydrate metabolic process; LOCATED IN: chloroplast; EXPRESSED IN: 23 plant structures; EXPRESSED DURING: 15 growth stages; CONTAINS InterPro DOMAIN/s: Carbohydrate kinase,…	-2.88623	TRUE	FGGY family of carbohydrate kinase
3.3	minor CHO metabolism.sugar alcohols	m.50811	(loc_os02g08130.3 : 236.0) no description available & (at4g30310 : 201.0) FGGY family of carbohydrate kinase; FUNCTIONS IN: carbohydrate kinase activity, phosphotransferase activity, alcohol group as acceptor; INVOLVED IN: carbohydrate metabolic process; LOCATED IN: chloroplast; EXPRESSED IN: 23 plant structures; EXPRESSED DURING: 15 growth stages; CONTAINS InterPro DOMAIN/s: Carbohydrate kinase,…	-2.37775	TRUE	FGGY family of carbohydrate kinase
3.3	minor CHO metabolism.sugar alcohols	m.169839	(loc_os02g08130.3 : 1071.0) no description available & (at4g30310 : 952.0) FGGY family of carbohydrate kinase; FUNCTIONS IN: carbohydrate kinase activity, phosphotransferase activity, alcohol group as acceptor; INVOLVED IN: carbohydrate metabolic process; LOCATED IN: chloroplast; EXPRESSED IN: 23 plant structures; EXPRESSED DURING: 15 growth stages; CONTAINS InterPro DOMAIN/s: Carbohydrate kinase…	-1.88541	FALSE	FGGY family of carbohydrate kinase
3.3	minor CHO metabolism.sugar alcohols	m.54091	(loc_os08g43190.2 : 640.0) no description available & (at5g51970 : 570.0) Encodes a putative sorbitol dehydrogenase that can be thiolated in vitro.; GroES-like zinc-binding alcohol dehydrogenase family protein; FUNCTIONS IN: oxidoreductase activity, zinc ion binding; INVOLVED IN: oxidation reduction; EXPRESSED IN: 24 plant structures; EXPRESSED DURING: 15 growth stages; CONTAINS InterPro DOMAIN/s…	2.38474	TRUE	Encodes a putative sorbitol dehydrogenase that can be thiolated in vitro.
Sugar kinases
3.7	minor CHO metabolism.sugar kinases	m.219039	(loc_os12g43664.1 : 479.0) no description available & (at5g49650 : 384.0) Encodes a cytosolic protein capable of phosphorylating xylulose and deoxy-xylulose. It most likely plays a role in producing precursors for isoprenoid biosynthesis.; xylulose kinase-2 (XK-2); FUNCTIONS IN: xylulokinase activity; INVOLVED IN: xylulose metabolic process; LOCATED IN: cytosol; EXPRESSED IN: 23 plant structures;…	-3.28785	TRUE	Encodes a cytosolic protein capable of phosphorylating xylulose and deoxy-xylulose. It most likely plays a role in producing precursors for isoprenoid biosynthesis.
3.7	minor CHO metabolism.sugar kinases	m.219054	(loc_os12g43664.1 : 846.0) no description available & (at5g49650 : 671.0) Encodes a cytosolic protein capable of phosphorylating xylulose and deoxy-xylulose. It most likely plays a role in producing precursors for isoprenoid biosynthesis.; xylulose kinase-2 (XK-2); FUNCTIONS IN: xylulokinase activity; INVOLVED IN: xylulose metabolic process; LOCATED IN: cytosol; EXPRESSED IN: 23 plant structures;…	-2.10562	TRUE	Encodes a cytosolic protein capable of phosphorylating xylulose and deoxy-xylulose. It most likely plays a role in producing precursors for isoprenoid biosynthesis.
3.7	minor CHO metabolism.sugar kinases	m.153421	(loc_os07g44660.1 : 988.0) no description available & (at5g49650 : 777.0) Encodes a cytosolic protein capable of phosphorylating xylulose and deoxy-xylulose. It most likely plays a role in producing precursors for isoprenoid biosynthesis.; xylulose kinase-2 (XK-2); FUNCTIONS IN: xylulokinase activity; INVOLVED IN: xylulose metabolic process; LOCATED IN: cytosol; EXPRESSED IN: 23 plant structures;…	-1.76037	FALSE	Encodes a cytosolic protein capable of phosphorylating xylulose and deoxy-xylulose. It most likely plays a role in producing precursors for isoprenoid biosynthesis.
3.7	minor CHO metabolism.sugar kinases	m.219072	(loc_os12g43664.1 : 138.0) no description available & (at5g49650 : 119.0) Encodes a cytosolic protein capable of phosphorylating xylulose and deoxy-xylulose. It most likely plays a role in producing precursors for isoprenoid biosynthesis.; xylulose kinase-2 (XK-2); FUNCTIONS IN: xylulokinase activity; INVOLVED IN: xylulose metabolic process; LOCATED IN: cytosol; EXPRESSED IN: 23 plant structures;…	-1.36492	FALSE	Encodes a cytosolic protein capable of phosphorylating xylulose and deoxy-xylulose. It most likely plays a role in producing precursors for isoprenoid biosynthesis.
3.7	minor CHO metabolism.sugar kinases	m.155442	(loc_os07g22650.1 : 481.0) no description available & (at2g21370 : 412.0) Although this gene has a sequence similar to xylulose kinases, several lines of experimental evidence suggest that it does not act on xylulose or deoxy-xylulose.; xylulose kinase-1 (XK-1); FUNCTIONS IN: xylulokinase activity; INVOLVED IN: carbohydrate metabolic process; LOCATED IN: chloroplast, plastid, cytoplasm; EXPRESSED…	1.02882	FALSE	Although this gene has a sequence similar to xylulose kinases, several lines of experimental evidence suggest that it does not act on xylulose or deoxy-xylulose.
Trehalose
3.2.3	minor CHO metabolism.trehalose.potential TPS/TPP	m.299367	(loc_os08g31980.1 : 1534.0) no description available & (at1g23870 : 1119.0) Encodes an enzyme putatively involved in trehalose biosynthesis. The protein has a trehalose synthase (TPS)-like domain that may or may not be active as well as a trehalose phosphatase (TPP)-like domain.; trehalose-phosphatase/synthase 9 (TPS9); FUNCTIONS IN: transferase activity, transferring glycosyl groups, trehalose-p…	-3.5572	TRUE	Encodes an enzyme putatively involved in trehalose biosynthesis. The protein has a trehalose synthase (TPS)-like domain that may or may not be active as well as a trehalose phosphatase (TPP)-like domain.
3.2.3	minor CHO metabolism.trehalose.potential TPS/TPP	m.228783	(loc_os01g53000.1 : 1078.0) no description available & (at1g06410 : 830.0) Encodes an enzyme putatively involved in trehalose biosynthesis. Though the protein has both trehalose-6-phosphate synthase (TPS)-like and trehalose-6-phosphate phosphatase (TPP)-like domains, neither activity has been detected in enzymatic assays nor has the protein been able to complement yeast TPS or TPP mutants.; treha…	-3.38276	TRUE	Encodes an enzyme putatively involved in trehalose biosynthesis. Though the protein has both trehalose-6-phosphate synthase (TPS)-like and trehalose-6-phosphate phosphatase (TPP)-like domains, neither activity has been detected in enzymatic assays nor has the protein been able to complement yeast TPS or TPP mutants.
3.2.2	minor CHO metabolism.trehalose.TPP	m.63566	(loc_os10g40550.2 : 625.0) no description available & (at4g22590 : 411.0) Haloacid dehalogenase-like hydrolase (HAD) superfamily protein; FUNCTIONS IN: catalytic activity, trehalose-phosphatase activity; INVOLVED IN: trehalose biosynthetic process, metabolic process; LOCATED IN: chloroplast; EXPRESSED IN: sperm cell, male gametophyte, pollen tube; EXPRESSED DURING: L mature pollen stage, M germin…	-3.14138	TRUE	Haloacid dehalogenase-like hydrolase (HAD) superfamily protein
3.2.2	minor CHO metabolism.trehalose.TPP	m.16985	(loc_os02g44230.3 : 608.0) no description available & (at5g51460 : 397.0) homologous to the C-terminal part of microbial trehalose-6-phosphate phosphatases; ATTPPA; FUNCTIONS IN: trehalose-phosphatase activity; INVOLVED IN: trehalose biosynthetic process; LOCATED IN: chloroplast; EXPRESSED IN: 23 plant structures; EXPRESSED DURING: 16 growth stages; CONTAINS InterPro DOMAIN/s: HAD-superfamily hyd…	-2.54698	TRUE	homologous to the C-terminal part of microbial trehalose-6-phosphate phosphatases
3.2.1	minor CHO metabolism.trehalose.TPS	m.177122	(loc_os05g44210.1 : 905.0) no description available & (at1g78580 : 888.0) Encodes an enzyme putatively involved in trehalose biosynthesis. The protein has a trehalose synthase (TPS)-like domain but no trehalose phosphatase (TPP)-like domain. ATTPS1 is able to complement yeast tps1 mutants in vivo. The gene product modulates cell growth but not cell differentiation by determining cell wall deposit…	-2.16282	TRUE	Encodes an enzyme putatively involved in trehalose biosynthesis. The protein has a trehalose synthase (TPS)-like domain but no trehalose phosphatase (TPP)-like domain. ATTPS1 is able to complement yeast tps1 mutants in vivo. The gene product modulates cell growth but not cell differentiation by determining cell wall deposition and cell division.
3.2.2	minor CHO metabolism.trehalose.TPP	m.96814	(loc_os02g44230.3 : 422.0) no description available & (at5g51460 : 352.0) homologous to the C-terminal part of microbial trehalose-6-phosphate phosphatases; ATTPPA; FUNCTIONS IN: trehalose-phosphatase activity; INVOLVED IN: trehalose biosynthetic process; LOCATED IN: chloroplast; EXPRESSED IN: 23 plant structures; EXPRESSED DURING: 16 growth stages; CONTAINS InterPro DOMAIN/s: HAD-superfamily hyd…	-2.10675	TRUE	homologous to the C-terminal part of microbial trehalose-6-phosphate phosphatases
3.2.1	minor CHO metabolism.trehalose.TPS	m.85784	(loc_os05g44210.1 : 1432.0) no description available & (at1g78580 : 1310.0) Encodes an enzyme putatively involved in trehalose biosynthesis. The protein has a trehalose synthase (TPS)-like domain but no trehalose phosphatase (TPP)-like domain. ATTPS1 is able to complement yeast tps1 mutants in vivo. The gene product modulates cell growth but not cell differentiation by determining cell wall depos…	-1.91991	FALSE	Encodes an enzyme putatively involved in trehalose biosynthesis. The protein has a trehalose synthase (TPS)-like domain but no trehalose phosphatase (TPP)-like domain. ATTPS1 is able to complement yeast tps1 mutants in vivo. The gene product modulates cell growth but not cell differentiation by determining cell wall deposition and cell division.
3.2.3	minor CHO metabolism.trehalose.potential TPS/TPP	m.105319	(loc_os05g44100.1 : 968.0) no description available & (at1g06410 : 758.0) Encodes an enzyme putatively involved in trehalose biosynthesis. Though the protein has both trehalose-6-phosphate synthase (TPS)-like and trehalose-6-phosphate phosphatase (TPP)-like domains, neither activity has been detected in enzymatic assays nor has the protein been able to complement yeast TPS or TPP mutants.; trehal…	-1.78539	FALSE	Encodes an enzyme putatively involved in trehalose biosynthesis. Though the protein has both trehalose-6-phosphate synthase (TPS)-like and trehalose-6-phosphate phosphatase (TPP)-like domains, neither activity has been detected in enzymatic assays nor has the protein been able to complement yeast TPS or TPP mutants.
3.2.2	minor CHO metabolism.trehalose.TPP	m.71017	(loc_os02g44230.3 : 154.0) no description available & (at4g12430 : 144.0) Haloacid dehalogenase-like hydrolase (HAD) superfamily protein; FUNCTIONS IN: catalytic activity, trehalose-phosphatase activity; INVOLVED IN: trehalose biosynthetic process, metabolic process; EXPRESSED IN: sperm cell, male gametophyte, pollen tube; EXPRESSED DURING: L mature pollen stage, M germinated pollen stage; CONTAI…	-1.43316	FALSE	Haloacid dehalogenase-like hydrolase (HAD) superfamily protein
3.2.3	minor CHO metabolism.trehalose.potential TPS/TPP	m.208581	(loc_os03g12360.2 : 1026.0) no description available & (at1g68020 : 877.0) Encodes an enzyme putatively involved in trehalose biosynthesis. The protein has a trehalose synthase (TPS)-like domain and a trehalose phosphatase (TPP)-like domain. It can complement a yeast mutant lacking both of these activities suggesting that this is a bifunctional enzyme.; ATTPS6; CONTAINS InterPro DOMAIN/s: HAD-sup…	-1.37752	FALSE	Encodes an enzyme putatively involved in trehalose biosynthesis. The protein has a trehalose synthase (TPS)-like domain and a trehalose phosphatase (TPP)-like domain. It can complement a yeast mutant lacking both of these activities suggesting that this is a bifunctional enzyme.
3.2.2	minor CHO metabolism.trehalose.TPP	m.58165	(loc_os02g51680.1 : 199.0) no description available & (at5g65140 : 165.0) Haloacid dehalogenase-like hydrolase (HAD) superfamily protein; FUNCTIONS IN: catalytic activity, trehalose-phosphatase activity; INVOLVED IN: response to cadmium ion, trehalose biosynthetic process; EXPRESSED IN: 21 plant structures; EXPRESSED DURING: 14 growth stages; CONTAINS InterPro DOMAIN/s: HAD-superfamily hydrolase,…	-1.34824	FALSE	Haloacid dehalogenase-like hydrolase (HAD) superfamily protein
3.2.3	minor CHO metabolism.trehalose.potential TPS/TPP	m.228787	(loc_os01g54560.3 : 186.0) no description available & (at1g06410 : 115.0) Encodes an enzyme putatively involved in trehalose biosynthesis. Though the protein has both trehalose-6-phosphate synthase (TPS)-like and trehalose-6-phosphate phosphatase (TPP)-like domains, neither activity has been detected in enzymatic assays nor has the protein been able to complement yeast TPS or TPP mutants.; trehal…	-1.29794	FALSE	Encodes an enzyme putatively involved in trehalose biosynthesis. Though the protein has both trehalose-6-phosphate synthase (TPS)-like and trehalose-6-phosphate phosphatase (TPP)-like domains, neither activity has been detected in enzymatic assays nor has the protein been able to complement yeast TPS or TPP mutants.
3.2.3	minor CHO metabolism.trehalose.potential TPS/TPP	m.228779	(loc_os01g54560.1 : 1363.0) no description available & (at1g06410 : 1091.0) Encodes an enzyme putatively involved in trehalose biosynthesis. Though the protein has both trehalose-6-phosphate synthase (TPS)-like and trehalose-6-phosphate phosphatase (TPP)-like domains, neither activity has been detected in enzymatic assays nor has the protein been able to complement yeast TPS or TPP mutants.; treh…	-1.20539	FALSE	Encodes an enzyme putatively involved in trehalose biosynthesis. Though the protein has both trehalose-6-phosphate synthase (TPS)-like and trehalose-6-phosphate phosphatase (TPP)-like domains, neither activity has been detected in enzymatic assays nor has the protein been able to complement yeast TPS or TPP mutants.
3.2.3	minor CHO metabolism.trehalose.potential TPS/TPP	m.8394	(loc_os08g34580.1 : 390.0) no description available & (at1g60140 : 304.0) Encodes an enzyme putatively involved in trehalose biosynthesis. The protein has a trehalose synthase (TPS)-like domain that may or may not be active as well as a trehalose phosphatase (TPP)-like domain.; trehalose phosphate synthase (TPS10); FUNCTIONS IN: transferase activity, transferring glycosyl groups, trehalose-phosph…	-1.13459	FALSE	Encodes an enzyme putatively involved in trehalose biosynthesis. The protein has a trehalose synthase (TPS)-like domain that may or may not be active as well as a trehalose phosphatase (TPP)-like domain.
3.2.2	minor CHO metabolism.trehalose.TPP	m.96812	(loc_os02g44230.3 : 435.0) no description available & (at5g51460 : 357.0) homologous to the C-terminal part of microbial trehalose-6-phosphate phosphatases; ATTPPA; FUNCTIONS IN: trehalose-phosphatase activity; INVOLVED IN: trehalose biosynthetic process; LOCATED IN: chloroplast; EXPRESSED IN: 23 plant structures; EXPRESSED DURING: 16 growth stages; CONTAINS InterPro DOMAIN/s: HAD-superfamily hyd…	-1.07329	FALSE	homologous to the C-terminal part of microbial trehalose-6-phosphate phosphatases
3.2.2	minor CHO metabolism.trehalose.TPP	m.324004	(loc_os02g44230.3 : 196.0) no description available & (at4g39770 : 174.0) Haloacid dehalogenase-like hydrolase (HAD) superfamily protein; FUNCTIONS IN: catalytic activity, trehalose-phosphatase activity; INVOLVED IN: trehalose biosynthetic process, metabolic process; LOCATED IN: cellular_component unknown; EXPRESSED IN: 10 plant structures; EXPRESSED DURING: 8 growth stages; CONTAINS InterPro DOM…	1.04664	FALSE	Haloacid dehalogenase-like hydrolase (HAD) superfamily protein
3.2.2	minor CHO metabolism.trehalose.TPP	m.186283	(loc_os07g43160.1 : 221.0) no description available & (at1g35910 : 197.0) Haloacid dehalogenase-like hydrolase (HAD) superfamily protein; FUNCTIONS IN: catalytic activity, trehalose-phosphatase activity; INVOLVED IN: trehalose biosynthetic process, metabolic process; EXPRESSED IN: 14 plant structures; EXPRESSED DURING: 4 anthesis, C globular stage, F mature embryo stage, petal differentiation and…	1.06226	FALSE	Haloacid dehalogenase-like hydrolase (HAD) superfamily protein
3.2.3	minor CHO metabolism.trehalose.potential TPS/TPP	m.54041	(loc_os01g53000.2 : 243.0) no description available & (at1g06410 : 152.0) Encodes an enzyme putatively involved in trehalose biosynthesis. Though the protein has both trehalose-6-phosphate synthase (TPS)-like and trehalose-6-phosphate phosphatase (TPP)-like domains, neither activity has been detected in enzymatic assays nor has the protein been able to complement yeast TPS or TPP mutants.; trehal…	1.06584	FALSE	Encodes an enzyme putatively involved in trehalose biosynthesis. Though the protein has both trehalose-6-phosphate synthase (TPS)-like and trehalose-6-phosphate phosphatase (TPP)-like domains, neither activity has been detected in enzymatic assays nor has the protein been able to complement yeast TPS or TPP mutants.
3.2.3	minor CHO metabolism.trehalose.potential TPS/TPP	m.119045	(loc_os02g54820.2 : 1367.0) no description available & (at2g18700 : 961.0) Encodes an enzyme putatively involved in trehalose biosynthesis. The protein has a trehalose synthase (TPS)-like domain that may or may not be active as well as a trehalose phosphatase (TPP)-like domain.; trehalose phosphatase/synthase 11 (TPS11); FUNCTIONS IN: transferase activity, transferring glycosyl groups; INVOLVED I…	1.2858	FALSE	Encodes an enzyme putatively involved in trehalose biosynthesis. The protein has a trehalose synthase (TPS)-like domain that may or may not be active as well as a trehalose phosphatase (TPP)-like domain.
3.2.3	minor CHO metabolism.trehalose.potential TPS/TPP	m.132460	(loc_os03g12360.2 : 232.0) no description available & (at1g68020 : 122.0) Encodes an enzyme putatively involved in trehalose biosynthesis. The protein has a trehalose synthase (TPS)-like domain and a trehalose phosphatase (TPP)-like domain. It can complement a yeast mutant lacking both of these activities suggesting that this is a bifunctional enzyme.; ATTPS6; CONTAINS InterPro DOMAIN/s: HAD-supe…	1.29983	FALSE	Encodes an enzyme putatively involved in trehalose biosynthesis. The protein has a trehalose synthase (TPS)-like domain and a trehalose phosphatase (TPP)-like domain. It can complement a yeast mutant lacking both of these activities suggesting that this is a bifunctional enzyme.
3.2.4	minor CHO metabolism.trehalose.trehalase	m.73271	(loc_os10g37660.1 : 858.0) no description available & (at4g24040 : 553.0) Encodes a trehalase, member of Glycoside Hydrolase Family 37.; trehalase 1 (TRE1); CONTAINS InterPro DOMAIN/s: Glycoside hydrolase, family 37 (InterPro:IPR001661), Six-hairpin glycosidase-like (InterPro:IPR008928), Glycoside hydrolase, family 37, conserved site (InterPro:IPR018232); Has 1925 Blast hits to 1909 proteins in 5…	1.32768	FALSE	Encodes a trehalase, member of Glycoside Hydrolase Family 37.
3.2.2	minor CHO metabolism.trehalose.TPP	m.215039	(loc_os08g31630.1 : 250.0) no description available & (at4g39770 : 222.0) Haloacid dehalogenase-like hydrolase (HAD) superfamily protein; FUNCTIONS IN: catalytic activity, trehalose-phosphatase activity; INVOLVED IN: trehalose biosynthetic process, metabolic process; LOCATED IN: cellular_component unknown; EXPRESSED IN: 10 plant structures; EXPRESSED DURING: 8 growth stages; CONTAINS InterPro DOM…	1.49603	FALSE	Haloacid dehalogenase-like hydrolase (HAD) superfamily protein
3.2.3	minor CHO metabolism.trehalose.potential TPS/TPP	m.228780	(loc_os01g54560.1 : 601.0) no description available & (at1g06410 : 455.0) Encodes an enzyme putatively involved in trehalose biosynthesis. Though the protein has both trehalose-6-phosphate synthase (TPS)-like and trehalose-6-phosphate phosphatase (TPP)-like domains, neither activity has been detected in enzymatic assays nor has the protein been able to complement yeast TPS or TPP mutants.; trehal…	1.56791	FALSE	Encodes an enzyme putatively involved in trehalose biosynthesis. Though the protein has both trehalose-6-phosphate synthase (TPS)-like and trehalose-6-phosphate phosphatase (TPP)-like domains, neither activity has been detected in enzymatic assays nor has the protein been able to complement yeast TPS or TPP mutants.
3.2.2	minor CHO metabolism.trehalose.TPP	m.215036	(loc_os08g31630.2 : 328.0) no description available & (at5g65140 : 234.0) Haloacid dehalogenase-like hydrolase (HAD) superfamily protein; FUNCTIONS IN: catalytic activity, trehalose-phosphatase activity; INVOLVED IN: response to cadmium ion, trehalose biosynthetic process; EXPRESSED IN: 21 plant structures; EXPRESSED DURING: 14 growth stages; CONTAINS InterPro DOMAIN/s: HAD-superfamily hydrolase,…	1.74063	FALSE	Haloacid dehalogenase-like hydrolase (HAD) superfamily protein
3.2.2	minor CHO metabolism.trehalose.TPP	m.64471	(loc_os03g26910.1 : 288.0) no description available & (at4g39770 : 276.0) Haloacid dehalogenase-like hydrolase (HAD) superfamily protein; FUNCTIONS IN: catalytic activity, trehalose-phosphatase activity; INVOLVED IN: trehalose biosynthetic process, metabolic process; LOCATED IN: cellular_component unknown; EXPRESSED IN: 10 plant structures; EXPRESSED DURING: 8 growth stages; CONTAINS InterPro DOM…	1.99137	FALSE	Haloacid dehalogenase-like hydrolase (HAD) superfamily protein
3.2.3	minor CHO metabolism.trehalose.potential TPS/TPP	m.188374	(loc_os09g23350.1 : 1063.0) no description available & (at1g68020 : 933.0) Encodes an enzyme putatively involved in trehalose biosynthesis. The protein has a trehalose synthase (TPS)-like domain and a trehalose phosphatase (TPP)-like domain. It can complement a yeast mutant lacking both of these activities suggesting that this is a bifunctional enzyme.; ATTPS6; CONTAINS InterPro DOMAIN/s: HAD-sup…	2.29517	TRUE	Encodes an enzyme putatively involved in trehalose biosynthesis. The protein has a trehalose synthase (TPS)-like domain and a trehalose phosphatase (TPP)-like domain. It can complement a yeast mutant lacking both of these activities suggesting that this is a bifunctional enzyme.
3.2.3	minor CHO metabolism.trehalose.potential TPS/TPP	m.132462	(loc_os09g23350.1 : 160.0) no description available & (at1g68020 : 108.0) Encodes an enzyme putatively involved in trehalose biosynthesis. The protein has a trehalose synthase (TPS)-like domain and a trehalose phosphatase (TPP)-like domain. It can complement a yeast mutant lacking both of these activities suggesting that this is a bifunctional enzyme.; ATTPS6; CONTAINS InterPro DOMAIN/s: HAD-supe…	2.94267	TRUE	Encodes an enzyme putatively involved in trehalose biosynthesis. The protein has a trehalose synthase (TPS)-like domain and a trehalose phosphatase (TPP)-like domain. It can complement a yeast mutant lacking both of these activities suggesting that this is a bifunctional enzyme.
3.2.2	minor CHO metabolism.trehalose.TPP	m.215034	(loc_os09g20390.3 : 340.0) no description available & (at5g65140 : 250.0) Haloacid dehalogenase-like hydrolase (HAD) superfamily protein; FUNCTIONS IN: catalytic activity, trehalose-phosphatase activity; INVOLVED IN: response to cadmium ion, trehalose biosynthetic process; EXPRESSED IN: 21 plant structures; EXPRESSED DURING: 14 growth stages; CONTAINS InterPro DOMAIN/s: HAD-superfamily hydrolase,…	4.04218	TRUE	Haloacid dehalogenase-like hydrolase (HAD) superfamily protein
3.2.2	minor CHO metabolism.trehalose.TPP	m.215032	(loc_os08g31630.1 : 524.0) no description available & (at4g39770 : 412.0) Haloacid dehalogenase-like hydrolase (HAD) superfamily protein; FUNCTIONS IN: catalytic activity, trehalose-phosphatase activity; INVOLVED IN: trehalose biosynthetic process, metabolic process; LOCATED IN: cellular_component unknown; EXPRESSED IN: 10 plant structures; EXPRESSED DURING: 8 growth stages; CONTAINS InterPro DOM…	4.4653	TRUE	Haloacid dehalogenase-like hydrolase (HAD) superfamily protein
3.2.2	minor CHO metabolism.trehalose.TPP	m.215030	(loc_os09g20390.1 : 546.0) no description available & (at4g39770 : 424.0) Haloacid dehalogenase-like hydrolase (HAD) superfamily protein; FUNCTIONS IN: catalytic activity, trehalose-phosphatase activity; INVOLVED IN: trehalose biosynthetic process, metabolic process; LOCATED IN: cellular_component unknown; EXPRESSED IN: 10 plant structures; EXPRESSED DURING: 8 growth stages; CONTAINS InterPro DOM…	5.02061	TRUE	Haloacid dehalogenase-like hydrolase (HAD) superfamily protein
Misc
3.5	minor CHO metabolism.others	m.60071	(q5jjv0|inv4_orysa : 472.0) Beta-fructofuranosidase, insoluble isoenzyme 4 precursor (EC 3.2.1.26) (Sucrose hydrolase 4) (Invertase 4) (Cell wall beta-fructosidase 4) (OsCIN4) - Oryza sativa (Rice) & (loc_os01g73580.1 : 472.0) no description available & (at1g55120 : 268.0) Encodes a protein with fructan exohydrolase (FEH) activity acting on levan-type fructans (6-FEH, levanase). The enzyme does n…	-4.33298	TRUE	Beta-fructofuranosidase, insoluble isoenzyme 4 precursor (EC 3.2.1.26) (Sucrose hydrolase 4) (Invertase 4) (Cell wall beta-fructosidase 4) (OsCIN4)
3.5	minor CHO metabolism.others	m.107210	(loc_os01g62870.1 : 442.0) no description available & (at2g37790 : 407.0) NAD(P)-linked oxidoreductase superfamily protein; FUNCTIONS IN: oxidoreductase activity; INVOLVED IN: oxidation reduction; LOCATED IN: cytosol, nucleus; EXPRESSED IN: 22 plant structures; EXPRESSED DURING: 14 growth stages; CONTAINS InterPro DOMAIN/s: Aldo/keto reductase (InterPro:IPR001395), Aldo/keto reductase subgroup (I…	-3.06755	TRUE	NAD(P)-linked oxidoreductase superfamily protein
3.5	minor CHO metabolism.others	m.199663	(loc_os01g62870.1 : 339.0) no description available & (at2g37770 : 315.0) NAD(P)-linked oxidoreductase superfamily protein; FUNCTIONS IN: oxidoreductase activity; INVOLVED IN: oxidation reduction; EXPRESSED IN: 12 plant structures; EXPRESSED DURING: LP.04 four leaves visible, 4 anthesis, petal differentiation and expansion stage; CONTAINS InterPro DOMAIN/s: Aldo/keto reductase (InterPro:IPR001395…	-2.85306	TRUE	NAD(P)-linked oxidoreductase superfamily protein
3.5	minor CHO metabolism.others	m.31161	(q5jjv0|inv4_orysa : 241.0) Beta-fructofuranosidase, insoluble isoenzyme 4 precursor (EC 3.2.1.26) (Sucrose hydrolase 4) (Invertase 4) (Cell wall beta-fructosidase 4) (OsCIN4) - Oryza sativa (Rice) & (loc_os01g73580.1 : 241.0) no description available & (at2g36190 : 124.0) cwINV4 appears to function as a cell wall-localized invertase (that can catalyze the hydrolysis of sucrose into fructose and …	-2.81765	TRUE	Beta-fructofuranosidase, insoluble isoenzyme 4 precursor (EC 3.2.1.26) (Sucrose hydrolase 4) (Invertase 4) (Cell wall beta-fructosidase 4) (OsCIN4)
3.5	minor CHO metabolism.others	m.52129	(p23901|aldr_horvu : 585.0) Aldose reductase (EC 1.1.1.21) (AR) (Aldehyde reductase) - Hordeum vulgare (Barley) & (loc_os05g39690.1 : 563.0) no description available & (at5g01670 : 434.0) NAD(P)-linked oxidoreductase superfamily protein; FUNCTIONS IN: oxidoreductase activity; INVOLVED IN: oxidation reduction; EXPRESSED IN: 18 plant structures; EXPRESSED DURING: 11 growth stages; CONTAINS InterPro…	-2.62747	FALSE	Aldose reductase (EC 1.1.1.21) (AR) (Aldehyde reductase)
3.5	minor CHO metabolism.others	m.88527	(loc_os11g17610.1 : 595.0) no description available & (at5g19150 : 438.0) pfkB-like carbohydrate kinase family protein; INVOLVED IN: biological_process unknown; LOCATED IN: chloroplast; EXPRESSED IN: 22 plant structures; EXPRESSED DURING: 13 growth stages; CONTAINS InterPro DOMAIN/s: Uncharacterised protein family, carbohydrate kinase-related (InterPro:IPR000631); Has 35333 Blast hits to 34131 pr…	-2.56371	TRUE	pfkB-like carbohydrate kinase family protein
3.5	minor CHO metabolism.others	m.160830	(loc_os08g45180.3 : 242.0) no description available & (at4g28706 : 180.0) pfkB-like carbohydrate kinase family protein; FUNCTIONS IN: kinase activity, ribokinase activity; INVOLVED IN: D-ribose metabolic process; EXPRESSED IN: 21 plant structures; EXPRESSED DURING: 13 growth stages; CONTAINS InterPro DOMAIN/s: Carbohydrate/purine kinase (InterPro:IPR011611), Ribokinase (InterPro:IPR002139), Carbo…	-2.45153	TRUE	pfkB-like carbohydrate kinase family protein
3.5	minor CHO metabolism.others	m.151789	(loc_os11g29370.1 : 676.0) no description available & (at5g53850 : 530.0) haloacid dehalogenase-like hydrolase family protein; FUNCTIONS IN: hydrolase activity, ion binding, methylthioribulose 1-phosphate dehydratase activity, metal ion binding; INVOLVED IN: L-methionine salvage; LOCATED IN: chloroplast; EXPRESSED IN: 23 plant structures; EXPRESSED DURING: 13 growth stages; CONTAINS InterPro DOMA…	-2.43548	TRUE	haloacid dehalogenase-like hydrolase family protein
3.5	minor CHO metabolism.others	m.94248	(loc_os04g51390.2 : 549.0) no description available & (at5g57330 : 488.0) Galactose mutarotase-like superfamily protein; FUNCTIONS IN: isomerase activity, carbohydrate binding, aldose 1-epimerase activity, catalytic activity; INVOLVED IN: galactose metabolic process, carbohydrate metabolic process; LOCATED IN: cellular_component unknown; EXPRESSED IN: 26 plant structures; EXPRESSED DURING: 15 gro…	-2.42805	TRUE	Galactose mutarotase-like superfamily protein
3.5	minor CHO metabolism.others	m.298731	(loc_os04g56290.5 : 570.0) no description available & (at5g57330 : 478.0) Galactose mutarotase-like superfamily protein; FUNCTIONS IN: isomerase activity, carbohydrate binding, aldose 1-epimerase activity, catalytic activity; INVOLVED IN: galactose metabolic process, carbohydrate metabolic process; LOCATED IN: cellular_component unknown; EXPRESSED IN: 26 plant structures; EXPRESSED DURING: 15 gro…	-2.41129	TRUE	Galactose mutarotase-like superfamily protein
3.5	minor CHO metabolism.others	m.300665	(loc_os03g06880.1 : 626.0) no description available & (at1g06730 : 424.0) pfkB-like carbohydrate kinase family protein; FUNCTIONS IN: kinase activity; INVOLVED IN: D-ribose catabolic process; LOCATED IN: nucleus, cytoplasm; EXPRESSED IN: 22 plant structures; EXPRESSED DURING: 13 growth stages; CONTAINS InterPro DOMAIN/s: Carbohydrate/purine kinase (InterPro:IPR011611); BEST Arabidopsis thaliana p…	-2.38548	TRUE	pfkB-like carbohydrate kinase family protein
3.5	minor CHO metabolism.others	m.91338	(loc_os10g42240.1 : 612.0) no description available & (at4g27600 : 499.0) Encodes a phosphofructokinase B-type carbohydrate kinase family protein, NARA5. Regulates photosynthetic gene expression.; GENES NECESSARY FOR THE ACHIEVEMENT OF RUBISCO ACCUMULATION 5 (NARA5); CONTAINS InterPro DOMAIN/s: Carbohydrate/purine kinase (InterPro:IPR011611), Carbohydrate/puine kinase, PfkB, conserved site (Inter…	-2.37648	TRUE	Encodes a phosphofructokinase B-type carbohydrate kinase family protein, NARA5. Regulates photosynthetic gene expression.
3.5	minor CHO metabolism.others	m.51626	(loc_os10g32830.1 : 409.0) no description available & (at4g28706 : 312.0) pfkB-like carbohydrate kinase family protein; FUNCTIONS IN: kinase activity, ribokinase activity; INVOLVED IN: D-ribose metabolic process; EXPRESSED IN: 21 plant structures; EXPRESSED DURING: 13 growth stages; CONTAINS InterPro DOMAIN/s: Carbohydrate/purine kinase (InterPro:IPR011611), Ribokinase (InterPro:IPR002139), Carbo…	-2.37515	TRUE	pfkB-like carbohydrate kinase family protein
3.5	minor CHO metabolism.others	m.160831	(loc_os08g45180.1 : 221.0) no description available & (at4g28706 : 178.0) pfkB-like carbohydrate kinase family protein; FUNCTIONS IN: kinase activity, ribokinase activity; INVOLVED IN: D-ribose metabolic process; EXPRESSED IN: 21 plant structures; EXPRESSED DURING: 13 growth stages; CONTAINS InterPro DOMAIN/s: Carbohydrate/purine kinase (InterPro:IPR011611), Ribokinase (InterPro:IPR002139), Carbo…	-2.32863	TRUE	pfkB-like carbohydrate kinase family protein
3.5	minor CHO metabolism.others	m.145561	(loc_os12g35290.1 : 902.0) no description available & (at5g11980 : 728.0) conserved oligomeric Golgi complex component-related / COG complex component-related; CONTAINS InterPro DOMAIN/s: Conserved oligomeric Golgi complex, subunit 8 (InterPro:IPR016632), Dor1-like protein (InterPro:IPR007255); Has 30201 Blast hits to 17322 proteins in 780 species: Archae - 12; Bacteria - 1396; Metazoa - 17338; F…	-2.27924	TRUE	conserved oligomeric Golgi complex component-related / COG complex component-related
3.5	minor CHO metabolism.others	m.184612	(loc_os03g51000.2 : 920.0) no description available & (at3g17770 : 779.0) Dihydroxyacetone kinase; FUNCTIONS IN: glycerone kinase activity, ATP binding; INVOLVED IN: glycerol metabolic process; LOCATED IN: cellular_component unknown; EXPRESSED IN: 24 plant structures; EXPRESSED DURING: 15 growth stages; CONTAINS InterPro DOMAIN/s: Dak phosphatase (InterPro:IPR004007), Dihydroxyacetone kinase (Int…	-2.23208	TRUE	Dihydroxyacetone kinase
3.5	minor CHO metabolism.others	m.101641	(loc_os09g15820.1 : 534.0) no description available & (at5g66530 : 417.0) Galactose mutarotase-like superfamily protein; FUNCTIONS IN: carbohydrate binding, isomerase activity, aldose 1-epimerase activity, catalytic activity; INVOLVED IN: galactose metabolic process, carbohydrate metabolic process; EXPRESSED IN: 24 plant structures; EXPRESSED DURING: 13 growth stages; CONTAINS InterPro DOMAIN/s: …	-2.20918	TRUE	Galactose mutarotase-like superfamily protein
3.5	minor CHO metabolism.others	m.140521	(loc_os05g09370.2 : 627.0) no description available & (at1g49350 : 325.0) pfkB-like carbohydrate kinase family protein; FUNCTIONS IN: kinase activity, ribokinase activity; INVOLVED IN: D-ribose metabolic process; LOCATED IN: cellular_component unknown; EXPRESSED IN: 22 plant structures; EXPRESSED DURING: 13 growth stages; CONTAINS InterPro DOMAIN/s: Carbohydrate/purine kinase (InterPro:IPR011611)…	-2.1812	TRUE	pfkB-like carbohydrate kinase family protein
3.5	minor CHO metabolism.others	m.55914	(q5jjv0|inv4_orysa : 261.0) Beta-fructofuranosidase, insoluble isoenzyme 4 precursor (EC 3.2.1.26) (Sucrose hydrolase 4) (Invertase 4) (Cell wall beta-fructosidase 4) (OsCIN4) - Oryza sativa (Rice) & (loc_os01g73580.1 : 261.0) no description available & (at3g13790 : 194.0) Encodes a protein with invertase activity.; ATBFRUCT1; CONTAINS InterPro DOMAIN/s: Glycoside hydrolase, family 32 (InterPro:I…	-2.14975	TRUE	Beta-fructofuranosidase, insoluble isoenzyme 4 precursor (EC 3.2.1.26) (Sucrose hydrolase 4) (Invertase 4) (Cell wall beta-fructosidase 4) (OsCIN4)
3.5	minor CHO metabolism.others	m.51612	(loc_os10g32830.1 : 298.0) no description available & (at4g28706 : 230.0) pfkB-like carbohydrate kinase family protein; FUNCTIONS IN: kinase activity, ribokinase activity; INVOLVED IN: D-ribose metabolic process; EXPRESSED IN: 21 plant structures; EXPRESSED DURING: 13 growth stages; CONTAINS InterPro DOMAIN/s: Carbohydrate/purine kinase (InterPro:IPR011611), Ribokinase (InterPro:IPR002139), Carbo…	-2.12735	TRUE	pfkB-like carbohydrate kinase family protein
3.5	minor CHO metabolism.others	m.106876	(loc_os11g42540.1 : 619.0) no description available & (chl4|521392 : 381.0) no description available & (at1g04420 : 264.0) NAD(P)-linked oxidoreductase superfamily protein; FUNCTIONS IN: oxidoreductase activity, aldo-keto reductase activity; INVOLVED IN: oxidation reduction; LOCATED IN: chloroplast, chloroplast stroma, chloroplast envelope; EXPRESSED IN: 23 plant structures; EXPRESSED DURING: 13 …	-2.09113	TRUE	NAD(P)-linked oxidoreductase superfamily protein
3.5	minor CHO metabolism.others	m.47738	(q5jjv0|inv4_orysa : 921.0) Beta-fructofuranosidase, insoluble isoenzyme 4 precursor (EC 3.2.1.26) (Sucrose hydrolase 4) (Invertase 4) (Cell wall beta-fructosidase 4) (OsCIN4) - Oryza sativa (Rice) & (loc_os01g73580.1 : 921.0) no description available & (at3g13790 : 543.0) Encodes a protein with invertase activity.; ATBFRUCT1; CONTAINS InterPro DOMAIN/s: Glycoside hydrolase, family 32 (InterPro:I…	-2.02852	TRUE	Beta-fructofuranosidase, insoluble isoenzyme 4 precursor (EC 3.2.1.26) (Sucrose hydrolase 4) (Invertase 4) (Cell wall beta-fructosidase 4) (OsCIN4)
3.5	minor CHO metabolism.others	m.298276	(loc_os07g05000.1 : 622.0) no description available & (at1g06690 : 536.0) NAD(P)-linked oxidoreductase superfamily protein; FUNCTIONS IN: oxidoreductase activity, aldo-keto reductase activity; INVOLVED IN: oxidation reduction; LOCATED IN: chloroplast thylakoid membrane, chloroplast, plastoglobule, chloroplast envelope; EXPRESSED IN: 22 plant structures; EXPRESSED DURING: 14 growth stages; CONTAIN…	-1.93932	FALSE	NAD(P)-linked oxidoreductase superfamily protein
3.5	minor CHO metabolism.others	m.67058	(loc_os03g41510.2 : 659.0) no description available & (at1g04420 : 556.0) NAD(P)-linked oxidoreductase superfamily protein; FUNCTIONS IN: oxidoreductase activity, aldo-keto reductase activity; INVOLVED IN: oxidation reduction; LOCATED IN: chloroplast, chloroplast stroma, chloroplast envelope; EXPRESSED IN: 23 plant structures; EXPRESSED DURING: 13 growth stages; CONTAINS InterPro DOMAIN/s: Aldo/k…	-1.91274	FALSE	NAD(P)-linked oxidoreductase superfamily protein
3.5	minor CHO metabolism.others	m.32672	(loc_os03g41510.2 : 131.0) no description available & (at1g04420 : 90.1) NAD(P)-linked oxidoreductase superfamily protein; FUNCTIONS IN: oxidoreductase activity, aldo-keto reductase activity; INVOLVED IN: oxidation reduction; LOCATED IN: chloroplast, chloroplast stroma, chloroplast envelope; EXPRESSED IN: 23 plant structures; EXPRESSED DURING: 13 growth stages; CONTAINS InterPro DOMAIN/s: Aldo/ke…	-1.91088	FALSE	NAD(P)-linked oxidoreductase superfamily protein
3.5.1	minor CHO metabolism.others.Xylose isomerase	m.93289	(q40082|xyla_horvu : 871.0) Xylose isomerase (EC 5.3.1.5) - Hordeum vulgare (Barley) & (loc_os07g47290.1 : 865.0) no description available & (at5g57655 : 744.0) xylose isomerase family protein; FUNCTIONS IN: xylose isomerase activity; INVOLVED IN: carbohydrate metabolic process; LOCATED IN: endoplasmic reticulum, plasma membrane, vacuole; EXPRESSED IN: 25 plant structures; EXPRESSED DURING: 14 gr…	-1.90019	FALSE	Xylose isomerase (EC 5.3.1.5)
3.5	minor CHO metabolism.others	m.156245	(loc_os01g62870.1 : 531.0) no description available & (at2g37790 : 431.0) NAD(P)-linked oxidoreductase superfamily protein; FUNCTIONS IN: oxidoreductase activity; INVOLVED IN: oxidation reduction; LOCATED IN: cytosol, nucleus; EXPRESSED IN: 22 plant structures; EXPRESSED DURING: 14 growth stages; CONTAINS InterPro DOMAIN/s: Aldo/keto reductase (InterPro:IPR001395), Aldo/keto reductase subgroup (I…	-1.79979	FALSE	NAD(P)-linked oxidoreductase superfamily protein
3.5	minor CHO metabolism.others	m.107208	(loc_os01g62870.1 : 439.0) no description available & (at2g37790 : 397.0) NAD(P)-linked oxidoreductase superfamily protein; FUNCTIONS IN: oxidoreductase activity; INVOLVED IN: oxidation reduction; LOCATED IN: cytosol, nucleus; EXPRESSED IN: 22 plant structures; EXPRESSED DURING: 14 growth stages; CONTAINS InterPro DOMAIN/s: Aldo/keto reductase (InterPro:IPR001395), Aldo/keto reductase subgroup (I…	-1.74501	FALSE	NAD(P)-linked oxidoreductase superfamily protein
3.5	minor CHO metabolism.others	m.150183	(loc_os10g37330.1 : 627.0) no description available & (at5g53580 : 545.0) NAD(P)-linked oxidoreductase superfamily protein; FUNCTIONS IN: oxidoreductase activity, aldo-keto reductase activity; INVOLVED IN: oxidation reduction; LOCATED IN: chloroplast; EXPRESSED IN: 22 plant structures; EXPRESSED DURING: 13 growth stages; CONTAINS InterPro DOMAIN/s: Aldo/keto reductase (InterPro:IPR001395), Aldo/k…	-1.71701	FALSE	NAD(P)-linked oxidoreductase superfamily protein
3.99	minor CHO metabolism.misc	m.147146	(loc_os04g41340.1 : 165.0) no description available & (at5g36700 : 157.0) 2-phosphoglycolate phosphatase 1 (PGLP1); FUNCTIONS IN: phosphoglycolate phosphatase activity; INVOLVED IN: metabolic process; EXPRESSED IN: 7 plant structures; CONTAINS InterPro DOMAIN/s: HAD-superfamily hydrolase, subfamily IIA (InterPro:IPR006357), 2-phosphoglycolate phosphatase, eukaryotic (InterPro:IPR006349); BEST Ara…	-1.71321	FALSE	2-phosphoglycolate phosphatase 1 (PGLP1)
3.5	minor CHO metabolism.others	m.64450	(loc_os12g40830.3 : 550.0) no description available & (at5g37850 : 464.0) Encodes a pyridoxal kinase required for root hair development. Mutants are hypersensitive to Na+, K+ and Li+.; SALT OVERLY SENSITIVE 4 (SOS4); FUNCTIONS IN: pyridoxal kinase activity, kinase activity; INVOLVED IN: pyridoxine biosynthetic process, hyperosmotic salinity response, trichoblast differentiation, pyridoxal 5-phosp…	-1.56771	FALSE	Encodes a pyridoxal kinase required for root hair development. Mutants are hypersensitive to Na+, K+ and Li+.
3.5	minor CHO metabolism.others	m.90687	(loc_os01g62880.1 : 532.0) no description available & (at2g37790 : 414.0) NAD(P)-linked oxidoreductase superfamily protein; FUNCTIONS IN: oxidoreductase activity; INVOLVED IN: oxidation reduction; LOCATED IN: cytosol, nucleus; EXPRESSED IN: 22 plant structures; EXPRESSED DURING: 14 growth stages; CONTAINS InterPro DOMAIN/s: Aldo/keto reductase (InterPro:IPR001395), Aldo/keto reductase subgroup (I…	-1.51902	FALSE	NAD(P)-linked oxidoreductase superfamily protein
3.5	minor CHO metabolism.others	m.298926	(loc_os01g01620.1 : 610.0) no description available & (at1g19600 : 480.0) pfkB-like carbohydrate kinase family protein; FUNCTIONS IN: kinase activity; INVOLVED IN: D-ribose catabolic process; LOCATED IN: cellular_component unknown; EXPRESSED IN: 21 plant structures; EXPRESSED DURING: 13 growth stages; CONTAINS InterPro DOMAIN/s: Carbohydrate/purine kinase (InterPro:IPR011611); BEST Arabidopsis th…	-1.50739	FALSE	pfkB-like carbohydrate kinase family protein
3.5	minor CHO metabolism.others	m.107214	(loc_os01g62870.1 : 217.0) no description available & (at2g37770 : 197.0) NAD(P)-linked oxidoreductase superfamily protein; FUNCTIONS IN: oxidoreductase activity; INVOLVED IN: oxidation reduction; EXPRESSED IN: 12 plant structures; EXPRESSED DURING: LP.04 four leaves visible, 4 anthesis, petal differentiation and expansion stage; CONTAINS InterPro DOMAIN/s: Aldo/keto reductase (InterPro:IPR001395…	-1.48736	FALSE	NAD(P)-linked oxidoreductase superfamily protein
3.99	minor CHO metabolism.misc	m.147145	(loc_os04g41340.1 : 523.0) no description available & (at5g36700 : 483.0) 2-phosphoglycolate phosphatase 1 (PGLP1); FUNCTIONS IN: phosphoglycolate phosphatase activity; INVOLVED IN: metabolic process; EXPRESSED IN: 7 plant structures; CONTAINS InterPro DOMAIN/s: HAD-superfamily hydrolase, subfamily IIA (InterPro:IPR006357), 2-phosphoglycolate phosphatase, eukaryotic (InterPro:IPR006349); BEST Ara…	-1.4732	FALSE	2-phosphoglycolate phosphatase 1 (PGLP1)
3.5	minor CHO metabolism.others	m.32681	(loc_os03g41510.7 : 321.0) no description available & (at1g04420 : 271.0) NAD(P)-linked oxidoreductase superfamily protein; FUNCTIONS IN: oxidoreductase activity, aldo-keto reductase activity; INVOLVED IN: oxidation reduction; LOCATED IN: chloroplast, chloroplast stroma, chloroplast envelope; EXPRESSED IN: 23 plant structures; EXPRESSED DURING: 13 growth stages; CONTAINS InterPro DOMAIN/s: Aldo/k…	-1.43316	FALSE	NAD(P)-linked oxidoreductase superfamily protein
3.5	minor CHO metabolism.others	m.132047	(loc_os10g06720.1 : 618.0) no description available & (at3g17940 : 513.0) Galactose mutarotase-like superfamily protein; FUNCTIONS IN: isomerase activity, carbohydrate binding, aldose 1-epimerase activity, catalytic activity; INVOLVED IN: galactose metabolic process, hexose metabolic process, carbohydrate metabolic process; LOCATED IN: cellular_component unknown; EXPRESSED IN: 25 plant structures…	-1.33052	FALSE	Galactose mutarotase-like superfamily protein
3.99	minor CHO metabolism.misc	m.60338	(loc_os09g08660.1 : 560.0) no description available & (at5g47760 : 408.0) serine/threonine protein kinase; 2-phosphoglycolate phosphatase 2 (PGLP2); FUNCTIONS IN: protein serine/threonine kinase activity, phosphoglycolate phosphatase activity; INVOLVED IN: metabolic process; LOCATED IN: chloroplast; EXPRESSED IN: 26 plant structures; EXPRESSED DURING: 13 growth stages; CONTAINS InterPro DOMAIN/s:…	-1.32198	FALSE	serine/threonine protein kinase
3.5	minor CHO metabolism.others	m.104560	(loc_os05g49430.1 : 541.0) no description available & (at3g61610 : 462.0) Galactose mutarotase-like superfamily protein; FUNCTIONS IN: carbohydrate binding, isomerase activity, aldose 1-epimerase activity, catalytic activity; INVOLVED IN: galactose metabolic process, N-terminal protein myristoylation, carbohydrate metabolic process; LOCATED IN: cellular_component unknown; EXPRESSED IN: 17 plant s…	-1.26116	FALSE	Galactose mutarotase-like superfamily protein
3.5	minor CHO metabolism.others	m.209967	(loc_os01g63840.1 : 637.0) no description available & (at5g03770 : 402.0) Encodes a putative KDO (3-deoxy-D-manno-octulosonate) transferase; KDO transferase A (KDTA); FUNCTIONS IN: transferase activity, transferring glycosyl groups; INVOLVED IN: biosynthetic process, carbohydrate metabolic process; LOCATED IN: mitochondrion; EXPRESSED IN: 8 plant structures; EXPRESSED DURING: 4 anthesis, petal di…	-1.19685	FALSE	Encodes a putative KDO (3-deoxy-D-manno-octulosonate) transferase
3.5	minor CHO metabolism.others	m.299838	(loc_os08g14330.2 : 383.0) no description available & (at5g57330 : 334.0) Galactose mutarotase-like superfamily protein; FUNCTIONS IN: isomerase activity, carbohydrate binding, aldose 1-epimerase activity, catalytic activity; INVOLVED IN: galactose metabolic process, carbohydrate metabolic process; LOCATED IN: cellular_component unknown; EXPRESSED IN: 26 plant structures; EXPRESSED DURING: 15 gro…	-1.11141	FALSE	Galactose mutarotase-like superfamily protein
3.5	minor CHO metabolism.others	m.9040	(loc_os04g38530.1 : 532.0) no description available & (at5g15140 : 339.0) Galactose mutarotase-like superfamily protein; FUNCTIONS IN: aldose 1-epimerase activity; INVOLVED IN: galactose metabolic process, hexose metabolic process, carbohydrate metabolic process; LOCATED IN: endomembrane system; EXPRESSED IN: 11 plant structures; EXPRESSED DURING: 7 growth stages; CONTAINS InterPro DOMAIN/s: Glyc…	-1.09637	FALSE	Galactose mutarotase-like superfamily protein
3.5	minor CHO metabolism.others	m.35857	(loc_os02g08030.1 : 285.0) no description available & (at5g57330 : 253.0) Galactose mutarotase-like superfamily protein; FUNCTIONS IN: isomerase activity, carbohydrate binding, aldose 1-epimerase activity, catalytic activity; INVOLVED IN: galactose metabolic process, carbohydrate metabolic process; LOCATED IN: cellular_component unknown; EXPRESSED IN: 26 plant structures; EXPRESSED DURING: 15 gro…	-1.07487	FALSE	Galactose mutarotase-like superfamily protein
3.5	minor CHO metabolism.others	m.8252	(loc_os02g03100.2 : 556.0) no description available & (at2g21250 : 497.0) NAD(P)-linked oxidoreductase superfamily protein; FUNCTIONS IN: oxidoreductase activity; INVOLVED IN: response to cadmium ion; EXPRESSED IN: cultured cell, leaf; EXPRESSED DURING: seedling growth; CONTAINS InterPro DOMAIN/s: Aldo/keto reductase (InterPro:IPR001395), Aldo/keto reductase subgroup (InterPro:IPR020471), Aldo/ke…	-1.06276	FALSE	NAD(P)-linked oxidoreductase superfamily protein
3.5	minor CHO metabolism.others	m.176702	(loc_os05g38230.2 : 526.0) no description available & (at2g37790 : 456.0) NAD(P)-linked oxidoreductase superfamily protein; FUNCTIONS IN: oxidoreductase activity; INVOLVED IN: oxidation reduction; LOCATED IN: cytosol, nucleus; EXPRESSED IN: 22 plant structures; EXPRESSED DURING: 14 growth stages; CONTAINS InterPro DOMAIN/s: Aldo/keto reductase (InterPro:IPR001395), Aldo/keto reductase subgroup (I…	-1.00244	FALSE	NAD(P)-linked oxidoreductase superfamily protein
3.5.1	minor CHO metabolism.others.Xylose isomerase	m.328890	(loc_os07g47290.3 : 239.0) no description available & (at5g57655 : 227.0) xylose isomerase family protein; FUNCTIONS IN: xylose isomerase activity; INVOLVED IN: carbohydrate metabolic process; LOCATED IN: endoplasmic reticulum, plasma membrane, vacuole; EXPRESSED IN: 25 plant structures; EXPRESSED DURING: 14 growth stages; CONTAINS InterPro DOMAIN/s: Xylose isomerase-like, TIM barrel domain (Inte…	0	FALSE	xylose isomerase family protein
3.5	minor CHO metabolism.others	m.156248	(loc_os01g62870.1 : 231.0) no description available & (at2g37790 : 184.0) NAD(P)-linked oxidoreductase superfamily protein; FUNCTIONS IN: oxidoreductase activity; INVOLVED IN: oxidation reduction; LOCATED IN: cytosol, nucleus; EXPRESSED IN: 22 plant structures; EXPRESSED DURING: 14 growth stages; CONTAINS InterPro DOMAIN/s: Aldo/keto reductase (InterPro:IPR001395), Aldo/keto reductase subgroup (I…	1.00756	FALSE	NAD(P)-linked oxidoreductase superfamily protein
3.5	minor CHO metabolism.others	m.94518	(loc_os09g39390.1 : 660.0) no description available & (at2g27680 : 565.0) NAD(P)-linked oxidoreductase superfamily protein; FUNCTIONS IN: oxidoreductase activity, aldo-keto reductase activity; INVOLVED IN: oxidation reduction; LOCATED IN: chloroplast stroma, chloroplast, chloroplast envelope, plant-type cell wall; EXPRESSED IN: 24 plant structures; EXPRESSED DURING: 14 growth stages; CONTAINS Int…	1.04388	FALSE	NAD(P)-linked oxidoreductase superfamily protein
3.5	minor CHO metabolism.others	m.65471	(loc_os05g38230.2 : 444.0) no description available & (at2g37770 : 402.0) NAD(P)-linked oxidoreductase superfamily protein; FUNCTIONS IN: oxidoreductase activity; INVOLVED IN: oxidation reduction; EXPRESSED IN: 12 plant structures; EXPRESSED DURING: LP.04 four leaves visible, 4 anthesis, petal differentiation and expansion stage; CONTAINS InterPro DOMAIN/s: Aldo/keto reductase (InterPro:IPR001395…	1.07559	FALSE	NAD(P)-linked oxidoreductase superfamily protein
3.5	minor CHO metabolism.others	m.266432	(loc_os04g48020.1 : 262.0) no description available & (at5g52190 : 171.0) Sugar isomerase (SIS) family protein; FUNCTIONS IN: sugar binding; INVOLVED IN: carbohydrate metabolic process; EXPRESSED IN: 17 plant structures; EXPRESSED DURING: 10 growth stages; CONTAINS InterPro DOMAIN/s: Sugar isomerase (SIS) (InterPro:IPR001347); Has 950 Blast hits to 950 proteins in 353 species: Archae - 153; Bacte…	1.11937	FALSE	Sugar isomerase (SIS) family protein
3.5	minor CHO metabolism.others	m.298275	(loc_os07g04990.1 : 614.0) no description available & (at1g06690 : 498.0) NAD(P)-linked oxidoreductase superfamily protein; FUNCTIONS IN: oxidoreductase activity, aldo-keto reductase activity; INVOLVED IN: oxidation reduction; LOCATED IN: chloroplast thylakoid membrane, chloroplast, plastoglobule, chloroplast envelope; EXPRESSED IN: 22 plant structures; EXPRESSED DURING: 14 growth stages; CONTAIN…	1.16095	FALSE	NAD(P)-linked oxidoreductase superfamily protein
3.5	minor CHO metabolism.others	m.35859	(loc_os04g51390.2 : 160.0) no description available & (at5g57330 : 132.0) Galactose mutarotase-like superfamily protein; FUNCTIONS IN: isomerase activity, carbohydrate binding, aldose 1-epimerase activity, catalytic activity; INVOLVED IN: galactose metabolic process, carbohydrate metabolic process; LOCATED IN: cellular_component unknown; EXPRESSED IN: 26 plant structures; EXPRESSED DURING: 15 gro…	1.16293	FALSE	Galactose mutarotase-like superfamily protein
3.5	minor CHO metabolism.others	m.32677	(loc_os03g41510.8 : 344.0) no description available & (at1g04420 : 266.0) NAD(P)-linked oxidoreductase superfamily protein; FUNCTIONS IN: oxidoreductase activity, aldo-keto reductase activity; INVOLVED IN: oxidation reduction; LOCATED IN: chloroplast, chloroplast stroma, chloroplast envelope; EXPRESSED IN: 23 plant structures; EXPRESSED DURING: 13 growth stages; CONTAINS InterPro DOMAIN/s: Aldo/k…	1.20522	FALSE	NAD(P)-linked oxidoreductase superfamily protein
3.5	minor CHO metabolism.others	m.75398	(loc_os02g36600.1 : 253.0) no description available & (at5g15140 : 171.0) Galactose mutarotase-like superfamily protein; FUNCTIONS IN: aldose 1-epimerase activity; INVOLVED IN: galactose metabolic process, hexose metabolic process, carbohydrate metabolic process; LOCATED IN: endomembrane system; EXPRESSED IN: 11 plant structures; EXPRESSED DURING: 7 growth stages; CONTAINS InterPro DOMAIN/s: Glyc…	1.21109	FALSE	Galactose mutarotase-like superfamily protein
3.5	minor CHO metabolism.others	m.75396	(loc_os02g36600.1 : 253.0) no description available & (at5g15140 : 171.0) Galactose mutarotase-like superfamily protein; FUNCTIONS IN: aldose 1-epimerase activity; INVOLVED IN: galactose metabolic process, hexose metabolic process, carbohydrate metabolic process; LOCATED IN: endomembrane system; EXPRESSED IN: 11 plant structures; EXPRESSED DURING: 7 growth stages; CONTAINS InterPro DOMAIN/s: Glyc…	1.30064	FALSE	Galactose mutarotase-like superfamily protein
3.5	minor CHO metabolism.others	m.11738	(loc_os02g36600.1 : 431.0) no description available & (at5g15140 : 273.0) Galactose mutarotase-like superfamily protein; FUNCTIONS IN: aldose 1-epimerase activity; INVOLVED IN: galactose metabolic process, hexose metabolic process, carbohydrate metabolic process; LOCATED IN: endomembrane system; EXPRESSED IN: 11 plant structures; EXPRESSED DURING: 7 growth stages; CONTAINS InterPro DOMAIN/s: Glyc…	1.32075	FALSE	Galactose mutarotase-like superfamily protein
3.5	minor CHO metabolism.others	m.155508	(loc_os10g06720.1 : 457.0) no description available & (at3g17940 : 427.0) Galactose mutarotase-like superfamily protein; FUNCTIONS IN: isomerase activity, carbohydrate binding, aldose 1-epimerase activity, catalytic activity; INVOLVED IN: galactose metabolic process, hexose metabolic process, carbohydrate metabolic process; LOCATED IN: cellular_component unknown; EXPRESSED IN: 25 plant structures…	1.44526	FALSE	Galactose mutarotase-like superfamily protein
3.5	minor CHO metabolism.others	m.62568	(q56uc9|inv7_orysa : 210.0) Beta-fructofuranosidase, insoluble isoenzyme 7 precursor (EC 3.2.1.26) (Sucrose hydrolase 7) (Invertase 7) (Cell wall beta-fructosidase 7) (OsCIN7) - Oryza sativa (Rice) & (loc_os09g08072.1 : 210.0) no description available & (at1g55120 : 136.0) Encodes a protein with fructan exohydrolase (FEH) activity acting on levan-type fructans (6-FEH, levanase). The enzyme does n…	1.49519	FALSE	Beta-fructofuranosidase, insoluble isoenzyme 7 precursor (EC 3.2.1.26) (Sucrose hydrolase 7) (Invertase 7) (Cell wall beta-fructosidase 7) (OsCIN7)
3.5	minor CHO metabolism.others	m.173090	(q6eu76|inv1_orysa : 615.0) Beta-fructofuranosidase, insoluble isoenzyme 1 precursor (EC 3.2.1.26) (Sucrose hydrolase 1) (Invertase 1) (Cell wall beta-fructosidase 1) (OsCIN1) - Oryza sativa (Rice) & (loc_os02g33110.2 : 615.0) no description available & (at2g36190 : 435.0) cwINV4 appears to function as a cell wall-localized invertase (that can catalyze the hydrolysis of sucrose into fructose and …	1.56843	FALSE	Beta-fructofuranosidase, insoluble isoenzyme 1 precursor (EC 3.2.1.26) (Sucrose hydrolase 1) (Invertase 1) (Cell wall beta-fructosidase 1) (OsCIN1)
3.5	minor CHO metabolism.others	m.155341	(loc_os01g47550.1 : 582.0) no description available & (at1g17160 : 438.0) pfkB-like carbohydrate kinase family protein; FUNCTIONS IN: kinase activity, ribokinase activity; INVOLVED IN: D-ribose metabolic process; LOCATED IN: chloroplast; EXPRESSED IN: 23 plant structures; EXPRESSED DURING: 13 growth stages; CONTAINS InterPro DOMAIN/s: Carbohydrate/purine kinase (InterPro:IPR011611), Ribokinase (I…	1.59126	FALSE	pfkB-like carbohydrate kinase family protein
3.5	minor CHO metabolism.others	m.75401	(loc_os04g38530.1 : 206.0) no description available & (at5g15140 : 191.0) Galactose mutarotase-like superfamily protein; FUNCTIONS IN: aldose 1-epimerase activity; INVOLVED IN: galactose metabolic process, hexose metabolic process, carbohydrate metabolic process; LOCATED IN: endomembrane system; EXPRESSED IN: 11 plant structures; EXPRESSED DURING: 7 growth stages; CONTAINS InterPro DOMAIN/s: Glyc…	1.59184	FALSE	Galactose mutarotase-like superfamily protein
3.5	minor CHO metabolism.others	m.189535	(loc_os01g01120.1 : 315.0) no description available & (at5g53850 : 294.0) haloacid dehalogenase-like hydrolase family protein; FUNCTIONS IN: hydrolase activity, ion binding, methylthioribulose 1-phosphate dehydratase activity, metal ion binding; INVOLVED IN: L-methionine salvage; LOCATED IN: chloroplast; EXPRESSED IN: 23 plant structures; EXPRESSED DURING: 13 growth stages; CONTAINS InterPro DOMA…	1.5921	FALSE	haloacid dehalogenase-like hydrolase family protein
3.5	minor CHO metabolism.others	m.122639	(q56uc9|inv7_orysa : 477.0) Beta-fructofuranosidase, insoluble isoenzyme 7 precursor (EC 3.2.1.26) (Sucrose hydrolase 7) (Invertase 7) (Cell wall beta-fructosidase 7) (OsCIN7) - Oryza sativa (Rice) & (loc_os09g08072.1 : 477.0) no description available & (at3g13790 : 318.0) Encodes a protein with invertase activity.; ATBFRUCT1; CONTAINS InterPro DOMAIN/s: Glycoside hydrolase, family 32 (InterPro:I…	1.61586	FALSE	Beta-fructofuranosidase, insoluble isoenzyme 7 precursor (EC 3.2.1.26) (Sucrose hydrolase 7) (Invertase 7) (Cell wall beta-fructosidase 7) (OsCIN7)
3.5	minor CHO metabolism.others	m.9323	(q56ud4|inv2_orysa : 351.0) Beta-fructofuranosidase, insoluble isoenzyme 2 precursor (EC 3.2.1.26) (Sucrose hydrolase 2) (Invertase 2) (Cell wall beta-fructosidase 2) (OsCIN2) - Oryza sativa (Rice) & (loc_os04g33740.1 : 351.0) no description available & (at1g55120 : 232.0) Encodes a protein with fructan exohydrolase (FEH) activity acting on levan-type fructans (6-FEH, levanase). The enzyme does n…	1.66769	FALSE	Beta-fructofuranosidase, insoluble isoenzyme 2 precursor (EC 3.2.1.26) (Sucrose hydrolase 2) (Invertase 2) (Cell wall beta-fructosidase 2) (OsCIN2)
3.5	minor CHO metabolism.others	m.199664	(loc_os05g38230.2 : 356.0) no description available & (at2g37770 : 324.0) NAD(P)-linked oxidoreductase superfamily protein; FUNCTIONS IN: oxidoreductase activity; INVOLVED IN: oxidation reduction; EXPRESSED IN: 12 plant structures; EXPRESSED DURING: LP.04 four leaves visible, 4 anthesis, petal differentiation and expansion stage; CONTAINS InterPro DOMAIN/s: Aldo/keto reductase (InterPro:IPR001395…	1.67462	FALSE	NAD(P)-linked oxidoreductase superfamily protein
3.5	minor CHO metabolism.others	m.39398	(q56uc9|inv7_orysa : 181.0) Beta-fructofuranosidase, insoluble isoenzyme 7 precursor (EC 3.2.1.26) (Sucrose hydrolase 7) (Invertase 7) (Cell wall beta-fructosidase 7) (OsCIN7) - Oryza sativa (Rice) & (loc_os09g08072.1 : 181.0) no description available & (at1g55120 : 139.0) Encodes a protein with fructan exohydrolase (FEH) activity acting on levan-type fructans (6-FEH, levanase). The enzyme does n…	1.68184	FALSE	Beta-fructofuranosidase, insoluble isoenzyme 7 precursor (EC 3.2.1.26) (Sucrose hydrolase 7) (Invertase 7) (Cell wall beta-fructosidase 7) (OsCIN7)
3.5	minor CHO metabolism.others	m.64132	(loc_os04g38540.1 : 595.0) no description available & (at5g15140 : 347.0) Galactose mutarotase-like superfamily protein; FUNCTIONS IN: aldose 1-epimerase activity; INVOLVED IN: galactose metabolic process, hexose metabolic process, carbohydrate metabolic process; LOCATED IN: endomembrane system; EXPRESSED IN: 11 plant structures; EXPRESSED DURING: 7 growth stages; CONTAINS InterPro DOMAIN/s: Glyc…	1.74767	FALSE	Galactose mutarotase-like superfamily protein
3.5	minor CHO metabolism.others	m.106628	(loc_os03g52760.1 : 543.0) no description available & (at5g58730 : 266.0) pfkB-like carbohydrate kinase family protein; CONTAINS InterPro DOMAIN/s: Carbohydrate/purine kinase (InterPro:IPR011611), Carbohydrate/puine kinase, PfkB, conserved site (InterPro:IPR002173); BEST Arabidopsis thaliana protein match is: pfkB-like carbohydrate kinase family protein (TAIR:AT4G10260.1); Has 1807 Blast hits to …	1.7899	FALSE	pfkB-like carbohydrate kinase family protein
3.5	minor CHO metabolism.others	m.75387	(loc_os02g36600.1 : 463.0) no description available & (at5g15140 : 359.0) Galactose mutarotase-like superfamily protein; FUNCTIONS IN: aldose 1-epimerase activity; INVOLVED IN: galactose metabolic process, hexose metabolic process, carbohydrate metabolic process; LOCATED IN: endomembrane system; EXPRESSED IN: 11 plant structures; EXPRESSED DURING: 7 growth stages; CONTAINS InterPro DOMAIN/s: Glyc…	1.83895	FALSE	Galactose mutarotase-like superfamily protein
3.5	minor CHO metabolism.others	m.261336	(q56uc9|inv7_orysa : 781.0) Beta-fructofuranosidase, insoluble isoenzyme 7 precursor (EC 3.2.1.26) (Sucrose hydrolase 7) (Invertase 7) (Cell wall beta-fructosidase 7) (OsCIN7) - Oryza sativa (Rice) & (loc_os09g08072.1 : 781.0) no description available & (at1g55120 : 535.0) Encodes a protein with fructan exohydrolase (FEH) activity acting on levan-type fructans (6-FEH, levanase). The enzyme does n…	1.94334	FALSE	Beta-fructofuranosidase, insoluble isoenzyme 7 precursor (EC 3.2.1.26) (Sucrose hydrolase 7) (Invertase 7) (Cell wall beta-fructosidase 7) (OsCIN7)
3.5	minor CHO metabolism.others	m.62569	(q56uc9|inv7_orysa : 210.0) Beta-fructofuranosidase, insoluble isoenzyme 7 precursor (EC 3.2.1.26) (Sucrose hydrolase 7) (Invertase 7) (Cell wall beta-fructosidase 7) (OsCIN7) - Oryza sativa (Rice) & (loc_os09g08072.1 : 210.0) no description available & (at1g55120 : 139.0) Encodes a protein with fructan exohydrolase (FEH) activity acting on levan-type fructans (6-FEH, levanase). The enzyme does n…	2.00053	TRUE	Beta-fructofuranosidase, insoluble isoenzyme 7 precursor (EC 3.2.1.26) (Sucrose hydrolase 7) (Invertase 7) (Cell wall beta-fructosidase 7) (OsCIN7)
3.5	minor CHO metabolism.others	m.122642	(q56uc9|inv7_orysa : 419.0) Beta-fructofuranosidase, insoluble isoenzyme 7 precursor (EC 3.2.1.26) (Sucrose hydrolase 7) (Invertase 7) (Cell wall beta-fructosidase 7) (OsCIN7) - Oryza sativa (Rice) & (loc_os09g08072.1 : 419.0) no description available & (at3g13790 : 258.0) Encodes a protein with invertase activity.; ATBFRUCT1; CONTAINS InterPro DOMAIN/s: Glycoside hydrolase, family 32 (InterPro:I…	2.00605	TRUE	Beta-fructofuranosidase, insoluble isoenzyme 7 precursor (EC 3.2.1.26) (Sucrose hydrolase 7) (Invertase 7) (Cell wall beta-fructosidase 7) (OsCIN7)
3.5	minor CHO metabolism.others	m.64133	(loc_os04g38540.1 : 144.0) no description available & (at5g15140 : 91.3) Galactose mutarotase-like superfamily protein; FUNCTIONS IN: aldose 1-epimerase activity; INVOLVED IN: galactose metabolic process, hexose metabolic process, carbohydrate metabolic process; LOCATED IN: endomembrane system; EXPRESSED IN: 11 plant structures; EXPRESSED DURING: 7 growth stages; CONTAINS InterPro DOMAIN/s: Glyco…	2.02483	TRUE	Galactose mutarotase-like superfamily protein
3.5	minor CHO metabolism.others	m.261345	(q56uc9|inv7_orysa : 228.0) Beta-fructofuranosidase, insoluble isoenzyme 7 precursor (EC 3.2.1.26) (Sucrose hydrolase 7) (Invertase 7) (Cell wall beta-fructosidase 7) (OsCIN7) - Oryza sativa (Rice) & (loc_os09g08072.1 : 228.0) no description available & (at5g11920 : 186.0) Encodes a protein with fructan exohydrolase (FEH) activity acting on both inulin and levan-type fructans (1- and 6-FEH). The …	2.48575	TRUE	Beta-fructofuranosidase, insoluble isoenzyme 7 precursor (EC 3.2.1.26) (Sucrose hydrolase 7) (Invertase 7) (Cell wall beta-fructosidase 7) (OsCIN7)
3.5	minor CHO metabolism.others	m.94177	(q56ud4|inv2_orysa : 452.0) Beta-fructofuranosidase, insoluble isoenzyme 2 precursor (EC 3.2.1.26) (Sucrose hydrolase 2) (Invertase 2) (Cell wall beta-fructosidase 2) (OsCIN2) - Oryza sativa (Rice) & (loc_os04g33740.1 : 452.0) no description available & (at3g52600 : 311.0) cell wall invertase 2 (CWINV2); FUNCTIONS IN: hydrolase activity, hydrolyzing O-glycosyl compounds; INVOLVED IN: carbohydrate…	2.65835	TRUE	Beta-fructofuranosidase, insoluble isoenzyme 2 precursor (EC 3.2.1.26) (Sucrose hydrolase 2) (Invertase 2) (Cell wall beta-fructosidase 2) (OsCIN2)
3.5	minor CHO metabolism.others	m.54317	(q56uc9|inv7_orysa : 189.0) Beta-fructofuranosidase, insoluble isoenzyme 7 precursor (EC 3.2.1.26) (Sucrose hydrolase 7) (Invertase 7) (Cell wall beta-fructosidase 7) (OsCIN7) - Oryza sativa (Rice) & (loc_os09g08072.1 : 189.0) no description available & (at3g13790 : 120.0) Encodes a protein with invertase activity.; ATBFRUCT1; CONTAINS InterPro DOMAIN/s: Glycoside hydrolase, family 32 (InterPro:I…	2.89032	TRUE	Beta-fructofuranosidase, insoluble isoenzyme 7 precursor (EC 3.2.1.26) (Sucrose hydrolase 7) (Invertase 7) (Cell wall beta-fructosidase 7) (OsCIN7)
3.5	minor CHO metabolism.others	m.122646	(loc_os09g08120.1 : 251.0) no description available & (q56uc9|inv7_orysa : 250.0) Beta-fructofuranosidase, insoluble isoenzyme 7 precursor (EC 3.2.1.26) (Sucrose hydrolase 7) (Invertase 7) (Cell wall beta-fructosidase 7) (OsCIN7) - Oryza sativa (Rice) & (at5g11920 : 178.0) Encodes a protein with fructan exohydrolase (FEH) activity acting on both inulin and levan-type fructans (1- and 6-FEH). The …	3.01318	TRUE	Beta-fructofuranosidase, insoluble isoenzyme 7 precursor (EC 3.2.1.26) (Sucrose hydrolase 7) (Invertase 7) (Cell wall beta-fructosidase 7) (OsCIN7)
3.5	minor CHO metabolism.others	m.4016	(loc_os03g52560.1 : 292.0) no description available & (q56ud3|inv3_orysa : 233.0) Beta-fructofuranosidase, insoluble isoenzyme 3 precursor (EC 3.2.1.26) (Sucrose hydrolase 3) (Invertase 3) (Cell wall beta-fructosidase 3) (OsCIN3) - Oryza sativa (Rice) & (at3g13790 : 185.0) Encodes a protein with invertase activity.; ATBFRUCT1; CONTAINS InterPro DOMAIN/s: Glycoside hydrolase, family 32 (InterPro:I…	6.97757	TRUE	Beta-fructofuranosidase, insoluble isoenzyme 3 precursor (EC 3.2.1.26) (Sucrose hydrolase 3) (Invertase 3) (Cell wall beta-fructosidase 3) (OsCIN3)
Lipid Metabolism
Misc
11	lipid metabolism	m.50046	(at3g20480 : 113.0) tetraacyldisaccharide 4-kinase family protein; FUNCTIONS IN: tetraacyldisaccharide 4'-kinase activity, ATP binding; INVOLVED IN: lipid A biosynthetic process; LOCATED IN: membrane; EXPRESSED IN: sepal, root, flower, seed; EXPRESSED DURING: petal differentiation and expansion stage, E expanded cotyledon stage; CONTAINS InterPro DOMAIN/s: Tetraacyldisaccharide 4'-kinase (InterPr…	-1.66579	FALSE	tetraacyldisaccharide 4-kinase family protein
11	lipid metabolism	m.50045	(loc_os07g01200.2 : 197.0) no description available & (at3g20480 : 166.0) tetraacyldisaccharide 4-kinase family protein; FUNCTIONS IN: tetraacyldisaccharide 4'-kinase activity, ATP binding; INVOLVED IN: lipid A biosynthetic process; LOCATED IN: membrane; EXPRESSED IN: sepal, root, flower, seed; EXPRESSED DURING: petal differentiation and expansion stage, E expanded cotyledon stage; CONTAINS Inter…	-1.57724	FALSE	tetraacyldisaccharide 4-kinase family protein
Exotics
11.8.6	lipid metabolism.exotics' (steroids, squalene etc).cycloartenol synthase'	m.316389	(loc_os02g04730.1 : 154.0) no description available & (at2g07050 : 108.0) Involved in the biosynthesis of brassinosteroids. Catalyzes the reaction from epoxysqualene to cycloartenol.; cycloartenol synthase 1 (CAS1); FUNCTIONS IN: cycloartenol synthase activity; INVOLVED IN: pentacyclic triterpenoid biosynthetic process, thylakoid membrane organization, pollen development; LOCATED IN: vacuole; EXP…	-5.35048	TRUE	Involved in the biosynthesis of brassinosteroids. Catalyzes the reaction from epoxysqualene to cycloartenol.
11.8.6	lipid metabolism.exotics' (steroids, squalene etc).cycloartenol synthase'	m.28936	(loc_os02g04730.1 : 167.0) no description available & (at2g07050 : 140.0) Involved in the biosynthesis of brassinosteroids. Catalyzes the reaction from epoxysqualene to cycloartenol.; cycloartenol synthase 1 (CAS1); FUNCTIONS IN: cycloartenol synthase activity; INVOLVED IN: pentacyclic triterpenoid biosynthetic process, thylakoid membrane organization, pollen development; LOCATED IN: vacuole; EXP…	-5.25493	TRUE	Involved in the biosynthesis of brassinosteroids. Catalyzes the reaction from epoxysqualene to cycloartenol.
11.8.10	lipid metabolism.exotics' (steroids, squalene etc).phosphatidylcholinesterol O-acyltransferase'	m.228730	(at1g04010 : 284.0) phospholipid sterol acyl transferase 1 (PSAT1); CONTAINS InterPro DOMAIN/s: Lecithin:cholesterol acyltransferase (InterPro:IPR003386); BEST Arabidopsis thaliana protein match is: phospholipid:diacylglycerol acyltransferase (TAIR:AT5G13640.1); Has 615 Blast hits to 606 proteins in 192 species: Archae - 0; Bacteria - 2; Metazoa - 241; Fungi - 118; Plants - 150; Viruses - 0; Othe…	-5.11511	TRUE	phospholipid sterol acyl transferase 1 (PSAT1)
11.8.1	lipid metabolism.exotics' (steroids, squalene etc).sphingolipids'	m.298866	(loc_os03g57090.1 : 237.0) no description available & (at4g01510 : 206.0) ARV2; CONTAINS InterPro DOMAIN/s: Arv1-like protein (InterPro:IPR007290); BEST Arabidopsis thaliana protein match is: Arv1-like protein (TAIR:AT1G01020.1); Has 318 Blast hits to 318 proteins in 158 species: Archae - 0; Bacteria - 0; Metazoa - 112; Fungi - 116; Plants - 41; Viruses - 0; Other Eukaryotes - 49 (source: NCBI BL…	-4.69974	TRUE	ARV2
11.8.6	lipid metabolism.exotics' (steroids, squalene etc).cycloartenol synthase'	m.28935	(loc_os02g04730.1 : 236.0) no description available & (at2g07050 : 183.0) Involved in the biosynthesis of brassinosteroids. Catalyzes the reaction from epoxysqualene to cycloartenol.; cycloartenol synthase 1 (CAS1); FUNCTIONS IN: cycloartenol synthase activity; INVOLVED IN: pentacyclic triterpenoid biosynthetic process, thylakoid membrane organization, pollen development; LOCATED IN: vacuole; EXP…	-4.49412	TRUE	Involved in the biosynthesis of brassinosteroids. Catalyzes the reaction from epoxysqualene to cycloartenol.
11.8.1	lipid metabolism.exotics' (steroids, squalene etc).sphingolipids'	m.98163	(loc_os03g49180.1 : 308.0) no description available & (at4g22330 : 253.0) Encodes AtCES1 for Acyl-CoA independent ceramide synthase.; ATCES1; FUNCTIONS IN: catalytic activity, hydrolase activity, acting on carbon-nitrogen (but not peptide) bonds, in linear amides; INVOLVED IN: ceramide metabolic process; LOCATED IN: endoplasmic reticulum, membrane; EXPRESSED IN: 24 plant structures; EXPRESSED DUR…	-4.45236	TRUE	Encodes AtCES1 for Acyl-CoA independent ceramide synthase.
11.8.6	lipid metabolism.exotics' (steroids, squalene etc).cycloartenol synthase'	m.6793	(loc_os11g18194.1 : 680.0) no description available & (at2g07050 : 582.0) Involved in the biosynthesis of brassinosteroids. Catalyzes the reaction from epoxysqualene to cycloartenol.; cycloartenol synthase 1 (CAS1); FUNCTIONS IN: cycloartenol synthase activity; INVOLVED IN: pentacyclic triterpenoid biosynthetic process, thylakoid membrane organization, pollen development; LOCATED IN: vacuole; EXP…	-3.82177	FALSE	Involved in the biosynthesis of brassinosteroids. Catalyzes the reaction from epoxysqualene to cycloartenol.
11.8.6	lipid metabolism.exotics' (steroids, squalene etc).cycloartenol synthase'	m.81869	(at2g07050 : 91.7) Involved in the biosynthesis of brassinosteroids. Catalyzes the reaction from epoxysqualene to cycloartenol.; cycloartenol synthase 1 (CAS1); FUNCTIONS IN: cycloartenol synthase activity; INVOLVED IN: pentacyclic triterpenoid biosynthetic process, thylakoid membrane organization, pollen development; LOCATED IN: vacuole; EXPRESSED IN: 24 plant structures; EXPRESSED DURING: 13 gr…	-3.72623	TRUE	Involved in the biosynthesis of brassinosteroids. Catalyzes the reaction from epoxysqualene to cycloartenol.
11.8.6	lipid metabolism.exotics' (steroids, squalene etc).cycloartenol synthase'	m.255643	(loc_os11g18194.1 : 1168.0) no description available & (at2g07050 : 944.0) Involved in the biosynthesis of brassinosteroids. Catalyzes the reaction from epoxysqualene to cycloartenol.; cycloartenol synthase 1 (CAS1); FUNCTIONS IN: cycloartenol synthase activity; INVOLVED IN: pentacyclic triterpenoid biosynthetic process, thylakoid membrane organization, pollen development; LOCATED IN: vacuole; EX…	-3.53649	TRUE	Involved in the biosynthesis of brassinosteroids. Catalyzes the reaction from epoxysqualene to cycloartenol.
11.8.4	lipid metabolism.exotics' (steroids, squalene etc).3-beta hydroxysteroid dehydrogenase/isomerase'	m.19949	(loc_os03g29170.2 : 155.0) no description available & (at1g47290 : 129.0) Encodes an enzyme with 3&#946;-hydroxysteroid dehydrogenase/C4-decarboxylase activity <i>in vitro</i>. The activity of the enzyme was determined using microsomal extracts of yeast overexpressing the <i>Arabidopsis</i> gene. Cytosolic fractions failed to be associated to the activity, leading to the speculation that the enzy…	-3.34405	FALSE	Encodes an enzyme with 3&#946
11.8.6	lipid metabolism.exotics' (steroids, squalene etc).cycloartenol synthase'	m.326718	(loc_os06g28820.1 : 186.0) no description available & (at2g07050 : 138.0) Involved in the biosynthesis of brassinosteroids. Catalyzes the reaction from epoxysqualene to cycloartenol.; cycloartenol synthase 1 (CAS1); FUNCTIONS IN: cycloartenol synthase activity; INVOLVED IN: pentacyclic triterpenoid biosynthetic process, thylakoid membrane organization, pollen development; LOCATED IN: vacuole; EXP…	-3.34405	TRUE	Involved in the biosynthesis of brassinosteroids. Catalyzes the reaction from epoxysqualene to cycloartenol.
11.8.1	lipid metabolism.exotics' (steroids, squalene etc).sphingolipids'	m.53485	(q84qc0|ascl3_orysa : 462.0) ASC1-like protein 3 (Alternaria stem canker resistance-like protein 3) - Oryza sativa (Rice) & (loc_os03g15750.1 : 462.0) no description available & (at3g19260 : 287.0) LAG1 homolog . Loss of function mutant is sensitive to AAL-toxin. LOH2 is presumed to function in sphingolipid metabolism.; LAG1 homologue 2 (LOH2); FUNCTIONS IN: molecular_function unknown; INVOLVED I…	-3.30292	TRUE	ASC1-like protein 3 (Alternaria stem canker resistance-like protein 3)
11.8.1.1	lipid metabolism.exotics' (steroids, squalene etc).sphingolipids.ceramidase'	m.192206	(loc_os01g43520.2 : 1339.0) no description available & (at2g38010 : 1061.0) Neutral/alkaline non-lysosomal ceramidase; FUNCTIONS IN: ceramidase activity; LOCATED IN: endomembrane system; EXPRESSED IN: 22 plant structures; EXPRESSED DURING: 13 growth stages; CONTAINS InterPro DOMAIN/s: Neutral/alkaline nonlysosomal ceramidase (InterPro:IPR006823); BEST Arabidopsis thaliana protein match is: Neutra…	-3.28035	TRUE	Neutral/alkaline non-lysosomal ceramidase
11.8.1	lipid metabolism.exotics' (steroids, squalene etc).sphingolipids'	m.214358	(loc_os03g14800.4 : 862.0) no description available & (at4g36480 : 672.0) Encodes the LCB1 subunit of serine palmitoyltransferase. Together with the LCB2 subunit, forms a functional serine palmitoyltransferase complex, which catalyzes the first reaction of sphingolipid biosynthesis. Knockout of LCB1 was embryo lethal. Partial suppression of LCB1 expression led to smaller plants due to reduced cel…	-2.8608	TRUE	Encodes the LCB1 subunit of serine palmitoyltransferase. Together with the LCB2 subunit, forms a functional serine palmitoyltransferase complex, which catalyzes the first reaction of sphingolipid biosynthesis. Knockout of LCB1 was embryo lethal. Partial suppression of LCB1 expression led to smaller plants due to reduced cell expansion.
11.8.10	lipid metabolism.exotics' (steroids, squalene etc).phosphatidylcholinesterol O-acyltransferase'	m.174344	(loc_os09g33820.1 : 627.0) no description available & (at3g03310 : 577.0) lecithin:cholesterol acyltransferase 3 (LCAT3); FUNCTIONS IN: phosphatidylcholine-sterol O-acyltransferase activity; INVOLVED IN: lipid metabolic process; LOCATED IN: cellular_component unknown; EXPRESSED IN: 22 plant structures; EXPRESSED DURING: 13 growth stages; CONTAINS InterPro DOMAIN/s: Lecithin:cholesterol acyltransf…	-2.86077	TRUE	lecithin:cholesterol acyltransferase 3 (LCAT3)
11.8.1	lipid metabolism.exotics' (steroids, squalene etc).sphingolipids'	m.117786	(q6eun0|ascl1_orysa : 401.0) ASC1-like protein 1 (Alternaria stem canker resistance-like protein 1) - Oryza sativa (Rice) & (loc_os02g37080.1 : 401.0) no description available & (at1g13580 : 390.0) LAG1 longevity assurance homolog 3 (LAG13); CONTAINS InterPro DOMAIN/s: Longevity assurance, LAG1/LAC1 (InterPro:IPR016439), TRAM/LAG1/CLN8 homology domain (InterPro:IPR006634); BEST Arabidopsis thalia…	-2.77242	TRUE	ASC1-like protein 1 (Alternaria stem canker resistance-like protein 1)
11.8.10	lipid metabolism.exotics' (steroids, squalene etc).phosphatidylcholinesterol O-acyltransferase'	m.228729	(loc_os02g56910.1 : 718.0) no description available & (at1g04010 : 681.0) phospholipid sterol acyl transferase 1 (PSAT1); CONTAINS InterPro DOMAIN/s: Lecithin:cholesterol acyltransferase (InterPro:IPR003386); BEST Arabidopsis thaliana protein match is: phospholipid:diacylglycerol acyltransferase (TAIR:AT5G13640.1); Has 615 Blast hits to 606 proteins in 192 species: Archae - 0; Bacteria - 2; Metaz…	-2.55232	TRUE	phospholipid sterol acyl transferase 1 (PSAT1)
11.8.1	lipid metabolism.exotics' (steroids, squalene etc).sphingolipids'	m.82501	(q6eun0|ascl1_orysa : 449.0) ASC1-like protein 1 (Alternaria stem canker resistance-like protein 1) - Oryza sativa (Rice) & (loc_os02g37080.1 : 449.0) no description available & (at1g13580 : 370.0) LAG1 longevity assurance homolog 3 (LAG13); CONTAINS InterPro DOMAIN/s: Longevity assurance, LAG1/LAC1 (InterPro:IPR016439), TRAM/LAG1/CLN8 homology domain (InterPro:IPR006634); BEST Arabidopsis thalia…	-2.4866	TRUE	ASC1-like protein 1 (Alternaria stem canker resistance-like protein 1)
11.8	lipid metabolism.exotics'(steroids, squalene etc)'	m.256539	(loc_os04g44460.1 : 498.0) no description available & (at2g03750 : 248.0) P-loop containing nucleoside triphosphate hydrolases superfamily protein; FUNCTIONS IN: sulfotransferase activity; INVOLVED IN: biological_process unknown; LOCATED IN: endomembrane system; EXPRESSED IN: 20 plant structures; EXPRESSED DURING: 13 growth stages; CONTAINS InterPro DOMAIN/s: Sulfotransferase domain (InterPro:IPR…	-2.38861	FALSE	P-loop containing nucleoside triphosphate hydrolases superfamily protein
11.8.10	lipid metabolism.exotics' (steroids, squalene etc).phosphatidylcholinesterol O-acyltransferase'	m.144520	(loc_os10g08026.1 : 427.0) no description available & (at1g27480 : 212.0) alpha/beta-Hydrolases superfamily protein; FUNCTIONS IN: phosphatidylcholine-sterol O-acyltransferase activity; INVOLVED IN: lipid metabolic process; LOCATED IN: plasma membrane, vacuole; EXPRESSED IN: 21 plant structures; EXPRESSED DURING: 13 growth stages; CONTAINS InterPro DOMAIN/s: Lecithin:cholesterol acyltransferase (…	-2.36046	TRUE	alpha/beta-Hydrolases superfamily protein
11.8.4	lipid metabolism.exotics' (steroids, squalene etc).3-beta hydroxysteroid dehydrogenase/isomerase'	m.165629	(loc_os03g29150.1 : 432.0) no description available & (at1g47290 : 355.0) Encodes an enzyme with 3&#946;-hydroxysteroid dehydrogenase/C4-decarboxylase activity <i>in vitro</i>. The activity of the enzyme was determined using microsomal extracts of yeast overexpressing the <i>Arabidopsis</i> gene. Cytosolic fractions failed to be associated to the activity, leading to the speculation that the enzy…	-2.33553	TRUE	Encodes an enzyme with 3&#946
11.8	lipid metabolism.exotics'(steroids, squalene etc)'	m.301523	(loc_os04g44460.1 : 511.0) no description available & (at5g07010 : 257.0) Encodes a sulfotransferase that acts specifically on 11- and 12-hydroxyjasmonic acid. Transcript levels for this enzyme are increased by treatments with jasmonic acid (JA), 12-hydroxyJA, JA-isoleucine, and 12-oxyphytodienoic acid (a JA precursor).; sulfotransferase 2A (ST2A); CONTAINS InterPro DOMAIN/s: Sulfotransferase dom…	-2.22169	TRUE	Encodes a sulfotransferase that acts specifically on 11- and 12-hydroxyjasmonic acid. Transcript levels for this enzyme are increased by treatments with jasmonic acid (JA), 12-hydroxyJA, JA-isoleucine, and 12-oxyphytodienoic acid (a JA precursor).
11.8.4	lipid metabolism.exotics' (steroids, squalene etc).3-beta hydroxysteroid dehydrogenase/isomerase'	m.101450	(loc_os03g29170.1 : 895.0) no description available & (at2g26260 : 603.0) Encodes an enzyme with 3&#946;-hydroxysteroid dehydrogenase/C4-decarboxylase activity <i>in vitro</i>. The activity of the enzyme was determined using microsomal extracts of yeast overexpressing the <i>Arabidopsis</i> gene. Cytosolic fractions failed to be associated to the activity, leading to the speculation that the enzy…	-2.20807	TRUE	Encodes an enzyme with 3&#946
11.8.1	lipid metabolism.exotics' (steroids, squalene etc).sphingolipids'	m.18706	(loc_os01g01080.1 : 863.0) no description available & (q52rg7|sgpl_orysa : 854.0) Sphingosine-1-phosphate lyase precursor (EC 4.1.2.27) (SP-lyase) (SPL) (Sphingosine-1-phosphate aldolase) - Oryza sativa (Rice) & (at1g27980 : 741.0) dihydrosphingosine phosphate lyase (DPL1); FUNCTIONS IN: pyridoxal phosphate binding, carboxy-lyase activity, catalytic activity; INVOLVED IN: sphingolipid catabolic p…	-2.15988	TRUE	Sphingosine-1-phosphate lyase precursor (EC 4.1.2.27) (SP-lyase) (SPL) (Sphingosine-1-phosphate aldolase)
11.8.1	lipid metabolism.exotics' (steroids, squalene etc).sphingolipids'	m.299989	(loc_os08g05650.1 : 650.0) no description available & (at5g23450 : 231.0) Encodes a sphingosine kinase that specifically phosphorylates D-erythro-dihydrosphingosine (DHS), but not N-acetyl-DHS or D-threo-DHS. It also also phosphorylates D-erythro-sphingosine, trans-4, trans-8-sphingadienine and phytosphingosine.; long-chain base (LCB) kinase 1 (LCBK1); FUNCTIONS IN: diacylglycerol kinase activity…	-2.15202	TRUE	Encodes a sphingosine kinase that specifically phosphorylates D-erythro-dihydrosphingosine (DHS), but not N-acetyl-DHS or D-threo-DHS. It also also phosphorylates D-erythro-sphingosine, trans-4, trans-8-sphingadienine and phytosphingosine.
11.8.4	lipid metabolism.exotics' (steroids, squalene etc).3-beta hydroxysteroid dehydrogenase/isomerase'	m.171359	(loc_os09g34090.1 : 702.0) no description available & (at2g26260 : 315.0) Encodes an enzyme with 3&#946;-hydroxysteroid dehydrogenase/C4-decarboxylase activity <i>in vitro</i>. The activity of the enzyme was determined using microsomal extracts of yeast overexpressing the <i>Arabidopsis</i> gene. Cytosolic fractions failed to be associated to the activity, leading to the speculation that the enzy…	-2.07836	TRUE	Encodes an enzyme with 3&#946
11.8.1	lipid metabolism.exotics' (steroids, squalene etc).sphingolipids'	m.90047	(loc_os04g45800.1 : 1173.0) no description available & (at5g23450 : 771.0) Encodes a sphingosine kinase that specifically phosphorylates D-erythro-dihydrosphingosine (DHS), but not N-acetyl-DHS or D-threo-DHS. It also also phosphorylates D-erythro-sphingosine, trans-4, trans-8-sphingadienine and phytosphingosine.; long-chain base (LCB) kinase 1 (LCBK1); FUNCTIONS IN: diacylglycerol kinase activit…	-2.02985	TRUE	Encodes a sphingosine kinase that specifically phosphorylates D-erythro-dihydrosphingosine (DHS), but not N-acetyl-DHS or D-threo-DHS. It also also phosphorylates D-erythro-sphingosine, trans-4, trans-8-sphingadienine and phytosphingosine.
11.8.1.3	lipid metabolism.'exotics' (steroids, squalene etc).sphingolipids.ceramide glucosyltransferase	m.300607	(loc_os01g67870.1 : 776.0) no description available & (at2g19880 : 745.0) Nucleotide-diphospho-sugar transferases superfamily protein; FUNCTIONS IN: ceramide glucosyltransferase activity; INVOLVED IN: biological_process unknown; LOCATED IN: endomembrane system; EXPRESSED IN: 24 plant structures; EXPRESSED DURING: 15 growth stages; CONTAINS InterPro DOMAIN/s: Glycosyl transferase, family 2 (InterP…	-2.01301	TRUE	Nucleotide-diphospho-sugar transferases superfamily protein
11.8.6	lipid metabolism.exotics' (steroids, squalene etc).cycloartenol synthase'	m.302099	(loc_os02g04710.2 : 195.0) no description available & (at2g07050 : 177.0) Involved in the biosynthesis of brassinosteroids. Catalyzes the reaction from epoxysqualene to cycloartenol.; cycloartenol synthase 1 (CAS1); FUNCTIONS IN: cycloartenol synthase activity; INVOLVED IN: pentacyclic triterpenoid biosynthetic process, thylakoid membrane organization, pollen development; LOCATED IN: vacuole; EXP…	-1.97844	FALSE	Involved in the biosynthesis of brassinosteroids. Catalyzes the reaction from epoxysqualene to cycloartenol.
11.8.7	lipid metabolism.exotics' (steroids, squalene etc).trans-2-enoyl-CoA reductase (NADPH)'	m.63611	(at3g55360 : 235.0) Enoyl-CoA reductase is involved in all very long chain fatty acids (VLCFA) elongation reactions that are required for cuticular wax, storage lipid and sphingolipid metabolism. The protein is located in the ER, but in contrast to its yeast homolog TSC13 is not particularly enriched in the nuclear envelope-vacuole junction. Mutants in this gene show abnormal organ morphology and…	-1.95642	FALSE	Enoyl-CoA reductase is involved in all very long chain fatty acids (VLCFA) elongation reactions that are required for cuticular wax, storage lipid and sphingolipid metabolism. The protein is located in the ER, but in contrast to its yeast homolog TSC13 is not particularly enriched in the nuclear envelope-vacuole junction. Mutants in this gene show abnormal organ morphology and stem glossiness. Ce…
11.8	lipid metabolism.exotics'(steroids, squalene etc)'	m.155684	(loc_os08g14190.1 : 232.0) no description available & (at5g43690 : 186.0) P-loop containing nucleoside triphosphate hydrolases superfamily protein; FUNCTIONS IN: sulfotransferase activity; INVOLVED IN: biological_process unknown; LOCATED IN: cellular_component unknown; EXPRESSED IN: root; CONTAINS InterPro DOMAIN/s: Sulfotransferase domain (InterPro:IPR000863); BEST Arabidopsis thaliana protein m…	-1.91088	FALSE	P-loop containing nucleoside triphosphate hydrolases superfamily protein
11.8.10	lipid metabolism.exotics' (steroids, squalene etc).phosphatidylcholinesterol O-acyltransferase'	m.112314	(loc_os09g27210.1 : 1246.0) no description available & (at5g13640 : 1034.0) arabidopsis phospholipid:diacylglycerol acyltransferase (PDAT); phospholipid:diacylglycerol acyltransferase (PDAT); FUNCTIONS IN: phosphatidylcholine-sterol O-acyltransferase activity, phospholipid:diacylglycerol acyltransferase activity; INVOLVED IN: lipid metabolic process; LOCATED IN: endoplasmic reticulum, vacuole; EX…	-1.91016	FALSE	arabidopsis phospholipid:diacylglycerol acyltransferase (PDAT)
11.8.6	lipid metabolism.exotics' (steroids, squalene etc).cycloartenol synthase'	m.79620	(loc_os02g04710.1 : 1387.0) no description available & (at2g07050 : 1203.0) Involved in the biosynthesis of brassinosteroids. Catalyzes the reaction from epoxysqualene to cycloartenol.; cycloartenol synthase 1 (CAS1); FUNCTIONS IN: cycloartenol synthase activity; INVOLVED IN: pentacyclic triterpenoid biosynthetic process, thylakoid membrane organization, pollen development; LOCATED IN: vacuole; E…	-1.82261	FALSE	Involved in the biosynthesis of brassinosteroids. Catalyzes the reaction from epoxysqualene to cycloartenol.
11.8	lipid metabolism.exotics'(steroids, squalene etc)'	m.48528	(loc_os09g08190.1 : 295.0) no description available & (at3g45070 : 221.0) P-loop containing nucleoside triphosphate hydrolases superfamily protein; FUNCTIONS IN: sulfotransferase activity; INVOLVED IN: biological_process unknown; LOCATED IN: cellular_component unknown; CONTAINS InterPro DOMAIN/s: Sulfotransferase domain (InterPro:IPR000863); BEST Arabidopsis thaliana protein match is: P-loop cont…	-1.75087	FALSE	P-loop containing nucleoside triphosphate hydrolases superfamily protein
11.8.1	lipid metabolism.exotics' (steroids, squalene etc).sphingolipids'	m.106430	(loc_os10g37280.1 : 1250.0) no description available & (at5g23450 : 730.0) Encodes a sphingosine kinase that specifically phosphorylates D-erythro-dihydrosphingosine (DHS), but not N-acetyl-DHS or D-threo-DHS. It also also phosphorylates D-erythro-sphingosine, trans-4, trans-8-sphingadienine and phytosphingosine.; long-chain base (LCB) kinase 1 (LCBK1); FUNCTIONS IN: diacylglycerol kinase activit…	-1.73963	FALSE	Encodes a sphingosine kinase that specifically phosphorylates D-erythro-dihydrosphingosine (DHS), but not N-acetyl-DHS or D-threo-DHS. It also also phosphorylates D-erythro-sphingosine, trans-4, trans-8-sphingadienine and phytosphingosine.
11.8	lipid metabolism.exotics'(steroids, squalene etc)'	m.109158	(loc_os09g38239.1 : 206.0) no description available & (at4g26280 : 140.0) P-loop containing nucleoside triphosphate hydrolases superfamily protein; FUNCTIONS IN: sulfotransferase activity; INVOLVED IN: biological_process unknown; LOCATED IN: cellular_component unknown; EXPRESSED IN: embryo, sepal, flower, seed; EXPRESSED DURING: petal differentiation and expansion stage, E expanded cotyledon stag…	-1.67202	FALSE	P-loop containing nucleoside triphosphate hydrolases superfamily protein
11.8.3	lipid metabolism.exotics' (steroids, squalene etc).UDP-glucose:sterol glucosyltransferase'	m.127515	(loc_os01g64750.1 : 983.0) no description available & (at1g43620 : 658.0) Encodes a UDP-glucose:sterol-glucosyltransferase.; UGT80B1; FUNCTIONS IN: transferase activity, transferring glycosyl groups, sterol 3-beta-glucosyltransferase activity; LOCATED IN: plasma membrane; EXPRESSED IN: 25 plant structures; EXPRESSED DURING: 14 growth stages; CONTAINS InterPro DOMAIN/s: Glycosyl transferase, famil…	-1.64478	FALSE	Encodes a UDP-glucose:sterol-glucosyltransferase.
11.8	lipid metabolism.exotics'(steroids, squalene etc)'	m.303492	(loc_os09g08190.1 : 142.0) no description available & (at3g45080 : 117.0) P-loop containing nucleoside triphosphate hydrolases superfamily protein; FUNCTIONS IN: sulfotransferase activity; INVOLVED IN: biological_process unknown; LOCATED IN: cellular_component unknown; CONTAINS InterPro DOMAIN/s: Sulfotransferase domain (InterPro:IPR000863); BEST Arabidopsis thaliana protein match is: P-loop cont…	-1.60307	FALSE	P-loop containing nucleoside triphosphate hydrolases superfamily protein
11.8.4	lipid metabolism.exotics' (steroids, squalene etc).3-beta hydroxysteroid dehydrogenase/isomerase'	m.44349	(loc_os03g29170.2 : 389.0) no description available & (at2g26260 : 331.0) Encodes an enzyme with 3&#946;-hydroxysteroid dehydrogenase/C4-decarboxylase activity <i>in vitro</i>. The activity of the enzyme was determined using microsomal extracts of yeast overexpressing the <i>Arabidopsis</i> gene. Cytosolic fractions failed to be associated to the activity, leading to the speculation that the enzy…	-1.56178	FALSE	Encodes an enzyme with 3&#946
11.8.3	lipid metabolism.exotics' (steroids, squalene etc).UDP-glucose:sterol glucosyltransferase'	m.9814	(loc_os04g04254.1 : 933.0) no description available & (at3g07020 : 793.0) UDP-Glycosyltransferase superfamily protein; FUNCTIONS IN: transferase activity, transferring glycosyl groups; INVOLVED IN: lipid glycosylation, carbohydrate metabolic process, metabolic process; LOCATED IN: plasma membrane, membrane; EXPRESSED IN: 25 plant structures; EXPRESSED DURING: 15 growth stages; CONTAINS InterPro D…	-1.53771	FALSE	UDP-Glycosyltransferase superfamily protein
11.8.1	lipid metabolism.exotics' (steroids, squalene etc).sphingolipids'	m.141155	(loc_os03g59070.1 : 600.0) no description available & (at3g58490 : 439.0) Phosphatidic acid phosphatase (PAP2) family protein; FUNCTIONS IN: sphingosine-1-phosphate phosphatase activity, phosphoric ester hydrolase activity; INVOLVED IN: response to abscisic acid stimulus; LOCATED IN: endomembrane system, membrane; CONTAINS InterPro DOMAIN/s: Phosphatidic acid phosphatase type 2/haloperoxidase (In…	-1.52841	FALSE	Phosphatidic acid phosphatase (PAP2) family protein
11.8.6	lipid metabolism.exotics' (steroids, squalene etc).cycloartenol synthase'	m.35162	(loc_os02g04710.2 : 189.0) no description available & (at2g07050 : 179.0) Involved in the biosynthesis of brassinosteroids. Catalyzes the reaction from epoxysqualene to cycloartenol.; cycloartenol synthase 1 (CAS1); FUNCTIONS IN: cycloartenol synthase activity; INVOLVED IN: pentacyclic triterpenoid biosynthetic process, thylakoid membrane organization, pollen development; LOCATED IN: vacuole; EXP…	-1.45307	FALSE	Involved in the biosynthesis of brassinosteroids. Catalyzes the reaction from epoxysqualene to cycloartenol.
11.8	lipid metabolism.exotics'(steroids, squalene etc)'	m.48394	(loc_os01g57570.1 : 309.0) no description available & (at4g27270 : 273.0) Quinone reductase family protein; FUNCTIONS IN: oxidoreductase activity, FMN binding; INVOLVED IN: negative regulation of transcription; LOCATED IN: plasma membrane; EXPRESSED IN: 21 plant structures; EXPRESSED DURING: 13 growth stages; CONTAINS InterPro DOMAIN/s: Flavoprotein WrbA (InterPro:IPR010089), NADPH-dependent FMN …	-1.4348	FALSE	Quinone reductase family protein
11.8.6	lipid metabolism.exotics' (steroids, squalene etc).cycloartenol synthase'	m.136310	(loc_os05g14800.1 : 95.5) no description available & (at3g45130 : 92.8) lanosterol synthase 1 (LAS1); CONTAINS InterPro DOMAIN/s: Terpene synthase, conserved site (InterPro:IPR002365), Terpenoid cylases/protein prenyltransferase alpha-alpha toroid (InterPro:IPR008930), Squalene cyclase (InterPro:IPR018333), Prenyltransferase/squalene oxidase (InterPro:IPR001330); BEST Arabidopsis thaliana protein…	-1.43316	FALSE	lanosterol synthase 1 (LAS1)
11.8	lipid metabolism.exotics'(steroids, squalene etc)'	m.48529	(loc_os09g08190.1 : 283.0) no description available & (at1g18590 : 210.0) encodes a desulfoglucosinolate sulfotransferase, involved in the final step of glucosinolate core structure biosynthesis. Has a broad-substrate specificity with preference with methionine-derived desulfoglucosinolates.; sulfotransferase 17 (SOT17); CONTAINS InterPro DOMAIN/s: Sulfotransferase domain (InterPro:IPR000863); BE…	-1.43316	FALSE	encodes a desulfoglucosinolate sulfotransferase, involved in the final step of glucosinolate core structure biosynthesis. Has a broad-substrate specificity with preference with methionine-derived desulfoglucosinolates.
11.8	lipid metabolism.exotics'(steroids, squalene etc)'	m.9128	(loc_os09g08190.1 : 152.0) no description available & (at2g03770 : 118.0) P-loop containing nucleoside triphosphate hydrolases superfamily protein; FUNCTIONS IN: sulfotransferase activity; CONTAINS InterPro DOMAIN/s: Sulfotransferase domain (InterPro:IPR000863); BEST Arabidopsis thaliana protein match is: sulphotransferase 12 (TAIR:AT2G03760.1); Has 2856 Blast hits to 2814 proteins in 190 species…	-1.43316	FALSE	P-loop containing nucleoside triphosphate hydrolases superfamily protein
11.8.10	lipid metabolism.exotics' (steroids, squalene etc).phosphatidylcholinesterol O-acyltransferase'	m.226964	(loc_os02g37700.1 : 397.0) no description available & (at1g27480 : 198.0) alpha/beta-Hydrolases superfamily protein; FUNCTIONS IN: phosphatidylcholine-sterol O-acyltransferase activity; INVOLVED IN: lipid metabolic process; LOCATED IN: plasma membrane, vacuole; EXPRESSED IN: 21 plant structures; EXPRESSED DURING: 13 growth stages; CONTAINS InterPro DOMAIN/s: Lecithin:cholesterol acyltransferase (…	-1.42179	FALSE	alpha/beta-Hydrolases superfamily protein
11.8.1.2	lipid metabolism.exotics' (steroids, squalene etc).sphingolipids.serine C-palmitoyltransferase'	m.85149	(loc_os01g70380.1 : 867.0) no description available & (at5g23670 : 760.0) Encodes the LCB2 subunit of serine palmitoyltransferase, an enzyme involved in sphingosine biosynthesis. The protein is localized to the endoplasmic reticulum.; long chain base2 (LCB2); CONTAINS InterPro DOMAIN/s: Aminotransferase, class I/classII (InterPro:IPR004839), Pyridoxal phosphate-dependent transferase, major domain…	-1.41851	FALSE	Encodes the LCB2 subunit of serine palmitoyltransferase, an enzyme involved in sphingosine biosynthesis. The protein is localized to the endoplasmic reticulum.
11.8.1	lipid metabolism.exotics' (steroids, squalene etc).sphingolipids'	m.277308	(q6yws8|ascl2_orysa : 443.0) ASC1-like protein 2 (Alternaria stem canker resistance-like protein 2) - Oryza sativa (Rice) & (loc_os02g49590.1 : 443.0) no description available & (at1g13580 : 389.0) LAG1 longevity assurance homolog 3 (LAG13); CONTAINS InterPro DOMAIN/s: Longevity assurance, LAG1/LAC1 (InterPro:IPR016439), TRAM/LAG1/CLN8 homology domain (InterPro:IPR006634); BEST Arabidopsis thalia…	-1.36739	FALSE	ASC1-like protein 2 (Alternaria stem canker resistance-like protein 2)
11.8.8	lipid metabolism.exotics' (steroids, squalene etc).squalene synthase'	m.156596	(loc_os03g59040.2 : 659.0) no description available & (at4g34640 : 545.0) Encodes squalene synthase, which converts two molecules of farnesyl diphosphate (FPP) into squalene via an intermediate: presqualene diphosphate (PSPP). It is generally thought to be one of the key enzymes of sterol biosynthesis, since it catalyzes the first pathway-specific reaction of the sterol branch of the isoprenoid p…	-1.36694	FALSE	Encodes squalene synthase, which converts two molecules of farnesyl diphosphate (FPP) into squalene via an intermediate: presqualene diphosphate (PSPP). It is generally thought to be one of the key enzymes of sterol biosynthesis, since it catalyzes the first pathway-specific reaction of the sterol branch of the isoprenoid pathway.
11.8.10	lipid metabolism.exotics' (steroids, squalene etc).phosphatidylcholinesterol O-acyltransferase'	m.226953	(loc_os02g37700.1 : 400.0) no description available & (at1g27480 : 199.0) alpha/beta-Hydrolases superfamily protein; FUNCTIONS IN: phosphatidylcholine-sterol O-acyltransferase activity; INVOLVED IN: lipid metabolic process; LOCATED IN: plasma membrane, vacuole; EXPRESSED IN: 21 plant structures; EXPRESSED DURING: 13 growth stages; CONTAINS InterPro DOMAIN/s: Lecithin:cholesterol acyltransferase (…	-1.32999	FALSE	alpha/beta-Hydrolases superfamily protein
11.8.4	lipid metabolism.exotics' (steroids, squalene etc).3-beta hydroxysteroid dehydrogenase/isomerase'	m.300278	(loc_os02g48460.1 : 802.0) no description available & (at2g33630 : 678.0) NAD(P)-binding Rossmann-fold superfamily protein; FUNCTIONS IN: 3-beta-hydroxy-delta5-steroid dehydrogenase activity, binding, catalytic activity; INVOLVED IN: steroid biosynthetic process, metabolic process; LOCATED IN: endoplasmic reticulum; EXPRESSED IN: 23 plant structures; EXPRESSED DURING: 13 growth stages; CONTAINS I…	-1.28509	FALSE	NAD(P)-binding Rossmann-fold superfamily protein
11.8.1	lipid metabolism.exotics' (steroids, squalene etc).sphingolipids'	m.148510	(loc_os07g37580.1 : 601.0) no description available & (at4g21540 : 451.0) Encodes a sphingosine kinase, also has enzyme activity towards other plant long-chain sphingoid bases. Involved in guard cell ABA signalling and seed germination.; sphingosine kinase 1 (SPHK1); FUNCTIONS IN: diacylglycerol kinase activity, sphinganine kinase activity, D-erythro-sphingosine kinase activity; INVOLVED IN: acti…	-1.28235	FALSE	Encodes a sphingosine kinase, also has enzyme activity towards other plant long-chain sphingoid bases. Involved in guard cell ABA signalling and seed germination.
11.8.6	lipid metabolism.exotics' (steroids, squalene etc).cycloartenol synthase'	m.317702	(loc_os11g18366.3 : 178.0) no description available & (at1g78955 : 143.0) camelliol C synthase 1 (CAMS1); CONTAINS InterPro DOMAIN/s: Terpenoid cylases/protein prenyltransferase alpha-alpha toroid (InterPro:IPR008930), Squalene cyclase (InterPro:IPR018333), Prenyltransferase/squalene oxidase (InterPro:IPR001330); BEST Arabidopsis thaliana protein match is: Terpenoid cyclases family protein (TAIR:…	-1.26365	FALSE	camelliol C synthase 1 (CAMS1)
11.8.10	lipid metabolism.exotics' (steroids, squalene etc).phosphatidylcholinesterol O-acyltransferase'	m.226959	(loc_os02g37700.1 : 389.0) no description available & (at1g27480 : 210.0) alpha/beta-Hydrolases superfamily protein; FUNCTIONS IN: phosphatidylcholine-sterol O-acyltransferase activity; INVOLVED IN: lipid metabolic process; LOCATED IN: plasma membrane, vacuole; EXPRESSED IN: 21 plant structures; EXPRESSED DURING: 13 growth stages; CONTAINS InterPro DOMAIN/s: Lecithin:cholesterol acyltransferase (…	-1.24388	FALSE	alpha/beta-Hydrolases superfamily protein
11.8.2	lipid metabolism.exotics' (steroids, squalene etc).methylsterol monooxygenase'	m.45321	(loc_os11g48020.1 : 524.0) no description available & (at2g29390 : 445.0) Encodes a sterol 4-alpha-methyl-oxidase, specifically a 4-alpha-methyl-delta-7-sterol-4alpha-methyl-oxidase.; sterol 4-alpha-methyl-oxidase 2-2; CONTAINS InterPro DOMAIN/s: Fatty acid hydroxylase (InterPro:IPR006694); BEST Arabidopsis thaliana protein match is: sterol 4-alpha-methyl-oxidase 2-1 (TAIR:AT1G07420.1); Has 2759 …	-1.20981	FALSE	Encodes a sterol 4-alpha-methyl-oxidase, specifically a 4-alpha-methyl-delta-7-sterol-4alpha-methyl-oxidase.
11.8	lipid metabolism.exotics'(steroids, squalene etc)'	m.48531	(loc_os09g08190.1 : 275.0) no description available & (at1g74100 : 221.0) encodes a desulfoglucosinolate sulfotransferase, involved in the final step of glucosinolate core structure biosynthesis. Has a broad-substrate specificity with different desulfoglucosinolates, the best substrate is indole-3-methyl-dsGS, followed by benzyl-dsGS. Expression was induced by wounding, jasmonate and ethylene sti…	-1.18629	FALSE	encodes a desulfoglucosinolate sulfotransferase, involved in the final step of glucosinolate core structure biosynthesis. Has a broad-substrate specificity with different desulfoglucosinolates, the best substrate is indole-3-methyl-dsGS, followed by benzyl-dsGS. Expression was induced by wounding, jasmonate and ethylene stimulates.
11.8.1	lipid metabolism.exotics' (steroids, squalene etc).sphingolipids'	m.114263	(loc_os02g51150.1 : 464.0) no description available & (at1g69640 : 376.0) Encodes one of the two redundant sphingoid base hydroxylases (SBH). Involved in sphingolipid trihydroxy long-chain base (4-hydroxysphinganine) biosynthesis. Double mutants of SBHs were dwarfed and not able to progress from vegetative to reproductive growth.; sphingoid base hydroxylase 1 (SBH1); CONTAINS InterPro DOMAIN/s: F…	-1.1582	FALSE	Encodes one of the two redundant sphingoid base hydroxylases (SBH). Involved in sphingolipid trihydroxy long-chain base (4-hydroxysphinganine) biosynthesis. Double mutants of SBHs were dwarfed and not able to progress from vegetative to reproductive growth.
11.8.4	lipid metabolism.exotics' (steroids, squalene etc).3-beta hydroxysteroid dehydrogenase/isomerase'	m.44352	(loc_os03g29170.2 : 370.0) no description available & (at2g26260 : 315.0) Encodes an enzyme with 3&#946;-hydroxysteroid dehydrogenase/C4-decarboxylase activity <i>in vitro</i>. The activity of the enzyme was determined using microsomal extracts of yeast overexpressing the <i>Arabidopsis</i> gene. Cytosolic fractions failed to be associated to the activity, leading to the speculation that the enzy…	-1.13784	FALSE	Encodes an enzyme with 3&#946
11.8.1	lipid metabolism.exotics' (steroids, squalene etc).sphingolipids'	m.165065	(loc_os01g57350.1 : 684.0) no description available & (at4g21534 : 426.0) Diacylglycerol kinase family protein; FUNCTIONS IN: diacylglycerol kinase activity; INVOLVED IN: activation of protein kinase C activity by G-protein coupled receptor protein signaling pathway; CONTAINS InterPro DOMAIN/s: Diacylglycerol kinase, catalytic domain (InterPro:IPR001206); BEST Arabidopsis thaliana protein match i…	-1.11468	FALSE	Diacylglycerol kinase family protein
11.8.1	lipid metabolism.exotics' (steroids, squalene etc).sphingolipids'	m.137602	(loc_os02g42660.1 : 634.0) no description available & (at4g04930 : 543.0) Encodes a sphingolipid delta4-desaturase, involved in sphingolipid biosynthesis. Specifically expressed in floral tissues. Knockout mutants were devoid of sphinga-4,8-dienine in floral tissues.; DES-1-LIKE; FUNCTIONS IN: oxidoreductase activity, sphingolipid delta-4 desaturase activity; INVOLVED IN: sphingolipid biosyntheti…	-1.08171	FALSE	Encodes a sphingolipid delta4-desaturase, involved in sphingolipid biosynthesis. Specifically expressed in floral tissues. Knockout mutants were devoid of sphinga-4,8-dienine in floral tissues.
11.8.10	lipid metabolism.exotics' (steroids, squalene etc).phosphatidylcholinesterol O-acyltransferase'	m.208794	(loc_os04g52500.1 : 927.0) no description available & (at4g19860 : 659.0) alpha/beta-Hydrolases superfamily protein; FUNCTIONS IN: phosphatidylcholine-sterol O-acyltransferase activity; INVOLVED IN: lipid metabolic process; LOCATED IN: cellular_component unknown; EXPRESSED IN: 23 plant structures; EXPRESSED DURING: 15 growth stages; CONTAINS InterPro DOMAIN/s: Lecithin:cholesterol acyltransferase…	-1.0739	FALSE	alpha/beta-Hydrolases superfamily protein
11.8.6	lipid metabolism.exotics' (steroids, squalene etc).cycloartenol synthase'	m.35163	(loc_os02g04710.2 : 531.0) no description available & (at2g07050 : 466.0) Involved in the biosynthesis of brassinosteroids. Catalyzes the reaction from epoxysqualene to cycloartenol.; cycloartenol synthase 1 (CAS1); FUNCTIONS IN: cycloartenol synthase activity; INVOLVED IN: pentacyclic triterpenoid biosynthetic process, thylakoid membrane organization, pollen development; LOCATED IN: vacuole; EXP…	-1.02843	FALSE	Involved in the biosynthesis of brassinosteroids. Catalyzes the reaction from epoxysqualene to cycloartenol.
11.8.10	lipid metabolism.exotics' (steroids, squalene etc).phosphatidylcholinesterol O-acyltransferase'	m.23012	(loc_os03g13030.2 : 176.0) no description available & (at1g27480 : 94.7) alpha/beta-Hydrolases superfamily protein; FUNCTIONS IN: phosphatidylcholine-sterol O-acyltransferase activity; INVOLVED IN: lipid metabolic process; LOCATED IN: plasma membrane, vacuole; EXPRESSED IN: 21 plant structures; EXPRESSED DURING: 13 growth stages; CONTAINS InterPro DOMAIN/s: Lecithin:cholesterol acyltransferase (I…	-1.00321	FALSE	alpha/beta-Hydrolases superfamily protein
11.8.10	lipid metabolism.exotics' (steroids, squalene etc).phosphatidylcholinesterol O-acyltransferase'	m.158168	(loc_os03g52010.1 : 298.0) no description available & (at1g27480 : 265.0) alpha/beta-Hydrolases superfamily protein; FUNCTIONS IN: phosphatidylcholine-sterol O-acyltransferase activity; INVOLVED IN: lipid metabolic process; LOCATED IN: plasma membrane, vacuole; EXPRESSED IN: 21 plant structures; EXPRESSED DURING: 13 growth stages; CONTAINS InterPro DOMAIN/s: Lecithin:cholesterol acyltransferase (…	-1.00235	FALSE	alpha/beta-Hydrolases superfamily protein
11.8.6	lipid metabolism.exotics' (steroids, squalene etc).cycloartenol synthase'	m.301336	(loc_os11g18194.1 : 1138.0) no description available & (at2g07050 : 945.0) Involved in the biosynthesis of brassinosteroids. Catalyzes the reaction from epoxysqualene to cycloartenol.; cycloartenol synthase 1 (CAS1); FUNCTIONS IN: cycloartenol synthase activity; INVOLVED IN: pentacyclic triterpenoid biosynthetic process, thylakoid membrane organization, pollen development; LOCATED IN: vacuole; EX…	-6.6881	TRUE	Involved in the biosynthesis of brassinosteroids. Catalyzes the reaction from epoxysqualene to cycloartenol.
11.8.6	lipid metabolism.exotics' (steroids, squalene etc).cycloartenol synthase'	m.32210	(loc_os11g18194.1 : 337.0) no description available & (at2g07050 : 266.0) Involved in the biosynthesis of brassinosteroids. Catalyzes the reaction from epoxysqualene to cycloartenol.; cycloartenol synthase 1 (CAS1); FUNCTIONS IN: cycloartenol synthase activity; INVOLVED IN: pentacyclic triterpenoid biosynthetic process, thylakoid membrane organization, pollen development; LOCATED IN: vacuole; EXP…	0	FALSE	Involved in the biosynthesis of brassinosteroids. Catalyzes the reaction from epoxysqualene to cycloartenol.
11.8.6	lipid metabolism.exotics' (steroids, squalene etc).cycloartenol synthase'	m.90105	(loc_os11g18194.1 : 238.0) no description available & (at2g07050 : 173.0) Involved in the biosynthesis of brassinosteroids. Catalyzes the reaction from epoxysqualene to cycloartenol.; cycloartenol synthase 1 (CAS1); FUNCTIONS IN: cycloartenol synthase activity; INVOLVED IN: pentacyclic triterpenoid biosynthetic process, thylakoid membrane organization, pollen development; LOCATED IN: vacuole; EXP…	0	FALSE	Involved in the biosynthesis of brassinosteroids. Catalyzes the reaction from epoxysqualene to cycloartenol.
11.8.6	lipid metabolism.exotics' (steroids, squalene etc).cycloartenol synthase'	m.90107	(loc_os11g18194.1 : 511.0) no description available & (at2g07050 : 417.0) Involved in the biosynthesis of brassinosteroids. Catalyzes the reaction from epoxysqualene to cycloartenol.; cycloartenol synthase 1 (CAS1); FUNCTIONS IN: cycloartenol synthase activity; INVOLVED IN: pentacyclic triterpenoid biosynthetic process, thylakoid membrane organization, pollen development; LOCATED IN: vacuole; EXP…	0	FALSE	Involved in the biosynthesis of brassinosteroids. Catalyzes the reaction from epoxysqualene to cycloartenol.
11.8.1	lipid metabolism.exotics' (steroids, squalene etc).sphingolipids'	m.165072	(loc_os01g57350.1 : 217.0) no description available & (at4g21534 : 122.0) Diacylglycerol kinase family protein; FUNCTIONS IN: diacylglycerol kinase activity; INVOLVED IN: activation of protein kinase C activity by G-protein coupled receptor protein signaling pathway; CONTAINS InterPro DOMAIN/s: Diacylglycerol kinase, catalytic domain (InterPro:IPR001206); BEST Arabidopsis thaliana protein match i…	0	FALSE	Diacylglycerol kinase family protein
11.8.1	lipid metabolism.exotics' (steroids, squalene etc).sphingolipids'	m.30500	(loc_os01g46940.1 : 361.0) no description available & (at1g69640 : 254.0) Encodes one of the two redundant sphingoid base hydroxylases (SBH). Involved in sphingolipid trihydroxy long-chain base (4-hydroxysphinganine) biosynthesis. Double mutants of SBHs were dwarfed and not able to progress from vegetative to reproductive growth.; sphingoid base hydroxylase 1 (SBH1); CONTAINS InterPro DOMAIN/s: F…	0	FALSE	Encodes one of the two redundant sphingoid base hydroxylases (SBH). Involved in sphingolipid trihydroxy long-chain base (4-hydroxysphinganine) biosynthesis. Double mutants of SBHs were dwarfed and not able to progress from vegetative to reproductive growth.
11.8	lipid metabolism.exotics'(steroids, squalene etc)'	m.71008	(loc_os09g38239.1 : 184.0) no description available & (at5g07010 : 123.0) Encodes a sulfotransferase that acts specifically on 11- and 12-hydroxyjasmonic acid. Transcript levels for this enzyme are increased by treatments with jasmonic acid (JA), 12-hydroxyJA, JA-isoleucine, and 12-oxyphytodienoic acid (a JA precursor).; sulfotransferase 2A (ST2A); CONTAINS InterPro DOMAIN/s: Sulfotransferase dom…	0	FALSE	Encodes a sulfotransferase that acts specifically on 11- and 12-hydroxyjasmonic acid. Transcript levels for this enzyme are increased by treatments with jasmonic acid (JA), 12-hydroxyJA, JA-isoleucine, and 12-oxyphytodienoic acid (a JA precursor).
11.8.1	lipid metabolism.exotics' (steroids, squalene etc).sphingolipids'	m.80773	(loc_os02g47350.1 : 382.0) no description available & (at3g06060 : 267.0) NAD(P)-binding Rossmann-fold superfamily protein; FUNCTIONS IN: oxidoreductase activity, binding, catalytic activity; INVOLVED IN: oxidation reduction, metabolic process; LOCATED IN: endomembrane system; EXPRESSED IN: 23 plant structures; EXPRESSED DURING: 15 growth stages; CONTAINS InterPro DOMAIN/s: Short-chain dehydrogen…	1.01147	FALSE	NAD(P)-binding Rossmann-fold superfamily protein
11.8.1	lipid metabolism.exotics' (steroids, squalene etc).sphingolipids'	m.98166	(loc_os03g49180.1 : 462.0) no description available & (at4g22330 : 390.0) Encodes AtCES1 for Acyl-CoA independent ceramide synthase.; ATCES1; FUNCTIONS IN: catalytic activity, hydrolase activity, acting on carbon-nitrogen (but not peptide) bonds, in linear amides; INVOLVED IN: ceramide metabolic process; LOCATED IN: endoplasmic reticulum, membrane; EXPRESSED IN: 24 plant structures; EXPRESSED DUR…	1.01628	FALSE	Encodes AtCES1 for Acyl-CoA independent ceramide synthase.
11.8.7	lipid metabolism.exotics' (steroids, squalene etc).trans-2-enoyl-CoA reductase (NADPH)'	m.63610	(loc_os01g05670.1 : 579.0) no description available & (at3g55360 : 524.0) Enoyl-CoA reductase is involved in all very long chain fatty acids (VLCFA) elongation reactions that are required for cuticular wax, storage lipid and sphingolipid metabolism. The protein is located in the ER, but in contrast to its yeast homolog TSC13 is not particularly enriched in the nuclear envelope-vacuole junction. M…	1.06115	FALSE	Enoyl-CoA reductase is involved in all very long chain fatty acids (VLCFA) elongation reactions that are required for cuticular wax, storage lipid and sphingolipid metabolism. The protein is located in the ER, but in contrast to its yeast homolog TSC13 is not particularly enriched in the nuclear envelope-vacuole junction. Mutants in this gene show abnormal organ morphology and stem glossiness. Ce…
11.8.1	lipid metabolism.exotics' (steroids, squalene etc).sphingolipids'	m.162370	(loc_os09g16920.1 : 683.0) no description available & (at2g46210 : 497.0) Fatty acid/sphingolipid desaturase; FUNCTIONS IN: oxidoreductase activity, oxidoreductase activity, acting on paired donors, with oxidation of a pair of donors resulting in the reduction of molecular oxygen to two molecules of water, iron ion binding, heme binding; INVOLVED IN: oxidation reduction, fatty acid biosynthetic p…	1.09911	FALSE	Fatty acid/sphingolipid desaturase
11.8	lipid metabolism.exotics'(steroids, squalene etc)'	m.9066	(loc_os09g37280.2 : 523.0) no description available & (at1g76150 : 377.0) Encodes a monofunctional enoyl-CoA hydratase 2, involved in the degradation of even cis-unsaturated fatty acids, gene expression is enhanced during the first 2 days of germination, as well as in senescent leaves.; enoyl-CoA hydratase 2 (ECH2); FUNCTIONS IN: oxidoreductase activity, 3R-hydroxyacyl-CoA dehydratase activity; I…	1.18088	FALSE	Encodes a monofunctional enoyl-CoA hydratase 2, involved in the degradation of even cis-unsaturated fatty acids, gene expression is enhanced during the first 2 days of germination, as well as in senescent leaves.
11.8	lipid metabolism.exotics'(steroids, squalene etc)'	m.211989	(loc_os12g17160.1 : 335.0) no description available & (at1g13420 : 254.0) Encodes a sulfotransferase. Unlike the related ST4A protein (At2g14920), in vitro experiements show that this enzyme does not act brassinosteroids. ST4B is expressed in the roots and transcript levels rise in response to cytokinin treatment.; sulfotransferase 4B (ST4B); CONTAINS InterPro DOMAIN/s: Sulfotransferase domain (I…	1.19905	FALSE	Encodes a sulfotransferase. Unlike the related ST4A protein (At2g14920), in vitro experiements show that this enzyme does not act brassinosteroids. ST4B is expressed in the roots and transcript levels rise in response to cytokinin treatment.
11.8	lipid metabolism.exotics'(steroids, squalene etc)'	m.8392	(at4g36750 : 252.0) Quinone reductase family protein; FUNCTIONS IN: oxidoreductase activity, FMN binding; INVOLVED IN: negative regulation of transcription; LOCATED IN: plasma membrane; EXPRESSED IN: 24 plant structures; EXPRESSED DURING: 13 growth stages; CONTAINS InterPro DOMAIN/s: Flavoprotein WrbA (InterPro:IPR010089), Flavodoxin/nitric oxide synthase (InterPro:IPR008254); BEST Arabidopsis th…	1.19908	FALSE	Quinone reductase family protein
11.8	lipid metabolism.exotics'(steroids, squalene etc)'	m.116736	(loc_os07g41460.1 : 474.0) no description available & (at3g45070 : 253.0) P-loop containing nucleoside triphosphate hydrolases superfamily protein; FUNCTIONS IN: sulfotransferase activity; INVOLVED IN: biological_process unknown; LOCATED IN: cellular_component unknown; CONTAINS InterPro DOMAIN/s: Sulfotransferase domain (InterPro:IPR000863); BEST Arabidopsis thaliana protein match is: P-loop cont…	1.21012	FALSE	P-loop containing nucleoside triphosphate hydrolases superfamily protein
11.8.2	lipid metabolism.exotics' (steroids, squalene etc).methylsterol monooxygenase'	m.81255	(loc_os03g01820.1 : 378.0) no description available & (at4g22756 : 328.0) Encodes a member of the SMO1 family of sterol 4alpha-methyl oxidases. More specifically functions as a 4,4-dimethyl-9beta,19-cyclopropylsterol-4alpha- methyl oxidase.; sterol C4-methyl oxidase 1-2 (SMO1-2); FUNCTIONS IN: C-4 methylsterol oxidase activity, 4,4-dimethyl-9beta,19-cyclopropylsterol-4alpha-methyl oxidase activit…	1.22932	FALSE	Encodes a member of the SMO1 family of sterol 4alpha-methyl oxidases. More specifically functions as a 4,4-dimethyl-9beta,19-cyclopropylsterol-4alpha- methyl oxidase.
11.8.10	lipid metabolism.exotics' (steroids, squalene etc).phosphatidylcholinesterol O-acyltransferase'	m.233421	(loc_os02g37700.1 : 399.0) no description available & (at1g27480 : 212.0) alpha/beta-Hydrolases superfamily protein; FUNCTIONS IN: phosphatidylcholine-sterol O-acyltransferase activity; INVOLVED IN: lipid metabolic process; LOCATED IN: plasma membrane, vacuole; EXPRESSED IN: 21 plant structures; EXPRESSED DURING: 13 growth stages; CONTAINS InterPro DOMAIN/s: Lecithin:cholesterol acyltransferase (…	1.234	FALSE	alpha/beta-Hydrolases superfamily protein
11.8.1	lipid metabolism.exotics' (steroids, squalene etc).sphingolipids'	m.165068	(loc_os01g57350.1 : 701.0) no description available & (at4g21534 : 443.0) Diacylglycerol kinase family protein; FUNCTIONS IN: diacylglycerol kinase activity; INVOLVED IN: activation of protein kinase C activity by G-protein coupled receptor protein signaling pathway; CONTAINS InterPro DOMAIN/s: Diacylglycerol kinase, catalytic domain (InterPro:IPR001206); BEST Arabidopsis thaliana protein match i…	1.25596	FALSE	Diacylglycerol kinase family protein
11.8	lipid metabolism.exotics'(steroids, squalene etc)'	m.21932	(loc_os09g08190.1 : 362.0) no description available & (at5g07010 : 252.0) Encodes a sulfotransferase that acts specifically on 11- and 12-hydroxyjasmonic acid. Transcript levels for this enzyme are increased by treatments with jasmonic acid (JA), 12-hydroxyJA, JA-isoleucine, and 12-oxyphytodienoic acid (a JA precursor).; sulfotransferase 2A (ST2A); CONTAINS InterPro DOMAIN/s: Sulfotransferase dom…	1.29254	FALSE	Encodes a sulfotransferase that acts specifically on 11- and 12-hydroxyjasmonic acid. Transcript levels for this enzyme are increased by treatments with jasmonic acid (JA), 12-hydroxyJA, JA-isoleucine, and 12-oxyphytodienoic acid (a JA precursor).
11.8.10	lipid metabolism.exotics' (steroids, squalene etc).phosphatidylcholinesterol O-acyltransferase'	m.226948	(loc_os02g37700.1 : 380.0) no description available & (at1g27480 : 196.0) alpha/beta-Hydrolases superfamily protein; FUNCTIONS IN: phosphatidylcholine-sterol O-acyltransferase activity; INVOLVED IN: lipid metabolic process; LOCATED IN: plasma membrane, vacuole; EXPRESSED IN: 21 plant structures; EXPRESSED DURING: 13 growth stages; CONTAINS InterPro DOMAIN/s: Lecithin:cholesterol acyltransferase (…	1.29628	FALSE	alpha/beta-Hydrolases superfamily protein
11.8	lipid metabolism.exotics'(steroids, squalene etc)'	m.102672	(loc_os08g40380.1 : 360.0) no description available & (at5g07010 : 230.0) Encodes a sulfotransferase that acts specifically on 11- and 12-hydroxyjasmonic acid. Transcript levels for this enzyme are increased by treatments with jasmonic acid (JA), 12-hydroxyJA, JA-isoleucine, and 12-oxyphytodienoic acid (a JA precursor).; sulfotransferase 2A (ST2A); CONTAINS InterPro DOMAIN/s: Sulfotransferase dom…	1.30829	FALSE	Encodes a sulfotransferase that acts specifically on 11- and 12-hydroxyjasmonic acid. Transcript levels for this enzyme are increased by treatments with jasmonic acid (JA), 12-hydroxyJA, JA-isoleucine, and 12-oxyphytodienoic acid (a JA precursor).
11.8	lipid metabolism.exotics'(steroids, squalene etc)'	m.73502	(loc_os12g43670.1 : 228.0) no description available & (at1g10030 : 192.0) homolog of yeast ergosterol28 (ERG28); INVOLVED IN: biological_process unknown; LOCATED IN: endomembrane system, integral to membrane; EXPRESSED IN: 22 plant structures; EXPRESSED DURING: 13 growth stages; CONTAINS InterPro DOMAIN/s: Erg28-like (InterPro:IPR005352); Has 223 Blast hits to 223 proteins in 105 species: Archae …	1.31593	FALSE	homolog of yeast ergosterol28 (ERG28)
11.8.10	lipid metabolism.exotics' (steroids, squalene etc).phosphatidylcholinesterol O-acyltransferase'	m.300603	(loc_os02g37700.1 : 364.0) no description available & (at1g27480 : 232.0) alpha/beta-Hydrolases superfamily protein; FUNCTIONS IN: phosphatidylcholine-sterol O-acyltransferase activity; INVOLVED IN: lipid metabolic process; LOCATED IN: plasma membrane, vacuole; EXPRESSED IN: 21 plant structures; EXPRESSED DURING: 13 growth stages; CONTAINS InterPro DOMAIN/s: Lecithin:cholesterol acyltransferase (…	1.45823	FALSE	alpha/beta-Hydrolases superfamily protein
11.8.10	lipid metabolism.exotics' (steroids, squalene etc).phosphatidylcholinesterol O-acyltransferase'	m.23008	(loc_os03g13030.2 : 367.0) no description available & (at1g27480 : 187.0) alpha/beta-Hydrolases superfamily protein; FUNCTIONS IN: phosphatidylcholine-sterol O-acyltransferase activity; INVOLVED IN: lipid metabolic process; LOCATED IN: plasma membrane, vacuole; EXPRESSED IN: 21 plant structures; EXPRESSED DURING: 13 growth stages; CONTAINS InterPro DOMAIN/s: Lecithin:cholesterol acyltransferase (…	1.46024	FALSE	alpha/beta-Hydrolases superfamily protein
11.8.1	lipid metabolism.exotics' (steroids, squalene etc).sphingolipids'	m.162368	(loc_os09g16920.1 : 507.0) no description available & (at2g46210 : 348.0) Fatty acid/sphingolipid desaturase; FUNCTIONS IN: oxidoreductase activity, oxidoreductase activity, acting on paired donors, with oxidation of a pair of donors resulting in the reduction of molecular oxygen to two molecules of water, iron ion binding, heme binding; INVOLVED IN: oxidation reduction, fatty acid biosynthetic p…	1.46911	FALSE	Fatty acid/sphingolipid desaturase
11.8	lipid metabolism.exotics'(steroids, squalene etc)'	m.266435	(loc_os02g52720.1 : 201.0) no description available & (at5g42890 : 162.0) sterol carrier protein 2 (SCP2); FUNCTIONS IN: oxidoreductase activity, sterol binding; INVOLVED IN: glyoxylate metabolic process, intracellular lipid transport, fatty acid beta-oxidation, seed germination; LOCATED IN: peroxisome; EXPRESSED IN: 32 plant structures; EXPRESSED DURING: 16 growth stages; CONTAINS InterPro DOMAI…	1.50917	FALSE	sterol carrier protein 2 (SCP2)
11.8.6	lipid metabolism.exotics' (steroids, squalene etc).cycloartenol synthase'	m.34244	(loc_os02g04710.1 : 260.0) no description available & (at2g07050 : 241.0) Involved in the biosynthesis of brassinosteroids. Catalyzes the reaction from epoxysqualene to cycloartenol.; cycloartenol synthase 1 (CAS1); FUNCTIONS IN: cycloartenol synthase activity; INVOLVED IN: pentacyclic triterpenoid biosynthetic process, thylakoid membrane organization, pollen development; LOCATED IN: vacuole; EXP…	1.58237	FALSE	Involved in the biosynthesis of brassinosteroids. Catalyzes the reaction from epoxysqualene to cycloartenol.
11.8	lipid metabolism.exotics'(steroids, squalene etc)'	m.155679	(loc_os12g17160.1 : 254.0) no description available & (at2g03760 : 187.0) Encodes a brassinosteroid sulfotransferase. In vitro experiements show that this enzyme has a preference for 24-epibrassinosteroids, particularly 24-epicathasterone, but does not act on castasterone and brassinolide. It is differentially expressed during development, being more abundant in young seedlings and actively growi…	1.59303	FALSE	Encodes a brassinosteroid sulfotransferase. In vitro experiements show that this enzyme has a preference for 24-epibrassinosteroids, particularly 24-epicathasterone, but does not act on castasterone and brassinolide. It is differentially expressed during development, being more abundant in young seedlings and actively growing cell cultures. Expression is induced in response to salicylic acid and …
11.8.2	lipid metabolism.exotics' (steroids, squalene etc).methylsterol monooxygenase'	m.17845	(loc_os10g39810.1 : 507.0) no description available & (at4g12110 : 403.0) Encodes a member of the SMO1 family of sterol 4alpha-methyl oxidases. More specifically functions as a 4,4-dimethyl-9beta,19-cyclopropylsterol-4alpha- methyl oxidase.; sterol-4alpha-methyl oxidase 1-1 (SMO1-1); CONTAINS InterPro DOMAIN/s: Fatty acid hydroxylase (InterPro:IPR006694); BEST Arabidopsis thaliana protein match i…	1.60123	FALSE	Encodes a member of the SMO1 family of sterol 4alpha-methyl oxidases. More specifically functions as a 4,4-dimethyl-9beta,19-cyclopropylsterol-4alpha- methyl oxidase.
11.8.10	lipid metabolism.exotics' (steroids, squalene etc).phosphatidylcholinesterol O-acyltransferase'	m.207609	(loc_os03g52010.1 : 697.0) no description available & (at1g27480 : 410.0) alpha/beta-Hydrolases superfamily protein; FUNCTIONS IN: phosphatidylcholine-sterol O-acyltransferase activity; INVOLVED IN: lipid metabolic process; LOCATED IN: plasma membrane, vacuole; EXPRESSED IN: 21 plant structures; EXPRESSED DURING: 13 growth stages; CONTAINS InterPro DOMAIN/s: Lecithin:cholesterol acyltransferase (…	1.67715	FALSE	alpha/beta-Hydrolases superfamily protein
11.8.6	lipid metabolism.exotics' (steroids, squalene etc).cycloartenol synthase'	m.34245	(loc_os02g04710.1 : 159.0) no description available & (at2g07050 : 129.0) Involved in the biosynthesis of brassinosteroids. Catalyzes the reaction from epoxysqualene to cycloartenol.; cycloartenol synthase 1 (CAS1); FUNCTIONS IN: cycloartenol synthase activity; INVOLVED IN: pentacyclic triterpenoid biosynthetic process, thylakoid membrane organization, pollen development; LOCATED IN: vacuole; EXP…	1.71982	FALSE	Involved in the biosynthesis of brassinosteroids. Catalyzes the reaction from epoxysqualene to cycloartenol.
11.8	lipid metabolism.exotics'(steroids, squalene etc)'	m.8360	(loc_os05g42190.1 : 363.0) no description available & (at5g54500 : 312.0) Encodes a flavin mononucleotide-binding flavodoxin-like quinone reductase that is a primary auxin-response gene.; flavodoxin-like quinone reductase 1 (FQR1); CONTAINS InterPro DOMAIN/s: NADPH-dependent FMN reductase (InterPro:IPR005025), Flavoprotein WrbA (InterPro:IPR010089), Flavodoxin/nitric oxide synthase (InterPro:IPR0…	1.74261	FALSE	Encodes a flavin mononucleotide-binding flavodoxin-like quinone reductase that is a primary auxin-response gene.
11.8.6	lipid metabolism.exotics' (steroids, squalene etc).cycloartenol synthase'	m.90104	(loc_os11g18194.1 : 434.0) no description available & (at2g07050 : 352.0) Involved in the biosynthesis of brassinosteroids. Catalyzes the reaction from epoxysqualene to cycloartenol.; cycloartenol synthase 1 (CAS1); FUNCTIONS IN: cycloartenol synthase activity; INVOLVED IN: pentacyclic triterpenoid biosynthetic process, thylakoid membrane organization, pollen development; LOCATED IN: vacuole; EXP…	1.74439	FALSE	Involved in the biosynthesis of brassinosteroids. Catalyzes the reaction from epoxysqualene to cycloartenol.
11.8.1	lipid metabolism.exotics' (steroids, squalene etc).sphingolipids'	m.118721	(loc_os03g49480.1 : 279.0) no description available & (at3g06470 : 174.0) GNS1/SUR4 membrane protein family; FUNCTIONS IN: molecular_function unknown; INVOLVED IN: biological_process unknown; LOCATED IN: integral to membrane; EXPRESSED IN: 22 plant structures; EXPRESSED DURING: 13 growth stages; CONTAINS InterPro DOMAIN/s: GNS1/SUR4 membrane protein (InterPro:IPR002076); BEST Arabidopsis thaliana…	1.77219	FALSE	GNS1/SUR4 membrane protein family
11.8	lipid metabolism.exotics'(steroids, squalene etc)'	m.11171	(loc_os08g04460.1 : 318.0) no description available & (at5g54500 : 302.0) Encodes a flavin mononucleotide-binding flavodoxin-like quinone reductase that is a primary auxin-response gene.; flavodoxin-like quinone reductase 1 (FQR1); CONTAINS InterPro DOMAIN/s: NADPH-dependent FMN reductase (InterPro:IPR005025), Flavoprotein WrbA (InterPro:IPR010089), Flavodoxin/nitric oxide synthase (InterPro:IPR0…	1.99591	FALSE	Encodes a flavin mononucleotide-binding flavodoxin-like quinone reductase that is a primary auxin-response gene.
11.8.4	lipid metabolism.exotics' (steroids, squalene etc).3-beta hydroxysteroid dehydrogenase/isomerase'	m.310028	(loc_os03g29170.2 : 156.0) no description available & (at1g47290 : 127.0) Encodes an enzyme with 3&#946;-hydroxysteroid dehydrogenase/C4-decarboxylase activity <i>in vitro</i>. The activity of the enzyme was determined using microsomal extracts of yeast overexpressing the <i>Arabidopsis</i> gene. Cytosolic fractions failed to be associated to the activity, leading to the speculation that the enzy…	2.09327	FALSE	Encodes an enzyme with 3&#946
11.8	lipid metabolism.exotics'(steroids, squalene etc)'	m.113750	(loc_os05g42190.1 : 268.0) no description available & (at5g54500 : 257.0) Encodes a flavin mononucleotide-binding flavodoxin-like quinone reductase that is a primary auxin-response gene.; flavodoxin-like quinone reductase 1 (FQR1); CONTAINS InterPro DOMAIN/s: NADPH-dependent FMN reductase (InterPro:IPR005025), Flavoprotein WrbA (InterPro:IPR010089), Flavodoxin/nitric oxide synthase (InterPro:IPR0…	2.13437	TRUE	Encodes a flavin mononucleotide-binding flavodoxin-like quinone reductase that is a primary auxin-response gene.
11.8	lipid metabolism.exotics'(steroids, squalene etc)'	m.81776	(loc_os09g38239.1 : 357.0) no description available & (at3g45070 : 248.0) P-loop containing nucleoside triphosphate hydrolases superfamily protein; FUNCTIONS IN: sulfotransferase activity; INVOLVED IN: biological_process unknown; LOCATED IN: cellular_component unknown; CONTAINS InterPro DOMAIN/s: Sulfotransferase domain (InterPro:IPR000863); BEST Arabidopsis thaliana protein match is: P-loop cont…	2.22442	TRUE	P-loop containing nucleoside triphosphate hydrolases superfamily protein
11.8	lipid metabolism.exotics'(steroids, squalene etc)'	m.155665	(loc_os12g17160.1 : 347.0) no description available & (at3g45070 : 248.0) P-loop containing nucleoside triphosphate hydrolases superfamily protein; FUNCTIONS IN: sulfotransferase activity; INVOLVED IN: biological_process unknown; LOCATED IN: cellular_component unknown; CONTAINS InterPro DOMAIN/s: Sulfotransferase domain (InterPro:IPR000863); BEST Arabidopsis thaliana protein match is: P-loop cont…	2.28851	TRUE	P-loop containing nucleoside triphosphate hydrolases superfamily protein
11.8	lipid metabolism.exotics'(steroids, squalene etc)'	m.300056	(loc_os08g40380.1 : 365.0) no description available & (at5g43690 : 276.0) P-loop containing nucleoside triphosphate hydrolases superfamily protein; FUNCTIONS IN: sulfotransferase activity; INVOLVED IN: biological_process unknown; LOCATED IN: cellular_component unknown; EXPRESSED IN: root; CONTAINS InterPro DOMAIN/s: Sulfotransferase domain (InterPro:IPR000863); BEST Arabidopsis thaliana protein m…	2.56089	TRUE	P-loop containing nucleoside triphosphate hydrolases superfamily protein
11.8	lipid metabolism.exotics'(steroids, squalene etc)'	m.109157	(loc_os11g30910.1 : 218.0) no description available & (at1g18590 : 167.0) encodes a desulfoglucosinolate sulfotransferase, involved in the final step of glucosinolate core structure biosynthesis. Has a broad-substrate specificity with preference with methionine-derived desulfoglucosinolates.; sulfotransferase 17 (SOT17); CONTAINS InterPro DOMAIN/s: Sulfotransferase domain (InterPro:IPR000863); BE…	2.65148	TRUE	encodes a desulfoglucosinolate sulfotransferase, involved in the final step of glucosinolate core structure biosynthesis. Has a broad-substrate specificity with preference with methionine-derived desulfoglucosinolates.
11.8.4	lipid metabolism.exotics' (steroids, squalene etc).3-beta hydroxysteroid dehydrogenase/isomerase'	m.237556	(loc_os03g29170.2 : 410.0) no description available & (at1g47290 : 350.0) Encodes an enzyme with 3&#946;-hydroxysteroid dehydrogenase/C4-decarboxylase activity <i>in vitro</i>. The activity of the enzyme was determined using microsomal extracts of yeast overexpressing the <i>Arabidopsis</i> gene. Cytosolic fractions failed to be associated to the activity, leading to the speculation that the enzy…	2.79103	FALSE	Encodes an enzyme with 3&#946
11.8	lipid metabolism.exotics'(steroids, squalene etc)'	m.64380	(loc_os01g20950.1 : 416.0) no description available & (at3g45070 : 246.0) P-loop containing nucleoside triphosphate hydrolases superfamily protein; FUNCTIONS IN: sulfotransferase activity; INVOLVED IN: biological_process unknown; LOCATED IN: cellular_component unknown; CONTAINS InterPro DOMAIN/s: Sulfotransferase domain (InterPro:IPR000863); BEST Arabidopsis thaliana protein match is: P-loop cont…	3.13991	FALSE	P-loop containing nucleoside triphosphate hydrolases superfamily protein
11.8.10	lipid metabolism.exotics' (steroids, squalene etc).phosphatidylcholinesterol O-acyltransferase'	m.207615	(loc_os03g52010.1 : 202.0) no description available & (at1g27480 : 134.0) alpha/beta-Hydrolases superfamily protein; FUNCTIONS IN: phosphatidylcholine-sterol O-acyltransferase activity; INVOLVED IN: lipid metabolic process; LOCATED IN: plasma membrane, vacuole; EXPRESSED IN: 21 plant structures; EXPRESSED DURING: 13 growth stages; CONTAINS InterPro DOMAIN/s: Lecithin:cholesterol acyltransferase (…	3.37098	TRUE	alpha/beta-Hydrolases superfamily protein
11.8.10	lipid metabolism.exotics' (steroids, squalene etc).phosphatidylcholinesterol O-acyltransferase'	m.207603	(loc_os03g52010.1 : 168.0) no description available & (at1g27480 : 126.0) alpha/beta-Hydrolases superfamily protein; FUNCTIONS IN: phosphatidylcholine-sterol O-acyltransferase activity; INVOLVED IN: lipid metabolic process; LOCATED IN: plasma membrane, vacuole; EXPRESSED IN: 21 plant structures; EXPRESSED DURING: 13 growth stages; CONTAINS InterPro DOMAIN/s: Lecithin:cholesterol acyltransferase (…	3.5353	TRUE	alpha/beta-Hydrolases superfamily protein
11.8	lipid metabolism.exotics'(steroids, squalene etc)'	m.43329	(loc_os09g38239.1 : 282.0) no description available & (at2g03770 : 159.0) P-loop containing nucleoside triphosphate hydrolases superfamily protein; FUNCTIONS IN: sulfotransferase activity; CONTAINS InterPro DOMAIN/s: Sulfotransferase domain (InterPro:IPR000863); BEST Arabidopsis thaliana protein match is: sulphotransferase 12 (TAIR:AT2G03760.1); Has 2856 Blast hits to 2814 proteins in 190 species…	4.57767	TRUE	P-loop containing nucleoside triphosphate hydrolases superfamily protein
11.8	lipid metabolism.exotics'(steroids, squalene etc)'	m.64381	(loc_os01g20950.1 : 416.0) no description available & (at3g45070 : 246.0) P-loop containing nucleoside triphosphate hydrolases superfamily protein; FUNCTIONS IN: sulfotransferase activity; INVOLVED IN: biological_process unknown; LOCATED IN: cellular_component unknown; CONTAINS InterPro DOMAIN/s: Sulfotransferase domain (InterPro:IPR000863); BEST Arabidopsis thaliana protein match is: P-loop cont…	7.32645	TRUE	P-loop containing nucleoside triphosphate hydrolases superfamily protein
11.8	lipid metabolism.exotics'(steroids, squalene etc)'	m.298542	(loc_os08g40380.1 : 333.0) no description available & (at3g45080 : 229.0) P-loop containing nucleoside triphosphate hydrolases superfamily protein; FUNCTIONS IN: sulfotransferase activity; INVOLVED IN: biological_process unknown; LOCATED IN: cellular_component unknown; CONTAINS InterPro DOMAIN/s: Sulfotransferase domain (InterPro:IPR000863); BEST Arabidopsis thaliana protein match is: P-loop cont…	21.3723	TRUE	P-loop containing nucleoside triphosphate hydrolases superfamily protein
FA desaturation
11.2.4	lipid metabolism.FA desaturation.omega 6 desaturase	m.298261	(p48627|fad6c_brana : 684.0) Omega-6 fatty acid desaturase, chloroplast precursor (EC 1.14.19.-) - Brassica napus (Rape) & (at4g30950 : 672.0) Chloroplastic enzyme responsible for the synthesis of 16:2 and 18:2 fatty acids from galactolipids, sulpholipids and phosphatidylglycerol. Uses ferredoxin as electron donor. Gene mutation resulted in reduced level of unsaturated fatty acids leading to susc…	-2.62471	TRUE	Omega-6 fatty acid desaturase, chloroplast precursor (EC 1.14.19.-)
11.2.2	lipid metabolism.FA desaturation.a hydroxylase	m.288633	(loc_os12g43363.1 : 446.0) no description available & (at2g34770 : 379.0) encodes a fatty acid hydroxylase, required for the AtBI-1-mediated suppression of programmed cell death.; fatty acid hydroxylase 1 (FAH1); FUNCTIONS IN: fatty acid alpha-hydroxylase activity, catalytic activity; INVOLVED IN: very long-chain fatty acid metabolic process, negative regulation of programmed cell death; LOCATED …	-2.14507	TRUE	encodes a fatty acid hydroxylase, required for the AtBI-1-mediated suppression of programmed cell death.
11.2.2	lipid metabolism.FA desaturation.a hydroxylase	m.57560	(loc_os03g56820.3 : 323.0) no description available & (at2g34770 : 269.0) encodes a fatty acid hydroxylase, required for the AtBI-1-mediated suppression of programmed cell death.; fatty acid hydroxylase 1 (FAH1); FUNCTIONS IN: fatty acid alpha-hydroxylase activity, catalytic activity; INVOLVED IN: very long-chain fatty acid metabolic process, negative regulation of programmed cell death; LOCATED …	-1.58037	FALSE	encodes a fatty acid hydroxylase, required for the AtBI-1-mediated suppression of programmed cell death.
11.2.3	lipid metabolism.FA desaturation.omega 3 desaturase	m.92567	(loc_os12g01370.1 : 255.0) no description available & (p48621|fad3c_soybn : 237.0) Omega-3 fatty acid desaturase, chloroplast precursor (EC 1.14.19.-) - Glycine max (Soybean) & (at5g05580 : 219.0) Encodes a temperature sensitive plastidic fatty acid desaturase.; fatty acid desaturase 8 (FAD8); CONTAINS InterPro DOMAIN/s: Protein of unknown function DUF3474 (InterPro:IPR021863), Fatty acid desatur…	-1.25002	FALSE	Omega-3 fatty acid desaturase, chloroplast precursor (EC 1.14.19.-)
11.2.3	lipid metabolism.FA desaturation.omega 3 desaturase	m.63906	(loc_os03g18070.1 : 684.0) no description available & (p48619|fad3c_ricco : 642.0) Omega-3 fatty acid desaturase, chloroplast precursor (EC 1.14.19.-) - Ricinus communis (Castor bean) & (at5g05580 : 636.0) Encodes a temperature sensitive plastidic fatty acid desaturase.; fatty acid desaturase 8 (FAD8); CONTAINS InterPro DOMAIN/s: Protein of unknown function DUF3474 (InterPro:IPR021863), Fatty aci…	-1.16903	FALSE	Omega-3 fatty acid desaturase, chloroplast precursor (EC 1.14.19.-)
11.2.3	lipid metabolism.FA desaturation.omega 3 desaturase	m.63911	(loc_os07g49310.1 : 646.0) no description available & (p48619|fad3c_ricco : 618.0) Omega-3 fatty acid desaturase, chloroplast precursor (EC 1.14.19.-) - Ricinus communis (Castor bean) & (at5g05580 : 613.0) Encodes a temperature sensitive plastidic fatty acid desaturase.; fatty acid desaturase 8 (FAD8); CONTAINS InterPro DOMAIN/s: Protein of unknown function DUF3474 (InterPro:IPR021863), Fatty aci…	-1.10821	FALSE	Omega-3 fatty acid desaturase, chloroplast precursor (EC 1.14.19.-)
11.2.4	lipid metabolism.FA desaturation.omega 6 desaturase	m.28450	(loc_os02g48560.1 : 712.0) no description available & (p48631|fd6e2_soybn : 577.0) Omega-6 fatty acid desaturase, endoplasmic reticulum isozyme 2 (EC 1.14.19.-) - Glycine max (Soybean) & (at3g12120 : 555.0) Major enzyme responsible for the synthesis of 18:2 fatty acids in the endoplasmic reticulum. Contains His-rich motifs, which contribute to the interaction with the electron donor cytochrome b5…	1.44059	FALSE	Omega-6 fatty acid desaturase, endoplasmic reticulum isozyme 2 (EC 1.14.19.-)
11.2.3	lipid metabolism.FA desaturation.omega 3 desaturase	m.63897	(loc_os03g18070.1 : 700.0) no description available & (p48621|fad3c_soybn : 627.0) Omega-3 fatty acid desaturase, chloroplast precursor (EC 1.14.19.-) - Glycine max (Soybean) & (at5g05580 : 602.0) Encodes a temperature sensitive plastidic fatty acid desaturase.; fatty acid desaturase 8 (FAD8); CONTAINS InterPro DOMAIN/s: Protein of unknown function DUF3474 (InterPro:IPR021863), Fatty acid desatur…	1.57083	FALSE	Omega-3 fatty acid desaturase, chloroplast precursor (EC 1.14.19.-)
11.2.3	lipid metabolism.FA desaturation.omega 3 desaturase	m.63901	(loc_os03g18070.1 : 639.0) no description available & (p48621|fad3c_soybn : 593.0) Omega-3 fatty acid desaturase, chloroplast precursor (EC 1.14.19.-) - Glycine max (Soybean) & (at5g05580 : 579.0) Encodes a temperature sensitive plastidic fatty acid desaturase.; fatty acid desaturase 8 (FAD8); CONTAINS InterPro DOMAIN/s: Protein of unknown function DUF3474 (InterPro:IPR021863), Fatty acid desatur…	1.59246	FALSE	Omega-3 fatty acid desaturase, chloroplast precursor (EC 1.14.19.-)
11.2.3	lipid metabolism.FA desaturation.omega 3 desaturase	m.63912	(loc_os07g49310.2 : 330.0) no description available & (p48621|fad3c_soybn : 311.0) Omega-3 fatty acid desaturase, chloroplast precursor (EC 1.14.19.-) - Glycine max (Soybean) & (at5g05580 : 305.0) Encodes a temperature sensitive plastidic fatty acid desaturase.; fatty acid desaturase 8 (FAD8); CONTAINS InterPro DOMAIN/s: Protein of unknown function DUF3474 (InterPro:IPR021863), Fatty acid desatur…	1.66161	FALSE	Omega-3 fatty acid desaturase, chloroplast precursor (EC 1.14.19.-)
11.2.4	lipid metabolism.FA desaturation.omega 6 desaturase	m.14087	(loc_os02g48560.6 : 160.0) no description available & (p48631|fd6e2_soybn : 149.0) Omega-6 fatty acid desaturase, endoplasmic reticulum isozyme 2 (EC 1.14.19.-) - Glycine max (Soybean) & (at3g12120 : 138.0) Major enzyme responsible for the synthesis of 18:2 fatty acids in the endoplasmic reticulum. Contains His-rich motifs, which contribute to the interaction with the electron donor cytochrome b5…	1.79423	FALSE	Omega-6 fatty acid desaturase, endoplasmic reticulum isozyme 2 (EC 1.14.19.-)
FA synthesis and elongation
11.1.1.1	lipid metabolism.FA synthesis and FA elongation.Acetyl CoA Carboxylation.homomeric Enzyme	m.176801	(loc_os05g22940.1 : 3744.0) no description available & (at1g36180 : 2938.0) acetyl-CoA carboxylase 2 (ACC2); acetyl-CoA carboxylase 2 (ACC2); FUNCTIONS IN: acetyl-CoA carboxylase activity; INVOLVED IN: metabolic process; LOCATED IN: chloroplast; EXPRESSED IN: 14 plant structures; EXPRESSED DURING: 7 growth stages; CONTAINS InterPro DOMAIN/s: Carbamoyl phosphate synthase, large subunit, N-terminal…	-4.30746	TRUE	acetyl-CoA carboxylase 2 (ACC2)
11.1.8	lipid metabolism.FA synthesis and FA elongation.acyl coa ligase	m.70813	(loc_os06g02160.4 : 374.0) no description available & (at5g35930 : 229.0) AMP-dependent synthetase and ligase family protein; FUNCTIONS IN: phosphopantetheine binding, acyl carrier activity, catalytic activity, AMP binding, cofactor binding; INVOLVED IN: metabolic process; LOCATED IN: cellular_component unknown; EXPRESSED IN: 23 plant structures; EXPRESSED DURING: 13 growth stages; CONTAINS Inter…	-3.57034	TRUE	AMP-dependent synthetase and ligase family protein
11.1.9	lipid metabolism.FA synthesis and FA elongation.long chain fatty acid CoA ligase	m.78198	(loc_os05g04170.3 : 1158.0) no description available & (at2g47240 : 860.0) Encodes an acyl-CoA synthetase that acts on long-chain and very-long-chain fatty acids, involved in cuticular wax and cutin biosynthesis; LONG-CHAIN ACYL-COA SYNTHASE 1 (LACS1); FUNCTIONS IN: long-chain fatty acid-CoA ligase activity, very long-chain fatty acid-CoA ligase activity; INVOLVED IN: fatty acid biosynthetic proc…	-3.51384	TRUE	Encodes an acyl-CoA synthetase that acts on long-chain and very-long-chain fatty acids, involved in cuticular wax and cutin biosynthesis
11.1.3	lipid metabolism.FA synthesis and FA elongation.ketoacyl ACP synthase	m.135642	(loc_os07g42420.1 : 677.0) no description available & (at1g74960 : 615.0) Encodes a plastidic beta-ketoacyl-ACP synthase II, involved in fatty acid elongation from 16:0-ACP to 18:0-ACP. Homozygous knock-out mutants are embryo lethal, indicating early embryo development is sensitive to elevated 16:0.; fatty acid biosynthesis 1 (FAB1); CONTAINS InterPro DOMAIN/s: Beta-ketoacyl synthase (InterPro:IP…	-3.51179	TRUE	Encodes a plastidic beta-ketoacyl-ACP synthase II, involved in fatty acid elongation from 16:0-ACP to 18:0-ACP. Homozygous knock-out mutants are embryo lethal, indicating early embryo development is sensitive to elevated 16:0.
11.1.8	lipid metabolism.FA synthesis and FA elongation.acyl coa ligase	m.70896	(loc_os06g02160.4 : 180.0) no description available & (at5g35930 : 112.0) AMP-dependent synthetase and ligase family protein; FUNCTIONS IN: phosphopantetheine binding, acyl carrier activity, catalytic activity, AMP binding, cofactor binding; INVOLVED IN: metabolic process; LOCATED IN: cellular_component unknown; EXPRESSED IN: 23 plant structures; EXPRESSED DURING: 13 growth stages; CONTAINS Inter…	-3.46348	TRUE	AMP-dependent synthetase and ligase family protein
11.1.9	lipid metabolism.FA synthesis and FA elongation.long chain fatty acid CoA ligase	m.26500	(loc_os12g07110.2 : 187.0) no description available & (at1g77590 : 180.0) Encodes major plastidic long chain acyl-CoA synthetase with a slight substrate preference of oleic acid over any of the other fatty acids.; long chain acyl-CoA synthetase 9 (LACS9); FUNCTIONS IN: long-chain fatty acid-CoA ligase activity; INVOLVED IN: fatty acid metabolic process, fatty acid biosynthetic process; LOCATED IN…	-3.379	TRUE	Encodes major plastidic long chain acyl-CoA synthetase with a slight substrate preference of oleic acid over any of the other fatty acids.
11.1.31	lipid metabolism.FA synthesis and FA elongation.pyruvate DH	m.105003	(loc_os05g06460.1 : 570.0) no description available & (at3g16950 : 528.0) encodes a plastid lipoamide dehydrogenase, subunit of the pyruvate dehydrogenase complex which provides acetyl-CoA for de novo fatty acid biosynthesis. The gene is highly expressed in developing seeds.; lipoamide dehydrogenase 1 (LPD1); CONTAINS InterPro DOMAIN/s: FAD-dependent pyridine nucleotide-disulphide oxidoreductase …	-3.37692	TRUE	encodes a plastid lipoamide dehydrogenase, subunit of the pyruvate dehydrogenase complex which provides acetyl-CoA for de novo fatty acid biosynthesis. The gene is highly expressed in developing seeds.
11.1.1.1	lipid metabolism.FA synthesis and FA elongation.Acetyl CoA Carboxylation.homomeric Enzyme	m.123305	(loc_os10g21910.1 : 3389.0) no description available & (at1g36160 : 2868.0) Encodes acetyl-CoA carboxylase. Mutant displays uncoordinated cell divisions which are enhanced by cytokinins. Mutant also has aberrant organization of the apical region in the embryo and abnormal root and shoot development. Essential for very long chain fatty acid elongation.; acetyl-CoA carboxylase 1 (ACC1); CONTAINS In…	-3.36727	TRUE	Encodes acetyl-CoA carboxylase. Mutant displays uncoordinated cell divisions which are enhanced by cytokinins. Mutant also has aberrant organization of the apical region in the embryo and abnormal root and shoot development. Essential for very long chain fatty acid elongation.
11.1.3	lipid metabolism.FA synthesis and FA elongation.ketoacyl ACP synthase	m.22159	(loc_os04g55060.1 : 600.0) no description available & (at1g62640 : 481.0) 3-ketoacyl-acyl carrier protein synthase III (KAS III); 3-ketoacyl-acyl carrier protein synthase III (KAS III); FUNCTIONS IN: transferase activity, transferring acyl groups other than amino-acyl groups, 3-oxoacyl-[acyl-carrier-protein] synthase activity, catalytic activity; INVOLVED IN: lipid biosynthetic process, metabolic…	-3.3601	TRUE	3-ketoacyl-acyl carrier protein synthase III (KAS III)
11.1.31	lipid metabolism.FA synthesis and FA elongation.pyruvate DH	m.105005	(loc_os05g06460.1 : 147.0) no description available & (at3g16950 : 141.0) encodes a plastid lipoamide dehydrogenase, subunit of the pyruvate dehydrogenase complex which provides acetyl-CoA for de novo fatty acid biosynthesis. The gene is highly expressed in developing seeds.; lipoamide dehydrogenase 1 (LPD1); CONTAINS InterPro DOMAIN/s: FAD-dependent pyridine nucleotide-disulphide oxidoreductase …	-3.29519	TRUE	encodes a plastid lipoamide dehydrogenase, subunit of the pyruvate dehydrogenase complex which provides acetyl-CoA for de novo fatty acid biosynthesis. The gene is highly expressed in developing seeds.
11.1.8	lipid metabolism.FA synthesis and FA elongation.acyl coa ligase	m.70878	(loc_os06g02160.4 : 986.0) no description available & (at5g35930 : 513.0) AMP-dependent synthetase and ligase family protein; FUNCTIONS IN: phosphopantetheine binding, acyl carrier activity, catalytic activity, AMP binding, cofactor binding; INVOLVED IN: metabolic process; LOCATED IN: cellular_component unknown; EXPRESSED IN: 23 plant structures; EXPRESSED DURING: 13 growth stages; CONTAINS Inter…	-3.25945	TRUE	AMP-dependent synthetase and ligase family protein
11.1.31	lipid metabolism.FA synthesis and FA elongation.pyruvate DH	m.115620	(loc_os01g23610.1 : 924.0) no description available & (at3g16950 : 811.0) encodes a plastid lipoamide dehydrogenase, subunit of the pyruvate dehydrogenase complex which provides acetyl-CoA for de novo fatty acid biosynthesis. The gene is highly expressed in developing seeds.; lipoamide dehydrogenase 1 (LPD1); CONTAINS InterPro DOMAIN/s: FAD-dependent pyridine nucleotide-disulphide oxidoreductase …	-3.06302	TRUE	encodes a plastid lipoamide dehydrogenase, subunit of the pyruvate dehydrogenase complex which provides acetyl-CoA for de novo fatty acid biosynthesis. The gene is highly expressed in developing seeds.
11.1.9	lipid metabolism.FA synthesis and FA elongation.long chain fatty acid CoA ligase	m.136238	(loc_os12g04990.1 : 1260.0) no description available & (at3g05970 : 1059.0) encode peroxisomal long-chain acyl-CoA synthetase (LACS) isozymes; long-chain acyl-CoA synthetase 6 (LACS6); FUNCTIONS IN: long-chain fatty acid-CoA ligase activity; INVOLVED IN: long-chain fatty acid metabolic process; LOCATED IN: membrane; EXPRESSED IN: 24 plant structures; EXPRESSED DURING: 16 growth stages; CONTAINS I…	-3.03918	TRUE	encode peroxisomal long-chain acyl-CoA synthetase (LACS) isozymes
11.1.9	lipid metabolism.FA synthesis and FA elongation.long chain fatty acid CoA ligase	m.182204	(loc_os05g25310.2 : 663.0) no description available & (at2g04350 : 468.0) long-chain acyl-CoA synthetase 8 (LACS8); FUNCTIONS IN: long-chain fatty acid-CoA ligase activity, catalytic activity; INVOLVED IN: fatty acid biosynthetic process, metabolic process; LOCATED IN: endoplasmic reticulum; EXPRESSED IN: 23 plant structures; EXPRESSED DURING: 13 growth stages; CONTAINS InterPro DOMAIN/s: AMP-bin…	-2.9698	TRUE	long-chain acyl-CoA synthetase 8 (LACS8)
11.1.6	lipid metabolism.FA synthesis and FA elongation.enoyl ACP reductase	m.57388	(loc_os08g23810.2 : 297.0) no description available & (at2g05990 : 286.0) Encodes enoyl-ACP reductase a component of the fatty acid synthase complex. A reduced function mutation in this gene, mod1, was found in a screen for premature cell death mutants. Mutant plants have reduced lipid level and pleiotropic morphological defects, including chlorotic and abnormally shaped leaves.; MOSAIC DEATH 1 (…	-2.86913	TRUE	Encodes enoyl-ACP reductase a component of the fatty acid synthase complex. A reduced function mutation in this gene, mod1, was found in a screen for premature cell death mutants. Mutant plants have reduced lipid level and pleiotropic morphological defects, including chlorotic and abnormally shaped leaves.
11.1.8	lipid metabolism.FA synthesis and FA elongation.acyl coa ligase	m.300702	(loc_os03g62850.1 : 1098.0) no description available & (at3g23790 : 848.0) acyl activating enzyme 16 (AAE16); FUNCTIONS IN: catalytic activity; INVOLVED IN: metabolic process; LOCATED IN: chloroplast envelope; EXPRESSED IN: 21 plant structures; EXPRESSED DURING: 9 growth stages; CONTAINS InterPro DOMAIN/s: AMP-binding (InterPro:IPR020459), AMP-binding, conserved site (InterPro:IPR020845), AMP-dep…	-2.72642	TRUE	acyl activating enzyme 16 (AAE16)
11.1.7	lipid metabolism.FA synthesis and FA elongation.ACP thioesterase	m.114699	(loc_os09g32760.1 : 582.0) no description available & (at3g25110 : 462.0) Encodes a FatA acyl-ACP thioesterase; fatA acyl-ACP thioesterase (FaTA); CONTAINS InterPro DOMAIN/s: Acyl-ACP thioesterase (InterPro:IPR002864); BEST Arabidopsis thaliana protein match is: Acyl-ACP thioesterase (TAIR:AT4G13050.1); Has 1414 Blast hits to 1414 proteins in 571 species: Archae - 0; Bacteria - 1089; Metazoa - 0;…	-2.68606	TRUE	Encodes a FatA acyl-ACP thioesterase
11.1.3	lipid metabolism.FA synthesis and FA elongation.ketoacyl ACP synthase	m.299292	(p23902|kasc1_horvu : 223.0) 3-oxoacyl-[acyl-carrier-protein] synthase I, chloroplast precursor (EC 2.3.1.41) (Beta-ketoacyl-ACP synthase I) (KAS I) - Hordeum vulgare (Barley) & (loc_os04g36800.1 : 219.0) no description available & (at5g46290 : 196.0) 3-ketoacyl-acyl carrier protein synthase I (KAS I) mRNA,; 3-ketoacyl-acyl carrier protein synthase I (KAS I); FUNCTIONS IN: transferase activity, t…	-2.63449	TRUE	3-oxoacyl-[acyl-carrier-protein] synthase I, chloroplast precursor (EC 2.3.1.41) (Beta-ketoacyl-ACP synthase I) (KAS I)
11.1.15	lipid metabolism.FA synthesis and FA elongation.ACP desaturase	m.75255	(loc_os01g69080.1 : 660.0) no description available & (p22337|stad_ricco : 598.0) Acyl-[acyl-carrier-protein] desaturase, chloroplast precursor (EC 1.14.19.2) (Stearoyl-ACP desaturase) (Delta(9) stearoyl-acyl carrier protein desaturase) - Ricinus communis (Castor bean) & (at2g43710 : 592.0) Encodes a stearoyl-ACP desaturase, involved in fatty acid desaturation. The ssi2 mutants have increased 18:…	-2.61162	TRUE	Acyl-[acyl-carrier-protein] desaturase, chloroplast precursor (EC 1.14.19.2) (Stearoyl-ACP desaturase) (Delta(9) stearoyl-acyl carrier protein desaturase)
11.1.8	lipid metabolism.FA synthesis and FA elongation.acyl coa ligase	m.177237	(loc_os01g55590.1 : 889.0) no description available & (at3g16170 : 673.0) AMP-dependent synthetase and ligase family protein; FUNCTIONS IN: catalytic activity, AMP binding; INVOLVED IN: metabolic process; LOCATED IN: membrane; EXPRESSED IN: 21 plant structures; EXPRESSED DURING: 12 growth stages; CONTAINS InterPro DOMAIN/s: AMP-binding, conserved site (InterPro:IPR020845), AMP-dependent synthetas…	-2.54272	TRUE	AMP-dependent synthetase and ligase family protein
11.1.6	lipid metabolism.FA synthesis and FA elongation.enoyl ACP reductase	m.57389	(loc_os08g23810.2 : 196.0) no description available & (p80030|fabi_brana : 178.0) Enoyl-[acyl-carrier-protein] reductase [NADH], chloroplast precursor (EC 1.3.1.9) (NADH-dependent enoyl-ACP reductase) - Brassica napus (Rape) & (at2g05990 : 174.0) Encodes enoyl-ACP reductase a component of the fatty acid synthase complex. A reduced function mutation in this gene, mod1, was found in a screen for pr…	-2.46114	TRUE	Enoyl-[acyl-carrier-protein] reductase [NADH], chloroplast precursor (EC 1.3.1.9) (NADH-dependent enoyl-ACP reductase)
11.1.3	lipid metabolism.FA synthesis and FA elongation.ketoacyl ACP synthase	m.299291	(p23902|kasc1_horvu : 637.0) 3-oxoacyl-[acyl-carrier-protein] synthase I, chloroplast precursor (EC 2.3.1.41) (Beta-ketoacyl-ACP synthase I) (KAS I) - Hordeum vulgare (Barley) & (loc_os04g36800.1 : 634.0) no description available & (at5g46290 : 577.0) 3-ketoacyl-acyl carrier protein synthase I (KAS I) mRNA,; 3-ketoacyl-acyl carrier protein synthase I (KAS I); FUNCTIONS IN: transferase activity, t…	-2.44512	TRUE	3-oxoacyl-[acyl-carrier-protein] synthase I, chloroplast precursor (EC 2.3.1.41) (Beta-ketoacyl-ACP synthase I) (KAS I)
11.1.15	lipid metabolism.FA synthesis and FA elongation.ACP desaturase	m.91363	(loc_os04g31070.1 : 268.0) no description available & (q40731|stad_orysa : 261.0) Acyl-[acyl-carrier-protein] desaturase, chloroplast precursor (EC 1.14.19.2) (Stearoyl-ACP desaturase) - Oryza sativa (Rice) & (at2g43710 : 206.0) Encodes a stearoyl-ACP desaturase, involved in fatty acid desaturation. The ssi2 mutants have increased 18:0 and reduced 18:1 fatty acids. Exogenous application of glycer…	-2.44085	TRUE	Acyl-[acyl-carrier-protein] desaturase, chloroplast precursor (EC 1.14.19.2) (Stearoyl-ACP desaturase)
11.1.31	lipid metabolism.FA synthesis and FA elongation.pyruvate DH	m.105006	(loc_os05g06460.1 : 147.0) no description available & (at3g16950 : 142.0) encodes a plastid lipoamide dehydrogenase, subunit of the pyruvate dehydrogenase complex which provides acetyl-CoA for de novo fatty acid biosynthesis. The gene is highly expressed in developing seeds.; lipoamide dehydrogenase 1 (LPD1); CONTAINS InterPro DOMAIN/s: FAD-dependent pyridine nucleotide-disulphide oxidoreductase …	-2.4341	TRUE	encodes a plastid lipoamide dehydrogenase, subunit of the pyruvate dehydrogenase complex which provides acetyl-CoA for de novo fatty acid biosynthesis. The gene is highly expressed in developing seeds.
11.1.9	lipid metabolism.FA synthesis and FA elongation.long chain fatty acid CoA ligase	m.46425	(loc_os11g04980.1 : 214.0) no description available & (at3g05970 : 174.0) encode peroxisomal long-chain acyl-CoA synthetase (LACS) isozymes; long-chain acyl-CoA synthetase 6 (LACS6); FUNCTIONS IN: long-chain fatty acid-CoA ligase activity; INVOLVED IN: long-chain fatty acid metabolic process; LOCATED IN: membrane; EXPRESSED IN: 24 plant structures; EXPRESSED DURING: 16 growth stages; CONTAINS Int…	-2.34818	TRUE	encode peroxisomal long-chain acyl-CoA synthetase (LACS) isozymes
11.1.13	lipid metabolism.FA synthesis and FA elongation.acyl-CoA binding protein	m.172981	(loc_os02g57690.2 : 814.0) no description available & (at5g04420 : 456.0) Galactose oxidase/kelch repeat superfamily protein; INVOLVED IN: biological_process unknown; LOCATED IN: cytosol, nucleus; EXPRESSED IN: 23 plant structures; EXPRESSED DURING: 13 growth stages; CONTAINS InterPro DOMAIN/s: Galactose oxidase/kelch, beta-propeller (InterPro:IPR011043), Kelch repeat type 1 (InterPro:IPR006652),…	-2.34404	TRUE	Galactose oxidase/kelch repeat superfamily protein
11.1.7	lipid metabolism.FA synthesis and FA elongation.ACP thioesterase	m.44610	(loc_os06g05130.1 : 738.0) no description available & (q9sqi3|fatb_goshi : 497.0) Myristoyl-acyl carrier protein thioesterase, chloroplast precursor (EC 3.1.2.-) (16:0-acyl-carrier protein thioesterase) (16:0-ACP thioesterase) (Acyl-[acyl-carrier-protein] hydrolase) (PATE) - Gossypium hirsutum (Upland cotton) & (at1g08510 : 496.0) Encodes an acyl-acyl carrier protein thioesterase. Hydrolyzes prim…	-2.32449	TRUE	Myristoyl-acyl carrier protein thioesterase, chloroplast precursor (EC 3.1.2.-) (16:0-acyl-carrier protein thioesterase) (16:0-ACP thioesterase) (Acyl-[acyl-carrier-protein] hydrolase) (PATE)
11.1.9	lipid metabolism.FA synthesis and FA elongation.long chain fatty acid CoA ligase	m.299449	(loc_os11g35400.1 : 1148.0) no description available & (at1g49430 : 836.0) Encodes a long chain acyl-CoA synthetase that catalyzes the synthesis of omega-hydroxy fatty acyl-CoA intermediates in the pathway to cutin synthesis. Required for repression of lateral root formation.; long-chain acyl-CoA synthetase 2 (LACS2); CONTAINS InterPro DOMAIN/s: AMP-binding, conserved site (InterPro:IPR020845), A…	-2.32168	TRUE	Encodes a long chain acyl-CoA synthetase that catalyzes the synthesis of omega-hydroxy fatty acyl-CoA intermediates in the pathway to cutin synthesis. Required for repression of lateral root formation.
11.1.9	lipid metabolism.FA synthesis and FA elongation.long chain fatty acid CoA ligase	m.82991	(loc_os12g07110.2 : 368.0) no description available & (at1g77590 : 303.0) Encodes major plastidic long chain acyl-CoA synthetase with a slight substrate preference of oleic acid over any of the other fatty acids.; long chain acyl-CoA synthetase 9 (LACS9); FUNCTIONS IN: long-chain fatty acid-CoA ligase activity; INVOLVED IN: fatty acid metabolic process, fatty acid biosynthetic process; LOCATED IN…	-2.30552	TRUE	Encodes major plastidic long chain acyl-CoA synthetase with a slight substrate preference of oleic acid over any of the other fatty acids.
11.1.9	lipid metabolism.FA synthesis and FA elongation.long chain fatty acid CoA ligase	m.188390	(loc_os01g46750.1 : 1200.0) no description available & (at4g23850 : 1004.0) long-chain acyl-CoA synthetase 4 (LACS4); FUNCTIONS IN: catalytic activity; INVOLVED IN: fatty acid biosynthetic process; LOCATED IN: plasma membrane; EXPRESSED IN: 26 plant structures; EXPRESSED DURING: 13 growth stages; CONTAINS InterPro DOMAIN/s: AMP-binding, conserved site (InterPro:IPR020845), AMP-dependent synthetas…	-2.26997	TRUE	long-chain acyl-CoA synthetase 4 (LACS4)
11.1.30	lipid metabolism.FA synthesis and FA elongation.pyruvate kinase	m.156119	(loc_os01g47080.1 : 1017.0) no description available & (at5g52920 : 879.0) encodes a dominant chloroplast pyruvate kinase beta subunit. Important for seed oil biosynthesis. Ubiquitously expressed, with significantly increased expression in maturing seeds. The mutant plant has wrinkled seeds, with a 50-70% reduction in seed fatty acid content.; plastidic pyruvate kinase beta subunit 1 (PKP-BETA1);…	-2.26031	TRUE	encodes a dominant chloroplast pyruvate kinase beta subunit. Important for seed oil biosynthesis. Ubiquitously expressed, with significantly increased expression in maturing seeds. The mutant plant has wrinkled seeds, with a 50-70% reduction in seed fatty acid content.
11.1.3	lipid metabolism.FA synthesis and FA elongation.ketoacyl ACP synthase	m.28093	(loc_os06g09630.1 : 743.0) no description available & (p23902|kasc1_horvu : 702.0) 3-oxoacyl-[acyl-carrier-protein] synthase I, chloroplast precursor (EC 2.3.1.41) (Beta-ketoacyl-ACP synthase I) (KAS I) - Hordeum vulgare (Barley) & (at5g46290 : 690.0) 3-ketoacyl-acyl carrier protein synthase I (KAS I) mRNA,; 3-ketoacyl-acyl carrier protein synthase I (KAS I); FUNCTIONS IN: transferase activity, t…	-2.20732	TRUE	3-oxoacyl-[acyl-carrier-protein] synthase I, chloroplast precursor (EC 2.3.1.41) (Beta-ketoacyl-ACP synthase I) (KAS I)
11.1.8	lipid metabolism.FA synthesis and FA elongation.acyl coa ligase	m.160787	(loc_os09g21230.1 : 1184.0) no description available & (at5g23050 : 857.0) acyl-activating enzyme 17 (AAE17); FUNCTIONS IN: catalytic activity, ligase activity; INVOLVED IN: metabolic process; LOCATED IN: cellular_component unknown; EXPRESSED IN: 22 plant structures; EXPRESSED DURING: 15 growth stages; CONTAINS InterPro DOMAIN/s: AMP-binding, conserved site (InterPro:IPR020845), AMP-dependent syn…	-2.19838	TRUE	acyl-activating enzyme 17 (AAE17)
11.1.20	lipid metabolism.FA synthesis and FA elongation.MCD	m.102683	(loc_os09g23070.2 : 747.0) no description available & (at4g04320 : 537.0) malonyl-CoA decarboxylase family protein; FUNCTIONS IN: malonyl-CoA decarboxylase activity; INVOLVED IN: fatty acid biosynthetic process; LOCATED IN: peroxisome; EXPRESSED IN: 25 plant structures; EXPRESSED DURING: 15 growth stages; CONTAINS InterPro DOMAIN/s: Malonyl-CoA decarboxylase (InterPro:IPR007956); Has 35333 Blast …	-2.13059	TRUE	malonyl-CoA decarboxylase family protein
11.1.8	lipid metabolism.FA synthesis and FA elongation.acyl coa ligase	m.70873	(loc_os06g02160.4 : 155.0) no description available & (at5g35930 : 110.0) AMP-dependent synthetase and ligase family protein; FUNCTIONS IN: phosphopantetheine binding, acyl carrier activity, catalytic activity, AMP binding, cofactor binding; INVOLVED IN: metabolic process; LOCATED IN: cellular_component unknown; EXPRESSED IN: 23 plant structures; EXPRESSED DURING: 13 growth stages; CONTAINS Inter…	-2.12803	TRUE	AMP-dependent synthetase and ligase family protein
11.1.9	lipid metabolism.FA synthesis and FA elongation.long chain fatty acid CoA ligase	m.106973	(loc_os12g07110.2 : 1245.0) no description available & (at1g77590 : 1050.0) Encodes major plastidic long chain acyl-CoA synthetase with a slight substrate preference of oleic acid over any of the other fatty acids.; long chain acyl-CoA synthetase 9 (LACS9); FUNCTIONS IN: long-chain fatty acid-CoA ligase activity; INVOLVED IN: fatty acid metabolic process, fatty acid biosynthetic process; LOCATED …	-2.12583	TRUE	Encodes major plastidic long chain acyl-CoA synthetase with a slight substrate preference of oleic acid over any of the other fatty acids.
11.1.1.1	lipid metabolism.FA synthesis and FA elongation.Acetyl CoA Carboxylation.homomeric Enzyme	m.45276	(loc_os10g21910.2 : 444.0) no description available & (at1g36160 : 323.0) Encodes acetyl-CoA carboxylase. Mutant displays uncoordinated cell divisions which are enhanced by cytokinins. Mutant also has aberrant organization of the apical region in the embryo and abnormal root and shoot development. Essential for very long chain fatty acid elongation.; acetyl-CoA carboxylase 1 (ACC1); CONTAINS Inte…	-2.09956	TRUE	Encodes acetyl-CoA carboxylase. Mutant displays uncoordinated cell divisions which are enhanced by cytokinins. Mutant also has aberrant organization of the apical region in the embryo and abnormal root and shoot development. Essential for very long chain fatty acid elongation.
11.1.8	lipid metabolism.FA synthesis and FA elongation.acyl coa ligase	m.189594	(loc_os04g33190.1 : 1296.0) no description available & (at5g36880 : 1156.0) Encodes a plastidic acetyl-coA synthetase. This enzyme plays a role in converting acetate to acetyl-coA in the plastids. It does not appear to be a major contributor to fatty acid biosynthesis based on mutant phenotypes. The enzyme seems to act as a monomer and may play an important role in preventing the toxic accumulati…	-2.09281	TRUE	Encodes a plastidic acetyl-coA synthetase. This enzyme plays a role in converting acetate to acetyl-coA in the plastids. It does not appear to be a major contributor to fatty acid biosynthesis based on mutant phenotypes. The enzyme seems to act as a monomer and may play an important role in preventing the toxic accumulation of fermentation products including acetaldehyde, acetate, and ethanol. It…
11.1.8	lipid metabolism.FA synthesis and FA elongation.acyl coa ligase	m.189602	(loc_os02g32490.1 : 1368.0) no description available & (at5g36880 : 1209.0) Encodes a plastidic acetyl-coA synthetase. This enzyme plays a role in converting acetate to acetyl-coA in the plastids. It does not appear to be a major contributor to fatty acid biosynthesis based on mutant phenotypes. The enzyme seems to act as a monomer and may play an important role in preventing the toxic accumulati…	-2.08956	TRUE	Encodes a plastidic acetyl-coA synthetase. This enzyme plays a role in converting acetate to acetyl-coA in the plastids. It does not appear to be a major contributor to fatty acid biosynthesis based on mutant phenotypes. The enzyme seems to act as a monomer and may play an important role in preventing the toxic accumulation of fermentation products including acetaldehyde, acetate, and ethanol. It…
11.1.31	lipid metabolism.FA synthesis and FA elongation.pyruvate DH	m.81600	(loc_os08g33440.1 : 374.0) no description available & (at3g25860 : 358.0) Nuclear encoded dihydrolipoamide S-acetyltransferase (LTA2) that encodes teh Pyruvate Decarboxylase E2 subunit. Mutant has embryo defect.; LTA2; FUNCTIONS IN: dihydrolipoyllysine-residue acetyltransferase activity; INVOLVED IN: metabolic process, acetyl-CoA biosynthetic process from pyruvate; LOCATED IN: cytosolic ribosome,…	-2.06576	TRUE	Nuclear encoded dihydrolipoamide S-acetyltransferase (LTA2) that encodes teh Pyruvate Decarboxylase E2 subunit. Mutant has embryo defect.
11.1.12	lipid metabolism.FA synthesis and FA elongation.ACP protein	m.68230	(p02902|acp1_horvu : 238.0) Acyl carrier protein 1, chloroplast precursor (Acyl carrier protein I) (ACP I) - Hordeum vulgare (Barley) & (loc_os12g34890.1 : 206.0) no description available & (at4g25050 : 114.0) encodes an acyl carrier protein predominantly expressed in leaves. Gene expression is upregulated by light.; acyl carrier protein 4 (ACP4); CONTAINS InterPro DOMAIN/s: Acyl carrier protein-…	-2.04785	TRUE	Acyl carrier protein 1, chloroplast precursor (Acyl carrier protein I) (ACP I)
11.1.6	lipid metabolism.FA synthesis and FA elongation.enoyl ACP reductase	m.8401	(loc_os09g10600.1 : 585.0) no description available & (at2g05990 : 468.0) Encodes enoyl-ACP reductase a component of the fatty acid synthase complex. A reduced function mutation in this gene, mod1, was found in a screen for premature cell death mutants. Mutant plants have reduced lipid level and pleiotropic morphological defects, including chlorotic and abnormally shaped leaves.; MOSAIC DEATH 1 (…	-2.03583	TRUE	Encodes enoyl-ACP reductase a component of the fatty acid synthase complex. A reduced function mutation in this gene, mod1, was found in a screen for premature cell death mutants. Mutant plants have reduced lipid level and pleiotropic morphological defects, including chlorotic and abnormally shaped leaves.
11.1.8	lipid metabolism.FA synthesis and FA elongation.acyl coa ligase	m.107964	(loc_os03g03790.1 : 342.0) no description available & (at1g66120 : 217.0) AMP-dependent synthetase and ligase family protein; FUNCTIONS IN: catalytic activity; INVOLVED IN: metabolic process; EXPRESSED IN: embryo, sepal, male gametophyte, carpel, stamen; EXPRESSED DURING: 4 anthesis, C globular stage, petal differentiation and expansion stage; CONTAINS InterPro DOMAIN/s: AMP-dependent synthetase/…	-2.02256	TRUE	AMP-dependent synthetase and ligase family protein
11.1.8	lipid metabolism.FA synthesis and FA elongation.acyl coa ligase	m.186957	(loc_os03g59080.1 : 1209.0) no description available & (at1g55320 : 905.0) Encodes a protein with similarity to acyl activating enzymes. AAE18 is localized to the peroxisome where it may be involved in metabolism of auxin precursors to active auxins.; acyl-activating enzyme 18 (AAE18); FUNCTIONS IN: catalytic activity, ligase activity; INVOLVED IN: metabolic process, auxin metabolic process; LOCA…	-2.01814	TRUE	Encodes a protein with similarity to acyl activating enzymes. AAE18 is localized to the peroxisome where it may be involved in metabolism of auxin precursors to active auxins.
11.1.8	lipid metabolism.FA synthesis and FA elongation.acyl coa ligase	m.162135	(loc_os03g03790.1 : 521.0) no description available & (at1g65880 : 367.0) Encodes a benzoate-CoA ligase. Involved in the biosynthesis of benzoyloxyglucosinolate in Arabidopsis seeds.; benzoyloxyglucosinolate 1 (BZO1); CONTAINS InterPro DOMAIN/s: AMP-dependent synthetase/ligase (InterPro:IPR000873); BEST Arabidopsis thaliana protein match is: acyl activating enzyme 12 (TAIR:AT1G65890.1); Has 76758…	-1.95097	FALSE	Encodes a benzoate-CoA ligase. Involved in the biosynthesis of benzoyloxyglucosinolate in Arabidopsis seeds.
11.1.13	lipid metabolism.FA synthesis and FA elongation.acyl-CoA binding protein	m.152019	(loc_os12g35560.1 : 766.0) no description available & (at3g05420 : 534.0) Acyl-CoA binding protein with high affinity for oleoyl-CoA. Expressed in all plant organs. Involved in fatty acid transport.; acyl-CoA binding protein 4 (ACBP4); FUNCTIONS IN: acyl-CoA binding; INVOLVED IN: lipid transport; LOCATED IN: cytosol, nucleus; EXPRESSED IN: 27 plant structures; EXPRESSED DURING: 15 growth stages; …	-1.93434	FALSE	Acyl-CoA binding protein with high affinity for oleoyl-CoA. Expressed in all plant organs. Involved in fatty acid transport.
11.1.7	lipid metabolism.FA synthesis and FA elongation.ACP thioesterase	m.153095	(loc_os06g39520.1 : 631.0) no description available & (at1g08510 : 430.0) Encodes an acyl-acyl carrier protein thioesterase. Hydrolyzes primarily saturated acyl-ACPs with chain lengths that vary between 8 and 18 carbons. Involved in saturated fatty acid synthesis. Nuclear-encoded, plastid-targeted globular protein that is functional as dimer.; fatty acyl-ACP thioesterases B (FATB); CONTAINS Inter…	-1.92773	FALSE	Encodes an acyl-acyl carrier protein thioesterase. Hydrolyzes primarily saturated acyl-ACPs with chain lengths that vary between 8 and 18 carbons. Involved in saturated fatty acid synthesis. Nuclear-encoded, plastid-targeted globular protein that is functional as dimer.
11.1.30	lipid metabolism.FA synthesis and FA elongation.pyruvate kinase	m.8423	(loc_os10g42100.1 : 853.0) no description available & (q40546|kpyg_tobac : 696.0) Pyruvate kinase isozyme G, chloroplast precursor (EC 2.7.1.40) - Nicotiana tabacum (Common tobacco) & (at1g32440 : 665.0) encodes a chloroplast pyruvate kinase beta subunit. The enzyme is less active than the other chloroplast pyruvate kinase beta subunit encoded by AT5G52920. Involved in seed oil biosynthesis. Can …	-1.92363	FALSE	Pyruvate kinase isozyme G, chloroplast precursor (EC 2.7.1.40)
11.1.12	lipid metabolism.FA synthesis and FA elongation.ACP protein	m.57190	(p08817|acp2_horvu : 168.0) Acyl carrier protein 2, chloroplast precursor (Acyl carrier protein II) (ACP II) - Hordeum vulgare (Barley) & (loc_os09g36860.1 : 151.0) no description available & (at1g54630 : 114.0) encodes an acyl carrier protein expressed in leaves, roots, and dry seeds. Gene expression is not regulated by light.; acyl carrier protein 3 (ACP3); FUNCTIONS IN: acyl carrier activity; …	-1.89295	FALSE	Acyl carrier protein 2, chloroplast precursor (Acyl carrier protein II) (ACP II)
11.1.9	lipid metabolism.FA synthesis and FA elongation.long chain fatty acid CoA ligase	m.117125	(loc_os01g48910.2 : 1139.0) no description available & (at4g23850 : 931.0) long-chain acyl-CoA synthetase 4 (LACS4); FUNCTIONS IN: catalytic activity; INVOLVED IN: fatty acid biosynthetic process; LOCATED IN: plasma membrane; EXPRESSED IN: 26 plant structures; EXPRESSED DURING: 13 growth stages; CONTAINS InterPro DOMAIN/s: AMP-binding, conserved site (InterPro:IPR020845), AMP-dependent synthetase…	-1.84321	FALSE	long-chain acyl-CoA synthetase 4 (LACS4)
11.1.12	lipid metabolism.FA synthesis and FA elongation.ACP protein	m.299844	(loc_os03g63930.1 : 150.0) no description available & (p15543|acp3_horvu : 132.0) Acyl carrier protein 3, chloroplast precursor (Acyl carrier protein III) (ACP III) - Hordeum vulgare (Barley) & (at3g05020 : 107.0) encodes an acyl carrier protein expressed in leaves, roots, and dry seeds. Protein is not regulated by light.; acyl carrier protein 1 (ACP1); FUNCTIONS IN: acyl carrier activity; INVOLV…	-1.78507	FALSE	Acyl carrier protein 3, chloroplast precursor (Acyl carrier protein III) (ACP III)
11.1.31	lipid metabolism.FA synthesis and FA elongation.pyruvate DH	m.105002	(loc_os05g06460.1 : 152.0) no description available & (at3g16950 : 144.0) encodes a plastid lipoamide dehydrogenase, subunit of the pyruvate dehydrogenase complex which provides acetyl-CoA for de novo fatty acid biosynthesis. The gene is highly expressed in developing seeds.; lipoamide dehydrogenase 1 (LPD1); CONTAINS InterPro DOMAIN/s: FAD-dependent pyridine nucleotide-disulphide oxidoreductase …	-1.77369	FALSE	encodes a plastid lipoamide dehydrogenase, subunit of the pyruvate dehydrogenase complex which provides acetyl-CoA for de novo fatty acid biosynthesis. The gene is highly expressed in developing seeds.
11.1.8	lipid metabolism.FA synthesis and FA elongation.acyl coa ligase	m.263500	(loc_os09g38350.1 : 784.0) no description available & (at1g65880 : 608.0) Encodes a benzoate-CoA ligase. Involved in the biosynthesis of benzoyloxyglucosinolate in Arabidopsis seeds.; benzoyloxyglucosinolate 1 (BZO1); CONTAINS InterPro DOMAIN/s: AMP-dependent synthetase/ligase (InterPro:IPR000873); BEST Arabidopsis thaliana protein match is: acyl activating enzyme 12 (TAIR:AT1G65890.1); Has 76758…	-1.62987	FALSE	Encodes a benzoate-CoA ligase. Involved in the biosynthesis of benzoyloxyglucosinolate in Arabidopsis seeds.
11.1.3	lipid metabolism.FA synthesis and FA elongation.ketoacyl ACP synthase	m.193500	(at2g04540 : 616.0) Beta-ketoacyl synthase; FUNCTIONS IN: transferase activity, transferring acyl groups other than amino-acyl groups, fatty acid synthase activity, catalytic activity; INVOLVED IN: biosynthetic process, fatty acid biosynthetic process, metabolic process; LOCATED IN: mitochondrion; EXPRESSED IN: 23 plant structures; EXPRESSED DURING: 13 growth stages; CONTAINS InterPro DOMAIN/s: B…	-1.61735	FALSE	Beta-ketoacyl synthase
11.1.31	lipid metabolism.FA synthesis and FA elongation.pyruvate DH	m.137206	(loc_os03g44300.1 : 658.0) no description available & (at2g34590 : 605.0) Transketolase family protein; FUNCTIONS IN: pyruvate dehydrogenase (acetyl-transferring) activity, zinc ion binding, transketolase activity; INVOLVED IN: pollen tube development; LOCATED IN: chloroplast, chloroplast envelope; EXPRESSED IN: 22 plant structures; EXPRESSED DURING: 14 growth stages; CONTAINS InterPro DOMAIN/s: …	-1.60116	FALSE	Transketolase family protein
11.1.15	lipid metabolism.FA synthesis and FA elongation.ACP desaturase	m.302165	(loc_os01g65830.1 : 592.0) no description available & (p32061|stad_cucsa : 492.0) Acyl-[acyl-carrier-protein] desaturase, chloroplast precursor (EC 1.14.19.2) (Stearoyl-ACP desaturase) - Cucumis sativus (Cucumber) & (at2g43710 : 488.0) Encodes a stearoyl-ACP desaturase, involved in fatty acid desaturation. The ssi2 mutants have increased 18:0 and reduced 18:1 fatty acids. Exogenous application of…	-1.58853	FALSE	Acyl-[acyl-carrier-protein] desaturase, chloroplast precursor (EC 1.14.19.2) (Stearoyl-ACP desaturase)
11.1.7	lipid metabolism.FA synthesis and FA elongation.ACP thioesterase	m.104419	(at1g08510 : 317.0) Encodes an acyl-acyl carrier protein thioesterase. Hydrolyzes primarily saturated acyl-ACPs with chain lengths that vary between 8 and 18 carbons. Involved in saturated fatty acid synthesis. Nuclear-encoded, plastid-targeted globular protein that is functional as dimer.; fatty acyl-ACP thioesterases B (FATB); CONTAINS InterPro DOMAIN/s: Acyl-ACP-thioesterase, N-terminal domain…	-1.5882	FALSE	Encodes an acyl-acyl carrier protein thioesterase. Hydrolyzes primarily saturated acyl-ACPs with chain lengths that vary between 8 and 18 carbons. Involved in saturated fatty acid synthesis. Nuclear-encoded, plastid-targeted globular protein that is functional as dimer.
11.1.2	lipid metabolism.FA synthesis and FA elongation.Acetyl CoA Transacylase	m.86335	(loc_os03g18590.1 : 595.0) no description available & (at2g30200 : 533.0) catalytics;transferases;[acyl-carrier-protein] S-malonyltransferases;binding; FUNCTIONS IN: binding, transferase activity, catalytic activity; INVOLVED IN: metabolic process; LOCATED IN: chloroplast; EXPRESSED IN: 23 plant structures; EXPRESSED DURING: 14 growth stages; CONTAINS InterPro DOMAIN/s: Acyl transferase/acyl hydr…	-1.5703	FALSE	catalytics
11.1.8	lipid metabolism.FA synthesis and FA elongation.acyl coa ligase	m.34939	(loc_os09g38350.1 : 339.0) no description available & (at1g65880 : 255.0) Encodes a benzoate-CoA ligase. Involved in the biosynthesis of benzoyloxyglucosinolate in Arabidopsis seeds.; benzoyloxyglucosinolate 1 (BZO1); CONTAINS InterPro DOMAIN/s: AMP-dependent synthetase/ligase (InterPro:IPR000873); BEST Arabidopsis thaliana protein match is: acyl activating enzyme 12 (TAIR:AT1G65890.1); Has 76758…	-1.56966	FALSE	Encodes a benzoate-CoA ligase. Involved in the biosynthesis of benzoyloxyglucosinolate in Arabidopsis seeds.
11.1.13	lipid metabolism.FA synthesis and FA elongation.acyl-CoA binding protein	m.138998	(loc_os03g61930.2 : 1061.0) no description available & (at3g05420 : 830.0) Acyl-CoA binding protein with high affinity for oleoyl-CoA. Expressed in all plant organs. Involved in fatty acid transport.; acyl-CoA binding protein 4 (ACBP4); FUNCTIONS IN: acyl-CoA binding; INVOLVED IN: lipid transport; LOCATED IN: cytosol, nucleus; EXPRESSED IN: 27 plant structures; EXPRESSED DURING: 15 growth stages;…	-1.52002	FALSE	Acyl-CoA binding protein with high affinity for oleoyl-CoA. Expressed in all plant organs. Involved in fatty acid transport.
11.1.9	lipid metabolism.FA synthesis and FA elongation.long chain fatty acid CoA ligase	m.32758	(loc_os11g06880.1 : 289.0) no description available & (at1g77590 : 255.0) Encodes major plastidic long chain acyl-CoA synthetase with a slight substrate preference of oleic acid over any of the other fatty acids.; long chain acyl-CoA synthetase 9 (LACS9); FUNCTIONS IN: long-chain fatty acid-CoA ligase activity; INVOLVED IN: fatty acid metabolic process, fatty acid biosynthetic process; LOCATED IN…	-1.43431	FALSE	Encodes major plastidic long chain acyl-CoA synthetase with a slight substrate preference of oleic acid over any of the other fatty acids.
11.1.13	lipid metabolism.FA synthesis and FA elongation.acyl-CoA binding protein	m.298034	(loc_os08g06550.1 : 158.0) no description available & (o04066|acbp_ricco : 155.0) Acyl-CoA-binding protein (ACBP) - Ricinus communis (Castor bean) & (at1g31812 : 129.0) Acyl-CoA-binding protein. Bind acyl-CoA esters and protect acyl-CoAs from degradation by microsomal acyl-hydrolases.; acyl-CoA-binding protein 6 (ACBP6); FUNCTIONS IN: phosphatidylcholine binding, acyl-CoA binding; INVOLVED IN: re…	-1.43133	FALSE	Acyl-CoA-binding protein (ACBP)
11.1.9	lipid metabolism.FA synthesis and FA elongation.long chain fatty acid CoA ligase	m.182206	(loc_os05g25310.2 : 544.0) no description available & (at2g04350 : 474.0) long-chain acyl-CoA synthetase 8 (LACS8); FUNCTIONS IN: long-chain fatty acid-CoA ligase activity, catalytic activity; INVOLVED IN: fatty acid biosynthetic process, metabolic process; LOCATED IN: endoplasmic reticulum; EXPRESSED IN: 23 plant structures; EXPRESSED DURING: 13 growth stages; CONTAINS InterPro DOMAIN/s: AMP-bin…	-1.42963	FALSE	long-chain acyl-CoA synthetase 8 (LACS8)
11.1.5	lipid metabolism.FA synthesis and FA elongation.beta hydroxyacyl ACP dehydratase	m.299202	(loc_os08g12840.1 : 309.0) no description available & (at2g22230 : 286.0) Thioesterase superfamily protein; FUNCTIONS IN: crotonoyl-[acyl-carrier-protein] hydratase activity, 3-hydroxyacyl-[acyl-carrier-protein] dehydratase activity; INVOLVED IN: defense response to fungus, incompatible interaction, fatty acid biosynthetic process; LOCATED IN: cell wall, chloroplast; EXPRESSED IN: 23 plant struct…	-1.37194	FALSE	Thioesterase superfamily protein
11.1.8	lipid metabolism.FA synthesis and FA elongation.acyl coa ligase	m.321591	(loc_os01g24030.2 : 149.0) no description available & (at1g20560 : 100.0) acyl activating enzyme 1 (AAE1); FUNCTIONS IN: AMP binding; INVOLVED IN: metabolic process; LOCATED IN: peroxisome; EXPRESSED IN: 22 plant structures; EXPRESSED DURING: 13 growth stages; CONTAINS InterPro DOMAIN/s: AMP-binding, conserved site (InterPro:IPR020845), AMP-dependent synthetase/ligase (InterPro:IPR000873); BEST A…	-1.31373	FALSE	acyl activating enzyme 1 (AAE1)
11.1.10	lipid metabolism.FA synthesis and FA elongation.beta ketoacyl CoA synthase	m.46053	(loc_os02g56860.1 : 259.0) no description available & (at5g04530 : 191.0) Encodes KCS19, a member of the 3-ketoacyl-CoA synthase family involved in the biosynthesis of VLCFA (very long chain fatty acids).; 3-ketoacyl-CoA synthase 19 (KCS19); FUNCTIONS IN: transferase activity, transferring acyl groups other than amino-acyl groups, catalytic activity, acyltransferase activity; INVOLVED IN: respons…	-1.30988	FALSE	Encodes KCS19, a member of the 3-ketoacyl-CoA synthase family involved in the biosynthesis of VLCFA (very long chain fatty acids).
11.1.10	lipid metabolism.FA synthesis and FA elongation.beta ketoacyl CoA synthase	m.83299	(loc_os03g14170.1 : 254.0) no description available & (at2g26640 : 233.0) Encodes KCS11, a member of the 3-ketoacyl-CoA synthase family involved in the biosynthesis of VLCFA (very long chain fatty acids).; 3-ketoacyl-CoA synthase 11 (KCS11); FUNCTIONS IN: transferase activity, transferring acyl groups other than amino-acyl groups, catalytic activity; INVOLVED IN: response to cold, response to lig…	-1.24263	FALSE	Encodes KCS11, a member of the 3-ketoacyl-CoA synthase family involved in the biosynthesis of VLCFA (very long chain fatty acids).
11.1.31	lipid metabolism.FA synthesis and FA elongation.pyruvate DH	m.10020	(loc_os12g42230.1 : 584.0) no description available & (at1g30120 : 535.0) Encodes a putative plastid pyruvate dehydrogenase E1 beta subunit that is distinct from the mitochondrial pyruvate dehydrogenase E1 beta subunit.; pyruvate dehydrogenase E1 beta (PDH-E1 BETA); FUNCTIONS IN: pyruvate dehydrogenase (acetyl-transferring) activity; INVOLVED IN: fatty acid biosynthetic process; LOCATED IN: plast…	-1.21934	FALSE	Encodes a putative plastid pyruvate dehydrogenase E1 beta subunit that is distinct from the mitochondrial pyruvate dehydrogenase E1 beta subunit.
11.1.13	lipid metabolism.FA synthesis and FA elongation.acyl-CoA binding protein	m.16443	(loc_os03g14000.1 : 339.0) no description available & (at5g53470 : 88.6) Encodes an acyl-CoA binding protein that is localized to vesicles,and plasma membrane especially in epidermal cells of heart, torpedo and cotyledon stage embryos, cell wall of the seed coat. Northern blot analysis showed that the 1.4 kb ACBP1 mRNA was expressed in silique, root, stem, leaf and flower.; acyl-CoA binding prote…	-1.18993	FALSE	Encodes an acyl-CoA binding protein that is localized to vesicles,and plasma membrane especially in epidermal cells of heart, torpedo and cotyledon stage embryos, cell wall of the seed coat. Northern blot analysis showed that the 1.4 kb ACBP1 mRNA was expressed in silique, root, stem, leaf and flower.
11.1.3	lipid metabolism.FA synthesis and FA elongation.ketoacyl ACP synthase	m.135646	(loc_os07g42420.1 : 772.0) no description available & (at1g74960 : 651.0) Encodes a plastidic beta-ketoacyl-ACP synthase II, involved in fatty acid elongation from 16:0-ACP to 18:0-ACP. Homozygous knock-out mutants are embryo lethal, indicating early embryo development is sensitive to elevated 16:0.; fatty acid biosynthesis 1 (FAB1); CONTAINS InterPro DOMAIN/s: Beta-ketoacyl synthase (InterPro:IP…	-1.18884	FALSE	Encodes a plastidic beta-ketoacyl-ACP synthase II, involved in fatty acid elongation from 16:0-ACP to 18:0-ACP. Homozygous knock-out mutants are embryo lethal, indicating early embryo development is sensitive to elevated 16:0.
11.1.10	lipid metabolism.FA synthesis and FA elongation.beta ketoacyl CoA synthase	m.192851	(loc_os02g49920.1 : 521.0) no description available & (at1g68530 : 481.0) Encodes KCS6, a member of the 3-ketoacyl-CoA synthase family involved in the biosynthesis of VLCFA (very long chain fatty acids).; 3-ketoacyl-CoA synthase 6 (KCS6); FUNCTIONS IN: transferase activity, transferring acyl groups other than amino-acyl groups, catalytic activity; INVOLVED IN: in 7 processes; LOCATED IN: endoplas…	-1.14291	FALSE	Encodes KCS6, a member of the 3-ketoacyl-CoA synthase family involved in the biosynthesis of VLCFA (very long chain fatty acids).
11.1.12	lipid metabolism.FA synthesis and FA elongation.ACP protein	m.78067	(loc_os11g31900.1 : 146.0) no description available & (p23235|acp2_spiol : 120.0) Acyl carrier protein 2, chloroplast precursor (Acyl carrier protein II) (ACP II) - Spinacia oleracea (Spinach) & (at4g25050 : 112.0) encodes an acyl carrier protein predominantly expressed in leaves. Gene expression is upregulated by light.; acyl carrier protein 4 (ACP4); CONTAINS InterPro DOMAIN/s: Acyl carrier pro…	-1.13057	FALSE	Acyl carrier protein 2, chloroplast precursor (Acyl carrier protein II) (ACP II)
11.1.4	lipid metabolism.FA synthesis and FA elongation.ACP oxoacyl reductase	m.50699	(loc_os04g30760.1 : 419.0) no description available & (q949m3|fabg3_brana : 383.0) 3-oxoacyl-[acyl-carrier-protein] reductase 3, chloroplast precursor (EC 1.1.1.100) (3-ketoacyl-acyl carrier protein reductase 3) - Brassica napus (Rape) & (at1g24360 : 367.0) NAD(P)-binding Rossmann-fold superfamily protein; FUNCTIONS IN: 3-oxoacyl-[acyl-carrier-protein] reductase activity, copper ion binding; INVO…	-1.12023	FALSE	3-oxoacyl-[acyl-carrier-protein] reductase 3, chloroplast precursor (EC 1.1.1.100) (3-ketoacyl-acyl carrier protein reductase 3)
11.1.12	lipid metabolism.FA synthesis and FA elongation.ACP protein	m.15540	(loc_os03g22950.1 : 174.0) no description available & (at1g65290 : 134.0) Encodes a member of the mitochondrial acyl carrier protein (ACP) family. As part of the mitochondrial matrix, it is likely to be involved in fatty acid or lipoic acid biogenesis.; mitochondrial acyl carrier protein 2 (mtACP2); FUNCTIONS IN: acyl carrier activity, cobalt ion binding, metal ion binding; INVOLVED IN: fatty aci…	-1.10598	FALSE	Encodes a member of the mitochondrial acyl carrier protein (ACP) family. As part of the mitochondrial matrix, it is likely to be involved in fatty acid or lipoic acid biogenesis.
11.1.8	lipid metabolism.FA synthesis and FA elongation.acyl coa ligase	m.227939	(loc_os03g19250.1 : 1030.0) no description available & (at3g16910 : 829.0) Encodes a peroxisomal protein with acetyl-CoA synthetase activity that is responsible for the activation of acetate for entry into the glyoxylate cycle.; acyl-activating enzyme 7 (AAE7); FUNCTIONS IN: acetate-CoA ligase activity, AMP binding; INVOLVED IN: glyoxylate cycle, acetate metabolic process; LOCATED IN: peroxisome;…	-1.10048	FALSE	Encodes a peroxisomal protein with acetyl-CoA synthetase activity that is responsible for the activation of acetate for entry into the glyoxylate cycle.
11.1.10	lipid metabolism.FA synthesis and FA elongation.beta ketoacyl CoA synthase	m.50670	(loc_os05g49900.1 : 186.0) no description available & (at2g26640 : 152.0) Encodes KCS11, a member of the 3-ketoacyl-CoA synthase family involved in the biosynthesis of VLCFA (very long chain fatty acids).; 3-ketoacyl-CoA synthase 11 (KCS11); FUNCTIONS IN: transferase activity, transferring acyl groups other than amino-acyl groups, catalytic activity; INVOLVED IN: response to cold, response to lig…	-1.09774	FALSE	Encodes KCS11, a member of the 3-ketoacyl-CoA synthase family involved in the biosynthesis of VLCFA (very long chain fatty acids).
11.1.3	lipid metabolism.FA synthesis and FA elongation.ketoacyl ACP synthase	m.23308	(p23902|kasc1_horvu : 136.0) 3-oxoacyl-[acyl-carrier-protein] synthase I, chloroplast precursor (EC 2.3.1.41) (Beta-ketoacyl-ACP synthase I) (KAS I) - Hordeum vulgare (Barley) & (loc_os04g36800.1 : 135.0) no description available & (at5g46290 : 122.0) 3-ketoacyl-acyl carrier protein synthase I (KAS I) mRNA,; 3-ketoacyl-acyl carrier protein synthase I (KAS I); FUNCTIONS IN: transferase activity, t…	-1.08135	FALSE	3-oxoacyl-[acyl-carrier-protein] synthase I, chloroplast precursor (EC 2.3.1.41) (Beta-ketoacyl-ACP synthase I) (KAS I)
11.1.15	lipid metabolism.FA synthesis and FA elongation.ACP desaturase	m.91365	(loc_os04g31070.1 : 446.0) no description available & (q40731|stad_orysa : 436.0) Acyl-[acyl-carrier-protein] desaturase, chloroplast precursor (EC 1.14.19.2) (Stearoyl-ACP desaturase) - Oryza sativa (Rice) & (at2g43710 : 415.0) Encodes a stearoyl-ACP desaturase, involved in fatty acid desaturation. The ssi2 mutants have increased 18:0 and reduced 18:1 fatty acids. Exogenous application of glycer…	-1.07538	FALSE	Acyl-[acyl-carrier-protein] desaturase, chloroplast precursor (EC 1.14.19.2) (Stearoyl-ACP desaturase)
11.1.11	lipid metabolism.FA synthesis and FA elongation.fatty acid elongase	m.192823	(loc_os05g49290.3 : 205.0) no description available & (at2g16280 : 197.0) Encodes KCS9, a member of the 3-ketoacyl-CoA synthase family involved in the biosynthesis of VLCFA (very long chain fatty acids).; 3-ketoacyl-CoA synthase 9 (KCS9); FUNCTIONS IN: transferase activity, transferring acyl groups other than amino-acyl groups, catalytic activity; INVOLVED IN: response to cold, response to light …	-1.01287	FALSE	Encodes KCS9, a member of the 3-ketoacyl-CoA synthase family involved in the biosynthesis of VLCFA (very long chain fatty acids).
11.1.12	lipid metabolism.FA synthesis and FA elongation.ACP protein	m.329178	(loc_os12g34890.1 : 92.8) no description available & (at1g54580 : 92.0) encodes an acyl carrier protein expressed in leaves, roots, and dry seeds. Gene expression is not regulated by light but downregulated by starvation and upregulated by increased level of exogenous sucrose.; acyl carrier protein 2 (ACP2); FUNCTIONS IN: acyl carrier activity; INVOLVED IN: fatty acid biosynthetic process; LOCATE…	0	FALSE	encodes an acyl carrier protein expressed in leaves, roots, and dry seeds. Gene expression is not regulated by light but downregulated by starvation and upregulated by increased level of exogenous sucrose.
11.1.12	lipid metabolism.FA synthesis and FA elongation.ACP protein	m.33105	(p08817|acp2_horvu : 129.0) Acyl carrier protein 2, chloroplast precursor (Acyl carrier protein II) (ACP II) - Hordeum vulgare (Barley) & (at1g54630 : 123.0) encodes an acyl carrier protein expressed in leaves, roots, and dry seeds. Gene expression is not regulated by light.; acyl carrier protein 3 (ACP3); FUNCTIONS IN: acyl carrier activity; INVOLVED IN: fatty acid biosynthetic process; LOCATED …	0	FALSE	Acyl carrier protein 2, chloroplast precursor (Acyl carrier protein II) (ACP II)
11.1.8	lipid metabolism.FA synthesis and FA elongation.acyl coa ligase	m.7505	(loc_os09g38350.1 : 182.0) no description available & (at1g66120 : 101.0) AMP-dependent synthetase and ligase family protein; FUNCTIONS IN: catalytic activity; INVOLVED IN: metabolic process; EXPRESSED IN: embryo, sepal, male gametophyte, carpel, stamen; EXPRESSED DURING: 4 anthesis, C globular stage, petal differentiation and expansion stage; CONTAINS InterPro DOMAIN/s: AMP-dependent synthetase/…	-4.29949	TRUE	AMP-dependent synthetase and ligase family protein
11.1.31	lipid metabolism.FA synthesis and FA elongation.pyruvate DH	m.61490	(loc_os08g33440.1 : 553.0) no description available & (at3g25860 : 498.0) Nuclear encoded dihydrolipoamide S-acetyltransferase (LTA2) that encodes teh Pyruvate Decarboxylase E2 subunit. Mutant has embryo defect.; LTA2; FUNCTIONS IN: dihydrolipoyllysine-residue acetyltransferase activity; INVOLVED IN: metabolic process, acetyl-CoA biosynthetic process from pyruvate; LOCATED IN: cytosolic ribosome,…	1.00563	FALSE	Nuclear encoded dihydrolipoamide S-acetyltransferase (LTA2) that encodes teh Pyruvate Decarboxylase E2 subunit. Mutant has embryo defect.
11.1.15	lipid metabolism.FA synthesis and FA elongation.ACP desaturase	m.40871	(loc_os04g31070.1 : 470.0) no description available & (q40731|stad_orysa : 460.0) Acyl-[acyl-carrier-protein] desaturase, chloroplast precursor (EC 1.14.19.2) (Stearoyl-ACP desaturase) - Oryza sativa (Rice) & (at2g43710 : 446.0) Encodes a stearoyl-ACP desaturase, involved in fatty acid desaturation. The ssi2 mutants have increased 18:0 and reduced 18:1 fatty acids. Exogenous application of glycer…	1.01673	FALSE	Acyl-[acyl-carrier-protein] desaturase, chloroplast precursor (EC 1.14.19.2) (Stearoyl-ACP desaturase)
11.1.15	lipid metabolism.FA synthesis and FA elongation.ACP desaturase	m.302791	(loc_os08g09950.2 : 147.0) no description available & (q40731|stad_orysa : 107.0) Acyl-[acyl-carrier-protein] desaturase, chloroplast precursor (EC 1.14.19.2) (Stearoyl-ACP desaturase) - Oryza sativa (Rice) & (at2g43710 : 94.0) Encodes a stearoyl-ACP desaturase, involved in fatty acid desaturation. The ssi2 mutants have increased 18:0 and reduced 18:1 fatty acids. Exogenous application of glycero…	1.01709	FALSE	Acyl-[acyl-carrier-protein] desaturase, chloroplast precursor (EC 1.14.19.2) (Stearoyl-ACP desaturase)
11.1.10	lipid metabolism.FA synthesis and FA elongation.beta ketoacyl CoA synthase	m.224261	(loc_os06g39750.3 : 696.0) no description available & (at2g26640 : 637.0) Encodes KCS11, a member of the 3-ketoacyl-CoA synthase family involved in the biosynthesis of VLCFA (very long chain fatty acids).; 3-ketoacyl-CoA synthase 11 (KCS11); FUNCTIONS IN: transferase activity, transferring acyl groups other than amino-acyl groups, catalytic activity; INVOLVED IN: response to cold, response to lig…	1.0566	FALSE	Encodes KCS11, a member of the 3-ketoacyl-CoA synthase family involved in the biosynthesis of VLCFA (very long chain fatty acids).
11.1.10	lipid metabolism.FA synthesis and FA elongation.beta ketoacyl CoA synthase	m.83309	(loc_os03g14170.1 : 260.0) no description available & (at2g26640 : 229.0) Encodes KCS11, a member of the 3-ketoacyl-CoA synthase family involved in the biosynthesis of VLCFA (very long chain fatty acids).; 3-ketoacyl-CoA synthase 11 (KCS11); FUNCTIONS IN: transferase activity, transferring acyl groups other than amino-acyl groups, catalytic activity; INVOLVED IN: response to cold, response to lig…	1.10351	FALSE	Encodes KCS11, a member of the 3-ketoacyl-CoA synthase family involved in the biosynthesis of VLCFA (very long chain fatty acids).
11.1.8	lipid metabolism.FA synthesis and FA elongation.acyl coa ligase	m.263517	(loc_os03g04130.1 : 395.0) no description available & (at1g20560 : 259.0) acyl activating enzyme 1 (AAE1); FUNCTIONS IN: AMP binding; INVOLVED IN: metabolic process; LOCATED IN: peroxisome; EXPRESSED IN: 22 plant structures; EXPRESSED DURING: 13 growth stages; CONTAINS InterPro DOMAIN/s: AMP-binding, conserved site (InterPro:IPR020845), AMP-dependent synthetase/ligase (InterPro:IPR000873); BEST A…	1.11019	FALSE	acyl activating enzyme 1 (AAE1)
11.1.10	lipid metabolism.FA synthesis and FA elongation.beta ketoacyl CoA synthase	m.46058	(loc_os03g26530.1 : 288.0) no description available & (at5g04530 : 214.0) Encodes KCS19, a member of the 3-ketoacyl-CoA synthase family involved in the biosynthesis of VLCFA (very long chain fatty acids).; 3-ketoacyl-CoA synthase 19 (KCS19); FUNCTIONS IN: transferase activity, transferring acyl groups other than amino-acyl groups, catalytic activity, acyltransferase activity; INVOLVED IN: respons…	1.12715	FALSE	Encodes KCS19, a member of the 3-ketoacyl-CoA synthase family involved in the biosynthesis of VLCFA (very long chain fatty acids).
11.1.10	lipid metabolism.FA synthesis and FA elongation.beta ketoacyl CoA synthase	m.300677	(loc_os03g26530.1 : 581.0) no description available & (at2g28630 : 415.0) Encodes KCS12, a member of the 3-ketoacyl-CoA synthase family involved in the biosynthesis of VLCFA (very long chain fatty acids).; 3-ketoacyl-CoA synthase 12 (KCS12); FUNCTIONS IN: transferase activity, transferring acyl groups other than amino-acyl groups, catalytic activity, acyltransferase activity; INVOLVED IN: respons…	1.13834	FALSE	Encodes KCS12, a member of the 3-ketoacyl-CoA synthase family involved in the biosynthesis of VLCFA (very long chain fatty acids).
11.1.10	lipid metabolism.FA synthesis and FA elongation.beta ketoacyl CoA synthase	m.309589	(loc_os09g34930.1 : 370.0) no description available & (at1g19440 : 187.0) Encodes KCS4, a member of the 3-ketoacyl-CoA synthase family involved in the biosynthesis of VLCFA (very long chain fatty acids).; 3-ketoacyl-CoA synthase 4 (KCS4); FUNCTIONS IN: transferase activity, transferring acyl groups other than amino-acyl groups, catalytic activity; INVOLVED IN: very long-chain fatty acid metabolic…	1.14929	FALSE	Encodes KCS4, a member of the 3-ketoacyl-CoA synthase family involved in the biosynthesis of VLCFA (very long chain fatty acids).
11.1.31	lipid metabolism.FA synthesis and FA elongation.pyruvate DH	m.29764	(loc_os09g24320.1 : 136.0) no description available & (at1g34430 : 108.0) embryo defective 3003 (EMB3003); FUNCTIONS IN: dihydrolipoyllysine-residue acetyltransferase activity, acyltransferase activity; INVOLVED IN: embryo development ending in seed dormancy; LOCATED IN: cytosolic ribosome, plasma membrane, chloroplast, chloroplast envelope; EXPRESSED IN: 23 plant structures; EXPRESSED DURING: 15…	1.18226	FALSE	embryo defective 3003 (EMB3003)
11.1.10	lipid metabolism.FA synthesis and FA elongation.beta ketoacyl CoA synthase	m.11900	(loc_os09g34930.1 : 224.0) no description available & (at1g19440 : 136.0) Encodes KCS4, a member of the 3-ketoacyl-CoA synthase family involved in the biosynthesis of VLCFA (very long chain fatty acids).; 3-ketoacyl-CoA synthase 4 (KCS4); FUNCTIONS IN: transferase activity, transferring acyl groups other than amino-acyl groups, catalytic activity; INVOLVED IN: very long-chain fatty acid metabolic…	1.18847	FALSE	Encodes KCS4, a member of the 3-ketoacyl-CoA synthase family involved in the biosynthesis of VLCFA (very long chain fatty acids).
11.1.8	lipid metabolism.FA synthesis and FA elongation.acyl coa ligase	m.263530	(loc_os04g57850.1 : 473.0) no description available & (at5g16370 : 343.0) acyl activating enzyme 5 (AAE5); FUNCTIONS IN: catalytic activity; INVOLVED IN: metabolic process; LOCATED IN: peroxisome; EXPRESSED IN: leaf; CONTAINS InterPro DOMAIN/s: AMP-binding, conserved site (InterPro:IPR020845), AMP-dependent synthetase/ligase (InterPro:IPR000873); BEST Arabidopsis thaliana protein match is: AMP-de…	1.25923	FALSE	acyl activating enzyme 5 (AAE5)
11.1.10	lipid metabolism.FA synthesis and FA elongation.beta ketoacyl CoA synthase	m.172025	(loc_os06g14810.1 : 208.0) no description available & (at1g25450 : 154.0) Encodes KCS5, a member of the 3-ketoacyl-CoA synthase family involved in the biosynthesis of VLCFA (very long chain fatty acids).; 3-ketoacyl-CoA synthase 5 (KCS5); FUNCTIONS IN: fatty acid elongase activity; INVOLVED IN: in 6 processes; LOCATED IN: endoplasmic reticulum, membrane; EXPRESSED IN: 22 plant structures; EXPRESS…	1.26739	FALSE	Encodes KCS5, a member of the 3-ketoacyl-CoA synthase family involved in the biosynthesis of VLCFA (very long chain fatty acids).
11.1.12	lipid metabolism.FA synthesis and FA elongation.ACP protein	m.298538	(loc_os05g31290.1 : 169.0) no description available & (at1g65290 : 140.0) Encodes a member of the mitochondrial acyl carrier protein (ACP) family. As part of the mitochondrial matrix, it is likely to be involved in fatty acid or lipoic acid biogenesis.; mitochondrial acyl carrier protein 2 (mtACP2); FUNCTIONS IN: acyl carrier activity, cobalt ion binding, metal ion binding; INVOLVED IN: fatty aci…	1.27277	FALSE	Encodes a member of the mitochondrial acyl carrier protein (ACP) family. As part of the mitochondrial matrix, it is likely to be involved in fatty acid or lipoic acid biogenesis.
11.1.8	lipid metabolism.FA synthesis and FA elongation.acyl coa ligase	m.13391	(loc_os03g04120.1 : 532.0) no description available & (at2g17650 : 416.0) AMP-dependent synthetase and ligase family protein; FUNCTIONS IN: catalytic activity; INVOLVED IN: metabolic process; LOCATED IN: mitochondrion; EXPRESSED IN: carpel; EXPRESSED DURING: petal differentiation and expansion stage; CONTAINS InterPro DOMAIN/s: AMP-binding, conserved site (InterPro:IPR020845), AMP-dependent synth…	1.30829	FALSE	AMP-dependent synthetase and ligase family protein
11.1.8	lipid metabolism.FA synthesis and FA elongation.acyl coa ligase	m.263493	(loc_os04g57850.1 : 851.0) no description available & (at5g16370 : 604.0) acyl activating enzyme 5 (AAE5); FUNCTIONS IN: catalytic activity; INVOLVED IN: metabolic process; LOCATED IN: peroxisome; EXPRESSED IN: leaf; CONTAINS InterPro DOMAIN/s: AMP-binding, conserved site (InterPro:IPR020845), AMP-dependent synthetase/ligase (InterPro:IPR000873); BEST Arabidopsis thaliana protein match is: AMP-de…	1.34944	FALSE	acyl activating enzyme 5 (AAE5)
11.1.10	lipid metabolism.FA synthesis and FA elongation.beta ketoacyl CoA synthase	m.192827	(loc_os02g56860.1 : 751.0) no description available & (at2g28630 : 489.0) Encodes KCS12, a member of the 3-ketoacyl-CoA synthase family involved in the biosynthesis of VLCFA (very long chain fatty acids).; 3-ketoacyl-CoA synthase 12 (KCS12); FUNCTIONS IN: transferase activity, transferring acyl groups other than amino-acyl groups, catalytic activity, acyltransferase activity; INVOLVED IN: respons…	1.35384	FALSE	Encodes KCS12, a member of the 3-ketoacyl-CoA synthase family involved in the biosynthesis of VLCFA (very long chain fatty acids).
11.1.10	lipid metabolism.FA synthesis and FA elongation.beta ketoacyl CoA synthase	m.26197	(loc_os10g33370.1 : 233.0) no description available & (at2g28630 : 154.0) Encodes KCS12, a member of the 3-ketoacyl-CoA synthase family involved in the biosynthesis of VLCFA (very long chain fatty acids).; 3-ketoacyl-CoA synthase 12 (KCS12); FUNCTIONS IN: transferase activity, transferring acyl groups other than amino-acyl groups, catalytic activity, acyltransferase activity; INVOLVED IN: respons…	1.37449	FALSE	Encodes KCS12, a member of the 3-ketoacyl-CoA synthase family involved in the biosynthesis of VLCFA (very long chain fatty acids).
11.1.8	lipid metabolism.FA synthesis and FA elongation.acyl coa ligase	m.227930	(loc_os03g19240.1 : 1044.0) no description available & (at3g16910 : 839.0) Encodes a peroxisomal protein with acetyl-CoA synthetase activity that is responsible for the activation of acetate for entry into the glyoxylate cycle.; acyl-activating enzyme 7 (AAE7); FUNCTIONS IN: acetate-CoA ligase activity, AMP binding; INVOLVED IN: glyoxylate cycle, acetate metabolic process; LOCATED IN: peroxisome;…	1.37643	FALSE	Encodes a peroxisomal protein with acetyl-CoA synthetase activity that is responsible for the activation of acetate for entry into the glyoxylate cycle.
11.1.3	lipid metabolism.FA synthesis and FA elongation.ketoacyl ACP synthase	m.27520	(loc_os06g09630.1 : 686.0) no description available & (p23902|kasc1_horvu : 661.0) 3-oxoacyl-[acyl-carrier-protein] synthase I, chloroplast precursor (EC 2.3.1.41) (Beta-ketoacyl-ACP synthase I) (KAS I) - Hordeum vulgare (Barley) & (at5g46290 : 640.0) 3-ketoacyl-acyl carrier protein synthase I (KAS I) mRNA,; 3-ketoacyl-acyl carrier protein synthase I (KAS I); FUNCTIONS IN: transferase activity, t…	1.37715	FALSE	3-oxoacyl-[acyl-carrier-protein] synthase I, chloroplast precursor (EC 2.3.1.41) (Beta-ketoacyl-ACP synthase I) (KAS I)
11.1.10	lipid metabolism.FA synthesis and FA elongation.beta ketoacyl CoA synthase	m.83303	(loc_os05g49900.1 : 266.0) no description available & (at2g26640 : 248.0) Encodes KCS11, a member of the 3-ketoacyl-CoA synthase family involved in the biosynthesis of VLCFA (very long chain fatty acids).; 3-ketoacyl-CoA synthase 11 (KCS11); FUNCTIONS IN: transferase activity, transferring acyl groups other than amino-acyl groups, catalytic activity; INVOLVED IN: response to cold, response to lig…	1.38289	FALSE	Encodes KCS11, a member of the 3-ketoacyl-CoA synthase family involved in the biosynthesis of VLCFA (very long chain fatty acids).
11.1.10	lipid metabolism.FA synthesis and FA elongation.beta ketoacyl CoA synthase	m.224258	(loc_os06g39750.3 : 816.0) no description available & (at2g26640 : 743.0) Encodes KCS11, a member of the 3-ketoacyl-CoA synthase family involved in the biosynthesis of VLCFA (very long chain fatty acids).; 3-ketoacyl-CoA synthase 11 (KCS11); FUNCTIONS IN: transferase activity, transferring acyl groups other than amino-acyl groups, catalytic activity; INVOLVED IN: response to cold, response to lig…	1.39988	FALSE	Encodes KCS11, a member of the 3-ketoacyl-CoA synthase family involved in the biosynthesis of VLCFA (very long chain fatty acids).
11.1.11	lipid metabolism.FA synthesis and FA elongation.fatty acid elongase	m.120334	(loc_os03g14170.1 : 231.0) no description available & (at1g01120 : 185.0) Encodes a condensing enzyme KCS1 (3-ketoacyl-CoA synthase 1) which is involved in the critical fatty acid elongation process in wax biosynthesis.; 3-ketoacyl-CoA synthase 1 (KCS1); FUNCTIONS IN: fatty acid elongase activity, acyltransferase activity; INVOLVED IN: in 7 processes; LOCATED IN: cytosolic ribosome, endoplasmic r…	1.43658	FALSE	Encodes a condensing enzyme KCS1 (3-ketoacyl-CoA synthase 1) which is involved in the critical fatty acid elongation process in wax biosynthesis.
11.1.10	lipid metabolism.FA synthesis and FA elongation.beta ketoacyl CoA synthase	m.298979	(loc_os11g37900.1 : 189.0) no description available & (at5g43760 : 158.0) Encodes KCS20, a member of the 3-ketoacyl-CoA synthase family involved in the biosynthesis of VLCFA (very long chain fatty acids).; 3-ketoacyl-CoA synthase 20 (KCS20); FUNCTIONS IN: fatty acid elongase activity; INVOLVED IN: response to cold, response to light stimulus, response to osmotic stress; LOCATED IN: membrane; EXPR…	1.44796	FALSE	Encodes KCS20, a member of the 3-ketoacyl-CoA synthase family involved in the biosynthesis of VLCFA (very long chain fatty acids).
11.1.10	lipid metabolism.FA synthesis and FA elongation.beta ketoacyl CoA synthase	m.83315	(loc_os03g14170.1 : 196.0) no description available & (at1g01120 : 137.0) Encodes a condensing enzyme KCS1 (3-ketoacyl-CoA synthase 1) which is involved in the critical fatty acid elongation process in wax biosynthesis.; 3-ketoacyl-CoA synthase 1 (KCS1); FUNCTIONS IN: fatty acid elongase activity, acyltransferase activity; INVOLVED IN: in 7 processes; LOCATED IN: cytosolic ribosome, endoplasmic r…	1.46442	FALSE	Encodes a condensing enzyme KCS1 (3-ketoacyl-CoA synthase 1) which is involved in the critical fatty acid elongation process in wax biosynthesis.
11.1.10	lipid metabolism.FA synthesis and FA elongation.beta ketoacyl CoA synthase	m.224254	(loc_os03g08360.1 : 751.0) no description available & (at2g26250 : 684.0) epidermis-specific, encodes KCS10, a putative 3-ketoacyl-CoA synthase. probably involved in the synthesis of long-chain lipids found in the cuticle.; 3-ketoacyl-CoA synthase 10 (KCS10); FUNCTIONS IN: transferase activity, transferring acyl groups other than amino-acyl groups, catalytic activity, acyltransferase activity; IN…	1.5048	FALSE	epidermis-specific, encodes KCS10, a putative 3-ketoacyl-CoA synthase. probably involved in the synthesis of long-chain lipids found in the cuticle.
11.1.9	lipid metabolism.FA synthesis and FA elongation.long chain fatty acid CoA ligase	m.18627	(loc_os06g06350.1 : 1149.0) no description available & (at4g23850 : 909.0) long-chain acyl-CoA synthetase 4 (LACS4); FUNCTIONS IN: catalytic activity; INVOLVED IN: fatty acid biosynthetic process; LOCATED IN: plasma membrane; EXPRESSED IN: 26 plant structures; EXPRESSED DURING: 13 growth stages; CONTAINS InterPro DOMAIN/s: AMP-binding, conserved site (InterPro:IPR020845), AMP-dependent synthetase…	1.51582	FALSE	long-chain acyl-CoA synthetase 4 (LACS4)
11.1.10	lipid metabolism.FA synthesis and FA elongation.beta ketoacyl CoA synthase	m.224245	(loc_os06g39750.3 : 844.0) no description available & (at2g26640 : 760.0) Encodes KCS11, a member of the 3-ketoacyl-CoA synthase family involved in the biosynthesis of VLCFA (very long chain fatty acids).; 3-ketoacyl-CoA synthase 11 (KCS11); FUNCTIONS IN: transferase activity, transferring acyl groups other than amino-acyl groups, catalytic activity; INVOLVED IN: response to cold, response to lig…	1.52235	FALSE	Encodes KCS11, a member of the 3-ketoacyl-CoA synthase family involved in the biosynthesis of VLCFA (very long chain fatty acids).
11.1.10	lipid metabolism.FA synthesis and FA elongation.beta ketoacyl CoA synthase	m.224255	(loc_os03g08360.1 : 768.0) no description available & (at2g26250 : 703.0) epidermis-specific, encodes KCS10, a putative 3-ketoacyl-CoA synthase. probably involved in the synthesis of long-chain lipids found in the cuticle.; 3-ketoacyl-CoA synthase 10 (KCS10); FUNCTIONS IN: transferase activity, transferring acyl groups other than amino-acyl groups, catalytic activity, acyltransferase activity; IN…	1.5704	FALSE	epidermis-specific, encodes KCS10, a putative 3-ketoacyl-CoA synthase. probably involved in the synthesis of long-chain lipids found in the cuticle.
11.1.15	lipid metabolism.FA synthesis and FA elongation.ACP desaturase	m.101660	(loc_os03g30950.1 : 419.0) no description available & (q42807|stad_soybn : 306.0) Acyl-[acyl-carrier-protein] desaturase, chloroplast precursor (EC 1.14.19.2) (Stearoyl-ACP desaturase) - Glycine max (Soybean) & (at2g43710 : 296.0) Encodes a stearoyl-ACP desaturase, involved in fatty acid desaturation. The ssi2 mutants have increased 18:0 and reduced 18:1 fatty acids. Exogenous application of glyc…	1.6084	FALSE	Acyl-[acyl-carrier-protein] desaturase, chloroplast precursor (EC 1.14.19.2) (Stearoyl-ACP desaturase)
11.1.13	lipid metabolism.FA synthesis and FA elongation.acyl-CoA binding protein	m.45203	(loc_os04g58550.1 : 470.0) no description available & (at5g53470 : 334.0) Encodes an acyl-CoA binding protein that is localized to vesicles,and plasma membrane especially in epidermal cells of heart, torpedo and cotyledon stage embryos, cell wall of the seed coat. Northern blot analysis showed that the 1.4 kb ACBP1 mRNA was expressed in silique, root, stem, leaf and flower.; acyl-CoA binding prot…	1.64788	FALSE	Encodes an acyl-CoA binding protein that is localized to vesicles,and plasma membrane especially in epidermal cells of heart, torpedo and cotyledon stage embryos, cell wall of the seed coat. Northern blot analysis showed that the 1.4 kb ACBP1 mRNA was expressed in silique, root, stem, leaf and flower.
11.1.8	lipid metabolism.FA synthesis and FA elongation.acyl coa ligase	m.102287	(loc_os03g04130.1 : 328.0) no description available & (at1g20560 : 265.0) acyl activating enzyme 1 (AAE1); FUNCTIONS IN: AMP binding; INVOLVED IN: metabolic process; LOCATED IN: peroxisome; EXPRESSED IN: 22 plant structures; EXPRESSED DURING: 13 growth stages; CONTAINS InterPro DOMAIN/s: AMP-binding, conserved site (InterPro:IPR020845), AMP-dependent synthetase/ligase (InterPro:IPR000873); BEST A…	1.7895	FALSE	acyl activating enzyme 1 (AAE1)
11.1.10	lipid metabolism.FA synthesis and FA elongation.beta ketoacyl CoA synthase	m.23322	(loc_os06g14810.1 : 272.0) no description available & (at1g68530 : 228.0) Encodes KCS6, a member of the 3-ketoacyl-CoA synthase family involved in the biosynthesis of VLCFA (very long chain fatty acids).; 3-ketoacyl-CoA synthase 6 (KCS6); FUNCTIONS IN: transferase activity, transferring acyl groups other than amino-acyl groups, catalytic activity; INVOLVED IN: in 7 processes; LOCATED IN: endoplas…	1.8933	FALSE	Encodes KCS6, a member of the 3-ketoacyl-CoA synthase family involved in the biosynthesis of VLCFA (very long chain fatty acids).
11.1.10	lipid metabolism.FA synthesis and FA elongation.beta ketoacyl CoA synthase	m.172019	(loc_os03g14170.1 : 188.0) no description available & (at1g01120 : 152.0) Encodes a condensing enzyme KCS1 (3-ketoacyl-CoA synthase 1) which is involved in the critical fatty acid elongation process in wax biosynthesis.; 3-ketoacyl-CoA synthase 1 (KCS1); FUNCTIONS IN: fatty acid elongase activity, acyltransferase activity; INVOLVED IN: in 7 processes; LOCATED IN: cytosolic ribosome, endoplasmic r…	1.90637	FALSE	Encodes a condensing enzyme KCS1 (3-ketoacyl-CoA synthase 1) which is involved in the critical fatty acid elongation process in wax biosynthesis.
11.1.10	lipid metabolism.FA synthesis and FA elongation.beta ketoacyl CoA synthase	m.75699	(loc_os09g19650.1 : 571.0) no description available & (at1g04220 : 286.0) Encodes KCS2, a member of the 3-ketoacyl-CoA synthase family involved in the biosynthesis of VLCFA (very long chain fatty acids).; 3-ketoacyl-CoA synthase 2 (KCS2); FUNCTIONS IN: fatty acid elongase activity; INVOLVED IN: response to wounding, response to osmotic stress, suberin biosynthetic process; LOCATED IN: membrane; E…	1.91222	FALSE	Encodes KCS2, a member of the 3-ketoacyl-CoA synthase family involved in the biosynthesis of VLCFA (very long chain fatty acids).
11.1.8	lipid metabolism.FA synthesis and FA elongation.acyl coa ligase	m.263485	(loc_os02g02700.1 : 803.0) no description available & (at1g20560 : 632.0) acyl activating enzyme 1 (AAE1); FUNCTIONS IN: AMP binding; INVOLVED IN: metabolic process; LOCATED IN: peroxisome; EXPRESSED IN: 22 plant structures; EXPRESSED DURING: 13 growth stages; CONTAINS InterPro DOMAIN/s: AMP-binding, conserved site (InterPro:IPR020845), AMP-dependent synthetase/ligase (InterPro:IPR000873); BEST A…	1.92643	FALSE	acyl activating enzyme 1 (AAE1)
11.1.10	lipid metabolism.FA synthesis and FA elongation.beta ketoacyl CoA synthase	m.224259	(loc_os06g39750.3 : 866.0) no description available & (at2g26640 : 790.0) Encodes KCS11, a member of the 3-ketoacyl-CoA synthase family involved in the biosynthesis of VLCFA (very long chain fatty acids).; 3-ketoacyl-CoA synthase 11 (KCS11); FUNCTIONS IN: transferase activity, transferring acyl groups other than amino-acyl groups, catalytic activity; INVOLVED IN: response to cold, response to lig…	1.94321	FALSE	Encodes KCS11, a member of the 3-ketoacyl-CoA synthase family involved in the biosynthesis of VLCFA (very long chain fatty acids).
11.1.8	lipid metabolism.FA synthesis and FA elongation.acyl coa ligase	m.263497	(loc_os04g57850.1 : 887.0) no description available & (at5g16370 : 622.0) acyl activating enzyme 5 (AAE5); FUNCTIONS IN: catalytic activity; INVOLVED IN: metabolic process; LOCATED IN: peroxisome; EXPRESSED IN: leaf; CONTAINS InterPro DOMAIN/s: AMP-binding, conserved site (InterPro:IPR020845), AMP-dependent synthetase/ligase (InterPro:IPR000873); BEST Arabidopsis thaliana protein match is: AMP-de…	1.95393	FALSE	acyl activating enzyme 5 (AAE5)
11.1.15	lipid metabolism.FA synthesis and FA elongation.ACP desaturase	m.101653	(loc_os03g30950.1 : 153.0) no description available & (chl4|517119 : 114.0) no description available & (at3g02630 : 110.0) Plant stearoyl-acyl-carrier-protein desaturase family protein; FUNCTIONS IN: acyl-[acyl-carrier-protein] desaturase activity, oxidoreductase activity, transition metal ion binding; INVOLVED IN: oxidation reduction, fatty acid metabolic process, fatty acid biosynthetic process…	1.97857	FALSE	Plant stearoyl-acyl-carrier-protein desaturase family protein
11.1.15	lipid metabolism.FA synthesis and FA elongation.ACP desaturase	m.101649	(loc_os03g30950.1 : 154.0) no description available & (chl4|517119 : 114.0) no description available & (at3g02630 : 110.0) Plant stearoyl-acyl-carrier-protein desaturase family protein; FUNCTIONS IN: acyl-[acyl-carrier-protein] desaturase activity, oxidoreductase activity, transition metal ion binding; INVOLVED IN: oxidation reduction, fatty acid metabolic process, fatty acid biosynthetic process…	1.99515	FALSE	Plant stearoyl-acyl-carrier-protein desaturase family protein
11.1.10	lipid metabolism.FA synthesis and FA elongation.beta ketoacyl CoA synthase	m.26200	(loc_os10g33370.1 : 357.0) no description available & (at5g04530 : 213.0) Encodes KCS19, a member of the 3-ketoacyl-CoA synthase family involved in the biosynthesis of VLCFA (very long chain fatty acids).; 3-ketoacyl-CoA synthase 19 (KCS19); FUNCTIONS IN: transferase activity, transferring acyl groups other than amino-acyl groups, catalytic activity, acyltransferase activity; INVOLVED IN: respons…	2.04965	TRUE	Encodes KCS19, a member of the 3-ketoacyl-CoA synthase family involved in the biosynthesis of VLCFA (very long chain fatty acids).
11.1.10	lipid metabolism.FA synthesis and FA elongation.beta ketoacyl CoA synthase	m.43674	(loc_os03g06700.1 : 318.0) no description available & (at2g26640 : 194.0) Encodes KCS11, a member of the 3-ketoacyl-CoA synthase family involved in the biosynthesis of VLCFA (very long chain fatty acids).; 3-ketoacyl-CoA synthase 11 (KCS11); FUNCTIONS IN: transferase activity, transferring acyl groups other than amino-acyl groups, catalytic activity; INVOLVED IN: response to cold, response to lig…	2.0521	TRUE	Encodes KCS11, a member of the 3-ketoacyl-CoA synthase family involved in the biosynthesis of VLCFA (very long chain fatty acids).
11.1.31	lipid metabolism.FA synthesis and FA elongation.pyruvate DH	m.61488	(loc_os08g33440.1 : 244.0) no description available & (at3g25860 : 199.0) Nuclear encoded dihydrolipoamide S-acetyltransferase (LTA2) that encodes teh Pyruvate Decarboxylase E2 subunit. Mutant has embryo defect.; LTA2; FUNCTIONS IN: dihydrolipoyllysine-residue acetyltransferase activity; INVOLVED IN: metabolic process, acetyl-CoA biosynthetic process from pyruvate; LOCATED IN: cytosolic ribosome,…	2.21831	TRUE	Nuclear encoded dihydrolipoamide S-acetyltransferase (LTA2) that encodes teh Pyruvate Decarboxylase E2 subunit. Mutant has embryo defect.
11.1.8	lipid metabolism.FA synthesis and FA elongation.acyl coa ligase	m.263533	(loc_os04g57850.1 : 513.0) no description available & (at5g16370 : 355.0) acyl activating enzyme 5 (AAE5); FUNCTIONS IN: catalytic activity; INVOLVED IN: metabolic process; LOCATED IN: peroxisome; EXPRESSED IN: leaf; CONTAINS InterPro DOMAIN/s: AMP-binding, conserved site (InterPro:IPR020845), AMP-dependent synthetase/ligase (InterPro:IPR000873); BEST Arabidopsis thaliana protein match is: AMP-de…	2.26232	TRUE	acyl activating enzyme 5 (AAE5)
11.1.11	lipid metabolism.FA synthesis and FA elongation.fatty acid elongase	m.192860	(loc_os03g08360.4 : 288.0) no description available & (at2g16280 : 234.0) Encodes KCS9, a member of the 3-ketoacyl-CoA synthase family involved in the biosynthesis of VLCFA (very long chain fatty acids).; 3-ketoacyl-CoA synthase 9 (KCS9); FUNCTIONS IN: transferase activity, transferring acyl groups other than amino-acyl groups, catalytic activity; INVOLVED IN: response to cold, response to light …	2.44763	TRUE	Encodes KCS9, a member of the 3-ketoacyl-CoA synthase family involved in the biosynthesis of VLCFA (very long chain fatty acids).
11.1.11	lipid metabolism.FA synthesis and FA elongation.fatty acid elongase	m.192840	(loc_os06g15250.1 : 567.0) no description available & (at1g68530 : 465.0) Encodes KCS6, a member of the 3-ketoacyl-CoA synthase family involved in the biosynthesis of VLCFA (very long chain fatty acids).; 3-ketoacyl-CoA synthase 6 (KCS6); FUNCTIONS IN: transferase activity, transferring acyl groups other than amino-acyl groups, catalytic activity; INVOLVED IN: in 7 processes; LOCATED IN: endoplas…	2.56975	TRUE	Encodes KCS6, a member of the 3-ketoacyl-CoA synthase family involved in the biosynthesis of VLCFA (very long chain fatty acids).
11.1.15	lipid metabolism.FA synthesis and FA elongation.ACP desaturase	m.140304	(loc_os08g10010.1 : 487.0) no description available & (at3g02610 : 332.0) Plant stearoyl-acyl-carrier-protein desaturase family protein; FUNCTIONS IN: acyl-[acyl-carrier-protein] desaturase activity, oxidoreductase activity, transition metal ion binding; INVOLVED IN: oxidation reduction, fatty acid metabolic process, fatty acid biosynthetic process; LOCATED IN: chloroplast; CONTAINS InterPro DOMA…	2.65988	TRUE	Plant stearoyl-acyl-carrier-protein desaturase family protein
11.1.12	lipid metabolism.FA synthesis and FA elongation.ACP protein	m.298913	(loc_os07g12150.1 : 164.0) no description available & (at2g44620 : 130.0) Encodes a member of the mitochondrial acyl carrier protein (ACP) family. As part of the mitochondrial matrix, it is likely to be involved in fatty acid or lipoic acid biogenesis. Its acylated form is predominantly present in the mitochondrial membrane while the non-acylated form is soluble.; mitochondrial acyl carrier prote…	2.89913	TRUE	Encodes a member of the mitochondrial acyl carrier protein (ACP) family. As part of the mitochondrial matrix, it is likely to be involved in fatty acid or lipoic acid biogenesis. Its acylated form is predominantly present in the mitochondrial membrane while the non-acylated form is soluble.
11.1.15	lipid metabolism.FA synthesis and FA elongation.ACP desaturase	m.101657	(loc_os03g30950.1 : 183.0) no description available & (at1g43800 : 131.0) Plant stearoyl-acyl-carrier-protein desaturase family protein; FUNCTIONS IN: acyl-[acyl-carrier-protein] desaturase activity, oxidoreductase activity, transition metal ion binding; INVOLVED IN: oxidation reduction, fatty acid metabolic process, fatty acid biosynthetic process; LOCATED IN: membrane; EXPRESSED IN: 9 plant str…	2.96145	TRUE	Plant stearoyl-acyl-carrier-protein desaturase family protein
11.1.8	lipid metabolism.FA synthesis and FA elongation.acyl coa ligase	m.192133	(loc_os04g58710.1 : 672.0) no description available & (at3g48990 : 577.0) AMP-dependent synthetase and ligase family protein; FUNCTIONS IN: catalytic activity, AMP binding; INVOLVED IN: response to cadmium ion; LOCATED IN: apoplast, chloroplast; EXPRESSED IN: 26 plant structures; EXPRESSED DURING: 15 growth stages; CONTAINS InterPro DOMAIN/s: AMP-binding, conserved site (InterPro:IPR020845), AMP-…	3.3483	TRUE	AMP-dependent synthetase and ligase family protein
11.1.10	lipid metabolism.FA synthesis and FA elongation.beta ketoacyl CoA synthase	m.83310	(loc_os03g06700.1 : 182.0) no description available & (at5g43760 : 160.0) Encodes KCS20, a member of the 3-ketoacyl-CoA synthase family involved in the biosynthesis of VLCFA (very long chain fatty acids).; 3-ketoacyl-CoA synthase 20 (KCS20); FUNCTIONS IN: fatty acid elongase activity; INVOLVED IN: response to cold, response to light stimulus, response to osmotic stress; LOCATED IN: membrane; EXPR…	3.40908	TRUE	Encodes KCS20, a member of the 3-ketoacyl-CoA synthase family involved in the biosynthesis of VLCFA (very long chain fatty acids).
11.1.8	lipid metabolism.FA synthesis and FA elongation.acyl coa ligase	m.263542	(loc_os04g57850.1 : 233.0) no description available & (at5g16370 : 145.0) acyl activating enzyme 5 (AAE5); FUNCTIONS IN: catalytic activity; INVOLVED IN: metabolic process; LOCATED IN: peroxisome; EXPRESSED IN: leaf; CONTAINS InterPro DOMAIN/s: AMP-binding, conserved site (InterPro:IPR020845), AMP-dependent synthetase/ligase (InterPro:IPR000873); BEST Arabidopsis thaliana protein match is: AMP-de…	5.20284	TRUE	acyl activating enzyme 5 (AAE5)
Glyceral metabolism
11.5.3	lipid metabolism.glyceral metabolism.FAD-dependent glycerol-3-phosphate dehydrogenase	m.198028	(loc_os04g14790.1 : 383.0) no description available & (at3g10370 : 340.0) mitochondrial FAD-dependent glycerol-3-phosphate dehydrogenase. possibly involved in storage lipid catabolism and glycerol assimilation, and in glycerol-3-phosphate shuttle which transports reducing power from cytosol to mitochondrion.; SUGAR-DEPENDENT 6 (SDP6); FUNCTIONS IN: glycerol-3-phosphate dehydrogenase activity; INV…	-4.95547	TRUE	mitochondrial FAD-dependent glycerol-3-phosphate dehydrogenase. possibly involved in storage lipid catabolism and glycerol assimilation, and in glycerol-3-phosphate shuttle which transports reducing power from cytosol to mitochondrion.
11.5.2	lipid metabolism.glyceral metabolism.Glycerol-3-phosphate dehydrogenase (NAD+)	m.120884	(at2g40690 : 555.0) Encodes a putative dihydroxyacetone phosphate (DHAP) reductase involved in glycerol-3-phosphate supply within the chloroplast for synthesis of glycerolipids. Mutants have reduced levels of hexadecatrienoic acid, which is rescued by exogenous glycerol-3-phosphate. This gene appears to be involved in the flux of fatty acids in the prokaryotic glyerolipid biosynthesis pathway.; G…	-2.8236	TRUE	Encodes a putative dihydroxyacetone phosphate (DHAP) reductase involved in glycerol-3-phosphate supply within the chloroplast for synthesis of glycerolipids. Mutants have reduced levels of hexadecatrienoic acid, which is rescued by exogenous glycerol-3-phosphate. This gene appears to be involved in the flux of fatty acids in the prokaryotic glyerolipid biosynthesis pathway.
11.5.3	lipid metabolism.glyceral metabolism.FAD-dependent glycerol-3-phosphate dehydrogenase	m.198027	(loc_os04g14790.1 : 637.0) no description available & (at3g10370 : 570.0) mitochondrial FAD-dependent glycerol-3-phosphate dehydrogenase. possibly involved in storage lipid catabolism and glycerol assimilation, and in glycerol-3-phosphate shuttle which transports reducing power from cytosol to mitochondrion.; SUGAR-DEPENDENT 6 (SDP6); FUNCTIONS IN: glycerol-3-phosphate dehydrogenase activity; INV…	-2.62101	TRUE	mitochondrial FAD-dependent glycerol-3-phosphate dehydrogenase. possibly involved in storage lipid catabolism and glycerol assimilation, and in glycerol-3-phosphate shuttle which transports reducing power from cytosol to mitochondrion.
11.5.2	lipid metabolism.glyceral metabolism.Glycerol-3-phosphate dehydrogenase (NAD+)	m.120837	(at2g40690 : 380.0) Encodes a putative dihydroxyacetone phosphate (DHAP) reductase involved in glycerol-3-phosphate supply within the chloroplast for synthesis of glycerolipids. Mutants have reduced levels of hexadecatrienoic acid, which is rescued by exogenous glycerol-3-phosphate. This gene appears to be involved in the flux of fatty acids in the prokaryotic glyerolipid biosynthesis pathway.; G…	-2.61049	TRUE	Encodes a putative dihydroxyacetone phosphate (DHAP) reductase involved in glycerol-3-phosphate supply within the chloroplast for synthesis of glycerolipids. Mutants have reduced levels of hexadecatrienoic acid, which is rescued by exogenous glycerol-3-phosphate. This gene appears to be involved in the flux of fatty acids in the prokaryotic glyerolipid biosynthesis pathway.
11.5.2	lipid metabolism.glyceral metabolism.Glycerol-3-phosphate dehydrogenase (NAD+)	m.120841	(loc_os07g12640.1 : 196.0) no description available & (at2g40690 : 182.0) Encodes a putative dihydroxyacetone phosphate (DHAP) reductase involved in glycerol-3-phosphate supply within the chloroplast for synthesis of glycerolipids. Mutants have reduced levels of hexadecatrienoic acid, which is rescued by exogenous glycerol-3-phosphate. This gene appears to be involved in the flux of fatty acids i…	-2.59562	TRUE	Encodes a putative dihydroxyacetone phosphate (DHAP) reductase involved in glycerol-3-phosphate supply within the chloroplast for synthesis of glycerolipids. Mutants have reduced levels of hexadecatrienoic acid, which is rescued by exogenous glycerol-3-phosphate. This gene appears to be involved in the flux of fatty acids in the prokaryotic glyerolipid biosynthesis pathway.
11.5.2	lipid metabolism.glyceral metabolism.Glycerol-3-phosphate dehydrogenase (NAD+)	m.72726	(loc_os01g71280.1 : 211.0) no description available & (at2g41540 : 199.0) Encodes a protein with NAD-dependent glycerol-3-phosphate (G3P) dehydrogenase which was shown to complement an Escherichia coli strain: BB20-14, auxotrophic for glycerol/G3P due to a loss-of-function mutation in the gpsA gene.; GPDHC1; CONTAINS InterPro DOMAIN/s: 6-phosphogluconate dehydrogenase, C-terminal-like (InterPro:I…	-2.33636	TRUE	Encodes a protein with NAD-dependent glycerol-3-phosphate (G3P) dehydrogenase which was shown to complement an Escherichia coli strain: BB20-14, auxotrophic for glycerol/G3P due to a loss-of-function mutation in the gpsA gene.
11.5.3	lipid metabolism.glyceral metabolism.FAD-dependent glycerol-3-phosphate dehydrogenase	m.198030	(loc_os04g14790.1 : 149.0) no description available & (at3g10370 : 136.0) mitochondrial FAD-dependent glycerol-3-phosphate dehydrogenase. possibly involved in storage lipid catabolism and glycerol assimilation, and in glycerol-3-phosphate shuttle which transports reducing power from cytosol to mitochondrion.; SUGAR-DEPENDENT 6 (SDP6); FUNCTIONS IN: glycerol-3-phosphate dehydrogenase activity; INV…	-1.94273	FALSE	mitochondrial FAD-dependent glycerol-3-phosphate dehydrogenase. possibly involved in storage lipid catabolism and glycerol assimilation, and in glycerol-3-phosphate shuttle which transports reducing power from cytosol to mitochondrion.
11.5.1	lipid metabolism.glyceral metabolism.glycerol kinase	m.298859	(loc_os04g55410.1 : 895.0) no description available & (at1g80460 : 746.0) Encodes a protein similar to glycerol kinase, which converts glycerol to glycerol 3-phosphate and performs a rate-limiting step in glycerol metabolism. This gene is required for both general and specific resistance against bacteria and fungi. Arabidopsis thaliana glycerol kinase (GLR1) mRNA.Involved in flagellin-induced non…	-1.48503	FALSE	Encodes a protein similar to glycerol kinase, which converts glycerol to glycerol 3-phosphate and performs a rate-limiting step in glycerol metabolism. This gene is required for both general and specific resistance against bacteria and fungi. Arabidopsis thaliana glycerol kinase (GLR1) mRNA.Involved in flagellin-induced non-host resistance to Pseudomonas. Coronatine partially suppresses flagellin…
11.5.2	lipid metabolism.glyceral metabolism.Glycerol-3-phosphate dehydrogenase (NAD+)	m.23390	(loc_os01g74000.1 : 645.0) no description available & (at5g40610 : 548.0) NAD-dependent glycerol-3-phosphate dehydrogenase family protein; FUNCTIONS IN: in 9 functions; INVOLVED IN: oxidation reduction, glycerol-3-phosphate metabolic process, glycerol-3-phosphate catabolic process, carbohydrate metabolic process, metabolic process; LOCATED IN: chloroplast, glycerol-3-phosphate dehydrogenase compl…	-1.28302	FALSE	NAD-dependent glycerol-3-phosphate dehydrogenase family protein
11.5.2	lipid metabolism.glyceral metabolism.Glycerol-3-phosphate dehydrogenase (NAD+)	m.170877	(loc_os05g41590.1 : 533.0) no description available & (at2g41540 : 494.0) Encodes a protein with NAD-dependent glycerol-3-phosphate (G3P) dehydrogenase which was shown to complement an Escherichia coli strain: BB20-14, auxotrophic for glycerol/G3P due to a loss-of-function mutation in the gpsA gene.; GPDHC1; CONTAINS InterPro DOMAIN/s: 6-phosphogluconate dehydrogenase, C-terminal-like (InterPro:I…	-1.25102	FALSE	Encodes a protein with NAD-dependent glycerol-3-phosphate (G3P) dehydrogenase which was shown to complement an Escherichia coli strain: BB20-14, auxotrophic for glycerol/G3P due to a loss-of-function mutation in the gpsA gene.
11.5.2	lipid metabolism.glyceral metabolism.Glycerol-3-phosphate dehydrogenase (NAD+)	m.170881	(loc_os01g58740.2 : 609.0) no description available & (at2g41540 : 536.0) Encodes a protein with NAD-dependent glycerol-3-phosphate (G3P) dehydrogenase which was shown to complement an Escherichia coli strain: BB20-14, auxotrophic for glycerol/G3P due to a loss-of-function mutation in the gpsA gene.; GPDHC1; CONTAINS InterPro DOMAIN/s: 6-phosphogluconate dehydrogenase, C-terminal-like (InterPro:I…	-1.18004	FALSE	Encodes a protein with NAD-dependent glycerol-3-phosphate (G3P) dehydrogenase which was shown to complement an Escherichia coli strain: BB20-14, auxotrophic for glycerol/G3P due to a loss-of-function mutation in the gpsA gene.
11.5.2	lipid metabolism.glyceral metabolism.Glycerol-3-phosphate dehydrogenase (NAD+)	m.131585	(loc_os01g71280.1 : 635.0) no description available & (at2g41540 : 564.0) Encodes a protein with NAD-dependent glycerol-3-phosphate (G3P) dehydrogenase which was shown to complement an Escherichia coli strain: BB20-14, auxotrophic for glycerol/G3P due to a loss-of-function mutation in the gpsA gene.; GPDHC1; CONTAINS InterPro DOMAIN/s: 6-phosphogluconate dehydrogenase, C-terminal-like (InterPro:I…	-1.16553	FALSE	Encodes a protein with NAD-dependent glycerol-3-phosphate (G3P) dehydrogenase which was shown to complement an Escherichia coli strain: BB20-14, auxotrophic for glycerol/G3P due to a loss-of-function mutation in the gpsA gene.
11.5.2	lipid metabolism.glyceral metabolism.Glycerol-3-phosphate dehydrogenase (NAD+)	m.170876	(loc_os05g41590.1 : 249.0) no description available & (at2g41540 : 202.0) Encodes a protein with NAD-dependent glycerol-3-phosphate (G3P) dehydrogenase which was shown to complement an Escherichia coli strain: BB20-14, auxotrophic for glycerol/G3P due to a loss-of-function mutation in the gpsA gene.; GPDHC1; CONTAINS InterPro DOMAIN/s: 6-phosphogluconate dehydrogenase, C-terminal-like (InterPro:I…	1.23617	FALSE	Encodes a protein with NAD-dependent glycerol-3-phosphate (G3P) dehydrogenase which was shown to complement an Escherichia coli strain: BB20-14, auxotrophic for glycerol/G3P due to a loss-of-function mutation in the gpsA gene.
Glycolipid synthesis
11.10.2	lipid metabolism.glycolipid synthesis.DGDG synthase	m.219269	(loc_os04g34000.1 : 1126.0) no description available & (q6dw74|dgdg1_lotja : 961.0) Digalactosyldiacylglycerol synthase 1, chloroplast precursor (EC 2.4.1.241) - Lotus japonicus & (at3g11670 : 870.0) Responsible for the final assembly of galactolipids in photosynthetic membranes. Provides stability to the PS I core complex (e.g. subunits PsaD, PsaE).; DIGALACTOSYL DIACYLGLYCEROL DEFICIENT 1 (DGD1…	-2.84863	TRUE	Digalactosyldiacylglycerol synthase 1, chloroplast precursor (EC 2.4.1.241)
11.10.2	lipid metabolism.glycolipid synthesis.DGDG synthase	m.20584	(loc_os03g11560.1 : 841.0) no description available & (q6dw75|dgdg2_soybn : 649.0) Digalactosyldiacylglycerol synthase 2, chloroplast (EC 2.4.1.241) - Glycine max (Soybean) & (at4g00550 : 629.0) encodes a UDP-galactose-dependent digalactosyldiacylglycerol(DGDG) synthase. Located in chloroplast outer membrane.; digalactosyl diacylglycerol deficient 2 (DGD2); CONTAINS InterPro DOMAIN/s: Glycosyl tr…	-2.21954	TRUE	Digalactosyldiacylglycerol synthase 2, chloroplast (EC 2.4.1.241)
11.10.3	lipid metabolism.glycolipid synthesis.UDP-sulfoquinovose synthase	m.109990	(loc_os05g32140.1 : 848.0) no description available & (at4g33030 : 715.0) involved in sulfolipid biosynthesis; sulfoquinovosyldiacylglycerol 1 (SQD1); FUNCTIONS IN: UDPsulfoquinovose synthase activity, sulfotransferase activity, zinc ion binding; INVOLVED IN: cellular response to phosphate starvation, sulfolipid biosynthetic process, glycolipid biosynthetic process; LOCATED IN: chloroplast; EXPRE…	-1.83469	FALSE	involved in sulfolipid biosynthesis
11.10.1	lipid metabolism.glycolipid synthesis.MGDG synthase	m.120426	(loc_os02g55910.1 : 741.0) no description available & (at5g20410 : 629.0) Encodes a type B monogalactosyldiacylglycerol (MGDG) synthase. Strongly induced by phosphate deprivation, and in non-photosynthetic tissues. Does not contribute to galactolipid synthesis under Pi-sufficient conditions but does under Pi starvation.; monogalactosyldiacylglycerol synthase 2 (MGD2); CONTAINS InterPro DOMAIN/s: …	-1.80843	FALSE	Encodes a type B monogalactosyldiacylglycerol (MGDG) synthase. Strongly induced by phosphate deprivation, and in non-photosynthetic tissues. Does not contribute to galactolipid synthesis under Pi-sufficient conditions but does under Pi starvation.
11.10.2	lipid metabolism.glycolipid synthesis.DGDG synthase	m.156567	(loc_os02g33580.3 : 1139.0) no description available & (q6dw74|dgdg1_lotja : 943.0) Digalactosyldiacylglycerol synthase 1, chloroplast precursor (EC 2.4.1.241) - Lotus japonicus & (at3g11670 : 910.0) Responsible for the final assembly of galactolipids in photosynthetic membranes. Provides stability to the PS I core complex (e.g. subunits PsaD, PsaE).; DIGALACTOSYL DIACYLGLYCEROL DEFICIENT 1 (DGD1…	-1.66648	FALSE	Digalactosyldiacylglycerol synthase 1, chloroplast precursor (EC 2.4.1.241)
11.10.4	lipid metabolism.glycolipid synthesis.sulfolipid synthase	m.129634	(loc_os01g04920.1 : 729.0) no description available & (at5g01220 : 587.0) involved in sulfolipid biosynthesis; sulfoquinovosyldiacylglycerol 2 (SQD2); FUNCTIONS IN: UDP-glycosyltransferase activity, UDP-sulfoquinovose:DAG sulfoquinovosyltransferase activity, transferase activity, transferring glycosyl groups; INVOLVED IN: cellular response to phosphate starvation, sulfolipid biosynthetic process,…	-1.40022	FALSE	involved in sulfolipid biosynthesis
11.10.2	lipid metabolism.glycolipid synthesis.DGDG synthase	m.219293	(loc_os11g05990.1 : 1226.0) no description available & (q6dw76|dgdg1_soybn : 967.0) Digalactosyldiacylglycerol synthase 1, chloroplast precursor (EC 2.4.1.241) - Glycine max (Soybean) & (at3g11670 : 892.0) Responsible for the final assembly of galactolipids in photosynthetic membranes. Provides stability to the PS I core complex (e.g. subunits PsaD, PsaE).; DIGALACTOSYL DIACYLGLYCEROL DEFICIENT 1…	-1.33842	FALSE	Digalactosyldiacylglycerol synthase 1, chloroplast precursor (EC 2.4.1.241)
11.10.2	lipid metabolism.glycolipid synthesis.DGDG synthase	m.219281	(loc_os04g34000.1 : 1053.0) no description available & (q6dw74|dgdg1_lotja : 1000.0) Digalactosyldiacylglycerol synthase 1, chloroplast precursor (EC 2.4.1.241) - Lotus japonicus & (at3g11670 : 915.0) Responsible for the final assembly of galactolipids in photosynthetic membranes. Provides stability to the PS I core complex (e.g. subunits PsaD, PsaE).; DIGALACTOSYL DIACYLGLYCEROL DEFICIENT 1 (DGD…	-1.28828	FALSE	Digalactosyldiacylglycerol synthase 1, chloroplast precursor (EC 2.4.1.241)
11.10.4	lipid metabolism.glycolipid synthesis.sulfolipid synthase	m.179997	(loc_os07g01030.1 : 785.0) no description available & (at5g01220 : 677.0) involved in sulfolipid biosynthesis; sulfoquinovosyldiacylglycerol 2 (SQD2); FUNCTIONS IN: UDP-glycosyltransferase activity, UDP-sulfoquinovose:DAG sulfoquinovosyltransferase activity, transferase activity, transferring glycosyl groups; INVOLVED IN: cellular response to phosphate starvation, sulfolipid biosynthetic process,…	-1.27386	FALSE	involved in sulfolipid biosynthesis
11.10.4	lipid metabolism.glycolipid synthesis.sulfolipid synthase	m.180959	(loc_os03g15840.1 : 741.0) no description available & (at5g01220 : 585.0) involved in sulfolipid biosynthesis; sulfoquinovosyldiacylglycerol 2 (SQD2); FUNCTIONS IN: UDP-glycosyltransferase activity, UDP-sulfoquinovose:DAG sulfoquinovosyltransferase activity, transferase activity, transferring glycosyl groups; INVOLVED IN: cellular response to phosphate starvation, sulfolipid biosynthetic process,…	-1.10451	FALSE	involved in sulfolipid biosynthesis
11.10.2	lipid metabolism.glycolipid synthesis.DGDG synthase	m.40170	(loc_os03g16140.3 : 820.0) no description available & (q6dw75|dgdg2_soybn : 616.0) Digalactosyldiacylglycerol synthase 2, chloroplast (EC 2.4.1.241) - Glycine max (Soybean) & (at4g00550 : 594.0) encodes a UDP-galactose-dependent digalactosyldiacylglycerol(DGDG) synthase. Located in chloroplast outer membrane.; digalactosyl diacylglycerol deficient 2 (DGD2); CONTAINS InterPro DOMAIN/s: Glycosyl tr…	1.0023	FALSE	Digalactosyldiacylglycerol synthase 2, chloroplast (EC 2.4.1.241)
11.10.4	lipid metabolism.glycolipid synthesis.sulfolipid synthase	m.129631	(loc_os01g04920.1 : 722.0) no description available & (at5g01220 : 580.0) involved in sulfolipid biosynthesis; sulfoquinovosyldiacylglycerol 2 (SQD2); FUNCTIONS IN: UDP-glycosyltransferase activity, UDP-sulfoquinovose:DAG sulfoquinovosyltransferase activity, transferase activity, transferring glycosyl groups; INVOLVED IN: cellular response to phosphate starvation, sulfolipid biosynthetic process,…	1.05357	FALSE	involved in sulfolipid biosynthesis
11.10.1	lipid metabolism.glycolipid synthesis.MGDG synthase	m.104127	(loc_os09g25580.1 : 820.0) no description available & (at4g31780 : 693.0) Encodes an A-type monogalactosyldiacylglycerol (MGDG) synthase. It represents the isoform responsible for the bulk of MGDG synthesis in Arabidopsis.; monogalactosyl diacylglycerol synthase 1 (MGD1); FUNCTIONS IN: UDP-glycosyltransferase activity, 1,2-diacylglycerol 3-beta-galactosyltransferase activity, transferase activity…	1.2213	FALSE	Encodes an A-type monogalactosyldiacylglycerol (MGDG) synthase. It represents the isoform responsible for the bulk of MGDG synthesis in Arabidopsis.
Degradation
11.9.3.3	lipid metabolism.lipid degradation.lysophospholipases.glycerophosphodiester phosphodiesterase	m.37365	(loc_os11g11890.1 : 134.0) no description available & (at1g70520 : 90.9) Encodes a cysteine-rich receptor-like protein kinase.; cysteine-rich RLK (RECEPTOR-like protein kinase) 2 (CRK2); FUNCTIONS IN: kinase activity; INVOLVED IN: response to ozone; LOCATED IN: plasma membrane; EXPRESSED IN: 23 plant structures; EXPRESSED DURING: 13 growth stages; CONTAINS InterPro DOMAIN/s: Protein kinase, ATP b…	-21.9752	TRUE	Encodes a cysteine-rich receptor-like protein kinase.
11.9.3.3	lipid metabolism.lipid degradation.lysophospholipases.glycerophosphodiester phosphodiesterase	m.124839	(loc_os01g04570.2 : 246.0) no description available & (at4g18250 : 172.0) receptor serine/threonine kinase, putative; FUNCTIONS IN: transmembrane receptor protein serine/threonine kinase activity, kinase activity; INVOLVED IN: protein amino acid phosphorylation; EXPRESSED IN: 8 plant structures; EXPRESSED DURING: LP.06 six leaves visible, LP.04 four leaves visible, LP.10 ten leaves visible, LP.02…	-13.8539	TRUE	receptor serine/threonine kinase, putative
11.9.2	lipid metabolism.lipid degradation.lipases	m.37905	(loc_os07g47250.1 : 214.0) no description available & (at5g18630 : 163.0) alpha/beta-Hydrolases superfamily protein; FUNCTIONS IN: triglyceride lipase activity; INVOLVED IN: lipid metabolic process; LOCATED IN: endomembrane system; EXPRESSED IN: 24 plant structures; EXPRESSED DURING: 15 growth stages; CONTAINS InterPro DOMAIN/s: Lipase, class 3 (InterPro:IPR002921); BEST Arabidopsis thaliana prot…	-9.17225	TRUE	alpha/beta-Hydrolases superfamily protein
11.9.3.3	lipid metabolism.lipid degradation.lysophospholipases.glycerophosphodiester phosphodiesterase	m.63528	(loc_os01g02410.1 : 204.0) no description available & (at1g66930 : 116.0) Protein kinase superfamily protein; FUNCTIONS IN: kinase activity; INVOLVED IN: protein amino acid phosphorylation; LOCATED IN: cellular_component unknown; EXPRESSED IN: root; CONTAINS InterPro DOMAIN/s: Protein kinase, ATP binding site (InterPro:IPR017441), Serine/threonine-protein kinase domain (InterPro:IPR002290), Serin…	-7.16582	TRUE	Protein kinase superfamily protein
11.9.2	lipid metabolism.lipid degradation.lipases	m.100885	(loc_os07g47250.3 : 298.0) no description available & (at5g18630 : 243.0) alpha/beta-Hydrolases superfamily protein; FUNCTIONS IN: triglyceride lipase activity; INVOLVED IN: lipid metabolic process; LOCATED IN: endomembrane system; EXPRESSED IN: 24 plant structures; EXPRESSED DURING: 15 growth stages; CONTAINS InterPro DOMAIN/s: Lipase, class 3 (InterPro:IPR002921); BEST Arabidopsis thaliana prot…	-5.09569	TRUE	alpha/beta-Hydrolases superfamily protein
11.9.3	lipid metabolism.lipid degradation.lysophospholipases	m.249732	(loc_os06g09540.1 : 454.0) no description available & (at3g14205 : 322.0) Phosphoinositide phosphatase family protein; FUNCTIONS IN: phosphatidylinositol-4,5-bisphosphate 5-phosphatase activity; INVOLVED IN: biological_process unknown; LOCATED IN: cellular_component unknown; EXPRESSED IN: 24 plant structures; EXPRESSED DURING: 15 growth stages; CONTAINS InterPro DOMAIN/s: Synaptojanin, N-terminal…	-4.8432	TRUE	Phosphoinositide phosphatase family protein
11.9.3.3	lipid metabolism.lipid degradation.lysophospholipases.glycerophosphodiester phosphodiesterase	m.296520	(loc_os01g02570.1 : 808.0) no description available & (at1g66930 : 303.0) Protein kinase superfamily protein; FUNCTIONS IN: kinase activity; INVOLVED IN: protein amino acid phosphorylation; LOCATED IN: cellular_component unknown; EXPRESSED IN: root; CONTAINS InterPro DOMAIN/s: Protein kinase, ATP binding site (InterPro:IPR017441), Serine/threonine-protein kinase domain (InterPro:IPR002290), Serin…	-4.79712	TRUE	Protein kinase superfamily protein
11.9.3.2	lipid metabolism.lipid degradation.lysophospholipases.carboxylesterase	m.193124	(loc_os01g42690.1 : 333.0) no description available & (at5g20060 : 254.0) alpha/beta-Hydrolases superfamily protein; FUNCTIONS IN: hydrolase activity, carboxylesterase activity; INVOLVED IN: biological_process unknown; LOCATED IN: cellular_component unknown; EXPRESSED IN: 23 plant structures; EXPRESSED DURING: 15 growth stages; CONTAINS InterPro DOMAIN/s: Phospholipase/carboxylesterase (InterPro:…	-4.56489	TRUE	alpha/beta-Hydrolases superfamily protein
11.9.2	lipid metabolism.lipid degradation.lipases	m.100881	(loc_os07g47250.3 : 315.0) no description available & (at5g18630 : 259.0) alpha/beta-Hydrolases superfamily protein; FUNCTIONS IN: triglyceride lipase activity; INVOLVED IN: lipid metabolic process; LOCATED IN: endomembrane system; EXPRESSED IN: 24 plant structures; EXPRESSED DURING: 15 growth stages; CONTAINS InterPro DOMAIN/s: Lipase, class 3 (InterPro:IPR002921); BEST Arabidopsis thaliana prot…	-4.49058	TRUE	alpha/beta-Hydrolases superfamily protein
11.9.3.3	lipid metabolism.lipid degradation.lysophospholipases.glycerophosphodiester phosphodiesterase	m.296548	(loc_os01g02390.1 : 796.0) no description available & (at1g66920 : 300.0) Protein kinase superfamily protein; FUNCTIONS IN: protein serine/threonine kinase activity, protein kinase activity, kinase activity, ATP binding; INVOLVED IN: protein amino acid phosphorylation; LOCATED IN: endomembrane system; CONTAINS InterPro DOMAIN/s: Protein kinase, ATP binding site (InterPro:IPR017441), Serine/threon…	-4.16052	TRUE	Protein kinase superfamily protein
11.9.3	lipid metabolism.lipid degradation.lysophospholipases	m.10486	(loc_os07g03160.1 : 1299.0) no description available & (at3g18860 : 973.0) transducin family protein / WD-40 repeat family protein; CONTAINS InterPro DOMAIN/s: WD40 repeat 2 (InterPro:IPR019782), PLAA family ubiquitin binding, PFU (InterPro:IPR015155), WD40 repeat, conserved site (InterPro:IPR019775), WD40 repeat (InterPro:IPR001680), G-protein beta WD-40 repeat, region (InterPro:IPR020472), WD40…	-4.06744	TRUE	transducin family protein / WD-40 repeat family protein
11.9.3	lipid metabolism.lipid degradation.lysophospholipases	m.28744	(loc_os01g49380.1 : 131.0) no description available & (at1g77420 : 96.3) alpha/beta-Hydrolases superfamily protein; BEST Arabidopsis thaliana protein match is: alpha/beta-Hydrolases superfamily protein (TAIR:AT5G16120.1); Has 4552 Blast hits to 4550 proteins in 1360 species: Archae - 49; Bacteria - 3106; Metazoa - 121; Fungi - 218; Plants - 474; Viruses - 41; Other Eukaryotes - 543 (source: NCBI …	-4.02651	TRUE	alpha/beta-Hydrolases superfamily protein
11.9.3.3	lipid metabolism.lipid degradation.lysophospholipases.glycerophosphodiester phosphodiesterase	m.306348	(loc_os02g09450.3 : 328.0) no description available & (at4g26690 : 241.0) Glycerophosphoryl diester phosphodiesterase-like protein involved in cell wall cellulose accumulation and pectin linking. Impacts root hair, trichome and epidermal cell development.; SHAVEN 3 (SHV3); FUNCTIONS IN: glycerophosphodiester phosphodiesterase activity, kinase activity; INVOLVED IN: in 8 processes; LOCATED IN: anc…	-3.91731	TRUE	Glycerophosphoryl diester phosphodiesterase-like protein involved in cell wall cellulose accumulation and pectin linking. Impacts root hair, trichome and epidermal cell development.
11.9.2	lipid metabolism.lipid degradation.lipases	m.37903	(loc_os07g47250.1 : 249.0) no description available & (at5g18640 : 170.0) alpha/beta-Hydrolases superfamily protein; FUNCTIONS IN: triglyceride lipase activity; INVOLVED IN: lipid metabolic process; LOCATED IN: endomembrane system; EXPRESSED IN: 24 plant structures; EXPRESSED DURING: 14 growth stages; CONTAINS InterPro DOMAIN/s: Lipase, class 3 (InterPro:IPR002921); BEST Arabidopsis thaliana prot…	-3.82177	TRUE	alpha/beta-Hydrolases superfamily protein
11.9.3.5	lipid metabolism.lipid degradation.lysophospholipases.phosphoinositide phospholipase C	m.59628	(loc_os02g34884.1 : 167.0) no description available & (at3g51460 : 112.0) Encodes RHD4 (ROOT HAIR DEFECTIVE4), a phosphatidylinositol-4-phosphate phosphatase required for root hair development.; ROOT HAIR DEFECTIVE4 (RHD4); FUNCTIONS IN: phosphatidylinositol-4,5-bisphosphate 5-phosphatase activity, phosphatidylinositol-4-phosphate phosphatase activity; INVOLVED IN: root hair cell tip growth; LOCA…	-3.82177	TRUE	Encodes RHD4 (ROOT HAIR DEFECTIVE4), a phosphatidylinositol-4-phosphate phosphatase required for root hair development.
11.9.2.1	lipid metabolism.lipid degradation.lipases.triacylglycerol lipase	m.66602	(loc_os02g28040.1 : 733.0) no description available & (at3g07400 : 421.0) lipase class 3 family protein; FUNCTIONS IN: triglyceride lipase activity; INVOLVED IN: lipid metabolic process; LOCATED IN: cellular_component unknown; EXPRESSED IN: 24 plant structures; EXPRESSED DURING: 15 growth stages; CONTAINS InterPro DOMAIN/s: Lipase, class 3 (InterPro:IPR002921); Has 393 Blast hits to 389 proteins …	-3.69388	TRUE	lipase class 3 family protein
11.9.2.1	lipid metabolism.lipid degradation.lipases.triacylglycerol lipase	m.174377	(loc_os01g20840.1 : 426.0) no description available & (at4g16070 : 225.0) Mono-/di-acylglycerol lipase, N-terminal;Lipase, class 3; FUNCTIONS IN: triglyceride lipase activity, carboxylesterase activity; INVOLVED IN: lipid catabolic process, lipid metabolic process; CONTAINS InterPro DOMAIN/s: Lipase, class 3 (InterPro:IPR002921), Mono-/di-acylglycerol lipase, N-terminal (InterPro:IPR005592); BEST…	-3.66777	TRUE	Mono-/di-acylglycerol lipase, N-terminal
11.9.2.1	lipid metabolism.lipid degradation.lipases.triacylglycerol lipase	m.174379	(loc_os01g20840.1 : 591.0) no description available & (at4g16070 : 364.0) Mono-/di-acylglycerol lipase, N-terminal;Lipase, class 3; FUNCTIONS IN: triglyceride lipase activity, carboxylesterase activity; INVOLVED IN: lipid catabolic process, lipid metabolic process; CONTAINS InterPro DOMAIN/s: Lipase, class 3 (InterPro:IPR002921), Mono-/di-acylglycerol lipase, N-terminal (InterPro:IPR005592); BEST…	-3.5074	TRUE	Mono-/di-acylglycerol lipase, N-terminal
11.9.2	lipid metabolism.lipid degradation.lipases	m.100879	(loc_os07g47250.3 : 247.0) no description available & (at5g18640 : 207.0) alpha/beta-Hydrolases superfamily protein; FUNCTIONS IN: triglyceride lipase activity; INVOLVED IN: lipid metabolic process; LOCATED IN: endomembrane system; EXPRESSED IN: 24 plant structures; EXPRESSED DURING: 14 growth stages; CONTAINS InterPro DOMAIN/s: Lipase, class 3 (InterPro:IPR002921); BEST Arabidopsis thaliana prot…	-3.50329	TRUE	alpha/beta-Hydrolases superfamily protein
11.9.4.13	lipid metabolism.lipid degradation.beta-oxidation.acyl CoA reductase	m.298697	(loc_os04g28620.1 : 560.0) no description available & (at5g22500 : 405.0) Encodes a member of the eight-member gene family encoding alcohol-forming fatty acyl-CoA reductases (FARs) identified in Arabidopsis thaliana. Three of the FARs, FAR1 (At5g22500), FAR4 (At3g44540) and FAR5 (At3g44550), are shown to generate the fatty alcohols found in root, seed coat, and wound-induced leaf tissue.; fatty a…	-3.38115	TRUE	Encodes a member of the eight-member gene family encoding alcohol-forming fatty acyl-CoA reductases (FARs) identified in Arabidopsis thaliana. Three of the FARs, FAR1 (At5g22500), FAR4 (At3g44540) and FAR5 (At3g44550), are shown to generate the fatty alcohols found in root, seed coat, and wound-induced leaf tissue.
11.9.2.1	lipid metabolism.lipid degradation.lipases.triacylglycerol lipase	m.130420	(loc_os01g67420.1 : 1018.0) no description available & (at1g05790 : 482.0) lipase class 3 family protein; FUNCTIONS IN: triglyceride lipase activity; INVOLVED IN: lipid metabolic process; EXPRESSED IN: 24 plant structures; EXPRESSED DURING: 15 growth stages; CONTAINS InterPro DOMAIN/s: Lipase, class 3 (InterPro:IPR002921); BEST Arabidopsis thaliana protein match is: alpha/beta-Hydrolases superfam…	-3.20607	TRUE	lipase class 3 family protein
11.9.3.5	lipid metabolism.lipid degradation.lysophospholipases.phosphoinositide phospholipase C	m.170229	(loc_os02g34884.1 : 1018.0) no description available & (at3g51460 : 778.0) Encodes RHD4 (ROOT HAIR DEFECTIVE4), a phosphatidylinositol-4-phosphate phosphatase required for root hair development.; ROOT HAIR DEFECTIVE4 (RHD4); FUNCTIONS IN: phosphatidylinositol-4,5-bisphosphate 5-phosphatase activity, phosphatidylinositol-4-phosphate phosphatase activity; INVOLVED IN: root hair cell tip growth; LOC…	-3.14268	TRUE	Encodes RHD4 (ROOT HAIR DEFECTIVE4), a phosphatidylinositol-4-phosphate phosphatase required for root hair development.
11.9.2.2	lipid metabolism.lipid degradation.lipases.acylglycerol lipase	m.68231	(loc_os10g04620.1 : 615.0) no description available & (at5g16120 : 467.0) alpha/beta-Hydrolases superfamily protein; CONTAINS InterPro DOMAIN/s: Serine hydrolase (InterPro:IPR005645); BEST Arabidopsis thaliana protein match is: alpha/beta-Hydrolases superfamily protein (TAIR:AT1G77420.1); Has 30201 Blast hits to 17322 proteins in 780 species: Archae - 12; Bacteria - 1396; Metazoa - 17338; Fungi -…	-3.03566	TRUE	alpha/beta-Hydrolases superfamily protein
11.9.3.5	lipid metabolism.lipid degradation.lysophospholipases.phosphoinositide phospholipase C	m.239428	(loc_os03g30130.2 : 462.0) no description available & (at1g13680 : 392.0) PLC-like phosphodiesterases superfamily protein; FUNCTIONS IN: phospholipase C activity, phosphoric diester hydrolase activity; INVOLVED IN: intracellular signaling pathway, lipid metabolic process; LOCATED IN: endomembrane system; EXPRESSED IN: embryo, flower, seed; EXPRESSED DURING: F mature embryo stage, petal differenti…	-2.96187	TRUE	PLC-like phosphodiesterases superfamily protein
11.9.2.1	lipid metabolism.lipid degradation.lipases.triacylglycerol lipase	m.66596	(loc_os02g28040.1 : 622.0) no description available & (at3g07400 : 453.0) lipase class 3 family protein; FUNCTIONS IN: triglyceride lipase activity; INVOLVED IN: lipid metabolic process; LOCATED IN: cellular_component unknown; EXPRESSED IN: 24 plant structures; EXPRESSED DURING: 15 growth stages; CONTAINS InterPro DOMAIN/s: Lipase, class 3 (InterPro:IPR002921); Has 393 Blast hits to 389 proteins …	-2.91993	TRUE	lipase class 3 family protein
11.9.3.1	lipid metabolism.lipid degradation.lysophospholipases.phospholipase D	m.128072	(loc_os05g29050.2 : 1745.0) no description available & (at3g16785 : 1472.0) Encodes a member of the PXPH-PLD subfamily of phospholipase D proteins. This subfamily is novel structurally different from the majority of plant PLDs by having phox homology (PX) and pleckstrin homology (PH) domains. Involved regulating root development in response to nutrient limitation. Does not appear to be involved i…	-2.91735	TRUE	Encodes a member of the PXPH-PLD subfamily of phospholipase D proteins. This subfamily is novel structurally different from the majority of plant PLDs by having phox homology (PX) and pleckstrin homology (PH) domains. Involved regulating root development in response to nutrient limitation. Does not appear to be involved in root hair patterning. Not induced upon Pi starvation.
11.9.3.3	lipid metabolism.lipid degradation.lysophospholipases.glycerophosphodiester phosphodiesterase	m.129630	(loc_os01g55780.1 : 669.0) no description available & (at5g08030 : 520.0) PLC-like phosphodiesterases superfamily protein; FUNCTIONS IN: phosphoric diester hydrolase activity, glycerophosphodiester phosphodiesterase activity; INVOLVED IN: glycerol metabolic process, lipid metabolic process; LOCATED IN: endomembrane system; EXPRESSED IN: leaf whorl, sepal, flower; EXPRESSED DURING: petal different…	-2.87048	TRUE	PLC-like phosphodiesterases superfamily protein
11.9.3.3	lipid metabolism.lipid degradation.lysophospholipases.glycerophosphodiester phosphodiesterase	m.104964	(loc_os01g49614.1 : 123.0) no description available & (at4g18250 : 97.8) receptor serine/threonine kinase, putative; FUNCTIONS IN: transmembrane receptor protein serine/threonine kinase activity, kinase activity; INVOLVED IN: protein amino acid phosphorylation; EXPRESSED IN: 8 plant structures; EXPRESSED DURING: LP.06 six leaves visible, LP.04 four leaves visible, LP.10 ten leaves visible, LP.02 …	-2.86633	FALSE	receptor serine/threonine kinase, putative
11.9.2	lipid metabolism.lipid degradation.lipases	m.37901	(loc_os07g47250.3 : 575.0) no description available & (at5g18640 : 376.0) alpha/beta-Hydrolases superfamily protein; FUNCTIONS IN: triglyceride lipase activity; INVOLVED IN: lipid metabolic process; LOCATED IN: endomembrane system; EXPRESSED IN: 24 plant structures; EXPRESSED DURING: 14 growth stages; CONTAINS InterPro DOMAIN/s: Lipase, class 3 (InterPro:IPR002921); BEST Arabidopsis thaliana prot…	-2.83478	TRUE	alpha/beta-Hydrolases superfamily protein
11.9.3.3	lipid metabolism.lipid degradation.lysophospholipases.glycerophosphodiester phosphodiesterase	m.70376	(loc_os01g02780.1 : 435.0) no description available & (at5g24080 : 117.0) Protein kinase superfamily protein; FUNCTIONS IN: protein serine/threonine kinase activity, protein kinase activity, kinase activity, ATP binding; INVOLVED IN: protein amino acid phosphorylation; LOCATED IN: cellular_component unknown; EXPRESSED IN: sperm cell, stamen; EXPRESSED DURING: 4 anthesis; CONTAINS InterPro DOMAIN/…	-2.77078	TRUE	Protein kinase superfamily protein
11.9.3.1	lipid metabolism.lipid degradation.lysophospholipases.phospholipase D	m.44094	(loc_os07g15680.1 : 1579.0) no description available & (at4g35790 : 1038.0) Encodes a protein with phospholipase D activity. Involved in phospolipase metabolism. Mutants are affected in hydrogen peroxide mediated cell death.; ARABIDOPSIS THALIANA PHOSPHOLIPASE D DELTA (ATPLDDELTA); FUNCTIONS IN: phospholipase D activity; INVOLVED IN: response to water deprivation, response to cold, hyperosmotic s…	-2.76527	TRUE	Encodes a protein with phospholipase D activity. Involved in phospolipase metabolism. Mutants are affected in hydrogen peroxide mediated cell death.
11.9.2.1	lipid metabolism.lipid degradation.lipases.triacylglycerol lipase	m.122365	(loc_os06g42860.1 : 178.0) no description available & (at5g14180 : 100.0) Myzus persicae-induced lipase 1 (MPL1); FUNCTIONS IN: catalytic activity; INVOLVED IN: glycerol biosynthetic process, lipid metabolic process; LOCATED IN: endomembrane system; EXPRESSED IN: 7 plant structures; EXPRESSED DURING: L mature pollen stage, M germinated pollen stage, 4 anthesis, petal differentiation and expansion…	-2.70709	FALSE	Myzus persicae-induced lipase 1 (MPL1)
11.9.3	lipid metabolism.lipid degradation.lysophospholipases	m.242616	(loc_os08g01920.1 : 1457.0) no description available & (at1g31480 : 976.0) encodes a novel protein that may be part of a gene family represented by bovine phosphatidic acid-preferring phospholipase A1 (PA-PLA1)containing a putative transmembrane domain. SGR2 is involved in the formation and function of the vacuole.; SHOOT GRAVITROPISM 2 (SGR2); FUNCTIONS IN: phospholipase A1 activity; INVOLVED IN…	-2.70039	TRUE	encodes a novel protein that may be part of a gene family represented by bovine phosphatidic acid-preferring phospholipase A1 (PA-PLA1)containing a putative transmembrane domain. SGR2 is involved in the formation and function of the vacuole.
11.9.2.1	lipid metabolism.lipid degradation.lipases.triacylglycerol lipase	m.214543	(loc_os04g43030.1 : 1064.0) no description available & (at4g13550 : 624.0) triglyceride lipases;triglyceride lipases; FUNCTIONS IN: triglyceride lipase activity; INVOLVED IN: lipid metabolic process; LOCATED IN: chloroplast; EXPRESSED IN: 20 plant structures; EXPRESSED DURING: 13 growth stages; CONTAINS InterPro DOMAIN/s: Lipase, class 3 (InterPro:IPR002921), C2 calcium/lipid-binding domain, CaLB…	-2.69991	TRUE	triglyceride lipases
[truncated: 369 more rows]
