# Supplementary material for: Fungal endophyte infection of ryegrass reprograms host metabolism and alters development
Source: New Phytol. 2015 Aug 25;208(4):1227–40. doi: 10.1111/nph.13614 (PMC5049663; doi:10.1111/nph.13614)
Supplement: Supplementary file 12 — Table S11 Annotations of the genes predicted to encode for enzymes involved in signalling (light, G‐protein and phosphoinositide) [file NPH-208-1227-s012.xlsx]

## Sheet: Table S9
Table S11: Annotations of the genes predicted to encode for enzymes involved in signalling (light, G-protein and phosphoinositide)
BINCODE, NAME and DESCRIPTION refers to the output of Mercator analysis. The “significant” column correspond to a DegSeq Qvalue < 0.05. The “function” column is extracted from the Mercator analysis. The IDENTIFIER is the ryegrass ESTs identifer
BINCODE	NAME	IDENTIFIER	DESCRIPTION	FOLD	Significant	Function
Light Signalling
30.11	signalling.light	m.89834	(loc_os04g28580.1 : 159.0) no description available & (at4g38180 : 94.7) FAR1-related sequence 5 (FRS5); FUNCTIONS IN: zinc ion binding; INVOLVED IN: response to red or far red light; LOCATED IN: cellular_component unknown; EXPRESSED IN: 22 plant structures; EXPRESSED DURING: 13 growth stages; CONTAINS InterPro DOMAIN/s: MULE transposase, conserved domain (InterPro:IPR018289), Transcription facto…	-18.0579	TRUE	FAR1-related sequence 5 (FRS5)
30.11	signalling.light	m.283739	(loc_os01g06852.1 : 461.0) no description available & (at4g15090 : 207.0) Encodes a nuclear localized protein involved in far red light response signaling. Loss of function mutants are defective in far red light responses. Interacts with homologous gene FHY3.; FAR-RED IMPAIRED RESPONSE 1 (FAR1); CONTAINS InterPro DOMAIN/s: MULE transposase, conserved domain (InterPro:IPR018289), Zinc finger, PMZ-…	-10.271	TRUE	Encodes a nuclear localized protein involved in far red light response signaling. Loss of function mutants are defective in far red light responses. Interacts with homologous gene FHY3.
30.11	signalling.light	m.281613	(loc_os02g05730.1 : 155.0) no description available & (at1g05700 : 98.2) Leucine-rich repeat transmembrane protein kinase protein; FUNCTIONS IN: kinase activity; INVOLVED IN: protein amino acid phosphorylation; LOCATED IN: endomembrane system; EXPRESSED IN: shoot, stem, hypocotyl, root; CONTAINS InterPro DOMAIN/s: Protein kinase, ATP binding site (InterPro:IPR017441), Protein kinase, catalytic do…	-10.0321	TRUE	Leucine-rich repeat transmembrane protein kinase protein
30.11	signalling.light	m.111157	(loc_os01g59550.1 : 371.0) no description available & (at4g20450 : 145.0) Leucine-rich repeat protein kinase family protein; FUNCTIONS IN: kinase activity; INVOLVED IN: protein amino acid phosphorylation; LOCATED IN: endomembrane system; EXPRESSED IN: 6 plant structures; EXPRESSED DURING: 4 anthesis, 4 leaf senescence stage, E expanded cotyledon stage; CONTAINS InterPro DOMAIN/s: Protein kinase, …	-9.55442	TRUE	Leucine-rich repeat protein kinase family protein
30.11	signalling.light	m.300782	(loc_os03g15040.2 : 300.0) no description available & (at3g06250 : 100.0) FAR1-related sequence 7 (FRS7); FUNCTIONS IN: zinc ion binding; INVOLVED IN: response to red or far red light; LOCATED IN: cellular_component unknown; EXPRESSED IN: 19 plant structures; EXPRESSED DURING: 8 growth stages; CONTAINS InterPro DOMAIN/s: MULE transposase, conserved domain (InterPro:IPR018289), Transcription facto…	-8.45743	TRUE	FAR1-related sequence 7 (FRS7)
30.11	signalling.light	m.29025	(loc_os03g08370.1 : 1095.0) no description available & (at4g38180 : 353.0) FAR1-related sequence 5 (FRS5); FUNCTIONS IN: zinc ion binding; INVOLVED IN: response to red or far red light; LOCATED IN: cellular_component unknown; EXPRESSED IN: 22 plant structures; EXPRESSED DURING: 13 growth stages; CONTAINS InterPro DOMAIN/s: MULE transposase, conserved domain (InterPro:IPR018289), Transcription fac…	-6.77495	TRUE	FAR1-related sequence 5 (FRS5)
30.11	signalling.light	m.283774	(loc_os05g39790.1 : 184.0) no description available & (at4g38170 : 81.3) FAR1-related sequence 9 (FRS9); FUNCTIONS IN: zinc ion binding; INVOLVED IN: response to red or far red light; LOCATED IN: cellular_component unknown; EXPRESSED IN: 17 plant structures; EXPRESSED DURING: 10 growth stages; CONTAINS InterPro DOMAIN/s: Zinc finger, PMZ-type (InterPro:IPR006564), MULE transposase, conserved doma…	-6.21038	TRUE	FAR1-related sequence 9 (FRS9)
30.11	signalling.light	m.89832	(loc_os04g28580.1 : 154.0) no description available & (at4g38180 : 96.7) FAR1-related sequence 5 (FRS5); FUNCTIONS IN: zinc ion binding; INVOLVED IN: response to red or far red light; LOCATED IN: cellular_component unknown; EXPRESSED IN: 22 plant structures; EXPRESSED DURING: 13 growth stages; CONTAINS InterPro DOMAIN/s: MULE transposase, conserved domain (InterPro:IPR018289), Transcription facto…	-6.21038	TRUE	FAR1-related sequence 5 (FRS5)
30.11	signalling.light	m.108543	(loc_os05g30310.1 : 199.0) no description available & (at4g15090 : 89.0) Encodes a nuclear localized protein involved in far red light response signaling. Loss of function mutants are defective in far red light responses. Interacts with homologous gene FHY3.; FAR-RED IMPAIRED RESPONSE 1 (FAR1); CONTAINS InterPro DOMAIN/s: MULE transposase, conserved domain (InterPro:IPR018289), Zinc finger, PMZ-t…	-6.15066	TRUE	Encodes a nuclear localized protein involved in far red light response signaling. Loss of function mutants are defective in far red light responses. Interacts with homologous gene FHY3.
30.11.1	signalling.light.COP9 signalosome	m.285188	(loc_os01g46810.1 : 1174.0) no description available & (at5g41790 : 213.0) encodes a protein that physically interacts specifically with the putative coiled-coil region of COP1 in vitro. In hypocotyl and cotyledon protoplasts, it is associated to the cytoskeleton, but not in the root. expression is not regulated by light.; COP1-interactive protein 1 (CIP1); FUNCTIONS IN: protein binding; INVOLVED…	-5.95321	TRUE	encodes a protein that physically interacts specifically with the putative coiled-coil region of COP1 in vitro. In hypocotyl and cotyledon protoplasts, it is associated to the cytoskeleton, but not in the root. expression is not regulated by light.
30.11	signalling.light	m.283775	(loc_os11g11220.1 : 293.0) no description available & (at4g38180 : 129.0) FAR1-related sequence 5 (FRS5); FUNCTIONS IN: zinc ion binding; INVOLVED IN: response to red or far red light; LOCATED IN: cellular_component unknown; EXPRESSED IN: 22 plant structures; EXPRESSED DURING: 13 growth stages; CONTAINS InterPro DOMAIN/s: MULE transposase, conserved domain (InterPro:IPR018289), Transcription fact…	-5.73265	FALSE	FAR1-related sequence 5 (FRS5)
30.11	signalling.light	m.211107	(loc_os02g18370.1 : 611.0) no description available & (at4g38180 : 230.0) FAR1-related sequence 5 (FRS5); FUNCTIONS IN: zinc ion binding; INVOLVED IN: response to red or far red light; LOCATED IN: cellular_component unknown; EXPRESSED IN: 22 plant structures; EXPRESSED DURING: 13 growth stages; CONTAINS InterPro DOMAIN/s: MULE transposase, conserved domain (InterPro:IPR018289), Transcription fact…	-5.38475	TRUE	FAR1-related sequence 5 (FRS5)
30.11	signalling.light	m.144566	(loc_os12g32140.1 : 159.0) no description available & (at4g38180 : 108.0) FAR1-related sequence 5 (FRS5); FUNCTIONS IN: zinc ion binding; INVOLVED IN: response to red or far red light; LOCATED IN: cellular_component unknown; EXPRESSED IN: 22 plant structures; EXPRESSED DURING: 13 growth stages; CONTAINS InterPro DOMAIN/s: MULE transposase, conserved domain (InterPro:IPR018289), Transcription fact…	-5.01607	TRUE	FAR1-related sequence 5 (FRS5)
30.11	signalling.light	m.42815	(loc_os04g28580.1 : 379.0) no description available & (at4g38180 : 246.0) FAR1-related sequence 5 (FRS5); FUNCTIONS IN: zinc ion binding; INVOLVED IN: response to red or far red light; LOCATED IN: cellular_component unknown; EXPRESSED IN: 22 plant structures; EXPRESSED DURING: 13 growth stages; CONTAINS InterPro DOMAIN/s: MULE transposase, conserved domain (InterPro:IPR018289), Transcription fact…	-4.79632	TRUE	FAR1-related sequence 5 (FRS5)
30.11	signalling.light	m.28220	(loc_os02g44790.1 : 273.0) no description available & (at4g38180 : 137.0) FAR1-related sequence 5 (FRS5); FUNCTIONS IN: zinc ion binding; INVOLVED IN: response to red or far red light; LOCATED IN: cellular_component unknown; EXPRESSED IN: 22 plant structures; EXPRESSED DURING: 13 growth stages; CONTAINS InterPro DOMAIN/s: MULE transposase, conserved domain (InterPro:IPR018289), Transcription fact…	-4.73567	TRUE	FAR1-related sequence 5 (FRS5)
30.11	signalling.light	m.186381	(loc_os12g06380.1 : 1253.0) no description available & (at4g38180 : 285.0) FAR1-related sequence 5 (FRS5); FUNCTIONS IN: zinc ion binding; INVOLVED IN: response to red or far red light; LOCATED IN: cellular_component unknown; EXPRESSED IN: 22 plant structures; EXPRESSED DURING: 13 growth stages; CONTAINS InterPro DOMAIN/s: MULE transposase, conserved domain (InterPro:IPR018289), Transcription fac…	-4.66069	TRUE	FAR1-related sequence 5 (FRS5)
30.11	signalling.light	m.39606	(loc_os11g45530.1 : 949.0) no description available & (at1g52520 : 367.0) FAR1-related sequence 6 (FRS6); FUNCTIONS IN: zinc ion binding; INVOLVED IN: response to red or far red light; LOCATED IN: cellular_component unknown; EXPRESSED IN: 22 plant structures; EXPRESSED DURING: 12 growth stages; CONTAINS InterPro DOMAIN/s: MULE transposase, conserved domain (InterPro:IPR018289), Zinc finger, PMZ-t…	-4.52056	TRUE	FAR1-related sequence 6 (FRS6)
30.11	signalling.light	m.35581	(loc_os03g15040.1 : 518.0) no description available & (at4g38180 : 85.9) FAR1-related sequence 5 (FRS5); FUNCTIONS IN: zinc ion binding; INVOLVED IN: response to red or far red light; LOCATED IN: cellular_component unknown; EXPRESSED IN: 22 plant structures; EXPRESSED DURING: 13 growth stages; CONTAINS InterPro DOMAIN/s: MULE transposase, conserved domain (InterPro:IPR018289), Transcription facto…	-4.47107	TRUE	FAR1-related sequence 5 (FRS5)
30.11	signalling.light	m.51183	(loc_os03g41350.2 : 906.0) no description available & (at2g14820 : 566.0) A member of the NPY gene family (NPY1/AT4G31820, NPY2/AT2G14820, NPY3/AT5G67440, NPY4/AT2G23050, NPY5/AT4G37590). Involved in auxin-mediated organogenesis.; NAKED PINS IN YUC MUTANTS 2 (NPY2); FUNCTIONS IN: signal transducer activity; INVOLVED IN: response to light stimulus; LOCATED IN: cellular_component unknown; EXPRESSED…	-4.45899	TRUE	A member of the NPY gene family (NPY1/AT4G31820, NPY2/AT2G14820, NPY3/AT5G67440, NPY4/AT2G23050, NPY5/AT4G37590). Involved in auxin-mediated organogenesis.
30.11	signalling.light	m.111154	(loc_os01g59550.1 : 403.0) no description available & (at3g46400 : 194.0) Leucine-rich repeat protein kinase family protein; FUNCTIONS IN: kinase activity; INVOLVED IN: protein amino acid phosphorylation; LOCATED IN: endomembrane system; EXPRESSED IN: sperm cell, root; CONTAINS InterPro DOMAIN/s: Protein kinase, ATP binding site (InterPro:IPR017441), Serine/threonine-protein kinase domain (InterP…	-4.45873	TRUE	Leucine-rich repeat protein kinase family protein
30.11	signalling.light	m.7003	(loc_os07g31420.1 : 1293.0) no description available & (at1g52520 : 333.0) FAR1-related sequence 6 (FRS6); FUNCTIONS IN: zinc ion binding; INVOLVED IN: response to red or far red light; LOCATED IN: cellular_component unknown; EXPRESSED IN: 22 plant structures; EXPRESSED DURING: 12 growth stages; CONTAINS InterPro DOMAIN/s: MULE transposase, conserved domain (InterPro:IPR018289), Zinc finger, PMZ-…	-4.44222	TRUE	FAR1-related sequence 6 (FRS6)
30.11	signalling.light	m.182178	(loc_os02g39220.1 : 359.0) no description available & (at4g38180 : 240.0) FAR1-related sequence 5 (FRS5); FUNCTIONS IN: zinc ion binding; INVOLVED IN: response to red or far red light; LOCATED IN: cellular_component unknown; EXPRESSED IN: 22 plant structures; EXPRESSED DURING: 13 growth stages; CONTAINS InterPro DOMAIN/s: MULE transposase, conserved domain (InterPro:IPR018289), Transcription fact…	-4.41892	TRUE	FAR1-related sequence 5 (FRS5)
30.11	signalling.light	m.211091	(loc_os02g18370.1 : 840.0) no description available & (at4g38180 : 266.0) FAR1-related sequence 5 (FRS5); FUNCTIONS IN: zinc ion binding; INVOLVED IN: response to red or far red light; LOCATED IN: cellular_component unknown; EXPRESSED IN: 22 plant structures; EXPRESSED DURING: 13 growth stages; CONTAINS InterPro DOMAIN/s: MULE transposase, conserved domain (InterPro:IPR018289), Transcription fact…	-4.2908	TRUE	FAR1-related sequence 5 (FRS5)
30.11	signalling.light	m.276045	(loc_os06g39680.1 : 724.0) no description available & (at4g38180 : 322.0) FAR1-related sequence 5 (FRS5); FUNCTIONS IN: zinc ion binding; INVOLVED IN: response to red or far red light; LOCATED IN: cellular_component unknown; EXPRESSED IN: 22 plant structures; EXPRESSED DURING: 13 growth stages; CONTAINS InterPro DOMAIN/s: MULE transposase, conserved domain (InterPro:IPR018289), Transcription fact…	-4.20992	TRUE	FAR1-related sequence 5 (FRS5)
30.11	signalling.light	m.26620	(loc_os11g41380.1 : 136.0) no description available & (at2g27110 : 92.4) FAR1-related sequence 3 (FRS3); FUNCTIONS IN: zinc ion binding; INVOLVED IN: response to red or far red light; LOCATED IN: cellular_component unknown; EXPRESSED IN: 22 plant structures; EXPRESSED DURING: 13 growth stages; CONTAINS InterPro DOMAIN/s: Zinc finger, PMZ-type (InterPro:IPR006564), Zinc finger, SWIM-type (InterPro…	-4.14025	TRUE	FAR1-related sequence 3 (FRS3)
30.11	signalling.light	m.13963	(loc_os12g12380.3 : 1040.0) no description available & (at4g38180 : 454.0) FAR1-related sequence 5 (FRS5); FUNCTIONS IN: zinc ion binding; INVOLVED IN: response to red or far red light; LOCATED IN: cellular_component unknown; EXPRESSED IN: 22 plant structures; EXPRESSED DURING: 13 growth stages; CONTAINS InterPro DOMAIN/s: MULE transposase, conserved domain (InterPro:IPR018289), Transcription fac…	-4.02989	TRUE	FAR1-related sequence 5 (FRS5)
30.11	signalling.light	m.60352	(loc_os03g47550.1 : 420.0) no description available & (at2g37680 : 340.0) CONTAINS InterPro DOMAIN/s: Vacuolar import/degradation protein Vid24 (InterPro:IPR018618); Has 318 Blast hits to 317 proteins in 131 species: Archae - 0; Bacteria - 0; Metazoa - 80; Fungi - 184; Plants - 51; Viruses - 0; Other Eukaryotes - 3 (source: NCBI BLink). & (chl4|518375 : 128.0) no description available & (ipr01861…	-4.02651	TRUE	CONTAINS InterPro DOMAIN/s: Vacuolar import/degradation protein Vid24 (InterPro:IPR018618)
30.11.1	signalling.light.COP9 signalosome	m.75217	(loc_os03g01710.1 : 1780.0) no description available & (at5g52280 : 161.0) Myosin heavy chain-related protein; FUNCTIONS IN: molecular_function unknown; INVOLVED IN: biological_process unknown; LOCATED IN: chloroplast; EXPRESSED IN: 22 plant structures; EXPRESSED DURING: 13 growth stages; BEST Arabidopsis thaliana protein match is: Myosin heavy chain-related protein (TAIR:AT1G63300.1); Has 217843…	-3.97386	TRUE	Myosin heavy chain-related protein
30.11	signalling.light	m.198020	(loc_os02g44790.1 : 548.0) no description available & (at4g38180 : 309.0) FAR1-related sequence 5 (FRS5); FUNCTIONS IN: zinc ion binding; INVOLVED IN: response to red or far red light; LOCATED IN: cellular_component unknown; EXPRESSED IN: 22 plant structures; EXPRESSED DURING: 13 growth stages; CONTAINS InterPro DOMAIN/s: MULE transposase, conserved domain (InterPro:IPR018289), Transcription fact…	-3.8573	TRUE	FAR1-related sequence 5 (FRS5)
30.11	signalling.light	m.25193	(loc_os01g19050.1 : 274.0) no description available & (at4g15090 : 156.0) Encodes a nuclear localized protein involved in far red light response signaling. Loss of function mutants are defective in far red light responses. Interacts with homologous gene FHY3.; FAR-RED IMPAIRED RESPONSE 1 (FAR1); CONTAINS InterPro DOMAIN/s: MULE transposase, conserved domain (InterPro:IPR018289), Zinc finger, PMZ-…	-3.82177	TRUE	Encodes a nuclear localized protein involved in far red light response signaling. Loss of function mutants are defective in far red light responses. Interacts with homologous gene FHY3.
30.11	signalling.light	m.111183	(loc_os10g42160.1 : 386.0) no description available & (at4g38180 : 154.0) FAR1-related sequence 5 (FRS5); FUNCTIONS IN: zinc ion binding; INVOLVED IN: response to red or far red light; LOCATED IN: cellular_component unknown; EXPRESSED IN: 22 plant structures; EXPRESSED DURING: 13 growth stages; CONTAINS InterPro DOMAIN/s: MULE transposase, conserved domain (InterPro:IPR018289), Transcription fact…	-3.76205	TRUE	FAR1-related sequence 5 (FRS5)
30.11	signalling.light	m.59521	(loc_os02g33750.1 : 687.0) no description available & (at4g15090 : 150.0) Encodes a nuclear localized protein involved in far red light response signaling. Loss of function mutants are defective in far red light responses. Interacts with homologous gene FHY3.; FAR-RED IMPAIRED RESPONSE 1 (FAR1); CONTAINS InterPro DOMAIN/s: MULE transposase, conserved domain (InterPro:IPR018289), Zinc finger, PMZ-…	-3.72405	TRUE	Encodes a nuclear localized protein involved in far red light response signaling. Loss of function mutants are defective in far red light responses. Interacts with homologous gene FHY3.
30.11.1	signalling.light.COP9 signalosome	m.10397	(loc_os03g64320.1 : 304.0) no description available & (at5g43310 : 221.0) COP1-interacting protein-related; EXPRESSED IN: 21 plant structures; EXPRESSED DURING: 13 growth stages; BEST Arabidopsis thaliana protein match is: COP1-interacting protein 7 (TAIR:AT4G27430.2). & (reliability: 442.0) & (original description: g.10397 ORF g.10397 m.10397 type:3prime_partial len:221 (+) comp31263_c0_seq1:612…	-3.66807	TRUE	COP1-interacting protein-related
30.11	signalling.light	m.54302	(loc_os07g42400.2 : 1286.0) no description available & (at4g38180 : 363.0) FAR1-related sequence 5 (FRS5); FUNCTIONS IN: zinc ion binding; INVOLVED IN: response to red or far red light; LOCATED IN: cellular_component unknown; EXPRESSED IN: 22 plant structures; EXPRESSED DURING: 13 growth stages; CONTAINS InterPro DOMAIN/s: MULE transposase, conserved domain (InterPro:IPR018289), Transcription fac…	-3.64749	TRUE	FAR1-related sequence 5 (FRS5)
30.11	signalling.light	m.119973	(loc_os02g10840.1 : 946.0) no description available & (at4g38180 : 379.0) FAR1-related sequence 5 (FRS5); FUNCTIONS IN: zinc ion binding; INVOLVED IN: response to red or far red light; LOCATED IN: cellular_component unknown; EXPRESSED IN: 22 plant structures; EXPRESSED DURING: 13 growth stages; CONTAINS InterPro DOMAIN/s: MULE transposase, conserved domain (InterPro:IPR018289), Transcription fact…	-3.6464	TRUE	FAR1-related sequence 5 (FRS5)
30.11	signalling.light	m.133185	(loc_os12g03660.1 : 470.0) no description available & (at4g38180 : 204.0) FAR1-related sequence 5 (FRS5); FUNCTIONS IN: zinc ion binding; INVOLVED IN: response to red or far red light; LOCATED IN: cellular_component unknown; EXPRESSED IN: 22 plant structures; EXPRESSED DURING: 13 growth stages; CONTAINS InterPro DOMAIN/s: MULE transposase, conserved domain (InterPro:IPR018289), Transcription fact…	-3.64577	TRUE	FAR1-related sequence 5 (FRS5)
30.11	signalling.light	m.59522	(loc_os02g33750.1 : 432.0) no description available & (at4g38180 : 160.0) FAR1-related sequence 5 (FRS5); FUNCTIONS IN: zinc ion binding; INVOLVED IN: response to red or far red light; LOCATED IN: cellular_component unknown; EXPRESSED IN: 22 plant structures; EXPRESSED DURING: 13 growth stages; CONTAINS InterPro DOMAIN/s: MULE transposase, conserved domain (InterPro:IPR018289), Transcription fact…	-3.59428	TRUE	FAR1-related sequence 5 (FRS5)
30.11	signalling.light	m.211100	(loc_os02g18370.1 : 633.0) no description available & (at2g27110 : 243.0) FAR1-related sequence 3 (FRS3); FUNCTIONS IN: zinc ion binding; INVOLVED IN: response to red or far red light; LOCATED IN: cellular_component unknown; EXPRESSED IN: 22 plant structures; EXPRESSED DURING: 13 growth stages; CONTAINS InterPro DOMAIN/s: Zinc finger, PMZ-type (InterPro:IPR006564), Zinc finger, SWIM-type (InterPr…	-3.45457	TRUE	FAR1-related sequence 3 (FRS3)
30.11	signalling.light	m.296581	(loc_os06g42520.1 : 130.0) no description available & (at4g38180 : 84.7) FAR1-related sequence 5 (FRS5); FUNCTIONS IN: zinc ion binding; INVOLVED IN: response to red or far red light; LOCATED IN: cellular_component unknown; EXPRESSED IN: 22 plant structures; EXPRESSED DURING: 13 growth stages; CONTAINS InterPro DOMAIN/s: MULE transposase, conserved domain (InterPro:IPR018289), Transcription facto…	-3.43004	TRUE	FAR1-related sequence 5 (FRS5)
30.11	signalling.light	m.211061	(loc_os02g18370.1 : 621.0) no description available & (at2g27110 : 243.0) FAR1-related sequence 3 (FRS3); FUNCTIONS IN: zinc ion binding; INVOLVED IN: response to red or far red light; LOCATED IN: cellular_component unknown; EXPRESSED IN: 22 plant structures; EXPRESSED DURING: 13 growth stages; CONTAINS InterPro DOMAIN/s: Zinc finger, PMZ-type (InterPro:IPR006564), Zinc finger, SWIM-type (InterPr…	-3.3486	TRUE	FAR1-related sequence 3 (FRS3)
30.11	signalling.light	m.62097	(loc_os01g59570.1 : 194.0) no description available & (at1g49100 : 114.0) Leucine-rich repeat protein kinase family protein; FUNCTIONS IN: kinase activity; INVOLVED IN: protein amino acid phosphorylation; LOCATED IN: endomembrane system; CONTAINS InterPro DOMAIN/s: Protein kinase, ATP binding site (InterPro:IPR017441), Serine/threonine-protein kinase domain (InterPro:IPR002290), Leucine-rich repe…	-3.34405	FALSE	Leucine-rich repeat protein kinase family protein
30.11	signalling.light	m.217022	(loc_os11g17430.1 : 185.0) no description available & (at4g38180 : 133.0) FAR1-related sequence 5 (FRS5); FUNCTIONS IN: zinc ion binding; INVOLVED IN: response to red or far red light; LOCATED IN: cellular_component unknown; EXPRESSED IN: 22 plant structures; EXPRESSED DURING: 13 growth stages; CONTAINS InterPro DOMAIN/s: MULE transposase, conserved domain (InterPro:IPR018289), Transcription fact…	-3.25639	TRUE	FAR1-related sequence 5 (FRS5)
30.11	signalling.light	m.211093	(loc_os02g18370.1 : 818.0) no description available & (at4g38180 : 258.0) FAR1-related sequence 5 (FRS5); FUNCTIONS IN: zinc ion binding; INVOLVED IN: response to red or far red light; LOCATED IN: cellular_component unknown; EXPRESSED IN: 22 plant structures; EXPRESSED DURING: 13 growth stages; CONTAINS InterPro DOMAIN/s: MULE transposase, conserved domain (InterPro:IPR018289), Transcription fact…	-3.12907	TRUE	FAR1-related sequence 5 (FRS5)
30.11	signalling.light	m.300914	(loc_os03g56630.1 : 1190.0) no description available & (at4g38180 : 348.0) FAR1-related sequence 5 (FRS5); FUNCTIONS IN: zinc ion binding; INVOLVED IN: response to red or far red light; LOCATED IN: cellular_component unknown; EXPRESSED IN: 22 plant structures; EXPRESSED DURING: 13 growth stages; CONTAINS InterPro DOMAIN/s: MULE transposase, conserved domain (InterPro:IPR018289), Transcription fac…	-3.10303	TRUE	FAR1-related sequence 5 (FRS5)
30.11	signalling.light	m.304662	(loc_os02g01950.1 : 235.0) no description available & (at4g38180 : 131.0) FAR1-related sequence 5 (FRS5); FUNCTIONS IN: zinc ion binding; INVOLVED IN: response to red or far red light; LOCATED IN: cellular_component unknown; EXPRESSED IN: 22 plant structures; EXPRESSED DURING: 13 growth stages; CONTAINS InterPro DOMAIN/s: MULE transposase, conserved domain (InterPro:IPR018289), Transcription fact…	-3.05742	TRUE	FAR1-related sequence 5 (FRS5)
30.11	signalling.light	m.20877	(loc_os01g72350.1 : 876.0) no description available & (at3g55850 : 645.0) Encodes a product that might regulate nucleo-cytoplasmic trafficking of an intermediate(s) involved in phyA signal transduction. Differs from isoform 2 only in the first few N-terminal amino acids.; LONG AFTER FAR-RED 3 (LAF3); FUNCTIONS IN: hydrolase activity, hydrolase activity, acting on carbon-nitrogen (but not peptide)…	-3.03218	TRUE	Encodes a product that might regulate nucleo-cytoplasmic trafficking of an intermediate(s) involved in phyA signal transduction. Differs from isoform 2 only in the first few N-terminal amino acids.
30.11	signalling.light	m.281667	(loc_os02g05730.1 : 466.0) no description available & (at4g29990 : 325.0) Leucine-rich repeat transmembrane protein kinase protein; FUNCTIONS IN: protein serine/threonine kinase activity, protein kinase activity, ATP binding; INVOLVED IN: protein amino acid phosphorylation; LOCATED IN: endomembrane system; EXPRESSED IN: embryo, leaf whorl, root; EXPRESSED DURING: D bilateral stage; CONTAINS Inter…	-3.01561	TRUE	Leucine-rich repeat transmembrane protein kinase protein
30.11	signalling.light	m.216764	(loc_os12g03660.1 : 648.0) no description available & (at4g38180 : 257.0) FAR1-related sequence 5 (FRS5); FUNCTIONS IN: zinc ion binding; INVOLVED IN: response to red or far red light; LOCATED IN: cellular_component unknown; EXPRESSED IN: 22 plant structures; EXPRESSED DURING: 13 growth stages; CONTAINS InterPro DOMAIN/s: MULE transposase, conserved domain (InterPro:IPR018289), Transcription fact…	-3.00282	TRUE	FAR1-related sequence 5 (FRS5)
30.11	signalling.light	m.54659	(loc_os02g39520.2 : 1294.0) no description available & (at1g52520 : 356.0) FAR1-related sequence 6 (FRS6); FUNCTIONS IN: zinc ion binding; INVOLVED IN: response to red or far red light; LOCATED IN: cellular_component unknown; EXPRESSED IN: 22 plant structures; EXPRESSED DURING: 12 growth stages; CONTAINS InterPro DOMAIN/s: MULE transposase, conserved domain (InterPro:IPR018289), Zinc finger, PMZ-…	-3.00265	TRUE	FAR1-related sequence 6 (FRS6)
30.11	signalling.light	m.281547	(loc_os02g05730.1 : 1012.0) no description available & (at4g29990 : 563.0) Leucine-rich repeat transmembrane protein kinase protein; FUNCTIONS IN: protein serine/threonine kinase activity, protein kinase activity, ATP binding; INVOLVED IN: protein amino acid phosphorylation; LOCATED IN: endomembrane system; EXPRESSED IN: embryo, leaf whorl, root; EXPRESSED DURING: D bilateral stage; CONTAINS Inte…	-2.9669	TRUE	Leucine-rich repeat transmembrane protein kinase protein
30.11	signalling.light	m.57203	(loc_os08g44170.1 : 235.0) no description available & (at4g38180 : 94.0) FAR1-related sequence 5 (FRS5); FUNCTIONS IN: zinc ion binding; INVOLVED IN: response to red or far red light; LOCATED IN: cellular_component unknown; EXPRESSED IN: 22 plant structures; EXPRESSED DURING: 13 growth stages; CONTAINS InterPro DOMAIN/s: MULE transposase, conserved domain (InterPro:IPR018289), Transcription facto…	-2.91735	TRUE	FAR1-related sequence 5 (FRS5)
30.11.1	signalling.light.COP9 signalosome	m.190499	(loc_os03g02540.1 : 436.0) no description available & (at3g61140 : 355.0) Represses photomorphogenesis and induces skotomorphogenesis in the dark. Component of the nuclear-localized COP9 complex. Mutants display striking purple coloration due to anthocyanin accumulation in their cotyledons, first become defective during embryogenesis and exhibit limited seedling development.; FUSCA 6 (FUS6); CONT…	-2.91126	TRUE	Represses photomorphogenesis and induces skotomorphogenesis in the dark. Component of the nuclear-localized COP9 complex. Mutants display striking purple coloration due to anthocyanin accumulation in their cotyledons, first become defective during embryogenesis and exhibit limited seedling development.
30.11	signalling.light	m.211111	(loc_os02g18370.1 : 327.0) no description available & (at4g38180 : 107.0) FAR1-related sequence 5 (FRS5); FUNCTIONS IN: zinc ion binding; INVOLVED IN: response to red or far red light; LOCATED IN: cellular_component unknown; EXPRESSED IN: 22 plant structures; EXPRESSED DURING: 13 growth stages; CONTAINS InterPro DOMAIN/s: MULE transposase, conserved domain (InterPro:IPR018289), Transcription fact…	-2.89985	TRUE	FAR1-related sequence 5 (FRS5)
30.11	signalling.light	m.144559	(loc_os02g39220.1 : 461.0) no description available & (at4g38180 : 282.0) FAR1-related sequence 5 (FRS5); FUNCTIONS IN: zinc ion binding; INVOLVED IN: response to red or far red light; LOCATED IN: cellular_component unknown; EXPRESSED IN: 22 plant structures; EXPRESSED DURING: 13 growth stages; CONTAINS InterPro DOMAIN/s: MULE transposase, conserved domain (InterPro:IPR018289), Transcription fact…	-2.88623	TRUE	FAR1-related sequence 5 (FRS5)
30.11	signalling.light	m.108534	(loc_os02g44790.1 : 344.0) no description available & (at4g38180 : 130.0) FAR1-related sequence 5 (FRS5); FUNCTIONS IN: zinc ion binding; INVOLVED IN: response to red or far red light; LOCATED IN: cellular_component unknown; EXPRESSED IN: 22 plant structures; EXPRESSED DURING: 13 growth stages; CONTAINS InterPro DOMAIN/s: MULE transposase, conserved domain (InterPro:IPR018289), Transcription fact…	-2.8808	TRUE	FAR1-related sequence 5 (FRS5)
30.11.1	signalling.light.COP9 signalosome	m.190494	(loc_os03g02540.1 : 245.0) no description available & (at3g61140 : 207.0) Represses photomorphogenesis and induces skotomorphogenesis in the dark. Component of the nuclear-localized COP9 complex. Mutants display striking purple coloration due to anthocyanin accumulation in their cotyledons, first become defective during embryogenesis and exhibit limited seedling development.; FUSCA 6 (FUS6); CONT…	-2.84461	TRUE	Represses photomorphogenesis and induces skotomorphogenesis in the dark. Component of the nuclear-localized COP9 complex. Mutants display striking purple coloration due to anthocyanin accumulation in their cotyledons, first become defective during embryogenesis and exhibit limited seedling development.
30.11	signalling.light	m.182937	(loc_os07g37630.1 : 1309.0) no description available & (at4g38180 : 337.0) FAR1-related sequence 5 (FRS5); FUNCTIONS IN: zinc ion binding; INVOLVED IN: response to red or far red light; LOCATED IN: cellular_component unknown; EXPRESSED IN: 22 plant structures; EXPRESSED DURING: 13 growth stages; CONTAINS InterPro DOMAIN/s: MULE transposase, conserved domain (InterPro:IPR018289), Transcription fac…	-2.71134	TRUE	FAR1-related sequence 5 (FRS5)
30.11.1	signalling.light.COP9 signalosome	m.95257	(loc_os01g17180.1 : 548.0) no description available & (at2g26990 : 471.0) Represses photomorphogenesis and induces skotomorphogenesis in the dark.; FUSCA 12 (FUS12); INVOLVED IN: cullin deneddylation, photomorphogenesis, protein catabolic process; LOCATED IN: signalosome, nucleus; EXPRESSED IN: 24 plant structures; EXPRESSED DURING: 13 growth stages; CONTAINS InterPro DOMAIN/s: Proteasome compone…	-2.69816	TRUE	Represses photomorphogenesis and induces skotomorphogenesis in the dark.
30.11	signalling.light	m.36203	(loc_os06g42420.1 : 426.0) no description available & (at4g38180 : 241.0) FAR1-related sequence 5 (FRS5); FUNCTIONS IN: zinc ion binding; INVOLVED IN: response to red or far red light; LOCATED IN: cellular_component unknown; EXPRESSED IN: 22 plant structures; EXPRESSED DURING: 13 growth stages; CONTAINS InterPro DOMAIN/s: MULE transposase, conserved domain (InterPro:IPR018289), Transcription fact…	-2.65058	TRUE	FAR1-related sequence 5 (FRS5)
30.11	signalling.light	m.106098	(loc_os09g13610.2 : 810.0) no description available & (at1g25540 : 534.0) Encodes a nuclear protein that acts in a phyB pathway (but downstream of phyB) and induces flowering in response to suboptimal light conditions. Mutants are hypo-responsive to far-red and hyper-responsive to red light and flower late under long day conditions. Also shown to be a Mediator subunit regulating jasmonate-depende…	-2.6496	TRUE	Encodes a nuclear protein that acts in a phyB pathway (but downstream of phyB) and induces flowering in response to suboptimal light conditions. Mutants are hypo-responsive to far-red and hyper-responsive to red light and flower late under long day conditions. Also shown to be a Mediator subunit regulating jasmonate-dependent defense.
30.11	signalling.light	m.57804	(loc_os05g49590.2 : 1479.0) no description available & (at2g46340 : 748.0) Encodes a member of the SPA (suppressor of phyA-105) protein family (SPA1-SPA4). SPA proteins contain an N-terminal serine/threonine kinase-like motif followed by a coiled-coil structure and a C-terminal WD-repeat domain. SPA1 is a PHYA signaling intermediate, putative regulator of PHYA signaling pathway. Light responsive …	-2.64584	TRUE	Encodes a member of the SPA (suppressor of phyA-105) protein family (SPA1-SPA4). SPA proteins contain an N-terminal serine/threonine kinase-like motif followed by a coiled-coil structure and a C-terminal WD-repeat domain. SPA1 is a PHYA signaling intermediate, putative regulator of PHYA signaling pathway. Light responsive repressor of photomorphogenesis. Involved in regulating circadian rhythms a…
30.11	signalling.light	m.172796	(loc_os09g11870.1 : 495.0) no description available & (at4g38180 : 286.0) FAR1-related sequence 5 (FRS5); FUNCTIONS IN: zinc ion binding; INVOLVED IN: response to red or far red light; LOCATED IN: cellular_component unknown; EXPRESSED IN: 22 plant structures; EXPRESSED DURING: 13 growth stages; CONTAINS InterPro DOMAIN/s: MULE transposase, conserved domain (InterPro:IPR018289), Transcription fact…	-2.60435	TRUE	FAR1-related sequence 5 (FRS5)
30.11	signalling.light	m.83424	(loc_os02g18370.1 : 306.0) no description available & (at4g38180 : 155.0) FAR1-related sequence 5 (FRS5); FUNCTIONS IN: zinc ion binding; INVOLVED IN: response to red or far red light; LOCATED IN: cellular_component unknown; EXPRESSED IN: 22 plant structures; EXPRESSED DURING: 13 growth stages; CONTAINS InterPro DOMAIN/s: MULE transposase, conserved domain (InterPro:IPR018289), Transcription fact…	-2.57969	TRUE	FAR1-related sequence 5 (FRS5)
30.11	signalling.light	m.225175	(loc_os04g40060.1 : 1323.0) no description available & (at1g52520 : 355.0) FAR1-related sequence 6 (FRS6); FUNCTIONS IN: zinc ion binding; INVOLVED IN: response to red or far red light; LOCATED IN: cellular_component unknown; EXPRESSED IN: 22 plant structures; EXPRESSED DURING: 12 growth stages; CONTAINS InterPro DOMAIN/s: MULE transposase, conserved domain (InterPro:IPR018289), Zinc finger, PMZ-…	-2.56259	TRUE	FAR1-related sequence 6 (FRS6)
30.11	signalling.light	m.23934	(loc_os06g42520.1 : 169.0) no description available & (at4g38180 : 126.0) FAR1-related sequence 5 (FRS5); FUNCTIONS IN: zinc ion binding; INVOLVED IN: response to red or far red light; LOCATED IN: cellular_component unknown; EXPRESSED IN: 22 plant structures; EXPRESSED DURING: 13 growth stages; CONTAINS InterPro DOMAIN/s: MULE transposase, conserved domain (InterPro:IPR018289), Transcription fact…	-2.51827	TRUE	FAR1-related sequence 5 (FRS5)
30.11	signalling.light	m.174204	(loc_os03g16540.1 : 248.0) no description available & (at4g38180 : 90.9) FAR1-related sequence 5 (FRS5); FUNCTIONS IN: zinc ion binding; INVOLVED IN: response to red or far red light; LOCATED IN: cellular_component unknown; EXPRESSED IN: 22 plant structures; EXPRESSED DURING: 13 growth stages; CONTAINS InterPro DOMAIN/s: MULE transposase, conserved domain (InterPro:IPR018289), Transcription facto…	-2.516	TRUE	FAR1-related sequence 5 (FRS5)
30.11	signalling.light	m.211114	(loc_os02g18370.1 : 298.0) no description available & (at4g38180 : 107.0) FAR1-related sequence 5 (FRS5); FUNCTIONS IN: zinc ion binding; INVOLVED IN: response to red or far red light; LOCATED IN: cellular_component unknown; EXPRESSED IN: 22 plant structures; EXPRESSED DURING: 13 growth stages; CONTAINS InterPro DOMAIN/s: MULE transposase, conserved domain (InterPro:IPR018289), Transcription fact…	-2.51432	TRUE	FAR1-related sequence 5 (FRS5)
30.11	signalling.light	m.282946	(loc_os07g31400.1 : 1234.0) no description available & (at4g38180 : 280.0) FAR1-related sequence 5 (FRS5); FUNCTIONS IN: zinc ion binding; INVOLVED IN: response to red or far red light; LOCATED IN: cellular_component unknown; EXPRESSED IN: 22 plant structures; EXPRESSED DURING: 13 growth stages; CONTAINS InterPro DOMAIN/s: MULE transposase, conserved domain (InterPro:IPR018289), Transcription fac…	-2.51151	TRUE	FAR1-related sequence 5 (FRS5)
30.11	signalling.light	m.255733	(loc_os04g52560.1 : 1268.0) no description available & (at4g38180 : 356.0) FAR1-related sequence 5 (FRS5); FUNCTIONS IN: zinc ion binding; INVOLVED IN: response to red or far red light; LOCATED IN: cellular_component unknown; EXPRESSED IN: 22 plant structures; EXPRESSED DURING: 13 growth stages; CONTAINS InterPro DOMAIN/s: MULE transposase, conserved domain (InterPro:IPR018289), Transcription fac…	-2.50442	TRUE	FAR1-related sequence 5 (FRS5)
30.11	signalling.light	m.169073	(loc_os01g19050.1 : 399.0) no description available & (at4g15090 : 232.0) Encodes a nuclear localized protein involved in far red light response signaling. Loss of function mutants are defective in far red light responses. Interacts with homologous gene FHY3.; FAR-RED IMPAIRED RESPONSE 1 (FAR1); CONTAINS InterPro DOMAIN/s: MULE transposase, conserved domain (InterPro:IPR018289), Zinc finger, PMZ-…	-2.48174	TRUE	Encodes a nuclear localized protein involved in far red light response signaling. Loss of function mutants are defective in far red light responses. Interacts with homologous gene FHY3.
30.11	signalling.light	m.180918	(loc_os02g41550.3 : 1090.0) no description available & (at1g04400 : 701.0) Blue light receptor mediating blue-light regulated cotyledon expansion and flowering time. Positive regulator of the flowering-time gene CONSTANS. This gene possesses a light-induced CNT2 N-terminal homodimerisation domain.Involved in blue-light induced stomatal opening. Involved in triggering chromatin decondensation. An …	-2.46879	TRUE	Blue light receptor mediating blue-light regulated cotyledon expansion and flowering time. Positive regulator of the flowering-time gene CONSTANS. This gene possesses a light-induced CNT2 N-terminal homodimerisation domain.Involved in blue-light induced stomatal opening. Involved in triggering chromatin decondensation. An 80-residue motif (NC80) is sufficient to confer CRY2s physiological functio…
30.11	signalling.light	m.39600	(loc_os02g39540.2 : 1348.0) no description available & (at1g52520 : 397.0) FAR1-related sequence 6 (FRS6); FUNCTIONS IN: zinc ion binding; INVOLVED IN: response to red or far red light; LOCATED IN: cellular_component unknown; EXPRESSED IN: 22 plant structures; EXPRESSED DURING: 12 growth stages; CONTAINS InterPro DOMAIN/s: MULE transposase, conserved domain (InterPro:IPR018289), Zinc finger, PMZ-…	-2.46136	TRUE	FAR1-related sequence 6 (FRS6)
30.11	signalling.light	m.218730	(loc_os03g15010.1 : 1434.0) no description available & (at1g52520 : 278.0) FAR1-related sequence 6 (FRS6); FUNCTIONS IN: zinc ion binding; INVOLVED IN: response to red or far red light; LOCATED IN: cellular_component unknown; EXPRESSED IN: 22 plant structures; EXPRESSED DURING: 12 growth stages; CONTAINS InterPro DOMAIN/s: MULE transposase, conserved domain (InterPro:IPR018289), Zinc finger, PMZ-…	-2.44162	TRUE	FAR1-related sequence 6 (FRS6)
30.11	signalling.light	m.5755	(loc_os05g44930.1 : 276.0) no description available & (at3g21340 : 179.0) Leucine-rich repeat protein kinase family protein; FUNCTIONS IN: kinase activity; INVOLVED IN: protein amino acid phosphorylation; LOCATED IN: endomembrane system; EXPRESSED IN: root; CONTAINS InterPro DOMAIN/s: Protein kinase, ATP binding site (InterPro:IPR017441), Protein kinase, catalytic domain (InterPro:IPR000719), Leu…	-2.38861	FALSE	Leucine-rich repeat protein kinase family protein
30.11	signalling.light	m.59246	(loc_os01g43000.1 : 451.0) no description available & (at4g38180 : 124.0) FAR1-related sequence 5 (FRS5); FUNCTIONS IN: zinc ion binding; INVOLVED IN: response to red or far red light; LOCATED IN: cellular_component unknown; EXPRESSED IN: 22 plant structures; EXPRESSED DURING: 13 growth stages; CONTAINS InterPro DOMAIN/s: MULE transposase, conserved domain (InterPro:IPR018289), Transcription fact…	-2.37456	TRUE	FAR1-related sequence 5 (FRS5)
30.11	signalling.light	m.178982	(loc_os04g34430.2 : 1021.0) no description available & (at3g22170 : 273.0) A component of the PHYA signaling network, mediates the FR-HIR response to far-red light in concert with FAR1.; far-red elongated hypocotyls 3 (FHY3); CONTAINS InterPro DOMAIN/s: MULE transposase, conserved domain (InterPro:IPR018289), Transcription factor, FAR1-related (InterPro:IPR004330), Zinc finger, PMZ-type (InterPro…	-2.36865	TRUE	A component of the PHYA signaling network, mediates the FR-HIR response to far-red light in concert with FAR1.
30.11	signalling.light	m.30046	(loc_os03g10800.3 : 940.0) no description available & (at2g14820 : 521.0) A member of the NPY gene family (NPY1/AT4G31820, NPY2/AT2G14820, NPY3/AT5G67440, NPY4/AT2G23050, NPY5/AT4G37590). Involved in auxin-mediated organogenesis.; NAKED PINS IN YUC MUTANTS 2 (NPY2); FUNCTIONS IN: signal transducer activity; INVOLVED IN: response to light stimulus; LOCATED IN: cellular_component unknown; EXPRESSED…	-2.35163	TRUE	A member of the NPY gene family (NPY1/AT4G31820, NPY2/AT2G14820, NPY3/AT5G67440, NPY4/AT2G23050, NPY5/AT4G37590). Involved in auxin-mediated organogenesis.
30.11	signalling.light	m.42855	(loc_os06g07010.2 : 1254.0) no description available & (at4g38180 : 319.0) FAR1-related sequence 5 (FRS5); FUNCTIONS IN: zinc ion binding; INVOLVED IN: response to red or far red light; LOCATED IN: cellular_component unknown; EXPRESSED IN: 22 plant structures; EXPRESSED DURING: 13 growth stages; CONTAINS InterPro DOMAIN/s: MULE transposase, conserved domain (InterPro:IPR018289), Transcription fac…	-2.34789	TRUE	FAR1-related sequence 5 (FRS5)
30.11	signalling.light	m.182736	(loc_os12g01140.1 : 1442.0) no description available & (at3g45780 : 1167.0) Blue-light photoreceptor. Contains a light activated serine-threonine kinase domain and LOV1 and LOV2 repeats. Mutants are defective in blue-light response. Mediates blue light-induced growth enhancements. PHOT1 and PHOT2 mediate blue light-dependent activation of the plasma membrane H+-ATPase in guard cell protoplasts. P…	-2.3242	TRUE	Blue-light photoreceptor. Contains a light activated serine-threonine kinase domain and LOV1 and LOV2 repeats. Mutants are defective in blue-light response. Mediates blue light-induced growth enhancements. PHOT1 and PHOT2 mediate blue light-dependent activation of the plasma membrane H+-ATPase in guard cell protoplasts. PHOT1 undergoes blue-light-dependent autophosphorylation. At least eight phos…
30.11	signalling.light	m.223355	(loc_os03g43990.1 : 1030.0) no description available & (at1g30440 : 778.0) Phototropic-responsive NPH3 family protein; FUNCTIONS IN: signal transducer activity; INVOLVED IN: response to light stimulus; LOCATED IN: plasma membrane; EXPRESSED IN: 22 plant structures; EXPRESSED DURING: 13 growth stages; CONTAINS InterPro DOMAIN/s: NPH3 (InterPro:IPR004249), BTB/POZ (InterPro:IPR013069), BTB/POZ fold…	-2.26943	TRUE	Phototropic-responsive NPH3 family protein
30.11	signalling.light	m.57507	(loc_os11g41380.1 : 129.0) no description available & (at4g15090 : 84.7) Encodes a nuclear localized protein involved in far red light response signaling. Loss of function mutants are defective in far red light responses. Interacts with homologous gene FHY3.; FAR-RED IMPAIRED RESPONSE 1 (FAR1); CONTAINS InterPro DOMAIN/s: MULE transposase, conserved domain (InterPro:IPR018289), Zinc finger, PMZ-t…	-2.25832	TRUE	Encodes a nuclear localized protein involved in far red light response signaling. Loss of function mutants are defective in far red light responses. Interacts with homologous gene FHY3.
30.11	signalling.light	m.216961	(loc_os04g28580.1 : 509.0) no description available & (at4g38180 : 300.0) FAR1-related sequence 5 (FRS5); FUNCTIONS IN: zinc ion binding; INVOLVED IN: response to red or far red light; LOCATED IN: cellular_component unknown; EXPRESSED IN: 22 plant structures; EXPRESSED DURING: 13 growth stages; CONTAINS InterPro DOMAIN/s: MULE transposase, conserved domain (InterPro:IPR018289), Transcription fact…	-2.25825	TRUE	FAR1-related sequence 5 (FRS5)
30.11	signalling.light	m.281662	(loc_os02g05730.1 : 615.0) no description available & (at4g29990 : 308.0) Leucine-rich repeat transmembrane protein kinase protein; FUNCTIONS IN: protein serine/threonine kinase activity, protein kinase activity, ATP binding; INVOLVED IN: protein amino acid phosphorylation; LOCATED IN: endomembrane system; EXPRESSED IN: embryo, leaf whorl, root; EXPRESSED DURING: D bilateral stage; CONTAINS Inter…	-2.24706	TRUE	Leucine-rich repeat transmembrane protein kinase protein
30.11	signalling.light	m.207424	(loc_os02g34590.1 : 1070.0) no description available & (at4g38180 : 279.0) FAR1-related sequence 5 (FRS5); FUNCTIONS IN: zinc ion binding; INVOLVED IN: response to red or far red light; LOCATED IN: cellular_component unknown; EXPRESSED IN: 22 plant structures; EXPRESSED DURING: 13 growth stages; CONTAINS InterPro DOMAIN/s: MULE transposase, conserved domain (InterPro:IPR018289), Transcription fac…	-2.23826	TRUE	FAR1-related sequence 5 (FRS5)
30.11	signalling.light	m.198024	(loc_os02g44790.1 : 116.0) no description available & (at4g38180 : 85.5) FAR1-related sequence 5 (FRS5); FUNCTIONS IN: zinc ion binding; INVOLVED IN: response to red or far red light; LOCATED IN: cellular_component unknown; EXPRESSED IN: 22 plant structures; EXPRESSED DURING: 13 growth stages; CONTAINS InterPro DOMAIN/s: MULE transposase, conserved domain (InterPro:IPR018289), Transcription facto…	-2.22937	TRUE	FAR1-related sequence 5 (FRS5)
30.11.1	signalling.light.COP9 signalosome	m.145572	(loc_os03g02540.1 : 636.0) no description available & (at3g61140 : 538.0) Represses photomorphogenesis and induces skotomorphogenesis in the dark. Component of the nuclear-localized COP9 complex. Mutants display striking purple coloration due to anthocyanin accumulation in their cotyledons, first become defective during embryogenesis and exhibit limited seedling development.; FUSCA 6 (FUS6); CONT…	-2.2117	TRUE	Represses photomorphogenesis and induces skotomorphogenesis in the dark. Component of the nuclear-localized COP9 complex. Mutants display striking purple coloration due to anthocyanin accumulation in their cotyledons, first become defective during embryogenesis and exhibit limited seedling development.
30.11.1	signalling.light.COP9 signalosome	m.105862	(loc_os03g10120.2 : 713.0) no description available & (at5g42970 : 645.0) encodes subunit 4 of COP9 signalosome complex. sequence is similar to a subunit of the 19S regulatory particle of the 26S proteasome. recessive mutation causes derepression of photomorphogenesis.; CONSTITUTIVE PHOTOMORPHOGENIC 8 (COP8); FUNCTIONS IN: protein binding; INVOLVED IN: cullin deneddylation, negative regulation of…	-2.20629	TRUE	encodes subunit 4 of COP9 signalosome complex. sequence is similar to a subunit of the 19S regulatory particle of the 26S proteasome. recessive mutation causes derepression of photomorphogenesis.
30.11	signalling.light	m.262618	(loc_os09g11870.1 : 722.0) no description available & (at4g38180 : 306.0) FAR1-related sequence 5 (FRS5); FUNCTIONS IN: zinc ion binding; INVOLVED IN: response to red or far red light; LOCATED IN: cellular_component unknown; EXPRESSED IN: 22 plant structures; EXPRESSED DURING: 13 growth stages; CONTAINS InterPro DOMAIN/s: MULE transposase, conserved domain (InterPro:IPR018289), Transcription fact…	-2.20394	TRUE	FAR1-related sequence 5 (FRS5)
30.11	signalling.light	m.71141	(loc_os08g06930.1 : 604.0) no description available & (at4g38180 : 377.0) FAR1-related sequence 5 (FRS5); FUNCTIONS IN: zinc ion binding; INVOLVED IN: response to red or far red light; LOCATED IN: cellular_component unknown; EXPRESSED IN: 22 plant structures; EXPRESSED DURING: 13 growth stages; CONTAINS InterPro DOMAIN/s: MULE transposase, conserved domain (InterPro:IPR018289), Transcription fact…	-2.195	TRUE	FAR1-related sequence 5 (FRS5)
30.11	signalling.light	m.120921	(loc_os03g58780.1 : 609.0) no description available & (at5g65540 : 256.0) unknown protein; Has 6825 Blast hits to 3811 proteins in 289 species: Archae - 0; Bacteria - 184; Metazoa - 2139; Fungi - 760; Plants - 816; Viruses - 52; Other Eukaryotes - 2874 (source: NCBI BLink). & (reliability: 512.0) & (original description: g.120921 ORF g.120921 m.120921 type:3prime_partial len:597 (-) comp89665_c0_…	-2.15152	TRUE	unknown protein
30.11	signalling.light	m.89830	(loc_os04g28580.1 : 295.0) no description available & (at4g38180 : 203.0) FAR1-related sequence 5 (FRS5); FUNCTIONS IN: zinc ion binding; INVOLVED IN: response to red or far red light; LOCATED IN: cellular_component unknown; EXPRESSED IN: 22 plant structures; EXPRESSED DURING: 13 growth stages; CONTAINS InterPro DOMAIN/s: MULE transposase, conserved domain (InterPro:IPR018289), Transcription fact…	-2.14975	FALSE	FAR1-related sequence 5 (FRS5)
30.11	signalling.light	m.264097	(p06593|phya3_avesa : 2058.0) Phytochrome A type 3 (AP3) - Avena sativa (Oat) & (loc_os03g51030.3 : 1898.0) no description available & (at1g09570 : 1355.0) Light-labile cytoplasmic red/far-red light photoreceptor involved in the regulation of photomorphogenesis. It exists in two inter-convertible forms: Pr and Pfr (active) and functions as a dimer.The N terminus carries a single tetrapyrrole chro…	-2.12599	TRUE	Phytochrome A type 3 (AP3)
30.11	signalling.light	m.174200	(loc_os03g16540.1 : 256.0) no description available & (at4g38180 : 88.6) FAR1-related sequence 5 (FRS5); FUNCTIONS IN: zinc ion binding; INVOLVED IN: response to red or far red light; LOCATED IN: cellular_component unknown; EXPRESSED IN: 22 plant structures; EXPRESSED DURING: 13 growth stages; CONTAINS InterPro DOMAIN/s: MULE transposase, conserved domain (InterPro:IPR018289), Transcription facto…	-2.11562	TRUE	FAR1-related sequence 5 (FRS5)
30.11	signalling.light	m.182750	(loc_os12g01140.1 : 1375.0) no description available & (at3g45780 : 1105.0) Blue-light photoreceptor. Contains a light activated serine-threonine kinase domain and LOV1 and LOV2 repeats. Mutants are defective in blue-light response. Mediates blue light-induced growth enhancements. PHOT1 and PHOT2 mediate blue light-dependent activation of the plasma membrane H+-ATPase in guard cell protoplasts. P…	-2.10614	TRUE	Blue-light photoreceptor. Contains a light activated serine-threonine kinase domain and LOV1 and LOV2 repeats. Mutants are defective in blue-light response. Mediates blue light-induced growth enhancements. PHOT1 and PHOT2 mediate blue light-dependent activation of the plasma membrane H+-ATPase in guard cell protoplasts. PHOT1 undergoes blue-light-dependent autophosphorylation. At least eight phos…
30.11	signalling.light	m.174165	(loc_os09g11920.1 : 165.0) no description available & (at4g38180 : 92.0) FAR1-related sequence 5 (FRS5); FUNCTIONS IN: zinc ion binding; INVOLVED IN: response to red or far red light; LOCATED IN: cellular_component unknown; EXPRESSED IN: 22 plant structures; EXPRESSED DURING: 13 growth stages; CONTAINS InterPro DOMAIN/s: MULE transposase, conserved domain (InterPro:IPR018289), Transcription facto…	-2.10197	TRUE	FAR1-related sequence 5 (FRS5)
30.11	signalling.light	m.291826	(loc_os01g52640.1 : 928.0) no description available & (at1g53090 : 580.0) Encodes a member of the SPA (suppressor of phyA-105) protein family (SPA1-SPA4). SPA proteins contain an N-terminal serine/threonine kinase-like motif followed by a coiled-coil structure and a C-terminal WD-repeat domain. SPA proteins function redundantly in suppressing photomorphogenesis in dark- and light-grown seedlings.…	-2.09538	TRUE	Encodes a member of the SPA (suppressor of phyA-105) protein family (SPA1-SPA4). SPA proteins contain an N-terminal serine/threonine kinase-like motif followed by a coiled-coil structure and a C-terminal WD-repeat domain. SPA proteins function redundantly in suppressing photomorphogenesis in dark- and light-grown seedlings. SPA4 (and SPA3) predominantly regulates elongation growth in adult plants.
30.11	signalling.light	m.53623	(loc_os01g59570.1 : 200.0) no description available & (at1g51830 : 107.0) Leucine-rich repeat protein kinase family protein; FUNCTIONS IN: protein serine/threonine kinase activity, kinase activity, ATP binding; INVOLVED IN: transmembrane receptor protein tyrosine kinase signaling pathway, protein amino acid phosphorylation; LOCATED IN: cellular_component unknown; EXPRESSED IN: root; CONTAINS Inte…	-2.07013	FALSE	Leucine-rich repeat protein kinase family protein
30.11	signalling.light	m.229990	(loc_os04g36590.1 : 954.0) no description available & (at1g10240 : 834.0) FAR1-related sequence 11 (FRS11); FUNCTIONS IN: zinc ion binding; INVOLVED IN: response to red or far red light; LOCATED IN: cellular_component unknown; EXPRESSED IN: 20 plant structures; EXPRESSED DURING: 12 growth stages; CONTAINS InterPro DOMAIN/s: MULE transposase, conserved domain (InterPro:IPR018289), Transcription fa…	-2.05839	TRUE	FAR1-related sequence 11 (FRS11)
30.11	signalling.light	m.32523	(loc_os08g03650.1 : 1089.0) no description available & (at1g30440 : 744.0) Phototropic-responsive NPH3 family protein; FUNCTIONS IN: signal transducer activity; INVOLVED IN: response to light stimulus; LOCATED IN: plasma membrane; EXPRESSED IN: 22 plant structures; EXPRESSED DURING: 13 growth stages; CONTAINS InterPro DOMAIN/s: NPH3 (InterPro:IPR004249), BTB/POZ (InterPro:IPR013069), BTB/POZ fold…	-2.0301	TRUE	Phototropic-responsive NPH3 family protein
30.11.1	signalling.light.COP9 signalosome	m.95258	(loc_os01g17180.2 : 236.0) no description available & (at2g26990 : 218.0) Represses photomorphogenesis and induces skotomorphogenesis in the dark.; FUSCA 12 (FUS12); INVOLVED IN: cullin deneddylation, photomorphogenesis, protein catabolic process; LOCATED IN: signalosome, nucleus; EXPRESSED IN: 24 plant structures; EXPRESSED DURING: 13 growth stages; CONTAINS InterPro DOMAIN/s: Proteasome compone…	-2.0157	TRUE	Represses photomorphogenesis and induces skotomorphogenesis in the dark.
30.11	signalling.light	m.77811	(loc_os03g37920.1 : 250.0) no description available & (at4g38180 : 115.0) FAR1-related sequence 5 (FRS5); FUNCTIONS IN: zinc ion binding; INVOLVED IN: response to red or far red light; LOCATED IN: cellular_component unknown; EXPRESSED IN: 22 plant structures; EXPRESSED DURING: 13 growth stages; CONTAINS InterPro DOMAIN/s: MULE transposase, conserved domain (InterPro:IPR018289), Transcription fact…	-2.00643	FALSE	FAR1-related sequence 5 (FRS5)
30.11	signalling.light	m.51828	(loc_os01g69910.2 : 1063.0) no description available & (at1g67310 : 363.0) Calmodulin-binding transcription activator protein with CG-1 and Ankyrin domains; FUNCTIONS IN: calmodulin binding, transcription regulator activity; INVOLVED IN: regulation of transcription; LOCATED IN: cytosol; EXPRESSED IN: 23 plant structures; EXPRESSED DURING: 13 growth stages; CONTAINS InterPro DOMAIN/s: Immunoglobul…	-1.94818	FALSE	Calmodulin-binding transcription activator protein with CG-1 and Ankyrin domains
30.11	signalling.light	m.211112	(loc_os02g18370.1 : 288.0) no description available & (at4g38180 : 107.0) FAR1-related sequence 5 (FRS5); FUNCTIONS IN: zinc ion binding; INVOLVED IN: response to red or far red light; LOCATED IN: cellular_component unknown; EXPRESSED IN: 22 plant structures; EXPRESSED DURING: 13 growth stages; CONTAINS InterPro DOMAIN/s: MULE transposase, conserved domain (InterPro:IPR018289), Transcription fact…	-1.94763	FALSE	FAR1-related sequence 5 (FRS5)
30.11	signalling.light	m.64202	(loc_os03g62660.1 : 1169.0) no description available & (at1g80010 : 358.0) FAR1-related sequence 8 (FRS8); FUNCTIONS IN: zinc ion binding; INVOLVED IN: response to red or far red light; LOCATED IN: cellular_component unknown; EXPRESSED IN: 11 plant structures; EXPRESSED DURING: 4 anthesis, F mature embryo stage, petal differentiation and expansion stage, E expanded cotyledon stage, D bilateral st…	-1.93085	FALSE	FAR1-related sequence 8 (FRS8)
30.11	signalling.light	m.207765	(loc_os06g42420.1 : 419.0) no description available & (at4g38180 : 243.0) FAR1-related sequence 5 (FRS5); FUNCTIONS IN: zinc ion binding; INVOLVED IN: response to red or far red light; LOCATED IN: cellular_component unknown; EXPRESSED IN: 22 plant structures; EXPRESSED DURING: 13 growth stages; CONTAINS InterPro DOMAIN/s: MULE transposase, conserved domain (InterPro:IPR018289), Transcription fact…	-1.90072	FALSE	FAR1-related sequence 5 (FRS5)
30.11.1	signalling.light.COP9 signalosome	m.10399	(loc_os03g64320.1 : 1026.0) no description available & (at5g43310 : 206.0) COP1-interacting protein-related; EXPRESSED IN: 21 plant structures; EXPRESSED DURING: 13 growth stages; BEST Arabidopsis thaliana protein match is: COP1-interacting protein 7 (TAIR:AT4G27430.2). & (reliability: 412.0) & (original description: g.10399 ORF g.10399 m.10399 type:5prime_partial len:1033 (-) comp31263_c1_seq1:2…	-1.83467	FALSE	COP1-interacting protein-related
30.11	signalling.light	m.172793	(loc_os09g11870.1 : 360.0) no description available & (at4g38180 : 237.0) FAR1-related sequence 5 (FRS5); FUNCTIONS IN: zinc ion binding; INVOLVED IN: response to red or far red light; LOCATED IN: cellular_component unknown; EXPRESSED IN: 22 plant structures; EXPRESSED DURING: 13 growth stages; CONTAINS InterPro DOMAIN/s: MULE transposase, conserved domain (InterPro:IPR018289), Transcription fact…	-1.81952	FALSE	FAR1-related sequence 5 (FRS5)
30.11	signalling.light	m.105253	(loc_os06g42520.1 : 486.0) no description available & (at4g38180 : 268.0) FAR1-related sequence 5 (FRS5); FUNCTIONS IN: zinc ion binding; INVOLVED IN: response to red or far red light; LOCATED IN: cellular_component unknown; EXPRESSED IN: 22 plant structures; EXPRESSED DURING: 13 growth stages; CONTAINS InterPro DOMAIN/s: MULE transposase, conserved domain (InterPro:IPR018289), Transcription fact…	-1.81369	FALSE	FAR1-related sequence 5 (FRS5)
30.11.1	signalling.light.COP9 signalosome	m.299249	(loc_os07g26440.1 : 1093.0) no description available & (at5g43310 : 313.0) COP1-interacting protein-related; EXPRESSED IN: 21 plant structures; EXPRESSED DURING: 13 growth stages; BEST Arabidopsis thaliana protein match is: COP1-interacting protein 7 (TAIR:AT4G27430.2). & (reliability: 626.0) & (original description: g.299249 ORF g.299249 m.299249 type:complete len:873 (+) comp101342_c0_seq1:414-…	-1.79782	FALSE	COP1-interacting protein-related
30.11	signalling.light	m.283791	(loc_os01g16660.1 : 455.0) no description available & (at4g38180 : 188.0) FAR1-related sequence 5 (FRS5); FUNCTIONS IN: zinc ion binding; INVOLVED IN: response to red or far red light; LOCATED IN: cellular_component unknown; EXPRESSED IN: 22 plant structures; EXPRESSED DURING: 13 growth stages; CONTAINS InterPro DOMAIN/s: MULE transposase, conserved domain (InterPro:IPR018289), Transcription fact…	-1.79145	FALSE	FAR1-related sequence 5 (FRS5)
30.11	signalling.light	m.72480	(loc_os03g45300.1 : 895.0) no description available & (at4g38180 : 474.0) FAR1-related sequence 5 (FRS5); FUNCTIONS IN: zinc ion binding; INVOLVED IN: response to red or far red light; LOCATED IN: cellular_component unknown; EXPRESSED IN: 22 plant structures; EXPRESSED DURING: 13 growth stages; CONTAINS InterPro DOMAIN/s: MULE transposase, conserved domain (InterPro:IPR018289), Transcription fact…	-1.72796	FALSE	FAR1-related sequence 5 (FRS5)
30.11.1	signalling.light.COP9 signalosome	m.16971	(loc_os04g56070.1 : 624.0) no description available & (at1g22920 : 524.0) AJH1 encodes a protein similar to JAB1, a specific mammalian coactivator of AP-1 transcription. Encodes a subunit of the COP9 complex that is involved in protein deneddylation. Plants with mutations in CSN5A and CSN5B have a de-etiolated phenotype.; COP9 signalosome 5A (CSN5A); CONTAINS InterPro DOMAIN/s: Mov34/MPN/PAD-1 (I…	-1.72085	FALSE	AJH1 encodes a protein similar to JAB1, a specific mammalian coactivator of AP-1 transcription. Encodes a subunit of the COP9 complex that is involved in protein deneddylation. Plants with mutations in CSN5A and CSN5B have a de-etiolated phenotype.
30.11	signalling.light	m.174217	(loc_os02g25470.1 : 240.0) no description available & (at4g38180 : 95.1) FAR1-related sequence 5 (FRS5); FUNCTIONS IN: zinc ion binding; INVOLVED IN: response to red or far red light; LOCATED IN: cellular_component unknown; EXPRESSED IN: 22 plant structures; EXPRESSED DURING: 13 growth stages; CONTAINS InterPro DOMAIN/s: MULE transposase, conserved domain (InterPro:IPR018289), Transcription facto…	-1.70615	FALSE	FAR1-related sequence 5 (FRS5)
30.11	signalling.light	m.291823	(loc_os01g52640.3 : 575.0) no description available & (at1g53090 : 308.0) Encodes a member of the SPA (suppressor of phyA-105) protein family (SPA1-SPA4). SPA proteins contain an N-terminal serine/threonine kinase-like motif followed by a coiled-coil structure and a C-terminal WD-repeat domain. SPA proteins function redundantly in suppressing photomorphogenesis in dark- and light-grown seedlings.…	-1.68912	FALSE	Encodes a member of the SPA (suppressor of phyA-105) protein family (SPA1-SPA4). SPA proteins contain an N-terminal serine/threonine kinase-like motif followed by a coiled-coil structure and a C-terminal WD-repeat domain. SPA proteins function redundantly in suppressing photomorphogenesis in dark- and light-grown seedlings. SPA4 (and SPA3) predominantly regulates elongation growth in adult plants.
30.11	signalling.light	m.182040	(loc_os12g41910.2 : 857.0) no description available & (at1g30440 : 667.0) Phototropic-responsive NPH3 family protein; FUNCTIONS IN: signal transducer activity; INVOLVED IN: response to light stimulus; LOCATED IN: plasma membrane; EXPRESSED IN: 22 plant structures; EXPRESSED DURING: 13 growth stages; CONTAINS InterPro DOMAIN/s: NPH3 (InterPro:IPR004249), BTB/POZ (InterPro:IPR013069), BTB/POZ fold …	-1.68168	FALSE	Phototropic-responsive NPH3 family protein
30.11	signalling.light	m.64746	(q9zwi9|phyc_orysa : 1851.0) Phytochrome C - Oryza sativa (Rice) & (loc_os03g54084.1 : 1851.0) no description available & (at5g35840 : 1239.0) Encodes the apoprotein of phytochrome;one of a family of photoreceptors that modulate plant growth and development.; phytochrome C (PHYC); FUNCTIONS IN: protein histidine kinase activity; INVOLVED IN: in 8 processes; LOCATED IN: membrane; EXPRESSED IN: 22 …	-1.67934	FALSE	Phytochrome C
30.11	signalling.light	m.45916	(p25764|phyb_orysa : 2050.0) Phytochrome B - Oryza sativa (Rice) & (loc_os03g19590.1 : 2050.0) no description available & (at2g18790 : 1631.0) Red/far-red photoreceptor involved in the regulation of de-etiolation. Exists in two inter-convertible forms: Pr and Pfr (active). Involved in the light-promotion of seed germination and in the shade avoidance response.; phytochrome B (PHYB); CONTAINS Inte…	-1.65857	FALSE	Phytochrome B
30.11	signalling.light	m.101476	(loc_os12g02540.1 : 885.0) no description available & (at3g08570 : 538.0) Phototropic-responsive NPH3 family protein; FUNCTIONS IN: signal transducer activity; INVOLVED IN: response to light stimulus; LOCATED IN: chloroplast; EXPRESSED IN: 7 plant structures; EXPRESSED DURING: F mature embryo stage, petal differentiation and expansion stage, E expanded cotyledon stage, D bilateral stage; CONTAINS…	-1.65356	FALSE	Phototropic-responsive NPH3 family protein
30.11	signalling.light	m.4039	(loc_os06g42420.1 : 251.0) no description available & (at4g38180 : 172.0) FAR1-related sequence 5 (FRS5); FUNCTIONS IN: zinc ion binding; INVOLVED IN: response to red or far red light; LOCATED IN: cellular_component unknown; EXPRESSED IN: 22 plant structures; EXPRESSED DURING: 13 growth stages; CONTAINS InterPro DOMAIN/s: MULE transposase, conserved domain (InterPro:IPR018289), Transcription fact…	-1.59413	FALSE	FAR1-related sequence 5 (FRS5)
30.11	signalling.light	m.193523	(loc_os04g31900.1 : 1278.0) no description available & (at1g67310 : 608.0) Calmodulin-binding transcription activator protein with CG-1 and Ankyrin domains; FUNCTIONS IN: calmodulin binding, transcription regulator activity; INVOLVED IN: regulation of transcription; LOCATED IN: cytosol; EXPRESSED IN: 23 plant structures; EXPRESSED DURING: 13 growth stages; CONTAINS InterPro DOMAIN/s: Immunoglobul…	-1.53565	FALSE	Calmodulin-binding transcription activator protein with CG-1 and Ankyrin domains
30.11	signalling.light	m.77906	(loc_os03g37920.1 : 593.0) no description available & (at4g38180 : 296.0) FAR1-related sequence 5 (FRS5); FUNCTIONS IN: zinc ion binding; INVOLVED IN: response to red or far red light; LOCATED IN: cellular_component unknown; EXPRESSED IN: 22 plant structures; EXPRESSED DURING: 13 growth stages; CONTAINS InterPro DOMAIN/s: MULE transposase, conserved domain (InterPro:IPR018289), Transcription fact…	-1.52871	FALSE	FAR1-related sequence 5 (FRS5)
30.11	signalling.light	m.6635	(loc_os01g19050.1 : 501.0) no description available & (at4g38180 : 305.0) FAR1-related sequence 5 (FRS5); FUNCTIONS IN: zinc ion binding; INVOLVED IN: response to red or far red light; LOCATED IN: cellular_component unknown; EXPRESSED IN: 22 plant structures; EXPRESSED DURING: 13 growth stages; CONTAINS InterPro DOMAIN/s: MULE transposase, conserved domain (InterPro:IPR018289), Transcription fact…	-1.4981	FALSE	FAR1-related sequence 5 (FRS5)
30.11	signalling.light	m.77853	(loc_os03g37920.1 : 556.0) no description available & (at4g38180 : 277.0) FAR1-related sequence 5 (FRS5); FUNCTIONS IN: zinc ion binding; INVOLVED IN: response to red or far red light; LOCATED IN: cellular_component unknown; EXPRESSED IN: 22 plant structures; EXPRESSED DURING: 13 growth stages; CONTAINS InterPro DOMAIN/s: MULE transposase, conserved domain (InterPro:IPR018289), Transcription fact…	-1.49288	FALSE	FAR1-related sequence 5 (FRS5)
30.11	signalling.light	m.114725	(loc_os09g25330.1 : 992.0) no description available & (at4g31820 : 505.0) A member of the NPY family genes (NPY1/AT4G31820, NPY2/AT2G14820, NPY3/AT5G67440, NPY4/AT2G23050, NPY5/AT4G37590). Encodes a protein with similarity to NHP3. Contains BTB/POZ domain. Promoter region has canonical auxin response element binding site and Wus binding site. Co-localizes to the late endosome with PID. Regulates …	-1.48079	FALSE	A member of the NPY family genes (NPY1/AT4G31820, NPY2/AT2G14820, NPY3/AT5G67440, NPY4/AT2G23050, NPY5/AT4G37590). Encodes a protein with similarity to NHP3. Contains BTB/POZ domain. Promoter region has canonical auxin response element binding site and Wus binding site. Co-localizes to the late endosome with PID. Regulates cotyledon development through control of PIN1 polarity in concert with PID…
30.11	signalling.light	m.133539	(loc_os06g08550.1 : 723.0) no description available & (at4g31820 : 485.0) A member of the NPY family genes (NPY1/AT4G31820, NPY2/AT2G14820, NPY3/AT5G67440, NPY4/AT2G23050, NPY5/AT4G37590). Encodes a protein with similarity to NHP3. Contains BTB/POZ domain. Promoter region has canonical auxin response element binding site and Wus binding site. Co-localizes to the late endosome with PID. Regulates …	-1.46906	FALSE	A member of the NPY family genes (NPY1/AT4G31820, NPY2/AT2G14820, NPY3/AT5G67440, NPY4/AT2G23050, NPY5/AT4G37590). Encodes a protein with similarity to NHP3. Contains BTB/POZ domain. Promoter region has canonical auxin response element binding site and Wus binding site. Co-localizes to the late endosome with PID. Regulates cotyledon development through control of PIN1 polarity in concert with PID…
30.11	signalling.light	m.36937	(loc_os07g05010.3 : 313.0) no description available & (at2g20180 : 139.0) Encodes a novel Myc-related bHLH transcription factor that has transcriptional activation activity in the dark. It is a key negative regulator of phytochrome-mediated seed germination and acts by inhibiting chlorophyll biosynthesis, light-mediated suppression of hypocotyl elongation and far-red light-mediated suppression of…	-1.44819	FALSE	Encodes a novel Myc-related bHLH transcription factor that has transcriptional activation activity in the dark. It is a key negative regulator of phytochrome-mediated seed germination and acts by inhibiting chlorophyll biosynthesis, light-mediated suppression of hypocotyl elongation and far-red light-mediated suppression of seed germination, and promoting negative gravitropism in hypocotyls. Ligh…
30.11.1	signalling.light.COP9 signalosome	m.64099	(loc_os08g39070.1 : 483.0) no description available & (at5g56280 : 425.0) one of two genes encoding subunit 6 of COP9 signalosome complex. Protein contains a MPR1p and PAD1p N-terminal (MPN) domain at the N-terminal region and belongs to the Mov34 superfamily. Mutant and antisense expression result in a number of developmental defects and in ubiquitin/proteasome-mediated protein degradation.; COP…	-1.43751	FALSE	one of two genes encoding subunit 6 of COP9 signalosome complex. Protein contains a MPR1p and PAD1p N-terminal (MPN) domain at the N-terminal region and belongs to the Mov34 superfamily. Mutant and antisense expression result in a number of developmental defects and in ubiquitin/proteasome-mediated protein degradation.
30.11	signalling.light	m.179850	(loc_os01g18290.2 : 634.0) no description available & (at1g09530 : 134.0) Transcription factor interacting with photoreceptors phyA and phyB. Forms a ternary complex in vitro with G-box element of the promoters of LHY, CCA1. Acts as a negative regulator of phyB signalling. It degrades rapidly after irradiation of dark grown seedlings in a process controlled by phytochromes. Does not play a signif…	-1.39394	FALSE	Transcription factor interacting with photoreceptors phyA and phyB. Forms a ternary complex in vitro with G-box element of the promoters of LHY, CCA1. Acts as a negative regulator of phyB signalling. It degrades rapidly after irradiation of dark grown seedlings in a process controlled by phytochromes. Does not play a significant role in controlling light input and function of the circadian clockw…
30.11	signalling.light	m.157641	(loc_os09g11870.1 : 502.0) no description available & (at4g38180 : 249.0) FAR1-related sequence 5 (FRS5); FUNCTIONS IN: zinc ion binding; INVOLVED IN: response to red or far red light; LOCATED IN: cellular_component unknown; EXPRESSED IN: 22 plant structures; EXPRESSED DURING: 13 growth stages; CONTAINS InterPro DOMAIN/s: MULE transposase, conserved domain (InterPro:IPR018289), Transcription fact…	-1.36999	FALSE	FAR1-related sequence 5 (FRS5)
30.11	signalling.light	m.187065	(loc_os03g56950.2 : 376.0) no description available & (at2g20180 : 130.0) Encodes a novel Myc-related bHLH transcription factor that has transcriptional activation activity in the dark. It is a key negative regulator of phytochrome-mediated seed germination and acts by inhibiting chlorophyll biosynthesis, light-mediated suppression of hypocotyl elongation and far-red light-mediated suppression of…	-1.34454	FALSE	Encodes a novel Myc-related bHLH transcription factor that has transcriptional activation activity in the dark. It is a key negative regulator of phytochrome-mediated seed germination and acts by inhibiting chlorophyll biosynthesis, light-mediated suppression of hypocotyl elongation and far-red light-mediated suppression of seed germination, and promoting negative gravitropism in hypocotyls. Ligh…
30.11	signalling.light	m.296579	(loc_os11g17430.1 : 149.0) no description available & (at4g15090 : 95.9) Encodes a nuclear localized protein involved in far red light response signaling. Loss of function mutants are defective in far red light responses. Interacts with homologous gene FHY3.; FAR-RED IMPAIRED RESPONSE 1 (FAR1); CONTAINS InterPro DOMAIN/s: MULE transposase, conserved domain (InterPro:IPR018289), Zinc finger, PMZ-t…	-1.34437	FALSE	Encodes a nuclear localized protein involved in far red light response signaling. Loss of function mutants are defective in far red light responses. Interacts with homologous gene FHY3.
30.11	signalling.light	m.10839	(loc_os02g44790.1 : 657.0) no description available & (at4g38180 : 378.0) FAR1-related sequence 5 (FRS5); FUNCTIONS IN: zinc ion binding; INVOLVED IN: response to red or far red light; LOCATED IN: cellular_component unknown; EXPRESSED IN: 22 plant structures; EXPRESSED DURING: 13 growth stages; CONTAINS InterPro DOMAIN/s: MULE transposase, conserved domain (InterPro:IPR018289), Transcription fact…	-1.31373	FALSE	FAR1-related sequence 5 (FRS5)
30.11	signalling.light	m.106423	(loc_os09g36480.1 : 546.0) no description available & (at2g21150 : 472.0) XAP5 family protein involved in light regulation of the circadian clock and photomorphogenesis. Nuclear localized.; XAP5 CIRCADIAN TIMEKEEPER (XCT); FUNCTIONS IN: molecular_function unknown; INVOLVED IN: regulation of circadian rhythm, response to blue light, response to red light, regulation of photomorphogenesis; LOCATED …	-1.29261	FALSE	XAP5 family protein involved in light regulation of the circadian clock and photomorphogenesis. Nuclear localized.
30.11	signalling.light	m.191961	(loc_os07g36230.1 : 427.0) no description available & (at3g22104 : 218.0) Phototropic-responsive NPH3 family protein; FUNCTIONS IN: signal transducer activity; INVOLVED IN: response to light stimulus; EXPRESSED IN: 20 plant structures; EXPRESSED DURING: 13 growth stages; CONTAINS InterPro DOMAIN/s: NPH3 (InterPro:IPR004249), BTB/POZ fold (InterPro:IPR011333), BTB/POZ-like (InterPro:IPR000210); BE…	-1.26568	FALSE	Phototropic-responsive NPH3 family protein
30.11	signalling.light	m.141697	(loc_os03g22330.1 : 192.0) no description available & (at2g47590 : 124.0) photolyase/blue light photoreceptor PHR2 (PHR2) mRNA,; photolyase/blue-light receptor 2 (PHR2); FUNCTIONS IN: DNA photolyase activity; INVOLVED IN: DNA repair; LOCATED IN: cellular_component unknown; EXPRESSED IN: 22 plant structures; EXPRESSED DURING: 13 growth stages; CONTAINS InterPro DOMAIN/s: Rossmann-like alpha/beta/a…	-1.21656	FALSE	photolyase/blue light photoreceptor PHR2 (PHR2) mRNA,
30.11	signalling.light	m.12741	(loc_os01g19050.1 : 486.0) no description available & (at4g38180 : 289.0) FAR1-related sequence 5 (FRS5); FUNCTIONS IN: zinc ion binding; INVOLVED IN: response to red or far red light; LOCATED IN: cellular_component unknown; EXPRESSED IN: 22 plant structures; EXPRESSED DURING: 13 growth stages; CONTAINS InterPro DOMAIN/s: MULE transposase, conserved domain (InterPro:IPR018289), Transcription fact…	-1.20236	FALSE	FAR1-related sequence 5 (FRS5)
30.11.1	signalling.light.COP9 signalosome	m.299719	(loc_os04g34930.1 : 353.0) no description available & (at4g14110 : 238.0) Represses photomorphogenesis and induces skotomorphogenesis in the dark. A component of the COP9 signalosome complex.; CONSTITUTIVE PHOTOMORPHOGENIC 9 (COP9); CONTAINS InterPro DOMAIN/s: COP9 signalosome, subunit CSN8 (InterPro:IPR019280); Has 218 Blast hits to 218 proteins in 91 species: Archae - 0; Bacteria - 0; Metazoa -…	-1.19805	FALSE	Represses photomorphogenesis and induces skotomorphogenesis in the dark. A component of the COP9 signalosome complex.
30.11	signalling.light	m.172800	(loc_os02g39220.1 : 531.0) no description available & (at4g38180 : 322.0) FAR1-related sequence 5 (FRS5); FUNCTIONS IN: zinc ion binding; INVOLVED IN: response to red or far red light; LOCATED IN: cellular_component unknown; EXPRESSED IN: 22 plant structures; EXPRESSED DURING: 13 growth stages; CONTAINS InterPro DOMAIN/s: MULE transposase, conserved domain (InterPro:IPR018289), Transcription fact…	-1.17015	FALSE	FAR1-related sequence 5 (FRS5)
30.11.1	signalling.light.COP9 signalosome	m.88817	(loc_os08g02550.1 : 671.0) no description available & (at5g14250 : 436.0) Encodes subunit 3 of the COP9 signalosome.; CONSTITUTIVE PHOTOMORPHOGENIC 13 (COP13); CONTAINS InterPro DOMAIN/s: Proteasome component (PCI) domain (InterPro:IPR000717); Has 402 Blast hits to 401 proteins in 151 species: Archae - 0; Bacteria - 0; Metazoa - 218; Fungi - 81; Plants - 54; Viruses - 0; Other Eukaryotes - 49 (so…	-1.14831	FALSE	Encodes subunit 3 of the COP9 signalosome.
30.11	signalling.light	m.45917	(p25764|phyb_orysa : 729.0) Phytochrome B - Oryza sativa (Rice) & (loc_os03g19590.1 : 729.0) no description available & (at2g18790 : 580.0) Red/far-red photoreceptor involved in the regulation of de-etiolation. Exists in two inter-convertible forms: Pr and Pfr (active). Involved in the light-promotion of seed germination and in the shade avoidance response.; phytochrome B (PHYB); CONTAINS InterPr…	-1.14454	FALSE	Phytochrome B
30.11	signalling.light	m.115666	(loc_os02g39220.1 : 538.0) no description available & (at4g38180 : 314.0) FAR1-related sequence 5 (FRS5); FUNCTIONS IN: zinc ion binding; INVOLVED IN: response to red or far red light; LOCATED IN: cellular_component unknown; EXPRESSED IN: 22 plant structures; EXPRESSED DURING: 13 growth stages; CONTAINS InterPro DOMAIN/s: MULE transposase, conserved domain (InterPro:IPR018289), Transcription fact…	-1.12693	FALSE	FAR1-related sequence 5 (FRS5)
30.11	signalling.light	m.210602	(loc_os07g39530.1 : 939.0) no description available & (at5g48130 : 451.0) Phototropic-responsive NPH3 family protein; FUNCTIONS IN: signal transducer activity; INVOLVED IN: response to light stimulus; LOCATED IN: chloroplast; CONTAINS InterPro DOMAIN/s: NPH3 (InterPro:IPR004249), BTB/POZ (InterPro:IPR013069), BTB/POZ fold (InterPro:IPR011333), BTB/POZ-like (InterPro:IPR000210); BEST Arabidopsis t…	-1.12264	FALSE	Phototropic-responsive NPH3 family protein
30.11	signalling.light	m.214500	(loc_os06g42520.1 : 260.0) no description available & (at4g38180 : 172.0) FAR1-related sequence 5 (FRS5); FUNCTIONS IN: zinc ion binding; INVOLVED IN: response to red or far red light; LOCATED IN: cellular_component unknown; EXPRESSED IN: 22 plant structures; EXPRESSED DURING: 13 growth stages; CONTAINS InterPro DOMAIN/s: MULE transposase, conserved domain (InterPro:IPR018289), Transcription fact…	-1.10243	FALSE	FAR1-related sequence 5 (FRS5)
30.11	signalling.light	m.212553	(loc_os03g10880.1 : 831.0) no description available & (at5g67385 : 580.0) Phototropic-responsive NPH3 family protein; FUNCTIONS IN: signal transducer activity; INVOLVED IN: response to light stimulus; CONTAINS InterPro DOMAIN/s: NPH3 (InterPro:IPR004249), BTB/POZ fold (InterPro:IPR011333), BTB/POZ-like (InterPro:IPR000210); BEST Arabidopsis thaliana protein match is: Phototropic-responsive NPH3 f…	-1.03737	FALSE	Phototropic-responsive NPH3 family protein
30.11	signalling.light	m.225310	(loc_os07g38360.2 : 1007.0) no description available & (at3g22380 : 161.0) Encodes a nucleus-acting plant-specific clock regulator working close to the central oscillator and affecting the circadian gating of light responses. Circadian gating is the alteration of circadian phase according to the photoperiod of the entraining day/light cycle and the rhythmic antagonism of light responses in the ea…	-1.03321	FALSE	Encodes a nucleus-acting plant-specific clock regulator working close to the central oscillator and affecting the circadian gating of light responses. Circadian gating is the alteration of circadian phase according to the photoperiod of the entraining day/light cycle and the rhythmic antagonism of light responses in the early subjective night. TIC differentially regulates CCA1 and PRR9 from LHY, …
30.11	signalling.light	m.141695	(loc_os03g22330.1 : 660.0) no description available & (at2g47590 : 397.0) photolyase/blue light photoreceptor PHR2 (PHR2) mRNA,; photolyase/blue-light receptor 2 (PHR2); FUNCTIONS IN: DNA photolyase activity; INVOLVED IN: DNA repair; LOCATED IN: cellular_component unknown; EXPRESSED IN: 22 plant structures; EXPRESSED DURING: 13 growth stages; CONTAINS InterPro DOMAIN/s: Rossmann-like alpha/beta/a…	-1.03254	FALSE	photolyase/blue light photoreceptor PHR2 (PHR2) mRNA,
30.11.1	signalling.light.COP9 signalosome	m.92539	(loc_os07g30840.2 : 434.0) no description available & (at1g02090 : 315.0) encodes a phosphoprotein that is a subunit of the COP9 signalosome. Mutants exhibit constitutive photomorphogenic phenotype.; FUSCA 5 (FUS5); CONTAINS InterPro DOMAIN/s: Proteasome component (PCI) domain (InterPro:IPR000717); Has 35333 Blast hits to 34131 proteins in 2444 species: Archae - 798; Bacteria - 22429; Metazoa - 9…	-1.02088	FALSE	encodes a phosphoprotein that is a subunit of the COP9 signalosome. Mutants exhibit constitutive photomorphogenic phenotype.
30.11	signalling.light	m.10911	(loc_os11g17430.1 : 181.0) no description available & (at4g38180 : 139.0) FAR1-related sequence 5 (FRS5); FUNCTIONS IN: zinc ion binding; INVOLVED IN: response to red or far red light; LOCATED IN: cellular_component unknown; EXPRESSED IN: 22 plant structures; EXPRESSED DURING: 13 growth stages; CONTAINS InterPro DOMAIN/s: MULE transposase, conserved domain (InterPro:IPR018289), Transcription fact…	0	FALSE	FAR1-related sequence 5 (FRS5)
30.11	signalling.light	m.152531	(at2g14440 : 111.0) Leucine-rich repeat protein kinase family protein; FUNCTIONS IN: kinase activity; INVOLVED IN: protein amino acid phosphorylation; LOCATED IN: endomembrane system; CONTAINS InterPro DOMAIN/s: Protein kinase, ATP binding site (InterPro:IPR017441), Protein kinase, catalytic domain (InterPro:IPR000719), Leucine-rich repeat (InterPro:IPR001611), Serine-threonine/tyrosine-protein k…	-5.25493	TRUE	Leucine-rich repeat protein kinase family protein
30.11	signalling.light	m.23086	(loc_os05g03800.1 : 232.0) no description available & (at4g38180 : 134.0) FAR1-related sequence 5 (FRS5); FUNCTIONS IN: zinc ion binding; INVOLVED IN: response to red or far red light; LOCATED IN: cellular_component unknown; EXPRESSED IN: 22 plant structures; EXPRESSED DURING: 13 growth stages; CONTAINS InterPro DOMAIN/s: MULE transposase, conserved domain (InterPro:IPR018289), Transcription fact…	0	FALSE	FAR1-related sequence 5 (FRS5)
30.11	signalling.light	m.263593	(loc_os09g09220.1 : 155.0) no description available & (at2g19190 : 97.4) Receptor-like protein kinase. Involved in early defense signaling.; FLG22-induced receptor-like kinase 1 (FRK1); FUNCTIONS IN: kinase activity; INVOLVED IN: defense response to bacterium; LOCATED IN: endomembrane system; EXPRESSED IN: stem, sepal, stamen; EXPRESSED DURING: 4 anthesis; CONTAINS InterPro DOMAIN/s: Protein kina…	0	FALSE	Receptor-like protein kinase. Involved in early defense signaling.
30.11	signalling.light	m.283778	(loc_os11g11220.1 : 272.0) no description available & (at4g38180 : 119.0) FAR1-related sequence 5 (FRS5); FUNCTIONS IN: zinc ion binding; INVOLVED IN: response to red or far red light; LOCATED IN: cellular_component unknown; EXPRESSED IN: 22 plant structures; EXPRESSED DURING: 13 growth stages; CONTAINS InterPro DOMAIN/s: MULE transposase, conserved domain (InterPro:IPR018289), Transcription fact…	-7.16582	TRUE	FAR1-related sequence 5 (FRS5)
30.11	signalling.light	m.296552	(loc_os01g59570.1 : 328.0) no description available & (at2g19210 : 149.0) Leucine-rich repeat transmembrane protein kinase protein; FUNCTIONS IN: kinase activity; INVOLVED IN: protein amino acid phosphorylation; LOCATED IN: endomembrane system; CONTAINS InterPro DOMAIN/s: Protein kinase, ATP binding site (InterPro:IPR017441), Protein kinase, catalytic domain (InterPro:IPR000719), Leucine-rich rep…	-4.29949	TRUE	Leucine-rich repeat transmembrane protein kinase protein
30.11	signalling.light	m.304388	(loc_os10g34884.1 : 177.0) no description available & (at4g38180 : 99.8) FAR1-related sequence 5 (FRS5); FUNCTIONS IN: zinc ion binding; INVOLVED IN: response to red or far red light; LOCATED IN: cellular_component unknown; EXPRESSED IN: 22 plant structures; EXPRESSED DURING: 13 growth stages; CONTAINS InterPro DOMAIN/s: MULE transposase, conserved domain (InterPro:IPR018289), Transcription facto…	0	FALSE	FAR1-related sequence 5 (FRS5)
30.11	signalling.light	m.306102	(loc_os06g42520.1 : 490.0) no description available & (at4g38180 : 279.0) FAR1-related sequence 5 (FRS5); FUNCTIONS IN: zinc ion binding; INVOLVED IN: response to red or far red light; LOCATED IN: cellular_component unknown; EXPRESSED IN: 22 plant structures; EXPRESSED DURING: 13 growth stages; CONTAINS InterPro DOMAIN/s: MULE transposase, conserved domain (InterPro:IPR018289), Transcription fact…	0	FALSE	FAR1-related sequence 5 (FRS5)
30.11	signalling.light	m.320199	(loc_os05g44930.1 : 145.0) no description available & (at3g21340 : 91.3) Leucine-rich repeat protein kinase family protein; FUNCTIONS IN: kinase activity; INVOLVED IN: protein amino acid phosphorylation; LOCATED IN: endomembrane system; EXPRESSED IN: root; CONTAINS InterPro DOMAIN/s: Protein kinase, ATP binding site (InterPro:IPR017441), Protein kinase, catalytic domain (InterPro:IPR000719), Leuc…	0	FALSE	Leucine-rich repeat protein kinase family protein
30.11	signalling.light	m.32148	(loc_os06g13900.1 : 435.0) no description available & (at4g38180 : 249.0) FAR1-related sequence 5 (FRS5); FUNCTIONS IN: zinc ion binding; INVOLVED IN: response to red or far red light; LOCATED IN: cellular_component unknown; EXPRESSED IN: 22 plant structures; EXPRESSED DURING: 13 growth stages; CONTAINS InterPro DOMAIN/s: MULE transposase, conserved domain (InterPro:IPR018289), Transcription fact…	0	FALSE	FAR1-related sequence 5 (FRS5)
30.11	signalling.light	m.325586	(loc_os06g13900.1 : 130.0) no description available & (at4g38180 : 82.0) FAR1-related sequence 5 (FRS5); FUNCTIONS IN: zinc ion binding; INVOLVED IN: response to red or far red light; LOCATED IN: cellular_component unknown; EXPRESSED IN: 22 plant structures; EXPRESSED DURING: 13 growth stages; CONTAINS InterPro DOMAIN/s: MULE transposase, conserved domain (InterPro:IPR018289), Transcription facto…	0	FALSE	FAR1-related sequence 5 (FRS5)
30.11	signalling.light	m.38354	(loc_os06g36970.1 : 672.0) no description available & (at4g38180 : 321.0) FAR1-related sequence 5 (FRS5); FUNCTIONS IN: zinc ion binding; INVOLVED IN: response to red or far red light; LOCATED IN: cellular_component unknown; EXPRESSED IN: 22 plant structures; EXPRESSED DURING: 13 growth stages; CONTAINS InterPro DOMAIN/s: MULE transposase, conserved domain (InterPro:IPR018289), Transcription fact…	0	FALSE	FAR1-related sequence 5 (FRS5)
30.11	signalling.light	m.54875	(loc_os09g18360.1 : 365.0) no description available & (at1g51790 : 231.0) Leucine-rich repeat protein kinase family protein; FUNCTIONS IN: kinase activity; INVOLVED IN: protein amino acid phosphorylation; LOCATED IN: endomembrane system; EXPRESSED IN: 9 plant structures; EXPRESSED DURING: 6 growth stages; CONTAINS InterPro DOMAIN/s: Protein kinase, catalytic domain (InterPro:IPR000719), Serine/th…	0	FALSE	Leucine-rich repeat protein kinase family protein
30.11	signalling.light	m.54878	(loc_os09g19140.1 : 311.0) no description available & (at1g51910 : 205.0) Leucine-rich repeat protein kinase family protein; FUNCTIONS IN: protein serine/threonine kinase activity, protein kinase activity, kinase activity, ATP binding; INVOLVED IN: protein amino acid phosphorylation; LOCATED IN: endomembrane system; EXPRESSED IN: 17 plant structures; EXPRESSED DURING: 11 growth stages; CONTAINS I…	0	FALSE	Leucine-rich repeat protein kinase family protein
30.11	signalling.light	m.86802	(loc_os11g41380.1 : 127.0) no description available & (at1g10240 : 84.7) FAR1-related sequence 11 (FRS11); FUNCTIONS IN: zinc ion binding; INVOLVED IN: response to red or far red light; LOCATED IN: cellular_component unknown; EXPRESSED IN: 20 plant structures; EXPRESSED DURING: 12 growth stages; CONTAINS InterPro DOMAIN/s: MULE transposase, conserved domain (InterPro:IPR018289), Transcription fac…	0	FALSE	FAR1-related sequence 11 (FRS11)
30.11	signalling.light	m.38198	(loc_os01g61310.1 : 255.0) no description available & (at1g07090 : 228.0) LIGHT SENSITIVE HYPOCOTYLS 6 (LSH6); CONTAINS InterPro DOMAIN/s: Protein of unknown function DUF640 (InterPro:IPR006936); BEST Arabidopsis thaliana protein match is: Protein of unknown function (DUF640) (TAIR:AT5G58500.1); Has 311 Blast hits to 311 proteins in 18 species: Archae - 0; Bacteria - 0; Metazoa - 14; Fungi - 0; P…	1.02827	FALSE	LIGHT SENSITIVE HYPOCOTYLS 6 (LSH6)
30.11	signalling.light	m.139403	(loc_os02g13970.2 : 979.0) no description available & (at4g18810 : 757.0) NAD(P)-binding Rossmann-fold superfamily protein; FUNCTIONS IN: binding, catalytic activity; INVOLVED IN: metabolic process; EXPRESSED IN: 22 plant structures; EXPRESSED DURING: 13 growth stages; CONTAINS InterPro DOMAIN/s: NAD(P)-binding domain (InterPro:IPR016040), NADH:ubiquinone oxidoreductase intermediate-associated pr…	1.0422	FALSE	NAD(P)-binding Rossmann-fold superfamily protein
30.11	signalling.light	m.3988	(loc_os05g44990.1 : 178.0) no description available & (at1g51880 : 149.0) root hair specific 6 (RHS6); FUNCTIONS IN: kinase activity; INVOLVED IN: protein amino acid phosphorylation; LOCATED IN: endomembrane system; EXPRESSED IN: root hair; CONTAINS InterPro DOMAIN/s: Protein kinase, ATP binding site (InterPro:IPR017441), Serine/threonine-protein kinase domain (InterPro:IPR002290), Leucine-rich r…	1.04664	FALSE	root hair specific 6 (RHS6)
30.11	signalling.light	m.206358	(loc_os03g52880.1 : 479.0) no description available & (at5g66560 : 249.0) Phototropic-responsive NPH3 family protein; FUNCTIONS IN: signal transducer activity; INVOLVED IN: response to light stimulus; LOCATED IN: plasma membrane; EXPRESSED IN: 22 plant structures; EXPRESSED DURING: 13 growth stages; CONTAINS InterPro DOMAIN/s: NPH3 (InterPro:IPR004249), BTB/POZ fold (InterPro:IPR011333), BTB/POZ-…	1.05817	FALSE	Phototropic-responsive NPH3 family protein
30.11	signalling.light	m.261471	(loc_os03g52880.1 : 299.0) no description available & (at5g66560 : 206.0) Phototropic-responsive NPH3 family protein; FUNCTIONS IN: signal transducer activity; INVOLVED IN: response to light stimulus; LOCATED IN: plasma membrane; EXPRESSED IN: 22 plant structures; EXPRESSED DURING: 13 growth stages; CONTAINS InterPro DOMAIN/s: NPH3 (InterPro:IPR004249), BTB/POZ fold (InterPro:IPR011333), BTB/POZ-…	1.11266	FALSE	Phototropic-responsive NPH3 family protein
30.11	signalling.light	m.151927	(loc_os04g57800.1 : 601.0) no description available & (at1g50280 : 338.0) Phototropic-responsive NPH3 family protein; FUNCTIONS IN: signal transducer activity; INVOLVED IN: response to light stimulus; LOCATED IN: cellular_component unknown; EXPRESSED IN: shoot, leaf lamina base, leaf whorl, leaf; EXPRESSED DURING: LP.04 four leaves visible, LP.02 two leaves visible, 4 leaf senescence stage; CONTA…	1.11747	FALSE	Phototropic-responsive NPH3 family protein
30.11	signalling.light	m.182043	(loc_os12g39380.1 : 810.0) no description available & (at2g14820 : 530.0) A member of the NPY gene family (NPY1/AT4G31820, NPY2/AT2G14820, NPY3/AT5G67440, NPY4/AT2G23050, NPY5/AT4G37590). Involved in auxin-mediated organogenesis.; NAKED PINS IN YUC MUTANTS 2 (NPY2); FUNCTIONS IN: signal transducer activity; INVOLVED IN: response to light stimulus; LOCATED IN: cellular_component unknown; EXPRESSED…	1.11882	FALSE	A member of the NPY gene family (NPY1/AT4G31820, NPY2/AT2G14820, NPY3/AT5G67440, NPY4/AT2G23050, NPY5/AT4G37590). Involved in auxin-mediated organogenesis.
30.11	signalling.light	m.10653	(loc_os04g37920.1 : 1278.0) no description available & (at4g08920 : 879.0) Encodes CRY1, a flavin-type blue-light photoreceptor with ATP binding and autophosphorylation activity. Functions in perception of blue / green ratio of light. The photoreceptor may be involved in electron transport. Mutant phenotype displays a blue light-dependent inhibition of hypocotyl elongation. Photoreceptor activity…	1.13055	FALSE	Encodes CRY1, a flavin-type blue-light photoreceptor with ATP binding and autophosphorylation activity. Functions in perception of blue / green ratio of light. The photoreceptor may be involved in electron transport. Mutant phenotype displays a blue light-dependent inhibition of hypocotyl elongation. Photoreceptor activity requires light-induced homodimerisation of the N-terminal CNT1 domains of …
30.11	signalling.light	m.261493	(q5ks50|nph3_orysa : 276.0) Coleoptile phototropism protein 1 (Non-phototropic hypocotyl 3-like protein) (NPH3-like protein) - Oryza sativa (Rice) & (loc_os02g35970.1 : 276.0) no description available & (at5g64330 : 246.0) Involved in blue light response signaling pathway; interacts with the blue light photoreceptor NPH1.Null mutations abolish phototrophic responses of etiolated seedlings to low …	1.13073	FALSE	Coleoptile phototropism protein 1 (Non-phototropic hypocotyl 3-like protein) (NPH3-like protein)
30.11	signalling.light	m.94173	(loc_os01g08140.1 : 204.0) no description available & (at3g15570 : 132.0) Phototropic-responsive NPH3 family protein; FUNCTIONS IN: signal transducer activity; INVOLVED IN: response to light stimulus; LOCATED IN: cellular_component unknown; EXPRESSED IN: 14 plant structures; EXPRESSED DURING: 9 growth stages; CONTAINS InterPro DOMAIN/s: NPH3 (InterPro:IPR004249); BEST Arabidopsis thaliana protein…	1.1325	FALSE	Phototropic-responsive NPH3 family protein
30.11	signalling.light	m.261505	(q5ks50|nph3_orysa : 196.0) Coleoptile phototropism protein 1 (Non-phototropic hypocotyl 3-like protein) (NPH3-like protein) - Oryza sativa (Rice) & (loc_os02g35970.1 : 196.0) no description available & (at5g64330 : 174.0) Involved in blue light response signaling pathway; interacts with the blue light photoreceptor NPH1.Null mutations abolish phototrophic responses of etiolated seedlings to low …	1.14792	FALSE	Coleoptile phototropism protein 1 (Non-phototropic hypocotyl 3-like protein) (NPH3-like protein)
30.11	signalling.light	m.144400	(loc_os02g38120.1 : 510.0) no description available & (at1g67900 : 288.0) Phototropic-responsive NPH3 family protein; FUNCTIONS IN: signal transducer activity; INVOLVED IN: response to light stimulus; LOCATED IN: cellular_component unknown; CONTAINS InterPro DOMAIN/s: NPH3 (InterPro:IPR004249), BTB/POZ fold (InterPro:IPR011333); BEST Arabidopsis thaliana protein match is: Phototropic-responsive N…	1.18992	FALSE	Phototropic-responsive NPH3 family protein
30.11	signalling.light	m.95633	(loc_os02g36380.2 : 1058.0) no description available & (at4g08920 : 783.0) Encodes CRY1, a flavin-type blue-light photoreceptor with ATP binding and autophosphorylation activity. Functions in perception of blue / green ratio of light. The photoreceptor may be involved in electron transport. Mutant phenotype displays a blue light-dependent inhibition of hypocotyl elongation. Photoreceptor activity…	1.1905	FALSE	Encodes CRY1, a flavin-type blue-light photoreceptor with ATP binding and autophosphorylation activity. Functions in perception of blue / green ratio of light. The photoreceptor may be involved in electron transport. Mutant phenotype displays a blue light-dependent inhibition of hypocotyl elongation. Photoreceptor activity requires light-induced homodimerisation of the N-terminal CNT1 domains of …
30.11	signalling.light	m.123023	(loc_os01g09120.1 : 561.0) no description available & (at2g02710 : 307.0) Encodes a putative blue light receptor protein.; PAS/LOV PROTEIN C (PLPC); FUNCTIONS IN: two-component sensor activity, signal transducer activity; INVOLVED IN: signal transduction, regulation of transcription, DNA-dependent, two-component signal transduction system (phosphorelay); LOCATED IN: cellular_component unknown; EX…	1.23412	FALSE	Encodes a putative blue light receptor protein.
30.11	signalling.light	m.144387	(loc_os03g55830.1 : 745.0) no description available & (at5g66560 : 464.0) Phototropic-responsive NPH3 family protein; FUNCTIONS IN: signal transducer activity; INVOLVED IN: response to light stimulus; LOCATED IN: plasma membrane; EXPRESSED IN: 22 plant structures; EXPRESSED DURING: 13 growth stages; CONTAINS InterPro DOMAIN/s: NPH3 (InterPro:IPR004249), BTB/POZ fold (InterPro:IPR011333), BTB/POZ-…	1.23625	FALSE	Phototropic-responsive NPH3 family protein
30.11	signalling.light	m.38225	(loc_os05g28040.1 : 110.0) no description available & (at5g58500 : 99.0) LIGHT SENSITIVE HYPOCOTYLS 5 (LSH5); CONTAINS InterPro DOMAIN/s: Protein of unknown function DUF640 (InterPro:IPR006936); BEST Arabidopsis thaliana protein match is: Protein of unknown function (DUF640) (TAIR:AT1G07090.1); Has 1807 Blast hits to 1807 proteins in 277 species: Archae - 0; Bacteria - 0; Metazoa - 736; Fungi - 3…	1.23907	FALSE	LIGHT SENSITIVE HYPOCOTYLS 5 (LSH5)
30.11	signalling.light	m.300846	(loc_os12g02530.1 : 652.0) no description available & (at2g30520 : 395.0) light inducible root phototropism 2 encoding a signal transducer of the phototropic response in Arabidopsis; ROOT PHOTOTROPISM 2 (RPT2); FUNCTIONS IN: signal transducer activity; INVOLVED IN: phototropism; LOCATED IN: nucleus; EXPRESSED IN: 22 plant structures; EXPRESSED DURING: 13 growth stages; CONTAINS InterPro DOMAIN/s:…	1.29075	FALSE	light inducible root phototropism 2 encoding a signal transducer of the phototropic response in Arabidopsis
30.11	signalling.light	m.191960	(loc_os07g36230.4 : 404.0) no description available & (at3g22104 : 198.0) Phototropic-responsive NPH3 family protein; FUNCTIONS IN: signal transducer activity; INVOLVED IN: response to light stimulus; EXPRESSED IN: 20 plant structures; EXPRESSED DURING: 13 growth stages; CONTAINS InterPro DOMAIN/s: NPH3 (InterPro:IPR004249), BTB/POZ fold (InterPro:IPR011333), BTB/POZ-like (InterPro:IPR000210); BE…	1.29656	FALSE	Phototropic-responsive NPH3 family protein
30.11	signalling.light	m.144393	(loc_os03g55830.1 : 849.0) no description available & (at5g66560 : 498.0) Phototropic-responsive NPH3 family protein; FUNCTIONS IN: signal transducer activity; INVOLVED IN: response to light stimulus; LOCATED IN: plasma membrane; EXPRESSED IN: 22 plant structures; EXPRESSED DURING: 13 growth stages; CONTAINS InterPro DOMAIN/s: NPH3 (InterPro:IPR004249), BTB/POZ fold (InterPro:IPR011333), BTB/POZ-…	1.33063	FALSE	Phototropic-responsive NPH3 family protein
30.11	signalling.light	m.57990	(loc_os03g43990.2 : 183.0) no description available & (at1g30440 : 122.0) Phototropic-responsive NPH3 family protein; FUNCTIONS IN: signal transducer activity; INVOLVED IN: response to light stimulus; LOCATED IN: plasma membrane; EXPRESSED IN: 22 plant structures; EXPRESSED DURING: 13 growth stages; CONTAINS InterPro DOMAIN/s: NPH3 (InterPro:IPR004249), BTB/POZ (InterPro:IPR013069), BTB/POZ fold …	1.33998	FALSE	Phototropic-responsive NPH3 family protein
30.11	signalling.light	m.144399	(loc_os02g38120.1 : 888.0) no description available & (at1g67900 : 475.0) Phototropic-responsive NPH3 family protein; FUNCTIONS IN: signal transducer activity; INVOLVED IN: response to light stimulus; LOCATED IN: cellular_component unknown; CONTAINS InterPro DOMAIN/s: NPH3 (InterPro:IPR004249), BTB/POZ fold (InterPro:IPR011333); BEST Arabidopsis thaliana protein match is: Phototropic-responsive N…	1.3463	FALSE	Phototropic-responsive NPH3 family protein
30.11	signalling.light	m.101481	(loc_os11g02620.1 : 114.0) no description available & (at3g08570 : 92.0) Phototropic-responsive NPH3 family protein; FUNCTIONS IN: signal transducer activity; INVOLVED IN: response to light stimulus; LOCATED IN: chloroplast; EXPRESSED IN: 7 plant structures; EXPRESSED DURING: F mature embryo stage, petal differentiation and expansion stage, E expanded cotyledon stage, D bilateral stage; CONTAINS …	1.3519	FALSE	Phototropic-responsive NPH3 family protein
30.11	signalling.light	m.298517	(loc_os10g01044.1 : 362.0) no description available & (at3g18890 : 306.0) NAD(P)-binding Rossmann-fold superfamily protein; FUNCTIONS IN: binding, catalytic activity; INVOLVED IN: metabolic process; LOCATED IN: chloroplast thylakoid membrane, chloroplast, chloroplast envelope; EXPRESSED IN: 21 plant structures; EXPRESSED DURING: 14 growth stages; CONTAINS InterPro DOMAIN/s: NAD(P)-binding domain …	1.38284	FALSE	NAD(P)-binding Rossmann-fold superfamily protein
30.11	signalling.light	m.51862	(loc_os05g28040.1 : 182.0) no description available & (at1g07090 : 164.0) LIGHT SENSITIVE HYPOCOTYLS 6 (LSH6); CONTAINS InterPro DOMAIN/s: Protein of unknown function DUF640 (InterPro:IPR006936); BEST Arabidopsis thaliana protein match is: Protein of unknown function (DUF640) (TAIR:AT5G58500.1); Has 311 Blast hits to 311 proteins in 18 species: Archae - 0; Bacteria - 0; Metazoa - 14; Fungi - 0; P…	1.38711	FALSE	LIGHT SENSITIVE HYPOCOTYLS 6 (LSH6)
30.11	signalling.light	m.325615	(loc_os01g63380.1 : 218.0) no description available & (at4g38180 : 116.0) FAR1-related sequence 5 (FRS5); FUNCTIONS IN: zinc ion binding; INVOLVED IN: response to red or far red light; LOCATED IN: cellular_component unknown; EXPRESSED IN: 22 plant structures; EXPRESSED DURING: 13 growth stages; CONTAINS InterPro DOMAIN/s: MULE transposase, conserved domain (InterPro:IPR018289), Transcription fact…	1.45895	FALSE	FAR1-related sequence 5 (FRS5)
30.11	signalling.light	m.102271	(loc_os02g25470.1 : 181.0) no description available & (at4g38180 : 91.7) FAR1-related sequence 5 (FRS5); FUNCTIONS IN: zinc ion binding; INVOLVED IN: response to red or far red light; LOCATED IN: cellular_component unknown; EXPRESSED IN: 22 plant structures; EXPRESSED DURING: 13 growth stages; CONTAINS InterPro DOMAIN/s: MULE transposase, conserved domain (InterPro:IPR018289), Transcription facto…	1.56553	FALSE	FAR1-related sequence 5 (FRS5)
30.11	signalling.light	m.77857	(loc_os03g37920.1 : 249.0) no description available & (at4g38180 : 115.0) FAR1-related sequence 5 (FRS5); FUNCTIONS IN: zinc ion binding; INVOLVED IN: response to red or far red light; LOCATED IN: cellular_component unknown; EXPRESSED IN: 22 plant structures; EXPRESSED DURING: 13 growth stages; CONTAINS InterPro DOMAIN/s: MULE transposase, conserved domain (InterPro:IPR018289), Transcription fact…	1.56995	FALSE	FAR1-related sequence 5 (FRS5)
30.11	signalling.light	m.12553	(loc_os01g57230.1 : 691.0) no description available & (at5g03250 : 447.0) Phototropic-responsive NPH3 family protein; FUNCTIONS IN: signal transducer activity; INVOLVED IN: response to light stimulus; LOCATED IN: cellular_component unknown; EXPRESSED IN: 10 plant structures; EXPRESSED DURING: 4 anthesis, F mature embryo stage, petal differentiation and expansion stage, E expanded cotyledon stage,…	1.63204	FALSE	Phototropic-responsive NPH3 family protein
30.11	signalling.light	m.195632	(loc_os06g46030.1 : 249.0) no description available & (at3g23290 : 226.0) LIGHT SENSITIVE HYPOCOTYLS 4 (LSH4); CONTAINS InterPro DOMAIN/s: Protein of unknown function DUF640 (InterPro:IPR006936); BEST Arabidopsis thaliana protein match is: Protein of unknown function (DUF640) (TAIR:AT2G31160.1); Has 30201 Blast hits to 17322 proteins in 780 species: Archae - 12; Bacteria - 1396; Metazoa - 17338; …	1.66506	FALSE	LIGHT SENSITIVE HYPOCOTYLS 4 (LSH4)
30.11	signalling.light	m.122444	(loc_os03g22600.1 : 421.0) no description available & (at1g03010 : 296.0) Phototropic-responsive NPH3 family protein; FUNCTIONS IN: signal transducer activity; INVOLVED IN: response to light stimulus, pollen tube growth; EXPRESSED IN: leaf apex, inflorescence meristem, cauline leaf, root, flower; EXPRESSED DURING: M germinated pollen stage, petal differentiation and expansion stage; CONTAINS Inte…	1.73781	FALSE	Phototropic-responsive NPH3 family protein
30.11	signalling.light	m.195635	(loc_os06g46030.1 : 257.0) no description available & (at3g23290 : 228.0) LIGHT SENSITIVE HYPOCOTYLS 4 (LSH4); CONTAINS InterPro DOMAIN/s: Protein of unknown function DUF640 (InterPro:IPR006936); BEST Arabidopsis thaliana protein match is: Protein of unknown function (DUF640) (TAIR:AT2G31160.1); Has 30201 Blast hits to 17322 proteins in 780 species: Archae - 12; Bacteria - 1396; Metazoa - 17338; …	1.77936	FALSE	LIGHT SENSITIVE HYPOCOTYLS 4 (LSH4)
30.11	signalling.light	m.25184	(loc_os04g28580.1 : 207.0) no description available & (at4g38180 : 118.0) FAR1-related sequence 5 (FRS5); FUNCTIONS IN: zinc ion binding; INVOLVED IN: response to red or far red light; LOCATED IN: cellular_component unknown; EXPRESSED IN: 22 plant structures; EXPRESSED DURING: 13 growth stages; CONTAINS InterPro DOMAIN/s: MULE transposase, conserved domain (InterPro:IPR018289), Transcription fact…	1.83161	FALSE	FAR1-related sequence 5 (FRS5)
30.11	signalling.light	m.244832	(loc_os09g09370.1 : 817.0) no description available & (at5g47800 : 494.0) Phototropic-responsive NPH3 family protein; FUNCTIONS IN: signal transducer activity; INVOLVED IN: response to light stimulus; EXPRESSED IN: 22 plant structures; EXPRESSED DURING: 13 growth stages; CONTAINS InterPro DOMAIN/s: NPH3 (InterPro:IPR004249), BTB/POZ (InterPro:IPR013069), BTB/POZ fold (InterPro:IPR011333), BTB/POZ…	1.86626	FALSE	Phototropic-responsive NPH3 family protein
30.11	signalling.light	m.72591	(q03200|lirp1_orysa : 129.0) Light-regulated protein precursor - Oryza sativa (Rice) & (loc_os01g01340.1 : 129.0) no description available & (ipr009856 : 91.46155) Light regulated Lir1 & (at3g26740 : 83.6) transcripts are differentially regulated at the level of mRNA stability at different times of day controlled by the circadian clock. mRNAs are targets of the mRNA degradation pathway mediated b…	1.99471	FALSE	Light-regulated protein precursor
30.11	signalling.light	m.327634	(loc_os06g13740.1 : 122.0) no description available & (at4g38180 : 84.7) FAR1-related sequence 5 (FRS5); FUNCTIONS IN: zinc ion binding; INVOLVED IN: response to red or far red light; LOCATED IN: cellular_component unknown; EXPRESSED IN: 22 plant structures; EXPRESSED DURING: 13 growth stages; CONTAINS InterPro DOMAIN/s: MULE transposase, conserved domain (InterPro:IPR018289), Transcription facto…	2.09327	FALSE	FAR1-related sequence 5 (FRS5)
30.11	signalling.light	m.317591	(loc_os11g17430.1 : 133.0) no description available & (at3g22170 : 87.8) A component of the PHYA signaling network, mediates the FR-HIR response to far-red light in concert with FAR1.; far-red elongated hypocotyls 3 (FHY3); CONTAINS InterPro DOMAIN/s: MULE transposase, conserved domain (InterPro:IPR018289), Transcription factor, FAR1-related (InterPro:IPR004330), Zinc finger, PMZ-type (InterPro:I…	2.10178	TRUE	A component of the PHYA signaling network, mediates the FR-HIR response to far-red light in concert with FAR1.
30.11	signalling.light	m.144413	(loc_os03g22600.1 : 330.0) no description available & (at1g03010 : 227.0) Phototropic-responsive NPH3 family protein; FUNCTIONS IN: signal transducer activity; INVOLVED IN: response to light stimulus, pollen tube growth; EXPRESSED IN: leaf apex, inflorescence meristem, cauline leaf, root, flower; EXPRESSED DURING: M germinated pollen stage, petal differentiation and expansion stage; CONTAINS Inte…	2.18428	TRUE	Phototropic-responsive NPH3 family protein
30.11	signalling.light	m.25201	(loc_os04g52770.1 : 242.0) no description available & (at2g20180 : 103.0) Encodes a novel Myc-related bHLH transcription factor that has transcriptional activation activity in the dark. It is a key negative regulator of phytochrome-mediated seed germination and acts by inhibiting chlorophyll biosynthesis, light-mediated suppression of hypocotyl elongation and far-red light-mediated suppression of…	2.32302	TRUE	Encodes a novel Myc-related bHLH transcription factor that has transcriptional activation activity in the dark. It is a key negative regulator of phytochrome-mediated seed germination and acts by inhibiting chlorophyll biosynthesis, light-mediated suppression of hypocotyl elongation and far-red light-mediated suppression of seed germination, and promoting negative gravitropism in hypocotyls. Ligh…
30.11	signalling.light	m.261436	(q5ks50|nph3_orysa : 753.0) Coleoptile phototropism protein 1 (Non-phototropic hypocotyl 3-like protein) (NPH3-like protein) - Oryza sativa (Rice) & (loc_os02g35970.1 : 753.0) no description available & (at5g64330 : 407.0) Involved in blue light response signaling pathway; interacts with the blue light photoreceptor NPH1.Null mutations abolish phototrophic responses of etiolated seedlings to low …	2.35158	TRUE	Coleoptile phototropism protein 1 (Non-phototropic hypocotyl 3-like protein) (NPH3-like protein)
30.11	signalling.light	m.195654	(loc_os04g43580.2 : 267.0) no description available & (at3g23290 : 227.0) LIGHT SENSITIVE HYPOCOTYLS 4 (LSH4); CONTAINS InterPro DOMAIN/s: Protein of unknown function DUF640 (InterPro:IPR006936); BEST Arabidopsis thaliana protein match is: Protein of unknown function (DUF640) (TAIR:AT2G31160.1); Has 30201 Blast hits to 17322 proteins in 780 species: Archae - 12; Bacteria - 1396; Metazoa - 17338; …	2.38214	TRUE	LIGHT SENSITIVE HYPOCOTYLS 4 (LSH4)
30.11	signalling.light	m.195645	(loc_os06g46030.1 : 278.0) no description available & (at3g23290 : 229.0) LIGHT SENSITIVE HYPOCOTYLS 4 (LSH4); CONTAINS InterPro DOMAIN/s: Protein of unknown function DUF640 (InterPro:IPR006936); BEST Arabidopsis thaliana protein match is: Protein of unknown function (DUF640) (TAIR:AT2G31160.1); Has 30201 Blast hits to 17322 proteins in 780 species: Archae - 12; Bacteria - 1396; Metazoa - 17338; …	2.41844	TRUE	LIGHT SENSITIVE HYPOCOTYLS 4 (LSH4)
30.11	signalling.light	m.261406	(q5ks50|nph3_orysa : 598.0) Coleoptile phototropism protein 1 (Non-phototropic hypocotyl 3-like protein) (NPH3-like protein) - Oryza sativa (Rice) & (loc_os02g35970.1 : 598.0) no description available & (at1g30440 : 306.0) Phototropic-responsive NPH3 family protein; FUNCTIONS IN: signal transducer activity; INVOLVED IN: response to light stimulus; LOCATED IN: plasma membrane; EXPRESSED IN: 22 pla…	2.49378	TRUE	Coleoptile phototropism protein 1 (Non-phototropic hypocotyl 3-like protein) (NPH3-like protein)
30.11	signalling.light	m.291811	(loc_os01g52640.3 : 221.0) no description available & (at1g53090 : 139.0) Encodes a member of the SPA (suppressor of phyA-105) protein family (SPA1-SPA4). SPA proteins contain an N-terminal serine/threonine kinase-like motif followed by a coiled-coil structure and a C-terminal WD-repeat domain. SPA proteins function redundantly in suppressing photomorphogenesis in dark- and light-grown seedlings.…	2.56043	TRUE	Encodes a member of the SPA (suppressor of phyA-105) protein family (SPA1-SPA4). SPA proteins contain an N-terminal serine/threonine kinase-like motif followed by a coiled-coil structure and a C-terminal WD-repeat domain. SPA proteins function redundantly in suppressing photomorphogenesis in dark- and light-grown seedlings. SPA4 (and SPA3) predominantly regulates elongation growth in adult plants.
30.11	signalling.light	m.229193	(loc_os05g04740.1 : 264.0) no description available & (at1g09530 : 112.0) Transcription factor interacting with photoreceptors phyA and phyB. Forms a ternary complex in vitro with G-box element of the promoters of LHY, CCA1. Acts as a negative regulator of phyB signalling. It degrades rapidly after irradiation of dark grown seedlings in a process controlled by phytochromes. Does not play a signif…	2.67285	TRUE	Transcription factor interacting with photoreceptors phyA and phyB. Forms a ternary complex in vitro with G-box element of the promoters of LHY, CCA1. Acts as a negative regulator of phyB signalling. It degrades rapidly after irradiation of dark grown seedlings in a process controlled by phytochromes. Does not play a significant role in controlling light input and function of the circadian clockw…
30.11	signalling.light	m.291817	(loc_os01g52640.3 : 296.0) no description available & (at1g53090 : 194.0) Encodes a member of the SPA (suppressor of phyA-105) protein family (SPA1-SPA4). SPA proteins contain an N-terminal serine/threonine kinase-like motif followed by a coiled-coil structure and a C-terminal WD-repeat domain. SPA proteins function redundantly in suppressing photomorphogenesis in dark- and light-grown seedlings.…	2.70608	TRUE	Encodes a member of the SPA (suppressor of phyA-105) protein family (SPA1-SPA4). SPA proteins contain an N-terminal serine/threonine kinase-like motif followed by a coiled-coil structure and a C-terminal WD-repeat domain. SPA proteins function redundantly in suppressing photomorphogenesis in dark- and light-grown seedlings. SPA4 (and SPA3) predominantly regulates elongation growth in adult plants.
30.11	signalling.light	m.230707	(p14896|eli6_horvu : 160.0) Low molecular mass early light-inducible protein HV60, chloroplast precursor (ELIP) - Hordeum vulgare (Barley) & (loc_os07g08150.1 : 139.0) no description available & (at3g22840 : 93.6) Encodes an early light-inducible protein.; EARLY LIGHT-INDUCABLE PROTEIN (ELIP1); BEST Arabidopsis thaliana protein match is: Chlorophyll A-B binding family protein (TAIR:AT4G14690.1); …	2.719	TRUE	Low molecular mass early light-inducible protein HV60, chloroplast precursor (ELIP)
30.11	signalling.light	m.230717	(p14895|eli5_horvu : 197.0) High molecular mass early light-inducible protein HV58, chloroplast precursor (ELIP) - Hordeum vulgare (Barley) & (loc_os07g08150.1 : 187.0) no description available & (at3g22840 : 141.0) Encodes an early light-inducible protein.; EARLY LIGHT-INDUCABLE PROTEIN (ELIP1); BEST Arabidopsis thaliana protein match is: Chlorophyll A-B binding family protein (TAIR:AT4G14690.1)…	2.7864	TRUE	High molecular mass early light-inducible protein HV58, chloroplast precursor (ELIP)
30.11	signalling.light	m.195655	(loc_os04g43580.2 : 253.0) no description available & (at3g23290 : 225.0) LIGHT SENSITIVE HYPOCOTYLS 4 (LSH4); CONTAINS InterPro DOMAIN/s: Protein of unknown function DUF640 (InterPro:IPR006936); BEST Arabidopsis thaliana protein match is: Protein of unknown function (DUF640) (TAIR:AT2G31160.1); Has 30201 Blast hits to 17322 proteins in 780 species: Archae - 12; Bacteria - 1396; Metazoa - 17338; …	2.79196	TRUE	LIGHT SENSITIVE HYPOCOTYLS 4 (LSH4)
30.11	signalling.light	m.282303	(loc_os06g42420.1 : 456.0) no description available & (at4g38180 : 310.0) FAR1-related sequence 5 (FRS5); FUNCTIONS IN: zinc ion binding; INVOLVED IN: response to red or far red light; LOCATED IN: cellular_component unknown; EXPRESSED IN: 22 plant structures; EXPRESSED DURING: 13 growth stages; CONTAINS InterPro DOMAIN/s: MULE transposase, conserved domain (InterPro:IPR018289), Transcription fact…	2.81167	TRUE	FAR1-related sequence 5 (FRS5)
30.11	signalling.light	m.230713	(p14897|eli9_horvu : 203.0) Low molecular mass early light-inducible protein HV90, chloroplast precursor (ELIP) - Hordeum vulgare (Barley) & (loc_os07g08160.1 : 148.0) no description available & (at3g22840 : 114.0) Encodes an early light-inducible protein.; EARLY LIGHT-INDUCABLE PROTEIN (ELIP1); BEST Arabidopsis thaliana protein match is: Chlorophyll A-B binding family protein (TAIR:AT4G14690.1);…	3.43645	TRUE	Low molecular mass early light-inducible protein HV90, chloroplast precursor (ELIP)
30.11	signalling.light	m.101480	(loc_os03g22600.1 : 156.0) no description available & (at1g03010 : 124.0) Phototropic-responsive NPH3 family protein; FUNCTIONS IN: signal transducer activity; INVOLVED IN: response to light stimulus, pollen tube growth; EXPRESSED IN: leaf apex, inflorescence meristem, cauline leaf, root, flower; EXPRESSED DURING: M germinated pollen stage, petal differentiation and expansion stage; CONTAINS Inte…	3.62079	TRUE	Phototropic-responsive NPH3 family protein
30.11	signalling.light	m.195658	(loc_os04g43580.2 : 257.0) no description available & (at3g23290 : 228.0) LIGHT SENSITIVE HYPOCOTYLS 4 (LSH4); CONTAINS InterPro DOMAIN/s: Protein of unknown function DUF640 (InterPro:IPR006936); BEST Arabidopsis thaliana protein match is: Protein of unknown function (DUF640) (TAIR:AT2G31160.1); Has 30201 Blast hits to 17322 proteins in 780 species: Archae - 12; Bacteria - 1396; Metazoa - 17338; …	3.9229	TRUE	LIGHT SENSITIVE HYPOCOTYLS 4 (LSH4)
30.11	signalling.light	m.5995	(loc_os05g44940.1 : 401.0) no description available & (at1g51790 : 204.0) Leucine-rich repeat protein kinase family protein; FUNCTIONS IN: kinase activity; INVOLVED IN: protein amino acid phosphorylation; LOCATED IN: endomembrane system; EXPRESSED IN: 9 plant structures; EXPRESSED DURING: 6 growth stages; CONTAINS InterPro DOMAIN/s: Protein kinase, catalytic domain (InterPro:IPR000719), Serine/th…	4.18654	FALSE	Leucine-rich repeat protein kinase family protein
30.11	signalling.light	m.230725	(p14897|eli9_horvu : 197.0) Low molecular mass early light-inducible protein HV90, chloroplast precursor (ELIP) - Hordeum vulgare (Barley) & (loc_os07g08150.1 : 135.0) no description available & (at3g22840 : 93.6) Encodes an early light-inducible protein.; EARLY LIGHT-INDUCABLE PROTEIN (ELIP1); BEST Arabidopsis thaliana protein match is: Chlorophyll A-B binding family protein (TAIR:AT4G14690.1); …	5.07525	TRUE	Low molecular mass early light-inducible protein HV90, chloroplast precursor (ELIP)
G-protein signalling
30.5	signalling.G-proteins	m.302086	(loc_os08g42530.1 : 226.0) no description available & (at5g13300 : 205.0) Belongs to 15-member small GTPase gene family, ARF-GAP domain proteins (AGD); corresponds to AGD3, and is one of four proteins belonging to class 1, together with AGD1, AGD2 and AGD4. The protein contains four domains: BAR domain, PH domain, an ARF-GAP domain, and two Ankyrin repeats. In sfc mutants, the secondary and terti…	-9.5203	TRUE	Belongs to 15-member small GTPase gene family, ARF-GAP domain proteins (AGD)
30.5	signalling.G-proteins	m.290037	(loc_os09g12800.1 : 100.0) no description available & (at1g50300 : 92.0) TBP-associated factor 15 (TAF15); FUNCTIONS IN: RNA binding, nucleotide binding, zinc ion binding, nucleic acid binding; INVOLVED IN: biological_process unknown; LOCATED IN: intracellular; EXPRESSED IN: 22 plant structures; EXPRESSED DURING: 9 growth stages; CONTAINS InterPro DOMAIN/s: RNA recognition motif, RNP-1 (InterPro:…	-7.16582	TRUE	TBP-associated factor 15 (TAF15)
30.5	signalling.G-proteins	m.6698	(at4g16340 : 164.0) mutant has Seedling lethal; Cotyledon, leaf-shape, trichome defects; Putative Cytoskeletal Protein; SPIKE1 (SPK1); FUNCTIONS IN: GTPase binding, GTP binding, guanyl-nucleotide exchange factor activity; LOCATED IN: cytosol, plasma membrane; EXPRESSED IN: 22 plant structures; EXPRESSED DURING: 13 growth stages; CONTAINS InterPro DOMAIN/s: Dedicator of cytokinesis (InterPro:IPR01…	-6.93251	TRUE	mutant has Seedling lethal
30.5	signalling.G-proteins	m.51146	(loc_os07g34130.1 : 424.0) no description available & (at5g54780 : 316.0) Ypt/Rab-GAP domain of gyp1p superfamily protein; FUNCTIONS IN: RAB GTPase activator activity; INVOLVED IN: regulation of Rab GTPase activity; LOCATED IN: mitochondrion; EXPRESSED IN: 24 plant structures; EXPRESSED DURING: 15 growth stages; CONTAINS InterPro DOMAIN/s: RabGAP/TBC (InterPro:IPR000195); BEST Arabidopsis thalian…	-5.3434	TRUE	Ypt/Rab-GAP domain of gyp1p superfamily protein
30.5	signalling.G-proteins	m.16139	(loc_os07g16970.2 : 494.0) no description available & (at5g09550 : 427.0) GDP dissociation inhibitor family protein / Rab GTPase activator family protein; FUNCTIONS IN: RAB GDP-dissociation inhibitor activity; INVOLVED IN: regulation of GTPase activity, protein transport; LOCATED IN: cellular_component unknown; EXPRESSED IN: 16 plant structures; EXPRESSED DURING: 12 growth stages; CONTAINS InterP…	-5.25493	FALSE	GDP dissociation inhibitor family protein / Rab GTPase activator family protein
30.5	signalling.G-proteins	m.45879	(loc_os04g58630.1 : 1274.0) no description available & (at4g25540 : 823.0) encodes a DNA mismatch repair homolog of human MutS gene, MSH6. There are four MutS genes in Arabidopsis, MSH2, MSH3, MSH6, and MSH7, which all act as heterodimers and bind to 51-mer duplexes. MSH2*MSH3 heterodimers bound insertion-deletion' DNA with three nucleotides (+AAG) or one nucleotide (+T) looped out much better th…	-4.80906	TRUE	encodes a DNA mismatch repair homolog of human MutS gene, MSH6. There are four MutS genes in Arabidopsis, MSH2, MSH3, MSH6, and MSH7, which all act as heterodimers and bind to 51-mer duplexes. MSH2*MSH3 heterodimers bound insertion-deletion' DNA with three nucleotides (+AAG) or one nucleotide (+T) looped out much better than they bound DNA with a base/base mispair (T/G).
30.5	signalling.G-proteins	m.222922	(loc_os03g42050.1 : 1727.0) no description available & (at5g06120 : 1487.0) ARM repeat superfamily protein; FUNCTIONS IN: protein transporter activity, binding; INVOLVED IN: intracellular protein transport, protein import into nucleus, docking; LOCATED IN: nucleus, nuclear pore, cytoplasm; EXPRESSED IN: 22 plant structures; EXPRESSED DURING: 13 growth stages; CONTAINS InterPro DOMAIN/s: Importin-…	-4.7989	TRUE	ARM repeat superfamily protein
30.5	signalling.G-proteins	m.299840	(loc_os04g20220.1 : 262.0) no description available & (at1g18070 : 228.0) Translation elongation factor EF1A/initiation factor IF2gamma family protein; FUNCTIONS IN: translation factor activity, nucleic acid binding, GTP binding, GTPase activity; EXPRESSED IN: 25 plant structures; EXPRESSED DURING: 15 growth stages; CONTAINS InterPro DOMAIN/s: Translation elongation factor EFTu/EF1A, C-terminal (…	-4.75356	TRUE	Translation elongation factor EF1A/initiation factor IF2gamma family protein
30.5	signalling.G-proteins	m.95761	(loc_os03g13860.1 : 207.0) no description available & (at5g64813 : 169.0) The LIP1 gene encodes a small GTPase that influences the light input pathway of the plant circadian network. An MBP:LIP1 fusion protein has GTP hydrolyzing abilities in vitro. In plants, LIP1 seems to play a negative role in regulating circadian period that can be suppressed by light. LIP1 also seems to negatively affect li…	-4.43219	TRUE	The LIP1 gene encodes a small GTPase that influences the light input pathway of the plant circadian network. An MBP:LIP1 fusion protein has GTP hydrolyzing abilities in vitro. In plants, LIP1 seems to play a negative role in regulating circadian period that can be suppressed by light. LIP1 also seems to negatively affect light-pulse-dependent resetting of the clock, especially during the first po…
30.5	signalling.G-proteins	m.65451	(loc_os07g08400.1 : 754.0) no description available & (at2g38840 : 628.0) Guanylate-binding family protein; FUNCTIONS IN: GTP binding, GTPase activity; INVOLVED IN: immune response; LOCATED IN: endomembrane system; EXPRESSED IN: 22 plant structures; EXPRESSED DURING: 11 growth stages; CONTAINS InterPro DOMAIN/s: Guanylate-binding protein, N-terminal (InterPro:IPR015894), Guanylate-binding protein…	-4.37911	TRUE	Guanylate-binding family protein
30.5	signalling.G-proteins	m.236860	(at4g38200 : 1724.0) SEC7-like guanine nucleotide exchange family protein; FUNCTIONS IN: binding, ARF guanyl-nucleotide exchange factor activity, guanyl-nucleotide exchange factor activity; INVOLVED IN: regulation of ARF protein signal transduction; LOCATED IN: chloroplast; EXPRESSED IN: 22 plant structures; EXPRESSED DURING: 15 growth stages; CONTAINS InterPro DOMAIN/s: SEC7-like (InterPro:IPR00…	-4.28942	TRUE	SEC7-like guanine nucleotide exchange family protein
30.5	signalling.G-proteins	m.300694	(loc_os03g21080.1 : 667.0) no description available & (at4g16340 : 613.0) mutant has Seedling lethal; Cotyledon, leaf-shape, trichome defects; Putative Cytoskeletal Protein; SPIKE1 (SPK1); FUNCTIONS IN: GTPase binding, GTP binding, guanyl-nucleotide exchange factor activity; LOCATED IN: cytosol, plasma membrane; EXPRESSED IN: 22 plant structures; EXPRESSED DURING: 13 growth stages; CONTAINS Inter…	-4.03314	TRUE	mutant has Seedling lethal
30.5	signalling.G-proteins	m.9466	(loc_os06g05250.1 : 1136.0) no description available & (at5g39900 : 967.0) Small GTP-binding protein; FUNCTIONS IN: GTP binding, translation elongation factor activity, GTPase activity; INVOLVED IN: biological_process unknown; LOCATED IN: cellular_component unknown; EXPRESSED IN: 21 plant structures; EXPRESSED DURING: 13 growth stages; CONTAINS InterPro DOMAIN/s: GTP-binding protein LepA (InterPr…	-3.91791	TRUE	Small GTP-binding protein
30.5	signalling.G-proteins	m.94374	(at5g39960 : 280.0) GTP binding;GTP binding; FUNCTIONS IN: GTP binding; LOCATED IN: intracellular; EXPRESSED IN: 21 plant structures; EXPRESSED DURING: 13 growth stages; CONTAINS InterPro DOMAIN/s: GTP-binding, EngA (InterPro:IPR016484), Small GTP-binding protein (InterPro:IPR005225), GTP1/OBG (InterPro:IPR006073), Guanylate kinase (InterPro:IPR008144), GTP-binding protein, HSR1-related (InterPro…	-3.85043	TRUE	GTP binding
30.5	signalling.G-proteins	m.291849	(loc_os09g35960.1 : 383.0) no description available & (at3g49350 : 238.0) Ypt/Rab-GAP domain of gyp1p superfamily protein; FUNCTIONS IN: RAB GTPase activator activity; INVOLVED IN: regulation of Rab GTPase activity; LOCATED IN: intracellular, chloroplast; EXPRESSED IN: 22 plant structures; EXPRESSED DURING: 13 growth stages; CONTAINS InterPro DOMAIN/s: RabGAP/TBC (InterPro:IPR000195); BEST Arabid…	-3.84813	TRUE	Ypt/Rab-GAP domain of gyp1p superfamily protein
30.5	signalling.G-proteins	m.287233	(loc_os03g02110.2 : 1739.0) no description available & (at4g01860 : 939.0) Transducin family protein / WD-40 repeat family protein; CONTAINS InterPro DOMAIN/s: WD40 repeat 2 (InterPro:IPR019782), WD40 repeat-like-containing domain (InterPro:IPR011046), WD40 repeat, conserved site (InterPro:IPR019775), WD40-repeat-containing domain (InterPro:IPR017986), WD40/YVTN repeat-like-containing domain (Int…	-3.83515	TRUE	Transducin family protein / WD-40 repeat family protein
30.5	signalling.G-proteins	m.121390	(loc_os01g61860.2 : 761.0) no description available & (at3g55020 : 604.0) Ypt/Rab-GAP domain of gyp1p superfamily protein; FUNCTIONS IN: RAB GTPase activator activity; INVOLVED IN: regulation of Rab GTPase activity; LOCATED IN: cytosol; EXPRESSED IN: 25 plant structures; EXPRESSED DURING: 13 growth stages; CONTAINS InterPro DOMAIN/s: RabGAP/TBC (InterPro:IPR000195); BEST Arabidopsis thaliana prot…	-3.81285	TRUE	Ypt/Rab-GAP domain of gyp1p superfamily protein
30.5	signalling.G-proteins	m.53201	(at4g16340 : 2569.0) mutant has Seedling lethal; Cotyledon, leaf-shape, trichome defects; Putative Cytoskeletal Protein; SPIKE1 (SPK1); FUNCTIONS IN: GTPase binding, GTP binding, guanyl-nucleotide exchange factor activity; LOCATED IN: cytosol, plasma membrane; EXPRESSED IN: 22 plant structures; EXPRESSED DURING: 13 growth stages; CONTAINS InterPro DOMAIN/s: Dedicator of cytokinesis (InterPro:IPR0…	-3.77411	TRUE	mutant has Seedling lethal
30.5	signalling.G-proteins	m.68059	(loc_os08g42530.1 : 1284.0) no description available & (at5g13300 : 1036.0) Belongs to 15-member small GTPase gene family, ARF-GAP domain proteins (AGD); corresponds to AGD3, and is one of four proteins belonging to class 1, together with AGD1, AGD2 and AGD4. The protein contains four domains: BAR domain, PH domain, an ARF-GAP domain, and two Ankyrin repeats. In sfc mutants, the secondary and ter…	-3.70079	TRUE	Belongs to 15-member small GTPase gene family, ARF-GAP domain proteins (AGD)
30.5	signalling.G-proteins	m.38407	(loc_os01g01010.2 : 834.0) no description available & (at2g43490 : 593.0) Ypt/Rab-GAP domain of gyp1p superfamily protein; FUNCTIONS IN: RAB GTPase activator activity; INVOLVED IN: regulation of Rab GTPase activity; LOCATED IN: intracellular; CONTAINS InterPro DOMAIN/s: RabGAP/TBC (InterPro:IPR000195); BEST Arabidopsis thaliana protein match is: Ypt/Rab-GAP domain of gyp1p superfamily protein (TA…	-3.6905	TRUE	Ypt/Rab-GAP domain of gyp1p superfamily protein
30.5	signalling.G-proteins	m.33732	(loc_os05g46560.2 : 227.0) no description available & (at5g19320 : 151.0) Encodes RAN GTPase activating protein 2. The protein is localized to the nuclear envelope during interphase.; RAN GTPase activating protein 2 (RANGAP2); FUNCTIONS IN: RAN GTPase activator activity; INVOLVED IN: response to salt stress, nucleocytoplasmic transport; LOCATED IN: nuclear envelope, endoplasmic reticulum, plasma …	-3.58291	TRUE	Encodes RAN GTPase activating protein 2. The protein is localized to the nuclear envelope during interphase.
30.5	signalling.G-proteins	m.6571	(loc_os01g60200.1 : 317.0) no description available & (at3g54190 : 258.0) Transducin/WD40 repeat-like superfamily protein; CONTAINS InterPro DOMAIN/s: WD40 repeat-like-containing domain (InterPro:IPR011046); BEST Arabidopsis thaliana protein match is: Transducin/WD40 repeat-like superfamily protein (TAIR:AT2G38630.1); Has 138 Blast hits to 136 proteins in 32 species: Archae - 0; Bacteria - 3; Met…	-3.54111	TRUE	Transducin/WD40 repeat-like superfamily protein
30.5	signalling.G-proteins	m.65446	(loc_os03g58240.1 : 1081.0) no description available & (at2g38840 : 881.0) Guanylate-binding family protein; FUNCTIONS IN: GTP binding, GTPase activity; INVOLVED IN: immune response; LOCATED IN: endomembrane system; EXPRESSED IN: 22 plant structures; EXPRESSED DURING: 11 growth stages; CONTAINS InterPro DOMAIN/s: Guanylate-binding protein, N-terminal (InterPro:IPR015894), Guanylate-binding protei…	-3.51596	TRUE	Guanylate-binding family protein
30.5	signalling.G-proteins	m.73584	(loc_os03g24180.1 : 1389.0) no description available & (at5g19390 : 860.0) Encodes a protein with similarity to REN1, a Rho GTPase activating protein.; Rho GTPase activation protein (RhoGAP) with PH domain; FUNCTIONS IN: Rho GTPase activator activity, phosphoinositide binding; INVOLVED IN: signal transduction; LOCATED IN: chloroplast thylakoid membrane; EXPRESSED IN: guard cell, cultured cell; CO…	-3.49508	TRUE	Encodes a protein with similarity to REN1, a Rho GTPase activating protein.
30.5	signalling.G-proteins	m.192077	(loc_os08g31840.1 : 593.0) no description available & (at5g15930 : 512.0) Encodes a putative plant adhesion molecule.; plant adhesion molecule 1 (PAM1); FUNCTIONS IN: RAB GTPase activator activity; INVOLVED IN: regulation of Rab GTPase activity; LOCATED IN: intracellular; EXPRESSED IN: 24 plant structures; EXPRESSED DURING: 15 growth stages; CONTAINS InterPro DOMAIN/s: RabGAP/TBC (InterPro:IPR000…	-3.44524	TRUE	Encodes a putative plant adhesion molecule.
30.5	signalling.G-proteins	m.38413	(loc_os01g01010.2 : 731.0) no description available & (at2g43490 : 562.0) Ypt/Rab-GAP domain of gyp1p superfamily protein; FUNCTIONS IN: RAB GTPase activator activity; INVOLVED IN: regulation of Rab GTPase activity; LOCATED IN: intracellular; CONTAINS InterPro DOMAIN/s: RabGAP/TBC (InterPro:IPR000195); BEST Arabidopsis thaliana protein match is: Ypt/Rab-GAP domain of gyp1p superfamily protein (TA…	-3.40456	TRUE	Ypt/Rab-GAP domain of gyp1p superfamily protein
30.5	signalling.G-proteins	m.241943	(loc_os05g32390.1 : 1206.0) no description available & (at1g03160 : 695.0) A new plant-specific member of the dynamin superfamily; defines a new protein class within the dynamin superfamily of membrane remodeling GTPases that regulates organization of the thylakoid network in plants. Targeted to chloroplasts and associated with thylakoid and envelope membranes as punctate structures. Knockout mut…	-3.40423	TRUE	A new plant-specific member of the dynamin superfamily
30.5	signalling.G-proteins	m.39133	(loc_os01g68010.3 : 319.0) no description available & (at4g13730 : 248.0) Ypt/Rab-GAP domain of gyp1p superfamily protein; FUNCTIONS IN: RAB GTPase activator activity; INVOLVED IN: regulation of Rab GTPase activity; LOCATED IN: intracellular, chloroplast; EXPRESSED IN: 22 plant structures; EXPRESSED DURING: 13 growth stages; CONTAINS InterPro DOMAIN/s: RabGAP/TBC (InterPro:IPR000195); BEST Arabid…	-3.3151	TRUE	Ypt/Rab-GAP domain of gyp1p superfamily protein
30.5	signalling.G-proteins	m.135123	(loc_os02g42134.1 : 1257.0) no description available & (at1g60860 : 798.0) A member of ARF GAP domain (AGD), A thaliana has 15 members, grouped into four classes. AGD2 belongs to the class 1, together with AGD1, AGD3, and AGD4.; ARF-GAP domain 2 (AGD2); FUNCTIONS IN: ARF GTPase activator activity, zinc ion binding; INVOLVED IN: regulation of ARF GTPase activity; LOCATED IN: cytoplasm; EXPRESSED I…	-3.27409	TRUE	A member of ARF GAP domain (AGD), A thaliana has 15 members, grouped into four classes. AGD2 belongs to the class 1, together with AGD1, AGD3, and AGD4.
30.5	signalling.G-proteins	m.72904	(loc_os03g27450.1 : 366.0) no description available & (at5g52210 : 285.0) A member of ARF-like GTPase family. A thaliana has 21 members, in two subfamilies, ARF and ARF-like (ARL) GTPases.; GTP-binding protein 1 (GB1); FUNCTIONS IN: GTP binding; INVOLVED IN: small GTPase mediated signal transduction; LOCATED IN: endomembrane system, intracellular; EXPRESSED IN: 24 plant structures; EXPRESSED DURI…	-3.27332	TRUE	A member of ARF-like GTPase family. A thaliana has 21 members, in two subfamilies, ARF and ARF-like (ARL) GTPases.
30.5	signalling.G-proteins	m.300051	(loc_os07g46450.1 : 361.0) no description available & (at5g19390 : 271.0) Encodes a protein with similarity to REN1, a Rho GTPase activating protein.; Rho GTPase activation protein (RhoGAP) with PH domain; FUNCTIONS IN: Rho GTPase activator activity, phosphoinositide binding; INVOLVED IN: signal transduction; LOCATED IN: chloroplast thylakoid membrane; EXPRESSED IN: guard cell, cultured cell; CON…	-3.24329	TRUE	Encodes a protein with similarity to REN1, a Rho GTPase activating protein.
30.5	signalling.G-proteins	m.204144	(loc_os11g28990.1 : 285.0) no description available & (at4g13730 : 221.0) Ypt/Rab-GAP domain of gyp1p superfamily protein; FUNCTIONS IN: RAB GTPase activator activity; INVOLVED IN: regulation of Rab GTPase activity; LOCATED IN: intracellular, chloroplast; EXPRESSED IN: 22 plant structures; EXPRESSED DURING: 13 growth stages; CONTAINS InterPro DOMAIN/s: RabGAP/TBC (InterPro:IPR000195); BEST Arabid…	-3.23526	TRUE	Ypt/Rab-GAP domain of gyp1p superfamily protein
30.5	signalling.G-proteins	m.57669	(loc_os01g56820.1 : 389.0) no description available & (at1g06060 : 260.0) LisH and RanBPM domains containing protein; CONTAINS InterPro DOMAIN/s: Ran binding protein, CRA domain (InterPro:IPR019589), CTLH, C-terminal LisH motif (InterPro:IPR006595), LisH dimerisation motif (InterPro:IPR006594), Ran binding protein-like, CRA domain (InterPro:IPR013144); BEST Arabidopsis thaliana protein match is: …	-3.21317	TRUE	LisH and RanBPM domains containing protein
30.5	signalling.G-proteins	m.10256	(loc_os04g20220.1 : 177.0) no description available & (at1g18070 : 140.0) Translation elongation factor EF1A/initiation factor IF2gamma family protein; FUNCTIONS IN: translation factor activity, nucleic acid binding, GTP binding, GTPase activity; EXPRESSED IN: 25 plant structures; EXPRESSED DURING: 15 growth stages; CONTAINS InterPro DOMAIN/s: Translation elongation factor EFTu/EF1A, C-terminal (…	-3.19384	TRUE	Translation elongation factor EF1A/initiation factor IF2gamma family protein
30.5	signalling.G-proteins	m.306035	(loc_os06g09570.1 : 149.0) no description available & (at1g50920 : 106.0) Nucleolar GTP-binding protein; FUNCTIONS IN: GTP binding, nucleotide binding; LOCATED IN: membrane; EXPRESSED IN: 22 plant structures; EXPRESSED DURING: 13 growth stages; CONTAINS InterPro DOMAIN/s: GTP1/OBG (InterPro:IPR006073), Nucleolar GTP-binding 1 (InterPro:IPR010674), NOG, C-terminal (InterPro:IPR012973); BEST Arabid…	-3.18481	TRUE	Nucleolar GTP-binding protein
30.5	signalling.G-proteins	m.8422	(q40723|rgp2_orysa : 294.0) Ras-related protein RGP2 (GTP-binding regulatory protein RGP2) - Oryza sativa (Rice) & (loc_os05g20050.1 : 294.0) no description available & (at3g46830 : 247.0) RAB GTPase homolog A2C (RABA2c); FUNCTIONS IN: GTP binding; INVOLVED IN: protein transport, small GTPase mediated signal transduction; LOCATED IN: endosome, plasma membrane, cell plate; EXPRESSED IN: 26 plant s…	-3.14841	TRUE	Ras-related protein RGP2 (GTP-binding regulatory protein RGP2)
30.5	signalling.G-proteins	m.8363	(loc_os05g28290.1 : 141.0) no description available & (at2g30060 : 105.0) Pleckstrin homology (PH) domain superfamily protein; FUNCTIONS IN: Ran GTPase binding; INVOLVED IN: intracellular transport, protein import into nucleus, translocation; LOCATED IN: cellular_component unknown; EXPRESSED IN: 23 plant structures; EXPRESSED DURING: 13 growth stages; CONTAINS InterPro DOMAIN/s: Ran binding prote…	-3.13763	TRUE	Pleckstrin homology (PH) domain superfamily protein
30.5	signalling.G-proteins	m.236856	(at4g38200 : 1783.0) SEC7-like guanine nucleotide exchange family protein; FUNCTIONS IN: binding, ARF guanyl-nucleotide exchange factor activity, guanyl-nucleotide exchange factor activity; INVOLVED IN: regulation of ARF protein signal transduction; LOCATED IN: chloroplast; EXPRESSED IN: 22 plant structures; EXPRESSED DURING: 15 growth stages; CONTAINS InterPro DOMAIN/s: SEC7-like (InterPro:IPR00…	-3.13694	TRUE	SEC7-like guanine nucleotide exchange family protein
30.5	signalling.G-proteins	m.112577	(loc_os07g37750.1 : 2720.0) no description available & (at3g43300 : 2161.0) AtMIN7 is an immunity associated Arabidopsis protein targeted by HopM1, a conserved Pseudomonas syringae virulence protein. AtMIN7 encodes one of the eight members of the Arabidopsis adenosine diphosphate (ADP) ribosylation factor (ARF) guanine nucleotide exchange factor (GEF) protein family. The AFR GEF proteins are key …	-3.12624	TRUE	AtMIN7 is an immunity associated Arabidopsis protein targeted by HopM1, a conserved Pseudomonas syringae virulence protein. AtMIN7 encodes one of the eight members of the Arabidopsis adenosine diphosphate (ADP) ribosylation factor (ARF) guanine nucleotide exchange factor (GEF) protein family. The AFR GEF proteins are key components of the vesicle trafficking system in eukaryotic cells. HopM1 medi…
30.5	signalling.G-proteins	m.105837	(at2g03150 : 358.0) embryo defective 1579 (emb1579); FUNCTIONS IN: binding, calcium ion binding; INVOLVED IN: embryo development ending in seed dormancy; LOCATED IN: cytosol; EXPRESSED IN: 24 plant structures; EXPRESSED DURING: 14 growth stages; CONTAINS InterPro DOMAIN/s: EF-HAND 2 (InterPro:IPR018249), EF-hand-like domain (InterPro:IPR011992); Has 35333 Blast hits to 34131 proteins in 2444 spec…	-3.05007	TRUE	embryo defective 1579 (emb1579)
30.5	signalling.G-proteins	m.37648	(loc_os03g14260.2 : 2851.0) no description available & (at3g60860 : 2101.0) SEC7-like guanine nucleotide exchange family protein; FUNCTIONS IN: binding, ARF guanyl-nucleotide exchange factor activity, guanyl-nucleotide exchange factor activity; INVOLVED IN: regulation of ARF protein signal transduction; LOCATED IN: intracellular; EXPRESSED IN: 24 plant structures; EXPRESSED DURING: 15 growth stag…	-3.00249	TRUE	SEC7-like guanine nucleotide exchange family protein
30.5	signalling.G-proteins	m.64559	(loc_os06g09570.1 : 1101.0) no description available & (at1g50920 : 951.0) Nucleolar GTP-binding protein; FUNCTIONS IN: GTP binding, nucleotide binding; LOCATED IN: membrane; EXPRESSED IN: 22 plant structures; EXPRESSED DURING: 13 growth stages; CONTAINS InterPro DOMAIN/s: GTP1/OBG (InterPro:IPR006073), Nucleolar GTP-binding 1 (InterPro:IPR010674), NOG, C-terminal (InterPro:IPR012973); BEST Arabi…	-2.95792	TRUE	Nucleolar GTP-binding protein
30.5	signalling.G-proteins	m.160439	(loc_os08g31460.1 : 452.0) no description available & (at1g78010 : 353.0) tRNA modification GTPase, putative; FUNCTIONS IN: GTP binding, GTPase activity; INVOLVED IN: small GTPase mediated signal transduction, tRNA modification; LOCATED IN: intracellular; EXPRESSED IN: 23 plant structures; EXPRESSED DURING: 13 growth stages; CONTAINS InterPro DOMAIN/s: Small GTP-binding protein (InterPro:IPR00522…	-2.95163	TRUE	tRNA modification GTPase, putative
30.5	signalling.G-proteins	m.219243	(loc_os05g38950.2 : 1136.0) no description available & (at3g55020 : 749.0) Ypt/Rab-GAP domain of gyp1p superfamily protein; FUNCTIONS IN: RAB GTPase activator activity; INVOLVED IN: regulation of Rab GTPase activity; LOCATED IN: cytosol; EXPRESSED IN: 25 plant structures; EXPRESSED DURING: 13 growth stages; CONTAINS InterPro DOMAIN/s: RabGAP/TBC (InterPro:IPR000195); BEST Arabidopsis thaliana pro…	-2.88287	TRUE	Ypt/Rab-GAP domain of gyp1p superfamily protein
30.5	signalling.G-proteins	m.298599	(loc_os05g34540.1 : 222.0) no description available & (at2g44100 : 213.0) GDP dissociation inhibitor involved in vesicular membrane traffic; guanosine nucleotide diphosphate dissociation inhibitor 1 (GDI1); CONTAINS InterPro DOMAIN/s: Rab GTPase activator (InterPro:IPR002005), GDP dissociation inhibitor (InterPro:IPR018203), Rab GDI protein (InterPro:IPR000806); BEST Arabidopsis thaliana protein …	-2.86725	TRUE	GDP dissociation inhibitor involved in vesicular membrane traffic
30.5	signalling.G-proteins	m.318714	(loc_os03g16900.1 : 497.0) no description available & (at5g09550 : 447.0) GDP dissociation inhibitor family protein / Rab GTPase activator family protein; FUNCTIONS IN: RAB GDP-dissociation inhibitor activity; INVOLVED IN: regulation of GTPase activity, protein transport; LOCATED IN: cellular_component unknown; EXPRESSED IN: 16 plant structures; EXPRESSED DURING: 12 growth stages; CONTAINS InterP…	-2.86633	TRUE	GDP dissociation inhibitor family protein / Rab GTPase activator family protein
30.5	signalling.G-proteins	m.322727	(loc_os03g16900.1 : 308.0) no description available & (at3g59920 : 261.0) RAB GDP DISSOCIATION INHIBITOR 2; RAB GDP dissociation inhibitor 2 (GDI2); FUNCTIONS IN: RAB GDP-dissociation inhibitor activity; INVOLVED IN: regulation of GTPase activity, protein transport; LOCATED IN: cellular_component unknown; EXPRESSED IN: 25 plant structures; EXPRESSED DURING: 15 growth stages; CONTAINS InterPro DOM…	-2.86633	TRUE	RAB GDP DISSOCIATION INHIBITOR 2
30.5	signalling.G-proteins	m.16216	(loc_os07g46450.2 : 381.0) no description available & (at5g19390 : 203.0) Encodes a protein with similarity to REN1, a Rho GTPase activating protein.; Rho GTPase activation protein (RhoGAP) with PH domain; FUNCTIONS IN: Rho GTPase activator activity, phosphoinositide binding; INVOLVED IN: signal transduction; LOCATED IN: chloroplast thylakoid membrane; EXPRESSED IN: guard cell, cultured cell; CON…	-2.80526	TRUE	Encodes a protein with similarity to REN1, a Rho GTPase activating protein.
30.5	signalling.G-proteins	m.79208	(loc_os01g08450.1 : 377.0) no description available & (q05737|yptm2_maize : 375.0) GTP-binding protein YPTM2 - Zea mays (Maize) & (at1g02130 : 367.0) Belongs to the Rab1 GTPase subfamily. This small GTP-binding protein is required in ER to Golgi transportation.; RAS 5 (RA-5); FUNCTIONS IN: GTP binding; INVOLVED IN: response to cadmium ion, ER to Golgi vesicle-mediated transport; LOCATED IN: plasm…	-2.79579	TRUE	GTP-binding protein YPTM2
30.5	signalling.G-proteins	m.35550	(at5g03520 : 139.0) RAB GTPase homolog 8C (RAB8C); FUNCTIONS IN: GTP binding; INVOLVED IN: protein transport, small GTPase mediated signal transduction; LOCATED IN: endomembrane system; EXPRESSED IN: 22 plant structures; EXPRESSED DURING: 13 growth stages; CONTAINS InterPro DOMAIN/s: Ras GTPase (InterPro:IPR001806), Small GTP-binding protein (InterPro:IPR005225), Small GTPase (InterPro:IPR020851)…	-2.79201	TRUE	RAB GTPase homolog 8C (RAB8C)
30.5	signalling.G-proteins	m.121391	(loc_os01g61860.2 : 283.0) no description available & (at3g55020 : 137.0) Ypt/Rab-GAP domain of gyp1p superfamily protein; FUNCTIONS IN: RAB GTPase activator activity; INVOLVED IN: regulation of Rab GTPase activity; LOCATED IN: cytosol; EXPRESSED IN: 25 plant structures; EXPRESSED DURING: 13 growth stages; CONTAINS InterPro DOMAIN/s: RabGAP/TBC (InterPro:IPR000195); BEST Arabidopsis thaliana prot…	-2.76268	TRUE	Ypt/Rab-GAP domain of gyp1p superfamily protein
30.5	signalling.G-proteins	m.51301	(loc_os05g49890.2 : 400.0) no description available & (at5g55190 : 389.0) A member of RAN GTPase gene family. Encodes a small soluble GTP-binding protein. Likely to be involved in nuclear translocation of proteins. May also be involved in cell cycle progression.; RAN GTPase 3 (RAN3); FUNCTIONS IN: protein binding, GTP binding, GTPase activity; INVOLVED IN: protein import into nucleus; EXPRESSED I…	-2.73843	TRUE	A member of RAN GTPase gene family. Encodes a small soluble GTP-binding protein. Likely to be involved in nuclear translocation of proteins. May also be involved in cell cycle progression.
30.5	signalling.G-proteins	m.203937	(loc_os10g37410.1 : 370.0) no description available & (at3g49350 : 166.0) Ypt/Rab-GAP domain of gyp1p superfamily protein; FUNCTIONS IN: RAB GTPase activator activity; INVOLVED IN: regulation of Rab GTPase activity; LOCATED IN: intracellular, chloroplast; EXPRESSED IN: 22 plant structures; EXPRESSED DURING: 13 growth stages; CONTAINS InterPro DOMAIN/s: RabGAP/TBC (InterPro:IPR000195); BEST Arabid…	-2.731	TRUE	Ypt/Rab-GAP domain of gyp1p superfamily protein
30.5	signalling.G-proteins	m.79209	(loc_os01g08450.1 : 375.0) no description available & (q05737|yptm2_maize : 373.0) GTP-binding protein YPTM2 - Zea mays (Maize) & (at1g02130 : 362.0) Belongs to the Rab1 GTPase subfamily. This small GTP-binding protein is required in ER to Golgi transportation.; RAS 5 (RA-5); FUNCTIONS IN: GTP binding; INVOLVED IN: response to cadmium ion, ER to Golgi vesicle-mediated transport; LOCATED IN: plasm…	-2.72098	TRUE	GTP-binding protein YPTM2
30.5	signalling.G-proteins	m.268719	(loc_os01g59980.1 : 892.0) no description available & (at5g17790 : 370.0) Encodes a 85.9 kDa protein containing novel repeats and zinc fingers described as protein interaction domains. VAR3 is a part of a protein complex required for normal chloroplast and palisade cell development. Mutants display a variegated phenotype due to somatic areas lacking or containing developmentally retarded chloropl…	-2.70206	TRUE	Encodes a 85.9 kDa protein containing novel repeats and zinc fingers described as protein interaction domains. VAR3 is a part of a protein complex required for normal chloroplast and palisade cell development. Mutants display a variegated phenotype due to somatic areas lacking or containing developmentally retarded chloroplasts and greatly reduced numbers of palisade cells.
30.5	signalling.G-proteins	m.223989	(loc_os03g52470.1 : 1238.0) no description available & (at4g07410 : 786.0) Transducin family protein / WD-40 repeat family protein; FUNCTIONS IN: nucleotide binding; INVOLVED IN: biological_process unknown; LOCATED IN: cellular_component unknown; EXPRESSED IN: 22 plant structures; EXPRESSED DURING: 13 growth stages; CONTAINS InterPro DOMAIN/s: WD40 repeat-like-containing domain (InterPro:IPR01104…	-2.69202	TRUE	Transducin family protein / WD-40 repeat family protein
30.5	signalling.G-proteins	m.23444	(loc_os07g22580.1 : 484.0) no description available & (at4g03100 : 363.0) Rho GTPase activating protein with PAK-box/P21-Rho-binding domain; FUNCTIONS IN: Rac GTPase activator activity; INVOLVED IN: signal transduction; LOCATED IN: intracellular; EXPRESSED IN: 12 plant structures; EXPRESSED DURING: 6 growth stages; CONTAINS InterPro DOMAIN/s: PAK-box/P21-Rho-binding (InterPro:IPR000095), Rho GTPa…	-2.68412	TRUE	Rho GTPase activating protein with PAK-box/P21-Rho-binding domain
30.5	signalling.G-proteins	m.28254	(loc_os07g42820.1 : 353.0) no description available & (at5g52210 : 291.0) A member of ARF-like GTPase family. A thaliana has 21 members, in two subfamilies, ARF and ARF-like (ARL) GTPases.; GTP-binding protein 1 (GB1); FUNCTIONS IN: GTP binding; INVOLVED IN: small GTPase mediated signal transduction; LOCATED IN: endomembrane system, intracellular; EXPRESSED IN: 24 plant structures; EXPRESSED DURI…	-2.64694	TRUE	A member of ARF-like GTPase family. A thaliana has 21 members, in two subfamilies, ARF and ARF-like (ARL) GTPases.
30.5	signalling.G-proteins	m.152434	(loc_os02g56570.1 : 717.0) no description available & (at4g27100 : 491.0) Ypt/Rab-GAP domain of gyp1p superfamily protein; FUNCTIONS IN: RAB GTPase activator activity; INVOLVED IN: regulation of Rab GTPase activity; LOCATED IN: intracellular; CONTAINS InterPro DOMAIN/s: RabGAP/TBC (InterPro:IPR000195); BEST Arabidopsis thaliana protein match is: Ypt/Rab-GAP domain of gyp1p superfamily protein (TA…	-2.63631	TRUE	Ypt/Rab-GAP domain of gyp1p superfamily protein
30.5	signalling.G-proteins	m.39135	(loc_os01g68010.3 : 319.0) no description available & (at4g13730 : 245.0) Ypt/Rab-GAP domain of gyp1p superfamily protein; FUNCTIONS IN: RAB GTPase activator activity; INVOLVED IN: regulation of Rab GTPase activity; LOCATED IN: intracellular, chloroplast; EXPRESSED IN: 22 plant structures; EXPRESSED DURING: 13 growth stages; CONTAINS InterPro DOMAIN/s: RabGAP/TBC (InterPro:IPR000195); BEST Arabid…	-2.63215	TRUE	Ypt/Rab-GAP domain of gyp1p superfamily protein
30.5	signalling.G-proteins	m.203940	(loc_os10g37410.1 : 368.0) no description available & (at5g41940 : 166.0) Ypt/Rab-GAP domain of gyp1p superfamily protein; FUNCTIONS IN: RAB GTPase activator activity; INVOLVED IN: regulation of Rab GTPase activity; LOCATED IN: intracellular; EXPRESSED IN: 24 plant structures; EXPRESSED DURING: 15 growth stages; CONTAINS InterPro DOMAIN/s: RabGAP/TBC (InterPro:IPR000195); BEST Arabidopsis thalian…	-2.62571	TRUE	Ypt/Rab-GAP domain of gyp1p superfamily protein
30.5	signalling.G-proteins	m.45108	(loc_os05g23860.1 : 836.0) no description available & (at2g44100 : 766.0) GDP dissociation inhibitor involved in vesicular membrane traffic; guanosine nucleotide diphosphate dissociation inhibitor 1 (GDI1); CONTAINS InterPro DOMAIN/s: Rab GTPase activator (InterPro:IPR002005), GDP dissociation inhibitor (InterPro:IPR018203), Rab GDI protein (InterPro:IPR000806); BEST Arabidopsis thaliana protein …	-2.61883	TRUE	GDP dissociation inhibitor involved in vesicular membrane traffic
30.5	signalling.G-proteins	m.51147	(loc_os07g34130.1 : 222.0) no description available & (at5g54780 : 137.0) Ypt/Rab-GAP domain of gyp1p superfamily protein; FUNCTIONS IN: RAB GTPase activator activity; INVOLVED IN: regulation of Rab GTPase activity; LOCATED IN: mitochondrion; EXPRESSED IN: 24 plant structures; EXPRESSED DURING: 15 growth stages; CONTAINS InterPro DOMAIN/s: RabGAP/TBC (InterPro:IPR000195); BEST Arabidopsis thalian…	-2.60093	TRUE	Ypt/Rab-GAP domain of gyp1p superfamily protein
30.5	signalling.G-proteins	m.108006	(loc_os03g56840.1 : 710.0) no description available & (at1g56050 : 569.0) GTP-binding protein-related; FUNCTIONS IN: GTP binding; INVOLVED IN: biological_process unknown; LOCATED IN: chloroplast, chloroplast stroma; EXPRESSED IN: 21 plant structures; EXPRESSED DURING: 13 growth stages; CONTAINS InterPro DOMAIN/s: Protein of unknown function DUF933 (InterPro:IPR013029), TGS-like (InterPro:IPR01267…	-2.57106	TRUE	GTP-binding protein-related
30.5	signalling.G-proteins	m.37284	(loc_os05g46000.1 : 171.0) no description available & (q43463|rab7_soybn : 154.0) Ras-related protein Rab7 - Glycine max (Soybean) & (at4g09720 : 146.0) RAB GTPase homolog G3A (RABG3A); FUNCTIONS IN: GTP binding, GTPase activity; INVOLVED IN: intracellular protein transport, signal transduction, nucleocytoplasmic transport, protein transport, small GTPase mediated signal transduction; EXPRESSED I…	-2.56232	TRUE	Ras-related protein Rab7
30.5	signalling.G-proteins	m.241651	(at5g08650 : 984.0) Small GTP-binding protein; FUNCTIONS IN: GTP binding, translation elongation factor activity, GTPase activity; LOCATED IN: chloroplast; EXPRESSED IN: 23 plant structures; EXPRESSED DURING: 13 growth stages; CONTAINS InterPro DOMAIN/s: Small GTP-binding protein (InterPro:IPR005225), Translation elongation factor EFTu/EF1A, domain 2 (InterPro:IPR004161), Translation elongation f…	-2.53306	TRUE	Small GTP-binding protein
30.5	signalling.G-proteins	m.64778	(q40687|gbb_orysa : 721.0) Guanine nucleotide-binding protein subunit beta - Oryza sativa (Rice) & (loc_os03g46650.1 : 721.0) no description available & (at4g34460 : 580.0) Encodes the heterotrimeric G-protein beta subunit and is involved in organ shape. A significant fraction of the protein is found in the ER. Mutants carrying null alleles express similar fruit phenotypes, as seen in er plants, …	-2.52329	TRUE	Guanine nucleotide-binding protein subunit beta
30.5	signalling.G-proteins	m.133746	(loc_os01g12540.1 : 548.0) no description available & (at5g39960 : 440.0) GTP binding;GTP binding; FUNCTIONS IN: GTP binding; LOCATED IN: intracellular; EXPRESSED IN: 21 plant structures; EXPRESSED DURING: 13 growth stages; CONTAINS InterPro DOMAIN/s: GTP-binding, EngA (InterPro:IPR016484), Small GTP-binding protein (InterPro:IPR005225), GTP1/OBG (InterPro:IPR006073), Guanylate kinase (InterPro:I…	-2.47818	TRUE	GTP binding
30.5	signalling.G-proteins	m.163043	(loc_os04g20220.1 : 770.0) no description available & (at1g18070 : 692.0) Translation elongation factor EF1A/initiation factor IF2gamma family protein; FUNCTIONS IN: translation factor activity, nucleic acid binding, GTP binding, GTPase activity; EXPRESSED IN: 25 plant structures; EXPRESSED DURING: 15 growth stages; CONTAINS InterPro DOMAIN/s: Translation elongation factor EFTu/EF1A, C-terminal (…	-2.45509	TRUE	Translation elongation factor EF1A/initiation factor IF2gamma family protein
30.5	signalling.G-proteins	m.135824	(loc_os08g09350.1 : 244.0) no description available & (at3g18610 : 179.0) Encodes ATNUC-L2 (NUCLEOLIN LIKE 2).; nucleolin like 2 (NUC-L2); FUNCTIONS IN: nucleotide binding, nucleic acid binding; EXPRESSED IN: egg cell, cultured cell; CONTAINS InterPro DOMAIN/s: RNA recognition motif, RNP-1 (InterPro:IPR000504), Nucleotide-binding, alpha-beta plait (InterPro:IPR012677); BEST Arabidopsis thaliana p…	-2.44458	TRUE	Encodes ATNUC-L2 (NUCLEOLIN LIKE 2).
30.5	signalling.G-proteins	m.299863	(loc_os03g05740.1 : 333.0) no description available & (at3g54840 : 289.0) Encodes a novel Rab-like GTP-ase that is localized to the peripheral membrane of the endosome.; ARA6; CONTAINS InterPro DOMAIN/s: Ras GTPase (InterPro:IPR001806), Small GTP-binding protein (InterPro:IPR005225), Small GTPase (InterPro:IPR020851), Ras (InterPro:IPR013753), Ras small GTPase, Rab type (InterPro:IPR003579), Rab5…	-2.42891	TRUE	Encodes a novel Rab-like GTP-ase that is localized to the peripheral membrane of the endosome.
30.5	signalling.G-proteins	m.203936	(loc_os10g37410.1 : 380.0) no description available & (at5g41940 : 331.0) Ypt/Rab-GAP domain of gyp1p superfamily protein; FUNCTIONS IN: RAB GTPase activator activity; INVOLVED IN: regulation of Rab GTPase activity; LOCATED IN: intracellular; EXPRESSED IN: 24 plant structures; EXPRESSED DURING: 15 growth stages; CONTAINS InterPro DOMAIN/s: RabGAP/TBC (InterPro:IPR000195); BEST Arabidopsis thalian…	-2.41829	TRUE	Ypt/Rab-GAP domain of gyp1p superfamily protein
30.5	signalling.G-proteins	m.63774	(loc_os03g11140.3 : 964.0) no description available & (at4g24580 : 422.0) Encodes a Rho GTPase-activating protein that interacts with ROP1 (a Rho GTPase) and regulates pollen tube development. This protein can be observed at the apical tip of growing pollen tubes and on endocytic vesicles traveling to this region of the pollen tube.; ROP1 ENHANCER 1 (REN1); CONTAINS InterPro DOMAIN/s: Pleckstrin …	-2.41746	TRUE	Encodes a Rho GTPase-activating protein that interacts with ROP1 (a Rho GTPase) and regulates pollen tube development. This protein can be observed at the apical tip of growing pollen tubes and on endocytic vesicles traveling to this region of the pollen tube.
30.5	signalling.G-proteins	m.173004	(loc_os04g52960.1 : 316.0) no description available & (at3g18610 : 206.0) Encodes ATNUC-L2 (NUCLEOLIN LIKE 2).; nucleolin like 2 (NUC-L2); FUNCTIONS IN: nucleotide binding, nucleic acid binding; EXPRESSED IN: egg cell, cultured cell; CONTAINS InterPro DOMAIN/s: RNA recognition motif, RNP-1 (InterPro:IPR000504), Nucleotide-binding, alpha-beta plait (InterPro:IPR012677); BEST Arabidopsis thaliana p…	-2.39434	TRUE	Encodes ATNUC-L2 (NUCLEOLIN LIKE 2).
30.5	signalling.G-proteins	m.17992	(loc_os12g31440.1 : 773.0) no description available & (at3g54190 : 602.0) Transducin/WD40 repeat-like superfamily protein; CONTAINS InterPro DOMAIN/s: WD40 repeat-like-containing domain (InterPro:IPR011046); BEST Arabidopsis thaliana protein match is: Transducin/WD40 repeat-like superfamily protein (TAIR:AT2G38630.1); Has 138 Blast hits to 136 proteins in 32 species: Archae - 0; Bacteria - 3; Met…	-2.3792	TRUE	Transducin/WD40 repeat-like superfamily protein
30.5	signalling.G-proteins	m.86933	(loc_os11g38020.1 : 762.0) no description available & (at5g57960 : 657.0) GTP-binding protein, HflX; FUNCTIONS IN: GTP binding; LOCATED IN: chloroplast; EXPRESSED IN: 22 plant structures; EXPRESSED DURING: 13 growth stages; CONTAINS InterPro DOMAIN/s: Small GTP-binding protein (InterPro:IPR005225), GTP1/OBG (InterPro:IPR006073), GTP-binding protein, HflX (InterPro:IPR016496), GTP-binding protein,…	-2.35545	TRUE	GTP-binding protein, HflX
30.5	signalling.G-proteins	m.170230	(loc_os07g22024.1 : 811.0) no description available & (at1g55040 : 515.0) zinc finger (Ran-binding) family protein; FUNCTIONS IN: binding, zinc ion binding; LOCATED IN: nucleus; EXPRESSED IN: cultured cell, seed; EXPRESSED DURING: E expanded cotyledon stage; CONTAINS InterPro DOMAIN/s: Zinc finger, RanBP2-type (InterPro:IPR001876); BEST Arabidopsis thaliana protein match is: Ran BP2/NZF zinc fing…	-2.33503	TRUE	zinc finger (Ran-binding) family protein
30.5	signalling.G-proteins	m.44127	(loc_os03g17540.2 : 718.0) no description available & (at3g55020 : 652.0) Ypt/Rab-GAP domain of gyp1p superfamily protein; FUNCTIONS IN: RAB GTPase activator activity; INVOLVED IN: regulation of Rab GTPase activity; LOCATED IN: cytosol; EXPRESSED IN: 25 plant structures; EXPRESSED DURING: 13 growth stages; CONTAINS InterPro DOMAIN/s: RabGAP/TBC (InterPro:IPR000195); BEST Arabidopsis thaliana prot…	-2.33413	TRUE	Ypt/Rab-GAP domain of gyp1p superfamily protein
30.5	signalling.G-proteins	m.84503	(loc_os12g40190.1 : 709.0) no description available & (at2g23460 : 444.0) encodes a novel G-alpha protein that shares similarity to plant, yeast, and animal G-alpha proteins at the C-terminus. It contains an N-terminus that is as large as the C-terminus, is a member of a small family, and is expressed in all tissues examined, including roots, leaves, stems, flowers, and fruits.; extra-large G-pro…	-2.32216	TRUE	encodes a novel G-alpha protein that shares similarity to plant, yeast, and animal G-alpha proteins at the C-terminus. It contains an N-terminus that is as large as the C-terminus, is a member of a small family, and is expressed in all tissues examined, including roots, leaves, stems, flowers, and fruits.
30.5	signalling.G-proteins	m.287234	(loc_os03g02110.2 : 189.0) no description available & (at4g01860 : 94.0) Transducin family protein / WD-40 repeat family protein; CONTAINS InterPro DOMAIN/s: WD40 repeat 2 (InterPro:IPR019782), WD40 repeat-like-containing domain (InterPro:IPR011046), WD40 repeat, conserved site (InterPro:IPR019775), WD40-repeat-containing domain (InterPro:IPR017986), WD40/YVTN repeat-like-containing domain (Inter…	-2.31511	TRUE	Transducin family protein / WD-40 repeat family protein
30.5	signalling.G-proteins	m.68062	(loc_os09g33600.1 : 720.0) no description available & (at5g13300 : 410.0) Belongs to 15-member small GTPase gene family, ARF-GAP domain proteins (AGD); corresponds to AGD3, and is one of four proteins belonging to class 1, together with AGD1, AGD2 and AGD4. The protein contains four domains: BAR domain, PH domain, an ARF-GAP domain, and two Ankyrin repeats. In sfc mutants, the secondary and terti…	-2.30498	TRUE	Belongs to 15-member small GTPase gene family, ARF-GAP domain proteins (AGD)
30.5	signalling.G-proteins	m.299328	(loc_os03g60530.1 : 317.0) no description available & (at3g46060 : 298.0) small GTP-binding protein (ara-3); ARA3; FUNCTIONS IN: GTP binding; INVOLVED IN: ethylene mediated signaling pathway; LOCATED IN: plasma membrane; EXPRESSED IN: 26 plant structures; EXPRESSED DURING: 15 growth stages; CONTAINS InterPro DOMAIN/s: Ras GTPase (InterPro:IPR001806), Small GTP-binding protein (InterPro:IPR005225)…	-2.30268	TRUE	small GTP-binding protein (ara-3)
30.5	signalling.G-proteins	m.119086	(at3g12080 : 734.0) embryo defective 2738 (emb2738); FUNCTIONS IN: GTP binding; INVOLVED IN: embryo development ending in seed dormancy; LOCATED IN: chloroplast; EXPRESSED IN: 21 plant structures; EXPRESSED DURING: 13 growth stages; CONTAINS InterPro DOMAIN/s: Small GTP-binding protein (InterPro:IPR005225), GTP-binding, EngA (InterPro:IPR016484), GTP1/OBG (InterPro:IPR006073), GTP-binding protein…	-2.29544	TRUE	embryo defective 2738 (emb2738)
30.5	signalling.G-proteins	m.133745	(loc_os01g12540.1 : 548.0) no description available & (at5g39960 : 440.0) GTP binding;GTP binding; FUNCTIONS IN: GTP binding; LOCATED IN: intracellular; EXPRESSED IN: 21 plant structures; EXPRESSED DURING: 13 growth stages; CONTAINS InterPro DOMAIN/s: GTP-binding, EngA (InterPro:IPR016484), Small GTP-binding protein (InterPro:IPR005225), GTP1/OBG (InterPro:IPR006073), Guanylate kinase (InterPro:I…	-2.26758	TRUE	GTP binding
30.5	signalling.G-proteins	m.187079	(loc_os02g54090.1 : 755.0) no description available & (at2g38630 : 561.0) Transducin/WD40 repeat-like superfamily protein; FUNCTIONS IN: molecular_function unknown; INVOLVED IN: biological_process unknown; LOCATED IN: chloroplast; CONTAINS InterPro DOMAIN/s: WD40 repeat-like-containing domain (InterPro:IPR011046); BEST Arabidopsis thaliana protein match is: Transducin/WD40 repeat-like superfamily…	-2.26686	TRUE	Transducin/WD40 repeat-like superfamily protein
30.5	signalling.G-proteins	m.255498	(at2g03150 : 473.0) embryo defective 1579 (emb1579); FUNCTIONS IN: binding, calcium ion binding; INVOLVED IN: embryo development ending in seed dormancy; LOCATED IN: cytosol; EXPRESSED IN: 24 plant structures; EXPRESSED DURING: 14 growth stages; CONTAINS InterPro DOMAIN/s: EF-HAND 2 (InterPro:IPR018249), EF-hand-like domain (InterPro:IPR011992); Has 35333 Blast hits to 34131 proteins in 2444 spec…	-2.23061	TRUE	embryo defective 1579 (emb1579)
30.5	signalling.G-proteins	m.16299	(loc_os01g62950.1 : 312.0) no description available & (q39434|rb2bv_betvu : 273.0) Ras-related protein Rab2BV - Beta vulgaris (Sugar beet) & (at3g46830 : 267.0) RAB GTPase homolog A2C (RABA2c); FUNCTIONS IN: GTP binding; INVOLVED IN: protein transport, small GTPase mediated signal transduction; LOCATED IN: endosome, plasma membrane, cell plate; EXPRESSED IN: 26 plant structures; EXPRESSED DURING:…	-2.21909	TRUE	Ras-related protein Rab2BV
30.5	signalling.G-proteins	m.72430	(loc_os02g17240.1 : 837.0) no description available & (at1g52240 : 504.0) Encodes a member of KPP-like gene family, homolog of KPP (kinase partner protein) gene in tomato. Also a member of the RopGEF (guanine nucleotide exchange factor) family, containing the novel PRONE domain (plant-specific Rop nucleotide exchanger), which is exclusively active towards members of the Rop subfamily .; RHO guany…	-2.20946	TRUE	Encodes a member of KPP-like gene family, homolog of KPP (kinase partner protein) gene in tomato. Also a member of the RopGEF (guanine nucleotide exchange factor) family, containing the novel PRONE domain (plant-specific Rop nucleotide exchanger), which is exclusively active towards members of the Rop subfamily .
30.5	signalling.G-proteins	m.32018	(loc_os07g44040.1 : 382.0) no description available & (at5g47520 : 339.0) RAB GTPase homolog A5A (RABA5a); FUNCTIONS IN: GTP binding; INVOLVED IN: protein transport, small GTPase mediated signal transduction; LOCATED IN: plasma membrane; EXPRESSED IN: 25 plant structures; EXPRESSED DURING: 15 growth stages; CONTAINS InterPro DOMAIN/s: Ras GTPase (InterPro:IPR001806), Small GTP-binding protein (In…	-2.20355	TRUE	RAB GTPase homolog A5A (RABA5a)
30.5	signalling.G-proteins	m.15185	(loc_os07g46450.1 : 168.0) no description available & (at5g19390 : 161.0) Encodes a protein with similarity to REN1, a Rho GTPase activating protein.; Rho GTPase activation protein (RhoGAP) with PH domain; FUNCTIONS IN: Rho GTPase activator activity, phosphoinositide binding; INVOLVED IN: signal transduction; LOCATED IN: chloroplast thylakoid membrane; EXPRESSED IN: guard cell, cultured cell; CON…	-2.17249	TRUE	Encodes a protein with similarity to REN1, a Rho GTPase activating protein.
30.5	signalling.G-proteins	m.16894	(loc_os10g04580.1 : 483.0) no description available & (at5g64813 : 343.0) The LIP1 gene encodes a small GTPase that influences the light input pathway of the plant circadian network. An MBP:LIP1 fusion protein has GTP hydrolyzing abilities in vitro. In plants, LIP1 seems to play a negative role in regulating circadian period that can be suppressed by light. LIP1 also seems to negatively affect li…	-2.13246	TRUE	The LIP1 gene encodes a small GTPase that influences the light input pathway of the plant circadian network. An MBP:LIP1 fusion protein has GTP hydrolyzing abilities in vitro. In plants, LIP1 seems to play a negative role in regulating circadian period that can be suppressed by light. LIP1 also seems to negatively affect light-pulse-dependent resetting of the clock, especially during the first po…
30.5	signalling.G-proteins	m.133760	(loc_os02g48000.2 : 1128.0) no description available & (at5g52580 : 767.0) RabGAP/TBC domain-containing protein; FUNCTIONS IN: RAB GTPase activator activity; INVOLVED IN: regulation of Rab GTPase activity; LOCATED IN: intracellular; EXPRESSED IN: 22 plant structures; EXPRESSED DURING: 13 growth stages; CONTAINS InterPro DOMAIN/s: RabGAP/TBC (InterPro:IPR000195), Protein of unknown function DUF354…	-2.13224	TRUE	RabGAP/TBC domain-containing protein
30.5	signalling.G-proteins	m.77583	(loc_os03g59590.1 : 1092.0) no description available & (at5g27540 : 835.0) Encodes a protein with similarity to GTPases that is localized to the mitochondrion. Involved in embryogenesis, pollen tube growth and required for mitochondrial development.; MIRO-related GTP-ase 1 (MIRO1); FUNCTIONS IN: GTP binding; INVOLVED IN: pollen tube growth, mitochondrion organization, embryo development, embryo d…	-2.11074	TRUE	Encodes a protein with similarity to GTPases that is localized to the mitochondrion. Involved in embryogenesis, pollen tube growth and required for mitochondrial development.
30.5	signalling.G-proteins	m.140525	(loc_os01g27730.1 : 837.0) no description available & (at3g07050 : 584.0) GTP-binding family protein; FUNCTIONS IN: GTP binding; INVOLVED IN: biological_process unknown; LOCATED IN: nucleolus; EXPRESSED IN: 22 plant structures; EXPRESSED DURING: 13 growth stages; CONTAINS InterPro DOMAIN/s: Small GTP-binding protein (InterPro:IPR005225), GTP1/OBG (InterPro:IPR006073), GTP-binding protein, HSR1-re…	-2.09687	TRUE	GTP-binding family protein
30.5	signalling.G-proteins	m.159325	(loc_os01g12730.1 : 362.0) no description available & (q9xer8|rab7_goshi : 350.0) Ras-related protein Rab7 - Gossypium hirsutum (Upland cotton) & (at1g52280 : 343.0) RAB GTPase homolog G3D (RABG3d); FUNCTIONS IN: GTP binding; INVOLVED IN: protein transport, small GTPase mediated signal transduction; LOCATED IN: plasma membrane, vacuole; EXPRESSED IN: 26 plant structures; EXPRESSED DURING: 15 grow…	-2.09645	TRUE	Ras-related protein Rab7
30.5	signalling.G-proteins	m.186758	(loc_os04g34080.1 : 835.0) no description available & (at5g53500 : 359.0) Transducin/WD40 repeat-like superfamily protein; CONTAINS InterPro DOMAIN/s: WD40 repeat 2 (InterPro:IPR019782), WD40 repeat-like-containing domain (InterPro:IPR011046), WD40-repeat-containing domain (InterPro:IPR017986), WD40/YVTN repeat-like-containing domain (InterPro:IPR015943), WD40 repeat (InterPro:IPR001680), WD40 re…	-2.09396	TRUE	Transducin/WD40 repeat-like superfamily protein
30.5	signalling.G-proteins	m.190766	(loc_os11g37690.1 : 709.0) no description available & (at4g27100 : 576.0) Ypt/Rab-GAP domain of gyp1p superfamily protein; FUNCTIONS IN: RAB GTPase activator activity; INVOLVED IN: regulation of Rab GTPase activity; LOCATED IN: intracellular; CONTAINS InterPro DOMAIN/s: RabGAP/TBC (InterPro:IPR000195); BEST Arabidopsis thaliana protein match is: Ypt/Rab-GAP domain of gyp1p superfamily protein (TA…	-2.08176	TRUE	Ypt/Rab-GAP domain of gyp1p superfamily protein
30.5	signalling.G-proteins	m.299697	(loc_os05g46560.2 : 858.0) no description available & (at5g19320 : 618.0) Encodes RAN GTPase activating protein 2. The protein is localized to the nuclear envelope during interphase.; RAN GTPase activating protein 2 (RANGAP2); FUNCTIONS IN: RAN GTPase activator activity; INVOLVED IN: response to salt stress, nucleocytoplasmic transport; LOCATED IN: nuclear envelope, endoplasmic reticulum, plasma …	-2.06376	TRUE	Encodes RAN GTPase activating protein 2. The protein is localized to the nuclear envelope during interphase.
30.5	signalling.G-proteins	m.85840	(loc_os05g35540.1 : 579.0) no description available & (at4g02790 : 462.0) GTP-binding family protein; FUNCTIONS IN: GTP binding; INVOLVED IN: biological_process unknown; LOCATED IN: intracellular, chloroplast; EXPRESSED IN: 22 plant structures; EXPRESSED DURING: 13 growth stages; CONTAINS InterPro DOMAIN/s: GTP1/OBG (InterPro:IPR006073), GTP-binding protein, HSR1-related (InterPro:IPR002917), GTP…	-2.05621	TRUE	GTP-binding family protein
30.5	signalling.G-proteins	m.135327	(loc_os04g30880.1 : 503.0) no description available & (at4g13730 : 409.0) Ypt/Rab-GAP domain of gyp1p superfamily protein; FUNCTIONS IN: RAB GTPase activator activity; INVOLVED IN: regulation of Rab GTPase activity; LOCATED IN: intracellular, chloroplast; EXPRESSED IN: 22 plant structures; EXPRESSED DURING: 13 growth stages; CONTAINS InterPro DOMAIN/s: RabGAP/TBC (InterPro:IPR000195); BEST Arabid…	-2.04365	TRUE	Ypt/Rab-GAP domain of gyp1p superfamily protein
30.5	signalling.G-proteins	m.44952	(loc_os05g48640.1 : 433.0) no description available & (at1g52240 : 322.0) Encodes a member of KPP-like gene family, homolog of KPP (kinase partner protein) gene in tomato. Also a member of the RopGEF (guanine nucleotide exchange factor) family, containing the novel PRONE domain (plant-specific Rop nucleotide exchanger), which is exclusively active towards members of the Rop subfamily .; RHO guany…	-2.03032	TRUE	Encodes a member of KPP-like gene family, homolog of KPP (kinase partner protein) gene in tomato. Also a member of the RopGEF (guanine nucleotide exchange factor) family, containing the novel PRONE domain (plant-specific Rop nucleotide exchanger), which is exclusively active towards members of the Rop subfamily .
30.5	signalling.G-proteins	m.35563	(loc_os02g45600.1 : 587.0) no description available & (at2g46710 : 363.0) Rho GTPase activating protein with PAK-box/P21-Rho-binding domain; FUNCTIONS IN: Rac GTPase activator activity; INVOLVED IN: signal transduction; LOCATED IN: intracellular; EXPRESSED IN: 22 plant structures; EXPRESSED DURING: 13 growth stages; CONTAINS InterPro DOMAIN/s: PAK-box/P21-Rho-binding (InterPro:IPR000095), Rho GTP…	-2.01547	TRUE	Rho GTPase activating protein with PAK-box/P21-Rho-binding domain
30.5	signalling.G-proteins	m.196649	(loc_os07g47300.1 : 880.0) no description available & (at5g18570 : 598.0) Encodes AtObgC, a plant ortholog of bacterial Obg. AtObgC is a chloroplast-targeting GTPase essential for early embryogenesis. Mutations in this locus result in embryo lethality. The protein is dually localized in the stroma and the inner envelope membrane and is involved in thylakoid membrane biogenesis.; EMBRYO DEFECTIVE …	-1.99302	FALSE	Encodes AtObgC, a plant ortholog of bacterial Obg. AtObgC is a chloroplast-targeting GTPase essential for early embryogenesis. Mutations in this locus result in embryo lethality. The protein is dually localized in the stroma and the inner envelope membrane and is involved in thylakoid membrane biogenesis.
30.5	signalling.G-proteins	m.176690	(loc_os02g11820.2 : 840.0) no description available & (at4g13350 : 296.0) Encodes a GTPase that interacts with nuclear shuttle proteins (NSPs) from a number of different plant viruses. The gene is widely expressed and NIG transcript levels do not rise in response to viral infection. This cytoplasmic protein does not directly interact with a viral movement protein (MP), but, it does promote the mo…	-1.98109	FALSE	Encodes a GTPase that interacts with nuclear shuttle proteins (NSPs) from a number of different plant viruses. The gene is widely expressed and NIG transcript levels do not rise in response to viral infection. This cytoplasmic protein does not directly interact with a viral movement protein (MP), but, it does promote the movement of NSP from the nucleus to the cytoplasm. Overexpression of NIG in …
30.5	signalling.G-proteins	m.79637	(p49104|rab2b_maize : 197.0) Ras-related protein Rab-2-B - Zea mays (Maize) & (loc_os02g37420.1 : 194.0) no description available & (at4g17170 : 189.0) member of RAB gene family; RAB GTPase homolog B1C (RABB1C); FUNCTIONS IN: GTP binding, GTPase activity; INVOLVED IN: ER to Golgi vesicle-mediated transport, pollen sperm cell differentiation, cell growth; LOCATED IN: plasma membrane, vacuole, memb…	-1.95319	FALSE	Ras-related protein Rab-2-B
30.5	signalling.G-proteins	m.89519	(loc_os05g26890.2 : 720.0) no description available & (p49083|gpa1_orysa : 705.0) Guanine nucleotide-binding protein alpha-1 subunit (GP-alpha-1) (Protein Dwarf1) - Oryza sativa (Rice) & (at2g26300 : 578.0) Encodes an alpha subunit of a heterotrimeric GTP-binding protein. The active GTP-bound form of GPA1 binds to the GTG1 and GTG2 abscisic acid (ABA) receptors and appears to affect their GTPase …	-1.94338	FALSE	Guanine nucleotide-binding protein alpha-1 subunit (GP-alpha-1) (Protein Dwarf1)
30.5	signalling.G-proteins	m.141341	(loc_os06g45080.1 : 863.0) no description available & (at4g29950 : 453.0) Ypt/Rab-GAP domain of gyp1p superfamily protein; FUNCTIONS IN: RAB GTPase activator activity; INVOLVED IN: regulation of Rab GTPase activity; LOCATED IN: intracellular; EXPRESSED IN: 23 plant structures; EXPRESSED DURING: 15 growth stages; CONTAINS InterPro DOMAIN/s: RabGAP/TBC (InterPro:IPR000195); BEST Arabidopsis thalian…	-1.93766	FALSE	Ypt/Rab-GAP domain of gyp1p superfamily protein
30.5	signalling.G-proteins	m.74301	(loc_os07g43470.1 : 645.0) no description available & (at4g39520 : 609.0) Encodes a member of the DRG (developmentally regulated G-protein) family. Has GTPase activity.; GTP-binding protein-related; FUNCTIONS IN: GDP binding, GTP binding, GTPase activity; LOCATED IN: intracellular; EXPRESSED IN: 24 plant structures; EXPRESSED DURING: 15 growth stages; CONTAINS InterPro DOMAIN/s: Small GTP-binding…	-1.90607	FALSE	Encodes a member of the DRG (developmentally regulated G-protein) family. Has GTPase activity.
30.5	signalling.G-proteins	m.34854	(loc_os09g12730.2 : 1079.0) no description available & (at4g12640 : 385.0) RNA recognition motif (RRM)-containing protein; FUNCTIONS IN: RNA binding, nucleotide binding, nucleic acid binding; INVOLVED IN: biological_process unknown; LOCATED IN: cellular_component unknown; EXPRESSED IN: 23 plant structures; EXPRESSED DURING: 13 growth stages; CONTAINS InterPro DOMAIN/s: Spen paralogue and ortholog…	-1.9038	FALSE	RNA recognition motif (RRM)-containing protein
30.5	signalling.G-proteins	m.210963	(loc_os01g43330.1 : 1004.0) no description available & (at2g46380 : 208.0) Protein of unknown function (DUF3133); CONTAINS InterPro DOMAIN/s: Protein of unknown function DUF3133 (InterPro:IPR021480); BEST Arabidopsis thaliana protein match is: Protein of unknown function (DUF3133) (TAIR:AT3G61670.1); Has 300 Blast hits to 240 proteins in 20 species: Archae - 0; Bacteria - 2; Metazoa - 3; Fungi - …	-1.87286	FALSE	Protein of unknown function (DUF3133)
30.5	signalling.G-proteins	m.148541	(loc_os09g34040.1 : 818.0) no description available & (at2g30710 : 620.0) Ypt/Rab-GAP domain of gyp1p superfamily protein; FUNCTIONS IN: RAB GTPase activator activity; INVOLVED IN: regulation of Rab GTPase activity; LOCATED IN: intracellular; EXPRESSED IN: 22 plant structures; EXPRESSED DURING: 13 growth stages; CONTAINS InterPro DOMAIN/s: RabGAP/TBC (InterPro:IPR000195); BEST Arabidopsis thalian…	-1.86608	FALSE	Ypt/Rab-GAP domain of gyp1p superfamily protein
30.5	signalling.G-proteins	m.92156	(loc_os02g20410.1 : 1181.0) no description available & (at5g46070 : 1079.0) Guanylate-binding family protein; FUNCTIONS IN: GTP binding, GTPase activity; INVOLVED IN: immune response; LOCATED IN: nucleolus, chloroplast; EXPRESSED IN: 24 plant structures; EXPRESSED DURING: 14 growth stages; CONTAINS InterPro DOMAIN/s: Guanylate-binding protein, N-terminal (InterPro:IPR015894), Guanylate-binding pr…	-1.85449	FALSE	Guanylate-binding family protein
30.5	signalling.G-proteins	m.318535	(loc_os04g52960.1 : 163.0) no description available & (at1g48920 : 119.0) Encodes ATNUC-L1 (NUCLEOLIN LIKE 1), the predominant form of the two nucleolin proteins found in Arabidopsis. This protein is involved in rRNA processing, ribosome biosynthesis, and vascular pattern formation. PARL1 localizes to the nucleolus and parl1 mutants accumulate elevated levels of the unspliced 35S pre-rRNA. parl1 …	-1.83126	FALSE	Encodes ATNUC-L1 (NUCLEOLIN LIKE 1), the predominant form of the two nucleolin proteins found in Arabidopsis. This protein is involved in rRNA processing, ribosome biosynthesis, and vascular pattern formation. PARL1 localizes to the nucleolus and parl1 mutants accumulate elevated levels of the unspliced 35S pre-rRNA. parl1 mutants also have defects in cotyledon, leaf, sepal, and petal vein patter…
30.5	signalling.G-proteins	m.100523	(loc_os01g23620.1 : 317.0) no description available & (at4g02080 : 313.0) A member of ARF-like GTPase family. A thaliana has 21 members, in two subfamilies, ARF and ARF-like (ARL) GTPases.; secretion-associated RAS super family 2 (SAR2); FUNCTIONS IN: GTP binding; INVOLVED IN: intracellular protein transport; LOCATED IN: plasma membrane; EXPRESSED IN: 26 plant structures; EXPRESSED DURING: 15 gro…	-1.82624	FALSE	A member of ARF-like GTPase family. A thaliana has 21 members, in two subfamilies, ARF and ARF-like (ARL) GTPases.
30.5	signalling.G-proteins	m.46137	(loc_os07g30300.1 : 627.0) no description available & (at5g61530 : 390.0) small G protein family protein / RhoGAP family protein; FUNCTIONS IN: Rho GTPase activator activity; INVOLVED IN: signal transduction; LOCATED IN: intracellular; EXPRESSED IN: 24 plant structures; EXPRESSED DURING: 15 growth stages; CONTAINS InterPro DOMAIN/s: Rho GTPase activation protein (InterPro:IPR008936), RhoGAP (Inte…	-1.81205	FALSE	small G protein family protein / RhoGAP family protein
30.5	signalling.G-proteins	m.159329	(loc_os01g51700.1 : 372.0) no description available & (q43463|rab7_soybn : 330.0) Ras-related protein Rab7 - Glycine max (Soybean) & (at4g09720 : 325.0) RAB GTPase homolog G3A (RABG3A); FUNCTIONS IN: GTP binding, GTPase activity; INVOLVED IN: intracellular protein transport, signal transduction, nucleocytoplasmic transport, protein transport, small GTPase mediated signal transduction; EXPRESSED I…	-1.80988	FALSE	Ras-related protein Rab7
30.5	signalling.G-proteins	m.135104	(loc_os01g10790.1 : 652.0) no description available & (at5g45760 : 416.0) Transducin/WD40 repeat-like superfamily protein; CONTAINS InterPro DOMAIN/s: WD40 repeat 2 (InterPro:IPR019782), WD40 repeat-like-containing domain (InterPro:IPR011046), WD40-repeat-containing domain (InterPro:IPR017986), WD40/YVTN repeat-like-containing domain (InterPro:IPR015943), WD40 repeat (InterPro:IPR001680), WD40 re…	-1.7979	FALSE	Transducin/WD40 repeat-like superfamily protein
30.5	signalling.G-proteins	m.19510	(loc_os03g22890.2 : 795.0) no description available & (at1g52980 : 694.0) GTP-binding family protein; FUNCTIONS IN: GTP binding; INVOLVED IN: biological_process unknown; LOCATED IN: intracellular; EXPRESSED IN: 23 plant structures; EXPRESSED DURING: 13 growth stages; CONTAINS InterPro DOMAIN/s: GTP1/OBG (InterPro:IPR006073), GTP-binding protein, HSR1-related (InterPro:IPR002917), NGP1, N-terminal…	-1.79535	FALSE	GTP-binding family protein
30.5	signalling.G-proteins	m.61869	(loc_os03g50120.1 : 573.0) no description available & (at1g48570 : 261.0) zinc finger (Ran-binding) family protein; FUNCTIONS IN: binding, zinc ion binding; LOCATED IN: intracellular, chloroplast; EXPRESSED IN: 22 plant structures; EXPRESSED DURING: 13 growth stages; CONTAINS InterPro DOMAIN/s: Zinc finger, RanBP2-type (InterPro:IPR001876); BEST Arabidopsis thaliana protein match is: Ran BP2/NZF …	-1.79428	FALSE	zinc finger (Ran-binding) family protein
30.5	signalling.G-proteins	m.37289	(loc_os05g46000.1 : 356.0) no description available & (q43463|rab7_soybn : 332.0) Ras-related protein Rab7 - Glycine max (Soybean) & (at4g09720 : 313.0) RAB GTPase homolog G3A (RABG3A); FUNCTIONS IN: GTP binding, GTPase activity; INVOLVED IN: intracellular protein transport, signal transduction, nucleocytoplasmic transport, protein transport, small GTPase mediated signal transduction; EXPRESSED I…	-1.79389	FALSE	Ras-related protein Rab7
30.5	signalling.G-proteins	m.304554	(loc_os02g06660.1 : 169.0) no description available & (at2g33460 : 85.9) encodes a member of a novel protein family that contains contain a CRIB (for Cdc42/Rac-interactive binding) motif required for their specific interaction with GTP-bound Rop1 (plant-specific Rho GTPase). Interacts with Rop1 and is involved in pollen tube growth and function. Protein most similar to RIC3(family subgroup III). …	-1.77818	FALSE	encodes a member of a novel protein family that contains contain a CRIB (for Cdc42/Rac-interactive binding) motif required for their specific interaction with GTP-bound Rop1 (plant-specific Rho GTPase). Interacts with Rop1 and is involved in pollen tube growth and function. Protein most similar to RIC3(family subgroup III). RIC1 is localized to the apical region of the plasma membrane in pollen t…
30.5	signalling.G-proteins	m.143151	(loc_os11g10050.1 : 824.0) no description available & (at1g31930 : 618.0) Encodes XLG3 (extra-large G protein 3) that shows significant similarity to the G protein alpha subunit in its C terminal region. Involved in the regulation of root morphological and growth responses.; extra-large GTP-binding protein 3 (XLG3); FUNCTIONS IN: signal transducer activity, guanyl nucleotide binding; INVOLVED IN:…	-1.77472	FALSE	Encodes XLG3 (extra-large G protein 3) that shows significant similarity to the G protein alpha subunit in its C terminal region. Involved in the regulation of root morphological and growth responses.
30.5	signalling.G-proteins	m.7220	(p49104|rab2b_maize : 220.0) Ras-related protein Rab-2-B - Zea mays (Maize) & (loc_os02g37420.1 : 216.0) no description available & (at4g17170 : 206.0) member of RAB gene family; RAB GTPase homolog B1C (RABB1C); FUNCTIONS IN: GTP binding, GTPase activity; INVOLVED IN: ER to Golgi vesicle-mediated transport, pollen sperm cell differentiation, cell growth; LOCATED IN: plasma membrane, vacuole, memb…	-1.7737	FALSE	Ras-related protein Rab-2-B
30.5	signalling.G-proteins	m.193827	(loc_os08g41340.1 : 375.0) no description available & (at2g43130 : 326.0) encodes a protein belonging to the Rab/Ypt family of small GTPases, which are implicated in intracellular vesicular traffic.; ARA4; FUNCTIONS IN: GTP binding, GTPase activity; INVOLVED IN: response to heat, inter-Golgi cisterna vesicle-mediated transport; LOCATED IN: trans-Golgi network, Golgi stack, plasma membrane, Golgi-…	-1.76662	FALSE	encodes a protein belonging to the Rab/Ypt family of small GTPases, which are implicated in intracellular vesicular traffic.
30.5	signalling.G-proteins	m.6574	(loc_os01g60200.1 : 488.0) no description available & (at3g54190 : 411.0) Transducin/WD40 repeat-like superfamily protein; CONTAINS InterPro DOMAIN/s: WD40 repeat-like-containing domain (InterPro:IPR011046); BEST Arabidopsis thaliana protein match is: Transducin/WD40 repeat-like superfamily protein (TAIR:AT2G38630.1); Has 138 Blast hits to 136 proteins in 32 species: Archae - 0; Bacteria - 3; Met…	-1.7632	FALSE	Transducin/WD40 repeat-like superfamily protein
30.5	signalling.G-proteins	m.11450	(loc_os07g29780.1 : 239.0) no description available & (at4g00460 : 119.0) Encodes a member of KPP-like gene family, homolog of KPP (kinase partner protein) gene in tomato. Also a member of the RopGEF (guanine nucleotide exchange factor) family, containing the novel PRONE domain (plant-specific Rop nucleotide exchanger), which is exclusively active towards members of the Rop subfamily.; RHO guanyl…	-1.75164	FALSE	Encodes a member of KPP-like gene family, homolog of KPP (kinase partner protein) gene in tomato. Also a member of the RopGEF (guanine nucleotide exchange factor) family, containing the novel PRONE domain (plant-specific Rop nucleotide exchanger), which is exclusively active towards members of the Rop subfamily.
30.5	signalling.G-proteins	m.44007	(loc_os05g46560.2 : 295.0) no description available & (at5g19320 : 202.0) Encodes RAN GTPase activating protein 2. The protein is localized to the nuclear envelope during interphase.; RAN GTPase activating protein 2 (RANGAP2); FUNCTIONS IN: RAN GTPase activator activity; INVOLVED IN: response to salt stress, nucleocytoplasmic transport; LOCATED IN: nuclear envelope, endoplasmic reticulum, plasma …	-1.73611	FALSE	Encodes RAN GTPase activating protein 2. The protein is localized to the nuclear envelope during interphase.
30.5	signalling.G-proteins	m.148419	(loc_os02g47420.3 : 922.0) no description available & (at1g31650 : 496.0) Encodes a member of KPP-like gene family, homolog of KPP (kinase partner protein) gene in tomato. Also a member of the RopGEF (guanine nucleotide exchange factor) family, containing the novel PRONE domain (plant-specific Rop nucleotide exchanger), which is exclusively active towards members of the Rop subfamily.; RHO guanyl…	-1.72478	FALSE	Encodes a member of KPP-like gene family, homolog of KPP (kinase partner protein) gene in tomato. Also a member of the RopGEF (guanine nucleotide exchange factor) family, containing the novel PRONE domain (plant-specific Rop nucleotide exchanger), which is exclusively active towards members of the Rop subfamily.
30.5	signalling.G-proteins	m.27099	(loc_os06g09930.1 : 584.0) no description available & (at1g48270 : 428.0) encodes a protein similar to G-coupled receptor with 7 transmembrane regions. Overexpression studies suggest this gene is involved in dormancy and flowering. Reduction of expression results in decreased sensitivity to cytokinin.; G-protein-coupled receptor 1 (GCR1); FUNCTIONS IN: G-protein coupled receptor activity; INVOLVE…	-1.71957	FALSE	encodes a protein similar to G-coupled receptor with 7 transmembrane regions. Overexpression studies suggest this gene is involved in dormancy and flowering. Reduction of expression results in decreased sensitivity to cytokinin.
30.5	signalling.G-proteins	m.76960	(loc_os01g65210.1 : 207.0) no description available & (at4g04900 : 89.4) encodes a member of a novel protein family that contains contain a CRIB (for Cdc42/Rac-interactive binding) motif required for their specific interaction with GTP-bound Rop1 (plant-specific Rho GTPase). Most similar to RIC9 and RIC11 (subfamily group I). Gene is expressed predominantly in roots, leaves, and seedlings.; ROP-i…	-1.71418	FALSE	encodes a member of a novel protein family that contains contain a CRIB (for Cdc42/Rac-interactive binding) motif required for their specific interaction with GTP-bound Rop1 (plant-specific Rho GTPase). Most similar to RIC9 and RIC11 (subfamily group I). Gene is expressed predominantly in roots, leaves, and seedlings.
30.5	signalling.G-proteins	m.91288	(loc_os01g61170.1 : 202.0) no description available & (at2g40380 : 137.0) prenylated RAB acceptor 1.B2 (PRA1.B2); CONTAINS InterPro DOMAIN/s: Prenylated rab acceptor PRA1 (InterPro:IPR004895); BEST Arabidopsis thaliana protein match is: prenylated RAB acceptor 1.B1 (TAIR:AT3G56110.2); Has 573 Blast hits to 573 proteins in 149 species: Archae - 0; Bacteria - 0; Metazoa - 116; Fungi - 100; Plants -…	-1.68155	FALSE	prenylated RAB acceptor 1.B2 (PRA1.B2)
30.5	signalling.G-proteins	m.224605	(loc_os03g44530.2 : 791.0) no description available & (at1g08410 : 572.0) P-loop containing nucleoside triphosphate hydrolases superfamily protein; FUNCTIONS IN: GTP binding; INVOLVED IN: biological_process unknown; LOCATED IN: intracellular; EXPRESSED IN: 18 plant structures; EXPRESSED DURING: 13 growth stages; CONTAINS InterPro DOMAIN/s: GTP1/OBG (InterPro:IPR006073), GTP-binding protein, HSR1-…	-1.68046	FALSE	P-loop containing nucleoside triphosphate hydrolases superfamily protein
30.5	signalling.G-proteins	m.64927	(loc_os10g31830.1 : 361.0) no description available & (at5g03530 : 292.0) Encodes a member of the Rab GTPase family of proteins. This protein interacts with the tail region of a myosin XI protein (AT5G43900) in a GTP-dependent manner. CFP:RabC2a appears to co-localize with peroxisomes.; RAB GTPase homolog C2A (RABC2A); FUNCTIONS IN: GTP binding, myosin XI tail binding, GTP-dependent protein bindi…	-1.64087	FALSE	Encodes a member of the Rab GTPase family of proteins. This protein interacts with the tail region of a myosin XI protein (AT5G43900) in a GTP-dependent manner. CFP:RabC2a appears to co-localize with peroxisomes.
30.5	signalling.G-proteins	m.298901	(loc_os03g58540.1 : 648.0) no description available & (chl4|525996 : 235.0) no description available & (at5g18570 : 183.0) Encodes AtObgC, a plant ortholog of bacterial Obg. AtObgC is a chloroplast-targeting GTPase essential for early embryogenesis. Mutations in this locus result in embryo lethality. The protein is dually localized in the stroma and the inner envelope membrane and is involved in …	-1.63912	FALSE	Encodes AtObgC, a plant ortholog of bacterial Obg. AtObgC is a chloroplast-targeting GTPase essential for early embryogenesis. Mutations in this locus result in embryo lethality. The protein is dually localized in the stroma and the inner envelope membrane and is involved in thylakoid membrane biogenesis.
30.5	signalling.G-proteins	m.176696	(loc_os02g11820.2 : 842.0) no description available & (at4g13350 : 300.0) Encodes a GTPase that interacts with nuclear shuttle proteins (NSPs) from a number of different plant viruses. The gene is widely expressed and NIG transcript levels do not rise in response to viral infection. This cytoplasmic protein does not directly interact with a viral movement protein (MP), but, it does promote the mo…	-1.63157	FALSE	Encodes a GTPase that interacts with nuclear shuttle proteins (NSPs) from a number of different plant viruses. The gene is widely expressed and NIG transcript levels do not rise in response to viral infection. This cytoplasmic protein does not directly interact with a viral movement protein (MP), but, it does promote the movement of NSP from the nucleus to the cytoplasm. Overexpression of NIG in …
30.5	signalling.G-proteins	m.79210	(at1g02130 : 113.0) Belongs to the Rab1 GTPase subfamily. This small GTP-binding protein is required in ER to Golgi transportation.; RAS 5 (RA-5); FUNCTIONS IN: GTP binding; INVOLVED IN: response to cadmium ion, ER to Golgi vesicle-mediated transport; LOCATED IN: plasma membrane, vacuole; EXPRESSED IN: 24 plant structures; EXPRESSED DURING: 13 growth stages; CONTAINS InterPro DOMAIN/s: Ras GTPase…	-1.6287	FALSE	Belongs to the Rab1 GTPase subfamily. This small GTP-binding protein is required in ER to Golgi transportation.
30.5	signalling.G-proteins	m.64095	(loc_os05g44050.1 : 414.0) no description available & (q9xer8|rab7_goshi : 379.0) Ras-related protein Rab7 - Gossypium hirsutum (Upland cotton) & (at3g18820 : 372.0) RAB GTPase homolog G3F (RAB7B); FUNCTIONS IN: GTP binding; INVOLVED IN: protein transport, small GTPase mediated signal transduction; LOCATED IN: plasma membrane, nucleus; EXPRESSED IN: 26 plant structures; EXPRESSED DURING: 13 growt…	-1.61279	FALSE	Ras-related protein Rab7
30.5	signalling.G-proteins	m.302110	(p25766|rgp1_orysa : 271.0) Ras-related protein RGP1 (GTP-binding regulatory protein RGP1) - Oryza sativa (Rice) & (loc_os09g10940.1 : 271.0) no description available & (at5g47960 : 241.0) Encodes a small molecular weight g-protein.; RAB GTPase homolog A4C (RABA4C); FUNCTIONS IN: GTP binding; INVOLVED IN: protein transport, small GTPase mediated signal transduction; LOCATED IN: endomembrane syste…	-1.61231	FALSE	Ras-related protein RGP1 (GTP-binding regulatory protein RGP1)
30.5	signalling.G-proteins	m.138705	(loc_os05g28190.1 : 504.0) no description available & (at1g52380 : 249.0) NUP50 (Nucleoporin 50 kDa) protein; FUNCTIONS IN: molecular_function unknown; INVOLVED IN: intracellular transport; LOCATED IN: cytosol, nucleus; EXPRESSED IN: 25 plant structures; EXPRESSED DURING: 13 growth stages; CONTAINS InterPro DOMAIN/s: Ran binding protein 1 (InterPro:IPR000156), Pleckstrin homology-type (InterPro:I…	-1.6074	FALSE	NUP50 (Nucleoporin 50 kDa) protein
30.5	signalling.G-proteins	m.45294	(loc_os05g44050.1 : 324.0) no description available & (q9xer8|rab7_goshi : 293.0) Ras-related protein Rab7 - Gossypium hirsutum (Upland cotton) & (at3g18820 : 292.0) RAB GTPase homolog G3F (RAB7B); FUNCTIONS IN: GTP binding; INVOLVED IN: protein transport, small GTPase mediated signal transduction; LOCATED IN: plasma membrane, nucleus; EXPRESSED IN: 26 plant structures; EXPRESSED DURING: 13 growt…	-1.59211	FALSE	Ras-related protein Rab7
30.5	signalling.G-proteins	m.84743	(loc_os08g25010.1 : 758.0) no description available & (at3g07890 : 587.0) Ypt/Rab-GAP domain of gyp1p superfamily protein; FUNCTIONS IN: RAB GTPase activator activity; INVOLVED IN: regulation of Rab GTPase activity; LOCATED IN: intracellular; EXPRESSED IN: 24 plant structures; EXPRESSED DURING: 15 growth stages; CONTAINS InterPro DOMAIN/s: RabGAP/TBC (InterPro:IPR000195); BEST Arabidopsis thalian…	-1.5787	FALSE	Ypt/Rab-GAP domain of gyp1p superfamily protein
30.5	signalling.G-proteins	m.182281	(loc_os03g42770.1 : 590.0) no description available & (at4g05410 : 418.0) Encodes a nucleolar protein with seven WD40-repeats that plays a role in embryo sac development and is critical for the correct positioning of the division plane of zygote and the apical cell lineage in Arabidopsis. YAO may act by modulating nucleolar function, such as rRNA biogenesis, during early embryogenesis and gametog…	-1.57626	FALSE	Encodes a nucleolar protein with seven WD40-repeats that plays a role in embryo sac development and is critical for the correct positioning of the division plane of zygote and the apical cell lineage in Arabidopsis. YAO may act by modulating nucleolar function, such as rRNA biogenesis, during early embryogenesis and gametogenesis.
30.5	signalling.G-proteins	m.193823	(loc_os08g41340.1 : 347.0) no description available & (at2g43130 : 312.0) encodes a protein belonging to the Rab/Ypt family of small GTPases, which are implicated in intracellular vesicular traffic.; ARA4; FUNCTIONS IN: GTP binding, GTPase activity; INVOLVED IN: response to heat, inter-Golgi cisterna vesicle-mediated transport; LOCATED IN: trans-Golgi network, Golgi stack, plasma membrane, Golgi-…	-1.56568	FALSE	encodes a protein belonging to the Rab/Ypt family of small GTPases, which are implicated in intracellular vesicular traffic.
30.5	signalling.G-proteins	m.193825	(loc_os08g41340.1 : 347.0) no description available & (at2g43130 : 312.0) encodes a protein belonging to the Rab/Ypt family of small GTPases, which are implicated in intracellular vesicular traffic.; ARA4; FUNCTIONS IN: GTP binding, GTPase activity; INVOLVED IN: response to heat, inter-Golgi cisterna vesicle-mediated transport; LOCATED IN: trans-Golgi network, Golgi stack, plasma membrane, Golgi-…	-1.55494	FALSE	encodes a protein belonging to the Rab/Ypt family of small GTPases, which are implicated in intracellular vesicular traffic.
30.5	signalling.G-proteins	m.131863	(loc_os09g12800.1 : 413.0) no description available & (at1g50300 : 319.0) TBP-associated factor 15 (TAF15); FUNCTIONS IN: RNA binding, nucleotide binding, zinc ion binding, nucleic acid binding; INVOLVED IN: biological_process unknown; LOCATED IN: intracellular; EXPRESSED IN: 22 plant structures; EXPRESSED DURING: 9 growth stages; CONTAINS InterPro DOMAIN/s: RNA recognition motif, RNP-1 (InterPro…	-1.55237	FALSE	TBP-associated factor 15 (TAF15)
30.5	signalling.G-proteins	m.99720	(loc_os03g54920.1 : 454.0) no description available & (at3g05010 : 310.0) Protein of unknown function, transmembrane-40; CONTAINS InterPro DOMAIN/s: Protein of unknown function, transmembrane-40 (InterPro:IPR018781); BEST Arabidopsis thaliana protein match is: Protein of unknown function, transmembrane-40 (TAIR:AT5G27210.1); Has 134 Blast hits to 134 proteins in 47 species: Archae - 0; Bacteria -…	-1.54747	FALSE	Protein of unknown function, transmembrane-40
30.5	signalling.G-proteins	m.37608	(loc_os02g37420.1 : 387.0) no description available & (p49104|rab2b_maize : 380.0) Ras-related protein Rab-2-B - Zea mays (Maize) & (at4g17170 : 371.0) member of RAB gene family; RAB GTPase homolog B1C (RABB1C); FUNCTIONS IN: GTP binding, GTPase activity; INVOLVED IN: ER to Golgi vesicle-mediated transport, pollen sperm cell differentiation, cell growth; LOCATED IN: plasma membrane, vacuole, memb…	-1.53389	FALSE	Ras-related protein Rab-2-B
30.5	signalling.G-proteins	m.139196	(loc_os09g35960.1 : 786.0) no description available & (at5g41940 : 549.0) Ypt/Rab-GAP domain of gyp1p superfamily protein; FUNCTIONS IN: RAB GTPase activator activity; INVOLVED IN: regulation of Rab GTPase activity; LOCATED IN: intracellular; EXPRESSED IN: 24 plant structures; EXPRESSED DURING: 15 growth stages; CONTAINS InterPro DOMAIN/s: RabGAP/TBC (InterPro:IPR000195); BEST Arabidopsis thalian…	-1.52634	FALSE	Ypt/Rab-GAP domain of gyp1p superfamily protein
30.5	signalling.G-proteins	m.207916	(loc_os05g01994.1 : 209.0) no description available & (at5g59410 : 184.0) Rab5-interacting family protein; CONTAINS InterPro DOMAIN/s: Rab5-interacting (InterPro:IPR010742); BEST Arabidopsis thaliana protein match is: Rab5-interacting family protein (TAIR:AT2G29020.1); Has 1807 Blast hits to 1807 proteins in 277 species: Archae - 0; Bacteria - 0; Metazoa - 736; Fungi - 347; Plants - 385; Viruses …	-1.51473	FALSE	Rab5-interacting family protein
30.5	signalling.G-proteins	m.12827	(loc_os07g22534.2 : 655.0) no description available & (at3g49180 : 297.0) ROOT INITIATION DEFECTIVE 3 (RID3); CONTAINS InterPro DOMAIN/s: WD40 repeat 2 (InterPro:IPR019782), WD40 repeat, conserved site (InterPro:IPR019775), WD40 repeat (InterPro:IPR001680), G-protein beta WD-40 repeat, region (InterPro:IPR020472), WD40 repeat-like-containing domain (InterPro:IPR011046), WD40-repeat-containing dom…	-1.51411	FALSE	ROOT INITIATION DEFECTIVE 3 (RID3)
30.5	signalling.G-proteins	m.298736	(q6zha3|rac6_orysa : 355.0) Rac-like GTP-binding protein 6 (OsRac6) (GTPase protein RacB) - Oryza sativa (Rice) & (loc_os02g02840.1 : 355.0) no description available & (at2g17800 : 338.0) A member of ROP GTPase family. Rac-like GTP-binding protein ARAC1/ATGP2. Encodes a geranylgeranylated GTP binding protein. Involved in the auxin-activated 26S proteasome-dependent Aux/IAA proteolysis pathway.; A…	-1.49088	FALSE	Rac-like GTP-binding protein 6 (OsRac6) (GTPase protein RacB)
30.5	signalling.G-proteins	m.131893	(loc_os11g26030.1 : 569.0) no description available & (at2g41670 : 421.0) P-loop containing nucleoside triphosphate hydrolases superfamily protein; FUNCTIONS IN: GTP binding; INVOLVED IN: biological_process unknown; LOCATED IN: chloroplast; CONTAINS InterPro DOMAIN/s: GTP-binding protein, HSR1-related (InterPro:IPR002917); BEST Arabidopsis thaliana protein match is: P-loop containing nucleoside t…	-1.48048	FALSE	P-loop containing nucleoside triphosphate hydrolases superfamily protein
30.5	signalling.G-proteins	m.224601	(loc_os12g42370.1 : 839.0) no description available & (at1g08410 : 590.0) P-loop containing nucleoside triphosphate hydrolases superfamily protein; FUNCTIONS IN: GTP binding; INVOLVED IN: biological_process unknown; LOCATED IN: intracellular; EXPRESSED IN: 18 plant structures; EXPRESSED DURING: 13 growth stages; CONTAINS InterPro DOMAIN/s: GTP1/OBG (InterPro:IPR006073), GTP-binding protein, HSR1-…	-1.46926	FALSE	P-loop containing nucleoside triphosphate hydrolases superfamily protein
30.5	signalling.G-proteins	m.35551	(loc_os07g09680.1 : 307.0) no description available & (q39433|rb1bv_betvu : 269.0) Ras-related protein RAB1BV - Beta vulgaris (Sugar beet) & (at3g46060 : 268.0) small GTP-binding protein (ara-3); ARA3; FUNCTIONS IN: GTP binding; INVOLVED IN: ethylene mediated signaling pathway; LOCATED IN: plasma membrane; EXPRESSED IN: 26 plant structures; EXPRESSED DURING: 15 growth stages; CONTAINS InterPro DO…	-1.46494	FALSE	Ras-related protein RAB1BV
30.5	signalling.G-proteins	m.37283	(loc_os01g51700.1 : 197.0) no description available & (q43463|rab7_soybn : 184.0) Ras-related protein Rab7 - Glycine max (Soybean) & (at4g09720 : 177.0) RAB GTPase homolog G3A (RABG3A); FUNCTIONS IN: GTP binding, GTPase activity; INVOLVED IN: intracellular protein transport, signal transduction, nucleocytoplasmic transport, protein transport, small GTPase mediated signal transduction; EXPRESSED I…	-1.45705	FALSE	Ras-related protein Rab7
30.5	signalling.G-proteins	m.64933	(loc_os03g05280.1 : 370.0) no description available & (at5g03530 : 314.0) Encodes a member of the Rab GTPase family of proteins. This protein interacts with the tail region of a myosin XI protein (AT5G43900) in a GTP-dependent manner. CFP:RabC2a appears to co-localize with peroxisomes.; RAB GTPase homolog C2A (RABC2A); FUNCTIONS IN: GTP binding, myosin XI tail binding, GTP-dependent protein bindi…	-1.45601	FALSE	Encodes a member of the Rab GTPase family of proteins. This protein interacts with the tail region of a myosin XI protein (AT5G43900) in a GTP-dependent manner. CFP:RabC2a appears to co-localize with peroxisomes.
30.5	signalling.G-proteins	m.171158	(loc_os04g48790.1 : 621.0) no description available & (at2g46710 : 363.0) Rho GTPase activating protein with PAK-box/P21-Rho-binding domain; FUNCTIONS IN: Rac GTPase activator activity; INVOLVED IN: signal transduction; LOCATED IN: intracellular; EXPRESSED IN: 22 plant structures; EXPRESSED DURING: 13 growth stages; CONTAINS InterPro DOMAIN/s: PAK-box/P21-Rho-binding (InterPro:IPR000095), Rho GTP…	-1.44752	FALSE	Rho GTPase activating protein with PAK-box/P21-Rho-binding domain
30.5	signalling.G-proteins	m.24152	(p16976|yptm1_maize : 205.0) GTP-binding protein YPTM1 - Zea mays (Maize) & (loc_os05g01490.1 : 168.0) no description available & (at4g17530 : 160.0) RAB GTPase homolog 1C (RAB1C); FUNCTIONS IN: GTP binding; INVOLVED IN: protein transport, small GTPase mediated signal transduction; LOCATED IN: plasma membrane, vacuole, membrane; EXPRESSED IN: 25 plant structures; EXPRESSED DURING: 16 growth stage…	-1.43316	FALSE	GTP-binding protein YPTM1
30.5	signalling.G-proteins	m.17989	(loc_os05g40410.1 : 819.0) no description available & (at3g54190 : 700.0) Transducin/WD40 repeat-like superfamily protein; CONTAINS InterPro DOMAIN/s: WD40 repeat-like-containing domain (InterPro:IPR011046); BEST Arabidopsis thaliana protein match is: Transducin/WD40 repeat-like superfamily protein (TAIR:AT2G38630.1); Has 138 Blast hits to 136 proteins in 32 species: Archae - 0; Bacteria - 3; Met…	-1.42513	FALSE	Transducin/WD40 repeat-like superfamily protein
30.5	signalling.G-proteins	m.38696	(q9ssx0|rac1_orysa : 299.0) Rac-like GTP-binding protein 1 (OsRac1) - Oryza sativa (Rice) & (loc_os01g12900.1 : 299.0) no description available & (at4g28950 : 249.0) A member of ROP GTPase gene family.; RHO-related protein from plants 9 (ROP9); FUNCTIONS IN: GTP binding; INVOLVED IN: protein transport, small GTPase mediated signal transduction; LOCATED IN: plasma membrane; EXPRESSED IN: 16 plant …	-1.41846	FALSE	Rac-like GTP-binding protein 1 (OsRac1)
30.5	signalling.G-proteins	m.68130	(p40393|ric2_orysa : 393.0) Ras-related protein RIC2 - Oryza sativa (Rice) & (loc_os06g35814.1 : 393.0) no description available & (at4g18800 : 360.0) RAB GTPase homolog A1D (RABA1d); FUNCTIONS IN: GTP binding; INVOLVED IN: protein transport, small GTPase mediated signal transduction; LOCATED IN: plasma membrane; EXPRESSED IN: 22 plant structures; EXPRESSED DURING: 13 growth stages; CONTAINS Inte…	-1.41708	FALSE	Ras-related protein RIC2
30.5	signalling.G-proteins	m.97816	(at1g43890 : 343.0) ras-related small GTPase; RAB GTPASE HOMOLOG B18 (RAB18); FUNCTIONS IN: GTP binding; INVOLVED IN: protein transport, small GTPase mediated signal transduction; LOCATED IN: plasma membrane; EXPRESSED IN: 25 plant structures; EXPRESSED DURING: 15 growth stages; CONTAINS InterPro DOMAIN/s: Ras GTPase (InterPro:IPR001806), Small GTP-binding protein (InterPro:IPR005225), Small GTPa…	-1.41095	FALSE	ras-related small GTPase
30.5	signalling.G-proteins	m.91283	(loc_os05g39670.1 : 183.0) no description available & (at2g40380 : 137.0) prenylated RAB acceptor 1.B2 (PRA1.B2); CONTAINS InterPro DOMAIN/s: Prenylated rab acceptor PRA1 (InterPro:IPR004895); BEST Arabidopsis thaliana protein match is: prenylated RAB acceptor 1.B1 (TAIR:AT3G56110.2); Has 573 Blast hits to 573 proteins in 149 species: Archae - 0; Bacteria - 0; Metazoa - 116; Fungi - 100; Plants -…	-1.39149	FALSE	prenylated RAB acceptor 1.B2 (PRA1.B2)
30.5	signalling.G-proteins	m.73649	(loc_os02g33860.1 : 562.0) no description available & (at5g64730 : 456.0) Transducin/WD40 repeat-like superfamily protein; CONTAINS InterPro DOMAIN/s: WD40 repeat 2 (InterPro:IPR019782), WD40 repeat, conserved site (InterPro:IPR019775), WD40 repeat (InterPro:IPR001680), G-protein beta WD-40 repeat, region (InterPro:IPR020472), WD40 repeat-like-containing domain (InterPro:IPR011046), WD40-repeat-c…	-1.36701	FALSE	Transducin/WD40 repeat-like superfamily protein
30.5	signalling.G-proteins	m.137742	(loc_os12g34840.1 : 565.0) no description available & (at4g03100 : 367.0) Rho GTPase activating protein with PAK-box/P21-Rho-binding domain; FUNCTIONS IN: Rac GTPase activator activity; INVOLVED IN: signal transduction; LOCATED IN: intracellular; EXPRESSED IN: 12 plant structures; EXPRESSED DURING: 6 growth stages; CONTAINS InterPro DOMAIN/s: PAK-box/P21-Rho-binding (InterPro:IPR000095), Rho GTPa…	-1.35338	FALSE	Rho GTPase activating protein with PAK-box/P21-Rho-binding domain
30.5	signalling.G-proteins	m.64921	(loc_os10g31830.1 : 361.0) no description available & (at5g03530 : 292.0) Encodes a member of the Rab GTPase family of proteins. This protein interacts with the tail region of a myosin XI protein (AT5G43900) in a GTP-dependent manner. CFP:RabC2a appears to co-localize with peroxisomes.; RAB GTPase homolog C2A (RABC2A); FUNCTIONS IN: GTP binding, myosin XI tail binding, GTP-dependent protein bindi…	-1.3498	FALSE	Encodes a member of the Rab GTPase family of proteins. This protein interacts with the tail region of a myosin XI protein (AT5G43900) in a GTP-dependent manner. CFP:RabC2a appears to co-localize with peroxisomes.
30.5	signalling.G-proteins	m.62275	(loc_os03g18180.1 : 239.0) no description available & (at2g30060 : 204.0) Pleckstrin homology (PH) domain superfamily protein; FUNCTIONS IN: Ran GTPase binding; INVOLVED IN: intracellular transport, protein import into nucleus, translocation; LOCATED IN: cellular_component unknown; EXPRESSED IN: 23 plant structures; EXPRESSED DURING: 13 growth stages; CONTAINS InterPro DOMAIN/s: Ran binding prote…	-1.31047	FALSE	Pleckstrin homology (PH) domain superfamily protein
30.5	signalling.G-proteins	m.298501	(loc_os07g31370.1 : 364.0) no description available & (at2g44610 : 353.0) Encodes a GTP-binding protein with similarity to yeast YPT6 . RAB6 can complement the yeast YTP mutant.; RAB6A; FUNCTIONS IN: protein binding, GTP binding; INVOLVED IN: secretion by cell; LOCATED IN: plasma membrane, membrane fraction; EXPRESSED IN: 25 plant structures; EXPRESSED DURING: 15 growth stages; CONTAINS InterPro …	-1.30261	FALSE	Encodes a GTP-binding protein with similarity to yeast YPT6 . RAB6 can complement the yeast YTP mutant.
30.5	signalling.G-proteins	m.9159	(loc_os05g38630.2 : 310.0) no description available & (at3g46060 : 297.0) small GTP-binding protein (ara-3); ARA3; FUNCTIONS IN: GTP binding; INVOLVED IN: ethylene mediated signaling pathway; LOCATED IN: plasma membrane; EXPRESSED IN: 26 plant structures; EXPRESSED DURING: 15 growth stages; CONTAINS InterPro DOMAIN/s: Ras GTPase (InterPro:IPR001806), Small GTP-binding protein (InterPro:IPR005225)…	-1.29705	FALSE	small GTP-binding protein (ara-3)
30.5	signalling.G-proteins	m.32098	(loc_os12g05900.1 : 567.0) no description available & (at5g22400 : 389.0) Rho GTPase activating protein with PAK-box/P21-Rho-binding domain; FUNCTIONS IN: Rac GTPase activator activity; INVOLVED IN: signal transduction; LOCATED IN: intracellular, chloroplast; EXPRESSED IN: 17 plant structures; EXPRESSED DURING: 7 growth stages; CONTAINS InterPro DOMAIN/s: PAK-box/P21-Rho-binding (InterPro:IPR0000…	-1.29163	FALSE	Rho GTPase activating protein with PAK-box/P21-Rho-binding domain
30.5	signalling.G-proteins	m.128059	(loc_os06g50060.1 : 184.0) no description available & (at1g01200 : 154.0) RAB GTPase homolog A3 (RABA3); FUNCTIONS IN: GTP binding; INVOLVED IN: protein transport, small GTPase mediated signal transduction; LOCATED IN: endosome, nucleus, cell plate; EXPRESSED IN: lateral root cap, hypocotyl, root, flower, epidermis; EXPRESSED DURING: petal differentiation and expansion stage; CONTAINS InterPro DO…	-1.29114	FALSE	RAB GTPase homolog A3 (RABA3)
30.5	signalling.G-proteins	m.92139	(p40392|ric1_orysa : 388.0) Ras-related protein RIC1 - Oryza sativa (Rice) & (loc_os01g37800.1 : 388.0) no description available & (at1g02130 : 358.0) Belongs to the Rab1 GTPase subfamily. This small GTP-binding protein is required in ER to Golgi transportation.; RAS 5 (RA-5); FUNCTIONS IN: GTP binding; INVOLVED IN: response to cadmium ion, ER to Golgi vesicle-mediated transport; LOCATED IN: plas…	-1.28816	FALSE	Ras-related protein RIC1
30.5	signalling.G-proteins	m.39138	(loc_os01g68010.1 : 284.0) no description available & (at4g13730 : 247.0) Ypt/Rab-GAP domain of gyp1p superfamily protein; FUNCTIONS IN: RAB GTPase activator activity; INVOLVED IN: regulation of Rab GTPase activity; LOCATED IN: intracellular, chloroplast; EXPRESSED IN: 22 plant structures; EXPRESSED DURING: 13 growth stages; CONTAINS InterPro DOMAIN/s: RabGAP/TBC (InterPro:IPR000195); BEST Arabid…	-1.28056	FALSE	Ypt/Rab-GAP domain of gyp1p superfamily protein
30.5	signalling.G-proteins	m.42417	(loc_os01g68540.1 : 309.0) no description available & (at3g07880 : 217.0) SUPERCENTIPEDE1 (SCN1); FUNCTIONS IN: Rho GDP-dissociation inhibitor activity; INVOLVED IN: root epidermal cell differentiation, cell tip growth; LOCATED IN: cytoplasm; EXPRESSED IN: 25 plant structures; EXPRESSED DURING: 15 growth stages; CONTAINS InterPro DOMAIN/s: Immunoglobulin E-set (InterPro:IPR014756), RHO protein GD…	-1.27993	FALSE	SUPERCENTIPEDE1 (SCN1)
30.5	signalling.G-proteins	m.68060	(loc_os09g33600.1 : 116.0) no description available & (at5g13300 : 108.0) Belongs to 15-member small GTPase gene family, ARF-GAP domain proteins (AGD); corresponds to AGD3, and is one of four proteins belonging to class 1, together with AGD1, AGD2 and AGD4. The protein contains four domains: BAR domain, PH domain, an ARF-GAP domain, and two Ankyrin repeats. In sfc mutants, the secondary and terti…	-1.24009	FALSE	Belongs to 15-member small GTPase gene family, ARF-GAP domain proteins (AGD)
30.5	signalling.G-proteins	m.207918	(loc_os05g01994.1 : 207.0) no description available & (at5g59410 : 169.0) Rab5-interacting family protein; CONTAINS InterPro DOMAIN/s: Rab5-interacting (InterPro:IPR010742); BEST Arabidopsis thaliana protein match is: Rab5-interacting family protein (TAIR:AT2G29020.1); Has 1807 Blast hits to 1807 proteins in 277 species: Archae - 0; Bacteria - 0; Metazoa - 736; Fungi - 347; Plants - 385; Viruses …	-1.20725	FALSE	Rab5-interacting family protein
30.5	signalling.G-proteins	m.275547	(loc_os12g07874.1 : 917.0) no description available & (at3g15470 : 474.0) Transducin/WD40 repeat-like superfamily protein; CONTAINS InterPro DOMAIN/s: WD40 repeat 2 (InterPro:IPR019782), WD40 repeat, conserved site (InterPro:IPR019775), WD40 repeat (InterPro:IPR001680), G-protein beta WD-40 repeat, region (InterPro:IPR020472), WD40 repeat-like-containing domain (InterPro:IPR011046), WD40-repeat-c…	-1.20226	FALSE	Transducin/WD40 repeat-like superfamily protein
30.5	signalling.G-proteins	m.193840	(loc_os10g23100.1 : 394.0) no description available & (q40522|rb11d_tobac : 327.0) Ras-related protein Rab11D - Nicotiana tabacum (Common tobacco) & (at5g65270 : 315.0) RAB GTPase homolog A4A (RABA4a); FUNCTIONS IN: GTP binding; INVOLVED IN: protein transport, small GTPase mediated signal transduction; LOCATED IN: plasma membrane, membrane; EXPRESSED IN: 24 plant structures; EXPRESSED DURING: 13 …	-1.18668	FALSE	Ras-related protein Rab11D
30.5	signalling.G-proteins	m.44251	(loc_os08g10649.1 : 583.0) no description available & (o82626|erg_antma : 441.0) GTP-binding protein ERG - Antirrhinum majus (Garden snapdragon) & (at1g30960 : 438.0) GTP-binding family protein; FUNCTIONS IN: RNA binding, GTP binding; LOCATED IN: cytosol; EXPRESSED IN: 20 plant structures; EXPRESSED DURING: 9 growth stages; CONTAINS InterPro DOMAIN/s: K Homology, prokaryotic type (InterPro:IPR009…	-1.17104	FALSE	GTP-binding protein ERG
30.5	signalling.G-proteins	m.10689	(loc_os12g43550.2 : 190.0) no description available & (at4g19640 : 173.0) Encodes Ara7.; ARA7; FUNCTIONS IN: GTP binding; INVOLVED IN: protein transport, small GTPase mediated signal transduction; LOCATED IN: endosome, plasma membrane; EXPRESSED IN: 26 plant structures; EXPRESSED DURING: 15 growth stages; CONTAINS InterPro DOMAIN/s: Ras GTPase (InterPro:IPR001806), Small GTP-binding protein (Inte…	-1.17052	FALSE	Encodes Ara7.
30.5	signalling.G-proteins	m.83741	(loc_os12g40190.1 : 288.0) no description available & (at2g23460 : 178.0) encodes a novel G-alpha protein that shares similarity to plant, yeast, and animal G-alpha proteins at the C-terminus. It contains an N-terminus that is as large as the C-terminus, is a member of a small family, and is expressed in all tissues examined, including roots, leaves, stems, flowers, and fruits.; extra-large G-pro…	-1.16776	FALSE	encodes a novel G-alpha protein that shares similarity to plant, yeast, and animal G-alpha proteins at the C-terminus. It contains an N-terminus that is as large as the C-terminus, is a member of a small family, and is expressed in all tissues examined, including roots, leaves, stems, flowers, and fruits.
30.5	signalling.G-proteins	m.138488	(loc_os06g04920.1 : 216.0) no description available & (at3g15680 : 144.0) Ran BP2/NZF zinc finger-like superfamily protein; FUNCTIONS IN: binding, zinc ion binding; INVOLVED IN: biological_process unknown; LOCATED IN: intracellular; EXPRESSED IN: 21 plant structures; EXPRESSED DURING: 13 growth stages; CONTAINS InterPro DOMAIN/s: Zinc finger, RanBP2-type (InterPro:IPR001876); BEST Arabidopsis tha…	-1.15603	FALSE	Ran BP2/NZF zinc finger-like superfamily protein
30.5	signalling.G-proteins	m.79739	(loc_os01g10010.1 : 220.0) no description available & (at3g13720 : 110.0) PRA8; CONTAINS InterPro DOMAIN/s: Prenylated rab acceptor PRA1 (InterPro:IPR004895); BEST Arabidopsis thaliana protein match is: prenylated RAB acceptor 1.F4 (TAIR:AT3G13710.1); Has 408 Blast hits to 408 proteins in 77 species: Archae - 0; Bacteria - 0; Metazoa - 29; Fungi - 28; Plants - 309; Viruses - 0; Other Eukaryotes -…	-1.14923	FALSE	PRA8
30.5	signalling.G-proteins	m.143150	(loc_os11g10050.1 : 485.0) no description available & (at1g31930 : 384.0) Encodes XLG3 (extra-large G protein 3) that shows significant similarity to the G protein alpha subunit in its C terminal region. Involved in the regulation of root morphological and growth responses.; extra-large GTP-binding protein 3 (XLG3); FUNCTIONS IN: signal transducer activity, guanyl nucleotide binding; INVOLVED IN:…	-1.13634	FALSE	Encodes XLG3 (extra-large G protein 3) that shows significant similarity to the G protein alpha subunit in its C terminal region. Involved in the regulation of root morphological and growth responses.
30.5	signalling.G-proteins	m.193861	(loc_os09g35860.1 : 301.0) no description available & (at5g65270 : 247.0) RAB GTPase homolog A4A (RABA4a); FUNCTIONS IN: GTP binding; INVOLVED IN: protein transport, small GTPase mediated signal transduction; LOCATED IN: plasma membrane, membrane; EXPRESSED IN: 24 plant structures; EXPRESSED DURING: 13 growth stages; CONTAINS InterPro DOMAIN/s: Ras GTPase (InterPro:IPR001806), Small GTP-binding p…	-1.13117	FALSE	RAB GTPase homolog A4A (RABA4a)
30.5	signalling.G-proteins	m.200920	(q6z808|rac3_orysa : 367.0) Rac-like GTP-binding protein 3 (OsRac3) - Oryza sativa (Rice) & (loc_os02g50860.1 : 367.0) no description available & (at5g62880 : 321.0) A member of ROP GTPase gene family.; RAC-like 10 (RAC10); FUNCTIONS IN: GTP binding; INVOLVED IN: protein transport, small GTPase mediated signal transduction; LOCATED IN: plasma membrane; EXPRESSED IN: 22 plant structures; EXPRESSED…	-1.11521	FALSE	Rac-like GTP-binding protein 3 (OsRac3)
30.5	signalling.G-proteins	m.68135	(loc_os01g54590.1 : 382.0) no description available & (p40393|ric2_orysa : 356.0) Ras-related protein RIC2 - Oryza sativa (Rice) & (at1g16920 : 345.0) small GTP-binding protein (Rab11)similar to YPT3/RAB11 proteins in yeast and mammals, respectively. YPT3/RAB11 is involved in intracellular protein trafficking.; RAB GTPase homolog A1B (RABA1b); FUNCTIONS IN: GTP binding; INVOLVED IN: intracellular…	-1.09883	FALSE	Ras-related protein RIC2
30.5	signalling.G-proteins	m.11445	(loc_os07g29780.1 : 727.0) no description available & (at4g00460 : 414.0) Encodes a member of KPP-like gene family, homolog of KPP (kinase partner protein) gene in tomato. Also a member of the RopGEF (guanine nucleotide exchange factor) family, containing the novel PRONE domain (plant-specific Rop nucleotide exchanger), which is exclusively active towards members of the Rop subfamily.; RHO guanyl…	-1.09595	FALSE	Encodes a member of KPP-like gene family, homolog of KPP (kinase partner protein) gene in tomato. Also a member of the RopGEF (guanine nucleotide exchange factor) family, containing the novel PRONE domain (plant-specific Rop nucleotide exchanger), which is exclusively active towards members of the Rop subfamily.
30.5	signalling.G-proteins	m.299772	(loc_os06g02130.1 : 1274.0) no description available & (at1g31930 : 934.0) Encodes XLG3 (extra-large G protein 3) that shows significant similarity to the G protein alpha subunit in its C terminal region. Involved in the regulation of root morphological and growth responses.; extra-large GTP-binding protein 3 (XLG3); FUNCTIONS IN: signal transducer activity, guanyl nucleotide binding; INVOLVED IN…	-1.07865	FALSE	Encodes XLG3 (extra-large G protein 3) that shows significant similarity to the G protein alpha subunit in its C terminal region. Involved in the regulation of root morphological and growth responses.
30.5	signalling.G-proteins	m.72307	(at4g38200 : 83.2) SEC7-like guanine nucleotide exchange family protein; FUNCTIONS IN: binding, ARF guanyl-nucleotide exchange factor activity, guanyl-nucleotide exchange factor activity; INVOLVED IN: regulation of ARF protein signal transduction; LOCATED IN: chloroplast; EXPRESSED IN: 22 plant structures; EXPRESSED DURING: 15 growth stages; CONTAINS InterPro DOMAIN/s: SEC7-like (InterPro:IPR0009…	-1.0479	FALSE	SEC7-like guanine nucleotide exchange family protein
30.5	signalling.G-proteins	m.160466	(loc_os08g31460.1 : 293.0) no description available & (at1g78010 : 196.0) tRNA modification GTPase, putative; FUNCTIONS IN: GTP binding, GTPase activity; INVOLVED IN: small GTPase mediated signal transduction, tRNA modification; LOCATED IN: intracellular; EXPRESSED IN: 23 plant structures; EXPRESSED DURING: 13 growth stages; CONTAINS InterPro DOMAIN/s: Small GTP-binding protein (InterPro:IPR00522…	-1.04244	FALSE	tRNA modification GTPase, putative
30.5	signalling.G-proteins	m.84504	(loc_os12g40190.1 : 417.0) no description available & (at2g23460 : 261.0) encodes a novel G-alpha protein that shares similarity to plant, yeast, and animal G-alpha proteins at the C-terminus. It contains an N-terminus that is as large as the C-terminus, is a member of a small family, and is expressed in all tissues examined, including roots, leaves, stems, flowers, and fruits.; extra-large G-pro…	-1.04071	FALSE	encodes a novel G-alpha protein that shares similarity to plant, yeast, and animal G-alpha proteins at the C-terminus. It contains an N-terminus that is as large as the C-terminus, is a member of a small family, and is expressed in all tissues examined, including roots, leaves, stems, flowers, and fruits.
30.5	signalling.G-proteins	m.136634	(loc_os01g55520.1 : 219.0) no description available & (at1g79860 : 141.0) Encodes a member of KPP-like gene family, homolog of KPP (kinase partner protein) gene in tomato. Also a member of the RopGEF (guanine nucleotide exchange factor) family, containing the novel PRONE domain (plant-specific Rop nucleotide exchanger), which is exclusively active towards members of the Rop subfamily. Coexpressio…	-1.03506	FALSE	Encodes a member of KPP-like gene family, homolog of KPP (kinase partner protein) gene in tomato. Also a member of the RopGEF (guanine nucleotide exchange factor) family, containing the novel PRONE domain (plant-specific Rop nucleotide exchanger), which is exclusively active towards members of the Rop subfamily. Coexpression of AtPRK2a with AtRopGEF12 resulted in isotropic pollen tube growth Grow…
30.5	signalling.G-proteins	m.136633	(loc_os01g55520.1 : 708.0) no description available & (at1g52240 : 491.0) Encodes a member of KPP-like gene family, homolog of KPP (kinase partner protein) gene in tomato. Also a member of the RopGEF (guanine nucleotide exchange factor) family, containing the novel PRONE domain (plant-specific Rop nucleotide exchanger), which is exclusively active towards members of the Rop subfamily .; RHO guany…	-1.03353	FALSE	Encodes a member of KPP-like gene family, homolog of KPP (kinase partner protein) gene in tomato. Also a member of the RopGEF (guanine nucleotide exchange factor) family, containing the novel PRONE domain (plant-specific Rop nucleotide exchanger), which is exclusively active towards members of the Rop subfamily .
30.5	signalling.G-proteins	m.241431	(at3g06540 : 380.0) Rab escort protein (REP); FUNCTIONS IN: RAB GDP-dissociation inhibitor activity; INVOLVED IN: intracellular protein transport, regulation of GTPase activity, protein transport; LOCATED IN: cellular_component unknown; EXPRESSED IN: 22 plant structures; EXPRESSED DURING: 13 growth stages; CONTAINS InterPro DOMAIN/s: Rab GTPase activator (InterPro:IPR002005), Rab protein geranylg…	-1.03195	FALSE	Rab escort protein (REP)
30.5	signalling.G-proteins	m.193836	(loc_os10g23100.1 : 404.0) no description available & (q40522|rb11d_tobac : 341.0) Ras-related protein Rab11D - Nicotiana tabacum (Common tobacco) & (at5g65270 : 325.0) RAB GTPase homolog A4A (RABA4a); FUNCTIONS IN: GTP binding; INVOLVED IN: protein transport, small GTPase mediated signal transduction; LOCATED IN: plasma membrane, membrane; EXPRESSED IN: 24 plant structures; EXPRESSED DURING: 13 …	-1.00284	FALSE	Ras-related protein Rab11D
30.5	signalling.G-proteins	m.17842	(at3g62560 : 137.0) Ras-related small GTP-binding family protein; FUNCTIONS IN: GTP binding; INVOLVED IN: intracellular protein transport; LOCATED IN: endomembrane system, intracellular; EXPRESSED IN: 22 plant structures; EXPRESSED DURING: 13 growth stages; CONTAINS InterPro DOMAIN/s: Small GTP-binding protein (InterPro:IPR005225), Small GTPase SAR1-type (InterPro:IPR006687), ARF/SAR superfamily …	0	FALSE	Ras-related small GTP-binding family protein
30.5	signalling.G-proteins	m.27393	(p49104|rab2b_maize : 224.0) Ras-related protein Rab-2-B - Zea mays (Maize) & (loc_os02g37420.1 : 224.0) no description available & (at4g17170 : 218.0) member of RAB gene family; RAB GTPase homolog B1C (RABB1C); FUNCTIONS IN: GTP binding, GTPase activity; INVOLVED IN: ER to Golgi vesicle-mediated transport, pollen sperm cell differentiation, cell growth; LOCATED IN: plasma membrane, vacuole, memb…	0	FALSE	Ras-related protein Rab-2-B
30.5	signalling.G-proteins	m.290036	(loc_os09g12800.1 : 93.6) no description available & (at1g50300 : 81.6) TBP-associated factor 15 (TAF15); FUNCTIONS IN: RNA binding, nucleotide binding, zinc ion binding, nucleic acid binding; INVOLVED IN: biological_process unknown; LOCATED IN: intracellular; EXPRESSED IN: 22 plant structures; EXPRESSED DURING: 9 growth stages; CONTAINS InterPro DOMAIN/s: RNA recognition motif, RNP-1 (InterPro:I…	-4.77721	TRUE	TBP-associated factor 15 (TAF15)
30.5	signalling.G-proteins	m.290038	(loc_os09g12800.1 : 99.8) no description available & (at1g50300 : 89.7) TBP-associated factor 15 (TAF15); FUNCTIONS IN: RNA binding, nucleotide binding, zinc ion binding, nucleic acid binding; INVOLVED IN: biological_process unknown; LOCATED IN: intracellular; EXPRESSED IN: 22 plant structures; EXPRESSED DURING: 9 growth stages; CONTAINS InterPro DOMAIN/s: RNA recognition motif, RNP-1 (InterPro:I…	0	FALSE	TBP-associated factor 15 (TAF15)
30.5	signalling.G-proteins	m.319042	(at1g48920 : 106.0) Encodes ATNUC-L1 (NUCLEOLIN LIKE 1), the predominant form of the two nucleolin proteins found in Arabidopsis. This protein is involved in rRNA processing, ribosome biosynthesis, and vascular pattern formation. PARL1 localizes to the nucleolus and parl1 mutants accumulate elevated levels of the unspliced 35S pre-rRNA. parl1 mutants also have defects in cotyledon, leaf, sepal, a…	0	FALSE	Encodes ATNUC-L1 (NUCLEOLIN LIKE 1), the predominant form of the two nucleolin proteins found in Arabidopsis. This protein is involved in rRNA processing, ribosome biosynthesis, and vascular pattern formation. PARL1 localizes to the nucleolus and parl1 mutants accumulate elevated levels of the unspliced 35S pre-rRNA. parl1 mutants also have defects in cotyledon, leaf, sepal, and petal vein patter…
30.5	signalling.G-proteins	m.326698	(q9xer8|rab7_goshi : 202.0) Ras-related protein Rab7 - Gossypium hirsutum (Upland cotton) & (at1g52280 : 201.0) RAB GTPase homolog G3D (RABG3d); FUNCTIONS IN: GTP binding; INVOLVED IN: protein transport, small GTPase mediated signal transduction; LOCATED IN: plasma membrane, vacuole; EXPRESSED IN: 26 plant structures; EXPRESSED DURING: 15 growth stages; CONTAINS InterPro DOMAIN/s: Ras GTPase (Int…	0	FALSE	Ras-related protein Rab7
30.5	signalling.G-proteins	m.327844	(loc_os11g08400.1 : 216.0) no description available & (at2g37670 : 181.0) Transducin/WD40 repeat-like superfamily protein; CONTAINS InterPro DOMAIN/s: WD40 repeat 2 (InterPro:IPR019782), WD40 repeat, conserved site (InterPro:IPR019775), WD40 repeat (InterPro:IPR001680), G-protein beta WD-40 repeat, region (InterPro:IPR020472), WD40 repeat-like-containing domain (InterPro:IPR011046), WD40-repeat-c…	0	FALSE	Transducin/WD40 repeat-like superfamily protein
30.5	signalling.G-proteins	m.328285	(p93340|gblp_nicpl : 273.0) Guanine nucleotide-binding protein subunit beta-like protein - Nicotiana plumbaginifolia (Leadwort-leaved tobacco) & (at1g48630 : 258.0) Encodes a protein with similarity to mammalian RACKs. RACKs function to shuttle activated protein kinase C to different subcellular sites and may also function as a scaffold through physical interactions with other proteins. RACK1B ha…	0	FALSE	Guanine nucleotide-binding protein subunit beta-like protein
30.5	signalling.G-proteins	m.329470	(at3g59920 : 202.0) RAB GDP DISSOCIATION INHIBITOR 2; RAB GDP dissociation inhibitor 2 (GDI2); FUNCTIONS IN: RAB GDP-dissociation inhibitor activity; INVOLVED IN: regulation of GTPase activity, protein transport; LOCATED IN: cellular_component unknown; EXPRESSED IN: 25 plant structures; EXPRESSED DURING: 15 growth stages; CONTAINS InterPro DOMAIN/s: Rab GTPase activator (InterPro:IPR002005), GDP …	0	FALSE	RAB GDP DISSOCIATION INHIBITOR 2
30.5	signalling.G-proteins	m.330935	(at5g42080 : 219.0) Encodes a dynamin-like protein related to phragmoplastin. Mutations in this gene, in combination with mutation in ADL1E, result in defects in embryogenesis, cell plate formation and trichome branching. Also controls vascular patterning in combination with VAN3 and GNOM. DRP2B and DRP1A participate together in clathrin-coated vesicle formation during endocytosis.; dynamin-like …	0	FALSE	Encodes a dynamin-like protein related to phragmoplastin. Mutations in this gene, in combination with mutation in ADL1E, result in defects in embryogenesis, cell plate formation and trichome branching. Also controls vascular patterning in combination with VAN3 and GNOM. DRP2B and DRP1A participate together in clathrin-coated vesicle formation during endocytosis.
30.5	signalling.G-proteins	m.298458	(loc_os03g46390.1 : 378.0) no description available & (at5g45130 : 308.0) small GTP binding protein; RAB homolog 1 (RHA1); FUNCTIONS IN: GTP binding; INVOLVED IN: protein transport, small GTPase mediated signal transduction; LOCATED IN: endomembrane system; EXPRESSED IN: 26 plant structures; EXPRESSED DURING: 15 growth stages; CONTAINS InterPro DOMAIN/s: Ras GTPase (InterPro:IPR001806), Small GTP…	1.0044	FALSE	small GTP binding protein
30.5	signalling.G-proteins	m.157762	(loc_os09g37270.1 : 827.0) no description available & (at4g38430 : 584.0) Member of the RopGEF (guanine nucleotide exchange factor) family, containing the novel PRONE domain (plant-specific Rop nucleotide exchanger), which is exclusively active towards members of the Rop subfamily, also known as DUF315). Interacts with ROP1 but the whole protein lacks Rho guanyl-nucleotide exchange factor activit…	1.01299	FALSE	Member of the RopGEF (guanine nucleotide exchange factor) family, containing the novel PRONE domain (plant-specific Rop nucleotide exchanger), which is exclusively active towards members of the Rop subfamily, also known as DUF315). Interacts with ROP1 but the whole protein lacks Rho guanyl-nucleotide exchange factor activity in vitro. The DUF315/PRONE domain is sufficient to confer RopGEF catalyt…
30.5	signalling.G-proteins	m.2252	(loc_os09g15790.1 : 290.0) no description available & (at5g60860 : 280.0) RAB GTPase homolog A1F (RABA1f); FUNCTIONS IN: GTP binding; INVOLVED IN: protein transport, small GTPase mediated signal transduction; EXPRESSED IN: 23 plant structures; EXPRESSED DURING: 15 growth stages; CONTAINS InterPro DOMAIN/s: Ras GTPase (InterPro:IPR001806), Small GTP-binding protein (InterPro:IPR005225), Small GTPa…	1.02111	FALSE	RAB GTPase homolog A1F (RABA1f)
30.5	signalling.G-proteins	m.187082	(loc_os02g54090.3 : 286.0) no description available & (at2g38630 : 209.0) Transducin/WD40 repeat-like superfamily protein; FUNCTIONS IN: molecular_function unknown; INVOLVED IN: biological_process unknown; LOCATED IN: chloroplast; CONTAINS InterPro DOMAIN/s: WD40 repeat-like-containing domain (InterPro:IPR011046); BEST Arabidopsis thaliana protein match is: Transducin/WD40 repeat-like superfamily…	1.06658	FALSE	Transducin/WD40 repeat-like superfamily protein
30.5	signalling.G-proteins	m.224597	(loc_os12g42370.1 : 898.0) no description available & (at1g08410 : 633.0) P-loop containing nucleoside triphosphate hydrolases superfamily protein; FUNCTIONS IN: GTP binding; INVOLVED IN: biological_process unknown; LOCATED IN: intracellular; EXPRESSED IN: 18 plant structures; EXPRESSED DURING: 13 growth stages; CONTAINS InterPro DOMAIN/s: GTP1/OBG (InterPro:IPR006073), GTP-binding protein, HSR1-…	1.07351	FALSE	P-loop containing nucleoside triphosphate hydrolases superfamily protein
30.5	signalling.G-proteins	m.299653	(loc_os03g62600.1 : 222.0) no description available & (at1g09630 : 197.0) Encodes a putative GTP-binding protein. Associates with organelles on a pathway from the Golgi to the plasma membrane in interphase. In dividing cells acts at the cell plate.; RAB GTPase 11C (RAB11c); FUNCTIONS IN: GTP binding; INVOLVED IN: cytokinesis; LOCATED IN: endosome, plasma membrane, cell plate; EXPRESSED IN: 26 pla…	1.08321	FALSE	Encodes a putative GTP-binding protein. Associates with organelles on a pathway from the Golgi to the plasma membrane in interphase. In dividing cells acts at the cell plate.
30.5	signalling.G-proteins	m.193832	(loc_os10g23100.1 : 404.0) no description available & (q40522|rb11d_tobac : 341.0) Ras-related protein Rab11D - Nicotiana tabacum (Common tobacco) & (at5g65270 : 325.0) RAB GTPase homolog A4A (RABA4a); FUNCTIONS IN: GTP binding; INVOLVED IN: protein transport, small GTPase mediated signal transduction; LOCATED IN: plasma membrane, membrane; EXPRESSED IN: 24 plant structures; EXPRESSED DURING: 13 …	1.09083	FALSE	Ras-related protein Rab11D
30.5	signalling.G-proteins	m.301313	(loc_os05g38630.2 : 297.0) no description available & (at3g46060 : 276.0) small GTP-binding protein (ara-3); ARA3; FUNCTIONS IN: GTP binding; INVOLVED IN: ethylene mediated signaling pathway; LOCATED IN: plasma membrane; EXPRESSED IN: 26 plant structures; EXPRESSED DURING: 15 growth stages; CONTAINS InterPro DOMAIN/s: Ras GTPase (InterPro:IPR001806), Small GTP-binding protein (InterPro:IPR005225)…	1.10943	FALSE	small GTP-binding protein (ara-3)
30.5	signalling.G-proteins	m.79938	(loc_os01g62990.1 : 737.0) no description available & (at5g05940 : 518.0) Encodes a member of KPP-like gene family, homolog of KPP (kinase partner protein) gene in tomato. Also a member of the RopGEF (guanine nucleotide exchange factor) family, containing the novel PRONE domain (plant-specific Rop nucleotide exchanger), which is exclusively active towards members of the Rop subfamily.; ROP guanin…	1.13501	FALSE	Encodes a member of KPP-like gene family, homolog of KPP (kinase partner protein) gene in tomato. Also a member of the RopGEF (guanine nucleotide exchange factor) family, containing the novel PRONE domain (plant-specific Rop nucleotide exchanger), which is exclusively active towards members of the Rop subfamily.
30.5	signalling.G-proteins	m.66290	(p49027|gblp_orysa : 584.0) Guanine nucleotide-binding protein subunit beta-like protein (GPB-LR) (RWD) - Oryza sativa (Rice) & (loc_os01g49290.1 : 584.0) no description available & (at1g48630 : 476.0) Encodes a protein with similarity to mammalian RACKs. RACKs function to shuttle activated protein kinase C to different subcellular sites and may also function as a scaffold through physical intera…	1.14475	FALSE	Guanine nucleotide-binding protein subunit beta-like protein (GPB-LR) (RWD)
30.5	signalling.G-proteins	m.91292	(loc_os05g39670.1 : 127.0) no description available & (at5g05380 : 90.5) prenylated RAB acceptor 1.B3 (PRA1.B3); CONTAINS InterPro DOMAIN/s: Prenylated rab acceptor PRA1 (InterPro:IPR004895); BEST Arabidopsis thaliana protein match is: prenylated RAB acceptor 1.B1 (TAIR:AT3G56110.2); Has 1807 Blast hits to 1807 proteins in 277 species: Archae - 0; Bacteria - 0; Metazoa - 736; Fungi - 347; Plants …	1.2049	FALSE	prenylated RAB acceptor 1.B3 (PRA1.B3)
30.5	signalling.G-proteins	m.79947	(loc_os05g38000.1 : 338.0) no description available & (at5g02010 : 227.0) Encodes a member of KPP-like gene family, homolog of KPP (kinase partner protein) gene in tomato. Also a member of the RopGEF (guanine nucleotide exchange factor) family, containing the novel PRONE domain (plant-specific Rop nucleotide exchanger), which is exclusively active towards members of the Rop subfamily.; RHO guanyl…	1.20582	FALSE	Encodes a member of KPP-like gene family, homolog of KPP (kinase partner protein) gene in tomato. Also a member of the RopGEF (guanine nucleotide exchange factor) family, containing the novel PRONE domain (plant-specific Rop nucleotide exchanger), which is exclusively active towards members of the Rop subfamily.
30.5	signalling.G-proteins	m.62114	(loc_os09g15790.1 : 285.0) no description available & (at5g60860 : 271.0) RAB GTPase homolog A1F (RABA1f); FUNCTIONS IN: GTP binding; INVOLVED IN: protein transport, small GTPase mediated signal transduction; EXPRESSED IN: 23 plant structures; EXPRESSED DURING: 15 growth stages; CONTAINS InterPro DOMAIN/s: Ras GTPase (InterPro:IPR001806), Small GTP-binding protein (InterPro:IPR005225), Small GTPa…	1.22649	FALSE	RAB GTPase homolog A1F (RABA1f)
30.5	signalling.G-proteins	m.66287	(p49027|gblp_orysa : 594.0) Guanine nucleotide-binding protein subunit beta-like protein (GPB-LR) (RWD) - Oryza sativa (Rice) & (loc_os01g49290.1 : 594.0) no description available & (at3g18130 : 471.0) Encodes a protein with similarity to mammalian RACKs. RACKs function to shuttle activated protein kinase C to different subcellular sites and may also function as a scaffold through physical intera…	1.2379	FALSE	Guanine nucleotide-binding protein subunit beta-like protein (GPB-LR) (RWD)
30.5	signalling.G-proteins	m.193857	(loc_os10g23100.1 : 417.0) no description available & (q40522|rb11d_tobac : 343.0) Ras-related protein Rab11D - Nicotiana tabacum (Common tobacco) & (at5g65270 : 329.0) RAB GTPase homolog A4A (RABA4a); FUNCTIONS IN: GTP binding; INVOLVED IN: protein transport, small GTPase mediated signal transduction; LOCATED IN: plasma membrane, membrane; EXPRESSED IN: 24 plant structures; EXPRESSED DURING: 13 …	1.25297	FALSE	Ras-related protein Rab11D
30.5	signalling.G-proteins	m.89762	(loc_os03g52794.1 : 632.0) no description available & (at4g21520 : 523.0) Transducin/WD40 repeat-like superfamily protein; CONTAINS InterPro DOMAIN/s: WD40 repeat-like-containing domain (InterPro:IPR011046), WD40-repeat-containing domain (InterPro:IPR017986), WD40 repeat (InterPro:IPR001680), WD40/YVTN repeat-like-containing domain (InterPro:IPR015943), WD40 repeat, subgroup (InterPro:IPR019781);…	1.25596	FALSE	Transducin/WD40 repeat-like superfamily protein
30.5	signalling.G-proteins	m.113050	(loc_os07g33850.1 : 203.0) no description available & (at5g54840 : 130.0) Monomeric G protein. Expressed in the root quiescent center, flowers, and leaf guard cells and hydathodes.; SGP1; FUNCTIONS IN: GTP binding; INVOLVED IN: small GTPase mediated signal transduction; LOCATED IN: intracellular; EXPRESSED IN: 29 plant structures; EXPRESSED DURING: 13 growth stages; CONTAINS InterPro DOMAIN/s: Ra…	1.29889	FALSE	Monomeric G protein. Expressed in the root quiescent center, flowers, and leaf guard cells and hydathodes.
30.5	signalling.G-proteins	m.85038	(loc_os05g38160.1 : 355.0) no description available & (at5g02040 : 270.0) prenylated RAB acceptor 1.A1 (PRA1.A1); CONTAINS InterPro DOMAIN/s: Prenylated rab acceptor PRA1 (InterPro:IPR004895); BEST Arabidopsis thaliana protein match is: Cysteine/Histidine-rich C1 domain family protein (TAIR:AT3G11402.2); Has 236 Blast hits to 236 proteins in 62 species: Archae - 0; Bacteria - 0; Metazoa - 113; Fu…	1.30297	FALSE	prenylated RAB acceptor 1.A1 (PRA1.A1)
30.5	signalling.G-proteins	m.11006	(loc_os07g38430.1 : 543.0) no description available & (at4g02730 : 405.0) Transducin/WD40 repeat-like superfamily protein; CONTAINS InterPro DOMAIN/s: WD40 repeat 2 (InterPro:IPR019782), WD40 repeat, conserved site (InterPro:IPR019775), WD40 repeat (InterPro:IPR001680), G-protein beta WD-40 repeat, region (InterPro:IPR020472), WD40 repeat-like-containing domain (InterPro:IPR011046), WD40-repeat-c…	1.32355	FALSE	Transducin/WD40 repeat-like superfamily protein
30.5	signalling.G-proteins	m.35851	(at3g06540 : 335.0) Rab escort protein (REP); FUNCTIONS IN: RAB GDP-dissociation inhibitor activity; INVOLVED IN: intracellular protein transport, regulation of GTPase activity, protein transport; LOCATED IN: cellular_component unknown; EXPRESSED IN: 22 plant structures; EXPRESSED DURING: 13 growth stages; CONTAINS InterPro DOMAIN/s: Rab GTPase activator (InterPro:IPR002005), Rab protein geranylg…	1.33872	FALSE	Rab escort protein (REP)
30.5	signalling.G-proteins	m.19134	(loc_os02g10920.1 : 216.0) no description available & (at3g15680 : 157.0) Ran BP2/NZF zinc finger-like superfamily protein; FUNCTIONS IN: binding, zinc ion binding; INVOLVED IN: biological_process unknown; LOCATED IN: intracellular; EXPRESSED IN: 21 plant structures; EXPRESSED DURING: 13 growth stages; CONTAINS InterPro DOMAIN/s: Zinc finger, RanBP2-type (InterPro:IPR001876); BEST Arabidopsis tha…	1.40789	FALSE	Ran BP2/NZF zinc finger-like superfamily protein
30.5	signalling.G-proteins	m.73988	(loc_os01g42530.1 : 302.0) no description available & (at5g20010 : 301.0) A member of RAN GTPase gene family. Encodes a small soluble GTP-binding protein. Likely to be involved in nuclear translocation of proteins. May also be involved in cell cycle progression.; RAS-related nuclear protein-1 (RAN-1); FUNCTIONS IN: protein binding, GTP binding, GTPase activity; INVOLVED IN: response to cadmium io…	1.41062	FALSE	A member of RAN GTPase gene family. Encodes a small soluble GTP-binding protein. Likely to be involved in nuclear translocation of proteins. May also be involved in cell cycle progression.
30.5	signalling.G-proteins	m.43525	(loc_os03g09140.1 : 322.0) no description available & (at5g10260 : 305.0) RAB GTPase homolog H1E (RABH1e); FUNCTIONS IN: GTP binding; INVOLVED IN: protein transport, small GTPase mediated signal transduction; EXPRESSED IN: 15 plant structures; EXPRESSED DURING: 6 growth stages; CONTAINS InterPro DOMAIN/s: Ras GTPase (InterPro:IPR001806), Small GTP-binding protein (InterPro:IPR005225), Small GTPas…	1.41296	FALSE	RAB GTPase homolog H1E (RABH1e)
30.5	signalling.G-proteins	m.207914	(loc_os05g01994.1 : 205.0) no description available & (at5g59410 : 174.0) Rab5-interacting family protein; CONTAINS InterPro DOMAIN/s: Rab5-interacting (InterPro:IPR010742); BEST Arabidopsis thaliana protein match is: Rab5-interacting family protein (TAIR:AT2G29020.1); Has 1807 Blast hits to 1807 proteins in 277 species: Archae - 0; Bacteria - 0; Metazoa - 736; Fungi - 347; Plants - 385; Viruses …	1.41594	FALSE	Rab5-interacting family protein
30.5	signalling.G-proteins	m.68132	(loc_os03g60870.1 : 401.0) no description available & (q40193|rb11c_lotja : 374.0) Ras-related protein Rab11C - Lotus japonicus & (at5g59150 : 368.0) RAB GTPase homolog A2D (RABA2D); FUNCTIONS IN: GTP binding; INVOLVED IN: protein transport, small GTPase mediated signal transduction; LOCATED IN: endosome, plasma membrane, cell plate; EXPRESSED IN: 25 plant structures; EXPRESSED DURING: 15 growth …	1.44309	FALSE	Ras-related protein Rab11C
30.5	signalling.G-proteins	m.204099	(loc_os02g16909.2 : 152.0) no description available & (at1g52240 : 136.0) Encodes a member of KPP-like gene family, homolog of KPP (kinase partner protein) gene in tomato. Also a member of the RopGEF (guanine nucleotide exchange factor) family, containing the novel PRONE domain (plant-specific Rop nucleotide exchanger), which is exclusively active towards members of the Rop subfamily .; RHO guany…	1.46529	FALSE	Encodes a member of KPP-like gene family, homolog of KPP (kinase partner protein) gene in tomato. Also a member of the RopGEF (guanine nucleotide exchange factor) family, containing the novel PRONE domain (plant-specific Rop nucleotide exchanger), which is exclusively active towards members of the Rop subfamily .
30.5	signalling.G-proteins	m.19135	(loc_os02g10920.1 : 163.0) no description available & (at3g15680 : 127.0) Ran BP2/NZF zinc finger-like superfamily protein; FUNCTIONS IN: binding, zinc ion binding; INVOLVED IN: biological_process unknown; LOCATED IN: intracellular; EXPRESSED IN: 21 plant structures; EXPRESSED DURING: 13 growth stages; CONTAINS InterPro DOMAIN/s: Zinc finger, RanBP2-type (InterPro:IPR001876); BEST Arabidopsis tha…	1.46682	FALSE	Ran BP2/NZF zinc finger-like superfamily protein
30.5	signalling.G-proteins	m.100524	(loc_os01g23620.1 : 316.0) no description available & (at4g02080 : 306.0) A member of ARF-like GTPase family. A thaliana has 21 members, in two subfamilies, ARF and ARF-like (ARL) GTPases.; secretion-associated RAS super family 2 (SAR2); FUNCTIONS IN: GTP binding; INVOLVED IN: intracellular protein transport; LOCATED IN: plasma membrane; EXPRESSED IN: 26 plant structures; EXPRESSED DURING: 15 gro…	1.50132	FALSE	A member of ARF-like GTPase family. A thaliana has 21 members, in two subfamilies, ARF and ARF-like (ARL) GTPases.
30.5	signalling.G-proteins	m.10137	(loc_os11g43890.2 : 547.0) no description available & (at4g29830 : 423.0) The protein is composed of repeats of WD motif which is involved in protein complex formation. The gene is involved in flower timing and flower development. This gene is predicted to encode a protein with a DWD motif. It can bind to DDB1a in Y2H assays, and DDB1b in co-IP assays, and may be involved in the formation of a CU…	1.53856	FALSE	The protein is composed of repeats of WD motif which is involved in protein complex formation. The gene is involved in flower timing and flower development. This gene is predicted to encode a protein with a DWD motif. It can bind to DDB1a in Y2H assays, and DDB1b in co-IP assays, and may be involved in the formation of a CUL4-based E3 ubiquitin ligase. Loss of gene function leads to a redistribut…
30.5	signalling.G-proteins	m.309930	(loc_os10g40270.1 : 202.0) no description available & (at4g00460 : 160.0) Encodes a member of KPP-like gene family, homolog of KPP (kinase partner protein) gene in tomato. Also a member of the RopGEF (guanine nucleotide exchange factor) family, containing the novel PRONE domain (plant-specific Rop nucleotide exchanger), which is exclusively active towards members of the Rop subfamily.; RHO guanyl…	1.56995	FALSE	Encodes a member of KPP-like gene family, homolog of KPP (kinase partner protein) gene in tomato. Also a member of the RopGEF (guanine nucleotide exchange factor) family, containing the novel PRONE domain (plant-specific Rop nucleotide exchanger), which is exclusively active towards members of the Rop subfamily.
30.5	signalling.G-proteins	m.34851	(loc_os09g12730.2 : 155.0) no description available & (at4g12640 : 85.5) RNA recognition motif (RRM)-containing protein; FUNCTIONS IN: RNA binding, nucleotide binding, nucleic acid binding; INVOLVED IN: biological_process unknown; LOCATED IN: cellular_component unknown; EXPRESSED IN: 23 plant structures; EXPRESSED DURING: 13 growth stages; CONTAINS InterPro DOMAIN/s: Spen paralogue and orthologue…	1.58887	FALSE	RNA recognition motif (RRM)-containing protein
30.5	signalling.G-proteins	m.118539	(loc_os01g68540.1 : 273.0) no description available & (at3g07880 : 211.0) SUPERCENTIPEDE1 (SCN1); FUNCTIONS IN: Rho GDP-dissociation inhibitor activity; INVOLVED IN: root epidermal cell differentiation, cell tip growth; LOCATED IN: cytoplasm; EXPRESSED IN: 25 plant structures; EXPRESSED DURING: 15 growth stages; CONTAINS InterPro DOMAIN/s: Immunoglobulin E-set (InterPro:IPR014756), RHO protein GD…	1.5985	FALSE	SUPERCENTIPEDE1 (SCN1)
30.5	signalling.G-proteins	m.157775	(loc_os05g38000.1 : 174.0) no description available & (at5g05940 : 123.0) Encodes a member of KPP-like gene family, homolog of KPP (kinase partner protein) gene in tomato. Also a member of the RopGEF (guanine nucleotide exchange factor) family, containing the novel PRONE domain (plant-specific Rop nucleotide exchanger), which is exclusively active towards members of the Rop subfamily.; ROP guanin…	1.63443	FALSE	Encodes a member of KPP-like gene family, homolog of KPP (kinase partner protein) gene in tomato. Also a member of the RopGEF (guanine nucleotide exchange factor) family, containing the novel PRONE domain (plant-specific Rop nucleotide exchanger), which is exclusively active towards members of the Rop subfamily.
30.5	signalling.G-proteins	m.91280	(loc_os05g39670.1 : 129.0) no description available & (at2g40380 : 97.4) prenylated RAB acceptor 1.B2 (PRA1.B2); CONTAINS InterPro DOMAIN/s: Prenylated rab acceptor PRA1 (InterPro:IPR004895); BEST Arabidopsis thaliana protein match is: prenylated RAB acceptor 1.B1 (TAIR:AT3G56110.2); Has 573 Blast hits to 573 proteins in 149 species: Archae - 0; Bacteria - 0; Metazoa - 116; Fungi - 100; Plants - …	1.66461	FALSE	prenylated RAB acceptor 1.B2 (PRA1.B2)
30.5	signalling.G-proteins	m.193870	(loc_os09g35860.1 : 322.0) no description available & (q40191|rb11a_lotja : 263.0) Ras-related protein Rab11A - Lotus japonicus & (at5g65270 : 261.0) RAB GTPase homolog A4A (RABA4a); FUNCTIONS IN: GTP binding; INVOLVED IN: protein transport, small GTPase mediated signal transduction; LOCATED IN: plasma membrane, membrane; EXPRESSED IN: 24 plant structures; EXPRESSED DURING: 13 growth stages; CONT…	1.68647	FALSE	Ras-related protein Rab11A
30.5	signalling.G-proteins	m.79946	(loc_os01g62990.1 : 259.0) no description available & (at5g02010 : 230.0) Encodes a member of KPP-like gene family, homolog of KPP (kinase partner protein) gene in tomato. Also a member of the RopGEF (guanine nucleotide exchange factor) family, containing the novel PRONE domain (plant-specific Rop nucleotide exchanger), which is exclusively active towards members of the Rop subfamily.; RHO guanyl…	1.72893	FALSE	Encodes a member of KPP-like gene family, homolog of KPP (kinase partner protein) gene in tomato. Also a member of the RopGEF (guanine nucleotide exchange factor) family, containing the novel PRONE domain (plant-specific Rop nucleotide exchanger), which is exclusively active towards members of the Rop subfamily.
30.5	signalling.G-proteins	m.207919	(loc_os05g01994.1 : 207.0) no description available & (at5g59410 : 189.0) Rab5-interacting family protein; CONTAINS InterPro DOMAIN/s: Rab5-interacting (InterPro:IPR010742); BEST Arabidopsis thaliana protein match is: Rab5-interacting family protein (TAIR:AT2G29020.1); Has 1807 Blast hits to 1807 proteins in 277 species: Archae - 0; Bacteria - 0; Metazoa - 736; Fungi - 347; Plants - 385; Viruses …	1.73177	FALSE	Rab5-interacting family protein
30.5	signalling.G-proteins	m.68127	(p40393|ric2_orysa : 412.0) Ras-related protein RIC2 - Oryza sativa (Rice) & (loc_os06g35814.1 : 412.0) no description available & (at4g18800 : 372.0) RAB GTPase homolog A1D (RABA1d); FUNCTIONS IN: GTP binding; INVOLVED IN: protein transport, small GTPase mediated signal transduction; LOCATED IN: plasma membrane; EXPRESSED IN: 22 plant structures; EXPRESSED DURING: 13 growth stages; CONTAINS Inte…	1.74769	FALSE	Ras-related protein RIC2
30.5	signalling.G-proteins	m.85209	(loc_os09g04880.2 : 228.0) no description available & (at4g27540 : 161.0) prenylated RAB acceptor 1.H (PRA1.H); CONTAINS InterPro DOMAIN/s: Prenylated rab acceptor PRA1 (InterPro:IPR004895); Has 30201 Blast hits to 17322 proteins in 780 species: Archae - 12; Bacteria - 1396; Metazoa - 17338; Fungi - 3422; Plants - 5037; Viruses - 0; Other Eukaryotes - 2996 (source: NCBI BLink). & (reliability: 32…	1.89163	FALSE	prenylated RAB acceptor 1.H (PRA1.H)
30.5	signalling.G-proteins	m.301148	(loc_os02g48730.1 : 345.0) no description available & (at3g07880 : 254.0) SUPERCENTIPEDE1 (SCN1); FUNCTIONS IN: Rho GDP-dissociation inhibitor activity; INVOLVED IN: root epidermal cell differentiation, cell tip growth; LOCATED IN: cytoplasm; EXPRESSED IN: 25 plant structures; EXPRESSED DURING: 15 growth stages; CONTAINS InterPro DOMAIN/s: Immunoglobulin E-set (InterPro:IPR014756), RHO protein GD…	1.89722	FALSE	SUPERCENTIPEDE1 (SCN1)
30.5	signalling.G-proteins	m.16140	(loc_os07g16970.1 : 206.0) no description available & (at2g44100 : 174.0) GDP dissociation inhibitor involved in vesicular membrane traffic; guanosine nucleotide diphosphate dissociation inhibitor 1 (GDI1); CONTAINS InterPro DOMAIN/s: Rab GTPase activator (InterPro:IPR002005), GDP dissociation inhibitor (InterPro:IPR018203), Rab GDI protein (InterPro:IPR000806); BEST Arabidopsis thaliana protein …	2.09327	FALSE	GDP dissociation inhibitor involved in vesicular membrane traffic
30.5	signalling.G-proteins	m.193756	(loc_os09g35860.1 : 323.0) no description available & (q40191|rb11a_lotja : 259.0) Ras-related protein Rab11A - Lotus japonicus & (at5g65270 : 256.0) RAB GTPase homolog A4A (RABA4a); FUNCTIONS IN: GTP binding; INVOLVED IN: protein transport, small GTPase mediated signal transduction; LOCATED IN: plasma membrane, membrane; EXPRESSED IN: 24 plant structures; EXPRESSED DURING: 13 growth stages; CONT…	2.09327	TRUE	Ras-related protein Rab11A
30.5	signalling.G-proteins	m.151771	(loc_os03g53070.1 : 269.0) no description available & (ipr004895 : 101.131424) Prenylated rab acceptor PRA1 & (at5g07110 : 86.7) prenylated RAB acceptor 1.B6 (PRA1.B6); CONTAINS InterPro DOMAIN/s: Prenylated rab acceptor PRA1 (InterPro:IPR004895); BEST Arabidopsis thaliana protein match is: prenylated RAB acceptor 1.B5 (TAIR:AT5G01640.1); Has 1807 Blast hits to 1807 proteins in 277 species: Archa…	2.14401	TRUE	Prenylated rab acceptor PRA
30.5	signalling.G-proteins	m.193747	(loc_os09g35860.1 : 323.0) no description available & (q40191|rb11a_lotja : 259.0) Ras-related protein Rab11A - Lotus japonicus & (at5g65270 : 256.0) RAB GTPase homolog A4A (RABA4a); FUNCTIONS IN: GTP binding; INVOLVED IN: protein transport, small GTPase mediated signal transduction; LOCATED IN: plasma membrane, membrane; EXPRESSED IN: 24 plant structures; EXPRESSED DURING: 13 growth stages; CONT…	2.21418	TRUE	Ras-related protein Rab11A
30.5	signalling.G-proteins	m.95757	(loc_os03g13860.1 : 365.0) no description available & (at5g64813 : 248.0) The LIP1 gene encodes a small GTPase that influences the light input pathway of the plant circadian network. An MBP:LIP1 fusion protein has GTP hydrolyzing abilities in vitro. In plants, LIP1 seems to play a negative role in regulating circadian period that can be suppressed by light. LIP1 also seems to negatively affect li…	2.32739	TRUE	The LIP1 gene encodes a small GTPase that influences the light input pathway of the plant circadian network. An MBP:LIP1 fusion protein has GTP hydrolyzing abilities in vitro. In plants, LIP1 seems to play a negative role in regulating circadian period that can be suppressed by light. LIP1 also seems to negatively affect light-pulse-dependent resetting of the clock, especially during the first po…
30.5	signalling.G-proteins	m.66297	(p49027|gblp_orysa : 250.0) Guanine nucleotide-binding protein subunit beta-like protein (GPB-LR) (RWD) - Oryza sativa (Rice) & (loc_os01g49290.1 : 250.0) no description available & (at3g18130 : 195.0) Encodes a protein with similarity to mammalian RACKs. RACKs function to shuttle activated protein kinase C to different subcellular sites and may also function as a scaffold through physical intera…	2.48063	TRUE	Guanine nucleotide-binding protein subunit beta-like protein (GPB-LR) (RWD)
30.5	signalling.G-proteins	m.79734	(loc_os01g10010.1 : 181.0) no description available & (at3g13720 : 102.0) PRA8; CONTAINS InterPro DOMAIN/s: Prenylated rab acceptor PRA1 (InterPro:IPR004895); BEST Arabidopsis thaliana protein match is: prenylated RAB acceptor 1.F4 (TAIR:AT3G13710.1); Has 408 Blast hits to 408 proteins in 77 species: Archae - 0; Bacteria - 0; Metazoa - 29; Fungi - 28; Plants - 309; Viruses - 0; Other Eukaryotes -…	2.63428	TRUE	PRA8
30.5	signalling.G-proteins	m.118537	(loc_os01g68540.1 : 164.0) no description available & (at3g07880 : 127.0) SUPERCENTIPEDE1 (SCN1); FUNCTIONS IN: Rho GDP-dissociation inhibitor activity; INVOLVED IN: root epidermal cell differentiation, cell tip growth; LOCATED IN: cytoplasm; EXPRESSED IN: 25 plant structures; EXPRESSED DURING: 15 growth stages; CONTAINS InterPro DOMAIN/s: Immunoglobulin E-set (InterPro:IPR014756), RHO protein GD…	2.70312	TRUE	SUPERCENTIPEDE1 (SCN1)
30.5	signalling.G-proteins	m.79731	(loc_os05g11120.1 : 177.0) no description available & (at3g13720 : 102.0) PRA8; CONTAINS InterPro DOMAIN/s: Prenylated rab acceptor PRA1 (InterPro:IPR004895); BEST Arabidopsis thaliana protein match is: prenylated RAB acceptor 1.F4 (TAIR:AT3G13710.1); Has 408 Blast hits to 408 proteins in 77 species: Archae - 0; Bacteria - 0; Metazoa - 29; Fungi - 28; Plants - 309; Viruses - 0; Other Eukaryotes -…	2.81649	TRUE	PRA8
30.5	signalling.G-proteins	m.106412	(loc_os01g73630.1 : 351.0) no description available & (at2g46710 : 285.0) Rho GTPase activating protein with PAK-box/P21-Rho-binding domain; FUNCTIONS IN: Rac GTPase activator activity; INVOLVED IN: signal transduction; LOCATED IN: intracellular; EXPRESSED IN: 22 plant structures; EXPRESSED DURING: 13 growth stages; CONTAINS InterPro DOMAIN/s: PAK-box/P21-Rho-binding (InterPro:IPR000095), Rho GTP…	2.88871	TRUE	Rho GTPase activating protein with PAK-box/P21-Rho-binding domain
30.5	signalling.G-proteins	m.301281	(loc_os04g47170.1 : 638.0) no description available & (at4g00460 : 424.0) Encodes a member of KPP-like gene family, homolog of KPP (kinase partner protein) gene in tomato. Also a member of the RopGEF (guanine nucleotide exchange factor) family, containing the novel PRONE domain (plant-specific Rop nucleotide exchanger), which is exclusively active towards members of the Rop subfamily.; RHO guanyl…	2.88901	TRUE	Encodes a member of KPP-like gene family, homolog of KPP (kinase partner protein) gene in tomato. Also a member of the RopGEF (guanine nucleotide exchange factor) family, containing the novel PRONE domain (plant-specific Rop nucleotide exchanger), which is exclusively active towards members of the Rop subfamily.
30.5	signalling.G-proteins	m.68128	(loc_os03g60870.1 : 384.0) no description available & (at5g59150 : 358.0) RAB GTPase homolog A2D (RABA2D); FUNCTIONS IN: GTP binding; INVOLVED IN: protein transport, small GTPase mediated signal transduction; LOCATED IN: endosome, plasma membrane, cell plate; EXPRESSED IN: 25 plant structures; EXPRESSED DURING: 15 growth stages; CONTAINS InterPro DOMAIN/s: Ras GTPase (InterPro:IPR001806), Small G…	2.92399	TRUE	RAB GTPase homolog A2D (RABA2D)
30.5	signalling.G-proteins	m.104649	(loc_os11g01610.1 : 220.0) no description available & (at2g38360 : 151.0) prenylated RAB acceptor 1.B4 (PRA1.B4); CONTAINS InterPro DOMAIN/s: Prenylated rab acceptor PRA1 (InterPro:IPR004895); BEST Arabidopsis thaliana protein match is: prenylated RAB acceptor 1.B5 (TAIR:AT5G01640.1); Has 506 Blast hits to 506 proteins in 121 species: Archae - 0; Bacteria - 0; Metazoa - 113; Fungi - 53; Plants - …	3.00718	TRUE	prenylated RAB acceptor 1.B4 (PRA1.B4)
30.5	signalling.G-proteins	m.47201	(loc_os08g27720.1 : 414.0) no description available & (at2g43120 : 265.0) RmlC-like cupins superfamily protein; FUNCTIONS IN: calmodulin binding; INVOLVED IN: biological_process unknown; LOCATED IN: plasma membrane; EXPRESSED IN: stem, flower; CONTAINS InterPro DOMAIN/s: Pirin, C-terminal (InterPro:IPR008778), Pirin (InterPro:IPR012093), Cupin, RmlC-type (InterPro:IPR011051), Pirin, N-terminal (I…	3.47108	TRUE	RmlC-like cupins superfamily protein
30.5	signalling.G-proteins	m.95759	(loc_os03g13860.1 : 165.0) no description available & (at5g64813 : 86.3) The LIP1 gene encodes a small GTPase that influences the light input pathway of the plant circadian network. An MBP:LIP1 fusion protein has GTP hydrolyzing abilities in vitro. In plants, LIP1 seems to play a negative role in regulating circadian period that can be suppressed by light. LIP1 also seems to negatively affect lig…	4.79001	TRUE	The LIP1 gene encodes a small GTPase that influences the light input pathway of the plant circadian network. An MBP:LIP1 fusion protein has GTP hydrolyzing abilities in vitro. In plants, LIP1 seems to play a negative role in regulating circadian period that can be suppressed by light. LIP1 also seems to negatively affect light-pulse-dependent resetting of the clock, especially during the first po…
30.5	signalling.G-proteins	m.93672	(loc_os02g44820.3 : 342.0) no description available & (at4g35750 : 208.0) SEC14 cytosolic factor family protein / phosphoglyceride transfer family protein; CONTAINS InterPro DOMAIN/s: Cellular retinaldehyde-binding/triple function, C-terminal (InterPro:IPR001251); BEST Arabidopsis thaliana protein match is: SEC14 cytosolic factor family protein / phosphoglyceride transfer family protein (TAIR:AT3…	4.83299	TRUE	SEC14 cytosolic factor family protein / phosphoglyceride transfer family protein
Phosphoinositide signalling
30.4.1	signalling.phosphinositides.phosphatidylinositol-4-phosphate 5-kinase	m.178615	(loc_os03g49800.1 : 227.0) no description available & (at1g21980 : 197.0) Type I phosphatidylinositol-4-phosphate 5-kinase. Preferentially phosphorylates PtdIns4P. Induced by water stress and abscisic acid in Arabidopsis thaliana. Expressed in procambial cells of leaves, flowers and roots. A N-terminal Membrane Occupation and Recognition Nexus (MORN)affects enzyme activity and distribution.; phos…	-6.21038	TRUE	Type I phosphatidylinositol-4-phosphate 5-kinase. Preferentially phosphorylates PtdIns4P. Induced by water stress and abscisic acid in Arabidopsis thaliana. Expressed in procambial cells of leaves, flowers and roots. A N-terminal Membrane Occupation and Recognition Nexus (MORN)affects enzyme activity and distribution.
30.4	signalling.phosphinositides	m.182416	(at2g17930 : 5363.0) Phosphatidylinositol 3- and 4-kinase family protein with FAT domain; FUNCTIONS IN: inositol or phosphatidylinositol kinase activity, binding, phosphotransferase activity, alcohol group as acceptor; EXPRESSED IN: 24 plant structures; EXPRESSED DURING: 13 growth stages; CONTAINS InterPro DOMAIN/s: Phosphatidylinositol 3-/4-kinase, catalytic (InterPro:IPR000403), PIK-related kin…	-4.91874	TRUE	Phosphatidylinositol 3- and 4-kinase family protein with FAT domain
30.4	signalling.phosphinositides	m.249732	(loc_os06g09540.1 : 454.0) no description available & (at3g14205 : 322.0) Phosphoinositide phosphatase family protein; FUNCTIONS IN: phosphatidylinositol-4,5-bisphosphate 5-phosphatase activity; INVOLVED IN: biological_process unknown; LOCATED IN: cellular_component unknown; EXPRESSED IN: 24 plant structures; EXPRESSED DURING: 15 growth stages; CONTAINS InterPro DOMAIN/s: Synaptojanin, N-terminal…	-4.8432	TRUE	Phosphoinositide phosphatase family protein
30.4.1	signalling.phosphinositides.phosphatidylinositol-4-phosphate 5-kinase	m.178476	(loc_os03g49800.1 : 167.0) no description available & (at1g21980 : 134.0) Type I phosphatidylinositol-4-phosphate 5-kinase. Preferentially phosphorylates PtdIns4P. Induced by water stress and abscisic acid in Arabidopsis thaliana. Expressed in procambial cells of leaves, flowers and roots. A N-terminal Membrane Occupation and Recognition Nexus (MORN)affects enzyme activity and distribution.; phos…	-4.77721	TRUE	Type I phosphatidylinositol-4-phosphate 5-kinase. Preferentially phosphorylates PtdIns4P. Induced by water stress and abscisic acid in Arabidopsis thaliana. Expressed in procambial cells of leaves, flowers and roots. A N-terminal Membrane Occupation and Recognition Nexus (MORN)affects enzyme activity and distribution.
30.4.1	signalling.phosphinositides.phosphatidylinositol-4-phosphate 5-kinase	m.195880	(loc_os03g28140.1 : 1046.0) no description available & (at3g14270 : 573.0) Encodes a protein that is predicted to act as a 1-phosphatidylinositol-3-phosphate (PtdIns3P) 5-kinase based on its homology to Fab1 from yeast. It contains an FYVE domain required for binding to PtdIns3P-containing membranes in yeast, as well as a Cpn60_TCP1 homology domain plus a kinase domain. fab1a/fab1b pollen grains …	-4.51349	TRUE	Encodes a protein that is predicted to act as a 1-phosphatidylinositol-3-phosphate (PtdIns3P) 5-kinase based on its homology to Fab1 from yeast. It contains an FYVE domain required for binding to PtdIns3P-containing membranes in yeast, as well as a Cpn60_TCP1 homology domain plus a kinase domain. fab1a/fab1b pollen grains not viable and have defective vacuolar organization.
30.4.1	signalling.phosphinositides.phosphatidylinositol-4-phosphate 5-kinase	m.17813	(loc_os12g13440.1 : 2073.0) no description available & (at4g33240 : 810.0) Encodes a protein that is predicted to act as a 1-phosphatidylinositol-3-phosphate (PtdIns3P) 5-kinase based on its homology to Fab1 from yeast. It contains an FYVE domain required for binding to PtdIns3P-containing membranes in yeast, as well as a Cpn60_TCP1 homology domain plus a kinase domain. fab1a/fab1b pollen grains …	-4.45355	TRUE	Encodes a protein that is predicted to act as a 1-phosphatidylinositol-3-phosphate (PtdIns3P) 5-kinase based on its homology to Fab1 from yeast. It contains an FYVE domain required for binding to PtdIns3P-containing membranes in yeast, as well as a Cpn60_TCP1 homology domain plus a kinase domain. fab1a/fab1b pollen grains not viable and have defective vacuolar organization.
30.4.1	signalling.phosphinositides.phosphatidylinositol-4-phosphate 5-kinase	m.195877	(loc_os03g28140.1 : 1312.0) no description available & (at3g14270 : 546.0) Encodes a protein that is predicted to act as a 1-phosphatidylinositol-3-phosphate (PtdIns3P) 5-kinase based on its homology to Fab1 from yeast. It contains an FYVE domain required for binding to PtdIns3P-containing membranes in yeast, as well as a Cpn60_TCP1 homology domain plus a kinase domain. fab1a/fab1b pollen grains …	-4.39292	TRUE	Encodes a protein that is predicted to act as a 1-phosphatidylinositol-3-phosphate (PtdIns3P) 5-kinase based on its homology to Fab1 from yeast. It contains an FYVE domain required for binding to PtdIns3P-containing membranes in yeast, as well as a Cpn60_TCP1 homology domain plus a kinase domain. fab1a/fab1b pollen grains not viable and have defective vacuolar organization.
30.4.1	signalling.phosphinositides.phosphatidylinositol-4-phosphate 5-kinase	m.73505	(loc_os08g34950.1 : 2853.0) no description available & (at3g14270 : 1642.0) Encodes a protein that is predicted to act as a 1-phosphatidylinositol-3-phosphate (PtdIns3P) 5-kinase based on its homology to Fab1 from yeast. It contains an FYVE domain required for binding to PtdIns3P-containing membranes in yeast, as well as a Cpn60_TCP1 homology domain plus a kinase domain. fab1a/fab1b pollen grains…	-4.05689	TRUE	Encodes a protein that is predicted to act as a 1-phosphatidylinositol-3-phosphate (PtdIns3P) 5-kinase based on its homology to Fab1 from yeast. It contains an FYVE domain required for binding to PtdIns3P-containing membranes in yeast, as well as a Cpn60_TCP1 homology domain plus a kinase domain. fab1a/fab1b pollen grains not viable and have defective vacuolar organization.
30.4	signalling.phosphinositides	m.272406	(at3g59770 : 1666.0) Encodes a phosphoinositide phosphatase. The sac9 null mutant accumulates elevated levels of PtdIns(4,5)P2 and Ins(1,4,5)P3. The mutant plants have characteristics of constitutive stress responses.; SUPPRESSOR OF ACTIN 9 (SAC9); CONTAINS InterPro DOMAIN/s: WW/Rsp5/WWP (InterPro:IPR001202), Synaptojanin, N-terminal (InterPro:IPR002013); BEST Arabidopsis thaliana protein match i…	-3.98135	TRUE	Encodes a phosphoinositide phosphatase. The sac9 null mutant accumulates elevated levels of PtdIns(4,5)P2 and Ins(1,4,5)P3. The mutant plants have characteristics of constitutive stress responses.
30.4	signalling.phosphinositides	m.153451	(loc_os11g06040.1 : 1546.0) no description available & (at2g15900 : 848.0) Phox-associated domain;Phox-like;Sorting nexin, C-terminal; FUNCTIONS IN: phosphoinositide binding; INVOLVED IN: signal transduction, intracellular signaling pathway; LOCATED IN: cellular_component unknown; EXPRESSED IN: 23 plant structures; EXPRESSED DURING: 13 growth stages; CONTAINS InterPro DOMAIN/s: PX-associated, sor…	-3.91134	TRUE	Phox-associated domain
30.4	signalling.phosphinositides	m.59628	(loc_os02g34884.1 : 167.0) no description available & (at3g51460 : 112.0) Encodes RHD4 (ROOT HAIR DEFECTIVE4), a phosphatidylinositol-4-phosphate phosphatase required for root hair development.; ROOT HAIR DEFECTIVE4 (RHD4); FUNCTIONS IN: phosphatidylinositol-4,5-bisphosphate 5-phosphatase activity, phosphatidylinositol-4-phosphate phosphatase activity; INVOLVED IN: root hair cell tip growth; LOCA…	-3.82177	TRUE	Encodes RHD4 (ROOT HAIR DEFECTIVE4), a phosphatidylinositol-4-phosphate phosphatase required for root hair development.
30.4.5	signalling.phosphinositides.inositol-1,3,4-trisphosphate 5/6-kinase	m.115715	(loc_os09g34300.1 : 746.0) no description available & (at2g43980 : 411.0) "inositol 1,3,4-trisphosphate 5/6-kinase 4" (ITPK4); FUNCTIONS IN: magnesium ion binding, inositol-1,3,4-trisphosphate 5/6-kinase activity, catalytic activity, ATP binding, inositol tetrakisphosphate 1-kinase activity; INVOLVED IN: inositol trisphosphate metabolic process; LOCATED IN: intracellular; EXPRESSED IN: 22 plant s…	-3.60128	TRUE	inositol 1,3,4-trisphosphate 5/6-kinase 4 (ITPK4)
30.4.1	signalling.phosphinositides.phosphatidylinositol-4-phosphate 5-kinase	m.312798	(loc_os02g57660.1 : 153.0) no description available & (at3g09920 : 125.0) phosphatidyl inositol monophosphate 5 kinase (PIP5K9); FUNCTIONS IN: 1-phosphatidylinositol-4-phosphate 5-kinase activity, phosphatidylinositol phosphate kinase activity, ATP binding; INVOLVED IN: carbohydrate metabolic process, cellular amino acid metabolic process; LOCATED IN: cytosol, nucleus, membrane; EXPRESSED IN: 22 …	-3.44098	TRUE	phosphatidyl inositol monophosphate 5 kinase (PIP5K9)
30.4.1	signalling.phosphinositides.phosphatidylinositol-4-phosphate 5-kinase	m.73316	(loc_os08g33200.1 : 603.0) no description available & (at1g71010 : 330.0) Encodes a protein that is predicted to act as a phosphatidylinositol-3P 5-kinase, but, because it lacks a FYVE domain, it is unlikely to be efficiently targeted to membranes containing the proposed phosphatidylinositol-3P substrate. Therefore, its molecular function remains unknown.; FORMS APLOID AND BINUCLEATE CELLS 1C (FA…	-3.32459	TRUE	Encodes a protein that is predicted to act as a phosphatidylinositol-3P 5-kinase, but, because it lacks a FYVE domain, it is unlikely to be efficiently targeted to membranes containing the proposed phosphatidylinositol-3P substrate. Therefore, its molecular function remains unknown.
30.4	signalling.phosphinositides	m.170229	(loc_os02g34884.1 : 1018.0) no description available & (at3g51460 : 778.0) Encodes RHD4 (ROOT HAIR DEFECTIVE4), a phosphatidylinositol-4-phosphate phosphatase required for root hair development.; ROOT HAIR DEFECTIVE4 (RHD4); FUNCTIONS IN: phosphatidylinositol-4,5-bisphosphate 5-phosphatase activity, phosphatidylinositol-4-phosphate phosphatase activity; INVOLVED IN: root hair cell tip growth; LOC…	-3.14268	TRUE	Encodes RHD4 (ROOT HAIR DEFECTIVE4), a phosphatidylinositol-4-phosphate phosphatase required for root hair development.
30.4.1	signalling.phosphinositides.phosphatidylinositol-4-phosphate 5-kinase	m.228030	(q6ex42|pi5k1_orysa : 225.0) Phosphatidylinositol-4-phosphate 5-kinase 1 precursor (EC 2.7.1.68) (1-phosphatidylinositol-4-phosphate kinase) (PIP5K) (PtdIns(4)P-5-kinase) (Diphosphoinositide kinase) - Oryza sativa (Rice) & (loc_os03g49510.1 : 225.0) no description available & (at1g60890 : 158.0) Phosphatidylinositol-4-phosphate 5-kinase family protein; FUNCTIONS IN: 1-phosphatidylinositol-4-phosp…	-3.08978	TRUE	Phosphatidylinositol-4-phosphate 5-kinase 1 precursor (EC 2.7.1.68) (1-phosphatidylinositol-4-phosphate kinase) (PIP5K) (PtdIns(4)P-5-kinase) (Diphosphoinositide kinase)
30.4.1	signalling.phosphinositides.phosphatidylinositol-4-phosphate 5-kinase	m.316956	(loc_os03g24170.1 : 249.0) no description available & (at3g56960 : 213.0) Encodes a protein with phosphatidylinositol-4-phosphate 5-kinase activity that plays a role in pollen tip growth. The enzyme localizes to the apical plasma membrane and adjacent cytosolic region of pollen tubes. Overexpression of this gene leads to increased deposition of pectin in the cell wall at the tip of the pollen tub…	-2.86633	FALSE	Encodes a protein with phosphatidylinositol-4-phosphate 5-kinase activity that plays a role in pollen tip growth. The enzyme localizes to the apical plasma membrane and adjacent cytosolic region of pollen tubes. Overexpression of this gene leads to increased deposition of pectin in the cell wall at the tip of the pollen tube and causes altered pollen tube morphology.
30.4	signalling.phosphinositides	m.31846	(at1g49340 : 2295.0) Encodes a phosphatidylinositol 4-kinase that is expressed in inflorescences and shoots.; ATPI4K ALPHA; FUNCTIONS IN: 1-phosphatidylinositol 4-kinase activity, inositol or phosphatidylinositol kinase activity; INVOLVED IN: protein amino acid phosphorylation; LOCATED IN: plasma membrane; EXPRESSED IN: shoot, male gametophyte, flower, pollen tube; EXPRESSED DURING: L mature poll…	-2.7869	TRUE	Encodes a phosphatidylinositol 4-kinase that is expressed in inflorescences and shoots.
30.4.1	signalling.phosphinositides.phosphatidylinositol-4-phosphate 5-kinase	m.288630	(loc_os06g14750.1 : 1987.0) no description available & (at1g71010 : 1142.0) Encodes a protein that is predicted to act as a phosphatidylinositol-3P 5-kinase, but, because it lacks a FYVE domain, it is unlikely to be efficiently targeted to membranes containing the proposed phosphatidylinositol-3P substrate. Therefore, its molecular function remains unknown.; FORMS APLOID AND BINUCLEATE CELLS 1C (…	-2.71038	TRUE	Encodes a protein that is predicted to act as a phosphatidylinositol-3P 5-kinase, but, because it lacks a FYVE domain, it is unlikely to be efficiently targeted to membranes containing the proposed phosphatidylinositol-3P substrate. Therefore, its molecular function remains unknown.
30.4	signalling.phosphinositides	m.249728	(loc_os06g09540.1 : 1120.0) no description available & (at5g20840 : 695.0) Phosphoinositide phosphatase family protein; CONTAINS InterPro DOMAIN/s: Synaptojanin, N-terminal (InterPro:IPR002013); BEST Arabidopsis thaliana protein match is: Phosphoinositide phosphatase family protein (TAIR:AT3G43220.1); Has 1872 Blast hits to 1673 proteins in 232 species: Archae - 0; Bacteria - 12; Metazoa - 657; F…	-2.67359	TRUE	Phosphoinositide phosphatase family protein
30.4	signalling.phosphinositides	m.299916	(loc_os09g29890.2 : 1046.0) no description available & (at2g03890 : 702.0) Phosphoinositide kinase which undergo autophosphorylation and phosphorylate serine/threonine residues of protein substrates. Contains phosphoinositide 3/4-kinase and ubiquitin-like domains.; phosphoinositide 4-kinase gamma 7 (PI4K GAMMA 7); FUNCTIONS IN: inositol or phosphatidylinositol kinase activity; LOCATED IN: cellula…	-2.66162	TRUE	Phosphoinositide kinase which undergo autophosphorylation and phosphorylate serine/threonine residues of protein substrates. Contains phosphoinositide 3/4-kinase and ubiquitin-like domains.
30.4.1	signalling.phosphinositides.phosphatidylinositol-4-phosphate 5-kinase	m.257125	(loc_os08g01390.2 : 1187.0) no description available & (at3g14270 : 478.0) Encodes a protein that is predicted to act as a 1-phosphatidylinositol-3-phosphate (PtdIns3P) 5-kinase based on its homology to Fab1 from yeast. It contains an FYVE domain required for binding to PtdIns3P-containing membranes in yeast, as well as a Cpn60_TCP1 homology domain plus a kinase domain. fab1a/fab1b pollen grains …	-2.66073	TRUE	Encodes a protein that is predicted to act as a 1-phosphatidylinositol-3-phosphate (PtdIns3P) 5-kinase based on its homology to Fab1 from yeast. It contains an FYVE domain required for binding to PtdIns3P-containing membranes in yeast, as well as a Cpn60_TCP1 homology domain plus a kinase domain. fab1a/fab1b pollen grains not viable and have defective vacuolar organization.
30.4	signalling.phosphinositides	m.146130	(loc_os03g08430.2 : 1253.0) no description available & (at3g14205 : 801.0) Phosphoinositide phosphatase family protein; FUNCTIONS IN: phosphatidylinositol-4,5-bisphosphate 5-phosphatase activity; INVOLVED IN: biological_process unknown; LOCATED IN: cellular_component unknown; EXPRESSED IN: 24 plant structures; EXPRESSED DURING: 15 growth stages; CONTAINS InterPro DOMAIN/s: Synaptojanin, N-termina…	-2.53081	TRUE	Phosphoinositide phosphatase family protein
30.4.1	signalling.phosphinositides.phosphatidylinositol-4-phosphate 5-kinase	m.118963	(loc_os03g49800.1 : 550.0) no description available & (at1g21980 : 385.0) Type I phosphatidylinositol-4-phosphate 5-kinase. Preferentially phosphorylates PtdIns4P. Induced by water stress and abscisic acid in Arabidopsis thaliana. Expressed in procambial cells of leaves, flowers and roots. A N-terminal Membrane Occupation and Recognition Nexus (MORN)affects enzyme activity and distribution.; phos…	-2.51531	TRUE	Type I phosphatidylinositol-4-phosphate 5-kinase. Preferentially phosphorylates PtdIns4P. Induced by water stress and abscisic acid in Arabidopsis thaliana. Expressed in procambial cells of leaves, flowers and roots. A N-terminal Membrane Occupation and Recognition Nexus (MORN)affects enzyme activity and distribution.
30.4.1	signalling.phosphinositides.phosphatidylinositol-4-phosphate 5-kinase	m.64505	(loc_os09g23740.1 : 2056.0) no description available & (at4g33240 : 1050.0) Encodes a protein that is predicted to act as a 1-phosphatidylinositol-3-phosphate (PtdIns3P) 5-kinase based on its homology to Fab1 from yeast. It contains an FYVE domain required for binding to PtdIns3P-containing membranes in yeast, as well as a Cpn60_TCP1 homology domain plus a kinase domain. fab1a/fab1b pollen grains…	-2.46933	TRUE	Encodes a protein that is predicted to act as a 1-phosphatidylinositol-3-phosphate (PtdIns3P) 5-kinase based on its homology to Fab1 from yeast. It contains an FYVE domain required for binding to PtdIns3P-containing membranes in yeast, as well as a Cpn60_TCP1 homology domain plus a kinase domain. fab1a/fab1b pollen grains not viable and have defective vacuolar organization.
30.4	signalling.phosphinositides	m.249716	(loc_os06g09540.1 : 939.0) no description available & (at3g14205 : 665.0) Phosphoinositide phosphatase family protein; FUNCTIONS IN: phosphatidylinositol-4,5-bisphosphate 5-phosphatase activity; INVOLVED IN: biological_process unknown; LOCATED IN: cellular_component unknown; EXPRESSED IN: 24 plant structures; EXPRESSED DURING: 15 growth stages; CONTAINS InterPro DOMAIN/s: Synaptojanin, N-terminal…	-2.45453	TRUE	Phosphoinositide phosphatase family protein
30.4.1	signalling.phosphinositides.phosphatidylinositol-4-phosphate 5-kinase	m.228070	(loc_os03g49510.1 : 1314.0) no description available & (q6ex42|pi5k1_orysa : 1306.0) Phosphatidylinositol-4-phosphate 5-kinase 1 precursor (EC 2.7.1.68) (1-phosphatidylinositol-4-phosphate kinase) (PIP5K) (PtdIns(4)P-5-kinase) (Diphosphoinositide kinase) - Oryza sativa (Rice) & (at1g10900 : 811.0) Phosphatidylinositol-4-phosphate 5-kinase family protein; FUNCTIONS IN: 1-phosphatidylinositol-4-pho…	-2.3588	TRUE	Phosphatidylinositol-4-phosphate 5-kinase 1 precursor (EC 2.7.1.68) (1-phosphatidylinositol-4-phosphate kinase) (PIP5K) (PtdIns(4)P-5-kinase) (Diphosphoinositide kinase)
30.4.1	signalling.phosphinositides.phosphatidylinositol-4-phosphate 5-kinase	m.73312	(loc_os08g33200.1 : 458.0) no description available & (at1g71010 : 219.0) Encodes a protein that is predicted to act as a phosphatidylinositol-3P 5-kinase, but, because it lacks a FYVE domain, it is unlikely to be efficiently targeted to membranes containing the proposed phosphatidylinositol-3P substrate. Therefore, its molecular function remains unknown.; FORMS APLOID AND BINUCLEATE CELLS 1C (FA…	-2.33428	TRUE	Encodes a protein that is predicted to act as a phosphatidylinositol-3P 5-kinase, but, because it lacks a FYVE domain, it is unlikely to be efficiently targeted to membranes containing the proposed phosphatidylinositol-3P substrate. Therefore, its molecular function remains unknown.
30.4	signalling.phosphinositides	m.146126	(loc_os03g08430.2 : 265.0) no description available & (at3g14205 : 197.0) Phosphoinositide phosphatase family protein; FUNCTIONS IN: phosphatidylinositol-4,5-bisphosphate 5-phosphatase activity; INVOLVED IN: biological_process unknown; LOCATED IN: cellular_component unknown; EXPRESSED IN: 24 plant structures; EXPRESSED DURING: 15 growth stages; CONTAINS InterPro DOMAIN/s: Synaptojanin, N-terminal…	-2.27209	TRUE	Phosphoinositide phosphatase family protein
30.4.1	signalling.phosphinositides.phosphatidylinositol-4-phosphate 5-kinase	m.257133	(loc_os08g01390.1 : 2015.0) no description available & (at3g14270 : 486.0) Encodes a protein that is predicted to act as a 1-phosphatidylinositol-3-phosphate (PtdIns3P) 5-kinase based on its homology to Fab1 from yeast. It contains an FYVE domain required for binding to PtdIns3P-containing membranes in yeast, as well as a Cpn60_TCP1 homology domain plus a kinase domain. fab1a/fab1b pollen grains …	-2.27015	TRUE	Encodes a protein that is predicted to act as a 1-phosphatidylinositol-3-phosphate (PtdIns3P) 5-kinase based on its homology to Fab1 from yeast. It contains an FYVE domain required for binding to PtdIns3P-containing membranes in yeast, as well as a Cpn60_TCP1 homology domain plus a kinase domain. fab1a/fab1b pollen grains not viable and have defective vacuolar organization.
30.4.1	signalling.phosphinositides.phosphatidylinositol-4-phosphate 5-kinase	m.32448	(loc_os08g01390.2 : 431.0) no description available & (at1g34260 : 251.0) Encodes a protein that is predicted to act as a phosphatidylinositol-3P 5-kinase, but, because it lacks a FYVE domain, it is unlikely to be efficiently targeted to membranes containing the porposed phosphatidylinositol-3P substrate. Therefore, its molecular function remains unknown.; FORMS APLOID AND BINUCLEATE CELLS 1A (FA…	-2.17629	TRUE	Encodes a protein that is predicted to act as a phosphatidylinositol-3P 5-kinase, but, because it lacks a FYVE domain, it is unlikely to be efficiently targeted to membranes containing the porposed phosphatidylinositol-3P substrate. Therefore, its molecular function remains unknown.
30.4.5	signalling.phosphinositides.inositol-1,3,4-trisphosphate 5/6-kinase	m.30369	(loc_os03g12840.1 : 488.0) no description available & (at4g08170 : 373.0) Inositol 1,3,4-trisphosphate 5/6-kinase family protein; FUNCTIONS IN: magnesium ion binding, inositol-1,3,4-trisphosphate 5/6-kinase activity, catalytic activity, ATP binding, inositol tetrakisphosphate 1-kinase activity; INVOLVED IN: response to wounding; LOCATED IN: nucleus, cytoplasm; EXPRESSED IN: 22 plant structures; E…	-2.16585	TRUE	Inositol 1,3,4-trisphosphate 5/6-kinase family protein
30.4.5	signalling.phosphinositides.inositol-1,3,4-trisphosphate 5/6-kinase	m.104947	(loc_os10g01480.1 : 528.0) no description available & (at4g08170 : 405.0) Inositol 1,3,4-trisphosphate 5/6-kinase family protein; FUNCTIONS IN: magnesium ion binding, inositol-1,3,4-trisphosphate 5/6-kinase activity, catalytic activity, ATP binding, inositol tetrakisphosphate 1-kinase activity; INVOLVED IN: response to wounding; LOCATED IN: nucleus, cytoplasm; EXPRESSED IN: 22 plant structures; E…	-2.14292	TRUE	Inositol 1,3,4-trisphosphate 5/6-kinase family protein
30.4	signalling.phosphinositides	m.7699	(loc_os06g17290.1 : 1070.0) no description available & (at2g03890 : 719.0) Phosphoinositide kinase which undergo autophosphorylation and phosphorylate serine/threonine residues of protein substrates. Contains phosphoinositide 3/4-kinase and ubiquitin-like domains.; phosphoinositide 4-kinase gamma 7 (PI4K GAMMA 7); FUNCTIONS IN: inositol or phosphatidylinositol kinase activity; LOCATED IN: cellula…	-2.13692	TRUE	Phosphoinositide kinase which undergo autophosphorylation and phosphorylate serine/threonine residues of protein substrates. Contains phosphoinositide 3/4-kinase and ubiquitin-like domains.
30.4.1	signalling.phosphinositides.phosphatidylinositol-4-phosphate 5-kinase	m.10025	(loc_os03g24170.1 : 369.0) no description available & (at3g56960 : 311.0) Encodes a protein with phosphatidylinositol-4-phosphate 5-kinase activity that plays a role in pollen tip growth. The enzyme localizes to the apical plasma membrane and adjacent cytosolic region of pollen tubes. Overexpression of this gene leads to increased deposition of pectin in the cell wall at the tip of the pollen tub…	-2.00643	FALSE	Encodes a protein with phosphatidylinositol-4-phosphate 5-kinase activity that plays a role in pollen tip growth. The enzyme localizes to the apical plasma membrane and adjacent cytosolic region of pollen tubes. Overexpression of this gene leads to increased deposition of pectin in the cell wall at the tip of the pollen tube and causes altered pollen tube morphology.
30.4	signalling.phosphinositides	m.278405	(loc_os08g01750.1 : 1569.0) no description available & (at1g22620 : 1194.0) SAC domain phosphoinositide (3,5)P2 phosphatase. Colocalized with a Golgi Marker. Required for normal cell morphogenesis, cell wall synthesis, and actin organization.; suppressor of actin 1 (ATSAC1); CONTAINS InterPro DOMAIN/s: Synaptojanin, N-terminal (InterPro:IPR002013); BEST Arabidopsis thaliana protein match is: Phos…	-1.96834	FALSE	SAC domain phosphoinositide (3,5)P2 phosphatase. Colocalized with a Golgi Marker. Required for normal cell morphogenesis, cell wall synthesis, and actin organization.
30.4.1	signalling.phosphinositides.phosphatidylinositol-4-phosphate 5-kinase	m.187406	(loc_os02g57660.1 : 1314.0) no description available & (at3g09920 : 989.0) phosphatidyl inositol monophosphate 5 kinase (PIP5K9); FUNCTIONS IN: 1-phosphatidylinositol-4-phosphate 5-kinase activity, phosphatidylinositol phosphate kinase activity, ATP binding; INVOLVED IN: carbohydrate metabolic process, cellular amino acid metabolic process; LOCATED IN: cytosol, nucleus, membrane; EXPRESSED IN: 22…	-1.94475	FALSE	phosphatidyl inositol monophosphate 5 kinase (PIP5K9)
30.4.1	signalling.phosphinositides.phosphatidylinositol-4-phosphate 5-kinase	m.73313	(loc_os08g33200.1 : 921.0) no description available & (at1g71010 : 483.0) Encodes a protein that is predicted to act as a phosphatidylinositol-3P 5-kinase, but, because it lacks a FYVE domain, it is unlikely to be efficiently targeted to membranes containing the proposed phosphatidylinositol-3P substrate. Therefore, its molecular function remains unknown.; FORMS APLOID AND BINUCLEATE CELLS 1C (FA…	-1.92583	FALSE	Encodes a protein that is predicted to act as a phosphatidylinositol-3P 5-kinase, but, because it lacks a FYVE domain, it is unlikely to be efficiently targeted to membranes containing the proposed phosphatidylinositol-3P substrate. Therefore, its molecular function remains unknown.
30.4	signalling.phosphinositides	m.12795	(loc_os03g18080.1 : 738.0) no description available & (at3g51830 : 507.0) putative transmembrane protein G5p (AtG5) mRNA, complete; SAC domain-containing protein 8 (SAC8); FUNCTIONS IN: phosphatidylinositol-4,5-bisphosphate 5-phosphatase activity; EXPRESSED IN: 22 plant structures; EXPRESSED DURING: 13 growth stages; CONTAINS InterPro DOMAIN/s: Synaptojanin, N-terminal (InterPro:IPR002013); BEST …	-1.92139	FALSE	putative transmembrane protein G5p (AtG5) mRNA, complete
30.4.1	signalling.phosphinositides.phosphatidylinositol-4-phosphate 5-kinase	m.178613	(loc_os03g49800.1 : 168.0) no description available & (at1g77740 : 139.0) Encodes PIP5K2, a phosphatidylinositol-4-phosphate 5-kinase (PtdIns(4)P 5-kinase 2; or PIP5K2).; phosphatidylinositol-4-phosphate 5-kinase 2 (PIP5K2); CONTAINS InterPro DOMAIN/s: Phosphatidylinositol-4-phosphate 5-kinase, core, subgroup (InterPro:IPR016034), Phosphatidylinositol-4-phosphate 5-kinase, plant (InterPro:IPR0171…	-1.91088	FALSE	Encodes PIP5K2, a phosphatidylinositol-4-phosphate 5-kinase (PtdIns(4)P 5-kinase 2
30.4.1	signalling.phosphinositides.phosphatidylinositol-4-phosphate 5-kinase	m.48159	(loc_os07g46490.1 : 1065.0) no description available & (at3g56960 : 760.0) Encodes a protein with phosphatidylinositol-4-phosphate 5-kinase activity that plays a role in pollen tip growth. The enzyme localizes to the apical plasma membrane and adjacent cytosolic region of pollen tubes. Overexpression of this gene leads to increased deposition of pectin in the cell wall at the tip of the pollen tu…	-1.86533	FALSE	Encodes a protein with phosphatidylinositol-4-phosphate 5-kinase activity that plays a role in pollen tip growth. The enzyme localizes to the apical plasma membrane and adjacent cytosolic region of pollen tubes. Overexpression of this gene leads to increased deposition of pectin in the cell wall at the tip of the pollen tube and causes altered pollen tube morphology.
30.4.2	signalling.phosphinositides.phosphatidylinositol 4-kinase	m.192268	(loc_os11g10420.1 : 1949.0) no description available & (at5g64070 : 1217.0) Encodes a phosphatidylinositol 4-OH kinase, PI-4Kbeta1. Arabidopsis contains 12 PI-4Ks in three separate families: PI-4Kalphs, PI-4kbeta, and PI-4Kgamma. PI-4Kbeta1 is 83% identical to PI-4kbeta2 encoded by At5g09350. Interacts with the RabA4b GTPase. Important for polarized root hair growth as the loss of this gene and i…	-1.66623	FALSE	Encodes a phosphatidylinositol 4-OH kinase, PI-4Kbeta1. Arabidopsis contains 12 PI-4Ks in three separate families: PI-4Kalphs, PI-4kbeta, and PI-4Kgamma. PI-4Kbeta1 is 83% identical to PI-4kbeta2 encoded by At5g09350. Interacts with the RabA4b GTPase. Important for polarized root hair growth as the loss of this gene and its close relative PI-4kbeta2, leads to the formation of abnormal root hairs.
30.4.1	signalling.phosphinositides.phosphatidylinositol-4-phosphate 5-kinase	m.187400	(loc_os02g57660.1 : 1437.0) no description available & (at3g09920 : 1051.0) phosphatidyl inositol monophosphate 5 kinase (PIP5K9); FUNCTIONS IN: 1-phosphatidylinositol-4-phosphate 5-kinase activity, phosphatidylinositol phosphate kinase activity, ATP binding; INVOLVED IN: carbohydrate metabolic process, cellular amino acid metabolic process; LOCATED IN: cytosol, nucleus, membrane; EXPRESSED IN: 2…	-1.6313	FALSE	phosphatidyl inositol monophosphate 5 kinase (PIP5K9)
30.4.1	signalling.phosphinositides.phosphatidylinositol-4-phosphate 5-kinase	m.48844	(loc_os02g57660.1 : 506.0) no description available & (at3g09920 : 428.0) phosphatidyl inositol monophosphate 5 kinase (PIP5K9); FUNCTIONS IN: 1-phosphatidylinositol-4-phosphate 5-kinase activity, phosphatidylinositol phosphate kinase activity, ATP binding; INVOLVED IN: carbohydrate metabolic process, cellular amino acid metabolic process; LOCATED IN: cytosol, nucleus, membrane; EXPRESSED IN: 22 …	-1.62571	FALSE	phosphatidyl inositol monophosphate 5 kinase (PIP5K9)
30.4.1	signalling.phosphinositides.phosphatidylinositol-4-phosphate 5-kinase	m.154083	(loc_os02g57660.1 : 518.0) no description available & (at3g09920 : 468.0) phosphatidyl inositol monophosphate 5 kinase (PIP5K9); FUNCTIONS IN: 1-phosphatidylinositol-4-phosphate 5-kinase activity, phosphatidylinositol phosphate kinase activity, ATP binding; INVOLVED IN: carbohydrate metabolic process, cellular amino acid metabolic process; LOCATED IN: cytosol, nucleus, membrane; EXPRESSED IN: 22 …	-1.58827	FALSE	phosphatidyl inositol monophosphate 5 kinase (PIP5K9)
30.4	signalling.phosphinositides	m.59629	(loc_os11g20384.1 : 863.0) no description available & (at3g51460 : 628.0) Encodes RHD4 (ROOT HAIR DEFECTIVE4), a phosphatidylinositol-4-phosphate phosphatase required for root hair development.; ROOT HAIR DEFECTIVE4 (RHD4); FUNCTIONS IN: phosphatidylinositol-4,5-bisphosphate 5-phosphatase activity, phosphatidylinositol-4-phosphate phosphatase activity; INVOLVED IN: root hair cell tip growth; LOCA…	-1.56056	FALSE	Encodes RHD4 (ROOT HAIR DEFECTIVE4), a phosphatidylinositol-4-phosphate phosphatase required for root hair development.
30.4	signalling.phosphinositides	m.52559	(loc_os04g57300.2 : 920.0) no description available & (at2g03890 : 668.0) Phosphoinositide kinase which undergo autophosphorylation and phosphorylate serine/threonine residues of protein substrates. Contains phosphoinositide 3/4-kinase and ubiquitin-like domains.; phosphoinositide 4-kinase gamma 7 (PI4K GAMMA 7); FUNCTIONS IN: inositol or phosphatidylinositol kinase activity; LOCATED IN: cellular…	-1.51218	FALSE	Phosphoinositide kinase which undergo autophosphorylation and phosphorylate serine/threonine residues of protein substrates. Contains phosphoinositide 3/4-kinase and ubiquitin-like domains.
30.4.1	signalling.phosphinositides.phosphatidylinositol-4-phosphate 5-kinase	m.317620	(loc_os02g57660.1 : 190.0) no description available & (at3g09920 : 155.0) phosphatidyl inositol monophosphate 5 kinase (PIP5K9); FUNCTIONS IN: 1-phosphatidylinositol-4-phosphate 5-kinase activity, phosphatidylinositol phosphate kinase activity, ATP binding; INVOLVED IN: carbohydrate metabolic process, cellular amino acid metabolic process; LOCATED IN: cytosol, nucleus, membrane; EXPRESSED IN: 22 …	-1.46284	FALSE	phosphatidyl inositol monophosphate 5 kinase (PIP5K9)
30.4.4	signalling.phosphinositides.phosphoinositide phospholipase C	m.22534	(loc_os03g18010.1 : 563.0) no description available & (at3g08510 : 429.0) Phosphoinositide-specific phospholipase C (PI-PLC), catalyzes hydrolysis of phosphatidylinositol 4,5-bisphosphate into inositol 1,4,5-trisphosphate and diacylglycerol.; phospholipase C 2; FUNCTIONS IN: phospholipase C activity; INVOLVED IN: signal transduction, intracellular signaling pathway, lipid metabolic process; EXPRE…	-1.42161	FALSE	Phosphoinositide-specific phospholipase C (PI-PLC), catalyzes hydrolysis of phosphatidylinositol 4,5-bisphosphate into inositol 1,4,5-trisphosphate and diacylglycerol.
30.4.4	signalling.phosphinositides.phosphoinositide phospholipase C	m.75059	(loc_os08g01310.1 : 575.0) no description available & (at4g36945 : 402.0) PLC-like phosphodiesterases superfamily protein; FUNCTIONS IN: phospholipase C activity, phosphoric diester hydrolase activity; INVOLVED IN: intracellular signaling pathway, lipid metabolic process; LOCATED IN: endomembrane system; CONTAINS InterPro DOMAIN/s: Phospholipase C, phosphatidylinositol-specific , X domain (InterP…	-1.34238	FALSE	PLC-like phosphodiesterases superfamily protein
30.4.1	signalling.phosphinositides.phosphatidylinositol-4-phosphate 5-kinase	m.178561	(loc_os03g49800.1 : 282.0) no description available & (at1g77740 : 247.0) Encodes PIP5K2, a phosphatidylinositol-4-phosphate 5-kinase (PtdIns(4)P 5-kinase 2; or PIP5K2).; phosphatidylinositol-4-phosphate 5-kinase 2 (PIP5K2); CONTAINS InterPro DOMAIN/s: Phosphatidylinositol-4-phosphate 5-kinase, core, subgroup (InterPro:IPR016034), Phosphatidylinositol-4-phosphate 5-kinase, plant (InterPro:IPR0171…	-1.30138	FALSE	Encodes PIP5K2, a phosphatidylinositol-4-phosphate 5-kinase (PtdIns(4)P 5-kinase 2
30.4.4	signalling.phosphinositides.phosphoinositide phospholipase C	m.302789	(loc_os03g18010.1 : 268.0) no description available & (at3g08510 : 220.0) Phosphoinositide-specific phospholipase C (PI-PLC), catalyzes hydrolysis of phosphatidylinositol 4,5-bisphosphate into inositol 1,4,5-trisphosphate and diacylglycerol.; phospholipase C 2; FUNCTIONS IN: phospholipase C activity; INVOLVED IN: signal transduction, intracellular signaling pathway, lipid metabolic process; EXPRE…	-1.25647	FALSE	Phosphoinositide-specific phospholipase C (PI-PLC), catalyzes hydrolysis of phosphatidylinositol 4,5-bisphosphate into inositol 1,4,5-trisphosphate and diacylglycerol.
30.4.1	signalling.phosphinositides.phosphatidylinositol-4-phosphate 5-kinase	m.178472	(loc_os03g15550.1 : 606.0) no description available & (at1g77740 : 384.0) Encodes PIP5K2, a phosphatidylinositol-4-phosphate 5-kinase (PtdIns(4)P 5-kinase 2; or PIP5K2).; phosphatidylinositol-4-phosphate 5-kinase 2 (PIP5K2); CONTAINS InterPro DOMAIN/s: Phosphatidylinositol-4-phosphate 5-kinase, core, subgroup (InterPro:IPR016034), Phosphatidylinositol-4-phosphate 5-kinase, plant (InterPro:IPR0171…	-1.24753	FALSE	Encodes PIP5K2, a phosphatidylinositol-4-phosphate 5-kinase (PtdIns(4)P 5-kinase 2
30.4.5	signalling.phosphinositides.inositol-1,3,4-trisphosphate 5/6-kinase	m.46750	(loc_os03g51610.1 : 338.0) no description available & (at4g08170 : 273.0) Inositol 1,3,4-trisphosphate 5/6-kinase family protein; FUNCTIONS IN: magnesium ion binding, inositol-1,3,4-trisphosphate 5/6-kinase activity, catalytic activity, ATP binding, inositol tetrakisphosphate 1-kinase activity; INVOLVED IN: response to wounding; LOCATED IN: nucleus, cytoplasm; EXPRESSED IN: 22 plant structures; E…	-1.19577	FALSE	Inositol 1,3,4-trisphosphate 5/6-kinase family protein
30.4.1	signalling.phosphinositides.phosphatidylinositol-4-phosphate 5-kinase	m.105499	(loc_os12g04700.1 : 596.0) no description available & (at3g07960 : 489.0) Phosphatidylinositol-4-phosphate 5-kinase family protein; FUNCTIONS IN: 1-phosphatidylinositol-4-phosphate 5-kinase activity, phosphatidylinositol phosphate kinase activity, ATP binding; INVOLVED IN: phosphatidylinositol metabolic process; LOCATED IN: cellular_component unknown; EXPRESSED IN: 11 plant structures; EXPRESSED …	-1.1943	FALSE	Phosphatidylinositol-4-phosphate 5-kinase family protein
30.4.1	signalling.phosphinositides.phosphatidylinositol-4-phosphate 5-kinase	m.154091	(loc_os02g57660.1 : 519.0) no description available & (at3g09920 : 480.0) phosphatidyl inositol monophosphate 5 kinase (PIP5K9); FUNCTIONS IN: 1-phosphatidylinositol-4-phosphate 5-kinase activity, phosphatidylinositol phosphate kinase activity, ATP binding; INVOLVED IN: carbohydrate metabolic process, cellular amino acid metabolic process; LOCATED IN: cytosol, nucleus, membrane; EXPRESSED IN: 22 …	-1.16564	FALSE	phosphatidyl inositol monophosphate 5 kinase (PIP5K9)
30.4.1	signalling.phosphinositides.phosphatidylinositol-4-phosphate 5-kinase	m.154101	(loc_os02g57660.1 : 333.0) no description available & (at3g09920 : 312.0) phosphatidyl inositol monophosphate 5 kinase (PIP5K9); FUNCTIONS IN: 1-phosphatidylinositol-4-phosphate 5-kinase activity, phosphatidylinositol phosphate kinase activity, ATP binding; INVOLVED IN: carbohydrate metabolic process, cellular amino acid metabolic process; LOCATED IN: cytosol, nucleus, membrane; EXPRESSED IN: 22 …	-1.15918	FALSE	phosphatidyl inositol monophosphate 5 kinase (PIP5K9)
30.4.1	signalling.phosphinositides.phosphatidylinositol-4-phosphate 5-kinase	m.178506	(loc_os03g49800.1 : 239.0) no description available & (at1g77740 : 230.0) Encodes PIP5K2, a phosphatidylinositol-4-phosphate 5-kinase (PtdIns(4)P 5-kinase 2; or PIP5K2).; phosphatidylinositol-4-phosphate 5-kinase 2 (PIP5K2); CONTAINS InterPro DOMAIN/s: Phosphatidylinositol-4-phosphate 5-kinase, core, subgroup (InterPro:IPR016034), Phosphatidylinositol-4-phosphate 5-kinase, plant (InterPro:IPR0171…	-1.13459	FALSE	Encodes PIP5K2, a phosphatidylinositol-4-phosphate 5-kinase (PtdIns(4)P 5-kinase 2
30.4.1	signalling.phosphinositides.phosphatidylinositol-4-phosphate 5-kinase	m.195879	(loc_os03g28140.1 : 216.0) no description available & (at4g33240 : 196.0) Encodes a protein that is predicted to act as a 1-phosphatidylinositol-3-phosphate (PtdIns3P) 5-kinase based on its homology to Fab1 from yeast. It contains an FYVE domain required for binding to PtdIns3P-containing membranes in yeast, as well as a Cpn60_TCP1 homology domain plus a kinase domain. fab1a/fab1b pollen grains n…	-1.09659	FALSE	Encodes a protein that is predicted to act as a 1-phosphatidylinositol-3-phosphate (PtdIns3P) 5-kinase based on its homology to Fab1 from yeast. It contains an FYVE domain required for binding to PtdIns3P-containing membranes in yeast, as well as a Cpn60_TCP1 homology domain plus a kinase domain. fab1a/fab1b pollen grains not viable and have defective vacuolar organization.
30.4	signalling.phosphinositides	m.301766	(loc_os02g18410.1 : 191.0) no description available & (ipr008469 : 142.76027) DREPP plasma membrane polypeptide & (at4g20260 : 126.0) Encodes a Ca2+ and Cu2+ binding protein. N-terminal myristylation on glycine 2 appears to enable it to associate tightly with the plasma membrane. Recombinant PCaP1 interacts strongly with phosphatidylinositol 3,5-bisphosphate (PtdIns(3,5)P2) and PtdIns (3,4,5)P3, …	-1.08969	FALSE	DREPP plasma membrane polypeptid
30.4.4	signalling.phosphinositides.phosphoinositide phospholipase C	m.202895	(loc_os12g37560.1 : 915.0) no description available & (at2g40116 : 637.0) Phosphoinositide-specific phospholipase C family protein; FUNCTIONS IN: phospholipase C activity, phosphoinositide phospholipase C activity, phosphoric diester hydrolase activity; INVOLVED IN: signal transduction, intracellular signaling pathway, lipid metabolic process; LOCATED IN: cellular_component unknown; CONTAINS Inte…	-1.04422	FALSE	Phosphoinositide-specific phospholipase C family protein
30.4.1	signalling.phosphinositides.phosphatidylinositol-4-phosphate 5-kinase	m.105498	(loc_os12g04700.1 : 404.0) no description available & (at3g07960 : 351.0) Phosphatidylinositol-4-phosphate 5-kinase family protein; FUNCTIONS IN: 1-phosphatidylinositol-4-phosphate 5-kinase activity, phosphatidylinositol phosphate kinase activity, ATP binding; INVOLVED IN: phosphatidylinositol metabolic process; LOCATED IN: cellular_component unknown; EXPRESSED IN: 11 plant structures; EXPRESSED …	0	FALSE	Phosphatidylinositol-4-phosphate 5-kinase family protein
30.4.5	signalling.phosphinositides.inositol-1,3,4-trisphosphate 5/6-kinase	m.106879	(loc_os10g42550.1 : 526.0) no description available & (q84y01|itpk1_maize : 489.0) Inositol-tetrakisphosphate 1-kinase 1 (EC 2.7.1.134) (Inositol-triphosphate 5/6-kinase 1) (EC 2.7.1.159) (Inositol 1,3,4-trisphosphate 5/6-kinase 1) (Ins(1,3,4)P(3) 5/6-kinase 1) (ZmIpk) (Low phytic acid protein 2) - Zea mays (Maize) & (at5g16760 : 345.0) Encodes a inositol 1,3,4-trisphosphate 5/6-kinase.; Inositol…	1.02739	FALSE	Inositol-tetrakisphosphate 1-kinase 1 (EC 2.7.1.134) (Inositol-triphosphate 5/6-kinase 1) (EC 2.7.1.159) (Inositol 1,3,4-trisphosphate 5/6-kinase 1) (Ins(1,3,4)P(3) 5/6-kinase 1) (ZmIpk) (Low phytic acid protein 2)
30.4.1	signalling.phosphinositides.phosphatidylinositol-4-phosphate 5-kinase	m.178549	(loc_os03g49800.1 : 580.0) no description available & (at1g77740 : 525.0) Encodes PIP5K2, a phosphatidylinositol-4-phosphate 5-kinase (PtdIns(4)P 5-kinase 2; or PIP5K2).; phosphatidylinositol-4-phosphate 5-kinase 2 (PIP5K2); CONTAINS InterPro DOMAIN/s: Phosphatidylinositol-4-phosphate 5-kinase, core, subgroup (InterPro:IPR016034), Phosphatidylinositol-4-phosphate 5-kinase, plant (InterPro:IPR0171…	1.03189	FALSE	Encodes PIP5K2, a phosphatidylinositol-4-phosphate 5-kinase (PtdIns(4)P 5-kinase 2
30.4.1	signalling.phosphinositides.phosphatidylinositol-4-phosphate 5-kinase	m.178612	(loc_os03g49800.1 : 227.0) no description available & (at1g21980 : 194.0) Type I phosphatidylinositol-4-phosphate 5-kinase. Preferentially phosphorylates PtdIns4P. Induced by water stress and abscisic acid in Arabidopsis thaliana. Expressed in procambial cells of leaves, flowers and roots. A N-terminal Membrane Occupation and Recognition Nexus (MORN)affects enzyme activity and distribution.; phos…	1.04664	FALSE	Type I phosphatidylinositol-4-phosphate 5-kinase. Preferentially phosphorylates PtdIns4P. Induced by water stress and abscisic acid in Arabidopsis thaliana. Expressed in procambial cells of leaves, flowers and roots. A N-terminal Membrane Occupation and Recognition Nexus (MORN)affects enzyme activity and distribution.
30.4.4	signalling.phosphinositides.phosphoinositide phospholipase C	m.62645	(loc_os07g49330.1 : 890.0) no description available & (at2g40116 : 667.0) Phosphoinositide-specific phospholipase C family protein; FUNCTIONS IN: phospholipase C activity, phosphoinositide phospholipase C activity, phosphoric diester hydrolase activity; INVOLVED IN: signal transduction, intracellular signaling pathway, lipid metabolic process; LOCATED IN: cellular_component unknown; CONTAINS Inte…	1.05273	FALSE	Phosphoinositide-specific phospholipase C family protein
30.4.1	signalling.phosphinositides.phosphatidylinositol-4-phosphate 5-kinase	m.119165	(loc_os10g41534.3 : 468.0) no description available & (at4g17080 : 355.0) Histone H3 K4-specific methyltransferase SET7/9 family protein; CONTAINS InterPro DOMAIN/s: MORN motif (InterPro:IPR003409); BEST Arabidopsis thaliana protein match is: Histone H3 K4-specific methyltransferase SET7/9 family protein (TAIR:AT2G35170.1); Has 26543 Blast hits to 6479 proteins in 565 species: Archae - 0; Bacteri…	1.07313	FALSE	Histone H3 K4-specific methyltransferase SET7/9 family protein
30.4.1	signalling.phosphinositides.phosphatidylinositol-4-phosphate 5-kinase	m.11264	(loc_os03g24160.1 : 124.0) no description available & (at2g26420 : 98.2) Encodes a phosphatidylinositol-4-phosphate 5-kinase. Exclusively expressed in roots. Essential for root hair growth.; 1-phosphatidylinositol-4-phosphate 5-kinase 3 (PIP5K3); CONTAINS InterPro DOMAIN/s: Phosphatidylinositol-4-phosphate 5-kinase, core, subgroup (InterPro:IPR016034), Phosphatidylinositol-4-phosphate 5-kinase, p…	1.12715	FALSE	Encodes a phosphatidylinositol-4-phosphate 5-kinase. Exclusively expressed in roots. Essential for root hair growth.
30.4.5	signalling.phosphinositides.inositol-1,3,4-trisphosphate 5/6-kinase	m.46775	(loc_os03g51610.1 : 533.0) no description available & (at4g08170 : 421.0) Inositol 1,3,4-trisphosphate 5/6-kinase family protein; FUNCTIONS IN: magnesium ion binding, inositol-1,3,4-trisphosphate 5/6-kinase activity, catalytic activity, ATP binding, inositol tetrakisphosphate 1-kinase activity; INVOLVED IN: response to wounding; LOCATED IN: nucleus, cytoplasm; EXPRESSED IN: 22 plant structures; E…	1.2147	FALSE	Inositol 1,3,4-trisphosphate 5/6-kinase family protein
30.4.1	signalling.phosphinositides.phosphatidylinositol-4-phosphate 5-kinase	m.228087	(q6ex42|pi5k1_orysa : 270.0) Phosphatidylinositol-4-phosphate 5-kinase 1 precursor (EC 2.7.1.68) (1-phosphatidylinositol-4-phosphate kinase) (PIP5K) (PtdIns(4)P-5-kinase) (Diphosphoinositide kinase) - Oryza sativa (Rice) & (loc_os03g49510.1 : 270.0) no description available & (at1g10900 : 204.0) Phosphatidylinositol-4-phosphate 5-kinase family protein; FUNCTIONS IN: 1-phosphatidylinositol-4-phosp…	1.25722	FALSE	Phosphatidylinositol-4-phosphate 5-kinase 1 precursor (EC 2.7.1.68) (1-phosphatidylinositol-4-phosphate kinase) (PIP5K) (PtdIns(4)P-5-kinase) (Diphosphoinositide kinase)
30.4.1	signalling.phosphinositides.phosphatidylinositol-4-phosphate 5-kinase	m.147105	(loc_os03g49800.1 : 767.0) no description available & (at1g21980 : 553.0) Type I phosphatidylinositol-4-phosphate 5-kinase. Preferentially phosphorylates PtdIns4P. Induced by water stress and abscisic acid in Arabidopsis thaliana. Expressed in procambial cells of leaves, flowers and roots. A N-terminal Membrane Occupation and Recognition Nexus (MORN)affects enzyme activity and distribution.; phos…	1.29941	FALSE	Type I phosphatidylinositol-4-phosphate 5-kinase. Preferentially phosphorylates PtdIns4P. Induced by water stress and abscisic acid in Arabidopsis thaliana. Expressed in procambial cells of leaves, flowers and roots. A N-terminal Membrane Occupation and Recognition Nexus (MORN)affects enzyme activity and distribution.
30.4.1	signalling.phosphinositides.phosphatidylinositol-4-phosphate 5-kinase	m.48163	(loc_os03g24160.1 : 1131.0) no description available & (at3g56960 : 772.0) Encodes a protein with phosphatidylinositol-4-phosphate 5-kinase activity that plays a role in pollen tip growth. The enzyme localizes to the apical plasma membrane and adjacent cytosolic region of pollen tubes. Overexpression of this gene leads to increased deposition of pectin in the cell wall at the tip of the pollen tu…	1.3885	FALSE	Encodes a protein with phosphatidylinositol-4-phosphate 5-kinase activity that plays a role in pollen tip growth. The enzyme localizes to the apical plasma membrane and adjacent cytosolic region of pollen tubes. Overexpression of this gene leads to increased deposition of pectin in the cell wall at the tip of the pollen tube and causes altered pollen tube morphology.
30.4.1	signalling.phosphinositides.phosphatidylinositol-4-phosphate 5-kinase	m.73311	(loc_os08g33200.1 : 301.0) no description available & (at1g71010 : 258.0) Encodes a protein that is predicted to act as a phosphatidylinositol-3P 5-kinase, but, because it lacks a FYVE domain, it is unlikely to be efficiently targeted to membranes containing the proposed phosphatidylinositol-3P substrate. Therefore, its molecular function remains unknown.; FORMS APLOID AND BINUCLEATE CELLS 1C (FA…	1.46121	FALSE	Encodes a protein that is predicted to act as a phosphatidylinositol-3P 5-kinase, but, because it lacks a FYVE domain, it is unlikely to be efficiently targeted to membranes containing the proposed phosphatidylinositol-3P substrate. Therefore, its molecular function remains unknown.
30.4.5	signalling.phosphinositides.inositol-1,3,4-trisphosphate 5/6-kinase	m.44285	(loc_os02g26720.1 : 174.0) no description available & (q84y01|itpk1_maize : 139.0) Inositol-tetrakisphosphate 1-kinase 1 (EC 2.7.1.134) (Inositol-triphosphate 5/6-kinase 1) (EC 2.7.1.159) (Inositol 1,3,4-trisphosphate 5/6-kinase 1) (Ins(1,3,4)P(3) 5/6-kinase 1) (ZmIpk) (Low phytic acid protein 2) - Zea mays (Maize) & (at5g16760 : 134.0) Encodes a inositol 1,3,4-trisphosphate 5/6-kinase.; Inositol…	1.49519	FALSE	Inositol-tetrakisphosphate 1-kinase 1 (EC 2.7.1.134) (Inositol-triphosphate 5/6-kinase 1) (EC 2.7.1.159) (Inositol 1,3,4-trisphosphate 5/6-kinase 1) (Ins(1,3,4)P(3) 5/6-kinase 1) (ZmIpk) (Low phytic acid protein 2)
30.4.4	signalling.phosphinositides.phosphoinositide phospholipase C	m.73709	(loc_os04g35100.1 : 665.0) no description available & (at1g49740 : 466.0) PLC-like phosphodiesterases superfamily protein; FUNCTIONS IN: phospholipase C activity, phosphoric diester hydrolase activity; INVOLVED IN: intracellular signaling pathway, lipid metabolic process; LOCATED IN: endomembrane system; EXPRESSED IN: 22 plant structures; EXPRESSED DURING: 13 growth stages; CONTAINS InterPro DOMA…	1.51388	FALSE	PLC-like phosphodiesterases superfamily protein
30.4	signalling.phosphinositides	m.52565	(loc_os04g57300.2 : 531.0) no description available & (at2g03890 : 421.0) Phosphoinositide kinase which undergo autophosphorylation and phosphorylate serine/threonine residues of protein substrates. Contains phosphoinositide 3/4-kinase and ubiquitin-like domains.; phosphoinositide 4-kinase gamma 7 (PI4K GAMMA 7); FUNCTIONS IN: inositol or phosphatidylinositol kinase activity; LOCATED IN: cellular…	1.58793	FALSE	Phosphoinositide kinase which undergo autophosphorylation and phosphorylate serine/threonine residues of protein substrates. Contains phosphoinositide 3/4-kinase and ubiquitin-like domains.
30.4.5	signalling.phosphinositides.inositol-1,3,4-trisphosphate 5/6-kinase	m.81779	(loc_os02g26720.1 : 149.0) no description available & (q84y01|itpk1_maize : 132.0) Inositol-tetrakisphosphate 1-kinase 1 (EC 2.7.1.134) (Inositol-triphosphate 5/6-kinase 1) (EC 2.7.1.159) (Inositol 1,3,4-trisphosphate 5/6-kinase 1) (Ins(1,3,4)P(3) 5/6-kinase 1) (ZmIpk) (Low phytic acid protein 2) - Zea mays (Maize) & (at5g16760 : 119.0) Encodes a inositol 1,3,4-trisphosphate 5/6-kinase.; Inositol…	1.59203	FALSE	Inositol-tetrakisphosphate 1-kinase 1 (EC 2.7.1.134) (Inositol-triphosphate 5/6-kinase 1) (EC 2.7.1.159) (Inositol 1,3,4-trisphosphate 5/6-kinase 1) (Ins(1,3,4)P(3) 5/6-kinase 1) (ZmIpk) (Low phytic acid protein 2)
30.4.3	signalling.phosphinositides.bis(5'-nucleosyl)-tetraphosphatase	m.83061	(loc_os04g58900.1 : 307.0) no description available & (at3g10620 : 259.0) nudix hydrolase homolog 26 (NUDX26); CONTAINS InterPro DOMAIN/s: NUDIX hydrolase domain-like (InterPro:IPR015797), NUDIX hydrolase (InterPro:IPR020476), NUDIX hydrolase, conserved site (InterPro:IPR020084), NUDIX hydrolase domain (InterPro:IPR000086); BEST Arabidopsis thaliana protein match is: nudix hydrolase homolog 27 (T…	1.65412	FALSE	nudix hydrolase homolog 26 (NUDX26)
30.4.1	signalling.phosphinositides.phosphatidylinositol-4-phosphate 5-kinase	m.178499	(loc_os03g49800.1 : 249.0) no description available & (at1g77740 : 230.0) Encodes PIP5K2, a phosphatidylinositol-4-phosphate 5-kinase (PtdIns(4)P 5-kinase 2; or PIP5K2).; phosphatidylinositol-4-phosphate 5-kinase 2 (PIP5K2); CONTAINS InterPro DOMAIN/s: Phosphatidylinositol-4-phosphate 5-kinase, core, subgroup (InterPro:IPR016034), Phosphatidylinositol-4-phosphate 5-kinase, plant (InterPro:IPR0171…	1.91883	FALSE	Encodes PIP5K2, a phosphatidylinositol-4-phosphate 5-kinase (PtdIns(4)P 5-kinase 2
30.4.1	signalling.phosphinositides.phosphatidylinositol-4-phosphate 5-kinase	m.119161	(loc_os09g28060.1 : 409.0) no description available & (at1g21920 : 333.0) Histone H3 K4-specific methyltransferase SET7/9 family protein; CONTAINS InterPro DOMAIN/s: MORN motif (InterPro:IPR003409); BEST Arabidopsis thaliana protein match is: Histone H3 K4-specific methyltransferase SET7/9 family protein (TAIR:AT1G77660.1); Has 24355 Blast hits to 6247 proteins in 541 species: Archae - 0; Bacteri…	1.93151	FALSE	Histone H3 K4-specific methyltransferase SET7/9 family protein
30.4.1	signalling.phosphinositides.phosphatidylinositol-4-phosphate 5-kinase	m.178477	(loc_os03g49800.1 : 150.0) no description available & (at1g21980 : 133.0) Type I phosphatidylinositol-4-phosphate 5-kinase. Preferentially phosphorylates PtdIns4P. Induced by water stress and abscisic acid in Arabidopsis thaliana. Expressed in procambial cells of leaves, flowers and roots. A N-terminal Membrane Occupation and Recognition Nexus (MORN)affects enzyme activity and distribution.; phos…	1.9831	FALSE	Type I phosphatidylinositol-4-phosphate 5-kinase. Preferentially phosphorylates PtdIns4P. Induced by water stress and abscisic acid in Arabidopsis thaliana. Expressed in procambial cells of leaves, flowers and roots. A N-terminal Membrane Occupation and Recognition Nexus (MORN)affects enzyme activity and distribution.
30.4.4	signalling.phosphinositides.phosphoinositide phospholipase C	m.138525	(loc_os05g03610.1 : 879.0) no description available & (at3g08510 : 608.0) Phosphoinositide-specific phospholipase C (PI-PLC), catalyzes hydrolysis of phosphatidylinositol 4,5-bisphosphate into inositol 1,4,5-trisphosphate and diacylglycerol.; phospholipase C 2; FUNCTIONS IN: phospholipase C activity; INVOLVED IN: signal transduction, intracellular signaling pathway, lipid metabolic process; EXPRE…	1.99311	FALSE	Phosphoinositide-specific phospholipase C (PI-PLC), catalyzes hydrolysis of phosphatidylinositol 4,5-bisphosphate into inositol 1,4,5-trisphosphate and diacylglycerol.
30.4.4	signalling.phosphinositides.phosphoinositide phospholipase C	m.138523	(loc_os05g03610.1 : 868.0) no description available & (at3g08510 : 597.0) Phosphoinositide-specific phospholipase C (PI-PLC), catalyzes hydrolysis of phosphatidylinositol 4,5-bisphosphate into inositol 1,4,5-trisphosphate and diacylglycerol.; phospholipase C 2; FUNCTIONS IN: phospholipase C activity; INVOLVED IN: signal transduction, intracellular signaling pathway, lipid metabolic process; EXPRE…	2.07154	TRUE	Phosphoinositide-specific phospholipase C (PI-PLC), catalyzes hydrolysis of phosphatidylinositol 4,5-bisphosphate into inositol 1,4,5-trisphosphate and diacylglycerol.
30.4.5	signalling.phosphinositides.inositol-1,3,4-trisphosphate 5/6-kinase	m.81783	(q84y01|itpk1_maize : 189.0) Inositol-tetrakisphosphate 1-kinase 1 (EC 2.7.1.134) (Inositol-triphosphate 5/6-kinase 1) (EC 2.7.1.159) (Inositol 1,3,4-trisphosphate 5/6-kinase 1) (Ins(1,3,4)P(3) 5/6-kinase 1) (ZmIpk) (Low phytic acid protein 2) - Zea mays (Maize) & (loc_os10g42550.1 : 187.0) no description available & (ipr008656 : 148.20941) Inositol-tetrakisphosphate 1-kinase & (at4g08170 : 135.0…	2.12063	TRUE	Inositol-tetrakisphosphate 1-kinase 1 (EC 2.7.1.134) (Inositol-triphosphate 5/6-kinase 1) (EC 2.7.1.159) (Inositol 1,3,4-trisphosphate 5/6-kinase 1) (Ins(1,3,4)P(3) 5/6-kinase 1) (ZmIpk) (Low phytic acid protein 2)
30.4.5	signalling.phosphinositides.inositol-1,3,4-trisphosphate 5/6-kinase	m.308507	(loc_os02g26720.1 : 127.0) no description available & (q84y01|itpk1_maize : 124.0) Inositol-tetrakisphosphate 1-kinase 1 (EC 2.7.1.134) (Inositol-triphosphate 5/6-kinase 1) (EC 2.7.1.159) (Inositol 1,3,4-trisphosphate 5/6-kinase 1) (Ins(1,3,4)P(3) 5/6-kinase 1) (ZmIpk) (Low phytic acid protein 2) - Zea mays (Maize) & (at4g08170 : 83.6) Inositol 1,3,4-trisphosphate 5/6-kinase family protein; FUNCT…	3.13991	FALSE	Inositol-tetrakisphosphate 1-kinase 1 (EC 2.7.1.134) (Inositol-triphosphate 5/6-kinase 1) (EC 2.7.1.159) (Inositol 1,3,4-trisphosphate 5/6-kinase 1) (Ins(1,3,4)P(3) 5/6-kinase 1) (ZmIpk) (Low phytic acid protein 2)
30.4.1	signalling.phosphinositides.phosphatidylinositol-4-phosphate 5-kinase	m.40383	(loc_os07g46490.2 : 143.0) no description available & (at3g07960 : 102.0) Phosphatidylinositol-4-phosphate 5-kinase family protein; FUNCTIONS IN: 1-phosphatidylinositol-4-phosphate 5-kinase activity, phosphatidylinositol phosphate kinase activity, ATP binding; INVOLVED IN: phosphatidylinositol metabolic process; LOCATED IN: cellular_component unknown; EXPRESSED IN: 11 plant structures; EXPRESSED …	3.28943	TRUE	Phosphatidylinositol-4-phosphate 5-kinase family protein
