# Supplementary material for: Fungal endophyte infection of ryegrass reprograms host metabolism and alters development
Source: New Phytol. 2015 Aug 25;208(4):1227–40. doi: 10.1111/nph.13614 (PMC5049663; doi:10.1111/nph.13614)
Supplement: Supplementary file 13 — Table S12 Annotations of the genes predicted to encode for enzymes involved in tetrapyrrole synthesis and photosynthesis [file NPH-208-1227-s013.xlsx]

## Sheet: Table S10
Table S12: Annotations of the genes predicted to encode for enzymes involved in tetrapyrrole synthesis and photosynthesis
BINCODE, NAME and DESCRIPTION refers to the output of Mercator analysis. The “significant” column correspond to a DegSeq Qvalue < 0.05. The “function” column is extracted from the Mercator analysis. The IDENTIFIER is the ryegrass ESTs identifer
BINCODE	NAME	IDENTIFIER	DESCRIPTION	FOLD	Significant	Function
Tetrapyrrole Synthesis
19.99	tetrapyrrole synthesis.unspecified	m.310500	(at5g43860 : 218.0) Encodes a chlorophyllase, the first enzyme in chlorophyll degradation. It catalyzes the hydrolysis of the ester bond to chlorophyllide and phytol. AtCLH2 has a typical signal sequence for the chloroplast. Gene expression does not respond to methyljasmonate, a known promoter of senescence and chlorophyll degradation.; chlorophyllase 2 (CLH2); CONTAINS InterPro DOMAIN/s: Chlorop…	-4.20395	TRUE	Chlorophyllase
19.32	tetrapyrrole synthesis.sirohydrochlorin ferrochelatase	m.149805	(loc_os02g19440.1 : 315.0) no description available & (at1g50170 : 221.0) encodes sirohydrochlorin ferrochelatase catalyzing the last step of the siroheme biosynthesis; sirohydrochlorin ferrochelatase B (SIRB); FUNCTIONS IN: sirohydrochlorin ferrochelatase activity; INVOLVED IN: response to oxidative stress, siroheme biosynthetic process; LOCATED IN: chloroplast; EXPRESSED IN: 24 plant structures…	-3.35859	TRUE	Sirohydrochlorin ferrochelatase
19	tetrapyrrole synthesis	m.75555	(loc_os10g27450.2 : 465.0) no description available & (at1g45110 : 344.0) Tetrapyrrole (Corrin/Porphyrin) Methylases; FUNCTIONS IN: methyltransferase activity; INVOLVED IN: metabolic process; EXPRESSED IN: 18 plant structures; EXPRESSED DURING: 11 growth stages; CONTAINS InterPro DOMAIN/s: Uncharacterised protein family UPF0011, conserved site (InterPro:IPR018063), Tetrapyrrole methylase (InterPr…	-2.54725	TRUE	Tetrapyrrole (Corrin/Porphyrin) Methylase
19.4	tetrapyrrole synthesis.regulation	m.99445	(loc_os01g32730.1 : 420.0) no description available & (at3g14110 : 280.0) Encodes a novel coiled-coil, TPR domain containing protein that is localized to the chloroplast membrane and is involved in chlorophyll biosynthesis. Mutants accumulate protochlorophyllide, an intermediate in the chlorophyll biosynthesis pathway, in dark and release singlet oxygen in plastids in a controlled and non-invasiv…	-2.45874	TRUE	Novel coiled-coil, TPR domain containing protein
1.1.5.4	PS.lightreaction.other electron carrier (ox/red).ferredoxin oxireductase	m.126096	(loc_os01g72090.1 : 468.0) no description available & (at3g09150 : 328.0) Required for biosynthesis of the tetrapyrrole phytochrome chromophore phytochromobilin. Encodes phytochromobilin synthase, a ferredoxin-dependent biliverdin reductase. It is necessary for coupling the expression of some nuclear genes to the functional state of the chloroplast.; ELONGATED HYPOCOTYL 2 (HY2); CONTAINS InterPro…	-2.445	TRUE	Phytochromobilin synthase
19.1	tetrapyrrole synthesis.glu-tRNA synthetase	m.18051	(loc_os04g55050.1 : 699.0) no description available & (at3g25660 : 619.0) Amidase family protein; FUNCTIONS IN: glutaminyl-tRNA synthase (glutamine-hydrolyzing) activity, carbon-nitrogen ligase activity, with glutamine as amido-N-donor; INVOLVED IN: translation; LOCATED IN: chloroplast, chloroplast stroma; EXPRESSED IN: 23 plant structures; EXPRESSED DURING: 14 growth stages; CONTAINS InterPro DO…	-2.40412	TRUE	Glutaminyl-tRNA synthase
19.21	tetrapyrrole synthesis.heme oxygenase	m.194831	(loc_os06g40080.1 : 134.0) no description available & (at2g26670 : 103.0) Encodes a plastid heme oxygenase necessary for phytochrome chromophore biosynthesis and for coupling the expression of some nuclear genes to the functional state of the chloroplast.; REVERSAL OF THE DET PHENOTYPE 4 (TED4); FUNCTIONS IN: heme oxygenase (decyclizing) activity, heme binding; INVOLVED IN: regulation of meristem…	-2.38861	FALSE	Plastid heme oxygenase
19.7	tetrapyrrole synthesis.uroporphyrinogen decarboxylase	m.298163	(loc_os03g21900.1 : 660.0) no description available & (q42855|dcup_horvu : 645.0) Uroporphyrinogen decarboxylase (EC 4.1.1.37) (URO-D) (UPD) (Fragment) - Hordeum vulgare (Barley) & (at2g40490 : 578.0) HEME2; FUNCTIONS IN: uroporphyrinogen decarboxylase activity; INVOLVED IN: porphyrin biosynthetic process; LOCATED IN: chloroplast, chloroplast stroma, chloroplast envelope; EXPRESSED IN: 25 plant s…	-2.30461	TRUE	Uroporphyrinogen decarboxylase
19.6	tetrapyrrole synthesis.uroporphyrinogen III synthase	m.299756	(loc_os03g08730.1 : 411.0) no description available & (at2g26540 : 308.0) Encodes a uroporphyrinogen-III synthase involved in tetrapyrrole biosynthesis. The protein localizes to the chloroplast. Member of the plant-specific DUF724 protein family. Arabidopsis has 10 DUF724 proteins. Loss of function mutant has a WT phenotype; HEMD; FUNCTIONS IN: uroporphyrinogen-III synthase activity; INVOLVED IN:…	-2.25087	TRUE	Uroporphyrinogen-III synthase
19.2	tetrapyrrole synthesis.ferrochelatase	m.294759	(p42045|hemh_horvu : 780.0) Ferrochelatase-2, chloroplast precursor (EC 4.99.1.1) (Ferrochelatase II) (Protoheme ferro-lyase 2) (Heme synthetase 2) - Hordeum vulgare (Barley) & (loc_os09g12560.2 : 753.0) no description available & (at5g26030 : 563.0) encodes ferrochelatase I located in plastids. Involved in heme biosynthesis in non-photosynthetic tissues and induced by oxidative stress in photosy…	-2.19866	TRUE	Protoheme ferro-lyase 2
19.9	tetrapyrrole synthesis.protoporphyrin IX oxidase	m.108484	(loc_os04g41260.1 : 794.0) no description available & (q94ig7|ppocm_spiol : 534.0) Protoporphyrinogen oxidase, chloroplast/mitochondrial precursor (EC 1.3.3.4) (Protox II) (SO-POX2) - Spinacia oleracea (Spinach) & (at5g14220 : 526.0) Encodes PPO2, a putative protoporphyrinogen oxidase based on sequence homology. Also known as MEE61 (maternal effect embryo arrest 61). mee61 mutant shows arrested e…	-2.1303	TRUE	Protoporphyrinogen oxidase
19.5	tetrapyrrole synthesis.porphobilinogen deaminase	m.111291	(loc_os02g07230.1 : 585.0) no description available & (q43082|hem3_pea : 485.0) Porphobilinogen deaminase, chloroplast precursor (EC 2.5.1.61) (PBG) (Hydroxymethylbilane synthase) (HMBS) (Pre-uroporphyrinogen synthase) - Pisum sativum (Garden pea) & (at5g08280 : 469.0) Encodes a protein with porphobilinogen deaminase activity. This protein is targeted to the chloroplast.; hydroxymethylbilane synt…	-2.04635	TRUE	Porphobilinogen deaminase
19.1	tetrapyrrole synthesis.magnesium chelatase	m.49618	(loc_os03g59640.1 : 1111.0) no description available & (o24133|chld_tobac : 1017.0) Magnesium-chelatase subunit chlD, chloroplast precursor (EC 6.6.1.1) (Mg-protoporphyrin IX chelatase) (Mg-chelatase subunit D) - Nicotiana tabacum (Common tobacco) & (at1g08520 : 1013.0) Encodes the CHLD subunit of the Mg-chelatase enzyme involved in chlorophyll biosynthesis. Lines carrying recessive mutations of …	-2.02172	TRUE	Mg-protoporphyrin IX chelatase
19.2	tetrapyrrole synthesis.ferrochelatase	m.15511	(o22101|hemh_orysa : 828.0) Ferrochelatase-2, chloroplast precursor (EC 4.99.1.1) (Ferrochelatase II) (Protoheme ferro-lyase 2) (Heme synthetase 2) - Oryza sativa (Rice) & (loc_os05g29760.2 : 828.0) no description available & (at2g30390 : 673.0) Encodes one of two ferrochelatase genes in Arabidopsis. Ferrochelatase is the terminal enzyme of heme biosynthesis. FC-II is speculated to operate in pho…	-2.00762	TRUE	Protoheme ferro-lyase 2
19.32	tetrapyrrole synthesis.sirohydrochlorin ferrochelatase	m.90083	(loc_os02g19440.1 : 267.0) no description available & (at1g50170 : 201.0) encodes sirohydrochlorin ferrochelatase catalyzing the last step of the siroheme biosynthesis; sirohydrochlorin ferrochelatase B (SIRB); FUNCTIONS IN: sirohydrochlorin ferrochelatase activity; INVOLVED IN: response to oxidative stress, siroheme biosynthetic process; LOCATED IN: chloroplast; EXPRESSED IN: 24 plant structures…	-1.85611	FALSE	Sirohydrochlorin ferrochelatase
19.4	tetrapyrrole synthesis.ALA dehydratase	m.61435	(loc_os06g49110.3 : 248.0) no description available & (q42836|hem2_horvu : 245.0) Delta-aminolevulinic acid dehydratase, chloroplast precursor (EC 4.2.1.24) (Porphobilinogen synthase) (ALADH) - Hordeum vulgare (Barley) & (at1g69740 : 241.0) Encodes a putative 5-aminolevulinate dehydratase involved in chlorophyll biosynthesis.; HEMB1; FUNCTIONS IN: porphobilinogen synthase activity, catalytic acti…	-1.85336	FALSE	Delta-aminolevulinic acid dehydratase
19.1	tetrapyrrole synthesis.glu-tRNA synthetase	m.194479	(loc_os11g34210.2 : 925.0) no description available & (at1g48520 : 755.0) Encodes Glu-tRNA(Gln) amidotransferase subunit B (from Genbank record AF239836).; GLU-ADT subunit B (GATB); FUNCTIONS IN: glutaminyl-tRNA synthase (glutamine-hydrolyzing) activity, carbon-nitrogen ligase activity, with glutamine as amido-N-donor, ligase activity; INVOLVED IN: glutamyl-tRNA aminoacylation, translation; LOCAT…	-1.81359	FALSE	Glu-tRNA(Gln) amidotransferase subunit B
19.1	tetrapyrrole synthesis.magnesium chelatase	m.279652	(loc_os03g20700.2 : 1580.0) no description available & (at5g13630 : 1435.0) Encodes magnesium chelatase involved in plastid-to-nucleus signal transduction.; GENOMES UNCOUPLED 5 (GUN5); FUNCTIONS IN: magnesium chelatase activity; INVOLVED IN: chlorophyll biosynthetic process, biosynthetic process; LOCATED IN: mitochondrion, magnesium chelatase complex, chloroplast, chloroplast inner membrane; EXPR…	-1.79162	FALSE	Magnesium chelatase
19.99	tetrapyrrole synthesis.unspecified	m.115438	(loc_os01g53250.1 : 951.0) no description available & (at3g02280 : 748.0) Flavodoxin family protein; FUNCTIONS IN: oxidoreductase activity, FMN binding; INVOLVED IN: oxidation reduction; LOCATED IN: cellular_component unknown; EXPRESSED IN: 18 plant structures; EXPRESSED DURING: 7 growth stages; CONTAINS InterPro DOMAIN/s: Oxidoreductase FAD/NAD(P)-binding (InterPro:IPR001433), Ferredoxin reducta…	-1.7794	FALSE	Flavodoxin family protein
19.4	tetrapyrrole synthesis.ALA dehydratase	m.228438	(loc_os06g49110.3 : 702.0) no description available & (q42836|hem2_horvu : 696.0) Delta-aminolevulinic acid dehydratase, chloroplast precursor (EC 4.2.1.24) (Porphobilinogen synthase) (ALADH) - Hordeum vulgare (Barley) & (at1g69740 : 555.0) Encodes a putative 5-aminolevulinate dehydratase involved in chlorophyll biosynthesis.; HEMB1; FUNCTIONS IN: porphobilinogen synthase activity, catalytic acti…	-1.76941	FALSE	Delta-aminolevulinic acid dehydratase
19.2	tetrapyrrole synthesis.glu-tRNA reductase	m.228364	(q42843|hem11_horvu : 826.0) Glutamyl-tRNA reductase 1, chloroplast precursor (EC 1.2.1.70) (GluTR) - Hordeum vulgare (Barley) & (loc_os10g35840.1 : 806.0) no description available & (at1g58290 : 626.0) Encodes a protein with glutamyl-tRNA reductase (GluTR) activity, catalyzing the NADPH-dependent reduction of Glu-tRNA(Glu) to glutamate 1-semialdehyde (GSA) with the release of free tRNA(Glu). It …	-1.6795	FALSE	Glutamyl-tRNA reductase 1
19.8	tetrapyrrole synthesis.coproporphyrinogen III oxidase	m.39164	(q42840|hem6_horvu : 649.0) Coproporphyrinogen III oxidase, chloroplast precursor (EC 1.3.3.3) (Coproporphyrinogenase) (Coprogen oxidase) - Hordeum vulgare (Barley) & (loc_os04g52130.1 : 649.0) no description available & (at1g03475 : 574.0) Encodes coproporphyrinogen III oxidase, a key enzyme in the biosynthetic pathway of chlorophyll and heme, a tetrapyrrole pathway. Mutants express cytological …	-1.596	FALSE	Coproporphyrinogen III oxidase
19.1	tetrapyrrole synthesis.magnesium chelatase	m.279662	(loc_os03g20700.2 : 872.0) no description available & (at5g13630 : 820.0) Encodes magnesium chelatase involved in plastid-to-nucleus signal transduction.; GENOMES UNCOUPLED 5 (GUN5); FUNCTIONS IN: magnesium chelatase activity; INVOLVED IN: chlorophyll biosynthetic process, biosynthetic process; LOCATED IN: mitochondrion, magnesium chelatase complex, chloroplast, chloroplast inner membrane; EXPRES…	-1.51174	FALSE	Magnesium chelatase
19.16	tetrapyrrole synthesis.chlorophyll b synthase	m.16036	(q8s7e1|cao_orysa : 962.0) Chlorophyllide a oxygenase, chloroplast precursor (EC 1.13.12.14) (Chlorophyll a oxygenase) (Chlorophyll b synthase) - Oryza sativa (Rice) & (loc_os10g41780.1 : 962.0) no description available & (at1g44446 : 739.0) Encodes chlorophyllide <i>a</i> oxygenase which converts chlorophyllide <i>a</i> to chlorophyllide <i>b</i> by catalyzing two successive hydroxylations at th…	-1.4965	FALSE	Chlorophyllide a oxygenase
19.9	tetrapyrrole synthesis.protoporphyrin IX oxidase	m.160655	(loc_os01g18320.1 : 894.0) no description available & (at4g01690 : 743.0) Encodes protoporphyrinogen oxidase (PPOX).; PPOX; FUNCTIONS IN: oxygen-dependent protoporphyrinogen oxidase activity; INVOLVED IN: porphyrin biosynthetic process; LOCATED IN: chloroplast, chloroplast envelope; EXPRESSED IN: 25 plant structures; EXPRESSED DURING: 16 growth stages; CONTAINS InterPro DOMAIN/s: Amine oxidase (I…	-1.45798	FALSE	Protoporphyrinogen oxidase (PPOX)
19.4	tetrapyrrole synthesis.regulation	m.135236	(loc_os02g37470.1 : 394.0) no description available & (at3g14110 : 236.0) Encodes a novel coiled-coil, TPR domain containing protein that is localized to the chloroplast membrane and is involved in chlorophyll biosynthesis. Mutants accumulate protochlorophyllide, an intermediate in the chlorophyll biosynthesis pathway, in dark and release singlet oxygen in plastids in a controlled and non-invasiv…	-1.41765	FALSE	Novel coiled-coil, TPR domain containing protein
19.15	tetrapyrrole synthesis.chlorophyll synthase	m.58071	(loc_os05g28200.1 : 575.0) no description available & (at3g51820 : 540.0) Encodes a protein with chlorophyll synthase activity. This enzyme has been shown to perform the esterification of chlorophyllide (a and b), the last step of chlorophyll biosynthesis. Although it can use either geranylgeranyl pyrophosphate (GGPP) or phytyl pyrophosphate (PhyPP) as substrates, the esterification reaction was …	-1.41336	FALSE	Chlorophyll synthase
19.7	tetrapyrrole synthesis.uroporphyrinogen decarboxylase	m.298164	(q42855|dcup_horvu : 186.0) Uroporphyrinogen decarboxylase (EC 4.1.1.37) (URO-D) (UPD) (Fragment) - Hordeum vulgare (Barley) & (loc_os03g21900.1 : 185.0) no description available & (at2g40490 : 168.0) HEME2; FUNCTIONS IN: uroporphyrinogen decarboxylase activity; INVOLVED IN: porphyrin biosynthetic process; LOCATED IN: chloroplast, chloroplast stroma, chloroplast envelope; EXPRESSED IN: 25 plant s…	-1.40506	FALSE	Uroporphyrinogen decarboxylase
19.99	tetrapyrrole synthesis.unspecified	m.115440	(loc_os01g53250.1 : 883.0) no description available & (at3g02280 : 694.0) Flavodoxin family protein; FUNCTIONS IN: oxidoreductase activity, FMN binding; INVOLVED IN: oxidation reduction; LOCATED IN: cellular_component unknown; EXPRESSED IN: 18 plant structures; EXPRESSED DURING: 7 growth stages; CONTAINS InterPro DOMAIN/s: Oxidoreductase FAD/NAD(P)-binding (InterPro:IPR001433), Ferredoxin reducta…	-1.36225	FALSE	Flavodoxin family protein
19.21	tetrapyrrole synthesis.heme oxygenase	m.103061	(loc_os03g27770.2 : 300.0) no description available & (at2g26550 : 229.0) Encodes a heme oxygenase-like protein lacking the conserved histidine residue at the active site that is usually involved in heme-iron coordination. It is unable to bind and degrade heme. Mutant analyses suggest a role in photomorphogenesis. The protein can bind the heme precursor, proto IX, which could be biologically sign…	-1.34289	FALSE	Heme oxygenase-like protein lacking the conserved histidine residue
19.8	tetrapyrrole synthesis.coproporphyrinogen III oxidase	m.130231	(loc_os04g52130.1 : 503.0) no description available & (p35055|hem6_soybn : 496.0) Coproporphyrinogen III oxidase, chloroplast precursor (EC 1.3.3.3) (Coproporphyrinogenase) (Coprogen oxidase) - Glycine max (Soybean) & (at1g03475 : 493.0) Encodes coproporphyrinogen III oxidase, a key enzyme in the biosynthetic pathway of chlorophyll and heme, a tetrapyrrole pathway. Mutants express cytological and…	-1.29513	FALSE	Coproporphyrinogen III oxidase
19.2	tetrapyrrole synthesis.glu-tRNA reductase	m.9093	(o48674|hem1_orysa : 215.0) Glutamyl-tRNA reductase, chloroplast precursor (EC 1.2.1.70) (GluTR) - Oryza sativa (Rice) & (loc_os10g35840.1 : 215.0) no description available & (at1g58290 : 166.0) Encodes a protein with glutamyl-tRNA reductase (GluTR) activity, catalyzing the NADPH-dependent reduction of Glu-tRNA(Glu) to glutamate 1-semialdehyde (GSA) with the release of free tRNA(Glu). It is invol…	-1.2461	FALSE	Glutamyl-tRNA reductase
19.4	tetrapyrrole synthesis.ALA dehydratase	m.84744	(loc_os06g49110.3 : 368.0) no description available & (q42836|hem2_horvu : 348.0) Delta-aminolevulinic acid dehydratase, chloroplast precursor (EC 4.2.1.24) (Porphobilinogen synthase) (ALADH) - Hordeum vulgare (Barley) & (at1g69740 : 321.0) Encodes a putative 5-aminolevulinate dehydratase involved in chlorophyll biosynthesis.; HEMB1; FUNCTIONS IN: porphobilinogen synthase activity, catalytic acti…	-1.22567	FALSE	Delta-aminolevulinic acid dehydratase
19.7	tetrapyrrole synthesis.uroporphyrinogen decarboxylase	m.151256	(loc_os01g43390.1 : 659.0) no description available & (at3g14930 : 544.0) HEME1; FUNCTIONS IN: uroporphyrinogen decarboxylase activity; INVOLVED IN: response to cadmium ion; LOCATED IN: chloroplast; EXPRESSED IN: 23 plant structures; EXPRESSED DURING: 14 growth stages; CONTAINS InterPro DOMAIN/s: Uroporphyrinogen decarboxylase HemE (InterPro:IPR006361), Uroporphyrinogen decarboxylase (URO-D) (Int…	-1.14413	FALSE	Uroporphyrinogen decarboxylase
19.8	tetrapyrrole synthesis.coproporphyrinogen III oxidase	m.112596	(loc_os12g17070.2 : 739.0) no description available & (at5g63290 : 517.0) Radical SAM superfamily protein; FUNCTIONS IN: oxidoreductase activity, iron-sulfur cluster binding, coproporphyrinogen oxidase activity, catalytic activity; INVOLVED IN: oxidation reduction, porphyrin biosynthetic process; LOCATED IN: chloroplast, cytoplasm; EXPRESSED IN: 22 plant structures; EXPRESSED DURING: 13 growth st…	-1.13353	FALSE	Coproporphyrinogen oxidase
19.1	tetrapyrrole synthesis.magnesium chelatase	m.298149	(loc_os03g36540.1 : 624.0) no description available & (p93162|chli_soybn : 554.0) Magnesium-chelatase subunit chlI, chloroplast precursor (EC 6.6.1.1) (Mg-protoporphyrin IX chelatase) - Glycine max (Soybean) & (at4g18480 : 537.0) Encodes the CHLI subunit of magnesium chelatase which is required for chlorophyll biosynthesis. All four cysteine residues of the protein form two disulfide bonds (Cys10…	-1.12814	FALSE	Mg-protoporphyrin IX chelatase
19.12	tetrapyrrole synthesis.magnesium-protoporphyrin IX monomethyl ester (oxidative) cyclase	m.112673	(q5efu4|crd1_horvu : 741.0) Magnesium-protoporphyrin IX monomethyl ester [oxidative] cyclase, chloroplast precursor (EC 1.14.13.81) (Mg-protoporphyrin IX monomethyl ester oxidative cyclase) (Protein Xantha-l) - Hordeum vulgare (Barley) & (loc_os01g17170.1 : 681.0) no description available & (at3g56940 : 645.0) Encodes a putative ZIP protein with varying mRNA accumulation in leaves, stems and root…	-1.12393	FALSE	Magnesium-protoporphyrin IX monomethyl ester [oxidative] cyclase
19.3	tetrapyrrole synthesis.GSA	m.65206	(p18492|gsa_horvu : 844.0) Glutamate-1-semialdehyde 2,1-aminomutase, chloroplast precursor (EC 5.4.3.8) (GSA) (Glutamate-1-semialdehyde aminotransferase) (GSA-AT) - Hordeum vulgare (Barley) & (loc_os08g41990.1 : 823.0) no description available & (at5g63570 : 737.0) Encodes a protein with homology to glutamate-1-semialdehyde 2,1-aminomutase catalyzing the conversion of glutamate-1-semialdehyde (GS…	-1.08316	FALSE	Glutamate-1-semialdehyde 2,1-aminomutase
19.99	tetrapyrrole synthesis.unspecified	m.115442	(loc_os01g53250.1 : 962.0) no description available & (at3g02280 : 741.0) Flavodoxin family protein; FUNCTIONS IN: oxidoreductase activity, FMN binding; INVOLVED IN: oxidation reduction; LOCATED IN: cellular_component unknown; EXPRESSED IN: 18 plant structures; EXPRESSED DURING: 7 growth stages; CONTAINS InterPro DOMAIN/s: Oxidoreductase FAD/NAD(P)-binding (InterPro:IPR001433), Ferredoxin reducta…	-1.05353	FALSE	Flavodoxin family protein
19.99	tetrapyrrole synthesis.unspecified	m.89673	(loc_os01g34390.1 : 596.0) no description available & (at2g44520 : 419.0) cytochrome c oxidase 10 (COX10); FUNCTIONS IN: protoheme IX farnesyltransferase activity, prenyltransferase activity; INVOLVED IN: heme o biosynthetic process, heme biosynthetic process; LOCATED IN: integral to membrane, mitochondrial membrane; EXPRESSED IN: 23 plant structures; EXPRESSED DURING: 13 growth stages; CONTAINS …	-1.03391	FALSE	Cytochrome c oxidase 10
19.14	tetrapyrrole synthesis.protochlorophyllide reductase	m.121532	(q42850|porb_horvu : 655.0) Protochlorophyllide reductase B, chloroplast precursor (EC 1.3.1.33) (PCR B) (NADPH-protochlorophyllide oxidoreductase B) (POR B) - Hordeum vulgare (Barley) & (loc_os10g35370.1 : 619.0) no description available & (at5g54190 : 531.0) light-dependent NADPH:protochlorophyllide oxidoreductase A; protochlorophyllide oxidoreductase A (PORA); FUNCTIONS IN: oxidoreductase acti…	-1.0239	FALSE	Protochlorophyllide reductase B
19.13	tetrapyrrole synthesis.divinyl chlorophyllide-a 8-vinyl-reductase	m.27191	(loc_os03g22780.1 : 586.0) no description available & (at5g18660 : 463.0) Encodes a protein with 3,8-divinyl protochlorophyllide a 8-vinyl reductase activity. Mutants accumulate divinyl chlorophyll rather than monovinyl chlorophyll.; PALE-GREEN AND CHLOROPHYLL B REDUCED 2 (PCB2); FUNCTIONS IN: 3,8-divinyl protochlorophyllide a 8-vinyl reductase activity; INVOLVED IN: chlorophyll biosynthetic proc…	1.05342	FALSE	3,8-divinyl protochlorophyllide a 8-vinyl reductase
19.21	tetrapyrrole synthesis.heme oxygenase	m.119266	(loc_os06g40080.1 : 392.0) no description available & (at2g26670 : 325.0) Encodes a plastid heme oxygenase necessary for phytochrome chromophore biosynthesis and for coupling the expression of some nuclear genes to the functional state of the chloroplast.; REVERSAL OF THE DET PHENOTYPE 4 (TED4); FUNCTIONS IN: heme oxygenase (decyclizing) activity, heme binding; INVOLVED IN: regulation of meristem…	1.17025	FALSE	Plastid heme oxygenase
19.3	tetrapyrrole synthesis.uroporphyrin-III C-methyltransferase	m.116457	(at5g40850 : 448.0) Encodes a urophorphyrin III methylase that catalyzes S-adenosyl-L-methionine-dependent transmethylation in a multistep process involving the formation of a covalently linked complex with S-adenosyl-L-methionine.; urophorphyrin methylase 1 (UPM1); CONTAINS InterPro DOMAIN/s: Tetrapyrrole methylase (InterPro:IPR000878), Tetrapyrrole methylase, subdomain 1 (InterPro:IPR014777), U…	1.18201	FALSE	Urophorphyrin III methylase
19.99	tetrapyrrole synthesis.unspecified	m.80321	(loc_os01g11230.1 : 333.0) no description available & (at1g17100 : 246.0) SOUL heme-binding family protein; FUNCTIONS IN: binding; INVOLVED IN: biological_process unknown; LOCATED IN: plasma membrane, vacuole; EXPRESSED IN: 24 plant structures; EXPRESSED DURING: 14 growth stages; CONTAINS InterPro DOMAIN/s: SOUL haem-binding protein (InterPro:IPR006917); BEST Arabidopsis thaliana protein match is…	1.27089	FALSE	SOUL heme-binding family protein
19.4	tetrapyrrole synthesis.regulation	m.83474	(loc_os11g16550.1 : 349.0) no description available & (at3g59400 : 206.0) GUN, genomes uncoupled, is necessary for coupling the expression of some nuclear genes to the functional state of the chloroplast. Binds to the magnesium chelatase complex and promotes formation of the substrate,a tetrapyrrole signaling molecule. Porphyrin-binding protein that enhances the activity of Mg-chelatase. Although…	1.36344	FALSE	Porphyrin-binding protein
19.2	tetrapyrrole synthesis.glu-tRNA reductase	m.298635	(o48674|hem1_orysa : 256.0) Glutamyl-tRNA reductase, chloroplast precursor (EC 1.2.1.70) (GluTR) - Oryza sativa (Rice) & (loc_os10g35840.1 : 256.0) no description available & (at1g58290 : 192.0) Encodes a protein with glutamyl-tRNA reductase (GluTR) activity, catalyzing the NADPH-dependent reduction of Glu-tRNA(Glu) to glutamate 1-semialdehyde (GSA) with the release of free tRNA(Glu). It is invol…	1.44342	FALSE	Glutamyl-tRNA reductase
19.2	tetrapyrrole synthesis.glu-tRNA reductase	m.298634	(o48674|hem1_orysa : 157.0) Glutamyl-tRNA reductase, chloroplast precursor (EC 1.2.1.70) (GluTR) - Oryza sativa (Rice) & (loc_os10g35840.1 : 157.0) no description available & (at1g09940 : 108.0) Encodes glutamyl-tRNA reductase. Involved in heme biosynthesis in non-photosynthetic tissues and induced by oxidative stress in photosynthetic tissues to supply heme for defensive hemoproteins; HEMA2; FUN…	1.49002	FALSE	Glutamyl-tRNA reductase
19.11	tetrapyrrole synthesis.magnesium protoporphyrin IX methyltransferase	m.117113	(loc_os06g04150.1 : 453.0) no description available & (at4g25080 : 323.0) Encodes a protein with methyltransferase activity responsible for the methylation of magnesium protoporphyrin IX. Mutants defective in this gene are affected in chlorophyll biosynthesis and show a reduction in the accumulation of a number of major thylakoid-associated proteins including components of PSI (LHCI), PSII (LHCII…	1.57756	FALSE	Methylase of magnesium protoporphyrin IX
19.14	tetrapyrrole synthesis.protochlorophyllide reductase	m.121535	(q41578|pora_wheat : 522.0) Protochlorophyllide reductase A, chloroplast precursor (EC 1.3.1.33) (PCR A) (NADPH-protochlorophyllide oxidoreductase A) (POR A) - Triticum aestivum (Wheat) & (loc_os04g58200.1 : 471.0) no description available & (at5g54190 : 435.0) light-dependent NADPH:protochlorophyllide oxidoreductase A; protochlorophyllide oxidoreductase A (PORA); FUNCTIONS IN: oxidoreductase act…	1.71382	FALSE	Protochlorophyllide reductase A
19.99	tetrapyrrole synthesis.unspecified	m.88440	(loc_os01g13420.1 : 341.0) no description available & (at1g17100 : 128.0) SOUL heme-binding family protein; FUNCTIONS IN: binding; INVOLVED IN: biological_process unknown; LOCATED IN: plasma membrane, vacuole; EXPRESSED IN: 24 plant structures; EXPRESSED DURING: 14 growth stages; CONTAINS InterPro DOMAIN/s: SOUL haem-binding protein (InterPro:IPR006917); BEST Arabidopsis thaliana protein match is…	1.85443	FALSE	SOUL heme-binding family protein
19.99	tetrapyrrole synthesis.unspecified	m.135770	(loc_os10g28370.1 : 449.0) no description available & (at5g43860 : 306.0) Encodes a chlorophyllase, the first enzyme in chlorophyll degradation. It catalyzes the hydrolysis of the ester bond to chlorophyllide and phytol. AtCLH2 has a typical signal sequence for the chloroplast. Gene expression does not respond to methyljasmonate, a known promoter of senescence and chlorophyll degradation.; chloro…	2.47243	TRUE	Chlorophyllase
Photosynthesis
Light reactions
1.1.30	PS.lightreaction.state transition	m.153275	(loc_os11g44580.1 : 442.0) no description available & (at1g11340 : 157.0) S-locus lectin protein kinase family protein; FUNCTIONS IN: in 6 functions; INVOLVED IN: protein amino acid phosphorylation, recognition of pollen; LOCATED IN: endomembrane system; EXPRESSED IN: 8 plant structures; EXPRESSED DURING: 6 growth stages; CONTAINS InterPro DOMAIN/s: Curculin-like (mannose-binding) lectin (InterPr…	-9.31556
1.1.30	PS.lightreaction.state transition	m.153305	(loc_os11g39490.1 : 217.0) no description available & (at5g06740 : 152.0) Concanavalin A-like lectin protein kinase family protein; FUNCTIONS IN: in 6 functions; INVOLVED IN: protein amino acid phosphorylation; LOCATED IN: endomembrane system; EXPRESSED IN: root; CONTAINS InterPro DOMAIN/s: Legume lectin, beta chain (InterPro:IPR001220), Protein kinase, ATP binding site (InterPro:IPR017441), Seri…	-3.47144
1.1.30	PS.lightreaction.state transition	m.7013	(loc_os11g11890.1 : 247.0) no description available & (at1g70740 : 196.0) Protein kinase superfamily protein; FUNCTIONS IN: protein serine/threonine kinase activity, protein kinase activity, kinase activity, ATP binding; INVOLVED IN: protein amino acid phosphorylation; LOCATED IN: cellular_component unknown; EXPRESSED IN: 22 plant structures; EXPRESSED DURING: 13 growth stages; CONTAINS InterPro …	-2.98219
1.1.30	PS.lightreaction.state transition	m.153291	(loc_os11g39490.1 : 239.0) no description available & (at4g21230 : 168.0) Encodes a cysteine-rich receptor-like protein kinase.; cysteine-rich RLK (RECEPTOR-like protein kinase) 27 (CRK27); FUNCTIONS IN: kinase activity; INVOLVED IN: protein amino acid phosphorylation; LOCATED IN: endomembrane system; EXPRESSED IN: hypocotyl, root; CONTAINS InterPro DOMAIN/s: Protein kinase, ATP binding site (Int…	-2.84461
1.1.30	PS.lightreaction.state transition	m.252914	(loc_os10g09620.1 : 236.0) no description available & (at1g21270 : 124.0) cytoplasmic serine/threonine protein kinase induced by salicylic acid. mutant plants exhibit a loss of cell expansion and dependence on sugars and salts for seedling growth, affecting the expression and activity of vacuolar invertase.; wall-associated kinase 2 (WAK2); FUNCTIONS IN: protein serine/threonine kinase activity, …	-2.73604
1.1.6	PS.lightreaction.NADH DH	m.115247	(loc_os01g20110.2 : 621.0) no description available & (at4g37920 : 451.0) unknown protein; FUNCTIONS IN: molecular_function unknown; INVOLVED IN: biological_process unknown; LOCATED IN: chloroplast thylakoid membrane, chloroplast, chloroplast envelope; BEST Arabidopsis thaliana protein match is: unknown protein (TAIR:AT1G36320.1); Has 123 Blast hits to 120 proteins in 40 species: Archae - 2; Bact…	-2.51471
1.1.5.4	PS.lightreaction.other electron carrier (ox/red).ferredoxin oxireductase	m.126096	(loc_os01g72090.1 : 468.0) no description available & (at3g09150 : 328.0) Required for biosynthesis of the tetrapyrrole phytochrome chromophore phytochromobilin. Encodes phytochromobilin synthase, a ferredoxin-dependent biliverdin reductase. It is necessary for coupling the expression of some nuclear genes to the functional state of the chloroplast.; ELONGATED HYPOCOTYL 2 (HY2); CONTAINS InterPro…	-2.445
1.1.40	PS.lightreaction.cyclic electron flow-chlororespiration	m.44207	(loc_os08g41460.2 : 473.0) no description available & (at4g22890 : 415.0) Encodes PGRL1A, a transmembrane protein present in thylakoids. PGRL1A has a highly homologous isoform PGRL1B encoded by At4g11960. Plants lacking PGRL1 show perturbation of cyclic electron flow, similar to PGR5-deficient plants. PGRL1 and PGR5 interact physically and associate with PSI (photosystem I).; PGR5-LIKE A; FUNCTIO…	-2.4146
1.1.30	PS.lightreaction.state transition	m.293879	(loc_os11g10640.1 : 374.0) no description available & (at4g38830 : 186.0) Encodes a cysteine-rich receptor-like protein kinase.; cysteine-rich RLK (RECEPTOR-like protein kinase) 26 (CRK26); FUNCTIONS IN: kinase activity; INVOLVED IN: protein amino acid phosphorylation; LOCATED IN: endomembrane system; EXPRESSED IN: stem, root; CONTAINS InterPro DOMAIN/s: Protein kinase, ATP binding site (InterPro…	-2.41334
1.1.30	PS.lightreaction.state transition	m.293880	(loc_os11g10640.1 : 382.0) no description available & (at1g65790 : 187.0) An alternatively spliced gene that encodes a functional transmembrane receptor serine/threonine kinase, alternate form may not have transmembrane domain.; receptor kinase 1 (RK1); CONTAINS InterPro DOMAIN/s: Curculin-like (mannose-binding) lectin (InterPro:IPR001480), Protein kinase, ATP binding site (InterPro:IPR017441), P…	-2.34171
1.1.40	PS.lightreaction.cyclic electron flow-chlororespiration	m.136659	(loc_os04g57320.1 : 487.0) no description available & (at4g22260 : 392.0) Similar to mitochondrial alternative oxidase. im mutants have a variegated phenotype and fail to differentiate chloroplasts in the majority of their cells under high light intensity continuous illumination. The white tissues of immutans accumulate phytoene, a non-colored C40 carotenoid intermediate. This suggests that immut…	-2.20696
1.1.5.3	PS.lightreaction.other electron carrier (ox/red).ferredoxin reductase	m.268950	(loc_os02g17700.1 : 843.0) no description available & (at4g32360 : 620.0) Pyridine nucleotide-disulphide oxidoreductase family protein; FUNCTIONS IN: electron carrier activity, binding, catalytic activity; INVOLVED IN: metabolic process; LOCATED IN: plasma membrane; EXPRESSED IN: 22 plant structures; EXPRESSED DURING: 13 growth stages; CONTAINS InterPro DOMAIN/s: FAD-dependent pyridine nucleotide…	-2.09912
1.1.30	PS.lightreaction.state transition	m.48846	(loc_os04g30040.1 : 243.0) no description available & (at4g38830 : 155.0) Encodes a cysteine-rich receptor-like protein kinase.; cysteine-rich RLK (RECEPTOR-like protein kinase) 26 (CRK26); FUNCTIONS IN: kinase activity; INVOLVED IN: protein amino acid phosphorylation; LOCATED IN: endomembrane system; EXPRESSED IN: stem, root; CONTAINS InterPro DOMAIN/s: Protein kinase, ATP binding site (InterPro…	-2.07013
1.1.2	PS.lightreaction.photosystem I	m.85386	(loc_os04g53612.1 : 538.0) no description available & (at3g21740 : 335.0) ACCUMULATION OF PHOTOSYSTEM ONE 4; ACCUMULATION OF PHOTOSYSTEM ONE 4 (APO4); INVOLVED IN: biological_process unknown; LOCATED IN: mitochondrion; EXPRESSED IN: 22 plant structures; EXPRESSED DURING: 13 growth stages; CONTAINS InterPro DOMAIN/s: Protein of unknown function DUF794, plant (InterPro:IPR008512); BEST Arabidopsis …	-1.95914
1.1.5.2	PS.lightreaction.other electron carrier (ox/red).ferredoxin	m.154075	(loc_os03g11450.1 : 345.0) no description available & (at5g07950 : 209.0) unknown protein; FUNCTIONS IN: molecular_function unknown; INVOLVED IN: biological_process unknown; LOCATED IN: chloroplast; EXPRESSED IN: 20 plant structures; EXPRESSED DURING: 9 growth stages; Has 30201 Blast hits to 17322 proteins in 780 species: Archae - 12; Bacteria - 1396; Metazoa - 17338; Fungi - 3422; Plants - 5037;…	-1.95167
1.1.2.1	PS.lightreaction.photosystem I.LHC-I	m.116432	(loc_os02g52650.1 : 449.0) no description available & (at1g45474 : 335.0) Encodes a component of the light harvesting complex of photosystem I.; photosystem I light harvesting complex gene 5 (LHCA5); FUNCTIONS IN: pigment binding; INVOLVED IN: photosynthesis, light harvesting in photosystem I, photosynthesis; LOCATED IN: light-harvesting complex, chloroplast thylakoid membrane, photosystem I ante…	-1.89848
1.1.2.2	PS.lightreaction.photosystem I.PSI polypeptide subunits	m.60827	(p31093|psan_horvu : 270.0) Photosystem I reaction center subunit N, chloroplast precursor (PSI-N) - Hordeum vulgare (Barley) & (loc_os12g08770.1 : 234.0) no description available & (at5g64040 : 180.0) Encodes the only subunit of photosystem I located entirely in the thylakoid lumen. May be involved in the interaction between plastocyanin and the photosystem I complex.; PSAN; FUNCTIONS IN: calmod…	-1.81377
1.1.1.2	PS.lightreaction.photosystem II.PSII polypeptide subunits	m.154762	(ipr000932 : 1500.0) Photosystem antenna protein-like & (p09447|psbb_secce : 1030.0) Photosystem II P680 chlorophyll A apoprotein (CP-47 protein) - Secale cereale (Rye) & (loc_osp1g00600.1 : 1009.0) no description available & (atcg00680 : 998.0) encodes for CP47, subunit of the photosystem II reaction center.; photosystem II reaction center protein B (PSBB); FUNCTIONS IN: chlorophyll binding; INV…	-1.77649
1.1.40	PS.lightreaction.cyclic electron flow-chlororespiration	m.31058	(loc_os03g64020.2 : 426.0) no description available & (at4g22890 : 390.0) Encodes PGRL1A, a transmembrane protein present in thylakoids. PGRL1A has a highly homologous isoform PGRL1B encoded by At4g11960. Plants lacking PGRL1 show perturbation of cyclic electron flow, similar to PGR5-deficient plants. PGRL1 and PGR5 interact physically and associate with PSI (photosystem I).; PGR5-LIKE A; FUNCTIO…	-1.74606
1.1.30	PS.lightreaction.state transition	m.249339	(loc_os03g03410.1 : 598.0) no description available & (at1g01540 : 500.0) Protein kinase superfamily protein; FUNCTIONS IN: protein serine/threonine kinase activity, protein kinase activity, kinase activity, ATP binding; INVOLVED IN: protein amino acid phosphorylation; LOCATED IN: plasma membrane; EXPRESSED IN: 23 plant structures; EXPRESSED DURING: 13 growth stages; CONTAINS InterPro DOMAIN/s: P…	-1.72232
1.1.40	PS.lightreaction.cyclic electron flow-chlororespiration	m.136665	(loc_os04g57320.1 : 434.0) no description available & (at4g22260 : 365.0) Similar to mitochondrial alternative oxidase. im mutants have a variegated phenotype and fail to differentiate chloroplasts in the majority of their cells under high light intensity continuous illumination. The white tissues of immutans accumulate phytoene, a non-colored C40 carotenoid intermediate. This suggests that immut…	-1.71688
1.1.5.2	PS.lightreaction.other electron carrier (ox/red).ferredoxin	m.298413	(loc_os07g30670.1 : 226.0) no description available & (at3g16250 : 186.0) encodes a novel subunit of the chloroplast NAD(P)H dehydrogenase complex, involved in cyclic electron flow around photosystem I to produce ATP. Contains a 4Fe-4S cluster.; NDH-dependent cyclic electron flow 1 (NDF4); FUNCTIONS IN: electron carrier activity, iron-sulfur cluster binding; INVOLVED IN: photosynthetic electron t…	-1.68134
1.1.1.2	PS.lightreaction.photosystem II.PSII polypeptide subunits	m.132760	(loc_os12g08830.2 : 305.0) no description available & (at1g77090 : 286.0) Mog1/PsbP/DUF1795-like photosystem II reaction center PsbP family protein; FUNCTIONS IN: calcium ion binding; INVOLVED IN: photosynthesis; LOCATED IN: thylakoid, thylakoid lumen, chloroplast thylakoid lumen, chloroplast stroma, chloroplast; EXPRESSED IN: 21 plant structures; EXPRESSED DURING: 13 growth stages; CONTAINS Inte…	-1.60285
1.1.1.2	PS.lightreaction.photosystem II.PSII polypeptide subunits	m.120999	(loc_os12g37710.1 : 318.0) no description available & (at4g15510 : 271.0) Photosystem II reaction center PsbP family protein; FUNCTIONS IN: calcium ion binding; INVOLVED IN: photosynthesis; LOCATED IN: in 6 components; EXPRESSED IN: 21 plant structures; EXPRESSED DURING: 14 growth stages; CONTAINS InterPro DOMAIN/s: Photosystem II oxygen evolving complex protein PsbP (InterPro:IPR002683), Mog1/Ps…	-1.59262
1.1.1.2	PS.lightreaction.photosystem II.PSII polypeptide subunits	m.64936	(loc_os08g25900.1 : 279.0) no description available & (at3g55330 : 240.0) PsbP-like protein 1 (PPL1); FUNCTIONS IN: calcium ion binding; INVOLVED IN: photosynthesis; LOCATED IN: in 6 components; EXPRESSED IN: 24 plant structures; EXPRESSED DURING: 14 growth stages; CONTAINS InterPro DOMAIN/s: Photosystem II oxygen evolving complex protein PsbP (InterPro:IPR002683), Mog1/PsbP/DUF1795, alpha/beta/a…	-1.54676
1.1.1.2	PS.lightreaction.photosystem II.PSII polypeptide subunits	m.298062	(q40070|psbr_horvu : 198.0) Photosystem II 10 kDa polypeptide, chloroplast precursor - Hordeum vulgare (Barley) & (loc_os07g05360.1 : 181.0) no description available & (at1g79040 : 138.0) Encodes for the 10 kDa PsbR subunit of photosystem II (PSII). This subunit appears to be involved in the stable assembly of PSII, particularly that of the oxygen-evolving complex subunit PsbP. Mutants defective …	-1.54587
1.1.6	PS.lightreaction.NADH DH	m.65881	(loc_os01g72950.1 : 189.0) no description available & (at1g74880 : 174.0) Encodes subunit NDH-O of NAD(P)H:plastoquinone dehydrogenase complex (Ndh complex) present in the thylakoid membrane of chloroplasts. This subunit is thought to be required for Ndh complex assembly.; NAD(P)H:plastoquinone dehydrogenase complex subunit O (NDH-O); FUNCTIONS IN: oxidoreductase activity, acting on NADH or NADPH…	-1.52127
1.1.1.2	PS.lightreaction.photosystem II.PSII polypeptide subunits	m.95478	(loc_os01g43070.1 : 424.0) no description available & (at5g11450 : 333.0) Mog1/PsbP/DUF1795-like photosystem II reaction center PsbP family protein; FUNCTIONS IN: calcium ion binding; INVOLVED IN: photosynthesis; LOCATED IN: thylakoid, thylakoid lumen, chloroplast thylakoid membrane, chloroplast thylakoid lumen, chloroplast; EXPRESSED IN: 23 plant structures; EXPRESSED DURING: 13 growth stages; C…	-1.51751
1.1.2.2	PS.lightreaction.photosystem I.PSI polypeptide subunits	m.47529	(p13194|psae_horvu : 140.0) Photosystem I reaction center subunit IV, chloroplast precursor (PSI-E) (Photosystem I 10.8 kDa polypeptide) - Hordeum vulgare (Barley) & (loc_os07g25430.1 : 125.0) no description available & (at2g20260 : 105.0) Encodes subunit E of photosystem I.; photosystem I subunit E-2 (PSAE-2); FUNCTIONS IN: catalytic activity; INVOLVED IN: photosynthesis; LOCATED IN: thylakoid, …	-1.43701
1.1.5.3	PS.lightreaction.other electron carrier (ox/red).ferredoxin reductase	m.180453	(p41344|fenr1_orysa : 575.0) Ferredoxin--NADP reductase, leaf isozyme, chloroplast precursor (EC 1.18.1.2) (FNR) - Oryza sativa (Rice) & (loc_os06g01850.1 : 575.0) no description available & (at5g66190 : 534.0) Encodes a leaf-type ferredoxin:NADP(H) oxidoreductase. It is present in both chloroplast stroma and thylakoid membranes but is more abundant in the thylakoid. The affinity of this enzyme f…	-1.43131
1.1.4	PS.lightreaction.ATP synthase	m.187123	(loc_os01g48300.4 : 428.0) no description available & (at2g31040 : 302.0) ATP synthase protein I -related; LOCATED IN: chloroplast; EXPRESSED IN: 22 plant structures; EXPRESSED DURING: 13 growth stages; Has 182 Blast hits to 182 proteins in 74 species: Archae - 0; Bacteria - 104; Metazoa - 0; Fungi - 0; Plants - 50; Viruses - 2; Other Eukaryotes - 26 (source: NCBI BLink). & (chl4|511649 : 103.0) …	-1.37619
1.1.2.2	PS.lightreaction.photosystem I.PSI polypeptide subunits	m.255473	(loc_os10g39150.1 : 210.0) no description available & (at2g46820 : 117.0) Encodes the P subunit of Photosystem I. About 25% of the TMP14 pool appeared to be phosphorylated, and this ratio is not affected by light. Contains seven phosphorylation sites on threonine residue and chloroplast targeting signal. Located in the proximity of PSI-L, -H and -O subunits.; photosystem I P subunit (PSI-P); FUNC…	-1.34029
1.1.1.2	PS.lightreaction.photosystem II.PSII polypeptide subunits	m.41135	(loc_os04g44200.1 : 203.0) no description available & (at2g01918 : 114.0) Encode a protein homologous to each PQL protein. Mutational analysis indicates that PQL3 is also required for NDH activity.; PsbQ-like 3 (PQL3); CONTAINS InterPro DOMAIN/s: Photosystem II oxygen evolving complex protein PsbQ (InterPro:IPR008797); BEST Arabidopsis thaliana protein match is: photosystem II subunit QA (TAIR:AT…	-1.33284
1.1.30	PS.lightreaction.state transition	m.109820	(loc_os05g47560.1 : 876.0) no description available & (at1g68830 : 732.0) STN7 protein kinase; required for state transitions, phosphorylation of the major antenna complex (LHCII) between PSII and PSI, and light adaptation; STT7 homolog STN7 (STN7); FUNCTIONS IN: protein kinase activity, kinase activity; INVOLVED IN: regulation of photosynthesis, light reaction, circadian rhythm; LOCATED IN: chlo…	-1.3168
1.1.30	PS.lightreaction.state transition	m.66566	(loc_os04g35080.1 : 736.0) no description available & (at4g02630 : 520.0) Protein kinase superfamily protein; FUNCTIONS IN: protein serine/threonine kinase activity, protein kinase activity, kinase activity, ATP binding; INVOLVED IN: protein amino acid phosphorylation; LOCATED IN: plasma membrane; EXPRESSED IN: 22 plant structures; EXPRESSED DURING: 13 growth stages; CONTAINS InterPro DOMAIN/s: P…	-1.28306
1.1.5.3	PS.lightreaction.other electron carrier (ox/red).ferredoxin reductase	m.180447	(p41344|fenr1_orysa : 593.0) Ferredoxin--NADP reductase, leaf isozyme, chloroplast precursor (EC 1.18.1.2) (FNR) - Oryza sativa (Rice) & (loc_os06g01850.1 : 593.0) no description available & (at5g66190 : 546.0) Encodes a leaf-type ferredoxin:NADP(H) oxidoreductase. It is present in both chloroplast stroma and thylakoid membranes but is more abundant in the thylakoid. The affinity of this enzyme f…	-1.25654
1.1.1.1	PS.lightreaction.photosystem II.LHC-II	m.243202	(p04784|cb21_wheat : 419.0) Chlorophyll a-b binding protein, chloroplast precursor (LHCII type I CAB) (LHCP) - Triticum aestivum (Wheat) & (loc_os09g17740.1 : 418.0) no description available & (at2g34420 : 409.0) Photosystem II type I chlorophyll a/b-binding protein; photosystem II light harvesting complex gene B1B2 (LHB1B2); FUNCTIONS IN: chlorophyll binding; INVOLVED IN: photosynthesis, light h…	-1.24633
1.1.1.2	PS.lightreaction.photosystem II.PSII polypeptide subunits	m.41147	(loc_os04g44200.1 : 203.0) no description available & (at2g01918 : 114.0) Encode a protein homologous to each PQL protein. Mutational analysis indicates that PQL3 is also required for NDH activity.; PsbQ-like 3 (PQL3); CONTAINS InterPro DOMAIN/s: Photosystem II oxygen evolving complex protein PsbQ (InterPro:IPR008797); BEST Arabidopsis thaliana protein match is: photosystem II subunit QA (TAIR:AT…	-1.22525
1.1.2.2	PS.lightreaction.photosystem I.PSI polypeptide subunits	m.287690	(ipr001280 : 1500.0) Photosystem I PsaA/PsaB & (q6enw4|psab_sacof : 1471.0) Photosystem I P700 chlorophyll a apoprotein A2 (PsaB) (PSI-B) - Saccharum officinarum (Sugarcane) & (loc_osp1g00330.1 : 1468.0) no description available & (atcg00340 : 1442.0) Encodes the D1 subunit of photosystem I and II reaction centers.; PSAB; FUNCTIONS IN: chlorophyll binding; INVOLVED IN: photosynthesis, light harve…	-1.22364
1.1.1.2	PS.lightreaction.photosystem II.PSII polypeptide subunits	m.30461	(loc_os08g40160.1 : 275.0) no description available & (at1g76450 : 227.0) Photosystem II reaction center PsbP family protein; FUNCTIONS IN: calcium ion binding; INVOLVED IN: photosynthesis; LOCATED IN: thylakoid, thylakoid lumen, chloroplast thylakoid membrane, chloroplast thylakoid lumen, chloroplast; EXPRESSED IN: 23 plant structures; EXPRESSED DURING: 14 growth stages; CONTAINS InterPro DOMAIN…	-1.17721
1.1.5.2	PS.lightreaction.other electron carrier (ox/red).ferredoxin	m.298770	(loc_os08g35710.1 : 254.0) no description available & (at1g02180 : 111.0) ferredoxin-related; FUNCTIONS IN: molecular_function unknown; INVOLVED IN: biological_process unknown; LOCATED IN: endomembrane system; EXPRESSED IN: 23 plant structures; EXPRESSED DURING: 15 growth stages; Has 54 Blast hits to 54 proteins in 11 species: Archae - 0; Bacteria - 0; Metazoa - 0; Fungi - 0; Plants - 54; Viruses…	-1.1681
1.1.2.2	PS.lightreaction.photosystem I.PSI polypeptide subunits	m.287689	(ipr001280 : 1500.0) Photosystem I PsaA/PsaB & (p58311|psaa_wheat : 1488.0) Photosystem I P700 chlorophyll a apoprotein A1 (PsaA) (PSI-A) - Triticum aestivum (Wheat) & (loc_osp1g00340.1 : 1467.0) no description available & (atcg00350 : 1466.0) Encodes psaA protein comprising the reaction center for photosystem I along with psaB protein; hydrophobic protein encoded by the chloroplast genome.; PSAA…	-1.15741
1.1.1.2	PS.lightreaction.photosystem II.PSII polypeptide subunits	m.58246	(loc_os08g10020.2 : 181.0) no description available & (p10690|psbr_spiol : 142.0) Photosystem II 10 kDa polypeptide, chloroplast precursor - Spinacia oleracea (Spinach) & (at1g79040 : 130.0) Encodes for the 10 kDa PsbR subunit of photosystem II (PSII). This subunit appears to be involved in the stable assembly of PSII, particularly that of the oxygen-evolving complex subunit PsbP. Mutants defecti…	-1.08823
1.1.1.2	PS.lightreaction.photosystem II.PSII polypeptide subunits	m.299081	(at2g28605 : 186.0) Encodes a PsbP domain-OEC23 like protein localized in thylakoid (peripheral-lumenal side).; Photosystem II reaction center PsbP family protein; FUNCTIONS IN: calcium ion binding; INVOLVED IN: photosynthesis; LOCATED IN: thylakoid, chloroplast; EXPRESSED IN: 21 plant structures; EXPRESSED DURING: 13 growth stages; CONTAINS InterPro DOMAIN/s: Photosystem II oxygen evolving compl…	-1.08443
1.1.2.2	PS.lightreaction.photosystem I.PSI polypeptide subunits	m.49166	(loc_os07g28610.2 : 191.0) no description available & (at2g46820 : 145.0) Encodes the P subunit of Photosystem I. About 25% of the TMP14 pool appeared to be phosphorylated, and this ratio is not affected by light. Contains seven phosphorylation sites on threonine residue and chloroplast targeting signal. Located in the proximity of PSI-L, -H and -O subunits.; photosystem I P subunit (PSI-P); FUNC…	-1.05569
1.1.1.2	PS.lightreaction.photosystem II.PSII polypeptide subunits	m.221154	(loc_os07g01480.2 : 230.0) no description available & (at3g01440 : 151.0) Encodes a subunit of the NAD(P)H complex located in the chloroplast thylakoid lumen.; PsbQ-like 1 (PQL1); FUNCTIONS IN: electron transporter, transferring electrons within the cyclic electron transport pathway of photosynthesis activity; INVOLVED IN: photosynthesis, light reaction, photosynthetic electron transport chain; L…	-1.04701
1.1.30	PS.lightreaction.state transition	m.66573	(loc_os04g35080.1 : 478.0) no description available & (at4g02630 : 378.0) Protein kinase superfamily protein; FUNCTIONS IN: protein serine/threonine kinase activity, protein kinase activity, kinase activity, ATP binding; INVOLVED IN: protein amino acid phosphorylation; LOCATED IN: plasma membrane; EXPRESSED IN: 22 plant structures; EXPRESSED DURING: 13 growth stages; CONTAINS InterPro DOMAIN/s: P…	-1.04277
1.1.3	PS.lightreaction.cytochrome b6/f	m.324918	(q9sbn3|ucria_volca : 154.0) Cytochrome b6-f complex iron-sulfur subunit, chloroplast precursor (EC 1.10.99.1) (Rieske iron-sulfur protein) (Plastohydroquinone:plastocyanin oxidoreductase iron-sulfur protein) (ISP) (RISP) - Volvox carteri & (loc_os07g37030.1 : 149.0) no description available & (chl4|518044 : 147.0) no description available & (at4g03280 : 143.0) Encodes the Rieske FeS center of cy…	0
1.1.2.1	PS.lightreaction.photosystem I.LHC-I	m.321432	(chl4|518157 : 170.0) no description available & (at1g61520 : 141.0) PSI type III chlorophyll a/b-binding protein (Lhca3*1); photosystem I light harvesting complex gene 3 (LHCA3); FUNCTIONS IN: chlorophyll binding; INVOLVED IN: photosynthesis, light harvesting, photosynthesis; LOCATED IN: light-harvesting complex, chloroplast thylakoid membrane, plastoglobule; EXPRESSED IN: 23 plant structures; E…	0
1.1.1.1	PS.lightreaction.photosystem II.LHC-II	m.28261	(q93wd2|cb29_chlre : 216.0) Chlorophyll a-b binding protein CP29 - Chlamydomonas reinhardtii & (chl4|517514 : 216.0) no description available & (loc_os07g37240.1 : 170.0) no description available & (at2g40100 : 169.0) Lhcb4:3 protein (Lhcb4.3, light harvesting complex of photosystem II; light harvesting complex photosystem II (LHCB4.3); CONTAINS InterPro DOMAIN/s: Chlorophyll A-B binding protein …	0
1.1.1.2	PS.lightreaction.photosystem II.PSII polypeptide subunits	m.47012	(p11471|psbp_chlre : 177.0) Oxygen-evolving enhancer protein 2, chloroplast precursor (OEE2) - Chlamydomonas reinhardtii & (chl4|513916 : 177.0) no description available & (at1g06680 : 141.0) Encodes a 23 kD extrinsic protein that is part of photosystem II and participates in the regulation of oxygen evolution.; photosystem II subunit P-1 (PSBP-1); FUNCTIONS IN: poly(U) RNA binding; INVOLVED IN: …	0
1.1.1.2	PS.lightreaction.photosystem II.PSII polypeptide subunits	m.47013	(p11471|psbp_chlre : 185.0) Oxygen-evolving enhancer protein 2, chloroplast precursor (OEE2) - Chlamydomonas reinhardtii & (chl4|513916 : 185.0) no description available & (at1g06680 : 142.0) Encodes a 23 kD extrinsic protein that is part of photosystem II and participates in the regulation of oxygen evolution.; photosystem II subunit P-1 (PSBP-1); FUNCTIONS IN: poly(U) RNA binding; INVOLVED IN: …	0
1.1.30	PS.lightreaction.state transition	m.117675	(loc_os11g10640.1 : 301.0) no description available & (at1g70740 : 126.0) Protein kinase superfamily protein; FUNCTIONS IN: protein serine/threonine kinase activity, protein kinase activity, kinase activity, ATP binding; INVOLVED IN: protein amino acid phosphorylation; LOCATED IN: cellular_component unknown; EXPRESSED IN: 22 plant structures; EXPRESSED DURING: 13 growth stages; CONTAINS InterPro …	0
1.1.30	PS.lightreaction.state transition	m.21926	(loc_os11g44660.1 : 93.6) no description available & (at1g70740 : 89.7) Protein kinase superfamily protein; FUNCTIONS IN: protein serine/threonine kinase activity, protein kinase activity, kinase activity, ATP binding; INVOLVED IN: protein amino acid phosphorylation; LOCATED IN: cellular_component unknown; EXPRESSED IN: 22 plant structures; EXPRESSED DURING: 13 growth stages; CONTAINS InterPro DO…	0
1.1.30	PS.lightreaction.state transition	m.308444	(loc_os10g09620.1 : 250.0) no description available & (at1g21270 : 128.0) cytoplasmic serine/threonine protein kinase induced by salicylic acid. mutant plants exhibit a loss of cell expansion and dependence on sugars and salts for seedling growth, affecting the expression and activity of vacuolar invertase.; wall-associated kinase 2 (WAK2); FUNCTIONS IN: protein serine/threonine kinase activity, …	0
1.1.30	PS.lightreaction.state transition	m.325420	(loc_os10g09620.1 : 157.0) no description available & (at5g37450 : 100.0) Leucine-rich repeat protein kinase family protein; FUNCTIONS IN: protein serine/threonine kinase activity, kinase activity, ATP binding; INVOLVED IN: transmembrane receptor protein tyrosine kinase signaling pathway, protein amino acid phosphorylation; LOCATED IN: endomembrane system; EXPRESSED IN: root; CONTAINS InterPro DO…	0
1.1.30	PS.lightreaction.state transition	m.51710	(loc_os11g44440.1 : 215.0) no description available & (at3g55950 : 177.0) CRINKLY4 related 3 (CCR3); FUNCTIONS IN: kinase activity; INVOLVED IN: protein amino acid phosphorylation; LOCATED IN: endomembrane system; EXPRESSED IN: 23 plant structures; EXPRESSED DURING: 10 growth stages; CONTAINS InterPro DOMAIN/s: Protein kinase, ATP binding site (InterPro:IPR017441), Regulator of chromosome condens…	0
1.1.30	PS.lightreaction.state transition	m.67803	(loc_os11g10640.1 : 380.0) no description available & (at4g04540 : 186.0) Encodes a cysteine-rich receptor-like protein kinase.; cysteine-rich RLK (RECEPTOR-like protein kinase) 39 (CRK39); FUNCTIONS IN: kinase activity; INVOLVED IN: protein amino acid phosphorylation; LOCATED IN: endomembrane system; CONTAINS InterPro DOMAIN/s: Protein kinase, ATP binding site (InterPro:IPR017441), Protein kinas…	0
1.1.30	PS.lightreaction.state transition	m.7095	(loc_os12g30180.1 : 267.0) no description available & (at4g36180 : 142.0) Leucine-rich receptor-like protein kinase family protein; FUNCTIONS IN: protein serine/threonine kinase activity, kinase activity, ATP binding; INVOLVED IN: transmembrane receptor protein tyrosine kinase signaling pathway, protein amino acid phosphorylation; LOCATED IN: plasma membrane; EXPRESSED IN: 21 plant structures; EX…	0
1.1.1.1	PS.lightreaction.photosystem II.LHC-II	m.243213	(p27519|cb23_orysa : 494.0) Chlorophyll a-b binding protein, chloroplast precursor (LHCII type I CAB) (LHCP) - Oryza sativa (Rice) & (loc_os03g39610.1 : 494.0) no description available & (at3g27690 : 453.0) Encodes Lhcb2.4. Belongs to the Lhc super-gene family encodes the light-harvesting chlorophyll a/b-binding (LHC) proteins that constitute the antenna system of the photosynthetic apparatus.; p…	1.00602
1.1.5	PS.lightreaction.other electron carrier (ox/red)	m.67353	(loc_os07g38000.1 : 196.0) no description available & (at5g45040 : 171.0) Cytochrome c; FUNCTIONS IN: electron carrier activity, iron ion binding, heme binding; EXPRESSED IN: 21 plant structures; EXPRESSED DURING: 13 growth stages; CONTAINS InterPro DOMAIN/s: Cytochrome c, class I (InterPro:IPR003088), Cytochrome c domain (InterPro:IPR009056); Has 30201 Blast hits to 17322 proteins in 780 species…	1.01463
1.1.5.2	PS.lightreaction.other electron carrier (ox/red).ferredoxin	m.44698	(loc_os04g33630.1 : 172.0) no description available & (at2g27510 : 150.0) ferredoxin 3 (FD3); FUNCTIONS IN: electron carrier activity, iron-sulfur cluster binding, 2 iron, 2 sulfur cluster binding; INVOLVED IN: electron transport chain; LOCATED IN: chloroplast; EXPRESSED IN: 22 plant structures; EXPRESSED DURING: 13 growth stages; CONTAINS InterPro DOMAIN/s: 2Fe-2S ferredoxin, iron-sulphur bindin…	1.02495
1.1.1.1	PS.lightreaction.photosystem II.LHC-II	m.18612	(loc_os09g12540.1 : 379.0) no description available & (at1g76570 : 324.0) Chlorophyll A-B binding family protein; FUNCTIONS IN: chlorophyll binding; INVOLVED IN: response to blue light, response to far red light, photosynthesis; LOCATED IN: light-harvesting complex, chloroplast, membrane; EXPRESSED IN: 28 plant structures; EXPRESSED DURING: 13 growth stages; CONTAINS InterPro DOMAIN/s: Chlorophyl…	1.02886
1.1.1.1	PS.lightreaction.photosystem II.LHC-II	m.116756	(p04784|cb21_wheat : 322.0) Chlorophyll a-b binding protein, chloroplast precursor (LHCII type I CAB) (LHCP) - Triticum aestivum (Wheat) & (loc_os09g17740.1 : 306.0) no description available & (at2g34420 : 291.0) Photosystem II type I chlorophyll a/b-binding protein; photosystem II light harvesting complex gene B1B2 (LHB1B2); FUNCTIONS IN: chlorophyll binding; INVOLVED IN: photosynthesis, light h…	1.02995
1.1.1.2	PS.lightreaction.photosystem II.PSII polypeptide subunits	m.54469	(q41048|psbq1_maize : 253.0) Oxygen-evolving enhancer protein 3-1, chloroplast precursor (OEE3) (16 kDa subunit of oxygen evolving system of photosystem II) (OEC 16 kDa subunit) - Zea mays (Maize) & (loc_os07g36080.1 : 248.0) no description available & (at4g21280 : 207.0) Encodes the PsbQ subunit of the oxygen evolving complex of photosystem II.; photosystem II subunit QA (PSBQA); FUNCTIONS IN: c…	1.04092
1.1.1.2	PS.lightreaction.photosystem II.PSII polypeptide subunits	m.298390	(loc_os02g03250.1 : 148.0) no description available & (at5g51545 : 101.0) Encodes LPA2 (low psii accumulation2), an intrinsic thylakoid membrane protein required for efficient assembly of Photosystem II.; low psii accumulation2 (LPA2); INVOLVED IN: photosystem II assembly; LOCATED IN: chloroplast, thylakoid membrane; EXPRESSED IN: 22 plant structures; EXPRESSED DURING: 13 growth stages; Has 38 Bl…	1.04104
1.1.2.2	PS.lightreaction.photosystem I.PSI polypeptide subunits	m.297934	(p36886|psak_horvu : 196.0) Photosystem I reaction center subunit psaK, chloroplast precursor (Photosystem I subunit X) (PSI-K) (Light-harvesting complex I 7 kDa protein) - Hordeum vulgare (Barley) & (loc_os07g05480.1 : 187.0) no description available & (at1g30380 : 135.0) Encodes subunit K of photosystem I reaction center.; photosystem I subunit K (PSAK); FUNCTIONS IN: molecular_function unknown…	1.0425
1.1.30	PS.lightreaction.state transition	m.38396	(loc_os11g10640.1 : 222.0) no description available & (at4g38830 : 150.0) Encodes a cysteine-rich receptor-like protein kinase.; cysteine-rich RLK (RECEPTOR-like protein kinase) 26 (CRK26); FUNCTIONS IN: kinase activity; INVOLVED IN: protein amino acid phosphorylation; LOCATED IN: endomembrane system; EXPRESSED IN: stem, root; CONTAINS InterPro DOMAIN/s: Protein kinase, ATP binding site (InterPro…	1.04664
1.1.1.2	PS.lightreaction.photosystem II.PSII polypeptide subunits	m.101990	(loc_os01g31690.1 : 566.0) no description available & (p27665|psbo_wheat : 545.0) Oxygen-evolving enhancer protein 1, chloroplast precursor (OEE1) (33 kDa subunit of oxygen evolving system of photosystem II) (OEC 33 kDa subunit) (33 kDa thylakoid membrane protein) - Triticum aestivum (Wheat) & (at3g50820 : 500.0) Encodes a protein which is an extrinsic subunit of photosystem II and which has been…	1.06239
1.1.1.1	PS.lightreaction.photosystem II.LHC-II	m.243205	(p27497|cb29_maize : 452.0) Chlorophyll a-b binding protein M9, chloroplast precursor (LHCII type I CAB-M9) (LHCP) - Zea mays (Maize) & (loc_os01g41710.1 : 446.0) no description available & (at2g34420 : 429.0) Photosystem II type I chlorophyll a/b-binding protein; photosystem II light harvesting complex gene B1B2 (LHB1B2); FUNCTIONS IN: chlorophyll binding; INVOLVED IN: photosynthesis, light harv…	1.10123
1.1.3	PS.lightreaction.cytochrome b6/f	m.80247	(loc_os03g55720.1 : 153.0) no description available & (at2g26500 : 84.0) cytochrome b6f complex subunit (petM), putative; Has 37 Blast hits to 37 proteins in 10 species: Archae - 0; Bacteria - 0; Metazoa - 0; Fungi - 0; Plants - 37; Viruses - 0; Other Eukaryotes - 0 (source: NCBI BLink). & (reliability: 168.0) & (original description: g.80247 ORF g.80247 m.80247 type:complete len:117 (-) comp8402…	1.11194
1.1.1.2	PS.lightreaction.photosystem II.PSII polypeptide subunits	m.298103	(loc_os01g71190.1 : 230.0) no description available & (at4g28660 : 183.0) Similar to PsbW subunit of photosystem II.; photosystem II reaction center PSB28 protein (PSB28); FUNCTIONS IN: molecular_function unknown; INVOLVED IN: photosynthesis; LOCATED IN: chloroplast thylakoid membrane, photosystem II reaction center; EXPRESSED IN: 22 plant structures; EXPRESSED DURING: 13 growth stages; CONTAINS …	1.11198
1.1.30	PS.lightreaction.state transition	m.66582	(loc_os04g35080.1 : 461.0) no description available & (at4g02630 : 388.0) Protein kinase superfamily protein; FUNCTIONS IN: protein serine/threonine kinase activity, protein kinase activity, kinase activity, ATP binding; INVOLVED IN: protein amino acid phosphorylation; LOCATED IN: plasma membrane; EXPRESSED IN: 22 plant structures; EXPRESSED DURING: 13 growth stages; CONTAINS InterPro DOMAIN/s: P…	1.11398
1.1.6	PS.lightreaction.NADH DH	m.35007	(o03060|nu4c_horvu : 906.0) NAD(P)H-quinone oxidoreductase chain 4, chloroplast (EC 1.6.5.-) (NAD(P)H dehydrogenase, chain 4) (NADH-plastoquinone oxidoreductase chain 4) - Hordeum vulgare (Barley) & (loc_osp1g00910.1 : 880.0) no description available & (atcg01050 : 739.0) Represents a plastid-encoded subunit of a NAD(P)H dehydrogenase complex. Its mRNA is edited at four positions. Translation dat…	1.11514
1.1.5.3	PS.lightreaction.other electron carrier (ox/red).ferredoxin reductase	m.180458	(p41344|fenr1_orysa : 570.0) Ferredoxin--NADP reductase, leaf isozyme, chloroplast precursor (EC 1.18.1.2) (FNR) - Oryza sativa (Rice) & (loc_os06g01850.1 : 570.0) no description available & (at5g66190 : 553.0) Encodes a leaf-type ferredoxin:NADP(H) oxidoreductase. It is present in both chloroplast stroma and thylakoid membranes but is more abundant in the thylakoid. The affinity of this enzyme f…	1.13058
1.1.5.2	PS.lightreaction.other electron carrier (ox/red).ferredoxin	m.39075	(p00228|fer_wheat : 125.0) Ferredoxin, chloroplast precursor - Triticum aestivum (Wheat) & (loc_os08g01380.1 : 109.0) no description available & (at1g60950 : 96.7) encodes a major leaf ferredoxin; FED A; FUNCTIONS IN: electron carrier activity, iron-sulfur cluster binding, 2 iron, 2 sulfur cluster binding; INVOLVED IN: photosynthetic electron transport chain, response to light stimulus; LOCATED I…	1.14679
1.1.30	PS.lightreaction.state transition	m.66562	(loc_os02g34430.1 : 693.0) no description available & (at4g02630 : 527.0) Protein kinase superfamily protein; FUNCTIONS IN: protein serine/threonine kinase activity, protein kinase activity, kinase activity, ATP binding; INVOLVED IN: protein amino acid phosphorylation; LOCATED IN: plasma membrane; EXPRESSED IN: 22 plant structures; EXPRESSED DURING: 13 growth stages; CONTAINS InterPro DOMAIN/s: P…	1.16035
1.1.3	PS.lightreaction.cytochrome b6/f	m.76450	(q7x9a6|ucria_wheat : 398.0) Cytochrome b6-f complex iron-sulfur subunit, chloroplast precursor (EC 1.10.99.1) (Rieske iron-sulfur protein) (Plastohydroquinone:plastocyanin oxidoreductase iron-sulfur protein) (ISP) (RISP) - Triticum aestivum (Wheat) & (loc_os07g37030.1 : 361.0) no description available & (at4g03280 : 295.0) Encodes the Rieske FeS center of cytochrome b6f complex. Gene is expresse…	1.16851
1.1.1.1	PS.lightreaction.photosystem II.LHC-II	m.243203	(p27497|cb29_maize : 472.0) Chlorophyll a-b binding protein M9, chloroplast precursor (LHCII type I CAB-M9) (LHCP) - Zea mays (Maize) & (loc_os09g17740.1 : 465.0) no description available & (at2g34420 : 442.0) Photosystem II type I chlorophyll a/b-binding protein; photosystem II light harvesting complex gene B1B2 (LHB1B2); FUNCTIONS IN: chlorophyll binding; INVOLVED IN: photosynthesis, light harv…	1.17367
1.1.40	PS.lightreaction.cyclic electron flow-chlororespiration	m.113756	(loc_os03g06230.1 : 498.0) no description available & (at1g64770 : 349.0) encodes a novel subunit of the chloroplast NAD(P)H dehydrogenase complex, involved in cyclic electron flow around photosystem I to produce ATP.; NDH-dependent cyclic electron flow 1 (NDF2); BEST Arabidopsis thaliana protein match is: NDH-dependent cyclic electron flow 5 (TAIR:AT1G55370.2). & (reliability: 698.0) & (original…	1.20693
1.1.2.2	PS.lightreaction.photosystem I.PSI polypeptide subunits	m.297967	(p13192|psaf_horvu : 348.0) Photosystem I reaction center subunit III, chloroplast precursor (Light-harvesting complex I 17 kDa protein) (PSI-F) - Hordeum vulgare (Barley) & (loc_os03g56670.2 : 321.0) no description available & (at1g31330 : 275.0) Encodes subunit F of photosystem I.; photosystem I subunit F (PSAF); FUNCTIONS IN: molecular_function unknown; INVOLVED IN: photosynthesis; LOCATED IN:…	1.21109
1.1.4.7	PS.lightreaction.ATP synthase.delta chain	m.78034	(loc_os02g51470.3 : 270.0) no description available & (q07300|atpd_sorbi : 258.0) ATP synthase delta chain, chloroplast precursor (EC 3.6.3.14) - Sorghum bicolor (Sorghum) (Sorghum vulgare) & (at4g09650 : 186.0) Encodes the chloroplast ATPase delta-subunit.; ATP synthase delta-subunit gene (ATPD); FUNCTIONS IN: hydrogen ion transporting ATP synthase activity, rotational mechanism; INVOLVED IN: re…	1.22995
1.1.30	PS.lightreaction.state transition	m.122489	(loc_os11g39450.1 : 153.0) no description available & (at4g03230 : 90.9) S-locus lectin protein kinase family protein; FUNCTIONS IN: sugar binding, protein serine/threonine kinase activity, protein kinase activity, kinase activity, ATP binding; INVOLVED IN: protein amino acid phosphorylation, recognition of pollen; LOCATED IN: endomembrane system; EXPRESSED IN: 9 plant structures; EXPRESSED DURIN…	1.23449
1.1.1.1	PS.lightreaction.photosystem II.LHC-II	m.116754	(p27497|cb29_maize : 442.0) Chlorophyll a-b binding protein M9, chloroplast precursor (LHCII type I CAB-M9) (LHCP) - Zea mays (Maize) & (loc_os09g17740.1 : 438.0) no description available & (at2g34420 : 406.0) Photosystem II type I chlorophyll a/b-binding protein; photosystem II light harvesting complex gene B1B2 (LHB1B2); FUNCTIONS IN: chlorophyll binding; INVOLVED IN: photosynthesis, light harv…	1.25226
1.1.5.2	PS.lightreaction.other electron carrier (ox/red).ferredoxin	m.102650	(p00228|fer_wheat : 150.0) Ferredoxin, chloroplast precursor - Triticum aestivum (Wheat) & (loc_os08g01380.1 : 124.0) no description available & (at1g60950 : 110.0) encodes a major leaf ferredoxin; FED A; FUNCTIONS IN: electron carrier activity, iron-sulfur cluster binding, 2 iron, 2 sulfur cluster binding; INVOLVED IN: photosynthetic electron transport chain, response to light stimulus; LOCATED …	1.25244
1.1.1.2	PS.lightreaction.photosystem II.PSII polypeptide subunits	m.91835	(loc_os03g53640.1 : 193.0) no description available & (at1g05385 : 159.0) Encodes a Psb27 homolog involved in photosystem II biogenesis.; LOW PSII ACCUMULATION 19 (LPA19); FUNCTIONS IN: molecular_function unknown; INVOLVED IN: photosystem II assembly; LOCATED IN: chloroplast thylakoid lumen, chloroplast; EXPRESSED IN: 24 plant structures; EXPRESSED DURING: 15 growth stages; Has 214 Blast hits to …	1.25531
1.1.5.4	PS.lightreaction.other electron carrier (ox/red).ferredoxin oxireductase	m.64127	(loc_os01g03050.1 : 359.0) no description available & (at1g15140 : 224.0) FAD/NAD(P)-binding oxidoreductase; FUNCTIONS IN: oxidoreductase activity, copper ion binding; INVOLVED IN: oxidation reduction; LOCATED IN: thylakoid, chloroplast; EXPRESSED IN: 23 plant structures; EXPRESSED DURING: 15 growth stages; CONTAINS InterPro DOMAIN/s: Oxidoreductase FAD/NAD(P)-binding (InterPro:IPR001433), Ferred…	1.2704
1.1.1.1	PS.lightreaction.photosystem II.LHC-II	m.126161	(loc_os01g52240.1 : 386.0) no description available & (p12331|cb22_orysa : 382.0) Chlorophyll a-b binding protein 2, chloroplast precursor (LHCII type I CAB-2) (LHCP) - Oryza sativa (Rice) & (at2g34430 : 347.0) Photosystem II type I chlorophyll a/b-binding protein; light-harvesting chlorophyll-protein complex II subunit B1 (LHB1B1); FUNCTIONS IN: chlorophyll binding; INVOLVED IN: photosynthesis, …	1.27405
1.1.5.4	PS.lightreaction.other electron carrier (ox/red).ferredoxin oxireductase	m.120474	(loc_os02g22260.1 : 369.0) no description available & (at1g15140 : 293.0) FAD/NAD(P)-binding oxidoreductase; FUNCTIONS IN: oxidoreductase activity, copper ion binding; INVOLVED IN: oxidation reduction; LOCATED IN: thylakoid, chloroplast; EXPRESSED IN: 23 plant structures; EXPRESSED DURING: 15 growth stages; CONTAINS InterPro DOMAIN/s: Oxidoreductase FAD/NAD(P)-binding (InterPro:IPR001433), Ferred…	1.28015
1.1.30	PS.lightreaction.state transition	m.117529	(loc_os11g10640.1 : 171.0) no description available & (at4g29990 : 84.7) Leucine-rich repeat transmembrane protein kinase protein; FUNCTIONS IN: protein serine/threonine kinase activity, protein kinase activity, ATP binding; INVOLVED IN: protein amino acid phosphorylation; LOCATED IN: endomembrane system; EXPRESSED IN: embryo, leaf whorl, root; EXPRESSED DURING: D bilateral stage; CONTAINS InterP…	1.30829
1.1.5.3	PS.lightreaction.other electron carrier (ox/red).ferredoxin reductase	m.180463	(loc_os02g01340.2 : 560.0) no description available & (p41344|fenr1_orysa : 553.0) Ferredoxin--NADP reductase, leaf isozyme, chloroplast precursor (EC 1.18.1.2) (FNR) - Oryza sativa (Rice) & (at5g66190 : 542.0) Encodes a leaf-type ferredoxin:NADP(H) oxidoreductase. It is present in both chloroplast stroma and thylakoid membranes but is more abundant in the thylakoid. The affinity of this enzyme f…	1.31499
1.1.1.2	PS.lightreaction.photosystem II.PSII polypeptide subunits	m.28472	(loc_os12g29570.1 : 150.0) no description available & (at5g02120 : 121.0) Encodes a one helix protein homologous to cyanobacterial high-light inducible proteins. The protein is localized to the thylakoid membrane and its transcript is transiently induced by exposure to high light conditions.; one helix protein (OHP); FUNCTIONS IN: molecular_function unknown; INVOLVED IN: response to high light in…	1.3263
1.1.1.1	PS.lightreaction.photosystem II.LHC-II	m.243176	(p27495|cb24_tobac : 446.0) Chlorophyll a-b binding protein 40, chloroplast precursor (LHCII type I CAB-40) (LHCP) - Nicotiana tabacum (Common tobacco) & (loc_os09g17740.1 : 436.0) no description available & (at2g34420 : 424.0) Photosystem II type I chlorophyll a/b-binding protein; photosystem II light harvesting complex gene B1B2 (LHB1B2); FUNCTIONS IN: chlorophyll binding; INVOLVED IN: photosyn…	1.34159
1.1.4.6	PS.lightreaction.ATP synthase.chloroplastic subunit a	m.287773	(q9xpt0|atpi_wheat : 426.0) Chloroplast ATP synthase a chain precursor (EC 3.6.3.14) (ATPase subunit IV) - Triticum aestivum (Wheat) & (loc_os10g38292.2 : 425.0) no description available & (atcg00150 : 394.0) Encodes a subunit of ATPase complex CF0, which is a proton channel that supplies the proton motive force to drive ATP synthesis by CF1 portion of the complex.; ATPI; FUNCTIONS IN: hydrogen i…	1.39977
1.1.30	PS.lightreaction.state transition	m.195891	(loc_os04g45730.1 : 394.0) no description available & (at4g02630 : 243.0) Protein kinase superfamily protein; FUNCTIONS IN: protein serine/threonine kinase activity, protein kinase activity, kinase activity, ATP binding; INVOLVED IN: protein amino acid phosphorylation; LOCATED IN: plasma membrane; EXPRESSED IN: 22 plant structures; EXPRESSED DURING: 13 growth stages; CONTAINS InterPro DOMAIN/s: P…	1.43023
1.1.6	PS.lightreaction.NADH DH	m.35008	(q95h46|nu5c_wheat : 729.0) NAD(P)H-quinone oxidoreductase chain 5, chloroplast (EC 1.6.5.-) (NAD(P)H dehydrogenase, chain 5) (NADH-plastoquinone oxidoreductase chain 5) - Triticum aestivum (Wheat) & (loc_osp1g00880.1 : 721.0) no description available & (atcg01010 : 613.0) Chloroplast encoded NADH dehydrogenase unit.; NDHF; FUNCTIONS IN: NADH dehydrogenase activity; INVOLVED IN: photosynthesis; L…	1.44962
1.1.1.1	PS.lightreaction.photosystem II.LHC-II	m.243182	(p27497|cb29_maize : 463.0) Chlorophyll a-b binding protein M9, chloroplast precursor (LHCII type I CAB-M9) (LHCP) - Zea mays (Maize) & (loc_os01g41710.1 : 457.0) no description available & (at2g34420 : 439.0) Photosystem II type I chlorophyll a/b-binding protein; photosystem II light harvesting complex gene B1B2 (LHB1B2); FUNCTIONS IN: chlorophyll binding; INVOLVED IN: photosynthesis, light harv…	1.46202
1.1.1.1	PS.lightreaction.photosystem II.LHC-II	m.243179	(p27497|cb29_maize : 484.0) Chlorophyll a-b binding protein M9, chloroplast precursor (LHCII type I CAB-M9) (LHCP) - Zea mays (Maize) & (loc_os09g17740.1 : 478.0) no description available & (at2g34420 : 454.0) Photosystem II type I chlorophyll a/b-binding protein; photosystem II light harvesting complex gene B1B2 (LHB1B2); FUNCTIONS IN: chlorophyll binding; INVOLVED IN: photosynthesis, light harv…	1.46701
1.1.5.2	PS.lightreaction.other electron carrier (ox/red).ferredoxin	m.154275	(loc_os03g61960.1 : 235.0) no description available & (p27788|fer3_maize : 234.0) Ferredoxin-3, chloroplast precursor (Ferredoxin III) (Fd III) - Zea mays (Maize) & (at2g27510 : 162.0) ferredoxin 3 (FD3); FUNCTIONS IN: electron carrier activity, iron-sulfur cluster binding, 2 iron, 2 sulfur cluster binding; INVOLVED IN: electron transport chain; LOCATED IN: chloroplast; EXPRESSED IN: 22 plant str…	1.46884
1.1.1.1	PS.lightreaction.photosystem II.LHC-II	m.243192	(p27523|cb23_horvu : 509.0) Chlorophyll a-b binding protein of LHCII type III, chloroplast precursor (CAB) - Hordeum vulgare (Barley) & (loc_os07g37550.1 : 451.0) no description available & (at5g54270 : 442.0) Lhcb3 protein is a component of the main light harvesting chlorophyll a/b-protein complex of Photosystem II (LHC II).; light-harvesting chlorophyll B-binding protein 3 (LHCB3); FUNCTIONS IN…	1.48705
1.1.1.3	PS.lightreaction.photosystem II.biogenesis	m.298084	(q5z5a8|p2saf_orysa : 581.0) Photosystem II stability/assembly factor HCF136, chloroplast precursor - Oryza sativa (Rice) & (at5g23120 : 553.0) encodes a stability and/or assembly factor of photosystem II; HIGH CHLOROPHYLL FLUORESCENCE 136 (HCF136); INVOLVED IN: response to cadmium ion, plastid organization, protein complex assembly; LOCATED IN: in 8 components; EXPRESSED IN: 25 plant structures;…	1.52591
1.1.5.1	PS.lightreaction.other electron carrier (ox/red).plastocyanin	m.38313	(p08248|plas_horvu : 196.0) Plastocyanin, chloroplast precursor - Hordeum vulgare (Barley) & (loc_os06g01210.1 : 196.0) no description available & (at1g20340 : 142.0) recombination and DNA-damage resistance protein (DRT112) One of two Arabidopsis plastocyanin genes. Predominant form, expressed 10x higher than PETE1. PETE2 is thought to be post-transcriptionally regulated via copper accumulation a…	1.53065
1.1.30	PS.lightreaction.state transition	m.32057	(loc_os04g30030.1 : 253.0) no description available & (at1g66920 : 145.0) Protein kinase superfamily protein; FUNCTIONS IN: protein serine/threonine kinase activity, protein kinase activity, kinase activity, ATP binding; INVOLVED IN: protein amino acid phosphorylation; LOCATED IN: endomembrane system; CONTAINS InterPro DOMAIN/s: Protein kinase, ATP binding site (InterPro:IPR017441), Serine/threon…	1.54241
1.1.5.2	PS.lightreaction.other electron carrier (ox/red).ferredoxin	m.47536	(loc_os05g48160.3 : 238.0) no description available & (at4g32590 : 214.0) 2Fe-2S ferredoxin-like superfamily protein; FUNCTIONS IN: electron carrier activity, iron-sulfur cluster binding; LOCATED IN: chloroplast; EXPRESSED IN: 21 plant structures; EXPRESSED DURING: 15 growth stages; CONTAINS InterPro DOMAIN/s: Ferredoxin (InterPro:IPR001041); BEST Arabidopsis thaliana protein match is: NDH-depend…	1.5605
1.1.4.9	PS.lightreaction.ATP synthase.subunit B_ (ATPX)	m.297989	(loc_os03g17070.1 : 181.0) no description available & (at4g32260 : 148.0) ATPase, F0 complex, subunit B/B, bacterial/chloroplast; FUNCTIONS IN: hydrogen ion transmembrane transporter activity; INVOLVED IN: defense response to bacterium; LOCATED IN: thylakoid, chloroplast thylakoid membrane, chloroplast, membrane, chloroplast envelope; EXPRESSED IN: 23 plant structures; EXPRESSED DURING: 14 growth…	1.56056
1.1.5.2	PS.lightreaction.other electron carrier (ox/red).ferredoxin	m.308374	(loc_os01g64120.1 : 188.0) no description available & (p94044|fer6_maize : 187.0) Ferredoxin-6, chloroplast precursor (Ferredoxin VI) (Fd VI) - Zea mays (Maize) & (at2g27510 : 155.0) ferredoxin 3 (FD3); FUNCTIONS IN: electron carrier activity, iron-sulfur cluster binding, 2 iron, 2 sulfur cluster binding; INVOLVED IN: electron transport chain; LOCATED IN: chloroplast; EXPRESSED IN: 22 plant struc…	1.56995
1.1.2.1	PS.lightreaction.photosystem I.LHC-I	m.81627	(loc_os07g38960.1 : 446.0) no description available & (at3g61470 : 421.0) Encodes a component of the light harvesting antenna complex of photosystem I.; photosystem I light harvesting complex gene 2 (LHCA2); FUNCTIONS IN: chlorophyll binding; INVOLVED IN: photosynthesis, light harvesting in photosystem I, photosynthesis; LOCATED IN: in 6 components; EXPRESSED IN: leaf; EXPRESSED DURING: seedling …	1.60202
1.1.1.1	PS.lightreaction.photosystem II.LHC-II	m.243217	(p27497|cb29_maize : 419.0) Chlorophyll a-b binding protein M9, chloroplast precursor (LHCII type I CAB-M9) (LHCP) - Zea mays (Maize) & (loc_os09g17740.1 : 416.0) no description available & (at2g34420 : 408.0) Photosystem II type I chlorophyll a/b-binding protein; photosystem II light harvesting complex gene B1B2 (LHB1B2); FUNCTIONS IN: chlorophyll binding; INVOLVED IN: photosynthesis, light harv…	1.61832
1.1.4.4	PS.lightreaction.ATP synthase.gamma chain	m.100283	(p0c1m0|atpg_maize : 530.0) ATP synthase subunit gamma, chloroplast precursor (EC 3.6.3.14) [Contains: Inceptin] - Zea mays (Maize) & (loc_os07g32880.1 : 528.0) no description available & (at4g04640 : 450.0) One of two genes (with ATPC2) encoding the gamma subunit of Arabidopsis chloroplast ATP synthase.; ATPC1; FUNCTIONS IN: enzyme regulator activity; INVOLVED IN: photosynthetic electron transpo…	1.64804
1.1.1.1	PS.lightreaction.photosystem II.LHC-II	m.243204	(p27523|cb23_horvu : 416.0) Chlorophyll a-b binding protein of LHCII type III, chloroplast precursor (CAB) - Hordeum vulgare (Barley) & (at5g54270 : 401.0) Lhcb3 protein is a component of the main light harvesting chlorophyll a/b-protein complex of Photosystem II (LHC II).; light-harvesting chlorophyll B-binding protein 3 (LHCB3); FUNCTIONS IN: structural molecule activity; INVOLVED IN: photosynt…	1.70109
1.1.5.2	PS.lightreaction.other electron carrier (ox/red).ferredoxin	m.151828	(loc_os02g58740.1 : 201.0) no description available & (at1g02180 : 120.0) ferredoxin-related; FUNCTIONS IN: molecular_function unknown; INVOLVED IN: biological_process unknown; LOCATED IN: endomembrane system; EXPRESSED IN: 23 plant structures; EXPRESSED DURING: 15 growth stages; Has 54 Blast hits to 54 proteins in 11 species: Archae - 0; Bacteria - 0; Metazoa - 0; Fungi - 0; Plants - 54; Viruses…	1.70741
1.1.1.1	PS.lightreaction.photosystem II.LHC-II	m.297926	(loc_os11g13890.1 : 449.0) no description available & (at4g10340 : 410.0) photosystem II encoding the light-harvesting chlorophyll a/b binding protein CP26 of the antenna system of the photosynthetic apparatus; light harvesting complex of photosystem II 5 (LHCB5); FUNCTIONS IN: chlorophyll binding; INVOLVED IN: response to blue light, response to red light, response to far red light, photosynthes…	1.73196
1.1.2.2	PS.lightreaction.photosystem I.PSI polypeptide subunits	m.43609	(p36213|psad_horvu : 319.0) Photosystem I reaction center subunit II, chloroplast precursor (Photosystem I 20 kDa subunit) (PSI-D) - Hordeum vulgare (Barley) & (loc_os08g44680.1 : 296.0) no description available & (at4g02770 : 268.0) Encodes a protein predicted by sequence similarity with spinach PsaD to be photosystem I reaction center subunit II (PsaD1); photosystem I subunit D-1 (PSAD-1); FUNC…	1.73888
1.1.30	PS.lightreaction.state transition	m.66571	(loc_os03g12680.2 : 468.0) no description available & (at4g34500 : 370.0) Protein kinase superfamily protein; FUNCTIONS IN: protein serine/threonine kinase activity, protein kinase activity, kinase activity, ATP binding; INVOLVED IN: protein amino acid phosphorylation; LOCATED IN: cellular_component unknown; EXPRESSED IN: 22 plant structures; EXPRESSED DURING: 13 growth stages; CONTAINS InterPro …	1.75513
1.1.2.1	PS.lightreaction.photosystem I.LHC-I	m.89769	(loc_os02g10390.1 : 385.0) no description available & (at1g61520 : 340.0) PSI type III chlorophyll a/b-binding protein (Lhca3*1); photosystem I light harvesting complex gene 3 (LHCA3); FUNCTIONS IN: chlorophyll binding; INVOLVED IN: photosynthesis, light harvesting, photosynthesis; LOCATED IN: light-harvesting complex, chloroplast thylakoid membrane, plastoglobule; EXPRESSED IN: 23 plant structur…	1.76229
1.1.4.2	PS.lightreaction.ATP synthase.beta subunit	m.275499	(p20858|atpb_wheat : 457.0) ATP synthase subunit beta (EC 3.6.3.14) (ATPase subunit beta) (ATP synthase F1 sector subunit beta) - Triticum aestivum (Wheat) & (loc_osp1g00410.1 : 454.0) no description available & (atcg00480 : 431.0) chloroplast-encoded gene for beta subunit of ATP synthase; ATP synthase subunit beta (PB); FUNCTIONS IN: hydrogen ion transmembrane transporter activity, zinc ion bind…	1.76886
1.1.1.1	PS.lightreaction.photosystem II.LHC-II	m.53203	(loc_os07g37240.1 : 506.0) no description available & (at3g08940 : 459.0) Lhcb4.2 protein (Lhcb4.2, protein involved in the light harvesting complex of photosystem II; light harvesting complex photosystem II (LHCB4.2); FUNCTIONS IN: chlorophyll binding; INVOLVED IN: response to blue light, response to red light, response to far red light; LOCATED IN: thylakoid, chloroplast thylakoid membrane, chl…	1.80526
1.1.1.2	PS.lightreaction.photosystem II.PSII polypeptide subunits	m.9147	(p11849|psbd_horvu : 708.0) Photosystem II D2 protein (Photosystem Q(A) protein) (PSII D2 protein) - Hordeum vulgare (Barley) & (loc_osp1g00170.1 : 703.0) no description available & (atcg00270 : 692.0) PSII D2 protein; photosystem II reaction center protein D (PSBD); FUNCTIONS IN: electron transporter, transferring electrons within the noncyclic electron transport pathway of photosynthesis activi…	1.82343
1.1.1.1	PS.lightreaction.photosystem II.LHC-II	m.243222	(p04784|cb21_wheat : 412.0) Chlorophyll a-b binding protein, chloroplast precursor (LHCII type I CAB) (LHCP) - Triticum aestivum (Wheat) & (loc_os09g17740.1 : 403.0) no description available & (at2g34420 : 377.0) Photosystem II type I chlorophyll a/b-binding protein; photosystem II light harvesting complex gene B1B2 (LHB1B2); FUNCTIONS IN: chlorophyll binding; INVOLVED IN: photosynthesis, light h…	1.84788
1.1.2.2	PS.lightreaction.photosystem I.PSI polypeptide subunits	m.297960	(loc_os04g33830.1 : 245.0) no description available & (at1g08380 : 185.0) Encodes subunit O of photosystem I.; photosystem I subunit O (PSAO); FUNCTIONS IN: molecular_function unknown; INVOLVED IN: response to salt stress, photosynthesis, light harvesting in photosystem I; LOCATED IN: thylakoid, photosystem I, chloroplast; EXPRESSED IN: 21 plant structures; EXPRESSED DURING: 13 growth stages; CON…	1.88868
1.1.1.2	PS.lightreaction.photosystem II.PSII polypeptide subunits	m.297927	(q00434|psbp_wheat : 405.0) Oxygen-evolving enhancer protein 2, chloroplast precursor (OEE2) (23 kDa subunit of oxygen evolving system of photosystem II) (OEC 23 kDa subunit) (23 kDa thylakoid membrane protein) - Triticum aestivum (Wheat) & (loc_os07g04840.1 : 353.0) no description available & (at1g06680 : 305.0) Encodes a 23 kD extrinsic protein that is part of photosystem II and participates in…	2.09153
1.1.30	PS.lightreaction.state transition	m.117530	(loc_os11g10640.1 : 193.0) no description available & (at5g49760 : 102.0) Leucine-rich repeat protein kinase family protein; FUNCTIONS IN: kinase activity; INVOLVED IN: protein amino acid phosphorylation; LOCATED IN: plasma membrane, vacuole; EXPRESSED IN: 24 plant structures; EXPRESSED DURING: 13 growth stages; CONTAINS InterPro DOMAIN/s: Protein kinase, ATP binding site (InterPro:IPR017441), Pr…	2.09327
1.1.1.2	PS.lightreaction.photosystem II.PSII polypeptide subunits	m.154303	(loc_os01g59090.1 : 380.0) no description available & (at3g56650 : 329.0) Mog1/PsbP/DUF1795-like photosystem II reaction center PsbP family protein; FUNCTIONS IN: calcium ion binding; INVOLVED IN: photosynthesis; LOCATED IN: thylakoid, thylakoid lumen, chloroplast thylakoid lumen, chloroplast stroma, chloroplast; EXPRESSED IN: 21 plant structures; EXPRESSED DURING: 14 growth stages; CONTAINS Inte…	2.17526
1.1.1.2	PS.lightreaction.photosystem II.PSII polypeptide subunits	m.9146	(ipr000932 : 1500.0) Photosystem antenna protein-like & (p11095|psbc_horvu : 882.0) Photosystem II 44 kDa reaction center protein (P6 protein) (CP43) - Hordeum vulgare (Barley) & (loc_osp1g00180.1 : 877.0) no description available & (atcg00280 : 861.0) chloroplast gene encoding a CP43 subunit of the photosystem II reaction center. promoter contains a blue-light responsive element.; photosystem II…	2.18404
1.1.40	PS.lightreaction.cyclic electron flow-chlororespiration	m.35014	(p92432|nu1c_horvu : 307.0) NAD(P)H-quinone oxidoreductase subunit 1, chloroplast (EC 1.6.5.-) (NAD(P)H dehydrogenase subunit 1) (NDH subunit 1) (NADH-plastoquinone oxidoreductase subunit 1) - Hordeum vulgare (Barley) & (loc_osp1g00960.1 : 302.0) no description available & (atcg01100 : 256.0) NADH dehydrogenase ND1; NDHA; FUNCTIONS IN: oxidoreductase activity, acting on NADH or NADPH; INVOLVED IN…	2.19201
1.1.6	PS.lightreaction.NADH DH	m.39458	(loc_os01g66000.1 : 338.0) no description available & (at5g58260 : 274.0) Encodes subunit NDH-N of NAD(P)H:plastoquinone dehydrogenase complex (Ndh complex) present in the thylakoid membrane of chloroplasts. This subunit is thought to be required for Ndh complex assembly.; oxidoreductases, acting on NADH or NADPH, quinone or similar compound as acceptor; FUNCTIONS IN: oxidoreductase activity, act…	2.21804
1.1.40	PS.lightreaction.cyclic electron flow-chlororespiration	m.31092	(loc_os03g38950.1 : 428.0) no description available & (at3g15840 : 288.0) Encodes a chloroplast-targeted protein localized in the stroma that is a novel component essential for NDH-mediated non-photochemical reduction of the plastoquinone pool in chlororespiratory electron transport.; post-illumination chlorophyll fluorescence increase (PIFI); FUNCTIONS IN: molecular_function unknown; INVOLVED IN…	2.26319
1.1.4.1	PS.lightreaction.ATP synthase.alpha subunit	m.287778	(p12112|atpa_wheat : 912.0) ATP synthase subunit alpha (EC 3.6.3.14) (ATPase subunit alpha) (ATP synthase F1 sector subunit alpha) - Triticum aestivum (Wheat) & (loc_os04g16740.1 : 906.0) no description available & (atcg00120 : 798.0) Encodes the ATPase alpha subunit, which is a subunit of ATP synthase and part of the CF1 portion which catalyzes the conversion of ADP to ATP using the proton motiv…	2.28836
1.1.1.2	PS.lightreaction.photosystem II.PSII polypeptide subunits	m.83029	(loc_os03g21560.1 : 194.0) no description available & (at1g03600 : 169.0) PSB27; FUNCTIONS IN: molecular_function unknown; INVOLVED IN: photosystem II repair; LOCATED IN: thylakoid, chloroplast thylakoid membrane, chloroplast thylakoid lumen, chloroplast photosystem II, chloroplast; EXPRESSED IN: 23 plant structures; EXPRESSED DURING: 13 growth stages; Has 273 Blast hits to 273 proteins in 82 spe…	2.33959
1.1.30	PS.lightreaction.state transition	m.153948	(loc_os10g38920.1 : 206.0) no description available & (at4g01330 : 147.0) Protein kinase superfamily protein; FUNCTIONS IN: protein serine/threonine kinase activity, protein kinase activity, kinase activity, ATP binding; INVOLVED IN: protein amino acid phosphorylation; EXPRESSED IN: 22 plant structures; EXPRESSED DURING: 13 growth stages; CONTAINS InterPro DOMAIN/s: Protein kinase, ATP binding si…	2.35076
1.1.1.2	PS.lightreaction.photosystem II.PSII polypeptide subunits	m.298785	(p0c157|psba_sacof : 691.0) Photosystem Q(B) protein (32 kDa thylakoid membrane protein) (Photosystem II protein D1) (PSII D1 protein) - Saccharum officinarum (Sugarcane) & (loc_os10g21200.1 : 689.0) no description available & (atcg00020 : 682.0) Encodes chlorophyll binding protein D1, a part of the photosystem II reaction center core; photosystem II reaction center protein A (PSBA); FUNCTIONS IN…	2.35219
1.1.2.1	PS.lightreaction.photosystem I.LHC-I	m.103184	(loc_os08g33820.1 : 421.0) no description available & (at3g47470 : 377.0) Encodes a chlorophyll a/b-binding protein that is more similar to the PSI Cab proteins than the PSII cab proteins. The predicted protein is about 20 amino acids shorter than most known Cab proteins.; light-harvesting chlorophyll-protein complex I subunit A4 (LHCA4); FUNCTIONS IN: chlorophyll binding; INVOLVED IN: response t…	2.37483
1.1.1.2	PS.lightreaction.photosystem II.PSII polypeptide subunits	m.242552	(loc_os02g36850.1 : 237.0) no description available & (at1g14150 : 181.0) Encodes a subunit of the NAD(P)H dehydrogenase complex located in the chloroplast thylakoid lumen.; PsbQ-like 2 (PQL2); FUNCTIONS IN: electron transporter, transferring electrons within the cyclic electron transport pathway of photosynthesis activity; INVOLVED IN: photosynthetic electron transport chain; LOCATED IN: in 6 co…	2.42088
1.1.2.2	PS.lightreaction.photosystem I.PSI polypeptide subunits	m.28875	(p20143|psah_horvu : 191.0) Photosystem I reaction center subunit VI, chloroplast precursor (PSI-H) (Light-harvesting complex I 11 kDa protein) - Hordeum vulgare (Barley) & (loc_os05g48630.2 : 185.0) no description available & (at1g52230 : 149.0) photosystem I subunit H2 (PSAH2); FUNCTIONS IN: molecular_function unknown; INVOLVED IN: photosynthesis; LOCATED IN: in 6 components; EXPRESSED IN: 21 p…	2.50169
1.1.40	PS.lightreaction.cyclic electron flow-chlororespiration	m.35010	(p12132|ndhh_orysa : 692.0) NAD(P)H-quinone oxidoreductase chain H, chloroplast (EC 1.6.5.-) (NAD(P)H dehydrogenase, chain H) (NADH-plastoquinone oxidoreductase 49 kDa subunit) - Oryza sativa (Rice) & (loc_osp1g00970.1 : 692.0) no description available & (atcg01110 : 617.0) Encodes the 49KDa plastid NAD(P)H dehydrogenase subunit H protein. Its transcription is regulated by an ndhF-specific plasti…	2.80735
1.1.2.1	PS.lightreaction.photosystem I.LHC-I	m.103187	(loc_os08g33820.1 : 412.0) no description available & (at3g47470 : 374.0) Encodes a chlorophyll a/b-binding protein that is more similar to the PSI Cab proteins than the PSII cab proteins. The predicted protein is about 20 amino acids shorter than most known Cab proteins.; light-harvesting chlorophyll-protein complex I subunit A4 (LHCA4); FUNCTIONS IN: chlorophyll binding; INVOLVED IN: response t…	2.87174
1.1.1.1	PS.lightreaction.photosystem II.LHC-II	m.18615	(loc_os09g12540.1 : 124.0) no description available & (at1g76570 : 110.0) Chlorophyll A-B binding family protein; FUNCTIONS IN: chlorophyll binding; INVOLVED IN: response to blue light, response to far red light, photosynthesis; LOCATED IN: light-harvesting complex, chloroplast, membrane; EXPRESSED IN: 28 plant structures; EXPRESSED DURING: 13 growth stages; CONTAINS InterPro DOMAIN/s: Chlorophyl…	2.91669
1.1.6	PS.lightreaction.NADH DH	m.64758	(loc_os04g45600.1 : 285.0) no description available & (at4g37925 : 206.0) Encodes subunit NDH-M of NAD(P)H:plastoquinone dehydrogenase complex (Ndh complex) present in the thylakoid membrane of chloroplasts. This subunit is thought to be required for Ndh complex assembly.; subunit NDH-M of NAD(P)H:plastoquinone dehydrogenase complex (NDH-M); FUNCTIONS IN: oxidoreductase activity, acting on NADH o…	2.96541
1.1.40	PS.lightreaction.cyclic electron flow-chlororespiration	m.84434	(p46619|nu2c_maize : 882.0) NAD(P)H-quinone oxidoreductase chain 2, chloroplast (EC 1.6.5.-) (NAD(P)H dehydrogenase, chain 2) (NADH-plastoquinone oxidoreductase chain 2) - Zea mays (Maize) & (loc_osp1g01060.1 : 862.0) no description available & (atcg01250 : 627.0) NADH dehydrogenase ND2; NDHB.2; FUNCTIONS IN: NADH dehydrogenase (ubiquinone) activity; INVOLVED IN: oxidation reduction, ATP synthesi…	3.01389
1.1.2.2	PS.lightreaction.photosystem I.PSI polypeptide subunits	m.297964	(q00327|psag_horvu : 183.0) Photosystem I reaction center subunit V, chloroplast precursor (PSI-G) (Photosystem I 9 kDa protein) - Hordeum vulgare (Barley) & (loc_os09g30340.1 : 156.0) no description available & (at1g55670 : 152.0) Encodes subunit G of photosystem I, an 11-kDa membrane protein that plays an important role in electron transport between plastocyanin and PSI and is involved in the s…	3.10566
1.1.4.2	PS.lightreaction.ATP synthase.beta subunit	m.14981	(p00828|atpb_horvu : 515.0) ATP synthase subunit beta (EC 3.6.3.14) (ATPase subunit beta) (ATP synthase F1 sector subunit beta) - Hordeum vulgare (Barley) & (loc_os10g21270.1 : 511.0) no description available & (atcg00480 : 460.0) chloroplast-encoded gene for beta subunit of ATP synthase; ATP synthase subunit beta (PB); FUNCTIONS IN: hydrogen ion transmembrane transporter activity, zinc ion bindi…	3.41473
1.1.6	PS.lightreaction.NADH DH	m.35012	(q95h46|nu5c_wheat : 512.0) NAD(P)H-quinone oxidoreductase chain 5, chloroplast (EC 1.6.5.-) (NAD(P)H dehydrogenase, chain 5) (NADH-plastoquinone oxidoreductase chain 5) - Triticum aestivum (Wheat) & (loc_osp1g00880.1 : 451.0) no description available & (atcg01010 : 268.0) Chloroplast encoded NADH dehydrogenase unit.; NDHF; FUNCTIONS IN: NADH dehydrogenase activity; INVOLVED IN: photosynthesis; L…	3.80822
1.1.2.1	PS.lightreaction.photosystem I.LHC-I	m.177980	(loc_os06g21590.2 : 332.0) no description available & (at3g54890 : 266.0) Encodes a component of the light harvesting complex associated with photosystem I.; photosystem I light harvesting complex gene 1 (LHCA1); FUNCTIONS IN: chlorophyll binding; INVOLVED IN: response to blue light, response to red light, photosynthesis, light harvesting in photosystem I, response to far red light, photosynthesi…	4.09574
1.1.3	PS.lightreaction.cytochrome b6/f	m.153709	(loc_os01g73540.1 : 164.0) no description available & (at5g36120 : 152.0) "cofactor assembly, complex C (B6F)" (CCB3); FUNCTIONS IN: molecular_function unknown; INVOLVED IN: cytochrome b6f complex assembly; LOCATED IN: chloroplast thylakoid membrane, chloroplast; CONTAINS InterPro DOMAIN/s: Protein of unknown function YGGT (InterPro:IPR003425); Has 30201 Blast hits to 17322 proteins in 780 specie…	4.96721
1.1.3	PS.lightreaction.cytochrome b6/f	m.153721	(loc_os01g73540.1 : 160.0) no description available & (at5g36120 : 152.0) "cofactor assembly, complex C (B6F)" (CCB3); FUNCTIONS IN: molecular_function unknown; INVOLVED IN: cytochrome b6f complex assembly; LOCATED IN: chloroplast thylakoid membrane, chloroplast; CONTAINS InterPro DOMAIN/s: Protein of unknown function YGGT (InterPro:IPR003425); Has 30201 Blast hits to 17322 proteins in 780 specie…	5.48842
1.1.3.4	PS.lightreaction.cytochrome b6/f.apocytochrome f (CYF)	m.116308	(p05151|cyf_wheat : 625.0) Apocytochrome f precursor - Triticum aestivum (Wheat) & (loc_osp1g00480.1 : 621.0) no description available & (atcg00540 : 567.0) Encodes cytochrome f apoprotein; involved in photosynthetic electron transport chain; encoded by the chloroplast genome and is transcriptionally repressed by a nuclear gene HCF2.; photosynthetic electron transfer A (PETA); FUNCTIONS IN: elect…	5.62652
Calvin cycle
1.3.13	PS.calvin cycle.rubisco interacting	m.101266	(q42450|rcab_horvu : 357.0) Ribulose bisphosphate carboxylase/oxygenase activase B, chloroplast precursor (RuBisCO activase B) (RA B) - Hordeum vulgare (Barley) & (loc_os11g47970.5 : 336.0) no description available & (at2g39730 : 307.0) Rubisco activase, a nuclear-encoded chloroplast protein that consists of two isoforms arising from alternative splicing in most plants. Required for the light act…	-4.17482
1.3.3	PS.calvin cycle.phosphoglycerate kinase	m.86132	(loc_os10g30550.1 : 633.0) no description available & (q9sbn4|pgkh_volca : 150.0) Phosphoglycerate kinase, chloroplast precursor (EC 2.7.2.3) - Volvox carteri & (chl4|520052 : 150.0) no description available & (at3g12780 : 144.0) nuclear phosphoglycerate kinase (PGK1); phosphoglycerate kinase 1 (PGK1); FUNCTIONS IN: phosphoglycerate kinase activity; INVOLVED IN: response to cadmium ion, response …	-3.62113
1.3.13	PS.calvin cycle.rubisco interacting	m.55691	(q42695|rubc_chlre : 124.0) RuBisCO large subunit-binding protein subunit beta-2 (60 kDa chaperonin subunit beta-2) (CPN-60 beta-2) (Fragment) - Chlamydomonas reinhardtii & (chl4|524751 : 124.0) no description available & (at1g26230 : 120.0) TCP-1/cpn60 chaperonin family protein; FUNCTIONS IN: ATP binding; INVOLVED IN: protein refolding, cellular protein metabolic process; EXPRESSED IN: 22 plant …	-3.48519
1.3.3	PS.calvin cycle.phosphoglycerate kinase	m.86121	(loc_os10g30550.1 : 962.0) no description available & (q9sbn4|pgkh_volca : 160.0) Phosphoglycerate kinase, chloroplast precursor (EC 2.7.2.3) - Volvox carteri & (chl4|520052 : 160.0) no description available & (at3g12780 : 159.0) nuclear phosphoglycerate kinase (PGK1); phosphoglycerate kinase 1 (PGK1); FUNCTIONS IN: phosphoglycerate kinase activity; INVOLVED IN: response to cadmium ion, response …	-2.91982
1.3.5	PS.calvin cycle.TPI	m.298020	(p46225|tpic_secce : 508.0) Triosephosphate isomerase, chloroplast precursor (EC 5.3.1.1) (TIM) (Triose-phosphate isomerase) - Secale cereale (Rye) & (loc_os09g36450.1 : 494.0) no description available & (at2g21170 : 440.0) Encodes a plastidic triose phosphate isomerase. Mutants with reduced pdTPI levels have difficulty transitioning from heterotrophic to autotrophic growth. The related phenotype…	-2.75889
1.3.5	PS.calvin cycle.TPI	m.298024	(p46225|tpic_secce : 95.5) Triosephosphate isomerase, chloroplast precursor (EC 5.3.1.1) (TIM) (Triose-phosphate isomerase) - Secale cereale (Rye) & (loc_os09g36450.1 : 89.7) no description available & (at2g21170 : 85.5) Encodes a plastidic triose phosphate isomerase. Mutants with reduced pdTPI levels have difficulty transitioning from heterotrophic to autotrophic growth. The related phenotypes, …	-2.49016
1.3.11	PS.calvin cycle.RPE	m.297982	(q9ztp5|rpe_orysa : 445.0) Ribulose-phosphate 3-epimerase, chloroplast precursor (EC 5.1.3.1) (Pentose-5-phosphate 3-epimerase) (PPE) (RPE) (R5P3E) - Oryza sativa (Rice) & (loc_os03g07300.1 : 445.0) no description available & (at5g61410 : 436.0) Arabidopsis thaliana ribulose-5-phosphate-3-epimerase mRNA; D-ribulose-5-phosphate-3-epimerase (RPE); FUNCTIONS IN: ribulose-phosphate 3-epimerase activi…	-1.89419
1.3.13	PS.calvin cycle.rubisco interacting	m.299100	(loc_os04g56320.1 : 669.0) no description available & (at1g73110 : 592.0) P-loop containing nucleoside triphosphate hydrolases superfamily protein; FUNCTIONS IN: ATPase activity, ATP binding; LOCATED IN: chloroplast thylakoid membrane, chloroplast; EXPRESSED IN: 21 plant structures; EXPRESSED DURING: 13 growth stages; CONTAINS InterPro DOMAIN/s: ATPase, AAA-type, core (InterPro:IPR003959); BEST A…	-1.8755
1.3.13	PS.calvin cycle.rubisco interacting	m.109249	(p08823|ruba_wheat : 899.0) RuBisCO large subunit-binding protein subunit alpha, chloroplast precursor (60 kDa chaperonin subunit alpha) (CPN-60 alpha) (Fragment) - Triticum aestivum (Wheat) & (loc_os12g17910.1 : 896.0) no description available & (at2g28000 : 812.0) Encodes chaperonin-60 alpha, a molecular chaperone involved in Rubisco folding. Mutants display aberrant chloroplast and embryo deve…	-1.77549
1.3.2	PS.calvin cycle.rubisco small subunit	m.249644	(p26667|rbs2_wheat : 204.0) Ribulose bisphosphate carboxylase small chain PW9, chloroplast precursor (EC 4.1.1.39) (RuBisCO small subunit PW9) - Triticum aestivum (Wheat) & (loc_os12g19470.2 : 186.0) no description available & (at5g38410 : 158.0) Ribulose bisphosphate carboxylase (small chain) family protein; FUNCTIONS IN: ribulose-bisphosphate carboxylase activity; INVOLVED IN: carbon fixation, …	-1.74458
1.3.6	PS.calvin cycle.aldolase	m.101062	(loc_os01g02880.1 : 539.0) no description available & (at2g01140 : 495.0) Aldolase superfamily protein; FUNCTIONS IN: fructose-bisphosphate aldolase activity; INVOLVED IN: response to oxidative stress, response to cadmium ion, pentose-phosphate shunt; LOCATED IN: mitochondrion, chloroplast, plastoglobule; EXPRESSED IN: 25 plant structures; EXPRESSED DURING: 15 growth stages; CONTAINS InterPro DOM…	-1.65132
1.3.12	PS.calvin cycle.PRK	m.47417	(p26302|kppr_wheat : 164.0) Phosphoribulokinase, chloroplast precursor (EC 2.7.1.19) (Phosphopentokinase) (PRKase) (PRK) - Triticum aestivum (Wheat) & (loc_os02g47020.1 : 140.0) no description available & (at1g32060 : 85.9) phosphoribulokinase (PRK); FUNCTIONS IN: protein binding, phosphoribulokinase activity, ATP binding; INVOLVED IN: response to cold, defense response to bacterium, biosynthetic…	-1.61138
1.3.3	PS.calvin cycle.phosphoglycerate kinase	m.117199	(p12782|pgkh_wheat : 707.0) Phosphoglycerate kinase, chloroplast precursor (EC 2.7.2.3) - Triticum aestivum (Wheat) & (loc_os05g41640.2 : 693.0) no description available & (at1g56190 : 686.0) Phosphoglycerate kinase family protein; FUNCTIONS IN: phosphoglycerate kinase activity; INVOLVED IN: glycolysis; LOCATED IN: thylakoid, mitochondrion, chloroplast, membrane; EXPRESSED IN: 25 plant structures…	-1.5675
1.3.13	PS.calvin cycle.rubisco interacting	m.122479	(loc_os05g50980.1 : 687.0) no description available & (at4g20130 : 560.0) plastid transcriptionally active 14 (PTAC14); LOCATED IN: plastid chromosome, chloroplast, nucleoid; EXPRESSED IN: 22 plant structures; EXPRESSED DURING: 13 growth stages; CONTAINS InterPro DOMAIN/s: SET domain (InterPro:IPR001214), Rubisco LSMT substrate-binding (InterPro:IPR015353); BEST Arabidopsis thaliana protein match…	-1.55694
1.3.8	PS.calvin cycle.transketolase	m.43951	(loc_os06g04270.1 : 1294.0) no description available & (q7sic9|tktc_maize : 1249.0) Transketolase, chloroplast (EC 2.2.1.1) (TK) - Zea mays (Maize) & (at3g60750 : 1172.0) Transketolase; FUNCTIONS IN: catalytic activity, transketolase activity; EXPRESSED IN: 24 plant structures; EXPRESSED DURING: 16 growth stages; CONTAINS InterPro DOMAIN/s: Transketolase, N-terminal (InterPro:IPR005474), Transket…	-1.47401
1.3.7	PS.calvin cycle.FBPase	m.220264	(loc_os06g45370.1 : 568.0) no description available & (at5g64380 : 492.0) Inositol monophosphatase family protein; FUNCTIONS IN: phosphoric ester hydrolase activity; INVOLVED IN: carbohydrate metabolic process; LOCATED IN: chloroplast; EXPRESSED IN: 21 plant structures; EXPRESSED DURING: 13 growth stages; CONTAINS InterPro DOMAIN/s: Fructose-1,6-bisphosphatase (InterPro:IPR000146); BEST Arabidops…	-1.46761
1.3.4	PS.calvin cycle.GAP	m.16021	(at1g42970 : 651.0) Encodes chloroplast localized glyceraldehyde-3-phosphate dehydrogenase that can use both NADH and NADPH to reduce 1,3-diphosphate glycerate. It forms A2B2 heterotetramers with GapA forms of the GADPH enzyme. These complexes are active in the light under reducing conditions, but show reduced NADPH-dependent activity in response to oxidized thioredoxins and increased NAD(H)/NADP…	-1.22562
1.3.9	PS.calvin cycle.seduheptulose bisphosphatase	m.297991	(p46285|s17p_wheat : 736.0) Sedoheptulose-1,7-bisphosphatase, chloroplast precursor (EC 3.1.3.37) (Sedoheptulose-bisphosphatase) (SBPase) (SED(1,7)P2ase) - Triticum aestivum (Wheat) & (loc_os04g16680.1 : 711.0) no description available & (at3g55800 : 582.0) Encodes the chloroplast enzyme sedoheptulose-1,7-bisphosphatase (SBPase), involved in the carbon reduction of the Calvin cycle. Increase in S…	-1.20504
1.3.6	PS.calvin cycle.aldolase	m.297978	(p17784|alf_orysa : 654.0) Fructose-bisphosphate aldolase cytoplasmic isozyme (EC 4.1.2.13) (Gravity-specific protein GSC 233) - Oryza sativa (Rice) & (loc_os05g33380.1 : 654.0) no description available & (at2g36460 : 597.0) Aldolase superfamily protein; FUNCTIONS IN: copper ion binding; INVOLVED IN: response to salt stress, pentose-phosphate shunt; LOCATED IN: mitochondrion, plasma membrane, mem…	-1.20377
1.3.12	PS.calvin cycle.PRK	m.47416	(p26302|kppr_wheat : 769.0) Phosphoribulokinase, chloroplast precursor (EC 2.7.1.19) (Phosphopentokinase) (PRKase) (PRK) - Triticum aestivum (Wheat) & (loc_os02g47020.1 : 729.0) no description available & (at1g32060 : 639.0) phosphoribulokinase (PRK); FUNCTIONS IN: protein binding, phosphoribulokinase activity, ATP binding; INVOLVED IN: response to cold, defense response to bacterium, biosyntheti…	-1.15477
1.3.13	PS.calvin cycle.rubisco interacting	m.47460	(q42450|rcab_horvu : 197.0) Ribulose bisphosphate carboxylase/oxygenase activase B, chloroplast precursor (RuBisCO activase B) (RA B) - Hordeum vulgare (Barley) & (loc_os11g47970.3 : 183.0) no description available & (at2g39730 : 127.0) Rubisco activase, a nuclear-encoded chloroplast protein that consists of two isoforms arising from alternative splicing in most plants. Required for the light act…	-1.14582
1.3.13	PS.calvin cycle.rubisco interacting	m.164576	(loc_os09g24530.1 : 677.0) no description available & (p94026|rbcmt_tobac : 514.0) Ribulose-1,5 bisphosphate carboxylase/oxygenase large subunit N-methyltransferase, chloroplast precursor (EC 2.1.1.127) ([Ribulose-bisphosphate carboxylase]-lysine N-methyltransferase) (RuBisCO methyltransferase) (RuBisCO LSMT) (rbcMT) & (at1g14030 : 506.0) Rubisco methyltransferase family protein; FUNCTIONS IN: [r…	-1.13737
1.3.13	PS.calvin cycle.rubisco interacting	m.101269	(q40073|rcaa_horvu : 889.0) Ribulose bisphosphate carboxylase/oxygenase activase A, chloroplast precursor (RuBisCO activase A) (RA A) - Hordeum vulgare (Barley) & (loc_os11g47970.1 : 864.0) no description available & (at2g39730 : 740.0) Rubisco activase, a nuclear-encoded chloroplast protein that consists of two isoforms arising from alternative splicing in most plants. Required for the light act…	-1.10539
1.3.4	PS.calvin cycle.GAP	m.16005	(loc_os03g03720.1 : 765.0) no description available & (at1g42970 : 688.0) Encodes chloroplast localized glyceraldehyde-3-phosphate dehydrogenase that can use both NADH and NADPH to reduce 1,3-diphosphate glycerate. It forms A2B2 heterotetramers with GapA forms of the GADPH enzyme. These complexes are active in the light under reducing conditions, but show reduced NADPH-dependent activity in respo…	-1.10104
1.3.3	PS.calvin cycle.phosphoglycerate kinase	m.92134	(p12783|pgky_wheat : 715.0) Phosphoglycerate kinase, cytosolic (EC 2.7.2.3) - Triticum aestivum (Wheat) & (loc_os02g07260.2 : 700.0) no description available & (at1g79550 : 666.0) Encodes cytosolic phosphoglycerate kinase (PGK).; phosphoglycerate kinase (PGK); FUNCTIONS IN: phosphoglycerate kinase activity; INVOLVED IN: glycolysis; LOCATED IN: cytosol, apoplast, plasma membrane, nucleus, membrane…	-1.03695
1.3.6	PS.calvin cycle.aldolase	m.327372	(o65735|alf_cicar : 182.0) Fructose-bisphosphate aldolase, cytoplasmic isozyme (EC 4.1.2.13) - Cicer arietinum (Chickpea) (Garbanzo) & (at5g03690 : 179.0) Aldolase superfamily protein; FUNCTIONS IN: fructose-bisphosphate aldolase activity, catalytic activity; INVOLVED IN: pentose-phosphate shunt; EXPRESSED IN: 25 plant structures; EXPRESSED DURING: 16 growth stages; CONTAINS InterPro DOMAIN/s: Al…	0
1.3.3	PS.calvin cycle.phosphoglycerate kinase	m.329390	(chl4|520052 : 151.0) no description available & (p41758|pgkh_chlre : 149.0) Phosphoglycerate kinase, chloroplast precursor (EC 2.7.2.3) - Chlamydomonas reinhardtii & (loc_os02g07260.3 : 143.0) no description available & (at3g12780 : 139.0) nuclear phosphoglycerate kinase (PGK1); phosphoglycerate kinase 1 (PGK1); FUNCTIONS IN: phosphoglycerate kinase activity; INVOLVED IN: response to cadmium ion…	0
1.3.13	PS.calvin cycle.rubisco interacting	m.206563	(loc_os03g64210.1 : 897.0) no description available & (p08926|ruba_pea : 846.0) RuBisCO large subunit-binding protein subunit alpha, chloroplast precursor (60 kDa chaperonin subunit alpha) (CPN-60 alpha) - Pisum sativum (Garden pea) & (at2g28000 : 809.0) Encodes chaperonin-60 alpha, a molecular chaperone involved in Rubisco folding. Mutants display aberrant chloroplast and embryo development.; ch…	1.06893
1.3.6	PS.calvin cycle.aldolase	m.16761	(q40677|alfc_orysa : 276.0) Fructose-bisphosphate aldolase, chloroplast precursor (EC 4.1.2.13) (ALDP) - Oryza sativa (Rice) & (loc_os11g07020.2 : 276.0) no description available & (at2g21330 : 262.0) fructose-bisphosphate aldolase 1 (FBA1); FUNCTIONS IN: fructose-bisphosphate aldolase activity, catalytic activity; INVOLVED IN: response to cadmium ion, pentose-phosphate shunt; LOCATED IN: in 6 co…	1.14188
1.3	PS.calvin cycle	m.42390	(loc_os03g19380.1 : 146.0) no description available & (at2g47400 : 116.0) CP12-1 encodes a small peptide found in the chloroplast stroma. It belongs to the CP12 gene family thought to be involved in the formation of a supramolecular complex with glyceraldehyde-3-phosphate dehydrogenase (GAPDH) and phosphoribulokinase (PRK) embedded in the Calvin cycle.; CP12 domain-containing protein 1 (CP12-1); …	1.1516
1.3.4	PS.calvin cycle.GAP	m.16026	(loc_os04g38600.3 : 637.0) no description available & (p09315|g3pa_maize : 627.0) Glyceraldehyde-3-phosphate dehydrogenase A, chloroplast precursor (EC 1.2.1.13) (NADP-dependent glyceraldehydephosphate dehydrogenase subunit A) - Zea mays (Maize) & (at1g12900 : 590.0) glyceraldehyde 3-phosphate dehydrogenase A subunit 2 (GAPA-2); FUNCTIONS IN: NAD or NADH binding, glyceraldehyde-3-phosphate dehydr…	1.32898
1.3.7	PS.calvin cycle.FBPase	m.298059	(p09195|f16p1_wheat : 686.0) Fructose-1,6-bisphosphatase, chloroplast precursor (EC 3.1.3.11) (D-fructose-1,6-bisphosphate 1-phosphohydrolase) (FBPase) - Triticum aestivum (Wheat) & (loc_os03g16050.1 : 658.0) no description available & (at3g54050 : 568.0) Encodes HCEF1 (High Cyclic Electron Flow 1). Mutant phenotype: constitutively elevated electron flow (CEFI).; high cyclic electron flow 1 (HCEF…	1.40558
1.3.4	PS.calvin cycle.GAP	m.16009	(loc_os03g03720.1 : 651.0) no description available & (p12859|g3pb_pea : 585.0) Glyceraldehyde-3-phosphate dehydrogenase B, chloroplast precursor (EC 1.2.1.13) (NADP-dependent glyceraldehydephosphate dehydrogenase subunit B) - Pisum sativum (Garden pea) & (at1g42970 : 579.0) Encodes chloroplast localized glyceraldehyde-3-phosphate dehydrogenase that can use both NADH and NADPH to reduce 1,3-dipho…	1.4097
1.3.1	PS.calvin cycle.rubisco large subunit	m.14980	(p48684|rbl_avesa : 944.0) Ribulose bisphosphate carboxylase large chain precursor (EC 4.1.1.39) (RuBisCO large subunit) - Avena sativa (Oat) & (loc_osp1g00420.1 : 931.0) no description available & (atcg00490 : 890.0) large subunit of RUBISCO. Protein is tyrosine-phosphorylated and its phosphorylation state is modulated in response to ABA in Arabidopsis thaliana seeds.; RBCL; FUNCTIONS IN: ribulo…	1.51067
1.3.6	PS.calvin cycle.aldolase	m.8624	(q40677|alfc_orysa : 721.0) Fructose-bisphosphate aldolase, chloroplast precursor (EC 4.1.2.13) (ALDP) - Oryza sativa (Rice) & (loc_os11g07020.1 : 721.0) no description available & (at4g38970 : 638.0) Protein is tyrosine-phosphorylated and its phosphorylation state is modulated in response to ABA in Arabidopsis thaliana seeds.; fructose-bisphosphate aldolase 2 (FBA2); FUNCTIONS IN: fructose-bisph…	1.58499
1.3.8	PS.calvin cycle.transketolase	m.141686	(loc_os04g19740.1 : 1174.0) no description available & (q7sic9|tktc_maize : 1091.0) Transketolase, chloroplast (EC 2.2.1.1) (TK) - Zea mays (Maize) & (at2g45290 : 1060.0) Transketolase; FUNCTIONS IN: catalytic activity, transketolase activity; INVOLVED IN: response to cadmium ion; LOCATED IN: chloroplast stroma, chloroplast; EXPRESSED IN: 25 plant structures; EXPRESSED DURING: 16 growth stages; C…	1.6206
1.3.6	PS.calvin cycle.aldolase	m.227353	(loc_os06g40640.3 : 619.0) no description available & (at4g26530 : 575.0) Aldolase superfamily protein; FUNCTIONS IN: fructose-bisphosphate aldolase activity; INVOLVED IN: glycolysis, metabolic process; EXPRESSED IN: 17 plant structures; EXPRESSED DURING: 11 growth stages; CONTAINS InterPro DOMAIN/s: Aldolase-type TIM barrel (InterPro:IPR013785), Fructose-bisphosphate aldolase, class-I (InterPro:…	1.68566
1.3	PS.calvin cycle	m.154494	(loc_os01g19740.1 : 162.0) no description available & (at2g47400 : 118.0) CP12-1 encodes a small peptide found in the chloroplast stroma. It belongs to the CP12 gene family thought to be involved in the formation of a supramolecular complex with glyceraldehyde-3-phosphate dehydrogenase (GAPDH) and phosphoribulokinase (PRK) embedded in the Calvin cycle.; CP12 domain-containing protein 1 (CP12-1); …	2.28813
Photorespiration
1.2.4.1	PS.photorespiration.glycine cleavage.P subunit	m.255437	(loc_os01g51410.1 : 1799.0) no description available & (at4g33010 : 1646.0) glycine decarboxylase P-protein 1 (GLDP1); FUNCTIONS IN: glycine dehydrogenase (decarboxylating) activity, protein binding; INVOLVED IN: glycine catabolic process, response to cadmium ion, glycine decarboxylation via glycine cleavage system; LOCATED IN: mitochondrion, apoplast, glycine cleavage complex, chloroplast; EXPRE…	-2.18351
1.2.5	PS.photorespiration.serine hydroxymethyltransferase	m.149453	(loc_os03g52840.1 : 956.0) no description available & (p50433|glym_soltu : 878.0) Serine hydroxymethyltransferase, mitochondrial precursor (EC 2.1.2.1) (Serine methylase) (Glycine hydroxymethyltransferase) (SHMT) - Solanum tuberosum (Potato) & (at4g37930 : 870.0) Encodes a protein with mitochondrial serine hydroxymethyltransferase activity, which functions in the photorespiratory pathway, catalyz…	-1.9951
1.2	PS.photorespiration	m.67135	(loc_os03g01222.1 : 533.0) no description available & (at5g47435 : 400.0) encodes one of the two putative formyltetrahydrofolate deformylase. Located in the mitochondrion. Involved in photorespiratory tetrahydrofolate cycle.; formyltetrahydrofolate deformylase, putative; FUNCTIONS IN: hydroxymethyl-, formyl- and related transferase activity, formyltetrahydrofolate deformylase activity; INVOLVED I…	-1.7606
1.2.7	PS.photorespiration.glycerate kinase	m.65053	(loc_os01g48990.1 : 623.0) no description available & (at1g80380 : 514.0) encodes a glycerate kinase which catalyzes the last step of photorespiration C2 cycle.; P-loop containing nucleoside triphosphate hydrolases superfamily protein; FUNCTIONS IN: glycerate kinase activity; INVOLVED IN: photorespiration; LOCATED IN: chloroplast; EXPRESSED IN: 22 plant structures; EXPRESSED DURING: 13 growth sta…	-1.72224
1.2.1	PS.photorespiration.phosphoglycolate phosphatase	m.147146	(loc_os04g41340.1 : 165.0) no description available & (at5g36700 : 157.0) 2-phosphoglycolate phosphatase 1 (PGLP1); FUNCTIONS IN: phosphoglycolate phosphatase activity; INVOLVED IN: metabolic process; EXPRESSED IN: 7 plant structures; CONTAINS InterPro DOMAIN/s: HAD-superfamily hydrolase, subfamily IIA (InterPro:IPR006357), 2-phosphoglycolate phosphatase, eukaryotic (InterPro:IPR006349); BEST Ara…	-1.71321
1.2.6	PS.photorespiration.hydroxypyruvate reductase	m.159692	(loc_os01g12830.1 : 391.0) no description available & (at1g79870 : 339.0) D-isomer specific 2-hydroxyacid dehydrogenase family protein; FUNCTIONS IN: in 6 functions; INVOLVED IN: metabolic process; EXPRESSED IN: 22 plant structures; EXPRESSED DURING: 13 growth stages; CONTAINS InterPro DOMAIN/s: D-isomer specific 2-hydroxyacid dehydrogenase, catalytic domain (InterPro:IPR006139), D-isomer specifi…	-1.65241
1.2.5	PS.photorespiration.serine hydroxymethyltransferase	m.299016	(loc_os01g65410.1 : 677.0) no description available & (at1g36370 : 565.0) Encodes a putative serine hydroxymethyltransferase.; serine hydroxymethyltransferase 7 (SHM7); FUNCTIONS IN: pyridoxal phosphate binding, glycine hydroxymethyltransferase activity, catalytic activity; INVOLVED IN: response to cadmium ion, glycine metabolic process, L-serine metabolic process; EXPRESSED IN: 23 plant structur…	-1.59128
1.2.1	PS.photorespiration.phosphoglycolate phosphatase	m.147145	(loc_os04g41340.1 : 523.0) no description available & (at5g36700 : 483.0) 2-phosphoglycolate phosphatase 1 (PGLP1); FUNCTIONS IN: phosphoglycolate phosphatase activity; INVOLVED IN: metabolic process; EXPRESSED IN: 7 plant structures; CONTAINS InterPro DOMAIN/s: HAD-superfamily hydrolase, subfamily IIA (InterPro:IPR006357), 2-phosphoglycolate phosphatase, eukaryotic (InterPro:IPR006349); BEST Ara…	-1.4732
1.2.4.4	PS.photorespiration.glycine cleavage.H protein	m.67210	(o22535|gcsh_orysa : 308.0) Glycine cleavage system H protein, mitochondrial precursor - Oryza sativa (Rice) & (loc_os10g37180.1 : 308.0) no description available & (at1g32470 : 243.0) Single hybrid motif superfamily protein; FUNCTIONS IN: glycine dehydrogenase (decarboxylating) activity; INVOLVED IN: glycine catabolic process, glycine decarboxylation via glycine cleavage system; LOCATED IN: mito…	-1.42641
1.2.6	PS.photorespiration.hydroxypyruvate reductase	m.18101	(loc_os02g01150.2 : 717.0) no description available & (at1g68010 : 651.0) Encodes hydroxypyruvate reductase.; hydroxypyruvate reductase (HPR); CONTAINS InterPro DOMAIN/s: D-isomer specific 2-hydroxyacid dehydrogenase, catalytic domain (InterPro:IPR006139), D-isomer specific 2-hydroxyacid dehydrogenase, NAD-binding (InterPro:IPR006140), NAD(P)-binding domain (InterPro:IPR016040); BEST Arabidopsis …	-1.3222
1.2.1	PS.photorespiration.phosphoglycolate phosphatase	m.60338	(loc_os09g08660.1 : 560.0) no description available & (at5g47760 : 408.0) serine/threonine protein kinase; 2-phosphoglycolate phosphatase 2 (PGLP2); FUNCTIONS IN: protein serine/threonine kinase activity, phosphoglycolate phosphatase activity; INVOLVED IN: metabolic process; LOCATED IN: chloroplast; EXPRESSED IN: 26 plant structures; EXPRESSED DURING: 13 growth stages; CONTAINS InterPro DOMAIN/s:…	-1.32198
1.2.6	PS.photorespiration.hydroxypyruvate reductase	m.18218	(loc_os04g01600.2 : 303.0) no description available & (at1g12550 : 255.0) D-isomer specific 2-hydroxyacid dehydrogenase family protein; FUNCTIONS IN: in 6 functions; INVOLVED IN: metabolic process; LOCATED IN: cellular_component unknown; EXPRESSED IN: 24 plant structures; EXPRESSED DURING: 13 growth stages; CONTAINS InterPro DOMAIN/s: D-isomer specific 2-hydroxyacid dehydrogenase, catalytic domai…	-1.18299
1.2.3	PS.photorespiration.aminotransferases peroxisomal	m.156954	(loc_os08g39300.1 : 752.0) no description available & (at2g13360 : 701.0) Encodes a peroxisomal photorespiratory enzyme that catalyzes transamination reactions with multiple substrates. It is involved in photorespiration.; alanine:glyoxylate aminotransferase (AGT); FUNCTIONS IN: serine-pyruvate transaminase activity, serine-glyoxylate transaminase activity, alanine-glyoxylate transaminase activit…	-1.1392
1.2.6	PS.photorespiration.hydroxypyruvate reductase	m.141835	(loc_os04g01650.1 : 399.0) no description available & (at2g45630 : 279.0) D-isomer specific 2-hydroxyacid dehydrogenase family protein; FUNCTIONS IN: NAD or NADH binding, oxidoreductase activity, acting on the CH-OH group of donors, NAD or NADP as acceptor, binding, catalytic activity, cofactor binding; INVOLVED IN: metabolic process; EXPRESSED IN: stem; CONTAINS InterPro DOMAIN/s: D-isomer speci…	-1.08249
1.2.4.4	PS.photorespiration.glycine cleavage.H protein	m.15745	(loc_os02g07410.1 : 281.0) no description available & (at2g35120 : 235.0) Single hybrid motif superfamily protein; FUNCTIONS IN: glycine dehydrogenase (decarboxylating) activity, ATP binding; INVOLVED IN: glycine catabolic process, glycine decarboxylation via glycine cleavage system; LOCATED IN: mitochondrion, glycine cleavage complex; EXPRESSED IN: 22 plant structures; EXPRESSED DURING: 13 growt…	1.02303
1.2.6	PS.photorespiration.hydroxypyruvate reductase	m.159695	(loc_os01g12830.1 : 424.0) no description available & (at1g79870 : 355.0) D-isomer specific 2-hydroxyacid dehydrogenase family protein; FUNCTIONS IN: in 6 functions; INVOLVED IN: metabolic process; EXPRESSED IN: 22 plant structures; EXPRESSED DURING: 13 growth stages; CONTAINS InterPro DOMAIN/s: D-isomer specific 2-hydroxyacid dehydrogenase, catalytic domain (InterPro:IPR006139), D-isomer specifi…	1.02761
1.2.5	PS.photorespiration.serine hydroxymethyltransferase	m.182285	(at4g13930 : 800.0) Encodes a serine hydroxymethyltransferase maximally expressed in root; serine hydroxymethyltransferase 4 (SHM4); FUNCTIONS IN: pyridoxal phosphate binding, glycine hydroxymethyltransferase activity, catalytic activity; INVOLVED IN: response to cadmium ion, glycine metabolic process, L-serine metabolic process; LOCATED IN: cytosol, plasma membrane, membrane; EXPRESSED IN: 9 pla…	1.06762
1.2.2	PS.photorespiration.glycolate oxydase	m.103898	(loc_os07g05820.2 : 671.0) no description available & (at3g14420 : 631.0) Aldolase-type TIM barrel family protein; FUNCTIONS IN: glycolate oxidase activity; INVOLVED IN: oxidation reduction, metabolic process; LOCATED IN: apoplast, chloroplast, peroxisome, membrane; EXPRESSED IN: cotyledon, guard cell, leaf; EXPRESSED DURING: seedling growth; CONTAINS InterPro DOMAIN/s: Aldolase-type TIM barrel (…	1.11304
1.2.2	PS.photorespiration.glycolate oxydase	m.36567	(loc_os07g42440.3 : 608.0) no description available & (at3g14130 : 481.0) Aldolase-type TIM barrel family protein; FUNCTIONS IN: glycolate oxidase activity, oxidoreductase activity, FMN binding, catalytic activity; INVOLVED IN: oxidation reduction, metabolic process; CONTAINS InterPro DOMAIN/s: Aldolase-type TIM barrel (InterPro:IPR013785), FMN-dependent alpha-hydroxy acid dehydrogenase, active s…	1.13625
1.2.3	PS.photorespiration.aminotransferases peroxisomal	m.15985	(loc_os07g01760.1 : 884.0) no description available & (at1g23310 : 828.0) Identified by cloning the gene that corresponded to a purified protein having glyoxylate aminotransferase activity. Localized to the peroxisome and thought to be involved in photorespiration/ metabolic salvage pathway.; glutamate:glyoxylate aminotransferase (GGT1); FUNCTIONS IN: glycine:2-oxoglutarate aminotransferase activ…	1.16916
1.2.6	PS.photorespiration.hydroxypyruvate reductase	m.94292	(loc_os01g12830.2 : 307.0) no description available & (at1g79870 : 228.0) D-isomer specific 2-hydroxyacid dehydrogenase family protein; FUNCTIONS IN: in 6 functions; INVOLVED IN: metabolic process; EXPRESSED IN: 22 plant structures; EXPRESSED DURING: 13 growth stages; CONTAINS InterPro DOMAIN/s: D-isomer specific 2-hydroxyacid dehydrogenase, catalytic domain (InterPro:IPR006139), D-isomer specifi…	1.24009
1.2.2	PS.photorespiration.glycolate oxydase	m.105562	(loc_os04g53210.2 : 615.0) no description available & (at4g18360 : 558.0) Aldolase-type TIM barrel family protein; FUNCTIONS IN: glycolate oxidase activity, oxidoreductase activity, FMN binding, catalytic activity; INVOLVED IN: oxidation reduction, metabolic process; LOCATED IN: peroxisome; EXPRESSED IN: 12 plant structures; EXPRESSED DURING: 4 anthesis, F mature embryo stage, petal differentiati…	1.25388
1.2.6	PS.photorespiration.hydroxypyruvate reductase	m.267600	(loc_os04g01660.1 : 352.0) no description available & (at2g45630 : 240.0) D-isomer specific 2-hydroxyacid dehydrogenase family protein; FUNCTIONS IN: NAD or NADH binding, oxidoreductase activity, acting on the CH-OH group of donors, NAD or NADP as acceptor, binding, catalytic activity, cofactor binding; INVOLVED IN: metabolic process; EXPRESSED IN: stem; CONTAINS InterPro DOMAIN/s: D-isomer speci…	1.30995
1.2.6	PS.photorespiration.hydroxypyruvate reductase	m.267631	(loc_os04g01674.1 : 316.0) no description available & (at1g12550 : 263.0) D-isomer specific 2-hydroxyacid dehydrogenase family protein; FUNCTIONS IN: in 6 functions; INVOLVED IN: metabolic process; LOCATED IN: cellular_component unknown; EXPRESSED IN: 24 plant structures; EXPRESSED DURING: 13 growth stages; CONTAINS InterPro DOMAIN/s: D-isomer specific 2-hydroxyacid dehydrogenase, catalytic domai…	1.60408
1.2.6	PS.photorespiration.hydroxypyruvate reductase	m.267615	(loc_os04g01674.1 : 103.0) no description available & (at1g12550 : 82.8) D-isomer specific 2-hydroxyacid dehydrogenase family protein; FUNCTIONS IN: in 6 functions; INVOLVED IN: metabolic process; LOCATED IN: cellular_component unknown; EXPRESSED IN: 24 plant structures; EXPRESSED DURING: 13 growth stages; CONTAINS InterPro DOMAIN/s: D-isomer specific 2-hydroxyacid dehydrogenase, catalytic domain…	1.82259
1.2.2	PS.photorespiration.glycolate oxydase	m.103893	(loc_os03g57220.2 : 630.0) no description available & (at3g14415 : 595.0) Aldolase-type TIM barrel family protein; FUNCTIONS IN: glycolate oxidase activity, oxidoreductase activity, FMN binding, catalytic activity; INVOLVED IN: oxidation reduction, metabolic process; LOCATED IN: peroxisome; EXPRESSED IN: guard cell, leaf; CONTAINS InterPro DOMAIN/s: Aldolase-type TIM barrel (InterPro:IPR013785), …	1.8343
1.2.5	PS.photorespiration.serine hydroxymethyltransferase	m.299431	(loc_os01g65410.1 : 237.0) no description available & (at1g36370 : 168.0) Encodes a putative serine hydroxymethyltransferase.; serine hydroxymethyltransferase 7 (SHM7); FUNCTIONS IN: pyridoxal phosphate binding, glycine hydroxymethyltransferase activity, catalytic activity; INVOLVED IN: response to cadmium ion, glycine metabolic process, L-serine metabolic process; EXPRESSED IN: 23 plant structur…	2.77295
