# Supplementary material for: Fungal endophyte infection of ryegrass reprograms host metabolism and alters development
Source: New Phytol. 2015 Aug 25;208(4):1227–40. doi: 10.1111/nph.13614 (PMC5049663; doi:10.1111/nph.13614)
Supplement: Supplementary file 14 — Table S13 Annotations of the genes predicted to encode for enzymes involved in cell wall metabolism [file NPH-208-1227-s014.xlsx]

## Sheet: Table S11
Table S13: Annotations of the genes predicted to encode for enzymes involved in cell wall metabolism
BINCODE, NAME and DESCRIPTION refers to the output of Mercator analysis. The “significant” column correspond to a DegSeq Qvalue < 0.05. The “function” column is extracted from the Mercator analysis. The IDENTIFIER is the ryegrass ESTs identifer
BINCODE	NAME	IDENTIFIER	DESCRIPTION	FOLD	Significant	Function
Cell wall
Misc
10	cell wall	m.151208	(loc_os10g38860.1 : 770.0) no description available & (at1g64670 : 477.0) Encodes a epidermally expressed extracellular protein that likely functions as an alpha-beta hydrolase and is required for normal cuticle formation. Homozygous mutant plants are dwarfed and have abnormal leaves, collapsed cells, reduced numbers of trichomes. The specific role of BDG is unclear: it may function in cutin bios…	1.7984	FALSE	Encodes a epidermally expressed extracellular protein that likely functions as an alpha-beta hydrolase and is required for normal cuticle formation. Homozygous mutant plants are dwarfed and have abnormal leaves, collapsed cells, reduced numbers of trichomes. The specific role of BDG is unclear: it may function in cutin biosynthesis or as a cross-linking enzyme in the cell wall itself.
10	cell wall	m.166421	(loc_os06g04169.1 : 677.0) no description available & (at4g24140 : 424.0) alpha/beta-Hydrolases superfamily protein; FUNCTIONS IN: hydrolase activity; LOCATED IN: endomembrane system; EXPRESSED IN: 10 plant structures; EXPRESSED DURING: 4 anthesis, F mature embryo stage, petal differentiation and expansion stage, E expanded cotyledon stage, D bilateral stage; CONTAINS InterPro DOMAIN/s: Alpha/bet…	2.28982	TRUE	alpha/beta-Hydrolases superfamily protein
Wall proteins
10.5.3	cell wall.cell wall proteins.LRR	m.305752	(loc_os11g47180.1 : 124.0) no description available & (at1g17750 : 93.2) Encodes PEPR2, a plasma membrane leucine-rich repeat receptor kinase functioning as a receptor for the Pep1 and Pep2 peptides. Pep1 and Pep2 are amino acids that induce the transcription of defense-related genes.; PEP1 receptor 2 (PEPR2); FUNCTIONS IN: protein serine/threonine kinase activity, peptide binding, kinase activit…	-3.10519	FALSE	Encodes PEPR2, a plasma membrane leucine-rich repeat receptor kinase functioning as a receptor for the Pep1 and Pep2 peptides. Pep1 and Pep2 are amino acids that induce the transcription of defense-related genes.
10.5.3	cell wall.cell wall proteins.LRR	m.42350	(loc_os12g35710.1 : 200.0) no description available & (at2g15880 : 164.0) Leucine-rich repeat (LRR) family protein; FUNCTIONS IN: structural constituent of cell wall; LOCATED IN: endomembrane system; EXPRESSED IN: 15 plant structures; EXPRESSED DURING: 8 growth stages; CONTAINS InterPro DOMAIN/s: Leucine-rich repeat (InterPro:IPR001611); BEST Arabidopsis thaliana protein match is: Leucine-rich re…	-2.86633	FALSE	Leucine-rich repeat (LRR) family protein
10.5.3	cell wall.cell wall proteins.LRR	m.66337	(loc_os02g40260.1 : 415.0) no description available & (at4g06744 : 233.0) Leucine-rich repeat (LRR) family protein; BEST Arabidopsis thaliana protein match is: Leucine-rich repeat (LRR) family protein (TAIR:AT3G19320.1); Has 45026 Blast hits to 12967 proteins in 516 species: Archae - 11; Bacteria - 711; Metazoa - 1155; Fungi - 115; Plants - 40928; Viruses - 0; Other Eukaryotes - 2106 (source: NCB…	-2.41051	TRUE	Leucine-rich repeat (LRR) family protein
10.5	cell wall.cell wall proteins	m.157271	(loc_os01g44250.1 : 560.0) no description available & (at3g48530 : 111.0) SNF1-related protein kinase regulatory subunit gamma 1 (KING1); FUNCTIONS IN: molecular_function unknown; INVOLVED IN: biological_process unknown; LOCATED IN: plant-type cell wall; EXPRESSED IN: 23 plant structures; EXPRESSED DURING: 13 growth stages; CONTAINS InterPro DOMAIN/s: Cystathionine beta-synthase, core (InterPro:I…	-2.2724	TRUE	SNF1-related protein kinase regulatory subunit gamma 1 (KING1)
10.5.5	cell wall.cell wall proteins.RGP	m.94426	(loc_os07g41360.1 : 501.0) no description available & (q9sc19|uptg1_soltu : 459.0) Alpha-1,4-glucan-protein synthase [UDP-forming] 1 (EC 2.4.1.112) (UDP-glucose:protein transglucosylase 1) (UPTG 1) - Solanum tuberosum (Potato) & (at3g08900 : 454.0) Encodes a reversible autoglycosylated protein peripherally associated with cell membranes. Highly expressed in roots ans suspension-cultured cells.; r…	-2.01536	TRUE	Alpha-1,4-glucan-protein synthase [UDP-forming] 1 (EC 2.4.1.112) (UDP-glucose:protein transglucosylase 1) (UPTG 1)
10.5.1.1	cell wall.cell wall proteins.AGPs.AGP	m.174515	(loc_os12g37910.2 : 235.0) no description available & (at1g06990 : 117.0) GDSL-like Lipase/Acylhydrolase superfamily protein; FUNCTIONS IN: hydrolase activity, acting on ester bonds, carboxylesterase activity; INVOLVED IN: lipid metabolic process; LOCATED IN: endomembrane system; EXPRESSED IN: petal, leaf whorl, sepal, flower; EXPRESSED DURING: 4 anthesis, petal differentiation and expansion stag…	-1.87807	FALSE	GDSL-like Lipase/Acylhydrolase superfamily protein
10.5	cell wall.cell wall proteins	m.113760	(loc_os01g54440.1 : 333.0) no description available & (at3g58800 : 199.0) unknown protein; Has 75 Blast hits to 75 proteins in 23 species: Archae - 0; Bacteria - 0; Metazoa - 0; Fungi - 0; Plants - 53; Viruses - 17; Other Eukaryotes - 5 (source: NCBI BLink). & (reliability: 398.0) & (original description: g.113760 ORF g.113760 m.113760 type:5prime_partial len:215 (-) comp88931_c0_seq1:500-1144(-))	-1.66107	FALSE	unknown protein
10.5.1.1	cell wall.cell wall proteins.AGPs.AGP	m.16771	(loc_os09g30486.1 : 292.0) no description available & (at2g04780 : 195.0) fasciclin-like arabinogalactan-protein 7 (Fla7); FASCICLIN-like arabinoogalactan 7 (FLA7); LOCATED IN: anchored to plasma membrane, plasma membrane, anchored to membrane, membrane; EXPRESSED IN: 22 plant structures; EXPRESSED DURING: 13 growth stages; CONTAINS InterPro DOMAIN/s: FAS1 domain (InterPro:IPR000782); BEST Arabid…	-1.56183	FALSE	fasciclin-like arabinogalactan-protein 7 (Fla7)
10.5.4	cell wall.cell wall proteins.HRGP	m.192050	(loc_os01g48220.1 : 607.0) no description available & (at4g28300 : 122.0) Encodes a protein with 13.6% proline amino acids that is predicted to localize to the cell wall.; Protein of unknown function (DUF1421); CONTAINS InterPro DOMAIN/s: Protein of unknown function DUF1421 (InterPro:IPR010820); BEST Arabidopsis thaliana protein match is: Protein of unknown function (DUF1421) (TAIR:AT5G14540.1); …	-1.50389	FALSE	Encodes a protein with 13.6% proline amino acids that is predicted to localize to the cell wall.
10.5.1.1	cell wall.cell wall proteins.AGPs.AGP	m.146355	(loc_os09g30486.1 : 246.0) no description available & (at2g04780 : 186.0) fasciclin-like arabinogalactan-protein 7 (Fla7); FASCICLIN-like arabinoogalactan 7 (FLA7); LOCATED IN: anchored to plasma membrane, plasma membrane, anchored to membrane, membrane; EXPRESSED IN: 22 plant structures; EXPRESSED DURING: 13 growth stages; CONTAINS InterPro DOMAIN/s: FAS1 domain (InterPro:IPR000782); BEST Arabid…	-1.40499	FALSE	fasciclin-like arabinogalactan-protein 7 (Fla7)
10.5.4	cell wall.cell wall proteins.HRGP	m.213544	(loc_os01g55050.2 : 416.0) no description available & (at4g28300 : 196.0) Encodes a protein with 13.6% proline amino acids that is predicted to localize to the cell wall.; Protein of unknown function (DUF1421); CONTAINS InterPro DOMAIN/s: Protein of unknown function DUF1421 (InterPro:IPR010820); BEST Arabidopsis thaliana protein match is: Protein of unknown function (DUF1421) (TAIR:AT5G14540.1); …	-1.31907	FALSE	Encodes a protein with 13.6% proline amino acids that is predicted to localize to the cell wall.
10.5.4	cell wall.cell wall proteins.HRGP	m.213540	(loc_os01g55050.2 : 598.0) no description available & (at4g28300 : 196.0) Encodes a protein with 13.6% proline amino acids that is predicted to localize to the cell wall.; Protein of unknown function (DUF1421); CONTAINS InterPro DOMAIN/s: Protein of unknown function DUF1421 (InterPro:IPR010820); BEST Arabidopsis thaliana protein match is: Protein of unknown function (DUF1421) (TAIR:AT5G14540.1); …	-1.31476	FALSE	Encodes a protein with 13.6% proline amino acids that is predicted to localize to the cell wall.
10.5.4	cell wall.cell wall proteins.HRGP	m.164581	(loc_os05g48760.1 : 727.0) no description available & (ipr010820 : 150.55963) Protein of unknown function DUF1421 & (at4g28300 : 139.0) Encodes a protein with 13.6% proline amino acids that is predicted to localize to the cell wall.; Protein of unknown function (DUF1421); CONTAINS InterPro DOMAIN/s: Protein of unknown function DUF1421 (InterPro:IPR010820); BEST Arabidopsis thaliana protein match …	-1.28899	FALSE	Protein of unknown function DUF142
10.5.5	cell wall.cell wall proteins.RGP	m.8678	(loc_os04g56520.2 : 628.0) no description available & (at5g16510 : 437.0) Alpha-1,4-glucan-protein synthase family protein; FUNCTIONS IN: transferase activity, transferring hexosyl groups, glycogenin glucosyltransferase activity; INVOLVED IN: response to salt stress; LOCATED IN: cell junction, Golgi apparatus, plant-type cell wall; EXPRESSED IN: 26 plant structures; EXPRESSED DURING: 16 growth st…	-1.27409	FALSE	Alpha-1,4-glucan-protein synthase family protein
10.5.1.1	cell wall.cell wall proteins.AGPs.AGP	m.27538	(loc_os05g07060.1 : 145.0) no description available & (at5g03170 : 84.0) FASCICLIN-like arabinogalactan-protein 11 (FLA11); CONTAINS InterPro DOMAIN/s: FAS1 domain (InterPro:IPR000782); BEST Arabidopsis thaliana protein match is: FASCICLIN-like arabinogalactan-protein 12 (TAIR:AT5G60490.1); Has 965 Blast hits to 948 proteins in 162 species: Archae - 18; Bacteria - 233; Metazoa - 22; Fungi - 18; P…	-1.18622	FALSE	FASCICLIN-like arabinogalactan-protein 11 (FLA11)
10.5.4	cell wall.cell wall proteins.HRGP	m.12218	(loc_os03g09310.1 : 467.0) no description available & (ipr012474 : 117.73295) Frigida-like & (at3g22440 : 84.0) FRIGIDA-like protein; CONTAINS InterPro DOMAIN/s: Frigida-like (InterPro:IPR012474); BEST Arabidopsis thaliana protein match is: FRIGIDA-like protein (TAIR:AT4G14900.1); Has 1385 Blast hits to 1327 proteins in 123 species: Archae - 0; Bacteria - 9; Metazoa - 139; Fungi - 70; Plants - 11…	-1.10694	FALSE	Frigida-lik
10.5.4	cell wall.cell wall proteins.HRGP	m.192051	(loc_os01g48220.1 : 205.0) no description available & (at4g28300 : 93.6) Encodes a protein with 13.6% proline amino acids that is predicted to localize to the cell wall.; Protein of unknown function (DUF1421); CONTAINS InterPro DOMAIN/s: Protein of unknown function DUF1421 (InterPro:IPR010820); BEST Arabidopsis thaliana protein match is: Protein of unknown function (DUF1421) (TAIR:AT5G14540.1); H…	-1.06331	FALSE	Encodes a protein with 13.6% proline amino acids that is predicted to localize to the cell wall.
10.5.4	cell wall.cell wall proteins.HRGP	m.106443	(loc_os01g08580.1 : 263.0) no description available & (at3g22440 : 107.0) FRIGIDA-like protein; CONTAINS InterPro DOMAIN/s: Frigida-like (InterPro:IPR012474); BEST Arabidopsis thaliana protein match is: FRIGIDA-like protein (TAIR:AT4G14900.1); Has 1385 Blast hits to 1327 proteins in 123 species: Archae - 0; Bacteria - 9; Metazoa - 139; Fungi - 70; Plants - 1142; Viruses - 0; Other Eukaryotes - 25…	-1.01205	FALSE	FRIGIDA-like protein
10.5.1.1	cell wall.cell wall proteins.AGPs.AGP	m.95964	(loc_os04g39600.1 : 229.0) no description available & (at2g04780 : 155.0) fasciclin-like arabinogalactan-protein 7 (Fla7); FASCICLIN-like arabinoogalactan 7 (FLA7); LOCATED IN: anchored to plasma membrane, plasma membrane, anchored to membrane, membrane; EXPRESSED IN: 22 plant structures; EXPRESSED DURING: 13 growth stages; CONTAINS InterPro DOMAIN/s: FAS1 domain (InterPro:IPR000782); BEST Arabid…	0	FALSE	fasciclin-like arabinogalactan-protein 7 (Fla7)
10.5.4	cell wall.cell wall proteins.HRGP	m.331133	(at3g22440 : 191.0) FRIGIDA-like protein; CONTAINS InterPro DOMAIN/s: Frigida-like (InterPro:IPR012474); BEST Arabidopsis thaliana protein match is: FRIGIDA-like protein (TAIR:AT4G14900.1); Has 1385 Blast hits to 1327 proteins in 123 species: Archae - 0; Bacteria - 9; Metazoa - 139; Fungi - 70; Plants - 1142; Viruses - 0; Other Eukaryotes - 25 (source: NCBI BLink). & (loc_os03g58070.1 : 124.0) no…	0	FALSE	FRIGIDA-like protein
10.5.3	cell wall.cell wall proteins.LRR	m.316105	(loc_os12g35710.1 : 172.0) no description available & (at4g28380 : 140.0) Leucine-rich repeat (LRR) family protein; INVOLVED IN: signal transduction; LOCATED IN: endomembrane system; EXPRESSED IN: inflorescence meristem; CONTAINS InterPro DOMAIN/s: Leucine-rich repeat (InterPro:IPR001611); BEST Arabidopsis thaliana protein match is: Leucine-rich repeat (LRR) family protein (TAIR:AT3G19020.1); Has…	0	FALSE	Leucine-rich repeat (LRR) family protein
10.5.3	cell wall.cell wall proteins.LRR	m.317697	(loc_os01g05960.1 : 190.0) no description available & (at3g28890 : 99.8) receptor like protein 43 (RLP43); FUNCTIONS IN: kinase activity; INVOLVED IN: signal transduction; LOCATED IN: endomembrane system; EXPRESSED IN: stem, leaf whorl, inflorescence meristem, leaf, stamen; EXPRESSED DURING: LP.04 four leaves visible, 4 anthesis; CONTAINS InterPro DOMAIN/s: Leucine-rich repeat-containing N-termin…	-8.59898	TRUE	receptor like protein 43 (RLP43)
10.5.1.1	cell wall.cell wall proteins.AGPs.AGP	m.14552	(loc_os09g30010.1 : 180.0) no description available & (at5g55730 : 102.0) fasciclin-like arabinogalactan-protein 1 (Fla1); FASCICLIN-like arabinogalactan 1 (FLA1); CONTAINS InterPro DOMAIN/s: FAS1 domain (InterPro:IPR000782); BEST Arabidopsis thaliana protein match is: FASCICLIN-like arabinogalactan 2 (TAIR:AT4G12730.1). & (reliability: 204.0) & (original description: g.14552 ORF g.14552 m.14552 …	1.03505	FALSE	fasciclin-like arabinogalactan-protein 1 (Fla1)
10.5	cell wall.cell wall proteins	m.238187	(loc_os04g31340.1 : 737.0) no description available & (at3g48530 : 474.0) SNF1-related protein kinase regulatory subunit gamma 1 (KING1); FUNCTIONS IN: molecular_function unknown; INVOLVED IN: biological_process unknown; LOCATED IN: plant-type cell wall; EXPRESSED IN: 23 plant structures; EXPRESSED DURING: 13 growth stages; CONTAINS InterPro DOMAIN/s: Cystathionine beta-synthase, core (InterPro:I…	1.07128	FALSE	SNF1-related protein kinase regulatory subunit gamma 1 (KING1)
10.5.1.1	cell wall.cell wall proteins.AGPs.AGP	m.110492	(loc_os04g48490.1 : 411.0) no description available & (at3g60900 : 300.0) FASCICLIN-like arabinogalactan-protein 10 (FLA10); LOCATED IN: anchored to plasma membrane, plasma membrane, anchored to membrane; EXPRESSED IN: 17 plant structures; EXPRESSED DURING: 8 growth stages; CONTAINS InterPro DOMAIN/s: FAS1 domain (InterPro:IPR000782); BEST Arabidopsis thaliana protein match is: FASCICLIN-like ara…	1.08544	FALSE	FASCICLIN-like arabinogalactan-protein 10 (FLA10)
10.5	cell wall.cell wall proteins	m.88269	(loc_os02g13650.2 : 491.0) no description available & (at3g58800 : 265.0) unknown protein; Has 75 Blast hits to 75 proteins in 23 species: Archae - 0; Bacteria - 0; Metazoa - 0; Fungi - 0; Plants - 53; Viruses - 17; Other Eukaryotes - 5 (source: NCBI BLink). & (chl4|516935 : 134.0) no description available & (reliability: 530.0) & (original description: g.88269 ORF g.88269 m.88269 type:complete l…	1.23036	FALSE	unknown protein
10.5.1.1	cell wall.cell wall proteins.AGPs.AGP	m.309816	(loc_os02g49420.1 : 128.0) no description available & (at4g12730 : 112.0) AF333971 Arabidopsis thaliana fasciclin-like arabinogalactan-protein 2 (Fla2) mRNA, complete cds; FASCICLIN-like arabinogalactan 2 (FLA2); INVOLVED IN: response to cyclopentenone; LOCATED IN: anchored to plasma membrane, plasma membrane, anchored to membrane, membrane; EXPRESSED IN: 25 plant structures; EXPRESSED DURING: 13…	1.265	FALSE	AF333971 Arabidopsis thaliana fasciclin-like arabinogalactan-protein 2 (Fla2) mRNA, complete cds
10.5.1.1	cell wall.cell wall proteins.AGPs.AGP	m.103071	(loc_os01g06580.1 : 249.0) no description available & (at5g03170 : 198.0) FASCICLIN-like arabinogalactan-protein 11 (FLA11); CONTAINS InterPro DOMAIN/s: FAS1 domain (InterPro:IPR000782); BEST Arabidopsis thaliana protein match is: FASCICLIN-like arabinogalactan-protein 12 (TAIR:AT5G60490.1); Has 965 Blast hits to 948 proteins in 162 species: Archae - 18; Bacteria - 233; Metazoa - 22; Fungi - 18; …	1.26815	FALSE	FASCICLIN-like arabinogalactan-protein 11 (FLA11)
10.5.5	cell wall.cell wall proteins.RGP	m.42624	(q8ru27|uptg2_soltu : 244.0) Alpha-1,4-glucan-protein synthase [UDP-forming] 2 (EC 2.4.1.112) (UDP-glucose:protein transglucosylase 2) (UPTG 2) - Solanum tuberosum (Potato) & (loc_os03g40270.2 : 242.0) no description available & (at3g02230 : 239.0) reversibly glycosylated polypeptide possibly involved in plant cell wall synthesis; reversibly glycosylated polypeptide 1 (RGP1); FUNCTIONS IN: cellul…	1.31799	FALSE	Alpha-1,4-glucan-protein synthase [UDP-forming] 2 (EC 2.4.1.112) (UDP-glucose:protein transglucosylase 2) (UPTG 2)
10.5.1.1	cell wall.cell wall proteins.AGPs.AGP	m.299160	(loc_os08g38270.1 : 258.0) no description available & (at5g55730 : 150.0) fasciclin-like arabinogalactan-protein 1 (Fla1); FASCICLIN-like arabinogalactan 1 (FLA1); CONTAINS InterPro DOMAIN/s: FAS1 domain (InterPro:IPR000782); BEST Arabidopsis thaliana protein match is: FASCICLIN-like arabinogalactan 2 (TAIR:AT4G12730.1). & (reliability: 300.0) & (original description: g.299160 ORF g.299160 m.2991…	1.32897	FALSE	fasciclin-like arabinogalactan-protein 1 (Fla1)
10.5.3	cell wall.cell wall proteins.LRR	m.173078	(loc_os04g57430.1 : 526.0) no description available & (at4g06744 : 349.0) Leucine-rich repeat (LRR) family protein; BEST Arabidopsis thaliana protein match is: Leucine-rich repeat (LRR) family protein (TAIR:AT3G19320.1); Has 45026 Blast hits to 12967 proteins in 516 species: Archae - 11; Bacteria - 711; Metazoa - 1155; Fungi - 115; Plants - 40928; Viruses - 0; Other Eukaryotes - 2106 (source: NCB…	1.34909	FALSE	Leucine-rich repeat (LRR) family protein
10.5.1.1	cell wall.cell wall proteins.AGPs.AGP	m.71582	(loc_os02g49420.1 : 230.0) no description available & (at5g55730 : 140.0) fasciclin-like arabinogalactan-protein 1 (Fla1); FASCICLIN-like arabinogalactan 1 (FLA1); CONTAINS InterPro DOMAIN/s: FAS1 domain (InterPro:IPR000782); BEST Arabidopsis thaliana protein match is: FASCICLIN-like arabinogalactan 2 (TAIR:AT4G12730.1). & (reliability: 280.0) & (original description: g.71582 ORF g.71582 m.71582 …	1.36579	FALSE	fasciclin-like arabinogalactan-protein 1 (Fla1)
10.5.3	cell wall.cell wall proteins.LRR	m.325184	(loc_os01g52880.1 : 131.0) no description available & (at2g42800 : 119.0) receptor like protein 29 (RLP29); LOCATED IN: anchored to membrane, plant-type cell wall; EXPRESSED IN: 16 plant structures; EXPRESSED DURING: 8 growth stages; CONTAINS InterPro DOMAIN/s: Leucine-rich repeat (InterPro:IPR001611); BEST Arabidopsis thaliana protein match is: Leucine-rich repeat (LRR) family protein (TAIR:AT1G…	1.40318	FALSE	receptor like protein 29 (RLP29)
10.5.1.1	cell wall.cell wall proteins.AGPs.AGP	m.27536	(loc_os05g07060.1 : 136.0) no description available & (at5g03170 : 117.0) FASCICLIN-like arabinogalactan-protein 11 (FLA11); CONTAINS InterPro DOMAIN/s: FAS1 domain (InterPro:IPR000782); BEST Arabidopsis thaliana protein match is: FASCICLIN-like arabinogalactan-protein 12 (TAIR:AT5G60490.1); Has 965 Blast hits to 948 proteins in 162 species: Archae - 18; Bacteria - 233; Metazoa - 22; Fungi - 18; …	1.43471	FALSE	FASCICLIN-like arabinogalactan-protein 11 (FLA11)
10.5.5	cell wall.cell wall proteins.RGP	m.204952	(loc_os03g40270.1 : 608.0) no description available & (p80607|uptg_maize : 603.0) Alpha-1,4-glucan-protein synthase [UDP-forming] (EC 2.4.1.112) (UDP-glucose:protein transglucosylase) (UPTG) (Amylogenin) (Golgi-associated protein se-wap41) - Zea mays (Maize) & (at3g02230 : 570.0) reversibly glycosylated polypeptide possibly involved in plant cell wall synthesis; reversibly glycosylated polypeptid…	1.44919	FALSE	Alpha-1,4-glucan-protein synthase [UDP-forming] (EC 2.4.1.112) (UDP-glucose:protein transglucosylase) (UPTG) (Amylogenin) (Golgi-associated protein se-wap41)
10.5.1.1	cell wall.cell wall proteins.AGPs.AGP	m.110485	(loc_os03g03600.1 : 377.0) no description available & (at3g60900 : 270.0) FASCICLIN-like arabinogalactan-protein 10 (FLA10); LOCATED IN: anchored to plasma membrane, plasma membrane, anchored to membrane; EXPRESSED IN: 17 plant structures; EXPRESSED DURING: 8 growth stages; CONTAINS InterPro DOMAIN/s: FAS1 domain (InterPro:IPR000782); BEST Arabidopsis thaliana protein match is: FASCICLIN-like ara…	1.49292	FALSE	FASCICLIN-like arabinogalactan-protein 10 (FLA10)
10.5.1.1	cell wall.cell wall proteins.AGPs.AGP	m.102110	(loc_os08g23180.1 : 457.0) no description available & (at4g12730 : 263.0) AF333971 Arabidopsis thaliana fasciclin-like arabinogalactan-protein 2 (Fla2) mRNA, complete cds; FASCICLIN-like arabinogalactan 2 (FLA2); INVOLVED IN: response to cyclopentenone; LOCATED IN: anchored to plasma membrane, plasma membrane, anchored to membrane, membrane; EXPRESSED IN: 25 plant structures; EXPRESSED DURING: 13…	1.6768	FALSE	AF333971 Arabidopsis thaliana fasciclin-like arabinogalactan-protein 2 (Fla2) mRNA, complete cds
10.5.3	cell wall.cell wall proteins.LRR	m.112310	(loc_os05g09640.1 : 555.0) no description available & (at2g19780 : 384.0) Leucine-rich repeat (LRR) family protein; INVOLVED IN: signal transduction; LOCATED IN: endomembrane system; EXPRESSED IN: 14 plant structures; EXPRESSED DURING: 7 growth stages; CONTAINS InterPro DOMAIN/s: Leucine-rich repeat-containing N-terminal domain, type 2 (InterPro:IPR013210), Leucine-rich repeat (InterPro:IPR001611…	1.72675	FALSE	Leucine-rich repeat (LRR) family protein
10.5.4	cell wall.cell wall proteins.HRGP	m.146103	(loc_os07g07680.2 : 545.0) no description available & (at3g22440 : 281.0) FRIGIDA-like protein; CONTAINS InterPro DOMAIN/s: Frigida-like (InterPro:IPR012474); BEST Arabidopsis thaliana protein match is: FRIGIDA-like protein (TAIR:AT4G14900.1); Has 1385 Blast hits to 1327 proteins in 123 species: Archae - 0; Bacteria - 9; Metazoa - 139; Fungi - 70; Plants - 1142; Viruses - 0; Other Eukaryotes - 25…	1.73878	FALSE	FRIGIDA-like protein
10.5.4	cell wall.cell wall proteins.HRGP	m.146100	(loc_os07g07680.2 : 635.0) no description available & (at3g22440 : 340.0) FRIGIDA-like protein; CONTAINS InterPro DOMAIN/s: Frigida-like (InterPro:IPR012474); BEST Arabidopsis thaliana protein match is: FRIGIDA-like protein (TAIR:AT4G14900.1); Has 1385 Blast hits to 1327 proteins in 123 species: Archae - 0; Bacteria - 9; Metazoa - 139; Fungi - 70; Plants - 1142; Viruses - 0; Other Eukaryotes - 25…	1.87024	FALSE	FRIGIDA-like protein
10.5.1.1	cell wall.cell wall proteins.AGPs.AGP	m.56396	(loc_os09g07350.1 : 130.0) no description available & (at4g12730 : 86.3) AF333971 Arabidopsis thaliana fasciclin-like arabinogalactan-protein 2 (Fla2) mRNA, complete cds; FASCICLIN-like arabinogalactan 2 (FLA2); INVOLVED IN: response to cyclopentenone; LOCATED IN: anchored to plasma membrane, plasma membrane, anchored to membrane, membrane; EXPRESSED IN: 25 plant structures; EXPRESSED DURING: 13 …	1.88905	FALSE	AF333971 Arabidopsis thaliana fasciclin-like arabinogalactan-protein 2 (Fla2) mRNA, complete cds
10.5.1.1	cell wall.cell wall proteins.AGPs.AGP	m.110488	(loc_os04g48490.1 : 482.0) no description available & (at3g60900 : 337.0) FASCICLIN-like arabinogalactan-protein 10 (FLA10); LOCATED IN: anchored to plasma membrane, plasma membrane, anchored to membrane; EXPRESSED IN: 17 plant structures; EXPRESSED DURING: 8 growth stages; CONTAINS InterPro DOMAIN/s: FAS1 domain (InterPro:IPR000782); BEST Arabidopsis thaliana protein match is: FASCICLIN-like ara…	1.97635	FALSE	FASCICLIN-like arabinogalactan-protein 10 (FLA10)
10.5.3	cell wall.cell wall proteins.LRR	m.103623	(loc_os07g47400.1 : 153.0) no description available & (chl4|525221 : 152.0) no description available & (q9fpq6|gp1_chlre : 148.0) Vegetative cell wall protein gp1 precursor (Hydroxyproline-rich glycoprotein 1) - Chlamydomonas reinhardtii & (at5g07740 : 120.0) actin binding; FUNCTIONS IN: actin binding; INVOLVED IN: cellular component organization, actin cytoskeleton organization; EXPRESSED IN: sh…	1.97909	FALSE	Vegetative cell wall protein gp1 precursor (Hydroxyproline-rich glycoprotein 1)
10.5.3	cell wall.cell wall proteins.LRR	m.88915	(loc_os07g07990.1 : 593.0) no description available & (at4g13340 : 389.0) Leucine-rich repeat (LRR) family protein; FUNCTIONS IN: structural constituent of cell wall; LOCATED IN: cell wall, plant-type cell wall; EXPRESSED IN: 23 plant structures; EXPRESSED DURING: 13 growth stages; CONTAINS InterPro DOMAIN/s: Leucine-rich repeat-containing N-terminal domain, type 2 (InterPro:IPR013210); BEST Arab…	2.04756	TRUE	Leucine-rich repeat (LRR) family protein
10.5.3	cell wall.cell wall proteins.LRR	m.214229	(loc_os05g08770.1 : 291.0) no description available & (at4g13340 : 213.0) Leucine-rich repeat (LRR) family protein; FUNCTIONS IN: structural constituent of cell wall; LOCATED IN: cell wall, plant-type cell wall; EXPRESSED IN: 23 plant structures; EXPRESSED DURING: 13 growth stages; CONTAINS InterPro DOMAIN/s: Leucine-rich repeat-containing N-terminal domain, type 2 (InterPro:IPR013210); BEST Arab…	2.06949	TRUE	Leucine-rich repeat (LRR) family protein
10.5.1.1	cell wall.cell wall proteins.AGPs.AGP	m.110489	(loc_os04g48490.1 : 482.0) no description available & (at3g60900 : 337.0) FASCICLIN-like arabinogalactan-protein 10 (FLA10); LOCATED IN: anchored to plasma membrane, plasma membrane, anchored to membrane; EXPRESSED IN: 17 plant structures; EXPRESSED DURING: 8 growth stages; CONTAINS InterPro DOMAIN/s: FAS1 domain (InterPro:IPR000782); BEST Arabidopsis thaliana protein match is: FASCICLIN-like ara…	2.12457	TRUE	FASCICLIN-like arabinogalactan-protein 10 (FLA10)
10.5.3	cell wall.cell wall proteins.LRR	m.173050	(loc_os04g42620.1 : 581.0) no description available & (at4g06744 : 333.0) Leucine-rich repeat (LRR) family protein; BEST Arabidopsis thaliana protein match is: Leucine-rich repeat (LRR) family protein (TAIR:AT3G19320.1); Has 45026 Blast hits to 12967 proteins in 516 species: Archae - 11; Bacteria - 711; Metazoa - 1155; Fungi - 115; Plants - 40928; Viruses - 0; Other Eukaryotes - 2106 (source: NCB…	2.17033	TRUE	Leucine-rich repeat (LRR) family protein
10.5.3	cell wall.cell wall proteins.LRR	m.173068	(loc_os04g57430.1 : 528.0) no description available & (at4g06744 : 351.0) Leucine-rich repeat (LRR) family protein; BEST Arabidopsis thaliana protein match is: Leucine-rich repeat (LRR) family protein (TAIR:AT3G19320.1); Has 45026 Blast hits to 12967 proteins in 516 species: Archae - 11; Bacteria - 711; Metazoa - 1155; Fungi - 115; Plants - 40928; Viruses - 0; Other Eukaryotes - 2106 (source: NCB…	2.27057	TRUE	Leucine-rich repeat (LRR) family protein
10.5.3	cell wall.cell wall proteins.LRR	m.181694	(loc_os01g08470.1 : 380.0) no description available & (at4g13340 : 295.0) Leucine-rich repeat (LRR) family protein; FUNCTIONS IN: structural constituent of cell wall; LOCATED IN: cell wall, plant-type cell wall; EXPRESSED IN: 23 plant structures; EXPRESSED DURING: 13 growth stages; CONTAINS InterPro DOMAIN/s: Leucine-rich repeat-containing N-terminal domain, type 2 (InterPro:IPR013210); BEST Arab…	2.44639	TRUE	Leucine-rich repeat (LRR) family protein
10.5.3	cell wall.cell wall proteins.LRR	m.181715	(loc_os06g49100.1 : 154.0) no description available & (at1g62440 : 112.0) encodes a paralog of LRX1 (LEUCINE-RICH REPEAT/EXTENSIN 1) which acts synergistically with LRX1 in root hair cell morphogenesis.; leucine-rich repeat/extensin 2 (LRX2); CONTAINS InterPro DOMAIN/s: Leucine-rich repeat-containing N-terminal domain, type 2 (InterPro:IPR013210), Leucine-rich repeat (InterPro:IPR001611); BEST Ar…	2.5394	TRUE	encodes a paralog of LRX1 (LEUCINE-RICH REPEAT/EXTENSIN 1) which acts synergistically with LRX1 in root hair cell morphogenesis.
10.5.1.1	cell wall.cell wall proteins.AGPs.AGP	m.69316	(loc_os05g48900.1 : 215.0) no description available & (at2g20520 : 124.0) fasciclin-like arabinogalactan-protein 6 (Fla6); FASCICLIN-like arabinogalactan 6 (FLA6); CONTAINS InterPro DOMAIN/s: FAS1 domain (InterPro:IPR000782); BEST Arabidopsis thaliana protein match is: FASCICLIN-like arabinoogalactan 9 (TAIR:AT1G03870.1); Has 1085 Blast hits to 1063 proteins in 208 species: Archae - 14; Bacteria …	2.57429	TRUE	fasciclin-like arabinogalactan-protein 6 (Fla6)
10.5.3	cell wall.cell wall proteins.LRR	m.173056	(loc_os04g42620.1 : 575.0) no description available & (at4g06744 : 330.0) Leucine-rich repeat (LRR) family protein; BEST Arabidopsis thaliana protein match is: Leucine-rich repeat (LRR) family protein (TAIR:AT3G19320.1); Has 45026 Blast hits to 12967 proteins in 516 species: Archae - 11; Bacteria - 711; Metazoa - 1155; Fungi - 115; Plants - 40928; Viruses - 0; Other Eukaryotes - 2106 (source: NCB…	2.58017	TRUE	Leucine-rich repeat (LRR) family protein
10.5.3	cell wall.cell wall proteins.LRR	m.84346	(loc_os05g45430.1 : 526.0) no description available & (at2g42800 : 367.0) receptor like protein 29 (RLP29); LOCATED IN: anchored to membrane, plant-type cell wall; EXPRESSED IN: 16 plant structures; EXPRESSED DURING: 8 growth stages; CONTAINS InterPro DOMAIN/s: Leucine-rich repeat (InterPro:IPR001611); BEST Arabidopsis thaliana protein match is: Leucine-rich repeat (LRR) family protein (TAIR:AT1G…	2.65278	TRUE	receptor like protein 29 (RLP29)
10.5.3	cell wall.cell wall proteins.LRR	m.43760	(loc_os05g08770.1 : 117.0) no description available & (at1g62440 : 92.0) encodes a paralog of LRX1 (LEUCINE-RICH REPEAT/EXTENSIN 1) which acts synergistically with LRX1 in root hair cell morphogenesis.; leucine-rich repeat/extensin 2 (LRX2); CONTAINS InterPro DOMAIN/s: Leucine-rich repeat-containing N-terminal domain, type 2 (InterPro:IPR013210), Leucine-rich repeat (InterPro:IPR001611); BEST Ara…	2.69691	TRUE	encodes a paralog of LRX1 (LEUCINE-RICH REPEAT/EXTENSIN 1) which acts synergistically with LRX1 in root hair cell morphogenesis.
10.5.1.1	cell wall.cell wall proteins.AGPs.AGP	m.84278	(loc_os01g47780.1 : 247.0) no description available & (at5g03170 : 161.0) FASCICLIN-like arabinogalactan-protein 11 (FLA11); CONTAINS InterPro DOMAIN/s: FAS1 domain (InterPro:IPR000782); BEST Arabidopsis thaliana protein match is: FASCICLIN-like arabinogalactan-protein 12 (TAIR:AT5G60490.1); Has 965 Blast hits to 948 proteins in 162 species: Archae - 18; Bacteria - 233; Metazoa - 22; Fungi - 18; …	2.87173	TRUE	FASCICLIN-like arabinogalactan-protein 11 (FLA11)
10.5.3	cell wall.cell wall proteins.LRR	m.29493	(loc_os03g43650.1 : 134.0) no description available & (at3g22800 : 97.4) Leucine-rich repeat (LRR) family protein; FUNCTIONS IN: structural constituent of cell wall; LOCATED IN: endomembrane system; EXPRESSED IN: 8 plant structures; EXPRESSED DURING: petal differentiation and expansion stage; CONTAINS InterPro DOMAIN/s: Leucine-rich repeat-containing N-terminal domain, type 2 (InterPro:IPR013210)…	2.9545	TRUE	Leucine-rich repeat (LRR) family protein
10.5.1.1	cell wall.cell wall proteins.AGPs.AGP	m.193106	(loc_os07g06680.1 : 572.0) no description available & (at2g35860 : 469.0) FASCICLIN-like arabinogalactan protein 16 precursor (FLA16); INVOLVED IN: cell adhesion; LOCATED IN: endomembrane system; EXPRESSED IN: 22 plant structures; EXPRESSED DURING: 13 growth stages; CONTAINS InterPro DOMAIN/s: FAS1 domain (InterPro:IPR000782); BEST Arabidopsis thaliana protein match is: FASCICLIN-like arabinogala…	3.00038	TRUE	FASCICLIN-like arabinogalactan protein 16 precursor (FLA16)
10.5.3	cell wall.cell wall proteins.LRR	m.262617	(loc_os06g45630.1 : 122.0) no description available & (at2g23300 : 92.8) Leucine-rich repeat protein kinase family protein; FUNCTIONS IN: protein serine/threonine kinase activity, kinase activity, ATP binding; INVOLVED IN: transmembrane receptor protein tyrosine kinase signaling pathway, protein amino acid phosphorylation; LOCATED IN: endomembrane system; EXPRESSED IN: 12 plant structures; EXPRES…	3.16218	TRUE	Leucine-rich repeat protein kinase family protein
10.5.1.1	cell wall.cell wall proteins.AGPs.AGP	m.144331	(loc_os01g62380.2 : 444.0) no description available & (at3g46550 : 283.0) Isolated in a screen for salt hypersensitive mutants. Mutants have thinner cell walls, abnormal siliques and root growth is inhibited under salt stress. The gene has similarity to arabinogalactan proteins and domains associated with cell adhesion.; salt overly sensitive 5 (SOS5); FUNCTIONS IN: polysaccharide binding; INVOLV…	3.37452	TRUE	Isolated in a screen for salt hypersensitive mutants. Mutants have thinner cell walls, abnormal siliques and root growth is inhibited under salt stress. The gene has similarity to arabinogalactan proteins and domains associated with cell adhesion.
10.5.3	cell wall.cell wall proteins.LRR	m.181710	(loc_os05g08770.1 : 276.0) no description available & (at4g13340 : 220.0) Leucine-rich repeat (LRR) family protein; FUNCTIONS IN: structural constituent of cell wall; LOCATED IN: cell wall, plant-type cell wall; EXPRESSED IN: 23 plant structures; EXPRESSED DURING: 13 growth stages; CONTAINS InterPro DOMAIN/s: Leucine-rich repeat-containing N-terminal domain, type 2 (InterPro:IPR013210); BEST Arab…	3.43171	TRUE	Leucine-rich repeat (LRR) family protein
10.5.3	cell wall.cell wall proteins.LRR	m.191736	(loc_os02g04540.1 : 338.0) no description available & (at1g12040 : 211.0) encodes a a chimeric leucine-rich repeat/extensin protein that regulates root hair morphogenesis and elongation. Null mutants develop root hairs that frequently abort, swell, or branch. Gene is expressed in root hair cells and protein is specifically localized in the wall of the hair proper.; leucine-rich repeat/extensin 1 …	3.43185	TRUE	encodes a a chimeric leucine-rich repeat/extensin protein that regulates root hair morphogenesis and elongation. Null mutants develop root hairs that frequently abort, swell, or branch. Gene is expressed in root hair cells and protein is specifically localized in the wall of the hair proper.
10.5.3	cell wall.cell wall proteins.LRR	m.318901	(loc_os01g52880.1 : 246.0) no description available & (at2g42800 : 166.0) receptor like protein 29 (RLP29); LOCATED IN: anchored to membrane, plant-type cell wall; EXPRESSED IN: 16 plant structures; EXPRESSED DURING: 8 growth stages; CONTAINS InterPro DOMAIN/s: Leucine-rich repeat (InterPro:IPR001611); BEST Arabidopsis thaliana protein match is: Leucine-rich repeat (LRR) family protein (TAIR:AT1G…	3.52333	TRUE	receptor like protein 29 (RLP29)
10.5.3	cell wall.cell wall proteins.LRR	m.181712	(loc_os02g04540.1 : 172.0) no description available & (at4g18670 : 108.0) Leucine-rich repeat (LRR) family protein; FUNCTIONS IN: structural constituent of cell wall; LOCATED IN: endomembrane system; EXPRESSED IN: 22 plant structures; EXPRESSED DURING: 12 growth stages; CONTAINS InterPro DOMAIN/s: Leucine-rich repeat-containing N-terminal domain, type 2 (InterPro:IPR013210); BEST Arabidopsis thal…	3.5688	TRUE	Leucine-rich repeat (LRR) family protein
10.5.3	cell wall.cell wall proteins.LRR	m.191731	(loc_os02g04540.1 : 293.0) no description available & (at1g12040 : 190.0) encodes a a chimeric leucine-rich repeat/extensin protein that regulates root hair morphogenesis and elongation. Null mutants develop root hairs that frequently abort, swell, or branch. Gene is expressed in root hair cells and protein is specifically localized in the wall of the hair proper.; leucine-rich repeat/extensin 1 …	3.62868	TRUE	encodes a a chimeric leucine-rich repeat/extensin protein that regulates root hair morphogenesis and elongation. Null mutants develop root hairs that frequently abort, swell, or branch. Gene is expressed in root hair cells and protein is specifically localized in the wall of the hair proper.
10.5.1.1	cell wall.cell wall proteins.AGPs.AGP	m.193102	(loc_os07g06680.1 : 600.0) no description available & (at2g35860 : 508.0) FASCICLIN-like arabinogalactan protein 16 precursor (FLA16); INVOLVED IN: cell adhesion; LOCATED IN: endomembrane system; EXPRESSED IN: 22 plant structures; EXPRESSED DURING: 13 growth stages; CONTAINS InterPro DOMAIN/s: FAS1 domain (InterPro:IPR000782); BEST Arabidopsis thaliana protein match is: FASCICLIN-like arabinogala…	3.64712	TRUE	FASCICLIN-like arabinogalactan protein 16 precursor (FLA16)
10.5.1.1	cell wall.cell wall proteins.AGPs.AGP	m.193127	(loc_os05g38500.1 : 508.0) no description available & (at3g46550 : 311.0) Isolated in a screen for salt hypersensitive mutants. Mutants have thinner cell walls, abnormal siliques and root growth is inhibited under salt stress. The gene has similarity to arabinogalactan proteins and domains associated with cell adhesion.; salt overly sensitive 5 (SOS5); FUNCTIONS IN: polysaccharide binding; INVOLV…	3.79097	TRUE	Isolated in a screen for salt hypersensitive mutants. Mutants have thinner cell walls, abnormal siliques and root growth is inhibited under salt stress. The gene has similarity to arabinogalactan proteins and domains associated with cell adhesion.
10.5.1.1	cell wall.cell wall proteins.AGPs.AGP	m.85146	(loc_os06g50940.1 : 411.0) no description available & (at1g71691 : 152.0) GDSL-like Lipase/Acylhydrolase superfamily protein; FUNCTIONS IN: hydrolase activity, acting on ester bonds, carboxylesterase activity; INVOLVED IN: lipid metabolic process; LOCATED IN: endomembrane system; EXPRESSED IN: 10 plant structures; EXPRESSED DURING: 6 growth stages; CONTAINS InterPro DOMAIN/s: Lipase, GDSL (InterP…	3.83766	TRUE	GDSL-like Lipase/Acylhydrolase superfamily protein
10.5.3	cell wall.cell wall proteins.LRR	m.181682	(loc_os01g41120.1 : 561.0) no description available & (at4g13340 : 427.0) Leucine-rich repeat (LRR) family protein; FUNCTIONS IN: structural constituent of cell wall; LOCATED IN: cell wall, plant-type cell wall; EXPRESSED IN: 23 plant structures; EXPRESSED DURING: 13 growth stages; CONTAINS InterPro DOMAIN/s: Leucine-rich repeat-containing N-terminal domain, type 2 (InterPro:IPR013210); BEST Arab…	3.95346	TRUE	Leucine-rich repeat (LRR) family protein
10.5.3	cell wall.cell wall proteins.LRR	m.299089	(loc_os02g40260.2 : 245.0) no description available & (at4g06744 : 127.0) Leucine-rich repeat (LRR) family protein; BEST Arabidopsis thaliana protein match is: Leucine-rich repeat (LRR) family protein (TAIR:AT3G19320.1); Has 45026 Blast hits to 12967 proteins in 516 species: Archae - 11; Bacteria - 711; Metazoa - 1155; Fungi - 115; Plants - 40928; Viruses - 0; Other Eukaryotes - 2106 (source: NCB…	4.31059	TRUE	Leucine-rich repeat (LRR) family protein
10.5.3	cell wall.cell wall proteins.LRR	m.181704	(loc_os01g41120.1 : 444.0) no description available & (at4g13340 : 323.0) Leucine-rich repeat (LRR) family protein; FUNCTIONS IN: structural constituent of cell wall; LOCATED IN: cell wall, plant-type cell wall; EXPRESSED IN: 23 plant structures; EXPRESSED DURING: 13 growth stages; CONTAINS InterPro DOMAIN/s: Leucine-rich repeat-containing N-terminal domain, type 2 (InterPro:IPR013210); BEST Arab…	4.40727	TRUE	Leucine-rich repeat (LRR) family protein
10.5	cell wall.cell wall proteins	m.238199	(loc_os04g31340.1 : 169.0) no description available & (at3g48530 : 125.0) SNF1-related protein kinase regulatory subunit gamma 1 (KING1); FUNCTIONS IN: molecular_function unknown; INVOLVED IN: biological_process unknown; LOCATED IN: plant-type cell wall; EXPRESSED IN: 23 plant structures; EXPRESSED DURING: 13 growth stages; CONTAINS InterPro DOMAIN/s: Cystathionine beta-synthase, core (InterPro:I…	4.87211	TRUE	SNF1-related protein kinase regulatory subunit gamma 1 (KING1)
10.5.1.1	cell wall.cell wall proteins.AGPs.AGP	m.56395	(loc_os09g07350.1 : 183.0) no description available & (at4g12730 : 105.0) AF333971 Arabidopsis thaliana fasciclin-like arabinogalactan-protein 2 (Fla2) mRNA, complete cds; FASCICLIN-like arabinogalactan 2 (FLA2); INVOLVED IN: response to cyclopentenone; LOCATED IN: anchored to plasma membrane, plasma membrane, anchored to membrane, membrane; EXPRESSED IN: 25 plant structures; EXPRESSED DURING: 13…	5.21922	TRUE	AF333971 Arabidopsis thaliana fasciclin-like arabinogalactan-protein 2 (Fla2) mRNA, complete cds
10.5.1.1	cell wall.cell wall proteins.AGPs.AGP	m.62137	(loc_os03g64170.1 : 134.0) no description available & (at3g14820 : 102.0) GDSL-like Lipase/Acylhydrolase superfamily protein; FUNCTIONS IN: lipase activity, hydrolase activity, acting on ester bonds, carboxylesterase activity; INVOLVED IN: lipid metabolic process; LOCATED IN: endomembrane system; EXPRESSED IN: central cell; CONTAINS InterPro DOMAIN/s: Lipase, GDSL, active site (InterPro:IPR008265…	7.83038	TRUE	GDSL-like Lipase/Acylhydrolase superfamily protein
10.5	cell wall.cell wall proteins	m.331006	(loc_os01g69240.1 : 155.0) no description available & (at3g48530 : 80.1) SNF1-related protein kinase regulatory subunit gamma 1 (KING1); FUNCTIONS IN: molecular_function unknown; INVOLVED IN: biological_process unknown; LOCATED IN: plant-type cell wall; EXPRESSED IN: 23 plant structures; EXPRESSED DURING: 13 growth stages; CONTAINS InterPro DOMAIN/s: Cystathionine beta-synthase, core (InterPro:IP…	10.4664	TRUE	SNF1-related protein kinase regulatory subunit gamma 1 (KING1)
10.5.1.1	cell wall.cell wall proteins.AGPs.AGP	m.85144	(loc_os06g50940.1 : 417.0) no description available & (at5g37690 : 162.0) SGNH hydrolase-type esterase superfamily protein; FUNCTIONS IN: lipase activity, hydrolase activity, acting on ester bonds; INVOLVED IN: lipid metabolic process; LOCATED IN: endomembrane system; EXPRESSED IN: shoot, hypocotyl, root; CONTAINS InterPro DOMAIN/s: Lipase, GDSL (InterPro:IPR001087), Esterase, SGNH hydrolase-type…	13.1023	TRUE	SGNH hydrolase-type esterase superfamily protein
Cellulose synthesis
10.2.1	cell wall.cellulose synthesis.cellulose synthase	m.299064	(loc_os03g59340.1 : 211.0) no description available & (at5g05170 : 207.0) Encodes a cellulose synthase isomer. CESA3 mutants have cellulose defect in the primary cell wall. Multiple lines of evidence suggest that CESA3, along with CESA1 and CESA6 are present in the same plasma membrane complex for cellulose biosynthesis. As inferred from the null role of secondary wall-type CesAs, included in a s…	-5.55351	TRUE	Encodes a cellulose synthase isomer. CESA3 mutants have cellulose defect in the primary cell wall. Multiple lines of evidence suggest that CESA3, along with CESA1 and CESA6 are present in the same plasma membrane complex for cellulose biosynthesis. As inferred from the null role of secondary wall-type CesAs, included in a set of five primary wall-type CesAs that may support trichome cell wall thi…
10.2.1	cell wall.cellulose synthesis.cellulose synthase	m.28913	(loc_os03g59340.1 : 394.0) no description available & (at5g05170 : 362.0) Encodes a cellulose synthase isomer. CESA3 mutants have cellulose defect in the primary cell wall. Multiple lines of evidence suggest that CESA3, along with CESA1 and CESA6 are present in the same plasma membrane complex for cellulose biosynthesis. As inferred from the null role of secondary wall-type CesAs, included in a s…	-4.03333	TRUE	Encodes a cellulose synthase isomer. CESA3 mutants have cellulose defect in the primary cell wall. Multiple lines of evidence suggest that CESA3, along with CESA1 and CESA6 are present in the same plasma membrane complex for cellulose biosynthesis. As inferred from the null role of secondary wall-type CesAs, included in a set of five primary wall-type CesAs that may support trichome cell wall thi…
10.2.1	cell wall.cellulose synthesis.cellulose synthase	m.11795	(loc_os09g30120.2 : 169.0) no description available & (at1g55850 : 87.8) encodes a protein similar to cellulose synthase; cellulose synthase like E1 (CSLE1); FUNCTIONS IN: cellulose synthase activity, transferase activity, transferring glycosyl groups; INVOLVED IN: plant-type cell wall biogenesis, cellulose biosynthetic process, polysaccharide biosynthetic process; LOCATED IN: endoplasmic reticul…	-3.58291	TRUE	encodes a protein similar to cellulose synthase
10.2.1	cell wall.cellulose synthesis.cellulose synthase	m.299391	(loc_os09g30130.1 : 187.0) no description available & (at1g55850 : 131.0) encodes a protein similar to cellulose synthase; cellulose synthase like E1 (CSLE1); FUNCTIONS IN: cellulose synthase activity, transferase activity, transferring glycosyl groups; INVOLVED IN: plant-type cell wall biogenesis, cellulose biosynthetic process, polysaccharide biosynthetic process; LOCATED IN: endoplasmic reticu…	-3.09582	TRUE	encodes a protein similar to cellulose synthase
10.2.1	cell wall.cellulose synthesis.cellulose synthase	m.232293	(loc_os10g42750.1 : 1972.0) no description available & (at5g16910 : 1794.0) encodes a gene similar to cellulose synthase. Located in golgi membranes.; cellulose-synthase like D2 (CSLD2); FUNCTIONS IN: cellulose synthase activity, transferase activity, transferring glycosyl groups; INVOLVED IN: plant-type cell wall biogenesis, response to cold, polysaccharide biosynthetic process, root hair elonga…	-2.95732	TRUE	encodes a gene similar to cellulose synthase. Located in golgi membranes.
10.2.1	cell wall.cellulose synthesis.cellulose synthase	m.231908	(loc_os10g42750.1 : 632.0) no description available & (at5g16910 : 624.0) encodes a gene similar to cellulose synthase. Located in golgi membranes.; cellulose-synthase like D2 (CSLD2); FUNCTIONS IN: cellulose synthase activity, transferase activity, transferring glycosyl groups; INVOLVED IN: plant-type cell wall biogenesis, response to cold, polysaccharide biosynthetic process, root hair elongati…	-2.43889	TRUE	encodes a gene similar to cellulose synthase. Located in golgi membranes.
10.2	cell wall.cellulose synthesis	m.26902	(loc_os03g07350.1 : 847.0) no description available & (at5g03760 : 627.0) encodes a beta-mannan synthase that is required for agrobacterium-mediated plant genetic transformation involves a complex interaction between the bacterium and the host plant. 3 UTR is involved in transcriptional regulation and the gene is expressed in the elongation zone of the root.; ATCSLA09; CONTAINS InterPro DOMAIN/s:…	-1.93697	FALSE	encodes a beta-mannan synthase that is required for agrobacterium-mediated plant genetic transformation involves a complex interaction between the bacterium and the host plant. 3 UTR is involved in transcriptional regulation and the gene is expressed in the elongation zone of the root.
10.2.1	cell wall.cellulose synthesis.cellulose synthase	m.299390	(loc_os09g30130.2 : 185.0) no description available & (at1g55850 : 119.0) encodes a protein similar to cellulose synthase; cellulose synthase like E1 (CSLE1); FUNCTIONS IN: cellulose synthase activity, transferase activity, transferring glycosyl groups; INVOLVED IN: plant-type cell wall biogenesis, cellulose biosynthetic process, polysaccharide biosynthetic process; LOCATED IN: endoplasmic reticu…	-1.93046	FALSE	encodes a protein similar to cellulose synthase
10.2	cell wall.cellulose synthesis	m.80685	(loc_os06g12460.1 : 189.0) no description available & (at5g03760 : 152.0) encodes a beta-mannan synthase that is required for agrobacterium-mediated plant genetic transformation involves a complex interaction between the bacterium and the host plant. 3 UTR is involved in transcriptional regulation and the gene is expressed in the elongation zone of the root.; ATCSLA09; CONTAINS InterPro DOMAIN/s:…	-1.91088	FALSE	encodes a beta-mannan synthase that is required for agrobacterium-mediated plant genetic transformation involves a complex interaction between the bacterium and the host plant. 3 UTR is involved in transcriptional regulation and the gene is expressed in the elongation zone of the root.
10.2	cell wall.cellulose synthesis	m.72013	(loc_os08g33740.1 : 802.0) no description available & (at5g03760 : 623.0) encodes a beta-mannan synthase that is required for agrobacterium-mediated plant genetic transformation involves a complex interaction between the bacterium and the host plant. 3 UTR is involved in transcriptional regulation and the gene is expressed in the elongation zone of the root.; ATCSLA09; CONTAINS InterPro DOMAIN/s:…	-1.85245	FALSE	encodes a beta-mannan synthase that is required for agrobacterium-mediated plant genetic transformation involves a complex interaction between the bacterium and the host plant. 3 UTR is involved in transcriptional regulation and the gene is expressed in the elongation zone of the root.
10.2.1	cell wall.cellulose synthesis.cellulose synthase	m.265664	(loc_os05g08370.1 : 1647.0) no description available & (ipr005150 : 1500.0) Cellulose synthase & (at4g32410 : 1464.0) Encodes a cellulose synthase isomer. CESA1 mutants have cellulose defect in the primary cell wall. Multiple lines of evidence suggest that CESA1, along with CESA3 and CESA6 are present in the same plasma membrane complex for cellulose biosynthesis. lasma membrane complex for cellu…	-1.8475	FALSE	Cellulose synthas
10.2	cell wall.cellulose synthesis	m.21618	(loc_os07g03260.1 : 283.0) no description available & (at4g07960 : 255.0) encodes a gene similar to cellulose synthase; Cellulose-synthase-like C12 (CSLC12); FUNCTIONS IN: cellulose synthase activity, transferase activity, transferring glycosyl groups; INVOLVED IN: biological_process unknown; LOCATED IN: cellular_component unknown; EXPRESSED IN: 24 plant structures; EXPRESSED DURING: 15 growth st…	-1.84719	FALSE	encodes a gene similar to cellulose synthase
10.2.1	cell wall.cellulose synthesis.cellulose synthase	m.274053	(loc_os07g10770.1 : 112.0) no description available & (at5g05170 : 105.0) Encodes a cellulose synthase isomer. CESA3 mutants have cellulose defect in the primary cell wall. Multiple lines of evidence suggest that CESA3, along with CESA1 and CESA6 are present in the same plasma membrane complex for cellulose biosynthesis. As inferred from the null role of secondary wall-type CesAs, included in a s…	-1.82228	FALSE	Encodes a cellulose synthase isomer. CESA3 mutants have cellulose defect in the primary cell wall. Multiple lines of evidence suggest that CESA3, along with CESA1 and CESA6 are present in the same plasma membrane complex for cellulose biosynthesis. As inferred from the null role of secondary wall-type CesAs, included in a set of five primary wall-type CesAs that may support trichome cell wall thi…
10.2.1	cell wall.cellulose synthesis.cellulose synthase	m.16337	(loc_os10g20090.1 : 1031.0) no description available & (at2g32540 : 558.0) encodes a gene similar to cellulose synthase; cellulose synthase-like B4 (CSLB04); FUNCTIONS IN: cellulose synthase activity, transferase activity, transferring glycosyl groups, transferase activity; INVOLVED IN: cellulose biosynthetic process, polysaccharide biosynthetic process; LOCATED IN: membrane; CONTAINS InterPro DO…	-1.82049	FALSE	encodes a gene similar to cellulose synthase
10.2	cell wall.cellulose synthesis	m.89066	(loc_os03g46750.1 : 516.0) no description available & (at5g22130 : 355.0) member of Glycosyltransferase Family- 50; PEANUT 1 (PNT1); FUNCTIONS IN: mannosyltransferase activity, transferase activity, transferring glycosyl groups, alpha-1,4-mannosyltransferase activity; INVOLVED IN: GPI anchor biosynthetic process, cellulose biosynthetic process, plant-type cell wall biogenesis, embryo development,…	-1.69363	FALSE	member of Glycosyltransferase Family- 50
10.2.2	cell wall.cellulose synthesis.COBRA	m.243927	(q60e70|cobl3_orysa : 825.0) COBRA-like 3 protein precursor (BRITTLE CULM1-like 4 protein) - Oryza sativa (Rice) & (loc_os05g32110.1 : 825.0) no description available & (at5g60920 : 681.0) Encodes a glycosylphosphatidylinositol-anchored protein localized primarily in the plasma membrane of the longitudinal sides of root cells. Necessary for oriented cell expansion in Arabidopsis. Cob mutants have…	-1.69314	FALSE	COBRA-like 3 protein precursor (BRITTLE CULM1-like 4 protein)
10.2.1	cell wall.cellulose synthesis.cellulose synthase	m.130118	(loc_os07g36750.1 : 612.0) no description available & (at5g16910 : 353.0) encodes a gene similar to cellulose synthase. Located in golgi membranes.; cellulose-synthase like D2 (CSLD2); FUNCTIONS IN: cellulose synthase activity, transferase activity, transferring glycosyl groups; INVOLVED IN: plant-type cell wall biogenesis, response to cold, polysaccharide biosynthetic process, root hair elongati…	-1.68235	FALSE	encodes a gene similar to cellulose synthase. Located in golgi membranes.
10.2	cell wall.cellulose synthesis	m.39994	(loc_os07g43710.1 : 511.0) no description available & (at5g22740 : 329.0) encodes a beta-mannan synthase based on in vitro enzyme assays from heterologously expressed protein; cellulose synthase-like A02 (CSLA02); CONTAINS InterPro DOMAIN/s: Glycosyl transferase, family 2 (InterPro:IPR001173); BEST Arabidopsis thaliana protein match is: Nucleotide-diphospho-sugar transferases superfamily protein …	-1.61344	FALSE	encodes a beta-mannan synthase based on in vitro enzyme assays from heterologously expressed protein
10.2.1	cell wall.cellulose synthesis.cellulose synthase	m.265655	(loc_os07g24190.1 : 1847.0) no description available & (ipr005150 : 1500.0) Cellulose synthase & (at4g39350 : 1496.0) Encodes a cellulose synthase isomer, related to CESA6. As inferred from the null role of secondary wall-type CesAs, included in a set of five primary wall-type CesAs that may support trichome cell wall thickening.; cellulose synthase A2 (CESA2); FUNCTIONS IN: cellulose synthase ac…	-1.6028	FALSE	Cellulose synthas
10.2.1	cell wall.cellulose synthesis.cellulose synthase	m.219501	(loc_os02g49332.3 : 213.0) no description available & (at1g55850 : 126.0) encodes a protein similar to cellulose synthase; cellulose synthase like E1 (CSLE1); FUNCTIONS IN: cellulose synthase activity, transferase activity, transferring glycosyl groups; INVOLVED IN: plant-type cell wall biogenesis, cellulose biosynthetic process, polysaccharide biosynthetic process; LOCATED IN: endoplasmic reticu…	-1.57465	FALSE	encodes a protein similar to cellulose synthase
10.2.1	cell wall.cellulose synthesis.cellulose synthase	m.219499	(loc_os02g49332.1 : 1184.0) no description available & (at1g55850 : 702.0) encodes a protein similar to cellulose synthase; cellulose synthase like E1 (CSLE1); FUNCTIONS IN: cellulose synthase activity, transferase activity, transferring glycosyl groups; INVOLVED IN: plant-type cell wall biogenesis, cellulose biosynthetic process, polysaccharide biosynthetic process; LOCATED IN: endoplasmic retic…	-1.56827	FALSE	encodes a protein similar to cellulose synthase
10.2	cell wall.cellulose synthesis	m.39995	(loc_os07g43710.1 : 395.0) no description available & (at5g03760 : 262.0) encodes a beta-mannan synthase that is required for agrobacterium-mediated plant genetic transformation involves a complex interaction between the bacterium and the host plant. 3 UTR is involved in transcriptional regulation and the gene is expressed in the elongation zone of the root.; ATCSLA09; CONTAINS InterPro DOMAIN/s:…	-1.56149	FALSE	encodes a beta-mannan synthase that is required for agrobacterium-mediated plant genetic transformation involves a complex interaction between the bacterium and the host plant. 3 UTR is involved in transcriptional regulation and the gene is expressed in the elongation zone of the root.
10.2.1	cell wall.cellulose synthesis.cellulose synthase	m.146359	(loc_os06g02180.1 : 2043.0) no description available & (at3g03050 : 1784.0) encodes a cellulose synthase like protein. mutations initiate root hairs that rupture at their tip soon after initiation. is required for the synthesis of a noncellulosic wall polysaccharide.; cellulose synthase-like D3 (CSLD3); FUNCTIONS IN: cellulose synthase activity, transferase activity, transferring glycosyl groups;…	-1.54474	FALSE	encodes a cellulose synthase like protein. mutations initiate root hairs that rupture at their tip soon after initiation. is required for the synthesis of a noncellulosic wall polysaccharide.
10.2.2	cell wall.cellulose synthesis.COBRA	m.132868	(q75iw1|cobl2_orysa : 275.0) COBRA-like 2 protein precursor (BRITTLE CULM1-like 2 protein) - Oryza sativa (Rice) & (loc_os03g30260.1 : 275.0) no description available & (at3g29810 : 259.0) COBRA-like protein 2 precursor (COBL2); FUNCTIONS IN: molecular_function unknown; INVOLVED IN: biological_process unknown; LOCATED IN: anchored to plasma membrane, anchored to membrane; EXPRESSED IN: 24 plant s…	-1.52274	FALSE	COBRA-like 2 protein precursor (BRITTLE CULM1-like 2 protein)
10.2.1	cell wall.cellulose synthesis.cellulose synthase	m.130119	(loc_os07g36750.1 : 821.0) no description available & (at3g03050 : 397.0) encodes a cellulose synthase like protein. mutations initiate root hairs that rupture at their tip soon after initiation. is required for the synthesis of a noncellulosic wall polysaccharide.; cellulose synthase-like D3 (CSLD3); FUNCTIONS IN: cellulose synthase activity, transferase activity, transferring glycosyl groups; I…	-1.52225	FALSE	encodes a cellulose synthase like protein. mutations initiate root hairs that rupture at their tip soon after initiation. is required for the synthesis of a noncellulosic wall polysaccharide.
10.2.1	cell wall.cellulose synthesis.cellulose synthase	m.265686	(loc_os05g08370.1 : 1791.0) no description available & (at4g32410 : 1578.0) Encodes a cellulose synthase isomer. CESA1 mutants have cellulose defect in the primary cell wall. Multiple lines of evidence suggest that CESA1, along with CESA3 and CESA6 are present in the same plasma membrane complex for cellulose biosynthesis. lasma membrane complex for cellulose biosynthesis. As inferred from the nu…	-1.51059	FALSE	Encodes a cellulose synthase isomer. CESA1 mutants have cellulose defect in the primary cell wall. Multiple lines of evidence suggest that CESA1, along with CESA3 and CESA6 are present in the same plasma membrane complex for cellulose biosynthesis. lasma membrane complex for cellulose biosynthesis. As inferred from the null role of secondary wall-type CesAs, included in a set of five primary wall…
10.2.1	cell wall.cellulose synthesis.cellulose synthase	m.274052	(loc_os07g10770.1 : 1939.0) no description available & (at5g05170 : 1615.0) Encodes a cellulose synthase isomer. CESA3 mutants have cellulose defect in the primary cell wall. Multiple lines of evidence suggest that CESA3, along with CESA1 and CESA6 are present in the same plasma membrane complex for cellulose biosynthesis. As inferred from the null role of secondary wall-type CesAs, included in a…	-1.49061	FALSE	Encodes a cellulose synthase isomer. CESA3 mutants have cellulose defect in the primary cell wall. Multiple lines of evidence suggest that CESA3, along with CESA1 and CESA6 are present in the same plasma membrane complex for cellulose biosynthesis. As inferred from the null role of secondary wall-type CesAs, included in a set of five primary wall-type CesAs that may support trichome cell wall thi…
10.2.1	cell wall.cellulose synthesis.cellulose synthase	m.70755	(loc_os07g36690.1 : 446.0) no description available & (at3g03050 : 317.0) encodes a cellulose synthase like protein. mutations initiate root hairs that rupture at their tip soon after initiation. is required for the synthesis of a noncellulosic wall polysaccharide.; cellulose synthase-like D3 (CSLD3); FUNCTIONS IN: cellulose synthase activity, transferase activity, transferring glycosyl groups; I…	-1.46302	FALSE	encodes a cellulose synthase like protein. mutations initiate root hairs that rupture at their tip soon after initiation. is required for the synthesis of a noncellulosic wall polysaccharide.
10.2.1	cell wall.cellulose synthesis.cellulose synthase	m.55330	(loc_os03g59340.1 : 378.0) no description available & (at5g05170 : 191.0) Encodes a cellulose synthase isomer. CESA3 mutants have cellulose defect in the primary cell wall. Multiple lines of evidence suggest that CESA3, along with CESA1 and CESA6 are present in the same plasma membrane complex for cellulose biosynthesis. As inferred from the null role of secondary wall-type CesAs, included in a s…	-1.37482	FALSE	Encodes a cellulose synthase isomer. CESA3 mutants have cellulose defect in the primary cell wall. Multiple lines of evidence suggest that CESA3, along with CESA1 and CESA6 are present in the same plasma membrane complex for cellulose biosynthesis. As inferred from the null role of secondary wall-type CesAs, included in a set of five primary wall-type CesAs that may support trichome cell wall thi…
10.2.1	cell wall.cellulose synthesis.cellulose synthase	m.52880	(loc_os07g36630.1 : 645.0) no description available & (at4g38190 : 368.0) encodes a gene similar to cellulose synthase; cellulose synthase like D4 (CSLD4); CONTAINS InterPro DOMAIN/s: Cellulose synthase (InterPro:IPR005150); BEST Arabidopsis thaliana protein match is: cellulose synthase-like D3 (TAIR:AT3G03050.1); Has 3503 Blast hits to 2866 proteins in 674 species: Archae - 22; Bacteria - 1611; …	-1.3713	FALSE	encodes a gene similar to cellulose synthase
10.2	cell wall.cellulose synthesis	m.80679	(loc_os06g12460.1 : 479.0) no description available & (at5g16190 : 342.0) encodes a gene similar to cellulose synthase; cellulose synthase like A11 (CSLA11); CONTAINS InterPro DOMAIN/s: Glycosyl transferase, family 2 (InterPro:IPR001173); BEST Arabidopsis thaliana protein match is: cellulose synthase-like A10 (TAIR:AT1G24070.1); Has 4862 Blast hits to 4856 proteins in 1449 species: Archae - 192; …	-1.33418	FALSE	encodes a gene similar to cellulose synthase
10.2	cell wall.cellulose synthesis	m.212418	(loc_os07g03260.1 : 830.0) no description available & (at4g07960 : 763.0) encodes a gene similar to cellulose synthase; Cellulose-synthase-like C12 (CSLC12); FUNCTIONS IN: cellulose synthase activity, transferase activity, transferring glycosyl groups; INVOLVED IN: biological_process unknown; LOCATED IN: cellular_component unknown; EXPRESSED IN: 24 plant structures; EXPRESSED DURING: 15 growth st…	-1.31719	FALSE	encodes a gene similar to cellulose synthase
10.2	cell wall.cellulose synthesis	m.212444	(loc_os05g43530.1 : 874.0) no description available & (at4g07960 : 748.0) encodes a gene similar to cellulose synthase; Cellulose-synthase-like C12 (CSLC12); FUNCTIONS IN: cellulose synthase activity, transferase activity, transferring glycosyl groups; INVOLVED IN: biological_process unknown; LOCATED IN: cellular_component unknown; EXPRESSED IN: 24 plant structures; EXPRESSED DURING: 15 growth st…	-1.29238	FALSE	encodes a gene similar to cellulose synthase
10.2.2	cell wall.cellulose synthesis.COBRA	m.135199	(q75iw1|cobl2_orysa : 528.0) COBRA-like 2 protein precursor (BRITTLE CULM1-like 2 protein) - Oryza sativa (Rice) & (loc_os03g30260.1 : 528.0) no description available & (at5g60920 : 409.0) Encodes a glycosylphosphatidylinositol-anchored protein localized primarily in the plasma membrane of the longitudinal sides of root cells. Necessary for oriented cell expansion in Arabidopsis. Cob mutants have…	-1.28454	FALSE	COBRA-like 2 protein precursor (BRITTLE CULM1-like 2 protein)
10.2.1	cell wall.cellulose synthesis.cellulose synthase	m.62860	(loc_os09g30130.1 : 1176.0) no description available & (at1g55850 : 739.0) encodes a protein similar to cellulose synthase; cellulose synthase like E1 (CSLE1); FUNCTIONS IN: cellulose synthase activity, transferase activity, transferring glycosyl groups; INVOLVED IN: plant-type cell wall biogenesis, cellulose biosynthetic process, polysaccharide biosynthetic process; LOCATED IN: endoplasmic retic…	-1.25501	FALSE	encodes a protein similar to cellulose synthase
10.2	cell wall.cellulose synthesis	m.20486	(loc_os07g03260.1 : 381.0) no description available & (at4g07960 : 344.0) encodes a gene similar to cellulose synthase; Cellulose-synthase-like C12 (CSLC12); FUNCTIONS IN: cellulose synthase activity, transferase activity, transferring glycosyl groups; INVOLVED IN: biological_process unknown; LOCATED IN: cellular_component unknown; EXPRESSED IN: 24 plant structures; EXPRESSED DURING: 15 growth st…	-1.22843	FALSE	encodes a gene similar to cellulose synthase
10.2.1	cell wall.cellulose synthesis.cellulose synthase	m.44678	(loc_os07g10770.1 : 388.0) no description available & (at5g05170 : 377.0) Encodes a cellulose synthase isomer. CESA3 mutants have cellulose defect in the primary cell wall. Multiple lines of evidence suggest that CESA3, along with CESA1 and CESA6 are present in the same plasma membrane complex for cellulose biosynthesis. As inferred from the null role of secondary wall-type CesAs, included in a s…	-1.22496	FALSE	Encodes a cellulose synthase isomer. CESA3 mutants have cellulose defect in the primary cell wall. Multiple lines of evidence suggest that CESA3, along with CESA1 and CESA6 are present in the same plasma membrane complex for cellulose biosynthesis. As inferred from the null role of secondary wall-type CesAs, included in a set of five primary wall-type CesAs that may support trichome cell wall thi…
10.2	cell wall.cellulose synthesis	m.212441	(loc_os05g43530.1 : 863.0) no description available & (at4g07960 : 781.0) encodes a gene similar to cellulose synthase; Cellulose-synthase-like C12 (CSLC12); FUNCTIONS IN: cellulose synthase activity, transferase activity, transferring glycosyl groups; INVOLVED IN: biological_process unknown; LOCATED IN: cellular_component unknown; EXPRESSED IN: 24 plant structures; EXPRESSED DURING: 15 growth st…	-1.19172	FALSE	encodes a gene similar to cellulose synthase
10.2	cell wall.cellulose synthesis	m.80686	(loc_os06g12460.1 : 189.0) no description available & (at5g03760 : 152.0) encodes a beta-mannan synthase that is required for agrobacterium-mediated plant genetic transformation involves a complex interaction between the bacterium and the host plant. 3 UTR is involved in transcriptional regulation and the gene is expressed in the elongation zone of the root.; ATCSLA09; CONTAINS InterPro DOMAIN/s:…	-1.17838	FALSE	encodes a beta-mannan synthase that is required for agrobacterium-mediated plant genetic transformation involves a complex interaction between the bacterium and the host plant. 3 UTR is involved in transcriptional regulation and the gene is expressed in the elongation zone of the root.
10.2	cell wall.cellulose synthesis	m.146365	(loc_os01g54620.1 : 1560.0) no description available & (ipr005150 : 1500.0) Cellulose synthase & (at4g18780 : 1316.0) Encodes a member of the cellulose synthase family involved in secondary cell wall biosynthesis. Mutants have abnormal xylem formation, reduced cellulose content, and enhanced drought and osmotic stress tolerance. Mediates resistance towards bacterial pathogens via ABA. Confers res…	-1.16989	FALSE	Cellulose synthas
10.2.1	cell wall.cellulose synthesis.cellulose synthase	m.52877	(loc_os07g36630.1 : 818.0) no description available & (at5g16910 : 399.0) encodes a gene similar to cellulose synthase. Located in golgi membranes.; cellulose-synthase like D2 (CSLD2); FUNCTIONS IN: cellulose synthase activity, transferase activity, transferring glycosyl groups; INVOLVED IN: plant-type cell wall biogenesis, response to cold, polysaccharide biosynthetic process, root hair elongati…	-1.15337	FALSE	encodes a gene similar to cellulose synthase. Located in golgi membranes.
10.2.1	cell wall.cellulose synthesis.cellulose synthase	m.265677	(loc_os07g24190.1 : 1701.0) no description available & (at4g32410 : 1518.0) Encodes a cellulose synthase isomer. CESA1 mutants have cellulose defect in the primary cell wall. Multiple lines of evidence suggest that CESA1, along with CESA3 and CESA6 are present in the same plasma membrane complex for cellulose biosynthesis. lasma membrane complex for cellulose biosynthesis. As inferred from the nu…	-1.13943	FALSE	Encodes a cellulose synthase isomer. CESA1 mutants have cellulose defect in the primary cell wall. Multiple lines of evidence suggest that CESA1, along with CESA3 and CESA6 are present in the same plasma membrane complex for cellulose biosynthesis. lasma membrane complex for cellulose biosynthesis. As inferred from the null role of secondary wall-type CesAs, included in a set of five primary wall…
10.2	cell wall.cellulose synthesis	m.212448	(loc_os05g43530.1 : 951.0) no description available & (at4g07960 : 767.0) encodes a gene similar to cellulose synthase; Cellulose-synthase-like C12 (CSLC12); FUNCTIONS IN: cellulose synthase activity, transferase activity, transferring glycosyl groups; INVOLVED IN: biological_process unknown; LOCATED IN: cellular_component unknown; EXPRESSED IN: 24 plant structures; EXPRESSED DURING: 15 growth st…	-1.12651	FALSE	encodes a gene similar to cellulose synthase
10.2.1	cell wall.cellulose synthesis.cellulose synthase	m.77150	(loc_os10g32980.1 : 767.0) no description available & (at5g44030 : 618.0) Encodes a cellulose synthase involved in secondary cell wall biosynthesis. Confers resistance towards bacterial and fungal pathogens, independent of salicylic acid, ethylene and jasmonate signaling.; cellulose synthase A4 (CESA4); FUNCTIONS IN: cellulose synthase activity, transferase activity, transferring glycosyl groups;…	-1.10411	FALSE	Encodes a cellulose synthase involved in secondary cell wall biosynthesis. Confers resistance towards bacterial and fungal pathogens, independent of salicylic acid, ethylene and jasmonate signaling.
10.2	cell wall.cellulose synthesis	m.72020	(at5g03760 : 251.0) encodes a beta-mannan synthase that is required for agrobacterium-mediated plant genetic transformation involves a complex interaction between the bacterium and the host plant. 3 UTR is involved in transcriptional regulation and the gene is expressed in the elongation zone of the root.; ATCSLA09; CONTAINS InterPro DOMAIN/s: Glycosyl transferase, family 2 (InterPro:IPR001173); …	-1.09334	FALSE	encodes a beta-mannan synthase that is required for agrobacterium-mediated plant genetic transformation involves a complex interaction between the bacterium and the host plant. 3 UTR is involved in transcriptional regulation and the gene is expressed in the elongation zone of the root.
10.2	cell wall.cellulose synthesis	m.301654	(loc_os08g15420.1 : 1145.0) no description available & (at4g31590 : 879.0) encodes a gene similar to cellulose synthase; Cellulose-synthase-like C5 (CSLC5); FUNCTIONS IN: cellulose synthase activity, transferase activity, transferring glycosyl groups; INVOLVED IN: biological_process unknown; LOCATED IN: nucleus; EXPRESSED IN: 23 plant structures; EXPRESSED DURING: 13 growth stages; CONTAINS Inter…	-1.0701	FALSE	encodes a gene similar to cellulose synthase
10.2	cell wall.cellulose synthesis	m.212409	(loc_os05g43530.1 : 831.0) no description available & (at4g07960 : 772.0) encodes a gene similar to cellulose synthase; Cellulose-synthase-like C12 (CSLC12); FUNCTIONS IN: cellulose synthase activity, transferase activity, transferring glycosyl groups; INVOLVED IN: biological_process unknown; LOCATED IN: cellular_component unknown; EXPRESSED IN: 24 plant structures; EXPRESSED DURING: 15 growth st…	-1.02858	FALSE	encodes a gene similar to cellulose synthase
10.2	cell wall.cellulose synthesis	m.307714	(loc_os06g42020.1 : 345.0) no description available & (at1g23480 : 319.0) encodes a gene similar to cellulose synthase; cellulose synthase-like A3 (CSLA03); FUNCTIONS IN: cellulose synthase activity, transferase activity, transferring glycosyl groups; INVOLVED IN: biological_process unknown; LOCATED IN: endomembrane system; EXPRESSED IN: 19 plant structures; EXPRESSED DURING: 10 growth stages; CO…	0	FALSE	encodes a gene similar to cellulose synthase
10.2	cell wall.cellulose synthesis	m.320761	(loc_os06g42020.1 : 216.0) no description available & (at5g03760 : 206.0) encodes a beta-mannan synthase that is required for agrobacterium-mediated plant genetic transformation involves a complex interaction between the bacterium and the host plant. 3 UTR is involved in transcriptional regulation and the gene is expressed in the elongation zone of the root.; ATCSLA09; CONTAINS InterPro DOMAIN/s:…	0	FALSE	encodes a beta-mannan synthase that is required for agrobacterium-mediated plant genetic transformation involves a complex interaction between the bacterium and the host plant. 3 UTR is involved in transcriptional regulation and the gene is expressed in the elongation zone of the root.
10.2	cell wall.cellulose synthesis	m.330121	(at5g22740 : 221.0) encodes a beta-mannan synthase based on in vitro enzyme assays from heterologously expressed protein; cellulose synthase-like A02 (CSLA02); CONTAINS InterPro DOMAIN/s: Glycosyl transferase, family 2 (InterPro:IPR001173); BEST Arabidopsis thaliana protein match is: Nucleotide-diphospho-sugar transferases superfamily protein (TAIR:AT5G03760.1); Has 5133 Blast hits to 5129 protei…	0	FALSE	encodes a beta-mannan synthase based on in vitro enzyme assays from heterologously expressed protein
10.2.1	cell wall.cellulose synthesis.cellulose synthase	m.323539	(loc_os07g36740.1 : 148.0) no description available & (at5g16910 : 105.0) encodes a gene similar to cellulose synthase. Located in golgi membranes.; cellulose-synthase like D2 (CSLD2); FUNCTIONS IN: cellulose synthase activity, transferase activity, transferring glycosyl groups; INVOLVED IN: plant-type cell wall biogenesis, response to cold, polysaccharide biosynthetic process, root hair elongati…	0	FALSE	encodes a gene similar to cellulose synthase. Located in golgi membranes.
10.2.1	cell wall.cellulose synthesis.cellulose synthase	m.46718	(loc_os08g25710.1 : 251.0) no description available & (at4g38190 : 218.0) encodes a gene similar to cellulose synthase; cellulose synthase like D4 (CSLD4); CONTAINS InterPro DOMAIN/s: Cellulose synthase (InterPro:IPR005150); BEST Arabidopsis thaliana protein match is: cellulose synthase-like D3 (TAIR:AT3G03050.1); Has 3503 Blast hits to 2866 proteins in 674 species: Archae - 22; Bacteria - 1611; …	0	FALSE	encodes a gene similar to cellulose synthase
10.2.1	cell wall.cellulose synthesis.cellulose synthase	m.101993	(loc_os07g36700.1 : 570.0) no description available & (at5g16910 : 285.0) encodes a gene similar to cellulose synthase. Located in golgi membranes.; cellulose-synthase like D2 (CSLD2); FUNCTIONS IN: cellulose synthase activity, transferase activity, transferring glycosyl groups; INVOLVED IN: plant-type cell wall biogenesis, response to cold, polysaccharide biosynthetic process, root hair elongati…	1.03189	FALSE	encodes a gene similar to cellulose synthase. Located in golgi membranes.
10.2	cell wall.cellulose synthesis	m.212429	(loc_os05g43530.1 : 919.0) no description available & (at4g07960 : 758.0) encodes a gene similar to cellulose synthase; Cellulose-synthase-like C12 (CSLC12); FUNCTIONS IN: cellulose synthase activity, transferase activity, transferring glycosyl groups; INVOLVED IN: biological_process unknown; LOCATED IN: cellular_component unknown; EXPRESSED IN: 24 plant structures; EXPRESSED DURING: 15 growth st…	1.03484	FALSE	encodes a gene similar to cellulose synthase
10.2.1	cell wall.cellulose synthesis.cellulose synthase	m.46714	(loc_os08g25710.1 : 570.0) no description available & (at4g38190 : 473.0) encodes a gene similar to cellulose synthase; cellulose synthase like D4 (CSLD4); CONTAINS InterPro DOMAIN/s: Cellulose synthase (InterPro:IPR005150); BEST Arabidopsis thaliana protein match is: cellulose synthase-like D3 (TAIR:AT3G03050.1); Has 3503 Blast hits to 2866 proteins in 674 species: Archae - 22; Bacteria - 1611; …	1.04664	FALSE	encodes a gene similar to cellulose synthase
10.2.1	cell wall.cellulose synthesis.cellulose synthase	m.41823	(loc_os12g36890.1 : 514.0) no description available & (at1g02730 : 464.0) Encodes a gene similar to cellulose synthase. Knock-out mutant has reduced growth, reduced xylan level and reduced xylan synthase activity in stems.; cellulose synthase-like D5 (CSLD5); CONTAINS InterPro DOMAIN/s: Cellulose synthase (InterPro:IPR005150); BEST Arabidopsis thaliana protein match is: cellulose synthase-like D3…	1.08225	FALSE	Encodes a gene similar to cellulose synthase. Knock-out mutant has reduced growth, reduced xylan level and reduced xylan synthase activity in stems.
10.2.1	cell wall.cellulose synthesis.cellulose synthase	m.70754	(loc_os07g36740.1 : 229.0) no description available & (at2g33100 : 135.0) encodes a gene similar to cellulose synthase; cellulose synthase-like D1 (CSLD1); FUNCTIONS IN: cellulose synthase activity, transferase activity, transferring glycosyl groups; INVOLVED IN: pollen germination, plant-type cell wall biogenesis, polysaccharide biosynthetic process; LOCATED IN: chloroplast, membrane; EXPRESSED …	1.09648	FALSE	encodes a gene similar to cellulose synthase
10.2	cell wall.cellulose synthesis	m.212401	(loc_os01g56130.1 : 800.0) no description available & (at4g07960 : 714.0) encodes a gene similar to cellulose synthase; Cellulose-synthase-like C12 (CSLC12); FUNCTIONS IN: cellulose synthase activity, transferase activity, transferring glycosyl groups; INVOLVED IN: biological_process unknown; LOCATED IN: cellular_component unknown; EXPRESSED IN: 24 plant structures; EXPRESSED DURING: 15 growth st…	1.10582	FALSE	encodes a gene similar to cellulose synthase
10.2.1	cell wall.cellulose synthesis.cellulose synthase	m.101997	(loc_os07g36700.1 : 359.0) no description available & (at5g16910 : 207.0) encodes a gene similar to cellulose synthase. Located in golgi membranes.; cellulose-synthase like D2 (CSLD2); FUNCTIONS IN: cellulose synthase activity, transferase activity, transferring glycosyl groups; INVOLVED IN: plant-type cell wall biogenesis, response to cold, polysaccharide biosynthetic process, root hair elongati…	1.11966	FALSE	encodes a gene similar to cellulose synthase. Located in golgi membranes.
10.2	cell wall.cellulose synthesis	m.10893	(loc_os02g51060.1 : 630.0) no description available & (at5g03760 : 521.0) encodes a beta-mannan synthase that is required for agrobacterium-mediated plant genetic transformation involves a complex interaction between the bacterium and the host plant. 3 UTR is involved in transcriptional regulation and the gene is expressed in the elongation zone of the root.; ATCSLA09; CONTAINS InterPro DOMAIN/s:…	1.12884	FALSE	encodes a beta-mannan synthase that is required for agrobacterium-mediated plant genetic transformation involves a complex interaction between the bacterium and the host plant. 3 UTR is involved in transcriptional regulation and the gene is expressed in the elongation zone of the root.
10.2	cell wall.cellulose synthesis	m.158692	(q84r49|gun10_orysa : 1065.0) Endoglucanase 10 (EC 3.2.1.4) (Endo-1,4-beta glucanase 10) (OsGLU2) - Oryza sativa (Rice) & (loc_os03g52630.1 : 1065.0) no description available & (at5g49720 : 845.0) Encodes a membrane-bound endo-1,4-beta-D-glucanase, involved in cellulose biosynthesis. Loss-of-function mutants have severe cellulose-deficient phenotypes. During cell elongation, KOR1 is associated wi…	1.13007	FALSE	Endoglucanase 10 (EC 3.2.1.4) (Endo-1,4-beta glucanase 10) (OsGLU2)
10.2	cell wall.cellulose synthesis	m.301655	(loc_os08g15420.1 : 427.0) no description available & (at4g31590 : 353.0) encodes a gene similar to cellulose synthase; Cellulose-synthase-like C5 (CSLC5); FUNCTIONS IN: cellulose synthase activity, transferase activity, transferring glycosyl groups; INVOLVED IN: biological_process unknown; LOCATED IN: nucleus; EXPRESSED IN: 23 plant structures; EXPRESSED DURING: 13 growth stages; CONTAINS InterP…	1.15307	FALSE	encodes a gene similar to cellulose synthase
10.2	cell wall.cellulose synthesis	m.129006	(p0c1u4|gun9_orysa : 874.0) Endoglucanase 9 (EC 3.2.1.4) (Endo-1,4-beta glucanase 9) (OsGLU1) - Oryza sativa (Rice) & (loc_os03g21210.1 : 874.0) no description available & (at5g49720 : 739.0) Encodes a membrane-bound endo-1,4-beta-D-glucanase, involved in cellulose biosynthesis. Loss-of-function mutants have severe cellulose-deficient phenotypes. During cell elongation, KOR1 is associated with Go…	1.17303	FALSE	Endoglucanase 9 (EC 3.2.1.4) (Endo-1,4-beta glucanase 9) (OsGLU1)
10.2.1	cell wall.cellulose synthesis.cellulose synthase	m.95383	(at4g24000 : 347.0) encodes a protein similar to cellulose synthase; cellulose synthase like G2 (CSLG2); FUNCTIONS IN: cellulose synthase activity, transferase activity, transferring glycosyl groups, transferase activity; INVOLVED IN: cellulose biosynthetic process, polysaccharide biosynthetic process; LOCATED IN: membrane; EXPRESSED IN: 19 plant structures; EXPRESSED DURING: 12 growth stages; CO…	1.1747	FALSE	encodes a protein similar to cellulose synthase
10.2	cell wall.cellulose synthesis	m.212421	(loc_os05g43530.1 : 869.0) no description available & (at4g07960 : 733.0) encodes a gene similar to cellulose synthase; Cellulose-synthase-like C12 (CSLC12); FUNCTIONS IN: cellulose synthase activity, transferase activity, transferring glycosyl groups; INVOLVED IN: biological_process unknown; LOCATED IN: cellular_component unknown; EXPRESSED IN: 24 plant structures; EXPRESSED DURING: 15 growth st…	1.2017	FALSE	encodes a gene similar to cellulose synthase
10.2	cell wall.cellulose synthesis	m.212377	(loc_os01g56130.1 : 846.0) no description available & (at4g07960 : 724.0) encodes a gene similar to cellulose synthase; Cellulose-synthase-like C12 (CSLC12); FUNCTIONS IN: cellulose synthase activity, transferase activity, transferring glycosyl groups; INVOLVED IN: biological_process unknown; LOCATED IN: cellular_component unknown; EXPRESSED IN: 24 plant structures; EXPRESSED DURING: 15 growth st…	1.21049	FALSE	encodes a gene similar to cellulose synthase
10.2.1	cell wall.cellulose synthesis.cellulose synthase	m.77155	(loc_os09g25490.1 : 759.0) no description available & (at5g17420 : 640.0) Encodes a xylem-specific cellulose synthase that is phosphorylated on one or more serine residues (on either S185 or one of S180 or S181).; IRREGULAR XYLEM 3 (IRX3); FUNCTIONS IN: cellulose synthase activity; INVOLVED IN: cellulose biosynthetic process, plant-type cell wall biogenesis, secondary cell wall biogenesis, rhamno…	1.37243	FALSE	Encodes a xylem-specific cellulose synthase that is phosphorylated on one or more serine residues (on either S185 or one of S180 or S181).
10.2.1	cell wall.cellulose synthesis.cellulose synthase	m.28329	(loc_os12g36890.1 : 377.0) no description available & (at1g02730 : 322.0) Encodes a gene similar to cellulose synthase. Knock-out mutant has reduced growth, reduced xylan level and reduced xylan synthase activity in stems.; cellulose synthase-like D5 (CSLD5); CONTAINS InterPro DOMAIN/s: Cellulose synthase (InterPro:IPR005150); BEST Arabidopsis thaliana protein match is: cellulose synthase-like D3…	1.43472	FALSE	Encodes a gene similar to cellulose synthase. Knock-out mutant has reduced growth, reduced xylan level and reduced xylan synthase activity in stems.
10.2.1	cell wall.cellulose synthesis.cellulose synthase	m.28335	(loc_os12g36890.1 : 210.0) no description available & (at1g02730 : 150.0) Encodes a gene similar to cellulose synthase. Knock-out mutant has reduced growth, reduced xylan level and reduced xylan synthase activity in stems.; cellulose synthase-like D5 (CSLD5); CONTAINS InterPro DOMAIN/s: Cellulose synthase (InterPro:IPR005150); BEST Arabidopsis thaliana protein match is: cellulose synthase-like D3…	1.46221	FALSE	Encodes a gene similar to cellulose synthase. Knock-out mutant has reduced growth, reduced xylan level and reduced xylan synthase activity in stems.
10.2.1	cell wall.cellulose synthesis.cellulose synthase	m.99636	(loc_os07g36610.1 : 243.0) no description available & (at3g03050 : 143.0) encodes a cellulose synthase like protein. mutations initiate root hairs that rupture at their tip soon after initiation. is required for the synthesis of a noncellulosic wall polysaccharide.; cellulose synthase-like D3 (CSLD3); FUNCTIONS IN: cellulose synthase activity, transferase activity, transferring glycosyl groups; I…	1.46529	FALSE	encodes a cellulose synthase like protein. mutations initiate root hairs that rupture at their tip soon after initiation. is required for the synthesis of a noncellulosic wall polysaccharide.
10.2.2	cell wall.cellulose synthesis.COBRA	m.50025	(q6z4g7|cobl6_orysa : 206.0) COBRA-like 6 protein precursor (BRITTLE CULM1-like 7 protein) - Oryza sativa (Rice) & (at5g15630 : 198.0) Encodes a member of the COBRA family, similar to phytochelatin synthetase. Involved in secondary cell wall biosynthesis. Mutants make smaller plants with reduced levels of cellulose and cell wall sugars.; IRREGULAR XYLEM 6 (IRX6); INVOLVED IN: secondary cell wall …	1.55227	FALSE	COBRA-like 6 protein precursor (BRITTLE CULM1-like 7 protein)
10.2.1	cell wall.cellulose synthesis.cellulose synthase	m.146374	(loc_os10g32980.1 : 930.0) no description available & (at5g44030 : 848.0) Encodes a cellulose synthase involved in secondary cell wall biosynthesis. Confers resistance towards bacterial and fungal pathogens, independent of salicylic acid, ethylene and jasmonate signaling.; cellulose synthase A4 (CESA4); FUNCTIONS IN: cellulose synthase activity, transferase activity, transferring glycosyl groups;…	1.55998	FALSE	Encodes a cellulose synthase involved in secondary cell wall biosynthesis. Confers resistance towards bacterial and fungal pathogens, independent of salicylic acid, ethylene and jasmonate signaling.
10.2.1	cell wall.cellulose synthesis.cellulose synthase	m.299031	(loc_os10g32980.1 : 168.0) no description available & (at5g44030 : 166.0) Encodes a cellulose synthase involved in secondary cell wall biosynthesis. Confers resistance towards bacterial and fungal pathogens, independent of salicylic acid, ethylene and jasmonate signaling.; cellulose synthase A4 (CESA4); FUNCTIONS IN: cellulose synthase activity, transferase activity, transferring glycosyl groups;…	1.59687	FALSE	Encodes a cellulose synthase involved in secondary cell wall biosynthesis. Confers resistance towards bacterial and fungal pathogens, independent of salicylic acid, ethylene and jasmonate signaling.
10.2.2	cell wall.cellulose synthesis.COBRA	m.49408	(q6z4g8|cobl1_orysa : 767.0) COBRA-like 1 protein precursor (BRITTLE CULM1-like 6 protein) - Oryza sativa (Rice) & (loc_os07g41310.1 : 767.0) no description available & (at3g02210 : 665.0) COBRA-like protein 1 precursor (COBL1); CONTAINS InterPro DOMAIN/s: Glycosyl-phosphatidyl inositol-anchored, plant (InterPro:IPR006918), COBRA-like (InterPro:IPR017391); BEST Arabidopsis thaliana protein match …	1.6281	FALSE	COBRA-like 1 protein precursor (BRITTLE CULM1-like 6 protein)
10.2.1	cell wall.cellulose synthesis.cellulose synthase	m.23034	(loc_os07g36750.1 : 533.0) no description available & (at3g03050 : 388.0) encodes a cellulose synthase like protein. mutations initiate root hairs that rupture at their tip soon after initiation. is required for the synthesis of a noncellulosic wall polysaccharide.; cellulose synthase-like D3 (CSLD3); FUNCTIONS IN: cellulose synthase activity, transferase activity, transferring glycosyl groups; I…	1.64924	FALSE	encodes a cellulose synthase like protein. mutations initiate root hairs that rupture at their tip soon after initiation. is required for the synthesis of a noncellulosic wall polysaccharide.
10.2.2	cell wall.cellulose synthesis.COBRA	m.135198	(q6vsv1|cobl5_orysa : 803.0) COBRA-like 5 protein precursor (Protein BRITTLE CULM1) - Oryza sativa (Rice) & (loc_os03g30250.1 : 803.0) no description available & (at5g15630 : 672.0) Encodes a member of the COBRA family, similar to phytochelatin synthetase. Involved in secondary cell wall biosynthesis. Mutants make smaller plants with reduced levels of cellulose and cell wall sugars.; IRREGULAR XY…	1.67634	FALSE	COBRA-like 5 protein precursor (Protein BRITTLE CULM1)
10.2.1	cell wall.cellulose synthesis.cellulose synthase	m.41818	(loc_os06g22980.1 : 626.0) no description available & (at2g33100 : 592.0) encodes a gene similar to cellulose synthase; cellulose synthase-like D1 (CSLD1); FUNCTIONS IN: cellulose synthase activity, transferase activity, transferring glycosyl groups; INVOLVED IN: pollen germination, plant-type cell wall biogenesis, polysaccharide biosynthetic process; LOCATED IN: chloroplast, membrane; EXPRESSED …	1.80351	FALSE	encodes a gene similar to cellulose synthase
10.2.1	cell wall.cellulose synthesis.cellulose synthase	m.146376	(loc_os09g25490.1 : 951.0) no description available & (at5g17420 : 879.0) Encodes a xylem-specific cellulose synthase that is phosphorylated on one or more serine residues (on either S185 or one of S180 or S181).; IRREGULAR XYLEM 3 (IRX3); FUNCTIONS IN: cellulose synthase activity; INVOLVED IN: cellulose biosynthetic process, plant-type cell wall biogenesis, secondary cell wall biogenesis, rhamno…	1.82533	FALSE	Encodes a xylem-specific cellulose synthase that is phosphorylated on one or more serine residues (on either S185 or one of S180 or S181).
10.2	cell wall.cellulose synthesis	m.110579	(loc_os02g09930.1 : 948.0) no description available & (at5g22740 : 775.0) encodes a beta-mannan synthase based on in vitro enzyme assays from heterologously expressed protein; cellulose synthase-like A02 (CSLA02); CONTAINS InterPro DOMAIN/s: Glycosyl transferase, family 2 (InterPro:IPR001173); BEST Arabidopsis thaliana protein match is: Nucleotide-diphospho-sugar transferases superfamily protein …	2.04277	TRUE	encodes a beta-mannan synthase based on in vitro enzyme assays from heterologously expressed protein
10.2.1	cell wall.cellulose synthesis.cellulose synthase	m.95943	(loc_os08g06380.1 : 1570.0) no description available & (at3g03050 : 891.0) encodes a cellulose synthase like protein. mutations initiate root hairs that rupture at their tip soon after initiation. is required for the synthesis of a noncellulosic wall polysaccharide.; cellulose synthase-like D3 (CSLD3); FUNCTIONS IN: cellulose synthase activity, transferase activity, transferring glycosyl groups; …	2.04478	TRUE	encodes a cellulose synthase like protein. mutations initiate root hairs that rupture at their tip soon after initiation. is required for the synthesis of a noncellulosic wall polysaccharide.
10.2	cell wall.cellulose synthesis	m.22434	(at1g23480 : 120.0) encodes a gene similar to cellulose synthase; cellulose synthase-like A3 (CSLA03); FUNCTIONS IN: cellulose synthase activity, transferase activity, transferring glycosyl groups; INVOLVED IN: biological_process unknown; LOCATED IN: endomembrane system; EXPRESSED IN: 19 plant structures; EXPRESSED DURING: 10 growth stages; CONTAINS InterPro DOMAIN/s: Glycosyl transferase, family…	2.09327	FALSE	encodes a gene similar to cellulose synthase
10.2	cell wall.cellulose synthesis	m.158693	(q84r49|gun10_orysa : 602.0) Endoglucanase 10 (EC 3.2.1.4) (Endo-1,4-beta glucanase 10) (OsGLU2) - Oryza sativa (Rice) & (loc_os03g52630.1 : 602.0) no description available & (at5g49720 : 446.0) Encodes a membrane-bound endo-1,4-beta-D-glucanase, involved in cellulose biosynthesis. Loss-of-function mutants have severe cellulose-deficient phenotypes. During cell elongation, KOR1 is associated with…	2.33578	TRUE	Endoglucanase 10 (EC 3.2.1.4) (Endo-1,4-beta glucanase 10) (OsGLU2)
10.2	cell wall.cellulose synthesis	m.158695	(q7xuk4|gun12_orysa : 998.0) Endoglucanase 12 (EC 3.2.1.4) (Endo-1,4-beta glucanase 12) (OsGLU3) - Oryza sativa (Rice) & (loc_os04g41970.1 : 987.0) no description available & (at5g49720 : 647.0) Encodes a membrane-bound endo-1,4-beta-D-glucanase, involved in cellulose biosynthesis. Loss-of-function mutants have severe cellulose-deficient phenotypes. During cell elongation, KOR1 is associated with…	2.37846	TRUE	Endoglucanase 12 (EC 3.2.1.4) (Endo-1,4-beta glucanase 12) (OsGLU3)
10.2.2	cell wall.cellulose synthesis.COBRA	m.222442	(loc_os03g18910.1 : 1011.0) no description available & (at4g16120 : 636.0) putative membrane-anchored cell wall protein; COBRA-like protein-7 precursor (COBL7); FUNCTIONS IN: molecular_function unknown; INVOLVED IN: biological_process unknown; LOCATED IN: anchored to plasma membrane, Golgi apparatus, anchored to membrane; EXPRESSED IN: 25 plant structures; EXPRESSED DURING: 13 growth stages; CONT…	3.2861	TRUE	putative membrane-anchored cell wall protein
10.2.1	cell wall.cellulose synthesis.cellulose synthase	m.99639	(loc_os07g36630.1 : 576.0) no description available & (at3g03050 : 373.0) encodes a cellulose synthase like protein. mutations initiate root hairs that rupture at their tip soon after initiation. is required for the synthesis of a noncellulosic wall polysaccharide.; cellulose synthase-like D3 (CSLD3); FUNCTIONS IN: cellulose synthase activity, transferase activity, transferring glycosyl groups; I…	3.49332	TRUE	encodes a cellulose synthase like protein. mutations initiate root hairs that rupture at their tip soon after initiation. is required for the synthesis of a noncellulosic wall polysaccharide.
10.2.1	cell wall.cellulose synthesis.cellulose synthase	m.41814	(loc_os08g25710.1 : 622.0) no description available & (at4g38190 : 541.0) encodes a gene similar to cellulose synthase; cellulose synthase like D4 (CSLD4); CONTAINS InterPro DOMAIN/s: Cellulose synthase (InterPro:IPR005150); BEST Arabidopsis thaliana protein match is: cellulose synthase-like D3 (TAIR:AT3G03050.1); Has 3503 Blast hits to 2866 proteins in 674 species: Archae - 22; Bacteria - 1611; …	3.66322	TRUE	encodes a gene similar to cellulose synthase
10.2	cell wall.cellulose synthesis	m.89068	(loc_os03g46750.1 : 183.0) no description available & (at5g22130 : 155.0) member of Glycosyltransferase Family- 50; PEANUT 1 (PNT1); FUNCTIONS IN: mannosyltransferase activity, transferase activity, transferring glycosyl groups, alpha-1,4-mannosyltransferase activity; INVOLVED IN: GPI anchor biosynthetic process, cellulose biosynthetic process, plant-type cell wall biogenesis, embryo development,…	3.88695	TRUE	member of Glycosyltransferase Family- 50
10.2.1	cell wall.cellulose synthesis.cellulose synthase	m.23039	(loc_os07g36750.1 : 504.0) no description available & (at5g16910 : 316.0) encodes a gene similar to cellulose synthase. Located in golgi membranes.; cellulose-synthase like D2 (CSLD2); FUNCTIONS IN: cellulose synthase activity, transferase activity, transferring glycosyl groups; INVOLVED IN: plant-type cell wall biogenesis, response to cold, polysaccharide biosynthetic process, root hair elongati…	4.05149	TRUE	encodes a gene similar to cellulose synthase. Located in golgi membranes.
10.2	cell wall.cellulose synthesis	m.326099	(loc_os09g39920.1 : 210.0) no description available & (at5g03760 : 197.0) encodes a beta-mannan synthase that is required for agrobacterium-mediated plant genetic transformation involves a complex interaction between the bacterium and the host plant. 3 UTR is involved in transcriptional regulation and the gene is expressed in the elongation zone of the root.; ATCSLA09; CONTAINS InterPro DOMAIN/s:…	4.8843	TRUE	encodes a beta-mannan synthase that is required for agrobacterium-mediated plant genetic transformation involves a complex interaction between the bacterium and the host plant. 3 UTR is involved in transcriptional regulation and the gene is expressed in the elongation zone of the root.
10.2.2	cell wall.cellulose synthesis.COBRA	m.311	(loc_os06g47110.1 : 798.0) no description available & (at3g20580 : 586.0) COBRA-like protein 10 precursor (COBL10); CONTAINS InterPro DOMAIN/s: Glycosyl-phosphatidyl inositol-anchored, plant (InterPro:IPR006918); BEST Arabidopsis thaliana protein match is: COBRA-like protein 11 precursor (TAIR:AT4G27110.1); Has 377 Blast hits to 368 proteins in 29 species: Archae - 0; Bacteria - 0; Metazoa - 0; F…	6.27981	FALSE	COBRA-like protein 10 precursor (COBL10)
Degradation
10.6.2	cell wall.degradation.mannan-xylose-arabinose-fucose	m.303494	(loc_os01g65460.2 : 208.0) no description available & (at5g63810 : 167.0) member of Glycoside Hydrolase Family 35; beta-galactosidase 10 (BGAL10); FUNCTIONS IN: cation binding, beta-galactosidase activity, hydrolase activity, hydrolyzing O-glycosyl compounds, catalytic activity; INVOLVED IN: response to karrikin; LOCATED IN: cell wall, plant-type cell wall; EXPRESSED IN: 25 plant structures; EXPR…	-5.92374	TRUE	member of Glycoside Hydrolase Family 35
10.6.1	cell wall.degradation.cellulases and beta -1,4-glucanases	m.147238	(at4g27830 : 506.0) beta glucosidase 10 (BGLU10); FUNCTIONS IN: cation binding, hydrolase activity, hydrolyzing O-glycosyl compounds, catalytic activity; INVOLVED IN: carbohydrate metabolic process; LOCATED IN: vacuole; EXPRESSED IN: 22 plant structures; EXPRESSED DURING: 13 growth stages; CONTAINS InterPro DOMAIN/s: Glycoside hydrolase, family 1 (InterPro:IPR001360), Glycoside hydrolase, family …	-5.11844	TRUE	beta glucosidase 10 (BGLU10)
10.6.3	cell wall.degradation.pectate lyases and polygalacturonases	m.71298	(loc_os05g46520.1 : 348.0) no description available & (at1g80170 : 181.0) Pectin lyase-like superfamily protein; FUNCTIONS IN: polygalacturonase activity; INVOLVED IN: carbohydrate metabolic process; LOCATED IN: plant-type cell wall; EXPRESSED IN: 15 plant structures; EXPRESSED DURING: 6 growth stages; CONTAINS InterPro DOMAIN/s: Pectin lyase fold/virulence factor (InterPro:IPR011050), Pectin lya…	-4.99219	TRUE	Pectin lyase-like superfamily protein
10.6.2	cell wall.degradation.mannan-xylose-arabinose-fucose	m.38501	(loc_os11g03780.2 : 382.0) no description available & (at3g10740 : 300.0) Encodes a bifunctional alpha-l-arabinofuranosidase/beta-d-xylosidase that belongs to family 51 of glycoside hydrolases. It may be involved in cell wall modification.; alpha-L-arabinofuranosidase 1 (ASD1); FUNCTIONS IN: hydrolase activity, acting on glycosyl bonds, xylan 1,4-beta-xylosidase activity, alpha-N-arabinofuranosid…	-4.32585	TRUE	Encodes a bifunctional alpha-l-arabinofuranosidase/beta-d-xylosidase that belongs to family 51 of glycoside hydrolases. It may be involved in cell wall modification.
10.6.3	cell wall.degradation.pectate lyases and polygalacturonases	m.4422	(loc_os12g03790.1 : 207.0) no description available & (ipr010325 : 119.041275) Rhamnogalacturonate lyase & (at1g09910 : 117.0) Rhamnogalacturonate lyase family protein; FUNCTIONS IN: lyase activity; INVOLVED IN: carbohydrate metabolic process; LOCATED IN: cellular_component unknown; EXPRESSED IN: 23 plant structures; EXPRESSED DURING: 13 growth stages; CONTAINS InterPro DOMAIN/s: Glycoside hydrol…	-4.00091	TRUE	Rhamnogalacturonate lyas
10.6.1	cell wall.degradation.cellulases and beta -1,4-glucanases	m.9432	(loc_os03g53800.5 : 178.0) no description available & (at5g20950 : 166.0) Glycosyl hydrolase family protein; FUNCTIONS IN: hydrolase activity, hydrolyzing O-glycosyl compounds; INVOLVED IN: carbohydrate metabolic process; LOCATED IN: cell wall, membrane, plant-type cell wall; EXPRESSED IN: 25 plant structures; EXPRESSED DURING: 13 growth stages; CONTAINS InterPro DOMAIN/s: Glycoside hydrolase, fa…	-3.93396	TRUE	Glycosyl hydrolase family protein
10.6.1	cell wall.degradation.cellulases and beta -1,4-glucanases	m.132692	(loc_os01g56510.6 : 495.0) no description available & (at5g20950 : 389.0) Glycosyl hydrolase family protein; FUNCTIONS IN: hydrolase activity, hydrolyzing O-glycosyl compounds; INVOLVED IN: carbohydrate metabolic process; LOCATED IN: cell wall, membrane, plant-type cell wall; EXPRESSED IN: 25 plant structures; EXPRESSED DURING: 13 growth stages; CONTAINS InterPro DOMAIN/s: Glycoside hydrolase, fa…	-3.89885	TRUE	Glycosyl hydrolase family protein
10.6.1	cell wall.degradation.cellulases and beta -1,4-glucanases	m.132693	(loc_os01g56510.5 : 677.0) no description available & (at5g20950 : 546.0) Glycosyl hydrolase family protein; FUNCTIONS IN: hydrolase activity, hydrolyzing O-glycosyl compounds; INVOLVED IN: carbohydrate metabolic process; LOCATED IN: cell wall, membrane, plant-type cell wall; EXPRESSED IN: 25 plant structures; EXPRESSED DURING: 13 growth stages; CONTAINS InterPro DOMAIN/s: Glycoside hydrolase, fa…	-3.69807	TRUE	Glycosyl hydrolase family protein
10.6.1	cell wall.degradation.cellulases and beta -1,4-glucanases	m.191837	(loc_os01g59840.1 : 241.0) no description available & (at4g27830 : 212.0) beta glucosidase 10 (BGLU10); FUNCTIONS IN: cation binding, hydrolase activity, hydrolyzing O-glycosyl compounds, catalytic activity; INVOLVED IN: carbohydrate metabolic process; LOCATED IN: vacuole; EXPRESSED IN: 22 plant structures; EXPRESSED DURING: 13 growth stages; CONTAINS InterPro DOMAIN/s: Glycoside hydrolase, famil…	-3.53998	TRUE	beta glucosidase 10 (BGLU10)
10.6.2	cell wall.degradation.mannan-xylose-arabinose-fucose	m.3899	(loc_os03g10469.3 : 231.0) no description available & (at4g33860 : 166.0) Glycosyl hydrolase family 10 protein; FUNCTIONS IN: cation binding, hydrolase activity, hydrolyzing O-glycosyl compounds, catalytic activity; INVOLVED IN: carbohydrate metabolic process; LOCATED IN: endomembrane system; CONTAINS InterPro DOMAIN/s: Glycoside hydrolase, family 10 (InterPro:IPR001000), Carbohydrate-binding, Ce…	-3.34405	FALSE	Glycosyl hydrolase family 10 protein
10.6.2	cell wall.degradation.mannan-xylose-arabinose-fucose	m.65034	(loc_os02g12730.3 : 213.0) no description available & (at3g13750 : 176.0) beta-galactosidase, glycosyl hydrolase family 35; beta galactosidase 1 (BGAL1); FUNCTIONS IN: beta-galactosidase activity; INVOLVED IN: carbohydrate metabolic process; LOCATED IN: cell wall, plant-type cell wall; EXPRESSED IN: 27 plant structures; EXPRESSED DURING: 13 growth stages; CONTAINS InterPro DOMAIN/s: Glycoside hyd…	-3.15454	TRUE	beta-galactosidase, glycosyl hydrolase family 35
10.6.3	cell wall.degradation.pectate lyases and polygalacturonases	m.305752	(loc_os11g47180.1 : 124.0) no description available & (at1g17750 : 93.2) Encodes PEPR2, a plasma membrane leucine-rich repeat receptor kinase functioning as a receptor for the Pep1 and Pep2 peptides. Pep1 and Pep2 are amino acids that induce the transcription of defense-related genes.; PEP1 receptor 2 (PEPR2); FUNCTIONS IN: protein serine/threonine kinase activity, peptide binding, kinase activit…	-3.10519	FALSE	Encodes PEPR2, a plasma membrane leucine-rich repeat receptor kinase functioning as a receptor for the Pep1 and Pep2 peptides. Pep1 and Pep2 are amino acids that induce the transcription of defense-related genes.
10.6.3	cell wall.degradation.pectate lyases and polygalacturonases	m.53457	(loc_os12g36810.1 : 473.0) no description available & (at3g16850 : 298.0) Pectin lyase-like superfamily protein; FUNCTIONS IN: polygalacturonase activity; INVOLVED IN: carbohydrate metabolic process; LOCATED IN: vacuole, plant-type cell wall; EXPRESSED IN: 23 plant structures; EXPRESSED DURING: 13 growth stages; CONTAINS InterPro DOMAIN/s: Pectin lyase fold/virulence factor (InterPro:IPR011050), …	-2.84979	TRUE	Pectin lyase-like superfamily protein
10.6.2	cell wall.degradation.mannan-xylose-arabinose-fucose	m.143276	(loc_os11g03780.2 : 191.0) no description available & (at3g10740 : 100.0) Encodes a bifunctional alpha-l-arabinofuranosidase/beta-d-xylosidase that belongs to family 51 of glycoside hydrolases. It may be involved in cell wall modification.; alpha-L-arabinofuranosidase 1 (ASD1); FUNCTIONS IN: hydrolase activity, acting on glycosyl bonds, xylan 1,4-beta-xylosidase activity, alpha-N-arabinofuranosid…	-2.73389	TRUE	Encodes a bifunctional alpha-l-arabinofuranosidase/beta-d-xylosidase that belongs to family 51 of glycoside hydrolases. It may be involved in cell wall modification.
10.6.1	cell wall.degradation.cellulases and beta -1,4-glucanases	m.191835	(loc_os05g30350.2 : 246.0) no description available & (at1g02850 : 211.0) beta glucosidase 11 (BGLU11); FUNCTIONS IN: cation binding, hydrolase activity, hydrolyzing O-glycosyl compounds, catalytic activity; INVOLVED IN: carbohydrate metabolic process; LOCATED IN: endomembrane system; EXPRESSED IN: 24 plant structures; EXPRESSED DURING: 13 growth stages; CONTAINS InterPro DOMAIN/s: Glycoside hydr…	-2.672	TRUE	beta glucosidase 11 (BGLU11)
10.6.3	cell wall.degradation.pectate lyases and polygalacturonases	m.34122	(loc_os07g10680.1 : 258.0) no description available & (p35336|pglr_actch : 172.0) Polygalacturonase precursor (EC 3.2.1.15) (PG) (Pectinase) - Actinidia chinensis (Kiwi) (Yangtao) & (at2g41850 : 170.0) ADPG2.; polygalacturonase abscission zone A. thaliana (PGAZAT); FUNCTIONS IN: polygalacturonase activity; INVOLVED IN: cell wall modification involved in abscission, fruit dehiscence, floral organ …	-2.66159	TRUE	Polygalacturonase precursor (EC 3.2.1.15) (PG) (Pectinase)
10.6.2	cell wall.degradation.mannan-xylose-arabinose-fucose	m.26884	(loc_os11g03780.2 : 608.0) no description available & (at5g26120 : 537.0) alpha-L-arabinofuranosidase 2 (ASD2); FUNCTIONS IN: hydrolase activity, acting on glycosyl bonds, alpha-N-arabinofuranosidase activity; INVOLVED IN: L-arabinose metabolic process; LOCATED IN: endomembrane system; EXPRESSED IN: sepal, carpel; EXPRESSED DURING: 4 anthesis; CONTAINS InterPro DOMAIN/s: Alpha-L-arabinofuranosida…	-2.64584	TRUE	alpha-L-arabinofuranosidase 2 (ASD2)
10.6.2	cell wall.degradation.mannan-xylose-arabinose-fucose	m.217043	(loc_os03g20420.3 : 696.0) no description available & (at3g10740 : 526.0) Encodes a bifunctional alpha-l-arabinofuranosidase/beta-d-xylosidase that belongs to family 51 of glycoside hydrolases. It may be involved in cell wall modification.; alpha-L-arabinofuranosidase 1 (ASD1); FUNCTIONS IN: hydrolase activity, acting on glycosyl bonds, xylan 1,4-beta-xylosidase activity, alpha-N-arabinofuranosid…	-2.64394	TRUE	Encodes a bifunctional alpha-l-arabinofuranosidase/beta-d-xylosidase that belongs to family 51 of glycoside hydrolases. It may be involved in cell wall modification.
10.6.2	cell wall.degradation.mannan-xylose-arabinose-fucose	m.13446	(loc_os11g03780.2 : 276.0) no description available & (at3g10740 : 197.0) Encodes a bifunctional alpha-l-arabinofuranosidase/beta-d-xylosidase that belongs to family 51 of glycoside hydrolases. It may be involved in cell wall modification.; alpha-L-arabinofuranosidase 1 (ASD1); FUNCTIONS IN: hydrolase activity, acting on glycosyl bonds, xylan 1,4-beta-xylosidase activity, alpha-N-arabinofuranosid…	-2.59937	TRUE	Encodes a bifunctional alpha-l-arabinofuranosidase/beta-d-xylosidase that belongs to family 51 of glycoside hydrolases. It may be involved in cell wall modification.
10.6.2	cell wall.degradation.mannan-xylose-arabinose-fucose	m.11248	(loc_os11g03780.2 : 333.0) no description available & (at3g10740 : 298.0) Encodes a bifunctional alpha-l-arabinofuranosidase/beta-d-xylosidase that belongs to family 51 of glycoside hydrolases. It may be involved in cell wall modification.; alpha-L-arabinofuranosidase 1 (ASD1); FUNCTIONS IN: hydrolase activity, acting on glycosyl bonds, xylan 1,4-beta-xylosidase activity, alpha-N-arabinofuranosid…	-2.57544	TRUE	Encodes a bifunctional alpha-l-arabinofuranosidase/beta-d-xylosidase that belongs to family 51 of glycoside hydrolases. It may be involved in cell wall modification.
10.6.1	cell wall.degradation.cellulases and beta -1,4-glucanases	m.73854	(loc_os03g53800.5 : 250.0) no description available & (at5g20950 : 209.0) Glycosyl hydrolase family protein; FUNCTIONS IN: hydrolase activity, hydrolyzing O-glycosyl compounds; INVOLVED IN: carbohydrate metabolic process; LOCATED IN: cell wall, membrane, plant-type cell wall; EXPRESSED IN: 25 plant structures; EXPRESSED DURING: 13 growth stages; CONTAINS InterPro DOMAIN/s: Glycoside hydrolase, fa…	-2.46906	TRUE	Glycosyl hydrolase family protein
10.6.1	cell wall.degradation.cellulases and beta -1,4-glucanases	m.119998	(q7xth4|gun11_orysa : 622.0) Endoglucanase 11 precursor (EC 3.2.1.4) (Endo-1,4-beta glucanase 11) (OsGLU4) - Oryza sativa (Rice) & (loc_os04g36610.1 : 622.0) no description available & (at1g71380 : 474.0) cellulase 3 (CEL3); FUNCTIONS IN: hydrolase activity, hydrolyzing O-glycosyl compounds, catalytic activity; INVOLVED IN: carbohydrate metabolic process; LOCATED IN: cell wall, plasma membrane, p…	-2.38861	TRUE	Endoglucanase 11 precursor (EC 3.2.1.4) (Endo-1,4-beta glucanase 11) (OsGLU4)
10.6.2	cell wall.degradation.mannan-xylose-arabinose-fucose	m.17460	(loc_os08g14200.1 : 322.0) no description available & (at5g57550 : 228.0) xyloglucan endotransglycosylase-related protein (XTR3); xyloglucan endotransglucosylase/hydrolase 25 (XTH25); FUNCTIONS IN: hydrolase activity, acting on glycosyl bonds, xyloglucan:xyloglucosyl transferase activity; INVOLVED IN: plant-type cell wall biogenesis; LOCATED IN: endomembrane system, cell wall, apoplast; EXPRESSED…	-2.30368	TRUE	xyloglucan endotransglycosylase-related protein (XTR3)
10.6.3	cell wall.degradation.pectate lyases and polygalacturonases	m.118715	(at1g19170 : 602.0) Pectin lyase-like superfamily protein; FUNCTIONS IN: polygalacturonase activity; INVOLVED IN: carbohydrate metabolic process; LOCATED IN: mitochondrion; EXPRESSED IN: 22 plant structures; EXPRESSED DURING: 13 growth stages; CONTAINS InterPro DOMAIN/s: Pectin lyase fold/virulence factor (InterPro:IPR011050), Parallel beta-helix repeat (InterPro:IPR006626), Pectin lyase fold (In…	-2.29306	TRUE	Pectin lyase-like superfamily protein
10.6.2	cell wall.degradation.mannan-xylose-arabinose-fucose	m.15894	(loc_os07g27320.1 : 1870.0) no description available & (at1g10050 : 1075.0) Encodes a putative glycosyl hydrolase family 10 protein (xylanase).; glycosyl hydrolase family 10 protein / carbohydrate-binding domain-containing protein; FUNCTIONS IN: endo-1,4-beta-xylanase activity, hydrolase activity, hydrolyzing O-glycosyl compounds; INVOLVED IN: carbohydrate metabolic process; LOCATED IN: cellular_…	-2.2835	TRUE	Encodes a putative glycosyl hydrolase family 10 protein (xylanase).
10.6.1	cell wall.degradation.cellulases and beta -1,4-glucanases	m.53355	(loc_os03g53800.5 : 181.0) no description available & (at5g20950 : 159.0) Glycosyl hydrolase family protein; FUNCTIONS IN: hydrolase activity, hydrolyzing O-glycosyl compounds; INVOLVED IN: carbohydrate metabolic process; LOCATED IN: cell wall, membrane, plant-type cell wall; EXPRESSED IN: 25 plant structures; EXPRESSED DURING: 13 growth stages; CONTAINS InterPro DOMAIN/s: Glycoside hydrolase, fa…	-2.26398	TRUE	Glycosyl hydrolase family protein
10.6.3	cell wall.degradation.pectate lyases and polygalacturonases	m.222048	(loc_os03g61800.2 : 761.0) no description available & (at3g62110 : 553.0) Pectin lyase-like superfamily protein; FUNCTIONS IN: polygalacturonase activity; INVOLVED IN: response to cyclopentenone, carbohydrate metabolic process; LOCATED IN: vacuole; EXPRESSED IN: 25 plant structures; EXPRESSED DURING: 15 growth stages; CONTAINS InterPro DOMAIN/s: Pectin lyase fold/virulence factor (InterPro:IPR011…	-2.11037	TRUE	Pectin lyase-like superfamily protein
10.6.3	cell wall.degradation.pectate lyases and polygalacturonases	m.16811	(loc_os07g14160.1 : 822.0) no description available & (at3g62110 : 589.0) Pectin lyase-like superfamily protein; FUNCTIONS IN: polygalacturonase activity; INVOLVED IN: response to cyclopentenone, carbohydrate metabolic process; LOCATED IN: vacuole; EXPRESSED IN: 25 plant structures; EXPRESSED DURING: 15 growth stages; CONTAINS InterPro DOMAIN/s: Pectin lyase fold/virulence factor (InterPro:IPR011…	-2.0423	TRUE	Pectin lyase-like superfamily protein
10.6.2	cell wall.degradation.mannan-xylose-arabinose-fucose	m.258185	(loc_os11g44950.1 : 526.0) no description available & (at1g02640 : 398.0) encodes a protein similar to a beta-xylosidase located in the extracellular matrix. This is a member of glycosyl hydrolase family 3 and has six other closely related members.; beta-xylosidase 2 (BXL2); FUNCTIONS IN: hydrolase activity, hydrolyzing O-glycosyl compounds; INVOLVED IN: carbohydrate metabolic process; LOCATED IN…	-2.03482	TRUE	encodes a protein similar to a beta-xylosidase located in the extracellular matrix. This is a member of glycosyl hydrolase family 3 and has six other closely related members.
10.6.2	cell wall.degradation.mannan-xylose-arabinose-fucose	m.40046	(loc_os11g03730.3 : 568.0) no description available & (at3g10740 : 415.0) Encodes a bifunctional alpha-l-arabinofuranosidase/beta-d-xylosidase that belongs to family 51 of glycoside hydrolases. It may be involved in cell wall modification.; alpha-L-arabinofuranosidase 1 (ASD1); FUNCTIONS IN: hydrolase activity, acting on glycosyl bonds, xylan 1,4-beta-xylosidase activity, alpha-N-arabinofuranosid…	-2.001	TRUE	Encodes a bifunctional alpha-l-arabinofuranosidase/beta-d-xylosidase that belongs to family 51 of glycoside hydrolases. It may be involved in cell wall modification.
10.6.2	cell wall.degradation.mannan-xylose-arabinose-fucose	m.3898	(loc_os03g10469.3 : 276.0) no description available & (at4g33840 : 161.0) Glycosyl hydrolase family 10 protein; FUNCTIONS IN: cation binding, hydrolase activity, hydrolyzing O-glycosyl compounds, catalytic activity; INVOLVED IN: carbohydrate metabolic process; LOCATED IN: endomembrane system; CONTAINS InterPro DOMAIN/s: Glycoside hydrolase, family 10 (InterPro:IPR001000), Carbohydrate-binding, Ce…	-1.9905	FALSE	Glycosyl hydrolase family 10 protein
10.6.2	cell wall.degradation.mannan-xylose-arabinose-fucose	m.259811	(loc_os02g12730.1 : 476.0) no description available & (p45582|bgal_aspof : 374.0) Beta-galactosidase precursor (EC 3.2.1.23) (Lactase) - Asparagus officinalis (Garden asparagus) & (at3g13750 : 345.0) beta-galactosidase, glycosyl hydrolase family 35; beta galactosidase 1 (BGAL1); FUNCTIONS IN: beta-galactosidase activity; INVOLVED IN: carbohydrate metabolic process; LOCATED IN: cell wall, plant-ty…	-1.94563	FALSE	Beta-galactosidase precursor (EC 3.2.1.23) (Lactase)
10.6.1	cell wall.degradation.cellulases and beta -1,4-glucanases	m.199844	(loc_os05g37700.1 : 335.0) no description available & (at3g47040 : 260.0) Glycosyl hydrolase family protein; FUNCTIONS IN: hydrolase activity, hydrolyzing O-glycosyl compounds; INVOLVED IN: carbohydrate metabolic process; LOCATED IN: cellular_component unknown; EXPRESSED IN: sperm cell, root; CONTAINS InterPro DOMAIN/s: Glycoside hydrolase, family 3, C-terminal (InterPro:IPR002772), Glycoside hyd…	-1.90011	FALSE	Glycosyl hydrolase family protein
10.6.1	cell wall.degradation.cellulases and beta -1,4-glucanases	m.29491	(q5z9p8|gun18_orysa : 448.0) Endoglucanase 18 (EC 3.2.1.4) (Endo-1,4-beta glucanase 18) - Oryza sativa (Rice) & (loc_os06g50140.1 : 448.0) no description available & (at1g19940 : 333.0) glycosyl hydrolase 9B5 (GH9B5); FUNCTIONS IN: hydrolase activity, hydrolyzing O-glycosyl compounds, catalytic activity; INVOLVED IN: carbohydrate metabolic process; LOCATED IN: endomembrane system; EXPRESSED IN: 1…	-1.81534	FALSE	Endoglucanase 18 (EC 3.2.1.4) (Endo-1,4-beta glucanase 18)
10.6.3	cell wall.degradation.pectate lyases and polygalacturonases	m.16962	(loc_os09g26800.1 : 772.0) no description available & (at1g19170 : 624.0) Pectin lyase-like superfamily protein; FUNCTIONS IN: polygalacturonase activity; INVOLVED IN: carbohydrate metabolic process; LOCATED IN: mitochondrion; EXPRESSED IN: 22 plant structures; EXPRESSED DURING: 13 growth stages; CONTAINS InterPro DOMAIN/s: Pectin lyase fold/virulence factor (InterPro:IPR011050), Parallel beta-he…	-1.80149	FALSE	Pectin lyase-like superfamily protein
10.6.1	cell wall.degradation.cellulases and beta -1,4-glucanases	m.73850	(loc_os03g53800.5 : 179.0) no description available & (at5g20950 : 149.0) Glycosyl hydrolase family protein; FUNCTIONS IN: hydrolase activity, hydrolyzing O-glycosyl compounds; INVOLVED IN: carbohydrate metabolic process; LOCATED IN: cell wall, membrane, plant-type cell wall; EXPRESSED IN: 25 plant structures; EXPRESSED DURING: 13 growth stages; CONTAINS InterPro DOMAIN/s: Glycoside hydrolase, fa…	-1.79581	FALSE	Glycosyl hydrolase family protein
10.6.2	cell wall.degradation.mannan-xylose-arabinose-fucose	m.169582	(loc_os01g19220.1 : 197.0) no description available & (at3g19620 : 99.0) Glycosyl hydrolase family protein; FUNCTIONS IN: hydrolase activity, hydrolyzing O-glycosyl compounds; INVOLVED IN: carbohydrate metabolic process; LOCATED IN: cell wall; EXPRESSED IN: 14 plant structures; EXPRESSED DURING: LP.04 four leaves visible, 4 anthesis, LP.10 ten leaves visible, C globular stage, petal differentiati…	-1.75756	FALSE	Glycosyl hydrolase family protein
10.6.2	cell wall.degradation.mannan-xylose-arabinose-fucose	m.259817	(loc_os02g12730.3 : 239.0) no description available & (p45582|bgal_aspof : 163.0) Beta-galactosidase precursor (EC 3.2.1.23) (Lactase) - Asparagus officinalis (Garden asparagus) & (at3g52840 : 149.0) beta-galactosidase 2 (BGAL2); FUNCTIONS IN: cation binding, beta-galactosidase activity, hydrolase activity, hydrolyzing O-glycosyl compounds, catalytic activity; INVOLVED IN: lactose catabolic proce…	-1.7567	FALSE	Beta-galactosidase precursor (EC 3.2.1.23) (Lactase)
10.6.1	cell wall.degradation.cellulases and beta -1,4-glucanases	m.199840	(loc_os05g37700.1 : 562.0) no description available & (at3g47000 : 422.0) Glycosyl hydrolase family protein; FUNCTIONS IN: hydrolase activity, hydrolyzing O-glycosyl compounds; INVOLVED IN: carbohydrate metabolic process; LOCATED IN: cellular_component unknown; EXPRESSED IN: 23 plant structures; EXPRESSED DURING: 13 growth stages; CONTAINS InterPro DOMAIN/s: Glycoside hydrolase, family 3, N-termi…	-1.75164	FALSE	Glycosyl hydrolase family protein
10.6.3	cell wall.degradation.pectate lyases and polygalacturonases	m.182071	(loc_os01g43160.1 : 756.0) no description available & (at4g23820 : 570.0) Pectin lyase-like superfamily protein; FUNCTIONS IN: polygalacturonase activity; INVOLVED IN: carbohydrate metabolic process; LOCATED IN: endomembrane system; EXPRESSED IN: 22 plant structures; EXPRESSED DURING: 13 growth stages; CONTAINS InterPro DOMAIN/s: Pectin lyase fold/virulence factor (InterPro:IPR011050), Glycoside …	-1.74547	FALSE	Pectin lyase-like superfamily protein
10.6.2	cell wall.degradation.mannan-xylose-arabinose-fucose	m.327051	(loc_os01g04290.1 : 194.0) no description available & (at1g58370 : 134.0) Encodes a protein with xylanase activity.; RXF12; FUNCTIONS IN: endo-1,4-beta-xylanase activity, hydrolase activity, hydrolyzing O-glycosyl compounds; INVOLVED IN: carbohydrate metabolic process; LOCATED IN: cell wall; EXPRESSED IN: 24 plant structures; EXPRESSED DURING: 10 growth stages; CONTAINS InterPro DOMAIN/s: Glycosi…	-1.67202	FALSE	Encodes a protein with xylanase activity.
10.6.1	cell wall.degradation.cellulases and beta -1,4-glucanases	m.17262	(loc_os03g53800.5 : 1067.0) no description available & (at5g20950 : 922.0) Glycosyl hydrolase family protein; FUNCTIONS IN: hydrolase activity, hydrolyzing O-glycosyl compounds; INVOLVED IN: carbohydrate metabolic process; LOCATED IN: cell wall, membrane, plant-type cell wall; EXPRESSED IN: 25 plant structures; EXPRESSED DURING: 13 growth stages; CONTAINS InterPro DOMAIN/s: Glycoside hydrolase, f…	-1.66202	FALSE	Glycosyl hydrolase family protein
10.6.1	cell wall.degradation.cellulases and beta -1,4-glucanases	m.199834	(loc_os05g37700.1 : 1067.0) no description available & (at3g47000 : 829.0) Glycosyl hydrolase family protein; FUNCTIONS IN: hydrolase activity, hydrolyzing O-glycosyl compounds; INVOLVED IN: carbohydrate metabolic process; LOCATED IN: cellular_component unknown; EXPRESSED IN: 23 plant structures; EXPRESSED DURING: 13 growth stages; CONTAINS InterPro DOMAIN/s: Glycoside hydrolase, family 3, N-term…	-1.63106	FALSE	Glycosyl hydrolase family protein
10.6.3	cell wall.degradation.pectate lyases and polygalacturonases	m.61124	(loc_os03g59330.1 : 316.0) no description available & (at3g07970 : 224.0) Required for pollen separation during normal development. In qrt mutants, the outer walls of the four meiotic products of the pollen mother cell are fused, and pollen grains are released in tetrads.May be required for cell type-specific pectin degradation.; QUARTET 2 (QRT2); FUNCTIONS IN: polygalacturonase activity; INVOLVE…	-1.62425	FALSE	Required for pollen separation during normal development. In qrt mutants, the outer walls of the four meiotic products of the pollen mother cell are fused, and pollen grains are released in tetrads.May be required for cell type-specific pectin degradation.
10.6.3	cell wall.degradation.pectate lyases and polygalacturonases	m.32111	(loc_os08g44020.2 : 1201.0) no description available & (at1g09890 : 886.0) Rhamnogalacturonate lyase family protein; CONTAINS InterPro DOMAIN/s: Rhamnogalacturonate lyase (InterPro:IPR010325), Carbohydrate-binding-like fold (InterPro:IPR013784), Galactose-binding domain-like (InterPro:IPR008979); BEST Arabidopsis thaliana protein match is: Rhamnogalacturonate lyase family protein (TAIR:AT1G09910.…	-1.60984	FALSE	Rhamnogalacturonate lyase family protein
10.6.2	cell wall.degradation.mannan-xylose-arabinose-fucose	m.37784	(q7xur3|fuco1_orysa : 142.0) Putative alpha-L-fucosidase 1 precursor (EC 3.2.1.51) (Alpha-L-fucoside fucohydrolase) - Oryza sativa (Rice) & (loc_os04g47280.1 : 142.0) no description available & (at2g28100 : 116.0) Encodes a protein with &#945;-fucosidase activity. The activity was assessed on 2-fucosyl-lactitol. AtFUC1 was not able to act on XXFG substrates, at least when heterologously expressed…	-1.54968	FALSE	Putative alpha-L-fucosidase 1 precursor (EC 3.2.1.51) (Alpha-L-fucoside fucohydrolase)
10.6.2	cell wall.degradation.mannan-xylose-arabinose-fucose	m.41284	(loc_os07g39750.2 : 251.0) no description available & (at3g26430 : 173.0) GDSL-like Lipase/Acylhydrolase superfamily protein; FUNCTIONS IN: hydrolase activity, acting on ester bonds, carboxylesterase activity; INVOLVED IN: lipid metabolic process; LOCATED IN: endomembrane system; EXPRESSED IN: guard cell; CONTAINS InterPro DOMAIN/s: Lipase, GDSL (InterPro:IPR001087); BEST Arabidopsis thaliana pro…	-1.51004	FALSE	GDSL-like Lipase/Acylhydrolase superfamily protein
10.6.3	cell wall.degradation.pectate lyases and polygalacturonases	m.98357	(loc_os07g10680.1 : 216.0) no description available & (p35336|pglr_actch : 155.0) Polygalacturonase precursor (EC 3.2.1.15) (PG) (Pectinase) - Actinidia chinensis (Kiwi) (Yangtao) & (at2g41850 : 154.0) ADPG2.; polygalacturonase abscission zone A. thaliana (PGAZAT); FUNCTIONS IN: polygalacturonase activity; INVOLVED IN: cell wall modification involved in abscission, fruit dehiscence, floral organ …	-1.49288	FALSE	Polygalacturonase precursor (EC 3.2.1.15) (PG) (Pectinase)
10.6.2	cell wall.degradation.mannan-xylose-arabinose-fucose	m.195662	(loc_os04g44840.1 : 1226.0) no description available & (at5g10560 : 878.0) Glycosyl hydrolase family protein; FUNCTIONS IN: xylan 1,4-beta-xylosidase activity, hydrolase activity, hydrolyzing O-glycosyl compounds; INVOLVED IN: carbohydrate metabolic process; LOCATED IN: plasma membrane, vacuole; EXPRESSED IN: 24 plant structures; EXPRESSED DURING: 13 growth stages; CONTAINS InterPro DOMAIN/s: Gly…	-1.45595	FALSE	Glycosyl hydrolase family protein
10.6	cell wall.degradation	m.7921	(loc_os02g55870.1 : 342.0) no description available & (at5g34940 : 229.0) The protein is predicted (WoLF PSORT program) to be membrane-associated.; glucuronidase 3 (GUS3); FUNCTIONS IN: beta-glucuronidase activity; INVOLVED IN: biological_process unknown; LOCATED IN: plant-type cell wall; EXPRESSED IN: 22 plant structures; EXPRESSED DURING: 11 growth stages; CONTAINS InterPro DOMAIN/s: Glycoside …	-1.45454	FALSE	The protein is predicted (WoLF PSORT program) to be membrane-associated.
10.6.3	cell wall.degradation.pectate lyases and polygalacturonases	m.120213	(loc_os01g44970.1 : 750.0) no description available & (at1g60590 : 517.0) Pectin lyase-like superfamily protein; FUNCTIONS IN: polygalacturonase activity; INVOLVED IN: carbohydrate metabolic process; EXPRESSED IN: 20 plant structures; EXPRESSED DURING: 10 growth stages; CONTAINS InterPro DOMAIN/s: Pectin lyase fold/virulence factor (InterPro:IPR011050), Pectin lyase fold (InterPro:IPR012334), Gly…	-1.44873	FALSE	Pectin lyase-like superfamily protein
10.6.2	cell wall.degradation.mannan-xylose-arabinose-fucose	m.126341	(loc_os11g03730.3 : 1147.0) no description available & (at3g10740 : 835.0) Encodes a bifunctional alpha-l-arabinofuranosidase/beta-d-xylosidase that belongs to family 51 of glycoside hydrolases. It may be involved in cell wall modification.; alpha-L-arabinofuranosidase 1 (ASD1); FUNCTIONS IN: hydrolase activity, acting on glycosyl bonds, xylan 1,4-beta-xylosidase activity, alpha-N-arabinofuranosi…	-1.44574	FALSE	Encodes a bifunctional alpha-l-arabinofuranosidase/beta-d-xylosidase that belongs to family 51 of glycoside hydrolases. It may be involved in cell wall modification.
10.6.3	cell wall.degradation.pectate lyases and polygalacturonases	m.66605	(loc_os11g43750.1 : 711.0) no description available & (at3g16850 : 489.0) Pectin lyase-like superfamily protein; FUNCTIONS IN: polygalacturonase activity; INVOLVED IN: carbohydrate metabolic process; LOCATED IN: vacuole, plant-type cell wall; EXPRESSED IN: 23 plant structures; EXPRESSED DURING: 13 growth stages; CONTAINS InterPro DOMAIN/s: Pectin lyase fold/virulence factor (InterPro:IPR011050), …	-1.43799	FALSE	Pectin lyase-like superfamily protein
10.6.3	cell wall.degradation.pectate lyases and polygalacturonases	m.95360	(loc_os01g07790.1 : 436.0) no description available & (at5g27530 : 245.0) Pectin lyase-like superfamily protein; FUNCTIONS IN: polygalacturonase activity; INVOLVED IN: carbohydrate metabolic process; LOCATED IN: cellular_component unknown; EXPRESSED IN: central cell; CONTAINS InterPro DOMAIN/s: Pectin lyase fold/virulence factor (InterPro:IPR011050), Glycoside hydrolase, family 28 (InterPro:IPR00…	-1.40835	FALSE	Pectin lyase-like superfamily protein
10.6	cell wall.degradation	m.7920	(loc_os02g55870.1 : 474.0) no description available & (at5g34940 : 347.0) The protein is predicted (WoLF PSORT program) to be membrane-associated.; glucuronidase 3 (GUS3); FUNCTIONS IN: beta-glucuronidase activity; INVOLVED IN: biological_process unknown; LOCATED IN: plant-type cell wall; EXPRESSED IN: 22 plant structures; EXPRESSED DURING: 11 growth stages; CONTAINS InterPro DOMAIN/s: Glycoside …	-1.37119	FALSE	The protein is predicted (WoLF PSORT program) to be membrane-associated.
10.6.2	cell wall.degradation.mannan-xylose-arabinose-fucose	m.156249	(q7xur3|fuco1_orysa : 708.0) Putative alpha-L-fucosidase 1 precursor (EC 3.2.1.51) (Alpha-L-fucoside fucohydrolase) - Oryza sativa (Rice) & (loc_os04g47280.1 : 708.0) no description available & (at2g28100 : 498.0) Encodes a protein with &#945;-fucosidase activity. The activity was assessed on 2-fucosyl-lactitol. AtFUC1 was not able to act on XXFG substrates, at least when heterologously expressed…	-1.37116	FALSE	Putative alpha-L-fucosidase 1 precursor (EC 3.2.1.51) (Alpha-L-fucoside fucohydrolase)
10.6.2	cell wall.degradation.mannan-xylose-arabinose-fucose	m.155711	(loc_os11g19210.1 : 452.0) no description available & (at1g78060 : 269.0) Glycosyl hydrolase family protein; FUNCTIONS IN: hydrolase activity, hydrolyzing O-glycosyl compounds; INVOLVED IN: carbohydrate metabolic process; LOCATED IN: apoplast, cell wall, chloroplast, plant-type cell wall; EXPRESSED IN: 22 plant structures; EXPRESSED DURING: 13 growth stages; CONTAINS InterPro DOMAIN/s: Glycoside …	-1.35128	FALSE	Glycosyl hydrolase family protein
10.6.2	cell wall.degradation.mannan-xylose-arabinose-fucose	m.259809	(loc_os02g12730.1 : 469.0) no description available & (p45582|bgal_aspof : 369.0) Beta-galactosidase precursor (EC 3.2.1.23) (Lactase) - Asparagus officinalis (Garden asparagus) & (at3g13750 : 338.0) beta-galactosidase, glycosyl hydrolase family 35; beta galactosidase 1 (BGAL1); FUNCTIONS IN: beta-galactosidase activity; INVOLVED IN: carbohydrate metabolic process; LOCATED IN: cell wall, plant-ty…	-1.33372	FALSE	Beta-galactosidase precursor (EC 3.2.1.23) (Lactase)
10.6.3	cell wall.degradation.pectate lyases and polygalacturonases	m.98352	(loc_os08g23790.1 : 241.0) no description available & (at4g18180 : 130.0) Pectin lyase-like superfamily protein; FUNCTIONS IN: polygalacturonase activity; INVOLVED IN: carbohydrate metabolic process; LOCATED IN: endomembrane system; CONTAINS InterPro DOMAIN/s: Pectin lyase fold/virulence factor (InterPro:IPR011050), Pectin lyase fold (InterPro:IPR012334), Glycoside hydrolase, family 28 (InterPro:…	-1.28116	FALSE	Pectin lyase-like superfamily protein
10.6.3	cell wall.degradation.pectate lyases and polygalacturonases	m.317922	(loc_os07g10680.1 : 352.0) no description available & (at3g07970 : 294.0) Required for pollen separation during normal development. In qrt mutants, the outer walls of the four meiotic products of the pollen mother cell are fused, and pollen grains are released in tetrads.May be required for cell type-specific pectin degradation.; QUARTET 2 (QRT2); FUNCTIONS IN: polygalacturonase activity; INVOLVE…	-1.27392	FALSE	Required for pollen separation during normal development. In qrt mutants, the outer walls of the four meiotic products of the pollen mother cell are fused, and pollen grains are released in tetrads.May be required for cell type-specific pectin degradation.
10.6.1	cell wall.degradation.cellulases and beta -1,4-glucanases	m.199845	(loc_os05g37700.2 : 364.0) no description available & (at3g47000 : 307.0) Glycosyl hydrolase family protein; FUNCTIONS IN: hydrolase activity, hydrolyzing O-glycosyl compounds; INVOLVED IN: carbohydrate metabolic process; LOCATED IN: cellular_component unknown; EXPRESSED IN: 23 plant structures; EXPRESSED DURING: 13 growth stages; CONTAINS InterPro DOMAIN/s: Glycoside hydrolase, family 3, N-termi…	-1.25269	FALSE	Glycosyl hydrolase family protein
10.6.1	cell wall.degradation.cellulases and beta -1,4-glucanases	m.38821	(q67uw5|gun5_orysa : 97.4) Endoglucanase 5 precursor (EC 3.2.1.4) (Endo-1,4-beta glucanase 5) - Oryza sativa (Rice) & (loc_os02g05744.1 : 97.4) no description available & (at2g32990 : 90.5) glycosyl hydrolase 9B8 (GH9B8); FUNCTIONS IN: hydrolase activity, hydrolyzing O-glycosyl compounds, catalytic activity; INVOLVED IN: carbohydrate metabolic process; LOCATED IN: endomembrane system; EXPRESSED I…	-1.20265	FALSE	Endoglucanase 5 precursor (EC 3.2.1.4) (Endo-1,4-beta glucanase 5)
10.6.3	cell wall.degradation.pectate lyases and polygalacturonases	m.136428	(loc_os08g01600.1 : 748.0) no description available & (at4g33440 : 562.0) Pectin lyase-like superfamily protein; FUNCTIONS IN: polygalacturonase activity; INVOLVED IN: carbohydrate metabolic process; LOCATED IN: endomembrane system; EXPRESSED IN: 16 plant structures; EXPRESSED DURING: 9 growth stages; CONTAINS InterPro DOMAIN/s: Pectin lyase fold/virulence factor (InterPro:IPR011050), Glycoside h…	-1.1801	FALSE	Pectin lyase-like superfamily protein
10.6.3	cell wall.degradation.pectate lyases and polygalacturonases	m.9857	(loc_os09g31270.1 : 787.0) no description available & (at3g57790 : 540.0) Pectin lyase-like superfamily protein; FUNCTIONS IN: polygalacturonase activity; INVOLVED IN: carbohydrate metabolic process; LOCATED IN: plasma membrane; EXPRESSED IN: 23 plant structures; EXPRESSED DURING: 14 growth stages; CONTAINS InterPro DOMAIN/s: Pectin lyase fold/virulence factor (InterPro:IPR011050), Pectin lyase f…	-1.16912	FALSE	Pectin lyase-like superfamily protein
10.6.2	cell wall.degradation.mannan-xylose-arabinose-fucose	m.162561	(loc_os02g12730.1 : 203.0) no description available & (at3g13750 : 167.0) beta-galactosidase, glycosyl hydrolase family 35; beta galactosidase 1 (BGAL1); FUNCTIONS IN: beta-galactosidase activity; INVOLVED IN: carbohydrate metabolic process; LOCATED IN: cell wall, plant-type cell wall; EXPRESSED IN: 27 plant structures; EXPRESSED DURING: 13 growth stages; CONTAINS InterPro DOMAIN/s: Glycoside hyd…	-1.15276	FALSE	beta-galactosidase, glycosyl hydrolase family 35
10.6.2	cell wall.degradation.mannan-xylose-arabinose-fucose	m.258178	(loc_os11g44950.1 : 776.0) no description available & (at1g02640 : 554.0) encodes a protein similar to a beta-xylosidase located in the extracellular matrix. This is a member of glycosyl hydrolase family 3 and has six other closely related members.; beta-xylosidase 2 (BXL2); FUNCTIONS IN: hydrolase activity, hydrolyzing O-glycosyl compounds; INVOLVED IN: carbohydrate metabolic process; LOCATED IN…	-1.13667	FALSE	encodes a protein similar to a beta-xylosidase located in the extracellular matrix. This is a member of glycosyl hydrolase family 3 and has six other closely related members.
10.6.2	cell wall.degradation.mannan-xylose-arabinose-fucose	m.55107	(loc_os06g37560.1 : 374.0) no description available & (p45582|bgal_aspof : 337.0) Beta-galactosidase precursor (EC 3.2.1.23) (Lactase) - Asparagus officinalis (Garden asparagus) & (at4g26140 : 318.0) putative beta-galactosidase; beta-galactosidase 12 (BGAL12); FUNCTIONS IN: cation binding, beta-galactosidase activity, hydrolase activity, hydrolyzing O-glycosyl compounds, catalytic activity; INVOL…	-1.11051	FALSE	Beta-galactosidase precursor (EC 3.2.1.23) (Lactase)
10.6.1	cell wall.degradation.cellulases and beta -1,4-glucanases	m.73846	(loc_os03g53800.5 : 218.0) no description available & (at5g20950 : 180.0) Glycosyl hydrolase family protein; FUNCTIONS IN: hydrolase activity, hydrolyzing O-glycosyl compounds; INVOLVED IN: carbohydrate metabolic process; LOCATED IN: cell wall, membrane, plant-type cell wall; EXPRESSED IN: 25 plant structures; EXPRESSED DURING: 13 growth stages; CONTAINS InterPro DOMAIN/s: Glycoside hydrolase, fa…	-1.09837	FALSE	Glycosyl hydrolase family protein
10.6.2	cell wall.degradation.mannan-xylose-arabinose-fucose	m.217041	(loc_os03g20420.1 : 985.0) no description available & (at3g10740 : 752.0) Encodes a bifunctional alpha-l-arabinofuranosidase/beta-d-xylosidase that belongs to family 51 of glycoside hydrolases. It may be involved in cell wall modification.; alpha-L-arabinofuranosidase 1 (ASD1); FUNCTIONS IN: hydrolase activity, acting on glycosyl bonds, xylan 1,4-beta-xylosidase activity, alpha-N-arabinofuranosid…	-1.04735	FALSE	Encodes a bifunctional alpha-l-arabinofuranosidase/beta-d-xylosidase that belongs to family 51 of glycoside hydrolases. It may be involved in cell wall modification.
10.6.2	cell wall.degradation.mannan-xylose-arabinose-fucose	m.176521	(loc_os12g02520.1 : 653.0) no description available & (at5g01930 : 457.0) Glycosyl hydrolase superfamily protein; FUNCTIONS IN: cation binding, hydrolase activity, hydrolyzing O-glycosyl compounds, catalytic activity; INVOLVED IN: carbohydrate metabolic process; LOCATED IN: endomembrane system; EXPRESSED IN: 19 plant structures; EXPRESSED DURING: 10 growth stages; CONTAINS InterPro DOMAIN/s: Glyc…	-1.04644	FALSE	Glycosyl hydrolase superfamily protein
10.6.3	cell wall.degradation.pectate lyases and polygalacturonases	m.15207	(loc_os12g03790.1 : 894.0) no description available & (at1g09910 : 647.0) Rhamnogalacturonate lyase family protein; FUNCTIONS IN: lyase activity; INVOLVED IN: carbohydrate metabolic process; LOCATED IN: cellular_component unknown; EXPRESSED IN: 23 plant structures; EXPRESSED DURING: 13 growth stages; CONTAINS InterPro DOMAIN/s: Glycoside hydrolase-type carbohydrate-binding (InterPro:IPR011013), R…	-1.04119	FALSE	Rhamnogalacturonate lyase family protein
10.6.3	cell wall.degradation.pectate lyases and polygalacturonases	m.320057	(loc_os03g11760.1 : 508.0) no description available & (p35336|pglr_actch : 320.0) Polygalacturonase precursor (EC 3.2.1.15) (PG) (Pectinase) - Actinidia chinensis (Kiwi) (Yangtao) & (at3g07970 : 319.0) Required for pollen separation during normal development. In qrt mutants, the outer walls of the four meiotic products of the pollen mother cell are fused, and pollen grains are released in tetrads…	-1.03506	FALSE	Polygalacturonase precursor (EC 3.2.1.15) (PG) (Pectinase)
10.6.1	cell wall.degradation.cellulases and beta -1,4-glucanases	m.185107	(q69sg5|gun24_orysa : 834.0) Endoglucanase 24 precursor (EC 3.2.1.4) (Endo-1,4-beta glucanase 24) - Oryza sativa (Rice) & (loc_os09g36350.1 : 834.0) no description available & (at1g19940 : 598.0) glycosyl hydrolase 9B5 (GH9B5); FUNCTIONS IN: hydrolase activity, hydrolyzing O-glycosyl compounds, catalytic activity; INVOLVED IN: carbohydrate metabolic process; LOCATED IN: endomembrane system; EXPRE…	-1.03224	FALSE	Endoglucanase 24 precursor (EC 3.2.1.4) (Endo-1,4-beta glucanase 24)
10.6.1	cell wall.degradation.cellulases and beta -1,4-glucanases	m.199831	(loc_os05g37700.1 : 1018.0) no description available & (at3g47000 : 807.0) Glycosyl hydrolase family protein; FUNCTIONS IN: hydrolase activity, hydrolyzing O-glycosyl compounds; INVOLVED IN: carbohydrate metabolic process; LOCATED IN: cellular_component unknown; EXPRESSED IN: 23 plant structures; EXPRESSED DURING: 13 growth stages; CONTAINS InterPro DOMAIN/s: Glycoside hydrolase, family 3, N-term…	-1.02894	FALSE	Glycosyl hydrolase family protein
10.6.2	cell wall.degradation.mannan-xylose-arabinose-fucose	m.217047	(loc_os03g20420.1 : 469.0) no description available & (at3g10740 : 292.0) Encodes a bifunctional alpha-l-arabinofuranosidase/beta-d-xylosidase that belongs to family 51 of glycoside hydrolases. It may be involved in cell wall modification.; alpha-L-arabinofuranosidase 1 (ASD1); FUNCTIONS IN: hydrolase activity, acting on glycosyl bonds, xylan 1,4-beta-xylosidase activity, alpha-N-arabinofuranosid…	-1.01095	FALSE	Encodes a bifunctional alpha-l-arabinofuranosidase/beta-d-xylosidase that belongs to family 51 of glycoside hydrolases. It may be involved in cell wall modification.
10.6.1	cell wall.degradation.cellulases and beta -1,4-glucanases	m.38131	(q5nat0|gun2_orysa : 197.0) Endoglucanase 2 precursor (EC 3.2.1.4) (Endo-1,4-beta glucanase 2) (OsGLU5) - Oryza sativa (Rice) & (loc_os01g12070.1 : 197.0) no description available & (at1g64390 : 163.0) glycosyl hydrolase 9C2 (GH9C2); FUNCTIONS IN: carbohydrate binding, hydrolase activity, hydrolyzing O-glycosyl compounds, catalytic activity; INVOLVED IN: carbohydrate metabolic process; LOCATED IN…	0	FALSE	Endoglucanase 2 precursor (EC 3.2.1.4) (Endo-1,4-beta glucanase 2) (OsGLU5)
10.6.2	cell wall.degradation.mannan-xylose-arabinose-fucose	m.322328	(p45582|bgal_aspof : 215.0) Beta-galactosidase precursor (EC 3.2.1.23) (Lactase) - Asparagus officinalis (Garden asparagus) & (at4g26140 : 213.0) putative beta-galactosidase; beta-galactosidase 12 (BGAL12); FUNCTIONS IN: cation binding, beta-galactosidase activity, hydrolase activity, hydrolyzing O-glycosyl compounds, catalytic activity; INVOLVED IN: carbohydrate metabolic process; LOCATED IN: ce…	0	FALSE	Beta-galactosidase precursor (EC 3.2.1.23) (Lactase)
10.6.2	cell wall.degradation.mannan-xylose-arabinose-fucose	m.324620	(loc_os03g06940.2 : 421.0) no description available & (at1g45130 : 420.0) beta-galactosidase 5 (BGAL5); FUNCTIONS IN: cation binding, beta-galactosidase activity, hydrolase activity, hydrolyzing O-glycosyl compounds, catalytic activity; INVOLVED IN: lactose catabolic process, using glucoside 3-dehydrogenase, carbohydrate metabolic process, lactose catabolic process via UDP-galactose, lactose cata…	0	FALSE	beta-galactosidase 5 (BGAL5)
10.6.2	cell wall.degradation.mannan-xylose-arabinose-fucose	m.38713	(loc_os05g25560.1 : 206.0) no description available & (at1g58370 : 145.0) Encodes a protein with xylanase activity.; RXF12; FUNCTIONS IN: endo-1,4-beta-xylanase activity, hydrolase activity, hydrolyzing O-glycosyl compounds; INVOLVED IN: carbohydrate metabolic process; LOCATED IN: cell wall; EXPRESSED IN: 24 plant structures; EXPRESSED DURING: 10 growth stages; CONTAINS InterPro DOMAIN/s: Glycosi…	0	FALSE	Encodes a protein with xylanase activity.
10.6.2	cell wall.degradation.mannan-xylose-arabinose-fucose	m.46783	(loc_os04g51460.1 : 200.0) no description available & (at4g30270 : 153.0) encodes a protein similar to endo xyloglucan transferase in sequence. It is also very similar to BRU1 in soybean, which is involved in brassinosteroid response.; xyloglucan endotransglucosylase/hydrolase 24 (XTH24); FUNCTIONS IN: hydrolase activity, acting on glycosyl bonds, xyloglucan:xyloglucosyl transferase activity; INV…	10.4664	TRUE	encodes a protein similar to endo xyloglucan transferase in sequence. It is also very similar to BRU1 in soybean, which is involved in brassinosteroid response.
10.6.2	cell wall.degradation.mannan-xylose-arabinose-fucose	m.63125	(loc_os01g04300.1 : 299.0) no description available & (at1g58370 : 177.0) Encodes a protein with xylanase activity.; RXF12; FUNCTIONS IN: endo-1,4-beta-xylanase activity, hydrolase activity, hydrolyzing O-glycosyl compounds; INVOLVED IN: carbohydrate metabolic process; LOCATED IN: cell wall; EXPRESSED IN: 24 plant structures; EXPRESSED DURING: 10 growth stages; CONTAINS InterPro DOMAIN/s: Glycosi…	0	FALSE	Encodes a protein with xylanase activity.
10.6.3	cell wall.degradation.pectate lyases and polygalacturonases	m.323580	(loc_os06g38510.2 : 251.0) no description available & (p40973|pel_lillo : 213.0) Pectate lyase precursor (EC 4.2.2.2) - Lilium longiflorum (Trumpet lily) & (at3g01270 : 192.0) Pectate lyase family protein; FUNCTIONS IN: lyase activity, pectate lyase activity; INVOLVED IN: biological_process unknown; LOCATED IN: endomembrane system; EXPRESSED IN: 20 plant structures; EXPRESSED DURING: 14 growth st…	0	FALSE	Pectate lyase precursor (EC 4.2.2.2)
10.6.3	cell wall.degradation.pectate lyases and polygalacturonases	m.327925	(loc_os06g38510.2 : 165.0) no description available & (p40972|pel_tobac : 135.0) Pectate lyase precursor (EC 4.2.2.2) - Nicotiana tabacum (Common tobacco) & (at1g14420 : 127.0) AT59; FUNCTIONS IN: lyase activity, pectate lyase activity; INVOLVED IN: plant-type cell wall organization; LOCATED IN: endomembrane system; EXPRESSED IN: 9 plant structures; EXPRESSED DURING: L mature pollen stage, M germ…	0	FALSE	Pectate lyase precursor (EC 4.2.2.2)
10.6.3	cell wall.degradation.pectate lyases and polygalacturonases	m.48691	(loc_os02g18690.1 : 169.0) no description available & (ipr004873 : 102.255356) BURP domain & (at5g25610 : 88.6) responsive to dehydration 22 (RD22) mediated by ABA; RESPONSIVE TO DESSICATION 22 (RD22); FUNCTIONS IN: nutrient reservoir activity; INVOLVED IN: response to desiccation, response to salt stress, response to abscisic acid stimulus; LOCATED IN: endomembrane system; EXPRESSED IN: 21 plant…	0	FALSE	BURP domai
10.6.3	cell wall.degradation.pectate lyases and polygalacturonases	m.33961	(loc_os01g44970.1 : 620.0) no description available & (at1g60590 : 493.0) Pectin lyase-like superfamily protein; FUNCTIONS IN: polygalacturonase activity; INVOLVED IN: carbohydrate metabolic process; EXPRESSED IN: 20 plant structures; EXPRESSED DURING: 10 growth stages; CONTAINS InterPro DOMAIN/s: Pectin lyase fold/virulence factor (InterPro:IPR011050), Pectin lyase fold (InterPro:IPR012334), Gly…	1.01773	FALSE	Pectin lyase-like superfamily protein
10.6.2	cell wall.degradation.mannan-xylose-arabinose-fucose	m.37080	(at4g26140 : 89.7) putative beta-galactosidase; beta-galactosidase 12 (BGAL12); FUNCTIONS IN: cation binding, beta-galactosidase activity, hydrolase activity, hydrolyzing O-glycosyl compounds, catalytic activity; INVOLVED IN: carbohydrate metabolic process; LOCATED IN: cell wall; EXPRESSED IN: 21 plant structures; EXPRESSED DURING: 6 growth stages; CONTAINS InterPro DOMAIN/s: Glycoside hydrolase,…	1.01873	FALSE	putative beta-galactosidase
10.6.2	cell wall.degradation.mannan-xylose-arabinose-fucose	m.155733	(loc_os11g18730.1 : 247.0) no description available & (at1g78060 : 185.0) Glycosyl hydrolase family protein; FUNCTIONS IN: hydrolase activity, hydrolyzing O-glycosyl compounds; INVOLVED IN: carbohydrate metabolic process; LOCATED IN: apoplast, cell wall, chloroplast, plant-type cell wall; EXPRESSED IN: 22 plant structures; EXPRESSED DURING: 13 growth stages; CONTAINS InterPro DOMAIN/s: Glycoside …	1.02918	FALSE	Glycosyl hydrolase family protein
10.6.1	cell wall.degradation.cellulases and beta -1,4-glucanases	m.29235	(loc_os01g59840.1 : 278.0) no description available & (at4g27830 : 239.0) beta glucosidase 10 (BGLU10); FUNCTIONS IN: cation binding, hydrolase activity, hydrolyzing O-glycosyl compounds, catalytic activity; INVOLVED IN: carbohydrate metabolic process; LOCATED IN: vacuole; EXPRESSED IN: 22 plant structures; EXPRESSED DURING: 13 growth stages; CONTAINS InterPro DOMAIN/s: Glycoside hydrolase, famil…	1.04664	FALSE	beta glucosidase 10 (BGLU10)
10.6.2	cell wall.degradation.mannan-xylose-arabinose-fucose	m.191681	(loc_os03g10440.1 : 225.0) no description available & (at4g33840 : 137.0) Glycosyl hydrolase family 10 protein; FUNCTIONS IN: cation binding, hydrolase activity, hydrolyzing O-glycosyl compounds, catalytic activity; INVOLVED IN: carbohydrate metabolic process; LOCATED IN: endomembrane system; CONTAINS InterPro DOMAIN/s: Glycoside hydrolase, family 10 (InterPro:IPR001000), Carbohydrate-binding, Ce…	1.04664	FALSE	Glycosyl hydrolase family 10 protein
10.6.3	cell wall.degradation.pectate lyases and polygalacturonases	m.318773	(loc_os06g38510.2 : 197.0) no description available & (p40973|pel_lillo : 142.0) Pectate lyase precursor (EC 4.2.2.2) - Lilium longiflorum (Trumpet lily) & (at3g01270 : 132.0) Pectate lyase family protein; FUNCTIONS IN: lyase activity, pectate lyase activity; INVOLVED IN: biological_process unknown; LOCATED IN: endomembrane system; EXPRESSED IN: 20 plant structures; EXPRESSED DURING: 14 growth st…	1.04664	FALSE	Pectate lyase precursor (EC 4.2.2.2)
10.6.2	cell wall.degradation.mannan-xylose-arabinose-fucose	m.169585	(loc_os01g19220.1 : 1092.0) no description available & (at1g02640 : 554.0) encodes a protein similar to a beta-xylosidase located in the extracellular matrix. This is a member of glycosyl hydrolase family 3 and has six other closely related members.; beta-xylosidase 2 (BXL2); FUNCTIONS IN: hydrolase activity, hydrolyzing O-glycosyl compounds; INVOLVED IN: carbohydrate metabolic process; LOCATED I…	1.06348	FALSE	encodes a protein similar to a beta-xylosidase located in the extracellular matrix. This is a member of glycosyl hydrolase family 3 and has six other closely related members.
10.6.2	cell wall.degradation.mannan-xylose-arabinose-fucose	m.155713	(loc_os11g19210.1 : 421.0) no description available & (at1g78060 : 260.0) Glycosyl hydrolase family protein; FUNCTIONS IN: hydrolase activity, hydrolyzing O-glycosyl compounds; INVOLVED IN: carbohydrate metabolic process; LOCATED IN: apoplast, cell wall, chloroplast, plant-type cell wall; EXPRESSED IN: 22 plant structures; EXPRESSED DURING: 13 growth stages; CONTAINS InterPro DOMAIN/s: Glycoside …	1.0702	FALSE	Glycosyl hydrolase family protein
10.6.2	cell wall.degradation.mannan-xylose-arabinose-fucose	m.28850	(loc_os01g04290.1 : 195.0) no description available & (at1g58370 : 105.0) Encodes a protein with xylanase activity.; RXF12; FUNCTIONS IN: endo-1,4-beta-xylanase activity, hydrolase activity, hydrolyzing O-glycosyl compounds; INVOLVED IN: carbohydrate metabolic process; LOCATED IN: cell wall; EXPRESSED IN: 24 plant structures; EXPRESSED DURING: 10 growth stages; CONTAINS InterPro DOMAIN/s: Glycosi…	1.0854	FALSE	Encodes a protein with xylanase activity.
10.6.3	cell wall.degradation.pectate lyases and polygalacturonases	m.196761	(loc_os08g29200.1 : 941.0) no description available & (at1g70370 : 597.0) polygalacturonase 2 (PG2); FUNCTIONS IN: polygalacturonase activity; INVOLVED IN: biological_process unknown; LOCATED IN: endomembrane system; EXPRESSED IN: 23 plant structures; EXPRESSED DURING: 13 growth stages; CONTAINS InterPro DOMAIN/s: BURP (InterPro:IPR004873); BEST Arabidopsis thaliana protein match is: BURP domain-…	1.10802	FALSE	polygalacturonase 2 (PG2)
10.6.2	cell wall.degradation.mannan-xylose-arabinose-fucose	m.39810	(loc_os02g51620.1 : 292.0) no description available & (at1g78060 : 216.0) Glycosyl hydrolase family protein; FUNCTIONS IN: hydrolase activity, hydrolyzing O-glycosyl compounds; INVOLVED IN: carbohydrate metabolic process; LOCATED IN: apoplast, cell wall, chloroplast, plant-type cell wall; EXPRESSED IN: 22 plant structures; EXPRESSED DURING: 13 growth stages; CONTAINS InterPro DOMAIN/s: Glycoside …	1.114	FALSE	Glycosyl hydrolase family protein
10.6.2	cell wall.degradation.mannan-xylose-arabinose-fucose	m.238934	(loc_os06g48160.1 : 454.0) no description available & (at5g57560 : 391.0) Encodes a cell wall-modifying enzyme, rapidly upregulated in response to environmental stimuli; Touch 4 (TCH4); CONTAINS InterPro DOMAIN/s: Xyloglucan endotransglucosylase/hydrolase (InterPro:IPR016455), Xyloglucan endo-transglycosylase, C-terminal (InterPro:IPR010713), Concanavalin A-like lectin/glucanase, subgroup (InterP…	1.12656	FALSE	Encodes a cell wall-modifying enzyme, rapidly upregulated in response to environmental stimuli
10.6.2	cell wall.degradation.mannan-xylose-arabinose-fucose	m.104563	(loc_os03g61280.1 : 614.0) no description available & (at5g66460 : 390.0) Glycosyl hydrolase superfamily protein; FUNCTIONS IN: cation binding, hydrolase activity, hydrolyzing O-glycosyl compounds, catalytic activity; INVOLVED IN: carbohydrate metabolic process; LOCATED IN: endomembrane system; EXPRESSED IN: 17 plant structures; EXPRESSED DURING: 4 anthesis, C globular stage, 4 leaf senescence st…	1.14178	FALSE	Glycosyl hydrolase superfamily protein
10.6.2	cell wall.degradation.mannan-xylose-arabinose-fucose	m.155715	(loc_os11g19210.1 : 649.0) no description available & (at1g78060 : 456.0) Glycosyl hydrolase family protein; FUNCTIONS IN: hydrolase activity, hydrolyzing O-glycosyl compounds; INVOLVED IN: carbohydrate metabolic process; LOCATED IN: apoplast, cell wall, chloroplast, plant-type cell wall; EXPRESSED IN: 22 plant structures; EXPRESSED DURING: 13 growth stages; CONTAINS InterPro DOMAIN/s: Glycoside …	1.14979	FALSE	Glycosyl hydrolase family protein
10.6.2	cell wall.degradation.mannan-xylose-arabinose-fucose	m.162557	(loc_os06g37560.1 : 891.0) no description available & (p45582|bgal_aspof : 739.0) Beta-galactosidase precursor (EC 3.2.1.23) (Lactase) - Asparagus officinalis (Garden asparagus) & (at3g13750 : 681.0) beta-galactosidase, glycosyl hydrolase family 35; beta galactosidase 1 (BGAL1); FUNCTIONS IN: beta-galactosidase activity; INVOLVED IN: carbohydrate metabolic process; LOCATED IN: cell wall, plant-ty…	1.15886	FALSE	Beta-galactosidase precursor (EC 3.2.1.23) (Lactase)
10.6.3	cell wall.degradation.pectate lyases and polygalacturonases	m.144080	(loc_os01g36620.1 : 531.0) no description available & (at3g55140 : 492.0) Pectin lyase-like superfamily protein; CONTAINS InterPro DOMAIN/s: Pectin lyase fold/virulence factor (InterPro:IPR011050), AmbAllergen (InterPro:IPR018082), Pectate lyase/Amb allergen (InterPro:IPR002022), Pectin lyase fold (InterPro:IPR012334); BEST Arabidopsis thaliana protein match is: Pectin lyase-like superfamily prot…	1.16577	FALSE	Pectin lyase-like superfamily protein
10.6.2	cell wall.degradation.mannan-xylose-arabinose-fucose	m.157034	(at5g49360 : 308.0) Encodes a bifunctional {beta}-D-xylosidase/{alpha}-L-arabinofuranosidase required for pectic arabinan modification. Located in the extracellular matrix. Gene is expressed specifically in tissues undergoing secondary wall thickening. This is a member of glycosyl hydrolase family 3 and has six other closely related members.; beta-xylosidase 1 (BXL1); FUNCTIONS IN: alpha-N-arabin…	1.17929	FALSE	Encodes a bifunctional {beta}-D-xylosidase/{alpha}-L-arabinofuranosidase required for pectic arabinan modification. Located in the extracellular matrix. Gene is expressed specifically in tissues undergoing secondary wall thickening. This is a member of glycosyl hydrolase family 3 and has six other closely related members.
10.6.2	cell wall.degradation.mannan-xylose-arabinose-fucose	m.299049	(loc_os04g54810.1 : 1300.0) no description available & (at5g64570 : 1053.0) Encodes a beta-d-xylosidase that belongs to family 3 of glycoside hydrolases.; beta-D-xylosidase 4 (XYL4); FUNCTIONS IN: xylan 1,4-beta-xylosidase activity, hydrolase activity, hydrolyzing O-glycosyl compounds; INVOLVED IN: xylan catabolic process; LOCATED IN: apoplast, cell wall; EXPRESSED IN: 24 plant structures; EXPRES…	1.21315	FALSE	Encodes a beta-d-xylosidase that belongs to family 3 of glycoside hydrolases.
10.6.2	cell wall.degradation.mannan-xylose-arabinose-fucose	m.96077	(loc_os01g47400.1 : 593.0) no description available & (at5g66460 : 497.0) Glycosyl hydrolase superfamily protein; FUNCTIONS IN: cation binding, hydrolase activity, hydrolyzing O-glycosyl compounds, catalytic activity; INVOLVED IN: carbohydrate metabolic process; LOCATED IN: endomembrane system; EXPRESSED IN: 17 plant structures; EXPRESSED DURING: 4 anthesis, C globular stage, 4 leaf senescence st…	1.22908	FALSE	Glycosyl hydrolase superfamily protein
10.6.1	cell wall.degradation.cellulases and beta -1,4-glucanases	m.91526	(loc_os09g33680.1 : 301.0) no description available & (at1g02850 : 186.0) beta glucosidase 11 (BGLU11); FUNCTIONS IN: cation binding, hydrolase activity, hydrolyzing O-glycosyl compounds, catalytic activity; INVOLVED IN: carbohydrate metabolic process; LOCATED IN: endomembrane system; EXPRESSED IN: 24 plant structures; EXPRESSED DURING: 13 growth stages; CONTAINS InterPro DOMAIN/s: Glycoside hydr…	1.27319	FALSE	beta glucosidase 11 (BGLU11)
10.6.2	cell wall.degradation.mannan-xylose-arabinose-fucose	m.182400	(loc_os09g34920.1 : 592.0) no description available & (at2g28100 : 387.0) Encodes a protein with &#945;-fucosidase activity. The activity was assessed on 2-fucosyl-lactitol. AtFUC1 was not able to act on XXFG substrates, at least when heterologously expressed in <i>Pichia pastoris</i>. The enzyme has been postulated to act on fucosylated substrates other than xyloglucan oligosaccharides. was show…	1.29806	FALSE	Encodes a protein with &#945
10.6.2	cell wall.degradation.mannan-xylose-arabinose-fucose	m.125955	(loc_os01g04300.1 : 831.0) no description available & (at1g58370 : 443.0) Encodes a protein with xylanase activity.; RXF12; FUNCTIONS IN: endo-1,4-beta-xylanase activity, hydrolase activity, hydrolyzing O-glycosyl compounds; INVOLVED IN: carbohydrate metabolic process; LOCATED IN: cell wall; EXPRESSED IN: 24 plant structures; EXPRESSED DURING: 10 growth stages; CONTAINS InterPro DOMAIN/s: Glycosi…	1.32897	FALSE	Encodes a protein with xylanase activity.
10.6.2	cell wall.degradation.mannan-xylose-arabinose-fucose	m.191678	(loc_os03g10478.1 : 898.0) no description available & (at4g33840 : 567.0) Glycosyl hydrolase family 10 protein; FUNCTIONS IN: cation binding, hydrolase activity, hydrolyzing O-glycosyl compounds, catalytic activity; INVOLVED IN: carbohydrate metabolic process; LOCATED IN: endomembrane system; CONTAINS InterPro DOMAIN/s: Glycoside hydrolase, family 10 (InterPro:IPR001000), Carbohydrate-binding, Ce…	1.39092	FALSE	Glycosyl hydrolase family 10 protein
10.6.3	cell wall.degradation.pectate lyases and polygalacturonases	m.98359	(loc_os03g59330.1 : 264.0) no description available & (at2g41850 : 214.0) ADPG2.; polygalacturonase abscission zone A. thaliana (PGAZAT); FUNCTIONS IN: polygalacturonase activity; INVOLVED IN: cell wall modification involved in abscission, fruit dehiscence, floral organ abscission, anther dehiscence, carbohydrate metabolic process; LOCATED IN: endomembrane system; EXPRESSED IN: 6 plant structures…	1.39551	FALSE	ADPG2.
10.6.2	cell wall.degradation.mannan-xylose-arabinose-fucose	m.155704	(loc_os02g51620.1 : 846.0) no description available & (at1g78060 : 665.0) Glycosyl hydrolase family protein; FUNCTIONS IN: hydrolase activity, hydrolyzing O-glycosyl compounds; INVOLVED IN: carbohydrate metabolic process; LOCATED IN: apoplast, cell wall, chloroplast, plant-type cell wall; EXPRESSED IN: 22 plant structures; EXPRESSED DURING: 13 growth stages; CONTAINS InterPro DOMAIN/s: Glycoside …	1.39698	FALSE	Glycosyl hydrolase family protein
10.6.2	cell wall.degradation.mannan-xylose-arabinose-fucose	m.169586	(loc_os01g19220.1 : 461.0) no description available & (at1g02640 : 230.0) encodes a protein similar to a beta-xylosidase located in the extracellular matrix. This is a member of glycosyl hydrolase family 3 and has six other closely related members.; beta-xylosidase 2 (BXL2); FUNCTIONS IN: hydrolase activity, hydrolyzing O-glycosyl compounds; INVOLVED IN: carbohydrate metabolic process; LOCATED IN…	1.41015	FALSE	encodes a protein similar to a beta-xylosidase located in the extracellular matrix. This is a member of glycosyl hydrolase family 3 and has six other closely related members.
10.6.1	cell wall.degradation.cellulases and beta -1,4-glucanases	m.8139	(loc_os03g53860.4 : 937.0) no description available & (at5g20950 : 776.0) Glycosyl hydrolase family protein; FUNCTIONS IN: hydrolase activity, hydrolyzing O-glycosyl compounds; INVOLVED IN: carbohydrate metabolic process; LOCATED IN: cell wall, membrane, plant-type cell wall; EXPRESSED IN: 25 plant structures; EXPRESSED DURING: 13 growth stages; CONTAINS InterPro DOMAIN/s: Glycoside hydrolase, fa…	1.41604	FALSE	Glycosyl hydrolase family protein
10.6.2	cell wall.degradation.mannan-xylose-arabinose-fucose	m.238904	(loc_os06g48200.1 : 441.0) no description available & (q41542|xth_wheat : 375.0) Probable xyloglucan endotransglucosylase/hydrolase precursor (EC 2.4.1.207) - Triticum aestivum (Wheat) & (at5g13870 : 357.0) EXGT-A4, endoxyloglucan transferase,; xyloglucan endotransglucosylase/hydrolase 5 (XTH5); FUNCTIONS IN: hydrolase activity, acting on glycosyl bonds, hydrolase activity, hydrolyzing O-glycosyl…	1.4162	FALSE	Probable xyloglucan endotransglucosylase/hydrolase precursor (EC 2.4.1.207)
10.6.1	cell wall.degradation.cellulases and beta -1,4-glucanases	m.299590	(loc_os03g53800.5 : 246.0) no description available & (at5g20950 : 216.0) Glycosyl hydrolase family protein; FUNCTIONS IN: hydrolase activity, hydrolyzing O-glycosyl compounds; INVOLVED IN: carbohydrate metabolic process; LOCATED IN: cell wall, membrane, plant-type cell wall; EXPRESSED IN: 25 plant structures; EXPRESSED DURING: 13 growth stages; CONTAINS InterPro DOMAIN/s: Glycoside hydrolase, fa…	1.41917	FALSE	Glycosyl hydrolase family protein
10.6.3	cell wall.degradation.pectate lyases and polygalacturonases	m.174125	(loc_os10g31910.1 : 746.0) no description available & (at3g53190 : 551.0) Pectin lyase-like superfamily protein; CONTAINS InterPro DOMAIN/s: Pectin lyase fold/virulence factor (InterPro:IPR011050), AmbAllergen (InterPro:IPR018082), Pectate lyase/Amb allergen (InterPro:IPR002022), Pectin lyase fold (InterPro:IPR012334); BEST Arabidopsis thaliana protein match is: Pectin lyase-like superfamily prot…	1.43169	FALSE	Pectin lyase-like superfamily protein
10.6	cell wall.degradation	m.208386	(loc_os06g08090.2 : 828.0) no description available & (at5g34940 : 580.0) The protein is predicted (WoLF PSORT program) to be membrane-associated.; glucuronidase 3 (GUS3); FUNCTIONS IN: beta-glucuronidase activity; INVOLVED IN: biological_process unknown; LOCATED IN: plant-type cell wall; EXPRESSED IN: 22 plant structures; EXPRESSED DURING: 11 growth stages; CONTAINS InterPro DOMAIN/s: Glycoside …	1.43262	FALSE	The protein is predicted (WoLF PSORT program) to be membrane-associated.
10.6.1	cell wall.degradation.cellulases and beta -1,4-glucanases	m.248926	(q67uw5|gun5_orysa : 683.0) Endoglucanase 5 precursor (EC 3.2.1.4) (Endo-1,4-beta glucanase 5) - Oryza sativa (Rice) & (loc_os02g05744.1 : 683.0) no description available & (at2g32990 : 566.0) glycosyl hydrolase 9B8 (GH9B8); FUNCTIONS IN: hydrolase activity, hydrolyzing O-glycosyl compounds, catalytic activity; INVOLVED IN: carbohydrate metabolic process; LOCATED IN: endomembrane system; EXPRESSE…	1.44064	FALSE	Endoglucanase 5 precursor (EC 3.2.1.4) (Endo-1,4-beta glucanase 5)
10.6.1	cell wall.degradation.cellulases and beta -1,4-glucanases	m.73855	(loc_os03g53800.5 : 192.0) no description available & (at5g20950 : 152.0) Glycosyl hydrolase family protein; FUNCTIONS IN: hydrolase activity, hydrolyzing O-glycosyl compounds; INVOLVED IN: carbohydrate metabolic process; LOCATED IN: cell wall, membrane, plant-type cell wall; EXPRESSED IN: 25 plant structures; EXPRESSED DURING: 13 growth stages; CONTAINS InterPro DOMAIN/s: Glycoside hydrolase, fa…	1.45619	FALSE	Glycosyl hydrolase family protein
10.6.3	cell wall.degradation.pectate lyases and polygalacturonases	m.191433	(loc_os02g03750.1 : 578.0) no description available & (at1g23460 : 410.0) Pectin lyase-like superfamily protein; FUNCTIONS IN: polygalacturonase activity; INVOLVED IN: carbohydrate metabolic process; LOCATED IN: endomembrane system; CONTAINS InterPro DOMAIN/s: Pectin lyase fold/virulence factor (InterPro:IPR011050), Pectin lyase fold (InterPro:IPR012334), Parallel beta-helix repeat (InterPro:IPR0…	1.46742	FALSE	Pectin lyase-like superfamily protein
10.6.2	cell wall.degradation.mannan-xylose-arabinose-fucose	m.155709	(loc_os11g18730.1 : 856.0) no description available & (at1g78060 : 587.0) Glycosyl hydrolase family protein; FUNCTIONS IN: hydrolase activity, hydrolyzing O-glycosyl compounds; INVOLVED IN: carbohydrate metabolic process; LOCATED IN: apoplast, cell wall, chloroplast, plant-type cell wall; EXPRESSED IN: 22 plant structures; EXPRESSED DURING: 13 growth stages; CONTAINS InterPro DOMAIN/s: Glycoside …	1.48186	FALSE	Glycosyl hydrolase family protein
10.6.1	cell wall.degradation.cellulases and beta -1,4-glucanases	m.51643	(loc_os02g03870.1 : 404.0) no description available & (at5g20950 : 337.0) Glycosyl hydrolase family protein; FUNCTIONS IN: hydrolase activity, hydrolyzing O-glycosyl compounds; INVOLVED IN: carbohydrate metabolic process; LOCATED IN: cell wall, membrane, plant-type cell wall; EXPRESSED IN: 25 plant structures; EXPRESSED DURING: 13 growth stages; CONTAINS InterPro DOMAIN/s: Glycoside hydrolase, fa…	1.50084	FALSE	Glycosyl hydrolase family protein
10.6.3	cell wall.degradation.pectate lyases and polygalacturonases	m.25302	(q8gt95|pgip1_orysa : 519.0) Polygalacturonase inhibitor 1 precursor (Polygalacturonase-inhibiting protein) (Floral organ regulator 1) - Oryza sativa (Rice) & (loc_os07g38130.1 : 519.0) no description available & (at5g06860 : 223.0) Encodes a polygalacturonase inhibiting protein involved in defense response. PGIPs inhibit the function of cell wall pectin degrading enzymes such as those produced b…	1.51184	FALSE	Polygalacturonase inhibitor 1 precursor (Polygalacturonase-inhibiting protein) (Floral organ regulator 1)
10.6.3	cell wall.degradation.pectate lyases and polygalacturonases	m.46078	(loc_os07g10680.1 : 135.0) no description available & (p35336|pglr_actch : 97.8) Polygalacturonase precursor (EC 3.2.1.15) (PG) (Pectinase) - Actinidia chinensis (Kiwi) (Yangtao) & (at2g41850 : 91.3) ADPG2.; polygalacturonase abscission zone A. thaliana (PGAZAT); FUNCTIONS IN: polygalacturonase activity; INVOLVED IN: cell wall modification involved in abscission, fruit dehiscence, floral organ ab…	1.52238	FALSE	Polygalacturonase precursor (EC 3.2.1.15) (PG) (Pectinase)
10.6.3	cell wall.degradation.pectate lyases and polygalacturonases	m.42807	(loc_os03g03350.1 : 678.0) no description available & (at3g61490 : 619.0) Pectin lyase-like superfamily protein; FUNCTIONS IN: polygalacturonase activity; INVOLVED IN: carbohydrate metabolic process; LOCATED IN: endomembrane system; EXPRESSED IN: 22 plant structures; EXPRESSED DURING: 14 growth stages; CONTAINS InterPro DOMAIN/s: Pectin lyase fold/virulence factor (InterPro:IPR011050), Glycoside …	1.52757	FALSE	Pectin lyase-like superfamily protein
10.6.3	cell wall.degradation.pectate lyases and polygalacturonases	m.174435	(loc_os04g05050.1 : 721.0) no description available & (at4g13710 : 625.0) Pectin lyase-like superfamily protein; FUNCTIONS IN: lyase activity, pectate lyase activity; INVOLVED IN: biological_process unknown; LOCATED IN: endomembrane system; EXPRESSED IN: 20 plant structures; EXPRESSED DURING: 6 growth stages; CONTAINS InterPro DOMAIN/s: Pectin lyase fold/virulence factor (InterPro:IPR011050), Amb…	1.54084	FALSE	Pectin lyase-like superfamily protein
10.6	cell wall.degradation	m.68617	(loc_os04g48380.1 : 110.0) no description available & (at5g62150 : 96.3) peptidoglycan-binding LysM domain-containing protein; FUNCTIONS IN: molecular_function unknown; INVOLVED IN: cell wall macromolecule catabolic process; LOCATED IN: endomembrane system; EXPRESSED IN: 15 plant structures; EXPRESSED DURING: 6 growth stages; BEST Arabidopsis thaliana protein match is: peptidoglycan-binding LysM …	1.56778	FALSE	peptidoglycan-binding LysM domain-containing protein
10.6.1	cell wall.degradation.cellulases and beta -1,4-glucanases	m.51653	(loc_os02g03870.1 : 178.0) no description available & (at5g04885 : 142.0) Glycosyl hydrolase family protein; FUNCTIONS IN: hydrolase activity, hydrolyzing O-glycosyl compounds; INVOLVED IN: carbohydrate metabolic process; LOCATED IN: plasma membrane, anchored to membrane; EXPRESSED IN: 7 plant structures; CONTAINS InterPro DOMAIN/s: Glycoside hydrolase, family 3, N-terminal (InterPro:IPR001764), …	1.56995	FALSE	Glycosyl hydrolase family protein
10.6.2	cell wall.degradation.mannan-xylose-arabinose-fucose	m.238892	(loc_os06g48200.1 : 490.0) no description available & (at4g25810 : 389.0) xyloglucan endotransglycosylase-related protein (XTR6); xyloglucan endotransglycosylase 6 (XTR6); FUNCTIONS IN: hydrolase activity, acting on glycosyl bonds, xyloglucan:xyloglucosyl transferase activity, hydrolase activity, hydrolyzing O-glycosyl compounds; INVOLVED IN: carbohydrate metabolic process, cellular glucan metabo…	1.59797	FALSE	xyloglucan endotransglycosylase-related protein (XTR6)
10.6.3	cell wall.degradation.pectate lyases and polygalacturonases	m.47391	(loc_os06g31270.1 : 483.0) no description available & (at4g18180 : 255.0) Pectin lyase-like superfamily protein; FUNCTIONS IN: polygalacturonase activity; INVOLVED IN: carbohydrate metabolic process; LOCATED IN: endomembrane system; CONTAINS InterPro DOMAIN/s: Pectin lyase fold/virulence factor (InterPro:IPR011050), Pectin lyase fold (InterPro:IPR012334), Glycoside hydrolase, family 28 (InterPro:…	1.63143	FALSE	Pectin lyase-like superfamily protein
10.6.1	cell wall.degradation.cellulases and beta -1,4-glucanases	m.248936	(q6z5p2|gun7_orysa : 796.0) Endoglucanase 7 precursor (EC 3.2.1.4) (Endo-1,4-beta glucanase 7) (OsGLU10) - Oryza sativa (Rice) & (loc_os02g50490.1 : 796.0) no description available & (at2g32990 : 620.0) glycosyl hydrolase 9B8 (GH9B8); FUNCTIONS IN: hydrolase activity, hydrolyzing O-glycosyl compounds, catalytic activity; INVOLVED IN: carbohydrate metabolic process; LOCATED IN: endomembrane system…	1.63765	FALSE	Endoglucanase 7 precursor (EC 3.2.1.4) (Endo-1,4-beta glucanase 7) (OsGLU10)
10.6.2	cell wall.degradation.mannan-xylose-arabinose-fucose	m.238899	(loc_os06g48200.1 : 491.0) no description available & (at5g57550 : 401.0) xyloglucan endotransglycosylase-related protein (XTR3); xyloglucan endotransglucosylase/hydrolase 25 (XTH25); FUNCTIONS IN: hydrolase activity, acting on glycosyl bonds, xyloglucan:xyloglucosyl transferase activity; INVOLVED IN: plant-type cell wall biogenesis; LOCATED IN: endomembrane system, cell wall, apoplast; EXPRESSED…	1.64603	FALSE	xyloglucan endotransglycosylase-related protein (XTR3)
10.6.1	cell wall.degradation.cellulases and beta -1,4-glucanases	m.59998	(q6l4i2|gun15_orysa : 252.0) Endoglucanase 15 precursor (EC 3.2.1.4) (Endo-1,4-beta glucanase 15) - Oryza sativa (Rice) & (loc_os05g12150.1 : 252.0) no description available & (at1g64390 : 208.0) glycosyl hydrolase 9C2 (GH9C2); FUNCTIONS IN: carbohydrate binding, hydrolase activity, hydrolyzing O-glycosyl compounds, catalytic activity; INVOLVED IN: carbohydrate metabolic process; LOCATED IN: endo…	1.65717	FALSE	Endoglucanase 15 precursor (EC 3.2.1.4) (Endo-1,4-beta glucanase 15)
10.6.1	cell wall.degradation.cellulases and beta -1,4-glucanases	m.8334	(q6za06|gun20_orysa : 210.0) Endoglucanase 20 precursor (EC 3.2.1.4) (Endo-1,4-beta glucanase 20) (OsGLU15) - Oryza sativa (Rice) & (loc_os08g29770.1 : 210.0) no description available & (at4g23560 : 173.0) glycosyl hydrolase 9B15 (GH9B15); FUNCTIONS IN: hydrolase activity, hydrolyzing O-glycosyl compounds, catalytic activity; INVOLVED IN: carbohydrate metabolic process; LOCATED IN: endomembrane s…	1.67462	FALSE	Endoglucanase 20 precursor (EC 3.2.1.4) (Endo-1,4-beta glucanase 20) (OsGLU15)
10.6.3	cell wall.degradation.pectate lyases and polygalacturonases	m.4182	(loc_os12g03790.1 : 379.0) no description available & (at1g09880 : 275.0) Rhamnogalacturonate lyase family protein; CONTAINS InterPro DOMAIN/s: Rhamnogalacturonate lyase (InterPro:IPR010325), Carbohydrate-binding-like fold (InterPro:IPR013784), Galactose-binding domain-like (InterPro:IPR008979); BEST Arabidopsis thaliana protein match is: Rhamnogalacturonate lyase family protein (TAIR:AT1G09890.1…	1.68812	FALSE	Rhamnogalacturonate lyase family protein
10.6.2	cell wall.degradation.mannan-xylose-arabinose-fucose	m.89590	(loc_os02g52800.1 : 554.0) no description available & (at5g66460 : 418.0) Glycosyl hydrolase superfamily protein; FUNCTIONS IN: cation binding, hydrolase activity, hydrolyzing O-glycosyl compounds, catalytic activity; INVOLVED IN: carbohydrate metabolic process; LOCATED IN: endomembrane system; EXPRESSED IN: 17 plant structures; EXPRESSED DURING: 4 anthesis, C globular stage, 4 leaf senescence st…	1.70078	FALSE	Glycosyl hydrolase superfamily protein
10.6.2	cell wall.degradation.mannan-xylose-arabinose-fucose	m.238856	(loc_os06g48200.1 : 496.0) no description available & (at5g57550 : 401.0) xyloglucan endotransglycosylase-related protein (XTR3); xyloglucan endotransglucosylase/hydrolase 25 (XTH25); FUNCTIONS IN: hydrolase activity, acting on glycosyl bonds, xyloglucan:xyloglucosyl transferase activity; INVOLVED IN: plant-type cell wall biogenesis; LOCATED IN: endomembrane system, cell wall, apoplast; EXPRESSED…	1.73808	FALSE	xyloglucan endotransglycosylase-related protein (XTR3)
10.6.3	cell wall.degradation.pectate lyases and polygalacturonases	m.52809	(loc_os05g46510.1 : 675.0) no description available & (at1g80170 : 390.0) Pectin lyase-like superfamily protein; FUNCTIONS IN: polygalacturonase activity; INVOLVED IN: carbohydrate metabolic process; LOCATED IN: plant-type cell wall; EXPRESSED IN: 15 plant structures; EXPRESSED DURING: 6 growth stages; CONTAINS InterPro DOMAIN/s: Pectin lyase fold/virulence factor (InterPro:IPR011050), Pectin lya…	1.82587	FALSE	Pectin lyase-like superfamily protein
10.6.2	cell wall.degradation.mannan-xylose-arabinose-fucose	m.207661	(loc_os04g51510.1 : 253.0) no description available & (at4g25820 : 204.0) Encodes a xyloglucan endotransglycosylase with a clear preference for non-fucosylated xyloglucan polymer.; xyloglucan endotransglucosylase/hydrolase 14 (XTH14); FUNCTIONS IN: hydrolase activity, acting on glycosyl bonds, xyloglucan:xyloglucosyl transferase activity, hydrolase activity, hydrolyzing O-glycosyl compounds; INVO…	1.82605	FALSE	Encodes a xyloglucan endotransglycosylase with a clear preference for non-fucosylated xyloglucan polymer.
10.6.3	cell wall.degradation.pectate lyases and polygalacturonases	m.48198	(loc_os01g19170.1 : 189.0) no description available & (at1g02460 : 157.0) Pectin lyase-like superfamily protein; FUNCTIONS IN: polygalacturonase activity; INVOLVED IN: carbohydrate metabolic process; EXPRESSED IN: stem, root, stamen, seed; EXPRESSED DURING: 4 anthesis, E expanded cotyledon stage; CONTAINS InterPro DOMAIN/s: Pectin lyase fold/virulence factor (InterPro:IPR011050), Glycoside hydrol…	1.86503	FALSE	Pectin lyase-like superfamily protein
10.6.2	cell wall.degradation.mannan-xylose-arabinose-fucose	m.155735	(loc_os02g51620.1 : 248.0) no description available & (at1g78060 : 195.0) Glycosyl hydrolase family protein; FUNCTIONS IN: hydrolase activity, hydrolyzing O-glycosyl compounds; INVOLVED IN: carbohydrate metabolic process; LOCATED IN: apoplast, cell wall, chloroplast, plant-type cell wall; EXPRESSED IN: 22 plant structures; EXPRESSED DURING: 13 growth stages; CONTAINS InterPro DOMAIN/s: Glycoside …	1.88359	FALSE	Glycosyl hydrolase family protein
10.6.3	cell wall.degradation.pectate lyases and polygalacturonases	m.174128	(loc_os06g05209.1 : 635.0) no description available & (p40973|pel_lillo : 459.0) Pectate lyase precursor (EC 4.2.2.2) - Lilium longiflorum (Trumpet lily) & (at1g14420 : 422.0) AT59; FUNCTIONS IN: lyase activity, pectate lyase activity; INVOLVED IN: plant-type cell wall organization; LOCATED IN: endomembrane system; EXPRESSED IN: 9 plant structures; EXPRESSED DURING: L mature pollen stage, M germi…	1.88394	FALSE	Pectate lyase precursor (EC 4.2.2.2)
10.6.2	cell wall.degradation.mannan-xylose-arabinose-fucose	m.238950	(loc_os06g48180.1 : 339.0) no description available & (at4g25810 : 266.0) xyloglucan endotransglycosylase-related protein (XTR6); xyloglucan endotransglycosylase 6 (XTR6); FUNCTIONS IN: hydrolase activity, acting on glycosyl bonds, xyloglucan:xyloglucosyl transferase activity, hydrolase activity, hydrolyzing O-glycosyl compounds; INVOLVED IN: carbohydrate metabolic process, cellular glucan metabo…	1.92493	FALSE	xyloglucan endotransglycosylase-related protein (XTR6)
10.6.3	cell wall.degradation.pectate lyases and polygalacturonases	m.107934	(loc_os05g20020.1 : 755.0) no description available & (at1g48100 : 554.0) Pectin lyase-like superfamily protein; FUNCTIONS IN: polygalacturonase activity; INVOLVED IN: carbohydrate metabolic process; EXPRESSED IN: 19 plant structures; EXPRESSED DURING: 10 growth stages; CONTAINS InterPro DOMAIN/s: Pectin lyase fold/virulence factor (InterPro:IPR011050), Pectin lyase fold (InterPro:IPR012334), Gly…	1.97094	FALSE	Pectin lyase-like superfamily protein
10.6.2	cell wall.degradation.mannan-xylose-arabinose-fucose	m.155725	(loc_os02g51620.1 : 432.0) no description available & (at1g78060 : 319.0) Glycosyl hydrolase family protein; FUNCTIONS IN: hydrolase activity, hydrolyzing O-glycosyl compounds; INVOLVED IN: carbohydrate metabolic process; LOCATED IN: apoplast, cell wall, chloroplast, plant-type cell wall; EXPRESSED IN: 22 plant structures; EXPRESSED DURING: 13 growth stages; CONTAINS InterPro DOMAIN/s: Glycoside …	1.97793	FALSE	Glycosyl hydrolase family protein
10.6.1	cell wall.degradation.cellulases and beta -1,4-glucanases	m.214669	(q259h9|gun13_orysa : 649.0) Endoglucanase 13 precursor (EC 3.2.1.4) (Endo-1,4-beta glucanase 13) (OsGLU6) - Oryza sativa (Rice) & (loc_os04g57860.1 : 649.0) no description available & (at1g48930 : 534.0) glycosyl hydrolase 9C1 (GH9C1); FUNCTIONS IN: carbohydrate binding, hydrolase activity, hydrolyzing O-glycosyl compounds, catalytic activity; INVOLVED IN: carbohydrate metabolic process; LOCATED…	2.01064	TRUE	Endoglucanase 13 precursor (EC 3.2.1.4) (Endo-1,4-beta glucanase 13) (OsGLU6)
10.6.2	cell wall.degradation.mannan-xylose-arabinose-fucose	m.133989	(loc_os03g47010.1 : 619.0) no description available & (at1g58370 : 469.0) Encodes a protein with xylanase activity.; RXF12; FUNCTIONS IN: endo-1,4-beta-xylanase activity, hydrolase activity, hydrolyzing O-glycosyl compounds; INVOLVED IN: carbohydrate metabolic process; LOCATED IN: cell wall; EXPRESSED IN: 24 plant structures; EXPRESSED DURING: 10 growth stages; CONTAINS InterPro DOMAIN/s: Glycosi…	2.04652	TRUE	Encodes a protein with xylanase activity.
10.6.1	cell wall.degradation.cellulases and beta -1,4-glucanases	m.51651	(loc_os02g03870.1 : 626.0) no description available & (at5g20950 : 538.0) Glycosyl hydrolase family protein; FUNCTIONS IN: hydrolase activity, hydrolyzing O-glycosyl compounds; INVOLVED IN: carbohydrate metabolic process; LOCATED IN: cell wall, membrane, plant-type cell wall; EXPRESSED IN: 25 plant structures; EXPRESSED DURING: 13 growth stages; CONTAINS InterPro DOMAIN/s: Glycoside hydrolase, fa…	2.0645	TRUE	Glycosyl hydrolase family protein
10.6.2	cell wall.degradation.mannan-xylose-arabinose-fucose	m.65606	(loc_os08g13980.1 : 277.0) no description available & (at4g30270 : 194.0) encodes a protein similar to endo xyloglucan transferase in sequence. It is also very similar to BRU1 in soybean, which is involved in brassinosteroid response.; xyloglucan endotransglucosylase/hydrolase 24 (XTH24); FUNCTIONS IN: hydrolase activity, acting on glycosyl bonds, xyloglucan:xyloglucosyl transferase activity; INV…	2.09327	TRUE	encodes a protein similar to endo xyloglucan transferase in sequence. It is also very similar to BRU1 in soybean, which is involved in brassinosteroid response.
10.6.3	cell wall.degradation.pectate lyases and polygalacturonases	m.20730	(p35339|pglr3_maize : 276.0) Exopolygalacturonase precursor (EC 3.2.1.67) (ExoPG) (Pectinase) (Galacturan 1,4-alpha-galacturonidase) - Zea mays (Maize) & (loc_os06g35370.1 : 272.0) no description available & (at1g02790 : 135.0) encodes a exopolygalacturonase.; polygalacturonase 4 (PGA4); FUNCTIONS IN: polygalacturonase activity; INVOLVED IN: carbohydrate metabolic process; LOCATED IN: endomembran…	2.09327	FALSE	Exopolygalacturonase precursor (EC 3.2.1.67) (ExoPG) (Pectinase) (Galacturan 1,4-alpha-galacturonidase)
10.6.3	cell wall.degradation.pectate lyases and polygalacturonases	m.182072	(loc_os01g43160.1 : 164.0) no description available & (at4g23820 : 119.0) Pectin lyase-like superfamily protein; FUNCTIONS IN: polygalacturonase activity; INVOLVED IN: carbohydrate metabolic process; LOCATED IN: endomembrane system; EXPRESSED IN: 22 plant structures; EXPRESSED DURING: 13 growth stages; CONTAINS InterPro DOMAIN/s: Pectin lyase fold/virulence factor (InterPro:IPR011050), Glycoside …	2.13743	TRUE	Pectin lyase-like superfamily protein
10.6.3	cell wall.degradation.pectate lyases and polygalacturonases	m.74245	(loc_os01g19170.1 : 498.0) no description available & (at1g02460 : 369.0) Pectin lyase-like superfamily protein; FUNCTIONS IN: polygalacturonase activity; INVOLVED IN: carbohydrate metabolic process; EXPRESSED IN: stem, root, stamen, seed; EXPRESSED DURING: 4 anthesis, E expanded cotyledon stage; CONTAINS InterPro DOMAIN/s: Pectin lyase fold/virulence factor (InterPro:IPR011050), Glycoside hydrol…	2.15788	TRUE	Pectin lyase-like superfamily protein
10.6.2	cell wall.degradation.mannan-xylose-arabinose-fucose	m.18226	(loc_os06g48170.1 : 231.0) no description available & (p35694|bru1_soybn : 169.0) Brassinosteroid-regulated protein BRU1 precursor - Glycine max (Soybean) & (at4g14130 : 164.0) xyloglucan endotransglycosylase-related protein (XTR7); xyloglucan endotransglucosylase/hydrolase 15 (XTH15); FUNCTIONS IN: hydrolase activity, acting on glycosyl bonds, xyloglucan:xyloglucosyl transferase activity, hydrol…	2.17121	TRUE	Brassinosteroid-regulated protein BRU1 precursor
10.6.2	cell wall.degradation.mannan-xylose-arabinose-fucose	m.133986	(loc_os03g47010.1 : 377.0) no description available & (at1g58370 : 331.0) Encodes a protein with xylanase activity.; RXF12; FUNCTIONS IN: endo-1,4-beta-xylanase activity, hydrolase activity, hydrolyzing O-glycosyl compounds; INVOLVED IN: carbohydrate metabolic process; LOCATED IN: cell wall; EXPRESSED IN: 24 plant structures; EXPRESSED DURING: 10 growth stages; CONTAINS InterPro DOMAIN/s: Glycosi…	2.29332	TRUE	Encodes a protein with xylanase activity.
10.6.1	cell wall.degradation.cellulases and beta -1,4-glucanases	m.305227	(loc_os02g03870.1 : 152.0) no description available & (at5g04885 : 121.0) Glycosyl hydrolase family protein; FUNCTIONS IN: hydrolase activity, hydrolyzing O-glycosyl compounds; INVOLVED IN: carbohydrate metabolic process; LOCATED IN: plasma membrane, anchored to membrane; EXPRESSED IN: 7 plant structures; CONTAINS InterPro DOMAIN/s: Glycoside hydrolase, family 3, N-terminal (InterPro:IPR001764), …	2.3026	TRUE	Glycosyl hydrolase family protein
10.6.3	cell wall.degradation.pectate lyases and polygalacturonases	m.98354	(loc_os03g59330.1 : 393.0) no description available & (p35336|pglr_actch : 288.0) Polygalacturonase precursor (EC 3.2.1.15) (PG) (Pectinase) - Actinidia chinensis (Kiwi) (Yangtao) & (at2g41850 : 280.0) ADPG2.; polygalacturonase abscission zone A. thaliana (PGAZAT); FUNCTIONS IN: polygalacturonase activity; INVOLVED IN: cell wall modification involved in abscission, fruit dehiscence, floral organ …	2.3026	TRUE	Polygalacturonase precursor (EC 3.2.1.15) (PG) (Pectinase)
10.6.1	cell wall.degradation.cellulases and beta -1,4-glucanases	m.248950	(q654u4|gun16_orysa : 531.0) Endoglucanase 16 precursor (EC 3.2.1.4) (Endo-1,4-beta glucanase 16) - Oryza sativa (Rice) & (loc_os06g13830.1 : 507.0) no description available & (at2g32990 : 398.0) glycosyl hydrolase 9B8 (GH9B8); FUNCTIONS IN: hydrolase activity, hydrolyzing O-glycosyl compounds, catalytic activity; INVOLVED IN: carbohydrate metabolic process; LOCATED IN: endomembrane system; EXPRE…	2.40784	TRUE	Endoglucanase 16 precursor (EC 3.2.1.4) (Endo-1,4-beta glucanase 16)
10.6.3	cell wall.degradation.pectate lyases and polygalacturonases	m.303645	(loc_os08g18970.1 : 575.0) no description available & (at5g09280 : 340.0) Pectin lyase-like superfamily protein; CONTAINS InterPro DOMAIN/s: Pectin lyase fold/virulence factor (InterPro:IPR011050), AmbAllergen (InterPro:IPR018082), Pectate lyase/Amb allergen (InterPro:IPR002022), Pectin lyase fold (InterPro:IPR012334), Parallel beta-helix repeat (InterPro:IPR006626); BEST Arabidopsis thaliana pro…	2.42379	TRUE	Pectin lyase-like superfamily protein
10.6.3	cell wall.degradation.pectate lyases and polygalacturonases	m.178877	(loc_os05g01370.1 : 355.0) no description available & (at5g06860 : 243.0) Encodes a polygalacturonase inhibiting protein involved in defense response. PGIPs inhibit the function of cell wall pectin degrading enzymes such as those produced by fungal pathogens. PGIP1 is induced by fungal infection.; polygalacturonase inhibiting protein 1 (PGIP1); FUNCTIONS IN: polygalacturonase inhibitor activity; …	2.5003	TRUE	Encodes a polygalacturonase inhibiting protein involved in defense response. PGIPs inhibit the function of cell wall pectin degrading enzymes such as those produced by fungal pathogens. PGIP1 is induced by fungal infection.
10.6.2	cell wall.degradation.mannan-xylose-arabinose-fucose	m.133993	(loc_os03g47010.1 : 176.0) no description available & (at1g58370 : 147.0) Encodes a protein with xylanase activity.; RXF12; FUNCTIONS IN: endo-1,4-beta-xylanase activity, hydrolase activity, hydrolyzing O-glycosyl compounds; INVOLVED IN: carbohydrate metabolic process; LOCATED IN: cell wall; EXPRESSED IN: 24 plant structures; EXPRESSED DURING: 10 growth stages; CONTAINS InterPro DOMAIN/s: Glycosi…	2.66416	TRUE	Encodes a protein with xylanase activity.
10.6.2	cell wall.degradation.mannan-xylose-arabinose-fucose	m.155721	(loc_os11g19210.1 : 521.0) no description available & (at1g78060 : 350.0) Glycosyl hydrolase family protein; FUNCTIONS IN: hydrolase activity, hydrolyzing O-glycosyl compounds; INVOLVED IN: carbohydrate metabolic process; LOCATED IN: apoplast, cell wall, chloroplast, plant-type cell wall; EXPRESSED IN: 22 plant structures; EXPRESSED DURING: 13 growth stages; CONTAINS InterPro DOMAIN/s: Glycoside …	2.79201	TRUE	Glycosyl hydrolase family protein
10.6.3	cell wall.degradation.pectate lyases and polygalacturonases	m.98356	(loc_os03g59330.1 : 384.0) no description available & (p35336|pglr_actch : 266.0) Polygalacturonase precursor (EC 3.2.1.15) (PG) (Pectinase) - Actinidia chinensis (Kiwi) (Yangtao) & (at2g41850 : 264.0) ADPG2.; polygalacturonase abscission zone A. thaliana (PGAZAT); FUNCTIONS IN: polygalacturonase activity; INVOLVED IN: cell wall modification involved in abscission, fruit dehiscence, floral organ …	2.89838	TRUE	Polygalacturonase precursor (EC 3.2.1.15) (PG) (Pectinase)
10.6.2	cell wall.degradation.mannan-xylose-arabinose-fucose	m.191680	(loc_os03g10478.1 : 908.0) no description available & (at4g33840 : 578.0) Glycosyl hydrolase family 10 protein; FUNCTIONS IN: cation binding, hydrolase activity, hydrolyzing O-glycosyl compounds, catalytic activity; INVOLVED IN: carbohydrate metabolic process; LOCATED IN: endomembrane system; CONTAINS InterPro DOMAIN/s: Glycoside hydrolase, family 10 (InterPro:IPR001000), Carbohydrate-binding, Ce…	2.91439	TRUE	Glycosyl hydrolase family 10 protein
10.6.2	cell wall.degradation.mannan-xylose-arabinose-fucose	m.46785	(loc_os04g51450.1 : 144.0) no description available & (at5g57530 : 82.8) xyloglucan endotransglucosylase/hydrolase 12 (XTH12); CONTAINS InterPro DOMAIN/s: Xyloglucan endotransglucosylase/hydrolase (InterPro:IPR016455), Xyloglucan endo-transglycosylase, C-terminal (InterPro:IPR010713), Concanavalin A-like lectin/glucanase, subgroup (InterPro:IPR013320), Concanavalin A-like lectin/glucanase (InterP…	2.93058	TRUE	xyloglucan endotransglucosylase/hydrolase 12 (XTH12)
10.6.3	cell wall.degradation.pectate lyases and polygalacturonases	m.53430	(loc_os11g14410.1 : 233.0) no description available & (p48979|pglr_prupe : 110.0) Polygalacturonase precursor (EC 3.2.1.15) (PG) (Pectinase) - Prunus persica (Peach) & (at1g05650 : 103.0) Pectin lyase-like superfamily protein; FUNCTIONS IN: polygalacturonase activity; INVOLVED IN: carbohydrate metabolic process; LOCATED IN: endomembrane system; CONTAINS InterPro DOMAIN/s: Pectin lyase fold/virule…	2.99039	TRUE	Polygalacturonase precursor (EC 3.2.1.15) (PG) (Pectinase)
10.6.1	cell wall.degradation.cellulases and beta -1,4-glucanases	m.248943	(loc_os09g23084.1 : 660.0) no description available & (q6h3z9|gun22_orysa : 658.0) Endoglucanase 22 precursor (EC 3.2.1.4) (Endo-1,4-beta glucanase 22) (OsGLU11) - Oryza sativa (Rice) & (at2g32990 : 580.0) glycosyl hydrolase 9B8 (GH9B8); FUNCTIONS IN: hydrolase activity, hydrolyzing O-glycosyl compounds, catalytic activity; INVOLVED IN: carbohydrate metabolic process; LOCATED IN: endomembrane sys…	3.08797	TRUE	Endoglucanase 22 precursor (EC 3.2.1.4) (Endo-1,4-beta glucanase 22) (OsGLU11)
10.6.1	cell wall.degradation.cellulases and beta -1,4-glucanases	m.248945	(loc_os09g23084.1 : 634.0) no description available & (q6h3z9|gun22_orysa : 631.0) Endoglucanase 22 precursor (EC 3.2.1.4) (Endo-1,4-beta glucanase 22) (OsGLU11) - Oryza sativa (Rice) & (at2g32990 : 553.0) glycosyl hydrolase 9B8 (GH9B8); FUNCTIONS IN: hydrolase activity, hydrolyzing O-glycosyl compounds, catalytic activity; INVOLVED IN: carbohydrate metabolic process; LOCATED IN: endomembrane sys…	3.09916	TRUE	Endoglucanase 22 precursor (EC 3.2.1.4) (Endo-1,4-beta glucanase 22) (OsGLU11)
10.6.3	cell wall.degradation.pectate lyases and polygalacturonases	m.213245	(loc_os05g01444.1 : 120.0) no description available & (at5g06860 : 91.7) Encodes a polygalacturonase inhibiting protein involved in defense response. PGIPs inhibit the function of cell wall pectin degrading enzymes such as those produced by fungal pathogens. PGIP1 is induced by fungal infection.; polygalacturonase inhibiting protein 1 (PGIP1); FUNCTIONS IN: polygalacturonase inhibitor activity; I…	3.16971	TRUE	Encodes a polygalacturonase inhibiting protein involved in defense response. PGIPs inhibit the function of cell wall pectin degrading enzymes such as those produced by fungal pathogens. PGIP1 is induced by fungal infection.
10.6.3	cell wall.degradation.pectate lyases and polygalacturonases	m.24718	(loc_os03g03350.1 : 492.0) no description available & (at3g48950 : 372.0) Pectin lyase-like superfamily protein; FUNCTIONS IN: polygalacturonase activity; INVOLVED IN: carbohydrate metabolic process; LOCATED IN: endomembrane system; EXPRESSED IN: central cell, flower; EXPRESSED DURING: petal differentiation and expansion stage; CONTAINS InterPro DOMAIN/s: Pectin lyase fold/virulence factor (Inter…	3.73609	TRUE	Pectin lyase-like superfamily protein
10.6.3	cell wall.degradation.pectate lyases and polygalacturonases	m.25585	(loc_os06g35370.1 : 199.0) no description available & (p35339|pglr3_maize : 191.0) Exopolygalacturonase precursor (EC 3.2.1.67) (ExoPG) (Pectinase) (Galacturan 1,4-alpha-galacturonidase) - Zea mays (Maize) & (at2g15450 : 149.0) Pectin lyase-like superfamily protein; FUNCTIONS IN: polygalacturonase activity; INVOLVED IN: carbohydrate metabolic process; LOCATED IN: endomembrane system; CONTAINS Int…	4.18654	FALSE	Exopolygalacturonase precursor (EC 3.2.1.67) (ExoPG) (Pectinase) (Galacturan 1,4-alpha-galacturonidase)
10.6.3	cell wall.degradation.pectate lyases and polygalacturonases	m.50987	(loc_os05g01444.1 : 249.0) no description available & (at5g06860 : 129.0) Encodes a polygalacturonase inhibiting protein involved in defense response. PGIPs inhibit the function of cell wall pectin degrading enzymes such as those produced by fungal pathogens. PGIP1 is induced by fungal infection.; polygalacturonase inhibiting protein 1 (PGIP1); FUNCTIONS IN: polygalacturonase inhibitor activity; …	4.18654	TRUE	Encodes a polygalacturonase inhibiting protein involved in defense response. PGIPs inhibit the function of cell wall pectin degrading enzymes such as those produced by fungal pathogens. PGIP1 is induced by fungal infection.
10.6.3	cell wall.degradation.pectate lyases and polygalacturonases	m.45060	(loc_os03g32180.1 : 364.0) no description available & (at5g06860 : 167.0) Encodes a polygalacturonase inhibiting protein involved in defense response. PGIPs inhibit the function of cell wall pectin degrading enzymes such as those produced by fungal pathogens. PGIP1 is induced by fungal infection.; polygalacturonase inhibiting protein 1 (PGIP1); FUNCTIONS IN: polygalacturonase inhibitor activity; …	4.5422	TRUE	Encodes a polygalacturonase inhibiting protein involved in defense response. PGIPs inhibit the function of cell wall pectin degrading enzymes such as those produced by fungal pathogens. PGIP1 is induced by fungal infection.
10.6	cell wall.degradation	m.141806	(loc_os10g38040.1 : 107.0) no description available & (at5g62150 : 97.8) peptidoglycan-binding LysM domain-containing protein; FUNCTIONS IN: molecular_function unknown; INVOLVED IN: cell wall macromolecule catabolic process; LOCATED IN: endomembrane system; EXPRESSED IN: 15 plant structures; EXPRESSED DURING: 6 growth stages; BEST Arabidopsis thaliana protein match is: peptidoglycan-binding LysM …	6.18707	TRUE	peptidoglycan-binding LysM domain-containing protein
10.6.3	cell wall.degradation.pectate lyases and polygalacturonases	m.44391	(loc_os05g01380.1 : 181.0) no description available & (at5g06870 : 123.0) Encodes a polygalacturonase inhibiting protein involved in plant defense response. PGIPs inhibit the activity of pectin degrading enzymes such as those produced by fungal pathogens. PGIP2 is induced by fungal infection and methyl jasmonate.; polygalacturonase inhibiting protein 2 (PGIP2); FUNCTIONS IN: polygalacturonase inh…	7.00605	TRUE	Encodes a polygalacturonase inhibiting protein involved in plant defense response. PGIPs inhibit the activity of pectin degrading enzymes such as those produced by fungal pathogens. PGIP2 is induced by fungal infection and methyl jasmonate.
10.6.3	cell wall.degradation.pectate lyases and polygalacturonases	m.213240	(loc_os05g01370.1 : 388.0) no description available & (at5g06860 : 305.0) Encodes a polygalacturonase inhibiting protein involved in defense response. PGIPs inhibit the function of cell wall pectin degrading enzymes such as those produced by fungal pathogens. PGIP1 is induced by fungal infection.; polygalacturonase inhibiting protein 1 (PGIP1); FUNCTIONS IN: polygalacturonase inhibitor activity; …	10.1059	TRUE	Encodes a polygalacturonase inhibiting protein involved in defense response. PGIPs inhibit the function of cell wall pectin degrading enzymes such as those produced by fungal pathogens. PGIP1 is induced by fungal infection.
Hemicellulose synthesis
10.3	cell wall.hemicellulose synthesis	m.123267	(loc_os01g59630.1 : 792.0) no description available & (at5g16890 : 642.0) Exostosin family protein; FUNCTIONS IN: catalytic activity; INVOLVED IN: biological_process unknown; LOCATED IN: chloroplast, membrane; CONTAINS InterPro DOMAIN/s: Exostosin-like (InterPro:IPR004263); BEST Arabidopsis thaliana protein match is: Exostosin family protein (TAIR:AT2G35100.1); Has 1807 Blast hits to 1807 protein…	-2.73257	TRUE	Exostosin family protein
10.3	cell wall.hemicellulose synthesis	m.116426	(loc_os02g52610.1 : 800.0) no description available & (at2g03220 : 526.0) member of Glycosyltransferase Family- 37; fucosyltransferase 1 (FT1); FUNCTIONS IN: transferase activity, transferring glycosyl groups, fucosyltransferase activity; INVOLVED IN: plant-type cell wall biogenesis, xyloglucan biosynthetic process; LOCATED IN: membrane; EXPRESSED IN: 23 plant structures; EXPRESSED DURING: 14 gro…	-2.39356	TRUE	member of Glycosyltransferase Family- 37
10.3	cell wall.hemicellulose synthesis	m.210617	(loc_os06g10950.1 : 255.0) no description available & (q9m5q1|fut1_pea : 179.0) Galactoside 2-alpha-L-fucosyltransferase (EC 2.4.1.69) (Xyloglucan alpha-(1,2)-fucosyltransferase) (PsFT1) - Pisum sativum (Garden pea) & (at2g03220 : 177.0) member of Glycosyltransferase Family- 37; fucosyltransferase 1 (FT1); FUNCTIONS IN: transferase activity, transferring glycosyl groups, fucosyltransferase activi…	-2.38861	FALSE	Galactoside 2-alpha-L-fucosyltransferase (EC 2.4.1.69) (Xyloglucan alpha-(1,2)-fucosyltransferase) (PsFT1)
10.3	cell wall.hemicellulose synthesis	m.301480	(loc_os08g03670.1 : 833.0) no description available & (at4g21060 : 674.0) Galactosyltransferase family protein; FUNCTIONS IN: transferase activity, transferring hexosyl groups, transferase activity, transferring glycosyl groups; INVOLVED IN: protein amino acid glycosylation; LOCATED IN: membrane; EXPRESSED IN: 23 plant structures; EXPRESSED DURING: 13 growth stages; CONTAINS InterPro DOMAIN/s: Ga…	-2.29871	TRUE	Galactosyltransferase family protein
10.3	cell wall.hemicellulose synthesis	m.142743	(loc_os03g48610.1 : 291.0) no description available & (at5g62620 : 244.0) Galactosyltransferase family protein; FUNCTIONS IN: transferase activity, transferring hexosyl groups, sugar binding, galactosyltransferase activity; INVOLVED IN: protein amino acid glycosylation; EXPRESSED IN: 22 plant structures; EXPRESSED DURING: 13 growth stages; CONTAINS InterPro DOMAIN/s: Galectin, carbohydrate recogn…	-2.27836	TRUE	Galactosyltransferase family protein
10.3.2	cell wall.hemicellulose synthesis.glucuronoxylan	m.17284	(loc_os05g35200.1 : 649.0) no description available & (at3g18660 : 361.0) Plants expressing an RNAi construct specifically targeting PGSIP1 was shown to have a dramatically reduced amount of starch.; plant glycogenin-like starch initiation protein 1 (PGSIP1); FUNCTIONS IN: transferase activity, transferring glycosyl groups; INVOLVED IN: biosynthetic process, starch metabolic process; LOCATED IN: …	-2.22457	TRUE	Plants expressing an RNAi construct specifically targeting PGSIP1 was shown to have a dramatically reduced amount of starch.
10.3	cell wall.hemicellulose synthesis	m.142742	(loc_os03g48610.1 : 340.0) no description available & (at1g74800 : 252.0) Galactosyltransferase family protein; FUNCTIONS IN: transferase activity, transferring hexosyl groups, transferase activity, transferring glycosyl groups; INVOLVED IN: protein amino acid glycosylation; LOCATED IN: membrane; EXPRESSED IN: 23 plant structures; EXPRESSED DURING: 15 growth stages; CONTAINS InterPro DOMAIN/s: Ga…	-2.19752	TRUE	Galactosyltransferase family protein
10.3	cell wall.hemicellulose synthesis	m.299724	(loc_os07g09670.2 : 363.0) no description available & (at1g74800 : 266.0) Galactosyltransferase family protein; FUNCTIONS IN: transferase activity, transferring hexosyl groups, transferase activity, transferring glycosyl groups; INVOLVED IN: protein amino acid glycosylation; LOCATED IN: membrane; EXPRESSED IN: 23 plant structures; EXPRESSED DURING: 15 growth stages; CONTAINS InterPro DOMAIN/s: Ga…	-1.80111	FALSE	Galactosyltransferase family protein
10.3	cell wall.hemicellulose synthesis	m.16574	(loc_os07g09670.1 : 638.0) no description available & (at5g62620 : 425.0) Galactosyltransferase family protein; FUNCTIONS IN: transferase activity, transferring hexosyl groups, sugar binding, galactosyltransferase activity; INVOLVED IN: protein amino acid glycosylation; EXPRESSED IN: 22 plant structures; EXPRESSED DURING: 13 growth stages; CONTAINS InterPro DOMAIN/s: Galectin, carbohydrate recogn…	-1.63622	FALSE	Galactosyltransferase family protein
10.3.2	cell wall.hemicellulose synthesis.glucuronoxylan	m.17283	(loc_os01g65780.4 : 357.0) no description available & (at3g18660 : 324.0) Plants expressing an RNAi construct specifically targeting PGSIP1 was shown to have a dramatically reduced amount of starch.; plant glycogenin-like starch initiation protein 1 (PGSIP1); FUNCTIONS IN: transferase activity, transferring glycosyl groups; INVOLVED IN: biosynthetic process, starch metabolic process; LOCATED IN: …	-1.5221	FALSE	Plants expressing an RNAi construct specifically targeting PGSIP1 was shown to have a dramatically reduced amount of starch.
10.3	cell wall.hemicellulose synthesis	m.187152	(loc_os07g09690.1 : 715.0) no description available & (at1g74800 : 612.0) Galactosyltransferase family protein; FUNCTIONS IN: transferase activity, transferring hexosyl groups, transferase activity, transferring glycosyl groups; INVOLVED IN: protein amino acid glycosylation; LOCATED IN: membrane; EXPRESSED IN: 23 plant structures; EXPRESSED DURING: 15 growth stages; CONTAINS InterPro DOMAIN/s: Ga…	-1.30854	FALSE	Galactosyltransferase family protein
10.3	cell wall.hemicellulose synthesis	m.116429	(loc_os02g52610.2 : 674.0) no description available & (q9m5q1|fut1_pea : 563.0) Galactoside 2-alpha-L-fucosyltransferase (EC 2.4.1.69) (Xyloglucan alpha-(1,2)-fucosyltransferase) (PsFT1) - Pisum sativum (Garden pea) & (at2g03220 : 538.0) member of Glycosyltransferase Family- 37; fucosyltransferase 1 (FT1); FUNCTIONS IN: transferase activity, transferring glycosyl groups, fucosyltransferase activi…	-1.28407	FALSE	Galactoside 2-alpha-L-fucosyltransferase (EC 2.4.1.69) (Xyloglucan alpha-(1,2)-fucosyltransferase) (PsFT1)
10.3.2	cell wall.hemicellulose synthesis.glucuronoxylan	m.75707	(loc_os03g01760.1 : 572.0) no description available & (at2g28110 : 434.0) Homolog to AT5G22940, a member of glycosyltransferase family 47 that is involved in secondary cell wall biosynthesis. It exhibits high sequence similarity to tobacco (Nicotiana plumbaginifolia) pectin glucuronyltransferase. Protein has a domain that shares significant similarity with the pfam03016 domain. It is expressed sp…	-1.211	FALSE	Homolog to AT5G22940, a member of glycosyltransferase family 47 that is involved in secondary cell wall biosynthesis. It exhibits high sequence similarity to tobacco (Nicotiana plumbaginifolia) pectin glucuronyltransferase. Protein has a domain that shares significant similarity with the pfam03016 domain. It is expressed specifically in developing vessels and fiber cells, and FRA8 is targeted to …
10.3.2	cell wall.hemicellulose synthesis.glucuronoxylan	m.10422	(loc_os01g65780.2 : 1194.0) no description available & (at3g18660 : 772.0) Plants expressing an RNAi construct specifically targeting PGSIP1 was shown to have a dramatically reduced amount of starch.; plant glycogenin-like starch initiation protein 1 (PGSIP1); FUNCTIONS IN: transferase activity, transferring glycosyl groups; INVOLVED IN: biosynthetic process, starch metabolic process; LOCATED IN:…	-1.18909	FALSE	Plants expressing an RNAi construct specifically targeting PGSIP1 was shown to have a dramatically reduced amount of starch.
10.3	cell wall.hemicellulose synthesis	m.111761	(loc_os03g58900.1 : 770.0) no description available & (at1g74800 : 597.0) Galactosyltransferase family protein; FUNCTIONS IN: transferase activity, transferring hexosyl groups, transferase activity, transferring glycosyl groups; INVOLVED IN: protein amino acid glycosylation; LOCATED IN: membrane; EXPRESSED IN: 23 plant structures; EXPRESSED DURING: 15 growth stages; CONTAINS InterPro DOMAIN/s: Ga…	-1.08714	FALSE	Galactosyltransferase family protein
10.3.1.1	cell wall.hemicellulose synthesis.xyloglucan.XXXG galactose Transferase	m.202072	(q8h038|katam_orysa : 826.0) Xyloglucan galactosyltransferase KATAMARI1 homolog (EC 2.4.1.-) - Oryza sativa (Rice) & (loc_os03g05110.1 : 826.0) no description available & (at2g20370 : 733.0) Encodes a xyloglucan galactosyltransferase located in the membrane of Golgi stacks that is involved in the biosynthesis of fucose. It is also involved in endomembrane organization. It is suggested that it is …	-1.05261	FALSE	Xyloglucan galactosyltransferase KATAMARI1 homolog (EC 2.4.1.-)
10.3.1.1	cell wall.hemicellulose synthesis.xyloglucan.XXXG galactose Transferase	m.7731	(loc_os03g05070.1 : 273.0) no description available & (at2g20370 : 180.0) Encodes a xyloglucan galactosyltransferase located in the membrane of Golgi stacks that is involved in the biosynthesis of fucose. It is also involved in endomembrane organization. It is suggested that it is a dual-function protein that is responsible for actin organization and the synthesis of cell wall materials.; MURUS 3…	-1.03506	FALSE	Encodes a xyloglucan galactosyltransferase located in the membrane of Golgi stacks that is involved in the biosynthesis of fucose. It is also involved in endomembrane organization. It is suggested that it is a dual-function protein that is responsible for actin organization and the synthesis of cell wall materials.
10.3	cell wall.hemicellulose synthesis	m.187154	(loc_os03g58920.1 : 936.0) no description available & (at5g62620 : 762.0) Galactosyltransferase family protein; FUNCTIONS IN: transferase activity, transferring hexosyl groups, sugar binding, galactosyltransferase activity; INVOLVED IN: protein amino acid glycosylation; EXPRESSED IN: 22 plant structures; EXPRESSED DURING: 13 growth stages; CONTAINS InterPro DOMAIN/s: Galectin, carbohydrate recogn…	-1.02133	FALSE	Galactosyltransferase family protein
10.3	cell wall.hemicellulose synthesis	m.92119	(loc_os06g10910.1 : 702.0) no description available & (at2g03220 : 429.0) member of Glycosyltransferase Family- 37; fucosyltransferase 1 (FT1); FUNCTIONS IN: transferase activity, transferring glycosyl groups, fucosyltransferase activity; INVOLVED IN: plant-type cell wall biogenesis, xyloglucan biosynthetic process; LOCATED IN: membrane; EXPRESSED IN: 23 plant structures; EXPRESSED DURING: 14 gro…	0	FALSE	member of Glycosyltransferase Family- 37
10.3.1.1	cell wall.hemicellulose synthesis.xyloglucan.XXXG galactose Transferase	m.103527	(loc_os10g32170.1 : 213.0) no description available & (q8h038|katam_orysa : 164.0) Xyloglucan galactosyltransferase KATAMARI1 homolog (EC 2.4.1.-) - Oryza sativa (Rice) & (at2g20370 : 157.0) Encodes a xyloglucan galactosyltransferase located in the membrane of Golgi stacks that is involved in the biosynthesis of fucose. It is also involved in endomembrane organization. It is suggested that it is …	0	FALSE	Xyloglucan galactosyltransferase KATAMARI1 homolog (EC 2.4.1.-)
10.3.1.1	cell wall.hemicellulose synthesis.xyloglucan.XXXG galactose Transferase	m.313432	(loc_os12g12290.1 : 201.0) no description available & (q8h038|katam_orysa : 129.0) Xyloglucan galactosyltransferase KATAMARI1 homolog (EC 2.4.1.-) - Oryza sativa (Rice) & (at2g29040 : 122.0) Exostosin family protein; FUNCTIONS IN: catalytic activity; INVOLVED IN: biological_process unknown; LOCATED IN: endomembrane system, membrane; EXPRESSED IN: male gametophyte, flower, pollen tube; EXPRESSED D…	0	FALSE	Xyloglucan galactosyltransferase KATAMARI1 homolog (EC 2.4.1.-)
10.3.1.1	cell wall.hemicellulose synthesis.xyloglucan.XXXG galactose Transferase	m.48476	(loc_os10g32080.1 : 195.0) no description available & (q8h038|katam_orysa : 152.0) Xyloglucan galactosyltransferase KATAMARI1 homolog (EC 2.4.1.-) - Oryza sativa (Rice) & (at2g20370 : 139.0) Encodes a xyloglucan galactosyltransferase located in the membrane of Golgi stacks that is involved in the biosynthesis of fucose. It is also involved in endomembrane organization. It is suggested that it is …	0	FALSE	Xyloglucan galactosyltransferase KATAMARI1 homolog (EC 2.4.1.-)
10.3.1.1	cell wall.hemicellulose synthesis.xyloglucan.XXXG galactose Transferase	m.55582	(loc_os12g12290.1 : 155.0) no description available & (q8h038|katam_orysa : 88.2) Xyloglucan galactosyltransferase KATAMARI1 homolog (EC 2.4.1.-) - Oryza sativa (Rice) & (at2g20370 : 83.2) Encodes a xyloglucan galactosyltransferase located in the membrane of Golgi stacks that is involved in the biosynthesis of fucose. It is also involved in endomembrane organization. It is suggested that it is a …	0	FALSE	Xyloglucan galactosyltransferase KATAMARI1 homolog (EC 2.4.1.-)
10.3.1.1	cell wall.hemicellulose synthesis.xyloglucan.XXXG galactose Transferase	m.88703	(loc_os10g32170.1 : 211.0) no description available & (q8h038|katam_orysa : 117.0) Xyloglucan galactosyltransferase KATAMARI1 homolog (EC 2.4.1.-) - Oryza sativa (Rice) & (at2g20370 : 111.0) Encodes a xyloglucan galactosyltransferase located in the membrane of Golgi stacks that is involved in the biosynthesis of fucose. It is also involved in endomembrane organization. It is suggested that it is …	0	FALSE	Xyloglucan galactosyltransferase KATAMARI1 homolog (EC 2.4.1.-)
10.3	cell wall.hemicellulose synthesis	m.89957	(loc_os02g32750.2 : 331.0) no description available & (at5g07720 : 290.0) Galactosyl transferase GMA12/MNN10 family protein; FUNCTIONS IN: transferase activity, transferring glycosyl groups, transferase activity; INVOLVED IN: biological_process unknown; LOCATED IN: integral to membrane; EXPRESSED IN: 18 plant structures; EXPRESSED DURING: 9 growth stages; CONTAINS InterPro DOMAIN/s: Galactosyl tr…	1.03078	FALSE	Galactosyl transferase GMA12/MNN10 family protein
10.3.2	cell wall.hemicellulose synthesis.glucuronoxylan	m.179746	(loc_os01g52710.1 : 697.0) no description available & (at3g58790 : 314.0) Encodes a protein with putative galacturonosyltransferase activity.; galacturonosyltransferase 15 (GAUT15); CONTAINS InterPro DOMAIN/s: Glycosyl transferase, family 8 (InterPro:IPR002495); BEST Arabidopsis thaliana protein match is: galacturonosyltransferase 14 (TAIR:AT5G15470.1); Has 1513 Blast hits to 1502 proteins in 296…	1.17826	FALSE	Encodes a protein with putative galacturonosyltransferase activity.
10.3.2	cell wall.hemicellulose synthesis.glucuronoxylan	m.86322	(loc_os03g01760.1 : 212.0) no description available & (at5g22940 : 159.0) Homolog of FRA8 (AT2G28110), a member of a member of glycosyltransferase family 47; exhibits high sequence similarity to tobacco (Nicotiana plumbaginifolia) pectin glucuronyltransferase.; FRA8 homolog (F8H); CONTAINS InterPro DOMAIN/s: Exostosin-like (InterPro:IPR004263); BEST Arabidopsis thaliana protein match is: Exostosi…	1.18503	FALSE	Homolog of FRA8 (AT2G28110), a member of a member of glycosyltransferase family 47
10.3	cell wall.hemicellulose synthesis	m.17410	(loc_os02g52590.1 : 559.0) no description available & (at2g03220 : 332.0) member of Glycosyltransferase Family- 37; fucosyltransferase 1 (FT1); FUNCTIONS IN: transferase activity, transferring glycosyl groups, fucosyltransferase activity; INVOLVED IN: plant-type cell wall biogenesis, xyloglucan biosynthetic process; LOCATED IN: membrane; EXPRESSED IN: 23 plant structures; EXPRESSED DURING: 14 gro…	1.19615	FALSE	member of Glycosyltransferase Family- 37
10.3.2	cell wall.hemicellulose synthesis.glucuronoxylan	m.196458	(loc_os06g13760.1 : 280.0) no description available & (at3g28340 : 217.0) Encodes a protein with putative galacturonosyltransferase activity.; galacturonosyltransferase-like 10 (GATL10); FUNCTIONS IN: transferase activity, transferring hexosyl groups, polygalacturonate 4-alpha-galacturonosyltransferase activity; INVOLVED IN: carbohydrate biosynthetic process; LOCATED IN: endomembrane system; EXPR…	1.22603	FALSE	Encodes a protein with putative galacturonosyltransferase activity.
10.3	cell wall.hemicellulose synthesis	m.55536	(loc_os06g10930.1 : 214.0) no description available & (at2g03210 : 139.0) member of Glycosyltransferase Family- 37; fucosyltransferase 2 (FUT2); FUNCTIONS IN: transferase activity, transferring glycosyl groups, fucosyltransferase activity; INVOLVED IN: cell wall biogenesis; LOCATED IN: endomembrane system, membrane; EXPRESSED IN: 9 plant structures; EXPRESSED DURING: 4 anthesis, petal differentia…	1.25596	FALSE	member of Glycosyltransferase Family- 37
10.3	cell wall.hemicellulose synthesis	m.210614	(loc_os06g10950.1 : 615.0) no description available & (ipr004938 : 418.9752) Xyloglucan fucosyltransferase & (q9m5q1|fut1_pea : 400.0) Galactoside 2-alpha-L-fucosyltransferase (EC 2.4.1.69) (Xyloglucan alpha-(1,2)-fucosyltransferase) (PsFT1) - Pisum sativum (Garden pea) & (at2g03220 : 390.0) member of Glycosyltransferase Family- 37; fucosyltransferase 1 (FT1); FUNCTIONS IN: transferase activity, …	1.26698	FALSE	Xyloglucan fucosyltransferas
10.3.2	cell wall.hemicellulose synthesis.glucuronoxylan	m.72893	(loc_os02g35020.1 : 249.0) no description available & (at3g18660 : 214.0) Plants expressing an RNAi construct specifically targeting PGSIP1 was shown to have a dramatically reduced amount of starch.; plant glycogenin-like starch initiation protein 1 (PGSIP1); FUNCTIONS IN: transferase activity, transferring glycosyl groups; INVOLVED IN: biosynthetic process, starch metabolic process; LOCATED IN: …	1.30829	FALSE	Plants expressing an RNAi construct specifically targeting PGSIP1 was shown to have a dramatically reduced amount of starch.
10.3.2	cell wall.hemicellulose synthesis.glucuronoxylan	m.86317	(loc_os03g01760.1 : 265.0) no description available & (at2g28110 : 212.0) Homolog to AT5G22940, a member of glycosyltransferase family 47 that is involved in secondary cell wall biosynthesis. It exhibits high sequence similarity to tobacco (Nicotiana plumbaginifolia) pectin glucuronyltransferase. Protein has a domain that shares significant similarity with the pfam03016 domain. It is expressed sp…	1.31732	FALSE	Homolog to AT5G22940, a member of glycosyltransferase family 47 that is involved in secondary cell wall biosynthesis. It exhibits high sequence similarity to tobacco (Nicotiana plumbaginifolia) pectin glucuronyltransferase. Protein has a domain that shares significant similarity with the pfam03016 domain. It is expressed specifically in developing vessels and fiber cells, and FRA8 is targeted to …
10.3	cell wall.hemicellulose synthesis	m.24797	(loc_os03g58920.1 : 228.0) no description available & (at5g62620 : 124.0) Galactosyltransferase family protein; FUNCTIONS IN: transferase activity, transferring hexosyl groups, sugar binding, galactosyltransferase activity; INVOLVED IN: protein amino acid glycosylation; EXPRESSED IN: 22 plant structures; EXPRESSED DURING: 13 growth stages; CONTAINS InterPro DOMAIN/s: Galectin, carbohydrate recogn…	1.32984	FALSE	Galactosyltransferase family protein
10.3.2	cell wall.hemicellulose synthesis.glucuronoxylan	m.72898	(loc_os02g35020.1 : 196.0) no description available & (at1g77130 : 110.0) plant glycogenin-like starch initiation protein 2 (PGSIP2); CONTAINS InterPro DOMAIN/s: Glycosyl transferase, family 8 (InterPro:IPR002495); BEST Arabidopsis thaliana protein match is: plant glycogenin-like starch initiation protein 1 (TAIR:AT3G18660.3); Has 1471 Blast hits to 1463 proteins in 343 species: Archae - 0; Bacte…	1.37715	FALSE	plant glycogenin-like starch initiation protein 2 (PGSIP2)
10.3	cell wall.hemicellulose synthesis	m.122006	(loc_os06g10930.1 : 416.0) no description available & (ipr004938 : 249.6208) Xyloglucan fucosyltransferase & (q9m5q1|fut1_pea : 248.0) Galactoside 2-alpha-L-fucosyltransferase (EC 2.4.1.69) (Xyloglucan alpha-(1,2)-fucosyltransferase) (PsFT1) - Pisum sativum (Garden pea) & (at2g03220 : 246.0) member of Glycosyltransferase Family- 37; fucosyltransferase 1 (FT1); FUNCTIONS IN: transferase activity, …	1.39551	FALSE	Xyloglucan fucosyltransferas
10.3	cell wall.hemicellulose synthesis	m.309337	(loc_os02g17534.1 : 534.0) no description available & (ipr004938 : 359.78308) Xyloglucan fucosyltransferase & (q9m5q1|fut1_pea : 357.0) Galactoside 2-alpha-L-fucosyltransferase (EC 2.4.1.69) (Xyloglucan alpha-(1,2)-fucosyltransferase) (PsFT1) - Pisum sativum (Garden pea) & (at2g03220 : 344.0) member of Glycosyltransferase Family- 37; fucosyltransferase 1 (FT1); FUNCTIONS IN: transferase activity,…	1.39551	FALSE	Xyloglucan fucosyltransferas
10.3.1.1	cell wall.hemicellulose synthesis.xyloglucan.XXXG galactose Transferase	m.202067	(loc_os03g05110.1 : 935.0) no description available & (q8h038|katam_orysa : 914.0) Xyloglucan galactosyltransferase KATAMARI1 homolog (EC 2.4.1.-) - Oryza sativa (Rice) & (at2g20370 : 783.0) Encodes a xyloglucan galactosyltransferase located in the membrane of Golgi stacks that is involved in the biosynthesis of fucose. It is also involved in endomembrane organization. It is suggested that it is …	1.41562	FALSE	Xyloglucan galactosyltransferase KATAMARI1 homolog (EC 2.4.1.-)
10.3.2	cell wall.hemicellulose synthesis.glucuronoxylan	m.274604	(loc_os06g47340.1 : 387.0) no description available & (at4g36890 : 259.0) The IRX14 gene encodes a putative family 43 glycosyl transferase that contributes to xylan biosynthesis. It was identified based on its gene expression co-variance with the IRX3 gene involved in secondary cell wall synthesis. A biochemical assay using the irx14 mutant indicates that IRX14 might function in xylose chain elon…	1.43948	FALSE	The IRX14 gene encodes a putative family 43 glycosyl transferase that contributes to xylan biosynthesis. It was identified based on its gene expression co-variance with the IRX3 gene involved in secondary cell wall synthesis. A biochemical assay using the irx14 mutant indicates that IRX14 might function in xylose chain elongation.
10.3	cell wall.hemicellulose synthesis	m.206678	(loc_os03g19310.1 : 533.0) no description available & (at3g62720 : 422.0) Encodes a protein with xylosyltransferase activity, which is specific for UDP-xylose as donor substrate and for oligosaccharides with a degree of polymerization >4. Although the enzyme utilizes either cellopentaose or cellohexaose, its activity is four-fold higher with cellohexaose as an acceptor compared to cellopentaose. …	1.47179	FALSE	Encodes a protein with xylosyltransferase activity, which is specific for UDP-xylose as donor substrate and for oligosaccharides with a degree of polymerization >4. Although the enzyme utilizes either cellopentaose or cellohexaose, its activity is four-fold higher with cellohexaose as an acceptor compared to cellopentaose. The enzyme is able to add several xylosyl residues to the acceptor forming…
10.3	cell wall.hemicellulose synthesis	m.118481	(loc_os06g10980.1 : 570.0) no description available & (ipr004938 : 301.7552) Xyloglucan fucosyltransferase & (at2g15350 : 292.0) member of Glycosyltransferase Family- 37; fucosyltransferase 10 (FUT10); FUNCTIONS IN: transferase activity, transferring glycosyl groups, fucosyltransferase activity; INVOLVED IN: cell wall biogenesis; LOCATED IN: membrane; EXPRESSED IN: seedling, stem, cauline leaf, r…	1.48076	FALSE	Xyloglucan fucosyltransferas
10.3	cell wall.hemicellulose synthesis	m.116433	(loc_os02g52640.1 : 433.0) no description available & (q9m5q1|fut1_pea : 369.0) Galactoside 2-alpha-L-fucosyltransferase (EC 2.4.1.69) (Xyloglucan alpha-(1,2)-fucosyltransferase) (PsFT1) - Pisum sativum (Garden pea) & (at2g03220 : 345.0) member of Glycosyltransferase Family- 37; fucosyltransferase 1 (FT1); FUNCTIONS IN: transferase activity, transferring glycosyl groups, fucosyltransferase activi…	1.50716	FALSE	Galactoside 2-alpha-L-fucosyltransferase (EC 2.4.1.69) (Xyloglucan alpha-(1,2)-fucosyltransferase) (PsFT1)
10.3.2	cell wall.hemicellulose synthesis.glucuronoxylan	m.59189	(loc_os03g17850.1 : 188.0) no description available & (at2g37090 : 135.0) The IRX9 gene encodes a putative family 43 glycosyl transferase. It was coordinately expressed with the cellulose synthase subunits during secondary cell wall formation. Cell wall analysis revealed a decrease in the abundance of xylan in the irx9 mutant, indicating that IRX9 is required for xylan synthesis. Mutants have irr…	1.71102	FALSE	The IRX9 gene encodes a putative family 43 glycosyl transferase. It was coordinately expressed with the cellulose synthase subunits during secondary cell wall formation. Cell wall analysis revealed a decrease in the abundance of xylan in the irx9 mutant, indicating that IRX9 is required for xylan synthesis. Mutants have irregular xylem phenotype suggesting a role in secondary cell wall biosynthes…
10.3	cell wall.hemicellulose synthesis	m.210611	(loc_os06g10950.1 : 669.0) no description available & (ipr004938 : 426.2014) Xyloglucan fucosyltransferase & (q9m5q1|fut1_pea : 422.0) Galactoside 2-alpha-L-fucosyltransferase (EC 2.4.1.69) (Xyloglucan alpha-(1,2)-fucosyltransferase) (PsFT1) - Pisum sativum (Garden pea) & (at2g03220 : 411.0) member of Glycosyltransferase Family- 37; fucosyltransferase 1 (FT1); FUNCTIONS IN: transferase activity, …	1.76765	FALSE	Xyloglucan fucosyltransferas
10.3.2	cell wall.hemicellulose synthesis.glucuronoxylan	m.56169	(loc_os04g55670.1 : 454.0) no description available & (at5g67230 : 214.0) Encodes a member of the GT43 family glycosyltransferases involved in glucuronoxylan biosynthesis: AT2G37090 (IRX9) and AT1G27600 (IRX9-L or I9H, IRX9 homolog); AT4G36890 (IRX14) and AT5G67230 (IRX14-L or I14H, IRX14 homolog). They form two functionally non-redundant groups essential for the normal elongation of glucuronoxyl…	1.83168	FALSE	Encodes a member of the GT43 family glycosyltransferases involved in glucuronoxylan biosynthesis: AT2G37090 (IRX9) and AT1G27600 (IRX9-L or I9H, IRX9 homolog)
10.3	cell wall.hemicellulose synthesis	m.201857	(loc_os02g52560.1 : 863.0) no description available & (at2g03220 : 488.0) member of Glycosyltransferase Family- 37; fucosyltransferase 1 (FT1); FUNCTIONS IN: transferase activity, transferring glycosyl groups, fucosyltransferase activity; INVOLVED IN: plant-type cell wall biogenesis, xyloglucan biosynthetic process; LOCATED IN: membrane; EXPRESSED IN: 23 plant structures; EXPRESSED DURING: 14 gro…	1.94201	FALSE	member of Glycosyltransferase Family- 37
10.3.2	cell wall.hemicellulose synthesis.glucuronoxylan	m.130813	(loc_os05g03174.1 : 456.0) no description available & (at2g37090 : 221.0) The IRX9 gene encodes a putative family 43 glycosyl transferase. It was coordinately expressed with the cellulose synthase subunits during secondary cell wall formation. Cell wall analysis revealed a decrease in the abundance of xylan in the irx9 mutant, indicating that IRX9 is required for xylan synthesis. Mutants have irr…	2.02205	TRUE	The IRX9 gene encodes a putative family 43 glycosyl transferase. It was coordinately expressed with the cellulose synthase subunits during secondary cell wall formation. Cell wall analysis revealed a decrease in the abundance of xylan in the irx9 mutant, indicating that IRX9 is required for xylan synthesis. Mutants have irregular xylem phenotype suggesting a role in secondary cell wall biosynthes…
10.3.2	cell wall.hemicellulose synthesis.glucuronoxylan	m.53949	(loc_os03g08600.1 : 821.0) no description available & (at4g33330 : 567.0) plant glycogenin-like starch initiation protein 3 (PGSIP3); FUNCTIONS IN: transferase activity, transferring glycosyl groups; INVOLVED IN: biosynthetic process; LOCATED IN: endomembrane system; EXPRESSED IN: inflorescence meristem, sperm cell, root, flower; EXPRESSED DURING: petal differentiation and expansion stage; CONTAI…	2.03715	TRUE	plant glycogenin-like starch initiation protein 3 (PGSIP3)
10.3.2	cell wall.hemicellulose synthesis.glucuronoxylan	m.130810	(loc_os03g17850.1 : 408.0) no description available & (at2g37090 : 219.0) The IRX9 gene encodes a putative family 43 glycosyl transferase. It was coordinately expressed with the cellulose synthase subunits during secondary cell wall formation. Cell wall analysis revealed a decrease in the abundance of xylan in the irx9 mutant, indicating that IRX9 is required for xylan synthesis. Mutants have irr…	2.0648	TRUE	The IRX9 gene encodes a putative family 43 glycosyl transferase. It was coordinately expressed with the cellulose synthase subunits during secondary cell wall formation. Cell wall analysis revealed a decrease in the abundance of xylan in the irx9 mutant, indicating that IRX9 is required for xylan synthesis. Mutants have irregular xylem phenotype suggesting a role in secondary cell wall biosynthes…
10.3.1.1	cell wall.hemicellulose synthesis.xyloglucan.XXXG galactose Transferase	m.202102	(loc_os03g05060.2 : 113.0) no description available & (q8h038|katam_orysa : 96.3) Xyloglucan galactosyltransferase KATAMARI1 homolog (EC 2.4.1.-) - Oryza sativa (Rice) & (at2g20370 : 90.1) Encodes a xyloglucan galactosyltransferase located in the membrane of Golgi stacks that is involved in the biosynthesis of fucose. It is also involved in endomembrane organization. It is suggested that it is a …	2.28357	TRUE	Xyloglucan galactosyltransferase KATAMARI1 homolog (EC 2.4.1.-)
10.3.2	cell wall.hemicellulose synthesis.glucuronoxylan	m.75708	(loc_os03g01760.1 : 266.0) no description available & (at5g22940 : 214.0) Homolog of FRA8 (AT2G28110), a member of a member of glycosyltransferase family 47; exhibits high sequence similarity to tobacco (Nicotiana plumbaginifolia) pectin glucuronyltransferase.; FRA8 homolog (F8H); CONTAINS InterPro DOMAIN/s: Exostosin-like (InterPro:IPR004263); BEST Arabidopsis thaliana protein match is: Exostosi…	2.28563	TRUE	Homolog of FRA8 (AT2G28110), a member of a member of glycosyltransferase family 47
10.3.1.1	cell wall.hemicellulose synthesis.xyloglucan.XXXG galactose Transferase	m.202068	(loc_os03g05110.1 : 369.0) no description available & (q8h038|katam_orysa : 356.0) Xyloglucan galactosyltransferase KATAMARI1 homolog (EC 2.4.1.-) - Oryza sativa (Rice) & (at2g20370 : 295.0) Encodes a xyloglucan galactosyltransferase located in the membrane of Golgi stacks that is involved in the biosynthesis of fucose. It is also involved in endomembrane organization. It is suggested that it is …	2.40676	TRUE	Xyloglucan galactosyltransferase KATAMARI1 homolog (EC 2.4.1.-)
10.3	cell wall.hemicellulose synthesis	m.70769	(loc_os04g01930.1 : 239.0) no description available & (at5g25310 : 164.0) Exostosin family protein; FUNCTIONS IN: catalytic activity; LOCATED IN: endomembrane system, membrane; CONTAINS InterPro DOMAIN/s: Exostosin-like (InterPro:IPR004263); BEST Arabidopsis thaliana protein match is: Exostosin family protein (TAIR:AT5G03795.1); Has 1327 Blast hits to 1319 proteins in 106 species: Archae - 0; Bac…	2.65684	TRUE	Exostosin family protein
10.3	cell wall.hemicellulose synthesis	m.206664	(loc_os03g19310.1 : 621.0) no description available & (at3g62720 : 452.0) Encodes a protein with xylosyltransferase activity, which is specific for UDP-xylose as donor substrate and for oligosaccharides with a degree of polymerization >4. Although the enzyme utilizes either cellopentaose or cellohexaose, its activity is four-fold higher with cellohexaose as an acceptor compared to cellopentaose. …	3.28259	TRUE	Encodes a protein with xylosyltransferase activity, which is specific for UDP-xylose as donor substrate and for oligosaccharides with a degree of polymerization >4. Although the enzyme utilizes either cellopentaose or cellohexaose, its activity is four-fold higher with cellohexaose as an acceptor compared to cellopentaose. The enzyme is able to add several xylosyl residues to the acceptor forming…
10.3.1.1	cell wall.hemicellulose synthesis.xyloglucan.XXXG galactose Transferase	m.202082	(loc_os03g05060.2 : 682.0) no description available & (q8h038|katam_orysa : 587.0) Xyloglucan galactosyltransferase KATAMARI1 homolog (EC 2.4.1.-) - Oryza sativa (Rice) & (at2g20370 : 536.0) Encodes a xyloglucan galactosyltransferase located in the membrane of Golgi stacks that is involved in the biosynthesis of fucose. It is also involved in endomembrane organization. It is suggested that it is …	3.28943	TRUE	Xyloglucan galactosyltransferase KATAMARI1 homolog (EC 2.4.1.-)
10.3.1.1	cell wall.hemicellulose synthesis.xyloglucan.XXXG galactose Transferase	m.328167	(loc_os12g38450.1 : 134.0) no description available & (q8h038|katam_orysa : 102.0) Xyloglucan galactosyltransferase KATAMARI1 homolog (EC 2.4.1.-) - Oryza sativa (Rice) & (at2g20370 : 98.2) Encodes a xyloglucan galactosyltransferase located in the membrane of Golgi stacks that is involved in the biosynthesis of fucose. It is also involved in endomembrane organization. It is suggested that it is a…	3.34923	TRUE	Xyloglucan galactosyltransferase KATAMARI1 homolog (EC 2.4.1.-)
10.3	cell wall.hemicellulose synthesis	m.122001	(loc_os06g10930.1 : 387.0) no description available & (ipr004938 : 251.42805) Xyloglucan fucosyltransferase & (q9m5q1|fut1_pea : 248.0) Galactoside 2-alpha-L-fucosyltransferase (EC 2.4.1.69) (Xyloglucan alpha-(1,2)-fucosyltransferase) (PsFT1) - Pisum sativum (Garden pea) & (at2g03220 : 246.0) member of Glycosyltransferase Family- 37; fucosyltransferase 1 (FT1); FUNCTIONS IN: transferase activity,…	3.66322	TRUE	Xyloglucan fucosyltransferas
10.3	cell wall.hemicellulose synthesis	m.146572	(loc_os06g10920.1 : 628.0) no description available & (ipr004938 : 429.94156) Xyloglucan fucosyltransferase & (q9m5q1|fut1_pea : 401.0) Galactoside 2-alpha-L-fucosyltransferase (EC 2.4.1.69) (Xyloglucan alpha-(1,2)-fucosyltransferase) (PsFT1) - Pisum sativum (Garden pea) & (at1g14100 : 378.0) member of Glycosyltransferase Family- 37. FUT8 was previously associated to AT1G14110; fucosyltransferase…	3.91644	TRUE	Xyloglucan fucosyltransferas
10.3.2	cell wall.hemicellulose synthesis.glucuronoxylan	m.10424	(loc_os01g65780.4 : 234.0) no description available & (at1g77130 : 196.0) plant glycogenin-like starch initiation protein 2 (PGSIP2); CONTAINS InterPro DOMAIN/s: Glycosyl transferase, family 8 (InterPro:IPR002495); BEST Arabidopsis thaliana protein match is: plant glycogenin-like starch initiation protein 1 (TAIR:AT3G18660.3); Has 1471 Blast hits to 1463 proteins in 343 species: Archae - 0; Bacte…	4.06416	TRUE	plant glycogenin-like starch initiation protein 2 (PGSIP2)
10.3	cell wall.hemicellulose synthesis	m.210606	(loc_os06g10950.1 : 644.0) no description available & (q9m5q1|fut1_pea : 454.0) Galactoside 2-alpha-L-fucosyltransferase (EC 2.4.1.69) (Xyloglucan alpha-(1,2)-fucosyltransferase) (PsFT1) - Pisum sativum (Garden pea) & (ipr004938 : 447.1478) Xyloglucan fucosyltransferase & (at2g03220 : 447.0) member of Glycosyltransferase Family- 37; fucosyltransferase 1 (FT1); FUNCTIONS IN: transferase activity, …	4.70986	TRUE	Galactoside 2-alpha-L-fucosyltransferase (EC 2.4.1.69) (Xyloglucan alpha-(1,2)-fucosyltransferase) (PsFT1)
10.3	cell wall.hemicellulose synthesis	m.111750	(loc_os03g58900.1 : 165.0) no description available & (at1g74800 : 127.0) Galactosyltransferase family protein; FUNCTIONS IN: transferase activity, transferring hexosyl groups, transferase activity, transferring glycosyl groups; INVOLVED IN: protein amino acid glycosylation; LOCATED IN: membrane; EXPRESSED IN: 23 plant structures; EXPRESSED DURING: 15 growth stages; CONTAINS InterPro DOMAIN/s: Ga…	5.12966	TRUE	Galactosyltransferase family protein
10.3	cell wall.hemicellulose synthesis	m.14804	(loc_os04g37640.1 : 357.0) no description available & (q9m5q1|fut1_pea : 244.0) Galactoside 2-alpha-L-fucosyltransferase (EC 2.4.1.69) (Xyloglucan alpha-(1,2)-fucosyltransferase) (PsFT1) - Pisum sativum (Garden pea) & (at2g03220 : 237.0) member of Glycosyltransferase Family- 37; fucosyltransferase 1 (FT1); FUNCTIONS IN: transferase activity, transferring glycosyl groups, fucosyltransferase activi…	5.23318	TRUE	Galactoside 2-alpha-L-fucosyltransferase (EC 2.4.1.69) (Xyloglucan alpha-(1,2)-fucosyltransferase) (PsFT1)
10.3.2	cell wall.hemicellulose synthesis.glucuronoxylan	m.88377	(loc_os03g47530.1 : 341.0) no description available & (at1g19300 : 244.0) The PARVUS/GLZ1 gene encodes a putative family 8 glycosyl transferase that contributes to xylan biosynthesis. Its gene expression shows good co-variance with the IRX3 gene involved in secondary cell wall synthesis. PARVUS/GLZ1 is predicted to have galacturonosyltransferase activity and may be involved in the formation of th…	6.74499	TRUE	The PARVUS/GLZ1 gene encodes a putative family 8 glycosyl transferase that contributes to xylan biosynthesis. Its gene expression shows good co-variance with the IRX3 gene involved in secondary cell wall synthesis. PARVUS/GLZ1 is predicted to have galacturonosyltransferase activity and may be involved in the formation of the complex oligosaccharide sequence present at the reducing end of xylan. P…
10.3	cell wall.hemicellulose synthesis	m.311522	(loc_os04g37640.1 : 212.0) no description available & (q9m5q1|fut1_pea : 120.0) Galactoside 2-alpha-L-fucosyltransferase (EC 2.4.1.69) (Xyloglucan alpha-(1,2)-fucosyltransferase) (PsFT1) - Pisum sativum (Garden pea) & (at2g03220 : 111.0) member of Glycosyltransferase Family- 37; fucosyltransferase 1 (FT1); FUNCTIONS IN: transferase activity, transferring glycosyl groups, fucosyltransferase activi…	14.6529	TRUE	Galactoside 2-alpha-L-fucosyltransferase (EC 2.4.1.69) (Xyloglucan alpha-(1,2)-fucosyltransferase) (PsFT1)
Modification
10.7	cell wall.modification	m.17987	(q6h676|exb11_orysa : 305.0) Expansin-B11 precursor (OsEXPB11) (Beta-expansin-11) (OsaEXPb1.20) - Oryza sativa (Rice) & (loc_os02g44108.1 : 305.0) no description available & (at2g45110 : 183.0) member of BETA-EXPANSINS. Naming convention from the Expansin Working Group (Kende et al, 2004. Plant Mol Bio); expansin B4 (EXPB4); INVOLVED IN: plant-type cell wall modification involved in multidimensio…	-2.77444	TRUE	Expansin-B11 precursor (OsEXPB11) (Beta-expansin-11) (OsaEXPb1.20)
10.7	cell wall.modification	m.17460	(loc_os08g14200.1 : 322.0) no description available & (at5g57550 : 228.0) xyloglucan endotransglycosylase-related protein (XTR3); xyloglucan endotransglucosylase/hydrolase 25 (XTH25); FUNCTIONS IN: hydrolase activity, acting on glycosyl bonds, xyloglucan:xyloglucosyl transferase activity; INVOLVED IN: plant-type cell wall biogenesis; LOCATED IN: endomembrane system, cell wall, apoplast; EXPRESSED…	-2.30368	TRUE	xyloglucan endotransglycosylase-related protein (XTR3)
10.7	cell wall.modification	m.74686	(q6h677|exb14_orysa : 357.0) Putative expansin-B14 precursor (OsEXPB14) (Beta-expansin-14) (OsEXPB16) (OsaEXPb1.14) (OsaEXPb1.18) - Oryza sativa (Rice) & (loc_os02g44106.1 : 357.0) no description available & (at2g45110 : 261.0) member of BETA-EXPANSINS. Naming convention from the Expansin Working Group (Kende et al, 2004. Plant Mol Bio); expansin B4 (EXPB4); INVOLVED IN: plant-type cell wall modi…	-1.75164	FALSE	Putative expansin-B14 precursor (OsEXPB14) (Beta-expansin-14) (OsEXPB16) (OsaEXPb1.14) (OsaEXPb1.18)
10.7	cell wall.modification	m.91469	(loc_os03g44290.1 : 463.0) no description available & (q10g40|exb12_orysa : 458.0) Expansin-B12 precursor (OsEXPB12) (Beta-expansin-12) (OsaEXPb1.17) - Oryza sativa (Rice) & (at2g45110 : 249.0) member of BETA-EXPANSINS. Naming convention from the Expansin Working Group (Kende et al, 2004. Plant Mol Bio); expansin B4 (EXPB4); INVOLVED IN: plant-type cell wall modification involved in multidimensio…	-1.24258	FALSE	Expansin-B12 precursor (OsEXPB12) (Beta-expansin-12) (OsaEXPb1.17)
10.7	cell wall.modification	m.319519	(q40638|expb1_orysa : 215.0) Expansin-B1 precursor (OsEXPB1) (Beta-expansin-1) (OsaEXPb1.2) (OsaEXPb1.3) (Major pollen allergen Ory s 1) (Ory s I) - Oryza sativa (Rice) & (loc_os03g01650.1 : 215.0) no description available & (at1g65680 : 115.0) member of BETA-EXPANSINS. Naming convention from the Expansin Working Group (Kende et al, 2004. Plant Mol Bio); expansin B2 (EXPB2); INVOLVED IN: plant-ty…	-1.11468	FALSE	Expansin-B1 precursor (OsEXPB1) (Beta-expansin-1) (OsaEXPb1.2) (OsaEXPb1.3) (Major pollen allergen Ory s 1) (Ory s I)
10.7	cell wall.modification	m.56723	(loc_os03g01800.1 : 171.0) no description available & (at3g44990 : 138.0) xyloglucan endo-transglycosylase; xyloglucan endo-transglycosylase-related 8 (XTR8); FUNCTIONS IN: hydrolase activity, acting on glycosyl bonds, xyloglucan:xyloglucosyl transferase activity; INVOLVED IN: cell wall biogenesis; LOCATED IN: apoplast, cell wall; EXPRESSED IN: 11 plant structures; EXPRESSED DURING: 8 growth stag…	-1.01248	FALSE	xyloglucan endo-transglycosylase
10.7	cell wall.modification	m.108126	(q40637|expa3_orysa : 221.0) Expansin-A3 precursor (OsEXPA3) (Alpha-expansin-3) (OsEXP3) (OsaEXPa1.18) (RiExD) - Oryza sativa (Rice) & (loc_os05g19570.1 : 221.0) no description available & (at1g69530 : 175.0) Member of Alpha-Expansin Gene Family. Naming convention from the Expansin Working Group (Kende et al, Plant Mol Bio). Involved in the formation of nematode-induced syncytia in roots of Arabi…	0	FALSE	Expansin-A3 precursor (OsEXPA3) (Alpha-expansin-3) (OsEXP3) (OsaEXPa1.18) (RiExD)
10.7	cell wall.modification	m.12694	(at4g03210 : 195.0) encodes a member of xyloglucan endotransglucosylase/hydrolases (XTHs) that catalyze the cleavage and molecular grafting of xyloglucan chains function in loosening and rearrangement of the cell wall. Gene is expressed in shoot apex region, flower buds, flower stalks and internodes bearing flowers.; xyloglucan endotransglucosylase/hydrolase 9 (XTH9); FUNCTIONS IN: hydrolase acti…	0	FALSE	encodes a member of xyloglucan endotransglucosylase/hydrolases (XTHs) that catalyze the cleavage and molecular grafting of xyloglucan chains function in loosening and rearrangement of the cell wall. Gene is expressed in shoot apex region, flower buds, flower stalks and internodes bearing flowers.
10.7	cell wall.modification	m.24062	(loc_os02g03550.1 : 160.0) no description available & (at1g32170 : 104.0) xyloglucan endotransglycosylase-related protein (XTR4); xyloglucan endotransglucosylase/hydrolase 30 (XTH30); FUNCTIONS IN: hydrolase activity, acting on glycosyl bonds, xyloglucan:xyloglucosyl transferase activity, hydrolase activity, hydrolyzing O-glycosyl compounds; INVOLVED IN: carbohydrate metabolic process, cellular g…	6.27981	TRUE	xyloglucan endotransglycosylase-related protein (XTR4)
10.7	cell wall.modification	m.24772	(p35694|bru1_soybn : 274.0) Brassinosteroid-regulated protein BRU1 precursor - Glycine max (Soybean) & (at3g23730 : 269.0) xyloglucan endotransglucosylase/hydrolase 16 (XTH16); FUNCTIONS IN: hydrolase activity, acting on glycosyl bonds, hydrolase activity, hydrolyzing O-glycosyl compounds, xyloglucan:xyloglucosyl transferase activity; INVOLVED IN: carbohydrate metabolic process, cellular glucan m…	0	FALSE	Brassinosteroid-regulated protein BRU1 precursor
10.7	cell wall.modification	m.46783	(loc_os04g51460.1 : 200.0) no description available & (at4g30270 : 153.0) encodes a protein similar to endo xyloglucan transferase in sequence. It is also very similar to BRU1 in soybean, which is involved in brassinosteroid response.; xyloglucan endotransglucosylase/hydrolase 24 (XTH24); FUNCTIONS IN: hydrolase activity, acting on glycosyl bonds, xyloglucan:xyloglucosyl transferase activity; INV…	10.4664	TRUE	encodes a protein similar to endo xyloglucan transferase in sequence. It is also very similar to BRU1 in soybean, which is involved in brassinosteroid response.
10.7	cell wall.modification	m.75545	(q4pr42|exp24_orysa : 340.0) Expansin-A24 precursor (OsEXPA24) (Alpha-expansin-24) (OsEXP24) (OsaEXPa1.10) - Oryza sativa (Rice) & (loc_os02g16800.1 : 340.0) no description available & (at1g20190 : 268.0) member of Alpha-Expansin Gene Family. Naming convention from the Expansin Working Group (Kende et al, 2004. Plant Mol Bio); expansin 11 (EXPA11); INVOLVED IN: plant-type cell wall modification i…	0	FALSE	Expansin-A24 precursor (OsEXPA24) (Alpha-expansin-24) (OsEXP24) (OsaEXPa1.10)
10.7	cell wall.modification	m.93264	(q4pr49|exp17_orysa : 261.0) Expansin-A17 precursor (OsEXPA17) (Alpha-expansin-17) (OsEXP17) (OsaEXPa1.31) - Oryza sativa (Rice) & (loc_os06g01920.1 : 261.0) no description available & (at1g12560 : 193.0) Member of Alpha-Expansin Gene Family. Naming convention from the Expansin Working Group (Kende et al, 2004. Plant Mol Bio). Containing a conserved root hair-specific cis-element RHE. Expressed s…	0	FALSE	Expansin-A17 precursor (OsEXPA17) (Alpha-expansin-17) (OsEXP17) (OsaEXPa1.31)
10.7	cell wall.modification	m.98453	(q7xt39|expb5_orysa : 191.0) Expansin-B5 precursor (OsEXPB5) (Beta-expansin-5) (OsaEXPb1.19) - Oryza sativa (Rice) & (loc_os04g46650.1 : 191.0) no description available & (at2g45110 : 124.0) member of BETA-EXPANSINS. Naming convention from the Expansin Working Group (Kende et al, 2004. Plant Mol Bio); expansin B4 (EXPB4); INVOLVED IN: plant-type cell wall modification involved in multidimensional…	0	FALSE	Expansin-B5 precursor (OsEXPB5) (Beta-expansin-5) (OsaEXPb1.19)
10.7	cell wall.modification	m.49640	(loc_os02g03550.1 : 194.0) no description available & (at1g32170 : 166.0) xyloglucan endotransglycosylase-related protein (XTR4); xyloglucan endotransglucosylase/hydrolase 30 (XTH30); FUNCTIONS IN: hydrolase activity, acting on glycosyl bonds, xyloglucan:xyloglucosyl transferase activity, hydrolase activity, hydrolyzing O-glycosyl compounds; INVOLVED IN: carbohydrate metabolic process, cellular g…	1.04664	FALSE	xyloglucan endotransglycosylase-related protein (XTR4)
10.7	cell wall.modification	m.71762	(q8w2x8|exp30_orysa : 301.0) Putative expansin-A30 precursor (OsEXPA30) (Alpha-expansin-30) (OsEXP30) (OsaEXPa1.32) - Oryza sativa (Rice) & (loc_os10g39110.1 : 301.0) no description available & (at1g62980 : 256.0) Alpha-expansin 18. Naming convention from the Expansin Working Group (Kende et al, 2004. Plant Mol Bio); expansin A18 (EXPA18); INVOLVED IN: plant-type cell wall modification involved i…	1.04664	FALSE	Putative expansin-A30 precursor (OsEXPA30) (Alpha-expansin-30) (OsEXP30) (OsaEXPa1.32)
10.7	cell wall.modification	m.301195	(q8h274|exla3_orysa : 426.0) Expansin-like A3 precursor (OsEXLA3) (OsEXPL3) (OsaEXPb2.3) - Oryza sativa (Rice) & (loc_os07g29290.1 : 426.0) no description available & (at3g45970 : 254.0) member of EXPANSIN-LIKE. Naming convention from the Expansin Working Group (Kende et al, 2004. Plant Mol Bio); expansin-like A1 (EXLA1); INVOLVED IN: unidimensional cell growth, plant-type cell wall loosening; LO…	1.0551	FALSE	Expansin-like A3 precursor (OsEXLA3) (OsEXPL3) (OsaEXPb2.3)
10.7	cell wall.modification	m.238934	(loc_os06g48160.1 : 454.0) no description available & (at5g57560 : 391.0) Encodes a cell wall-modifying enzyme, rapidly upregulated in response to environmental stimuli; Touch 4 (TCH4); CONTAINS InterPro DOMAIN/s: Xyloglucan endotransglucosylase/hydrolase (InterPro:IPR016455), Xyloglucan endo-transglycosylase, C-terminal (InterPro:IPR010713), Concanavalin A-like lectin/glucanase, subgroup (InterP…	1.12656	FALSE	Encodes a cell wall-modifying enzyme, rapidly upregulated in response to environmental stimuli
10.7	cell wall.modification	m.300469	(loc_os07g34580.1 : 186.0) no description available & (at1g11545 : 136.0) xyloglucan endotransglucosylase/hydrolase 8 (XTH8); FUNCTIONS IN: hydrolase activity, acting on glycosyl bonds, xyloglucan:xyloglucosyl transferase activity, hydrolase activity, hydrolyzing O-glycosyl compounds; INVOLVED IN: carbohydrate metabolic process, cellular glucan metabolic process; LOCATED IN: endomembrane system, …	1.1468	FALSE	xyloglucan endotransglucosylase/hydrolase 8 (XTH8)
10.7	cell wall.modification	m.298834	(q76bw5|xth8_orysa : 150.0) Xyloglucan endotransglycosylase/hydrolase protein 8 precursor (EC 2.4.1.207) (End-xyloglucan transferase) (OsXTH8) (OsXRT5) - Oryza sativa (Rice) & (loc_os08g13920.2 : 150.0) no description available & (at5g57560 : 88.2) Encodes a cell wall-modifying enzyme, rapidly upregulated in response to environmental stimuli; Touch 4 (TCH4); CONTAINS InterPro DOMAIN/s: Xyloglucan…	1.18918	FALSE	Xyloglucan endotransglycosylase/hydrolase protein 8 precursor (EC 2.4.1.207) (End-xyloglucan transferase) (OsXTH8) (OsXRT5)
10.7	cell wall.modification	m.185327	(q7xca7|expb6_orysa : 423.0) Expansin-B6 precursor (OsEXPB6) (Beta-expansin-6) (OsaEXPb1.8) - Oryza sativa (Rice) & (loc_os10g40700.1 : 423.0) no description available & (at1g65680 : 218.0) member of BETA-EXPANSINS. Naming convention from the Expansin Working Group (Kende et al, 2004. Plant Mol Bio); expansin B2 (EXPB2); INVOLVED IN: plant-type cell wall modification involved in multidimensional …	1.23781	FALSE	Expansin-B6 precursor (OsEXPB6) (Beta-expansin-6) (OsaEXPb1.8)
10.7	cell wall.modification	m.155042	(q5z980|exla4_orysa : 271.0) Expansin-like A4 precursor (OsEXLA4) (OsEXPL4) - Oryza sativa (Rice) & (loc_os06g50960.1 : 271.0) no description available & (at4g38400 : 161.0) member of EXPANSIN-LIKE. Naming convention from the Expansin Working Group (Kende et al, 2004. Plant Mol Bio); expansin-like A2 (EXLA2); INVOLVED IN: response to cyclopentenone, plant-type cell wall organization, unidimension…	1.2457	FALSE	Expansin-like A4 precursor (OsEXLA4) (OsEXPL4)
10.7	cell wall.modification	m.134296	(q40636|expa2_orysa : 419.0) Expansin-A2 precursor (OsEXPA2) (Alpha-expansin-2) (OsEXP2) (OsaEXPa1.23) (RiExB) (RiExC) - Oryza sativa (Rice) & (loc_os01g60770.1 : 419.0) no description available & (at1g69530 : 363.0) Member of Alpha-Expansin Gene Family. Naming convention from the Expansin Working Group (Kende et al, Plant Mol Bio). Involved in the formation of nematode-induced syncytia in roots …	1.25318	FALSE	Expansin-A2 precursor (OsEXPA2) (Alpha-expansin-2) (OsEXP2) (OsaEXPa1.23) (RiExB) (RiExC)
10.7	cell wall.modification	m.185311	(q336t5|expb3_orysa : 390.0) Expansin-B3 precursor (OsEXPB3) (Beta-expansin-3) (OsaEXPb1.10) - Oryza sativa (Rice) & (loc_os10g40720.1 : 390.0) no description available & (at1g65680 : 229.0) member of BETA-EXPANSINS. Naming convention from the Expansin Working Group (Kende et al, 2004. Plant Mol Bio); expansin B2 (EXPB2); INVOLVED IN: plant-type cell wall modification involved in multidimensional…	1.25575	FALSE	Expansin-B3 precursor (OsEXPB3) (Beta-expansin-3) (OsaEXPb1.10)
10.7	cell wall.modification	m.76831	(loc_os09g23220.2 : 151.0) no description available & (at1g14720 : 128.0) member of Glycoside Hydrolase Family 16; xyloglucan endotransglucosylase/hydrolase 28 (XTH28); FUNCTIONS IN: hydrolase activity, acting on glycosyl bonds, xyloglucan:xyloglucosyl transferase activity; INVOLVED IN: fruit development, stamen filament development; LOCATED IN: endomembrane system, cell wall, apoplast; EXPRESSED…	1.28993	FALSE	member of Glycoside Hydrolase Family 16
10.7	cell wall.modification	m.185289	(q94lr4|expb4_orysa : 399.0) Expansin-B4 precursor (OsEXPB4) (Beta-expansin-4) (OsaEXPb1.7) - Oryza sativa (Rice) & (loc_os10g40730.1 : 399.0) no description available & (at1g65680 : 219.0) member of BETA-EXPANSINS. Naming convention from the Expansin Working Group (Kende et al, 2004. Plant Mol Bio); expansin B2 (EXPB2); INVOLVED IN: plant-type cell wall modification involved in multidimensional …	1.3244	FALSE	Expansin-B4 precursor (OsEXPB4) (Beta-expansin-4) (OsaEXPb1.7)
10.7	cell wall.modification	m.300686	(loc_os07g34580.2 : 182.0) no description available & (at1g11545 : 134.0) xyloglucan endotransglucosylase/hydrolase 8 (XTH8); FUNCTIONS IN: hydrolase activity, acting on glycosyl bonds, xyloglucan:xyloglucosyl transferase activity, hydrolase activity, hydrolyzing O-glycosyl compounds; INVOLVED IN: carbohydrate metabolic process, cellular glucan metabolic process; LOCATED IN: endomembrane system, …	1.40113	FALSE	xyloglucan endotransglucosylase/hydrolase 8 (XTH8)
10.7	cell wall.modification	m.185294	(q7xca7|expb6_orysa : 387.0) Expansin-B6 precursor (OsEXPB6) (Beta-expansin-6) (OsaEXPb1.8) - Oryza sativa (Rice) & (loc_os10g40700.1 : 387.0) no description available & (at1g65680 : 222.0) member of BETA-EXPANSINS. Naming convention from the Expansin Working Group (Kende et al, 2004. Plant Mol Bio); expansin B2 (EXPB2); INVOLVED IN: plant-type cell wall modification involved in multidimensional …	1.4042	FALSE	Expansin-B6 precursor (OsEXPB6) (Beta-expansin-6) (OsaEXPb1.8)
10.7	cell wall.modification	m.185332	(q336t5|expb3_orysa : 432.0) Expansin-B3 precursor (OsEXPB3) (Beta-expansin-3) (OsaEXPb1.10) - Oryza sativa (Rice) & (loc_os10g40720.1 : 432.0) no description available & (at1g65680 : 225.0) member of BETA-EXPANSINS. Naming convention from the Expansin Working Group (Kende et al, 2004. Plant Mol Bio); expansin B2 (EXPB2); INVOLVED IN: plant-type cell wall modification involved in multidimensional…	1.41502	FALSE	Expansin-B3 precursor (OsEXPB3) (Beta-expansin-3) (OsaEXPb1.10)
10.7	cell wall.modification	m.238904	(loc_os06g48200.1 : 441.0) no description available & (q41542|xth_wheat : 375.0) Probable xyloglucan endotransglucosylase/hydrolase precursor (EC 2.4.1.207) - Triticum aestivum (Wheat) & (at5g13870 : 357.0) EXGT-A4, endoxyloglucan transferase,; xyloglucan endotransglucosylase/hydrolase 5 (XTH5); FUNCTIONS IN: hydrolase activity, acting on glycosyl bonds, hydrolase activity, hydrolyzing O-glycosyl…	1.4162	FALSE	Probable xyloglucan endotransglucosylase/hydrolase precursor (EC 2.4.1.207)
10.7	cell wall.modification	m.185335	(q7xca7|expb6_orysa : 404.0) Expansin-B6 precursor (OsEXPB6) (Beta-expansin-6) (OsaEXPb1.8) - Oryza sativa (Rice) & (loc_os10g40700.1 : 404.0) no description available & (at1g65680 : 213.0) member of BETA-EXPANSINS. Naming convention from the Expansin Working Group (Kende et al, 2004. Plant Mol Bio); expansin B2 (EXPB2); INVOLVED IN: plant-type cell wall modification involved in multidimensional …	1.44175	FALSE	Expansin-B6 precursor (OsEXPB6) (Beta-expansin-6) (OsaEXPb1.8)
10.7	cell wall.modification	m.44170	(loc_os03g63760.1 : 247.0) no description available & (at2g01850 : 163.0) EXGT-A3 has homology to xyloglucan endotransglucosylases/hydrolases (XTHs). Mutants in this gene show a lesion mimic phenotype associated with leaf maturation and a reduction in the number of tertiary veins. Individual tracheary elements in the mutants are shorter, but phloem transport activity is not severely affected. EXG…	1.44716	FALSE	EXGT-A3 has homology to xyloglucan endotransglucosylases/hydrolases (XTHs). Mutants in this gene show a lesion mimic phenotype associated with leaf maturation and a reduction in the number of tertiary veins. Individual tracheary elements in the mutants are shorter, but phloem transport activity is not severely affected. EXGT-A3 plays a role in xyloglucan degradation in the differentiating trachea…
10.7	cell wall.modification	m.110244	(loc_os02g46910.1 : 409.0) no description available & (at1g14720 : 345.0) member of Glycoside Hydrolase Family 16; xyloglucan endotransglucosylase/hydrolase 28 (XTH28); FUNCTIONS IN: hydrolase activity, acting on glycosyl bonds, xyloglucan:xyloglucosyl transferase activity; INVOLVED IN: fruit development, stamen filament development; LOCATED IN: endomembrane system, cell wall, apoplast; EXPRESSED…	1.45169	FALSE	member of Glycoside Hydrolase Family 16
10.7	cell wall.modification	m.134347	(q40636|expa2_orysa : 362.0) Expansin-A2 precursor (OsEXPA2) (Alpha-expansin-2) (OsEXP2) (OsaEXPa1.23) (RiExB) (RiExC) - Oryza sativa (Rice) & (loc_os01g60770.1 : 362.0) no description available & (at1g69530 : 321.0) Member of Alpha-Expansin Gene Family. Naming convention from the Expansin Working Group (Kende et al, Plant Mol Bio). Involved in the formation of nematode-induced syncytia in roots …	1.45573	FALSE	Expansin-A2 precursor (OsEXPA2) (Alpha-expansin-2) (OsEXP2) (OsaEXPa1.23) (RiExB) (RiExC)
10.7	cell wall.modification	m.128274	(q10s70|exla1_orysa : 353.0) Expansin-like A1 precursor (OsEXLA1) (OsEXPL1) (OsaEXPb2.1) - Oryza sativa (Rice) & (loc_os03g04020.1 : 353.0) no description available & (at3g45970 : 258.0) member of EXPANSIN-LIKE. Naming convention from the Expansin Working Group (Kende et al, 2004. Plant Mol Bio); expansin-like A1 (EXLA1); INVOLVED IN: unidimensional cell growth, plant-type cell wall loosening; LO…	1.54322	FALSE	Expansin-like A1 precursor (OsEXLA1) (OsEXPL1) (OsaEXPb2.1)
10.7	cell wall.modification	m.185278	(q94lr4|expb4_orysa : 431.0) Expansin-B4 precursor (OsEXPB4) (Beta-expansin-4) (OsaEXPb1.7) - Oryza sativa (Rice) & (loc_os10g40730.1 : 431.0) no description available & (at1g65680 : 225.0) member of BETA-EXPANSINS. Naming convention from the Expansin Working Group (Kende et al, 2004. Plant Mol Bio); expansin B2 (EXPB2); INVOLVED IN: plant-type cell wall modification involved in multidimensional …	1.56292	FALSE	Expansin-B4 precursor (OsEXPB4) (Beta-expansin-4) (OsaEXPb1.7)
10.7	cell wall.modification	m.82110	(loc_os04g51520.1 : 110.0) no description available & (q76bw5|xth8_orysa : 99.0) Xyloglucan endotransglycosylase/hydrolase protein 8 precursor (EC 2.4.1.207) (End-xyloglucan transferase) (OsXTH8) (OsXRT5) - Oryza sativa (Rice) & (at4g25820 : 94.4) Encodes a xyloglucan endotransglycosylase with a clear preference for non-fucosylated xyloglucan polymer.; xyloglucan endotransglucosylase/hydrolase 14…	1.59487	FALSE	Xyloglucan endotransglycosylase/hydrolase protein 8 precursor (EC 2.4.1.207) (End-xyloglucan transferase) (OsXTH8) (OsXRT5)
10.7	cell wall.modification	m.126098	(loc_os10g42670.1 : 390.0) no description available & (at4g18990 : 301.0) xyloglucan endotransglucosylase/hydrolase 29 (XTH29); FUNCTIONS IN: hydrolase activity, acting on glycosyl bonds, hydrolase activity, hydrolyzing O-glycosyl compounds, xyloglucan:xyloglucosyl transferase activity; INVOLVED IN: carbohydrate metabolic process, cellular glucan metabolic process; LOCATED IN: endomembrane system…	1.59704	FALSE	xyloglucan endotransglucosylase/hydrolase 29 (XTH29)
10.7	cell wall.modification	m.238892	(loc_os06g48200.1 : 490.0) no description available & (at4g25810 : 389.0) xyloglucan endotransglycosylase-related protein (XTR6); xyloglucan endotransglycosylase 6 (XTR6); FUNCTIONS IN: hydrolase activity, acting on glycosyl bonds, xyloglucan:xyloglucosyl transferase activity, hydrolase activity, hydrolyzing O-glycosyl compounds; INVOLVED IN: carbohydrate metabolic process, cellular glucan metabo…	1.59797	FALSE	xyloglucan endotransglycosylase-related protein (XTR6)
10.7	cell wall.modification	m.109992	(q5w6z9|exb18_orysa : 374.0) Expansin-B18 precursor (OsEXPB18) (Beta-expansin-18) (OsaEXPb1.15) - Oryza sativa (Rice) & (loc_os05g15690.1 : 374.0) no description available & (at1g65680 : 245.0) member of BETA-EXPANSINS. Naming convention from the Expansin Working Group (Kende et al, 2004. Plant Mol Bio); expansin B2 (EXPB2); INVOLVED IN: plant-type cell wall modification involved in multidimensio…	1.6281	FALSE	Expansin-B18 precursor (OsEXPB18) (Beta-expansin-18) (OsaEXPb1.15)
10.7	cell wall.modification	m.238901	(loc_os06g48200.1 : 455.0) no description available & (at5g57550 : 402.0) xyloglucan endotransglycosylase-related protein (XTR3); xyloglucan endotransglucosylase/hydrolase 25 (XTH25); FUNCTIONS IN: hydrolase activity, acting on glycosyl bonds, xyloglucan:xyloglucosyl transferase activity; INVOLVED IN: plant-type cell wall biogenesis; LOCATED IN: endomembrane system, cell wall, apoplast; EXPRESSED…	1.63284	FALSE	xyloglucan endotransglycosylase-related protein (XTR3)
10.7	cell wall.modification	m.238899	(loc_os06g48200.1 : 491.0) no description available & (at5g57550 : 401.0) xyloglucan endotransglycosylase-related protein (XTR3); xyloglucan endotransglucosylase/hydrolase 25 (XTH25); FUNCTIONS IN: hydrolase activity, acting on glycosyl bonds, xyloglucan:xyloglucosyl transferase activity; INVOLVED IN: plant-type cell wall biogenesis; LOCATED IN: endomembrane system, cell wall, apoplast; EXPRESSED…	1.64603	FALSE	xyloglucan endotransglycosylase-related protein (XTR3)
10.7	cell wall.modification	m.16556	(q76bw5|xth8_orysa : 422.0) Xyloglucan endotransglycosylase/hydrolase protein 8 precursor (EC 2.4.1.207) (End-xyloglucan transferase) (OsXTH8) (OsXRT5) - Oryza sativa (Rice) & (loc_os08g13920.1 : 422.0) no description available & (at5g57550 : 273.0) xyloglucan endotransglycosylase-related protein (XTR3); xyloglucan endotransglucosylase/hydrolase 25 (XTH25); FUNCTIONS IN: hydrolase activity, actin…	1.70362	FALSE	Xyloglucan endotransglycosylase/hydrolase protein 8 precursor (EC 2.4.1.207) (End-xyloglucan transferase) (OsXTH8) (OsXRT5)
10.7	cell wall.modification	m.238921	(loc_os06g48160.1 : 417.0) no description available & (q41542|xth_wheat : 394.0) Probable xyloglucan endotransglucosylase/hydrolase precursor (EC 2.4.1.207) - Triticum aestivum (Wheat) & (at5g13870 : 370.0) EXGT-A4, endoxyloglucan transferase,; xyloglucan endotransglucosylase/hydrolase 5 (XTH5); FUNCTIONS IN: hydrolase activity, acting on glycosyl bonds, hydrolase activity, hydrolyzing O-glycosyl…	1.73695	FALSE	Probable xyloglucan endotransglucosylase/hydrolase precursor (EC 2.4.1.207)
10.7	cell wall.modification	m.238856	(loc_os06g48200.1 : 496.0) no description available & (at5g57550 : 401.0) xyloglucan endotransglycosylase-related protein (XTR3); xyloglucan endotransglucosylase/hydrolase 25 (XTH25); FUNCTIONS IN: hydrolase activity, acting on glycosyl bonds, xyloglucan:xyloglucosyl transferase activity; INVOLVED IN: plant-type cell wall biogenesis; LOCATED IN: endomembrane system, cell wall, apoplast; EXPRESSED…	1.73808	FALSE	xyloglucan endotransglycosylase-related protein (XTR3)
10.7	cell wall.modification	m.207661	(loc_os04g51510.1 : 253.0) no description available & (at4g25820 : 204.0) Encodes a xyloglucan endotransglycosylase with a clear preference for non-fucosylated xyloglucan polymer.; xyloglucan endotransglucosylase/hydrolase 14 (XTH14); FUNCTIONS IN: hydrolase activity, acting on glycosyl bonds, xyloglucan:xyloglucosyl transferase activity, hydrolase activity, hydrolyzing O-glycosyl compounds; INVO…	1.82605	FALSE	Encodes a xyloglucan endotransglycosylase with a clear preference for non-fucosylated xyloglucan polymer.
10.7	cell wall.modification	m.8258	(q6h676|exb11_orysa : 296.0) Expansin-B11 precursor (OsEXPB11) (Beta-expansin-11) (OsaEXPb1.20) - Oryza sativa (Rice) & (loc_os02g44108.1 : 296.0) no description available & (at2g45110 : 216.0) member of BETA-EXPANSINS. Naming convention from the Expansin Working Group (Kende et al, 2004. Plant Mol Bio); expansin B4 (EXPB4); INVOLVED IN: plant-type cell wall modification involved in multidimensio…	1.84706	FALSE	Expansin-B11 precursor (OsEXPB11) (Beta-expansin-11) (OsaEXPb1.20)
10.7	cell wall.modification	m.185302	(q7xca7|expb6_orysa : 405.0) Expansin-B6 precursor (OsEXPB6) (Beta-expansin-6) (OsaEXPb1.8) - Oryza sativa (Rice) & (loc_os10g40700.1 : 405.0) no description available & (at1g65680 : 213.0) member of BETA-EXPANSINS. Naming convention from the Expansin Working Group (Kende et al, 2004. Plant Mol Bio); expansin B2 (EXPB2); INVOLVED IN: plant-type cell wall modification involved in multidimensional …	1.88837	FALSE	Expansin-B6 precursor (OsEXPB6) (Beta-expansin-6) (OsaEXPb1.8)
10.7	cell wall.modification	m.185307	(q336t5|expb3_orysa : 412.0) Expansin-B3 precursor (OsEXPB3) (Beta-expansin-3) (OsaEXPb1.10) - Oryza sativa (Rice) & (loc_os10g40720.1 : 412.0) no description available & (at1g65680 : 223.0) member of BETA-EXPANSINS. Naming convention from the Expansin Working Group (Kende et al, 2004. Plant Mol Bio); expansin B2 (EXPB2); INVOLVED IN: plant-type cell wall modification involved in multidimensional…	1.89145	FALSE	Expansin-B3 precursor (OsEXPB3) (Beta-expansin-3) (OsaEXPb1.10)
10.7	cell wall.modification	m.238950	(loc_os06g48180.1 : 339.0) no description available & (at4g25810 : 266.0) xyloglucan endotransglycosylase-related protein (XTR6); xyloglucan endotransglycosylase 6 (XTR6); FUNCTIONS IN: hydrolase activity, acting on glycosyl bonds, xyloglucan:xyloglucosyl transferase activity, hydrolase activity, hydrolyzing O-glycosyl compounds; INVOLVED IN: carbohydrate metabolic process, cellular glucan metabo…	1.92493	FALSE	xyloglucan endotransglycosylase-related protein (XTR6)
10.7	cell wall.modification	m.110249	(loc_os02g46910.1 : 491.0) no description available & (at1g32170 : 320.0) xyloglucan endotransglycosylase-related protein (XTR4); xyloglucan endotransglucosylase/hydrolase 30 (XTH30); FUNCTIONS IN: hydrolase activity, acting on glycosyl bonds, xyloglucan:xyloglucosyl transferase activity, hydrolase activity, hydrolyzing O-glycosyl compounds; INVOLVED IN: carbohydrate metabolic process, cellular g…	1.92522	FALSE	xyloglucan endotransglycosylase-related protein (XTR4)
10.7	cell wall.modification	m.185275	(q7xca7|expb6_orysa : 369.0) Expansin-B6 precursor (OsEXPB6) (Beta-expansin-6) (OsaEXPb1.8) - Oryza sativa (Rice) & (loc_os10g40700.1 : 369.0) no description available & (at1g65680 : 213.0) member of BETA-EXPANSINS. Naming convention from the Expansin Working Group (Kende et al, 2004. Plant Mol Bio); expansin B2 (EXPB2); INVOLVED IN: plant-type cell wall modification involved in multidimensional …	1.94318	FALSE	Expansin-B6 precursor (OsEXPB6) (Beta-expansin-6) (OsaEXPb1.8)
10.7	cell wall.modification	m.65606	(loc_os08g13980.1 : 277.0) no description available & (at4g30270 : 194.0) encodes a protein similar to endo xyloglucan transferase in sequence. It is also very similar to BRU1 in soybean, which is involved in brassinosteroid response.; xyloglucan endotransglucosylase/hydrolase 24 (XTH24); FUNCTIONS IN: hydrolase activity, acting on glycosyl bonds, xyloglucan:xyloglucosyl transferase activity; INV…	2.09327	TRUE	encodes a protein similar to endo xyloglucan transferase in sequence. It is also very similar to BRU1 in soybean, which is involved in brassinosteroid response.
10.7	cell wall.modification	m.134339	(q6zgu9|expa5_orysa : 367.0) Expansin-A5 precursor (OsEXPA5) (Alpha-expansin-5) (OsEXP5) (OsaEXPa1.20) - Oryza sativa (Rice) & (loc_os02g51040.1 : 367.0) no description available & (at1g26770 : 327.0) Encodes an expansin. Naming convention from the Expansin Working Group (Kende et al, Plant Mol Bio). Involved in the formation of nematode-induced syncytia in roots of Arabidopsis thaliana.; expansi…	2.11153	TRUE	Expansin-A5 precursor (OsEXPA5) (Alpha-expansin-5) (OsEXP5) (OsaEXPa1.20)
10.7	cell wall.modification	m.18226	(loc_os06g48170.1 : 231.0) no description available & (p35694|bru1_soybn : 169.0) Brassinosteroid-regulated protein BRU1 precursor - Glycine max (Soybean) & (at4g14130 : 164.0) xyloglucan endotransglycosylase-related protein (XTR7); xyloglucan endotransglucosylase/hydrolase 15 (XTH15); FUNCTIONS IN: hydrolase activity, acting on glycosyl bonds, xyloglucan:xyloglucosyl transferase activity, hydrol…	2.17121	TRUE	Brassinosteroid-regulated protein BRU1 precursor
10.7	cell wall.modification	m.185259	(q336t5|expb3_orysa : 412.0) Expansin-B3 precursor (OsEXPB3) (Beta-expansin-3) (OsaEXPb1.10) - Oryza sativa (Rice) & (loc_os10g40720.1 : 412.0) no description available & (at1g65680 : 219.0) member of BETA-EXPANSINS. Naming convention from the Expansin Working Group (Kende et al, 2004. Plant Mol Bio); expansin B2 (EXPB2); INVOLVED IN: plant-type cell wall modification involved in multidimensional…	2.22544	TRUE	Expansin-B3 precursor (OsEXPB3) (Beta-expansin-3) (OsaEXPb1.10)
10.7	cell wall.modification	m.185257	(q94lr4|expb4_orysa : 490.0) Expansin-B4 precursor (OsEXPB4) (Beta-expansin-4) (OsaEXPb1.7) - Oryza sativa (Rice) & (loc_os10g40730.1 : 490.0) no description available & (at1g65680 : 203.0) member of BETA-EXPANSINS. Naming convention from the Expansin Working Group (Kende et al, 2004. Plant Mol Bio); expansin B2 (EXPB2); INVOLVED IN: plant-type cell wall modification involved in multidimensional …	2.39228	TRUE	Expansin-B4 precursor (OsEXPB4) (Beta-expansin-4) (OsaEXPb1.7)
10.7	cell wall.modification	m.56721	(loc_os10g39840.1 : 301.0) no description available & (at3g44990 : 241.0) xyloglucan endo-transglycosylase; xyloglucan endo-transglycosylase-related 8 (XTR8); FUNCTIONS IN: hydrolase activity, acting on glycosyl bonds, xyloglucan:xyloglucosyl transferase activity; INVOLVED IN: cell wall biogenesis; LOCATED IN: apoplast, cell wall; EXPRESSED IN: 11 plant structures; EXPRESSED DURING: 8 growth stag…	2.39749	TRUE	xyloglucan endo-transglycosylase
10.7	cell wall.modification	m.238900	(q41542|xth_wheat : 473.0) Probable xyloglucan endotransglucosylase/hydrolase precursor (EC 2.4.1.207) - Triticum aestivum (Wheat) & (loc_os11g33270.1 : 457.0) no description available & (at5g13870 : 417.0) EXGT-A4, endoxyloglucan transferase,; xyloglucan endotransglucosylase/hydrolase 5 (XTH5); FUNCTIONS IN: hydrolase activity, acting on glycosyl bonds, hydrolase activity, hydrolyzing O-glycosyl…	2.4109	TRUE	Probable xyloglucan endotransglucosylase/hydrolase precursor (EC 2.4.1.207)
10.7	cell wall.modification	m.185297	(q336t5|expb3_orysa : 471.0) Expansin-B3 precursor (OsEXPB3) (Beta-expansin-3) (OsaEXPb1.10) - Oryza sativa (Rice) & (loc_os10g40720.1 : 471.0) no description available & (at1g65680 : 235.0) member of BETA-EXPANSINS. Naming convention from the Expansin Working Group (Kende et al, 2004. Plant Mol Bio); expansin B2 (EXPB2); INVOLVED IN: plant-type cell wall modification involved in multidimensional…	2.4482	TRUE	Expansin-B3 precursor (OsEXPB3) (Beta-expansin-3) (OsaEXPb1.10)
10.7	cell wall.modification	m.185287	(q336t5|expb3_orysa : 437.0) Expansin-B3 precursor (OsEXPB3) (Beta-expansin-3) (OsaEXPb1.10) - Oryza sativa (Rice) & (loc_os10g40720.1 : 437.0) no description available & (at1g65680 : 228.0) member of BETA-EXPANSINS. Naming convention from the Expansin Working Group (Kende et al, 2004. Plant Mol Bio); expansin B2 (EXPB2); INVOLVED IN: plant-type cell wall modification involved in multidimensional…	2.50901	TRUE	Expansin-B3 precursor (OsEXPB3) (Beta-expansin-3) (OsaEXPb1.10)
10.7	cell wall.modification	m.128255	(q10s70|exla1_orysa : 368.0) Expansin-like A1 precursor (OsEXLA1) (OsEXPL1) (OsaEXPb2.1) - Oryza sativa (Rice) & (loc_os03g04020.1 : 368.0) no description available & (at3g45970 : 277.0) member of EXPANSIN-LIKE. Naming convention from the Expansin Working Group (Kende et al, 2004. Plant Mol Bio); expansin-like A1 (EXLA1); INVOLVED IN: unidimensional cell growth, plant-type cell wall loosening; LO…	2.56803	TRUE	Expansin-like A1 precursor (OsEXLA1) (OsEXPL1) (OsaEXPb2.1)
10.7	cell wall.modification	m.157770	(q7x6j9|exb17_orysa : 375.0) Expansin-B17 precursor (OsEXPB17) (Beta-expansin-17) (OsaEXPb1.13) - Oryza sativa (Rice) & (loc_os02g42650.1 : 343.0) no description available & (at4g28250 : 321.0) putative beta-expansin/allergen protein. Naming convention from the Expansin Working Group (Kende et al, 2004. Plant Mol Bio). Involved in the formation of nematode-induced syncytia in roots of Arabidopsis…	2.77065	TRUE	Expansin-B17 precursor (OsEXPB17) (Beta-expansin-17) (OsaEXPb1.13)
10.7	cell wall.modification	m.128258	(q10s70|exla1_orysa : 370.0) Expansin-like A1 precursor (OsEXLA1) (OsEXPL1) (OsaEXPb2.1) - Oryza sativa (Rice) & (loc_os03g04020.1 : 370.0) no description available & (at3g45970 : 279.0) member of EXPANSIN-LIKE. Naming convention from the Expansin Working Group (Kende et al, 2004. Plant Mol Bio); expansin-like A1 (EXLA1); INVOLVED IN: unidimensional cell growth, plant-type cell wall loosening; LO…	2.81923	TRUE	Expansin-like A1 precursor (OsEXLA1) (OsEXPL1) (OsaEXPb2.1)
10.7	cell wall.modification	m.238898	(q41542|xth_wheat : 560.0) Probable xyloglucan endotransglucosylase/hydrolase precursor (EC 2.4.1.207) - Triticum aestivum (Wheat) & (loc_os11g33270.1 : 540.0) no description available & (at5g13870 : 486.0) EXGT-A4, endoxyloglucan transferase,; xyloglucan endotransglucosylase/hydrolase 5 (XTH5); FUNCTIONS IN: hydrolase activity, acting on glycosyl bonds, hydrolase activity, hydrolyzing O-glycosyl…	2.82414	TRUE	Probable xyloglucan endotransglucosylase/hydrolase precursor (EC 2.4.1.207)
10.7	cell wall.modification	m.46785	(loc_os04g51450.1 : 144.0) no description available & (at5g57530 : 82.8) xyloglucan endotransglucosylase/hydrolase 12 (XTH12); CONTAINS InterPro DOMAIN/s: Xyloglucan endotransglucosylase/hydrolase (InterPro:IPR016455), Xyloglucan endo-transglycosylase, C-terminal (InterPro:IPR010713), Concanavalin A-like lectin/glucanase, subgroup (InterPro:IPR013320), Concanavalin A-like lectin/glucanase (InterP…	2.93058	TRUE	xyloglucan endotransglucosylase/hydrolase 12 (XTH12)
10.7	cell wall.modification	m.185338	(q94lr4|expb4_orysa : 449.0) Expansin-B4 precursor (OsEXPB4) (Beta-expansin-4) (OsaEXPb1.7) - Oryza sativa (Rice) & (loc_os10g40730.1 : 449.0) no description available & (at1g65680 : 211.0) member of BETA-EXPANSINS. Naming convention from the Expansin Working Group (Kende et al, 2004. Plant Mol Bio); expansin B2 (EXPB2); INVOLVED IN: plant-type cell wall modification involved in multidimensional …	2.9792	TRUE	Expansin-B4 precursor (OsEXPB4) (Beta-expansin-4) (OsaEXPb1.7)
10.7	cell wall.modification	m.104696	(q75i75|exp31_orysa : 315.0) Expansin-A31 precursor (OsEXPA31) (Alpha-expansin-31) (OsEXP31) (OsaEXPa1.5) - Oryza sativa (Rice) & (loc_os03g31480.1 : 315.0) no description available & (at1g20190 : 253.0) member of Alpha-Expansin Gene Family. Naming convention from the Expansin Working Group (Kende et al, 2004. Plant Mol Bio); expansin 11 (EXPA11); INVOLVED IN: plant-type cell wall modification in…	2.99039	TRUE	Expansin-A31 precursor (OsEXPA31) (Alpha-expansin-31) (OsEXP31) (OsaEXPa1.5)
10.7	cell wall.modification	m.238903	(q41542|xth_wheat : 469.0) Probable xyloglucan endotransglucosylase/hydrolase precursor (EC 2.4.1.207) - Triticum aestivum (Wheat) & (loc_os11g33270.1 : 454.0) no description available & (at5g13870 : 412.0) EXGT-A4, endoxyloglucan transferase,; xyloglucan endotransglucosylase/hydrolase 5 (XTH5); FUNCTIONS IN: hydrolase activity, acting on glycosyl bonds, hydrolase activity, hydrolyzing O-glycosyl…	3.40781	TRUE	Probable xyloglucan endotransglucosylase/hydrolase precursor (EC 2.4.1.207)
10.7	cell wall.modification	m.128259	(q7xcl0|exla2_orysa : 292.0) Expansin-like A2 precursor (OsEXLA2) (OsEXPL2) (OsaEXPb2.2) - Oryza sativa (Rice) & (loc_os10g39640.1 : 292.0) no description available & (at3g45970 : 211.0) member of EXPANSIN-LIKE. Naming convention from the Expansin Working Group (Kende et al, 2004. Plant Mol Bio); expansin-like A1 (EXLA1); INVOLVED IN: unidimensional cell growth, plant-type cell wall loosening; LO…	4.20406	TRUE	Expansin-like A2 precursor (OsEXLA2) (OsEXPL2) (OsaEXPb2.2)
10.7	cell wall.modification	m.299011	(loc_os07g29750.1 : 524.0) no description available & (at2g36870 : 383.0) xyloglucan endotransglucosylase/hydrolase 32 (XTH32); FUNCTIONS IN: hydrolase activity, acting on glycosyl bonds, hydrolase activity, hydrolyzing O-glycosyl compounds; INVOLVED IN: carbohydrate metabolic process; LOCATED IN: endomembrane system; EXPRESSED IN: 19 plant structures; EXPRESSED DURING: 13 growth stages; CONTAINS…	4.25323	TRUE	xyloglucan endotransglucosylase/hydrolase 32 (XTH32)
10.7	cell wall.modification	m.60063	(q9ld07|expb7_orysa : 340.0) Expansin-B7 precursor (OsEXPB7) (Beta-expansin-7) (OsaEXPb1.12) - Oryza sativa (Rice) & (loc_os03g01270.1 : 340.0) no description available & (at1g65680 : 187.0) member of BETA-EXPANSINS. Naming convention from the Expansin Working Group (Kende et al, 2004. Plant Mol Bio); expansin B2 (EXPB2); INVOLVED IN: plant-type cell wall modification involved in multidimensional…	4.78981	TRUE	Expansin-B7 precursor (OsEXPB7) (Beta-expansin-7) (OsaEXPb1.12)
10.7	cell wall.modification	m.128261	(q7xcl0|exla2_orysa : 301.0) Expansin-like A2 precursor (OsEXLA2) (OsEXPL2) (OsaEXPb2.2) - Oryza sativa (Rice) & (loc_os10g39640.1 : 301.0) no description available & (at3g45970 : 214.0) member of EXPANSIN-LIKE. Naming convention from the Expansin Working Group (Kende et al, 2004. Plant Mol Bio); expansin-like A1 (EXLA1); INVOLVED IN: unidimensional cell growth, plant-type cell wall loosening; LO…	7.28284	TRUE	Expansin-like A2 precursor (OsEXLA2) (OsEXPL2) (OsaEXPb2.2)
10.7	cell wall.modification	m.65612	(loc_os04g53950.2 : 215.0) no description available & (at4g03210 : 164.0) encodes a member of xyloglucan endotransglucosylase/hydrolases (XTHs) that catalyze the cleavage and molecular grafting of xyloglucan chains function in loosening and rearrangement of the cell wall. Gene is expressed in shoot apex region, flower buds, flower stalks and internodes bearing flowers.; xyloglucan endotransglucos…	7.38035	TRUE	encodes a member of xyloglucan endotransglucosylase/hydrolases (XTHs) that catalyze the cleavage and molecular grafting of xyloglucan chains function in loosening and rearrangement of the cell wall. Gene is expressed in shoot apex region, flower buds, flower stalks and internodes bearing flowers.
10.7	cell wall.modification	m.65617	(loc_os04g53950.2 : 161.0) no description available & (at4g03210 : 152.0) encodes a member of xyloglucan endotransglucosylase/hydrolases (XTHs) that catalyze the cleavage and molecular grafting of xyloglucan chains function in loosening and rearrangement of the cell wall. Gene is expressed in shoot apex region, flower buds, flower stalks and internodes bearing flowers.; xyloglucan endotransglucos…	9.98022	TRUE	encodes a member of xyloglucan endotransglucosylase/hydrolases (XTHs) that catalyze the cleavage and molecular grafting of xyloglucan chains function in loosening and rearrangement of the cell wall. Gene is expressed in shoot apex region, flower buds, flower stalks and internodes bearing flowers.
Pectin synthesis
10.4.1.1	cell wall.pectin synthesis.homogalacturonan.Galacturonic Acid Trnasferase	m.299839	(loc_os06g49810.1 : 1062.0) no description available & (at3g61130 : 883.0) Encodes a protein with putative galacturonosyltransferase activity.; galacturonosyltransferase 1 (GAUT1); CONTAINS InterPro DOMAIN/s: Glycosyl transferase, family 8 (InterPro:IPR002495); BEST Arabidopsis thaliana protein match is: galacturonosyltransferase 3 (TAIR:AT4G38270.2); Has 1521 Blast hits to 1503 proteins in 273 s…	-2.91176	TRUE	Encodes a protein with putative galacturonosyltransferase activity.
10.4.1.1	cell wall.pectin synthesis.homogalacturonan.Galacturonic Acid Trnasferase	m.209208	(loc_os09g36190.2 : 1153.0) no description available & (at3g61130 : 901.0) Encodes a protein with putative galacturonosyltransferase activity.; galacturonosyltransferase 1 (GAUT1); CONTAINS InterPro DOMAIN/s: Glycosyl transferase, family 8 (InterPro:IPR002495); BEST Arabidopsis thaliana protein match is: galacturonosyltransferase 3 (TAIR:AT4G38270.2); Has 1521 Blast hits to 1503 proteins in 273 s…	-2.75516	TRUE	Encodes a protein with putative galacturonosyltransferase activity.
10.4.1.1	cell wall.pectin synthesis.homogalacturonan.Galacturonic Acid Trnasferase	m.130864	(loc_os08g38740.1 : 525.0) no description available & (at5g47780 : 471.0) Encodes a protein with putative galacturonosyltransferase activity.; galacturonosyltransferase 4 (GAUT4); FUNCTIONS IN: polygalacturonate 4-alpha-galacturonosyltransferase activity, transferase activity, transferring glycosyl groups; INVOLVED IN: carbohydrate biosynthetic process; LOCATED IN: endomembrane system; EXPRESSED …	-1.82899	FALSE	Encodes a protein with putative galacturonosyltransferase activity.
10.4	cell wall.pectin synthesis	m.26848	(loc_os06g12280.1 : 545.0) no description available & (at3g02350 : 369.0) Encodes a protein with putative galacturonosyltransferase activity.; galacturonosyltransferase 9 (GAUT9); CONTAINS InterPro DOMAIN/s: Glycosyl transferase, family 8 (InterPro:IPR002495); BEST Arabidopsis thaliana protein match is: Nucleotide-diphospho-sugar transferases superfamily protein (TAIR:AT3G25140.1); Has 1426 Blast…	-1.4036	FALSE	Encodes a protein with putative galacturonosyltransferase activity.
10.4	cell wall.pectin synthesis	m.146260	(loc_os02g29530.1 : 750.0) no description available & (at3g25140 : 622.0) Quasimodo1, encodes a glycosyltransferase, involved in homogalacturonan biosynthesis; mutant shows cell adhesion defect and lower wall uronic acid content.; QUASIMODO 1 (QUA1); FUNCTIONS IN: transferase activity, transferring hexosyl groups, polygalacturonate 4-alpha-galacturonosyltransferase activity, transferase activity,…	-1.24079	FALSE	Quasimodo1, encodes a glycosyltransferase, involved in homogalacturonan biosynthesis
10.4.1.1	cell wall.pectin synthesis.homogalacturonan.Galacturonic Acid Trnasferase	m.41189	(loc_os11g37980.1 : 780.0) no description available & (at1g06780 : 486.0) Encodes a protein with putative galacturonosyltransferase activity.; galacturonosyltransferase 6 (GAUT6); FUNCTIONS IN: polygalacturonate 4-alpha-galacturonosyltransferase activity, transferase activity, transferring glycosyl groups; INVOLVED IN: carbohydrate biosynthetic process; LOCATED IN: endomembrane system; EXPRESSED …	-1.12115	FALSE	Encodes a protein with putative galacturonosyltransferase activity.
10.4.3.6	cell wall.pectin synthesis.rhamnogalacturonan II.Xylose Transferase with Fucose Acceptor	m.61711	(loc_os05g32120.1 : 586.0) no description available & (at4g01220 : 461.0) Nucleotide-diphospho-sugar transferase family protein; FUNCTIONS IN: molecular_function unknown; INVOLVED IN: biological_process unknown; LOCATED IN: endoplasmic reticulum; EXPRESSED IN: 22 plant structures; EXPRESSED DURING: 13 growth stages; CONTAINS InterPro DOMAIN/s: Reticulon (InterPro:IPR003388), Nucleotide-diphospho-…	1.0214	FALSE	Nucleotide-diphospho-sugar transferase family protein
10.4	cell wall.pectin synthesis	m.91568	(loc_os02g51130.1 : 514.0) no description available & (at3g02350 : 349.0) Encodes a protein with putative galacturonosyltransferase activity.; galacturonosyltransferase 9 (GAUT9); CONTAINS InterPro DOMAIN/s: Glycosyl transferase, family 8 (InterPro:IPR002495); BEST Arabidopsis thaliana protein match is: Nucleotide-diphospho-sugar transferases superfamily protein (TAIR:AT3G25140.1); Has 1426 Blast…	6.00438	TRUE	Encodes a protein with putative galacturonosyltransferase activity.
Pectin esterases
10.8.1	cell wall.pectin*esterases.PME	m.35293	(loc_os04g47400.1 : 184.0) no description available & (at1g21850 : 172.0) SKU5 similar 8 (sks8); FUNCTIONS IN: oxidoreductase activity, copper ion binding; INVOLVED IN: oxidation reduction; LOCATED IN: endomembrane system; EXPRESSED IN: embryo; EXPRESSED DURING: C globular stage; CONTAINS InterPro DOMAIN/s: Multicopper oxidase, type 3 (InterPro:IPR011707), Cupredoxin (InterPro:IPR008972), Multico…	-19.5866	TRUE	SKU5 similar 8 (sks8)
10.8.1	cell wall.pectin*esterases.PME	m.662	(loc_os04g47400.1 : 145.0) no description available & (at1g41830 : 142.0) SKU5-similar 6 (SKS6); FUNCTIONS IN: pectinesterase activity; INVOLVED IN: oxidation reduction; LOCATED IN: apoplast, cell wall, membrane, plant-type cell wall; EXPRESSED IN: 23 plant structures; EXPRESSED DURING: 13 growth stages; CONTAINS InterPro DOMAIN/s: Cupredoxin (InterPro:IPR008972), Multicopper oxidase, type 2 (Int…	-3.91731	TRUE	SKU5-similar 6 (SKS6)
10.8.2	cell wall.pectin*esterases.acetyl esterase	m.161656	(loc_os05g02120.1 : 429.0) no description available & (at3g09410 : 288.0) Pectinacetylesterase family protein; CONTAINS InterPro DOMAIN/s: Pectinacetylesterase (InterPro:IPR004963); BEST Arabidopsis thaliana protein match is: Pectinacetylesterase family protein (TAIR:AT3G09405.1); Has 546 Blast hits to 540 proteins in 92 species: Archae - 0; Bacteria - 46; Metazoa - 118; Fungi - 0; Plants - 293; …	-3.4353	TRUE	Pectinacetylesterase family protein
10.8.2	cell wall.pectin*esterases.acetyl esterase	m.19184	(loc_os01g66850.4 : 252.0) no description available & (at1g57590 : 194.0) Pectinacetylesterase family protein; CONTAINS InterPro DOMAIN/s: Pectinacetylesterase (InterPro:IPR004963); BEST Arabidopsis thaliana protein match is: Pectinacetylesterase family protein (TAIR:AT5G26670.1); Has 541 Blast hits to 533 proteins in 91 species: Archae - 0; Bacteria - 38; Metazoa - 118; Fungi - 0; Plants - 298; …	-3.26043	TRUE	Pectinacetylesterase family protein
10.8.2	cell wall.pectin*esterases.acetyl esterase	m.302195	(loc_os02g47400.2 : 219.0) no description available & (at4g19420 : 164.0) Pectinacetylesterase family protein; CONTAINS InterPro DOMAIN/s: Pectinacetylesterase (InterPro:IPR004963); BEST Arabidopsis thaliana protein match is: Pectinacetylesterase family protein (TAIR:AT4G19410.1); Has 543 Blast hits to 535 proteins in 96 species: Archae - 2; Bacteria - 44; Metazoa - 119; Fungi - 0; Plants - 298; …	-3.22462	TRUE	Pectinacetylesterase family protein
10.8.1	cell wall.pectin*esterases.PME	m.308415	(loc_os04g47400.1 : 203.0) no description available & (at4g38420 : 176.0) SKU5 similar 9 (sks9); FUNCTIONS IN: oxidoreductase activity, copper ion binding; INVOLVED IN: oxidation reduction; LOCATED IN: plant-type cell wall; EXPRESSED IN: 12 plant structures; EXPRESSED DURING: 9 growth stages; CONTAINS InterPro DOMAIN/s: Multicopper oxidase, type 3 (InterPro:IPR011707), Cupredoxin (InterPro:IPR008…	-3.21376	TRUE	SKU5 similar 9 (sks9)
10.8.2	cell wall.pectin*esterases.acetyl esterase	m.82027	(loc_os01g66850.2 : 531.0) no description available & (at3g09410 : 409.0) Pectinacetylesterase family protein; CONTAINS InterPro DOMAIN/s: Pectinacetylesterase (InterPro:IPR004963); BEST Arabidopsis thaliana protein match is: Pectinacetylesterase family protein (TAIR:AT3G09405.1); Has 546 Blast hits to 540 proteins in 92 species: Archae - 0; Bacteria - 46; Metazoa - 118; Fungi - 0; Plants - 293; …	-2.55229	TRUE	Pectinacetylesterase family protein
10.8.1	cell wall.pectin*esterases.PME	m.44958	(at1g75790 : 461.0) SKU5 similar 18 (sks18); FUNCTIONS IN: pectinesterase activity, copper ion binding; INVOLVED IN: oxidation reduction; LOCATED IN: endomembrane system; EXPRESSED IN: 6 plant structures; EXPRESSED DURING: 4 anthesis, petal differentiation and expansion stage, E expanded cotyledon stage; CONTAINS InterPro DOMAIN/s: Multicopper oxidase, type 3 (InterPro:IPR011707), Cupredoxin (Int…	-2.38861	FALSE	SKU5 similar 18 (sks18)
10.8.1	cell wall.pectin*esterases.PME	m.45859	(loc_os01g44340.1 : 477.0) no description available & (at2g21610 : 313.0) pectinesterase 11 (PE11); FUNCTIONS IN: pectinesterase activity; INVOLVED IN: N-terminal protein myristoylation, cell wall modification; LOCATED IN: cell wall, plant-type cell wall; EXPRESSED IN: flower; CONTAINS InterPro DOMAIN/s: Pectin lyase fold/virulence factor (InterPro:IPR011050), Pectinesterase, catalytic (InterPro:…	-2.38861	FALSE	pectinesterase 11 (PE11)
10.8.2	cell wall.pectin*esterases.acetyl esterase	m.161652	(loc_os05g02120.1 : 270.0) no description available & (at3g09410 : 200.0) Pectinacetylesterase family protein; CONTAINS InterPro DOMAIN/s: Pectinacetylesterase (InterPro:IPR004963); BEST Arabidopsis thaliana protein match is: Pectinacetylesterase family protein (TAIR:AT3G09405.1); Has 546 Blast hits to 540 proteins in 92 species: Archae - 0; Bacteria - 46; Metazoa - 118; Fungi - 0; Plants - 293; …	-2.35566	TRUE	Pectinacetylesterase family protein
10.8.2	cell wall.pectin*esterases.acetyl esterase	m.168858	(loc_os10g40290.1 : 256.0) no description available & (at5g23870 : 168.0) Pectinacetylesterase family protein; FUNCTIONS IN: carboxylesterase activity; INVOLVED IN: biological_process unknown; LOCATED IN: plant-type cell wall; EXPRESSED IN: 22 plant structures; EXPRESSED DURING: 13 growth stages; CONTAINS InterPro DOMAIN/s: Pectinacetylesterase (InterPro:IPR004963); BEST Arabidopsis thaliana prot…	-2.2214	TRUE	Pectinacetylesterase family protein
10.8.1	cell wall.pectin*esterases.PME	m.87951	(loc_os02g54190.1 : 621.0) no description available & (at3g59010 : 412.0) pectin methylesterase 61 (PME61); FUNCTIONS IN: enzyme inhibitor activity, pectinesterase activity; INVOLVED IN: cell wall modification; LOCATED IN: cell wall, plant-type cell wall; EXPRESSED IN: 19 plant structures; EXPRESSED DURING: 13 growth stages; CONTAINS InterPro DOMAIN/s: Pectinesterase, active site (InterPro:IPR018…	-1.9148	FALSE	pectin methylesterase 61 (PME61)
10.8.1	cell wall.pectin*esterases.PME	m.306541	(loc_os03g19610.1 : 561.0) no description available & (at3g17060 : 345.0) Pectin lyase-like superfamily protein; FUNCTIONS IN: pectinesterase activity; INVOLVED IN: cell wall modification; LOCATED IN: endomembrane system, cell wall, plant-type cell wall; EXPRESSED IN: 9 plant structures; EXPRESSED DURING: L mature pollen stage, M germinated pollen stage, 4 anthesis, C globular stage, petal differ…	-1.91088	FALSE	Pectin lyase-like superfamily protein
10.8.2	cell wall.pectin*esterases.acetyl esterase	m.82029	(loc_os01g66850.2 : 545.0) no description available & (at3g09410 : 416.0) Pectinacetylesterase family protein; CONTAINS InterPro DOMAIN/s: Pectinacetylesterase (InterPro:IPR004963); BEST Arabidopsis thaliana protein match is: Pectinacetylesterase family protein (TAIR:AT3G09405.1); Has 546 Blast hits to 540 proteins in 92 species: Archae - 0; Bacteria - 46; Metazoa - 118; Fungi - 0; Plants - 293; …	-1.78428	FALSE	Pectinacetylesterase family protein
10.8.2	cell wall.pectin*esterases.acetyl esterase	m.20373	(loc_os01g66850.2 : 275.0) no description available & (at3g09410 : 214.0) Pectinacetylesterase family protein; CONTAINS InterPro DOMAIN/s: Pectinacetylesterase (InterPro:IPR004963); BEST Arabidopsis thaliana protein match is: Pectinacetylesterase family protein (TAIR:AT3G09405.1); Has 546 Blast hits to 540 proteins in 92 species: Archae - 0; Bacteria - 46; Metazoa - 118; Fungi - 0; Plants - 293; …	-1.67202	FALSE	Pectinacetylesterase family protein
10.8.2	cell wall.pectin*esterases.acetyl esterase	m.299079	(loc_os02g47400.1 : 605.0) no description available & (at4g19420 : 482.0) Pectinacetylesterase family protein; CONTAINS InterPro DOMAIN/s: Pectinacetylesterase (InterPro:IPR004963); BEST Arabidopsis thaliana protein match is: Pectinacetylesterase family protein (TAIR:AT4G19410.1); Has 543 Blast hits to 535 proteins in 96 species: Archae - 2; Bacteria - 44; Metazoa - 119; Fungi - 0; Plants - 298; …	-1.6643	FALSE	Pectinacetylesterase family protein
10.8.2	cell wall.pectin*esterases.acetyl esterase	m.71760	(loc_os01g21630.1 : 301.0) no description available & (at2g46930 : 274.0) Pectinacetylesterase family protein; FUNCTIONS IN: carboxylesterase activity; LOCATED IN: endomembrane system; EXPRESSED IN: 22 plant structures; EXPRESSED DURING: 13 growth stages; CONTAINS InterPro DOMAIN/s: Pectinacetylesterase (InterPro:IPR004963); BEST Arabidopsis thaliana protein match is: Pectinacetylesterase family …	-1.4639	FALSE	Pectinacetylesterase family protein
10.8.2	cell wall.pectin*esterases.acetyl esterase	m.300758	(loc_os01g66850.2 : 532.0) no description available & (at3g09410 : 402.0) Pectinacetylesterase family protein; CONTAINS InterPro DOMAIN/s: Pectinacetylesterase (InterPro:IPR004963); BEST Arabidopsis thaliana protein match is: Pectinacetylesterase family protein (TAIR:AT3G09405.1); Has 546 Blast hits to 540 proteins in 92 species: Archae - 0; Bacteria - 46; Metazoa - 118; Fungi - 0; Plants - 293; …	-1.43767	FALSE	Pectinacetylesterase family protein
10.8.2	cell wall.pectin*esterases.acetyl esterase	m.64111	(loc_os07g44070.1 : 701.0) no description available & (at1g57590 : 548.0) Pectinacetylesterase family protein; CONTAINS InterPro DOMAIN/s: Pectinacetylesterase (InterPro:IPR004963); BEST Arabidopsis thaliana protein match is: Pectinacetylesterase family protein (TAIR:AT5G26670.1); Has 541 Blast hits to 533 proteins in 91 species: Archae - 0; Bacteria - 38; Metazoa - 118; Fungi - 0; Plants - 298; …	-1.40905	FALSE	Pectinacetylesterase family protein
10.8.2	cell wall.pectin*esterases.acetyl esterase	m.65665	(loc_os04g51340.1 : 486.0) no description available & (at4g19420 : 384.0) Pectinacetylesterase family protein; CONTAINS InterPro DOMAIN/s: Pectinacetylesterase (InterPro:IPR004963); BEST Arabidopsis thaliana protein match is: Pectinacetylesterase family protein (TAIR:AT4G19410.1); Has 543 Blast hits to 535 proteins in 96 species: Archae - 2; Bacteria - 44; Metazoa - 119; Fungi - 0; Plants - 298; …	-1.34974	FALSE	Pectinacetylesterase family protein
10.8.2	cell wall.pectin*esterases.acetyl esterase	m.191162	(loc_os05g15180.2 : 256.0) no description available & (at4g19410 : 178.0) Pectinacetylesterase family protein; FUNCTIONS IN: actin binding, carboxylesterase activity; INVOLVED IN: cytoskeleton organization; LOCATED IN: plant-type cell wall; EXPRESSED IN: 23 plant structures; EXPRESSED DURING: 13 growth stages; CONTAINS InterPro DOMAIN/s: Pectinacetylesterase (InterPro:IPR004963), Profilin/allerge…	-1.34631	FALSE	Pectinacetylesterase family protein
10.8.2	cell wall.pectin*esterases.acetyl esterase	m.299921	(loc_os01g66830.1 : 486.0) no description available & (at3g09410 : 362.0) Pectinacetylesterase family protein; CONTAINS InterPro DOMAIN/s: Pectinacetylesterase (InterPro:IPR004963); BEST Arabidopsis thaliana protein match is: Pectinacetylesterase family protein (TAIR:AT3G09405.1); Has 546 Blast hits to 540 proteins in 92 species: Archae - 0; Bacteria - 46; Metazoa - 118; Fungi - 0; Plants - 293; …	-1.32931	FALSE	Pectinacetylesterase family protein
10.8.2	cell wall.pectin*esterases.acetyl esterase	m.168845	(at5g23870 : 485.0) Pectinacetylesterase family protein; FUNCTIONS IN: carboxylesterase activity; INVOLVED IN: biological_process unknown; LOCATED IN: plant-type cell wall; EXPRESSED IN: 22 plant structures; EXPRESSED DURING: 13 growth stages; CONTAINS InterPro DOMAIN/s: Pectinacetylesterase (InterPro:IPR004963); BEST Arabidopsis thaliana protein match is: Pectinacetylesterase family protein (TAI…	-1.327	FALSE	Pectinacetylesterase family protein
10.8.2	cell wall.pectin*esterases.acetyl esterase	m.177579	(loc_os01g74330.1 : 690.0) no description available & (at3g09410 : 472.0) Pectinacetylesterase family protein; CONTAINS InterPro DOMAIN/s: Pectinacetylesterase (InterPro:IPR004963); BEST Arabidopsis thaliana protein match is: Pectinacetylesterase family protein (TAIR:AT3G09405.1); Has 546 Blast hits to 540 proteins in 92 species: Archae - 0; Bacteria - 46; Metazoa - 118; Fungi - 0; Plants - 293; …	-1.28167	FALSE	Pectinacetylesterase family protein
10.8.2	cell wall.pectin*esterases.acetyl esterase	m.137106	(loc_os01g21630.1 : 458.0) no description available & (at2g46930 : 375.0) Pectinacetylesterase family protein; FUNCTIONS IN: carboxylesterase activity; LOCATED IN: endomembrane system; EXPRESSED IN: 22 plant structures; EXPRESSED DURING: 13 growth stages; CONTAINS InterPro DOMAIN/s: Pectinacetylesterase (InterPro:IPR004963); BEST Arabidopsis thaliana protein match is: Pectinacetylesterase family …	-1.25732	FALSE	Pectinacetylesterase family protein
10.8.2	cell wall.pectin*esterases.acetyl esterase	m.59277	(loc_os04g51340.1 : 155.0) no description available & (at4g19410 : 110.0) Pectinacetylesterase family protein; FUNCTIONS IN: actin binding, carboxylesterase activity; INVOLVED IN: cytoskeleton organization; LOCATED IN: plant-type cell wall; EXPRESSED IN: 23 plant structures; EXPRESSED DURING: 13 growth stages; CONTAINS InterPro DOMAIN/s: Pectinacetylesterase (InterPro:IPR004963), Profilin/allerge…	-1.17988	FALSE	Pectinacetylesterase family protein
10.8.99	cell wall.pectin*esterases.misc	m.134989	(loc_os01g01030.1 : 348.0) no description available & (at4g12420 : 289.0) Encodes a protein of unknown function involved in directed root tip growth. It is a member of 19-member gene family and is distantly related structurally to the multiple-copper oxidases ascorbate oxidase and laccase, though it lacks the copper-binding domains. The protein is glycosylated and GPI-anchored. It is localized to…	-1.1166	FALSE	Encodes a protein of unknown function involved in directed root tip growth. It is a member of 19-member gene family and is distantly related structurally to the multiple-copper oxidases ascorbate oxidase and laccase, though it lacks the copper-binding domains. The protein is glycosylated and GPI-anchored. It is localized to the plasma membrane and the cell wall. The gene is expressed most strongl…
10.8.2	cell wall.pectin*esterases.acetyl esterase	m.20737	(loc_os01g66850.4 : 159.0) no description available & (at1g57590 : 122.0) Pectinacetylesterase family protein; CONTAINS InterPro DOMAIN/s: Pectinacetylesterase (InterPro:IPR004963); BEST Arabidopsis thaliana protein match is: Pectinacetylesterase family protein (TAIR:AT5G26670.1); Has 541 Blast hits to 533 proteins in 91 species: Archae - 0; Bacteria - 38; Metazoa - 118; Fungi - 0; Plants - 298; …	-1.11468	FALSE	Pectinacetylesterase family protein
10.8.2	cell wall.pectin*esterases.acetyl esterase	m.22551	(loc_os02g47400.2 : 194.0) no description available & (at4g19420 : 168.0) Pectinacetylesterase family protein; CONTAINS InterPro DOMAIN/s: Pectinacetylesterase (InterPro:IPR004963); BEST Arabidopsis thaliana protein match is: Pectinacetylesterase family protein (TAIR:AT4G19410.1); Has 543 Blast hits to 535 proteins in 96 species: Archae - 2; Bacteria - 44; Metazoa - 119; Fungi - 0; Plants - 298; …	-1.11468	FALSE	Pectinacetylesterase family protein
10.8.2	cell wall.pectin*esterases.acetyl esterase	m.161682	(loc_os05g02120.1 : 199.0) no description available & (at3g09410 : 129.0) Pectinacetylesterase family protein; CONTAINS InterPro DOMAIN/s: Pectinacetylesterase (InterPro:IPR004963); BEST Arabidopsis thaliana protein match is: Pectinacetylesterase family protein (TAIR:AT3G09405.1); Has 546 Blast hits to 540 proteins in 92 species: Archae - 0; Bacteria - 46; Metazoa - 118; Fungi - 0; Plants - 293; …	-1.09876	FALSE	Pectinacetylesterase family protein
10.8.1	cell wall.pectin*esterases.PME	m.135238	(loc_os01g15039.1 : 372.0) no description available & (at3g05620 : 133.0) Plant invertase/pectin methylesterase inhibitor superfamily; FUNCTIONS IN: enzyme inhibitor activity, pectinesterase activity; INVOLVED IN: cell wall modification; LOCATED IN: endomembrane system, cell wall, plant-type cell wall; EXPRESSED IN: shoot, leaf apex, hypocotyl, flower, pollen tube; EXPRESSED DURING: petal differe…	-1.09414	FALSE	Plant invertase/pectin methylesterase inhibitor superfamily
10.8.2	cell wall.pectin*esterases.acetyl esterase	m.168837	(at5g23870 : 360.0) Pectinacetylesterase family protein; FUNCTIONS IN: carboxylesterase activity; INVOLVED IN: biological_process unknown; LOCATED IN: plant-type cell wall; EXPRESSED IN: 22 plant structures; EXPRESSED DURING: 13 growth stages; CONTAINS InterPro DOMAIN/s: Pectinacetylesterase (InterPro:IPR004963); BEST Arabidopsis thaliana protein match is: Pectinacetylesterase family protein (TAI…	-1.06859	FALSE	Pectinacetylesterase family protein
10.8.2	cell wall.pectin*esterases.acetyl esterase	m.191161	(loc_os05g15180.2 : 267.0) no description available & (at4g19410 : 175.0) Pectinacetylesterase family protein; FUNCTIONS IN: actin binding, carboxylesterase activity; INVOLVED IN: cytoskeleton organization; LOCATED IN: plant-type cell wall; EXPRESSED IN: 23 plant structures; EXPRESSED DURING: 13 growth stages; CONTAINS InterPro DOMAIN/s: Pectinacetylesterase (InterPro:IPR004963), Profilin/allerge…	-1.02232	FALSE	Pectinacetylesterase family protein
10.8.1	cell wall.pectin*esterases.PME	m.143015	(loc_os10g26680.1 : 582.0) no description available & (at3g29090 : 498.0) Encodes an atypical pectin methylesterase that does not require salt for its activity and has a blockwise mode of pectin demethylesterification.; pectin methylesterase 31 (PME31); FUNCTIONS IN: pectinesterase activity; INVOLVED IN: pectin metabolic process; LOCATED IN: cell wall, plant-type cell wall; EXPRESSED IN: 23 plant…	-1.01011	FALSE	Encodes an atypical pectin methylesterase that does not require salt for its activity and has a blockwise mode of pectin demethylesterification.
10.8.2	cell wall.pectin*esterases.acetyl esterase	m.20374	(loc_os01g66850.5 : 146.0) no description available & (at3g09410 : 119.0) Pectinacetylesterase family protein; CONTAINS InterPro DOMAIN/s: Pectinacetylesterase (InterPro:IPR004963); BEST Arabidopsis thaliana protein match is: Pectinacetylesterase family protein (TAIR:AT3G09405.1); Has 546 Blast hits to 540 proteins in 92 species: Archae - 0; Bacteria - 46; Metazoa - 118; Fungi - 0; Plants - 293; …	0	FALSE	Pectinacetylesterase family protein
10.8.2	cell wall.pectin*esterases.acetyl esterase	m.330025	(loc_os02g47400.2 : 166.0) no description available & (at4g19420 : 159.0) Pectinacetylesterase family protein; CONTAINS InterPro DOMAIN/s: Pectinacetylesterase (InterPro:IPR004963); BEST Arabidopsis thaliana protein match is: Pectinacetylesterase family protein (TAIR:AT4G19410.1); Has 543 Blast hits to 535 proteins in 96 species: Archae - 2; Bacteria - 44; Metazoa - 119; Fungi - 0; Plants - 298; …	0	FALSE	Pectinacetylesterase family protein
10.8.1	cell wall.pectin*esterases.PME	m.314534	(at4g00190 : 99.4) pectin methylesterase 38 (PME38); FUNCTIONS IN: enzyme inhibitor activity, pectinesterase activity; INVOLVED IN: cell wall modification; LOCATED IN: cell wall, plant-type cell wall; EXPRESSED IN: flower, synergid; CONTAINS InterPro DOMAIN/s: Pectinesterase, active site (InterPro:IPR018040), Pectin lyase fold/virulence factor (InterPro:IPR011050), Pectinesterase, catalytic (Inte…	0	FALSE	pectin methylesterase 38 (PME38)
10.8.1	cell wall.pectin*esterases.PME	m.4478	(loc_os04g54850.1 : 303.0) no description available & (at3g05610 : 197.0) Plant invertase/pectin methylesterase inhibitor superfamily; FUNCTIONS IN: enzyme inhibitor activity, pectinesterase activity; INVOLVED IN: cell wall modification; LOCATED IN: cell wall, plant-type cell wall; EXPRESSED IN: 11 plant structures; EXPRESSED DURING: L mature pollen stage, M germinated pollen stage, 4 anthesis, C…	0	FALSE	Plant invertase/pectin methylesterase inhibitor superfamily
10.8.1	cell wall.pectin*esterases.PME	m.13276	(loc_os01g65790.1 : 581.0) no description available & (at5g09760 : 421.0) Plant invertase/pectin methylesterase inhibitor superfamily; FUNCTIONS IN: enzyme inhibitor activity, pectinesterase activity; INVOLVED IN: cell wall modification; LOCATED IN: cell wall, chloroplast, plant-type cell wall; EXPRESSED IN: 23 plant structures; EXPRESSED DURING: 13 growth stages; CONTAINS InterPro DOMAIN/s: Pect…	1.06699	FALSE	Plant invertase/pectin methylesterase inhibitor superfamily
10.8.1	cell wall.pectin*esterases.PME	m.204012	(loc_os06g46500.1 : 1011.0) no description available & (at4g22010 : 775.0) SKU5 similar 4 (sks4); FUNCTIONS IN: oxidoreductase activity, copper ion binding; INVOLVED IN: oxidation reduction; LOCATED IN: membrane, plant-type cell wall; EXPRESSED IN: 22 plant structures; EXPRESSED DURING: 14 growth stages; CONTAINS InterPro DOMAIN/s: Multicopper oxidase, type 3 (InterPro:IPR011707), Cupredoxin (Int…	1.09062	FALSE	SKU5 similar 4 (sks4)
10.8.1	cell wall.pectin*esterases.PME	m.152908	(loc_os08g10604.1 : 615.0) no description available & (at1g05310 : 460.0) Pectin lyase-like superfamily protein; FUNCTIONS IN: pectinesterase activity; INVOLVED IN: cell wall modification; LOCATED IN: endomembrane system, cell wall, plant-type cell wall; EXPRESSED IN: 12 plant structures; EXPRESSED DURING: 6 growth stages; CONTAINS InterPro DOMAIN/s: Pectinesterase, active site (InterPro:IPR01804…	1.14009	FALSE	Pectin lyase-like superfamily protein
10.8.1	cell wall.pectin*esterases.PME	m.121370	(loc_os01g20980.1 : 426.0) no description available & (at4g02330 : 251.0) ATPMEPCRB; FUNCTIONS IN: pectinesterase activity; INVOLVED IN: response to salt stress; LOCATED IN: endomembrane system, cell wall; EXPRESSED IN: 20 plant structures; EXPRESSED DURING: 13 growth stages; CONTAINS InterPro DOMAIN/s: Pectinesterase, active site (InterPro:IPR018040), Pectin lyase fold/virulence factor (InterPro…	1.14375	FALSE	ATPMEPCRB
10.8.1	cell wall.pectin*esterases.PME	m.135245	(loc_os01g15039.1 : 299.0) no description available & (at3g05620 : 110.0) Plant invertase/pectin methylesterase inhibitor superfamily; FUNCTIONS IN: enzyme inhibitor activity, pectinesterase activity; INVOLVED IN: cell wall modification; LOCATED IN: endomembrane system, cell wall, plant-type cell wall; EXPRESSED IN: shoot, leaf apex, hypocotyl, flower, pollen tube; EXPRESSED DURING: petal differe…	1.15549	FALSE	Plant invertase/pectin methylesterase inhibitor superfamily
10.8.1	cell wall.pectin*esterases.PME	m.150834	(loc_os04g35770.1 : 628.0) no description available & (at5g09760 : 359.0) Plant invertase/pectin methylesterase inhibitor superfamily; FUNCTIONS IN: enzyme inhibitor activity, pectinesterase activity; INVOLVED IN: cell wall modification; LOCATED IN: cell wall, chloroplast, plant-type cell wall; EXPRESSED IN: 23 plant structures; EXPRESSED DURING: 13 growth stages; CONTAINS InterPro DOMAIN/s: Pect…	1.23277	FALSE	Plant invertase/pectin methylesterase inhibitor superfamily
10.8.2	cell wall.pectin*esterases.acetyl esterase	m.161683	(loc_os05g02120.1 : 166.0) no description available & (at3g09410 : 122.0) Pectinacetylesterase family protein; CONTAINS InterPro DOMAIN/s: Pectinacetylesterase (InterPro:IPR004963); BEST Arabidopsis thaliana protein match is: Pectinacetylesterase family protein (TAIR:AT3G09405.1); Has 546 Blast hits to 540 proteins in 92 species: Archae - 0; Bacteria - 46; Metazoa - 118; Fungi - 0; Plants - 293; …	1.25596	FALSE	Pectinacetylesterase family protein
10.8.1	cell wall.pectin*esterases.PME	m.72883	(loc_os05g44600.1 : 590.0) no description available & (at5g19730 : 497.0) Pectin lyase-like superfamily protein; FUNCTIONS IN: pectinesterase activity; INVOLVED IN: cell wall modification; LOCATED IN: cell wall, plant-type cell wall, cytoplasm; EXPRESSED IN: 17 plant structures; EXPRESSED DURING: 8 growth stages; CONTAINS InterPro DOMAIN/s: Pectinesterase, active site (InterPro:IPR018040), Pectin…	1.2569	FALSE	Pectin lyase-like superfamily protein
10.8.99	cell wall.pectin*esterases.misc	m.310719	(loc_os08g05820.1 : 893.0) no description available & (at4g12420 : 728.0) Encodes a protein of unknown function involved in directed root tip growth. It is a member of 19-member gene family and is distantly related structurally to the multiple-copper oxidases ascorbate oxidase and laccase, though it lacks the copper-binding domains. The protein is glycosylated and GPI-anchored. It is localized to…	1.36063	FALSE	Encodes a protein of unknown function involved in directed root tip growth. It is a member of 19-member gene family and is distantly related structurally to the multiple-copper oxidases ascorbate oxidase and laccase, though it lacks the copper-binding domains. The protein is glycosylated and GPI-anchored. It is localized to the plasma membrane and the cell wall. The gene is expressed most strongl…
10.8.1	cell wall.pectin*esterases.PME	m.28063	(loc_os07g41650.1 : 561.0) no description available & (at5g55590 : 357.0) Encodes a protein with pectin methylesterase activity. No change in activity were detected in mutants defective in this gene, which was interpreted as a result of redundancy of product function with other pectin methylesterases. The gene product is required for pollen separation during normal development. In qrt mutants, th…	1.41174	FALSE	Encodes a protein with pectin methylesterase activity. No change in activity were detected in mutants defective in this gene, which was interpreted as a result of redundancy of product function with other pectin methylesterases. The gene product is required for pollen separation during normal development. In qrt mutants, the outer walls of the four meiotic products of the pollen mother cell are f…
10.8.1	cell wall.pectin*esterases.PME	m.121374	(loc_os05g29790.1 : 398.0) no description available & (at4g02330 : 229.0) ATPMEPCRB; FUNCTIONS IN: pectinesterase activity; INVOLVED IN: response to salt stress; LOCATED IN: endomembrane system, cell wall; EXPRESSED IN: 20 plant structures; EXPRESSED DURING: 13 growth stages; CONTAINS InterPro DOMAIN/s: Pectinesterase, active site (InterPro:IPR018040), Pectin lyase fold/virulence factor (InterPro…	1.5003	FALSE	ATPMEPCRB
10.8.1	cell wall.pectin*esterases.PME	m.72882	(loc_os01g53990.1 : 647.0) no description available & (at5g19730 : 524.0) Pectin lyase-like superfamily protein; FUNCTIONS IN: pectinesterase activity; INVOLVED IN: cell wall modification; LOCATED IN: cell wall, plant-type cell wall, cytoplasm; EXPRESSED IN: 17 plant structures; EXPRESSED DURING: 8 growth stages; CONTAINS InterPro DOMAIN/s: Pectinesterase, active site (InterPro:IPR018040), Pectin…	1.66362	FALSE	Pectin lyase-like superfamily protein
10.8.1	cell wall.pectin*esterases.PME	m.106657	(loc_os06g09340.1 : 627.0) no description available & (at2g26440 : 397.0) Plant invertase/pectin methylesterase inhibitor superfamily; FUNCTIONS IN: enzyme inhibitor activity, pectinesterase activity; INVOLVED IN: cell wall modification; LOCATED IN: endomembrane system, cell wall, plant-type cell wall; EXPRESSED IN: 20 plant structures; EXPRESSED DURING: 13 growth stages; CONTAINS InterPro DOMAIN…	1.66515	FALSE	Plant invertase/pectin methylesterase inhibitor superfamily
10.8.1	cell wall.pectin*esterases.PME	m.209932	(loc_os04g46740.1 : 606.0) no description available & (at5g47500 : 464.0) Pectin lyase-like superfamily protein; FUNCTIONS IN: pectinesterase activity; INVOLVED IN: cell wall modification; LOCATED IN: endomembrane system, cell wall, plant-type cell wall; EXPRESSED IN: 18 plant structures; EXPRESSED DURING: 12 growth stages; CONTAINS InterPro DOMAIN/s: Pectinesterase, active site (InterPro:IPR0180…	1.79619	FALSE	Pectin lyase-like superfamily protein
10.8.1	cell wall.pectin*esterases.PME	m.275748	(loc_os01g21034.1 : 678.0) no description available & (o04886|pme1_citsi : 528.0) Pectinesterase-1 precursor (EC 3.1.1.11) (Pectin methylesterase) (PE) - Citrus sinensis (Sweet orange) & (at3g14310 : 516.0) encodes a pectin methylesterase, targeted by a cellulose binding protein (CBP) from the parasitic nematode Heterodera schachtii during parasitism.; pectin methylesterase 3 (PME3); FUNCTIONS IN…	1.8584	FALSE	Pectinesterase-1 precursor (EC 3.1.1.11) (Pectin methylesterase) (PE)
10.8.1	cell wall.pectin*esterases.PME	m.275754	(loc_os01g21034.1 : 674.0) no description available & (o04886|pme1_citsi : 529.0) Pectinesterase-1 precursor (EC 3.1.1.11) (Pectin methylesterase) (PE) - Citrus sinensis (Sweet orange) & (at3g14310 : 515.0) encodes a pectin methylesterase, targeted by a cellulose binding protein (CBP) from the parasitic nematode Heterodera schachtii during parasitism.; pectin methylesterase 3 (PME3); FUNCTIONS IN…	2.15629	TRUE	Pectinesterase-1 precursor (EC 3.1.1.11) (Pectin methylesterase) (PE)
10.8.1	cell wall.pectin*esterases.PME	m.135237	(loc_os01g15039.1 : 515.0) no description available & (at3g05620 : 248.0) Plant invertase/pectin methylesterase inhibitor superfamily; FUNCTIONS IN: enzyme inhibitor activity, pectinesterase activity; INVOLVED IN: cell wall modification; LOCATED IN: endomembrane system, cell wall, plant-type cell wall; EXPRESSED IN: shoot, leaf apex, hypocotyl, flower, pollen tube; EXPRESSED DURING: petal differe…	2.24833	TRUE	Plant invertase/pectin methylesterase inhibitor superfamily
10.8.1	cell wall.pectin*esterases.PME	m.204016	(loc_os07g32660.1 : 842.0) no description available & (at4g22010 : 729.0) SKU5 similar 4 (sks4); FUNCTIONS IN: oxidoreductase activity, copper ion binding; INVOLVED IN: oxidation reduction; LOCATED IN: membrane, plant-type cell wall; EXPRESSED IN: 22 plant structures; EXPRESSED DURING: 14 growth stages; CONTAINS InterPro DOMAIN/s: Multicopper oxidase, type 3 (InterPro:IPR011707), Cupredoxin (Inte…	2.39215	TRUE	SKU5 similar 4 (sks4)
10.8.1	cell wall.pectin*esterases.PME	m.204021	(loc_os07g32660.1 : 861.0) no description available & (at4g22010 : 738.0) SKU5 similar 4 (sks4); FUNCTIONS IN: oxidoreductase activity, copper ion binding; INVOLVED IN: oxidation reduction; LOCATED IN: membrane, plant-type cell wall; EXPRESSED IN: 22 plant structures; EXPRESSED DURING: 14 growth stages; CONTAINS InterPro DOMAIN/s: Multicopper oxidase, type 3 (InterPro:IPR011707), Cupredoxin (Inte…	2.44061	TRUE	SKU5 similar 4 (sks4)
10.8.1	cell wall.pectin*esterases.PME	m.106661	(loc_os07g47830.1 : 579.0) no description available & (o04886|pme1_citsi : 412.0) Pectinesterase-1 precursor (EC 3.1.1.11) (Pectin methylesterase) (PE) - Citrus sinensis (Sweet orange) & (at4g02320 : 404.0) Plant invertase/pectin methylesterase inhibitor superfamily; FUNCTIONS IN: enzyme inhibitor activity, pectinesterase activity; INVOLVED IN: cell wall modification; LOCATED IN: endomembrane sys…	3.16043	TRUE	Pectinesterase-1 precursor (EC 3.1.1.11) (Pectin methylesterase) (PE)
10.8.1	cell wall.pectin*esterases.PME	m.56985	(loc_os08g34900.1 : 180.0) no description available & (at3g43270 : 153.0) Plant invertase/pectin methylesterase inhibitor superfamily; FUNCTIONS IN: enzyme inhibitor activity, pectinesterase activity; INVOLVED IN: cell wall modification; LOCATED IN: plant-type cell wall; EXPRESSED IN: 21 plant structures; EXPRESSED DURING: 10 growth stages; CONTAINS InterPro DOMAIN/s: Pectinesterase, active site …	4.28108	TRUE	Plant invertase/pectin methylesterase inhibitor superfamily
10.8.1	cell wall.pectin*esterases.PME	m.106666	(loc_os08g34900.1 : 285.0) no description available & (q43062|pme_prupe : 213.0) Pectinesterase PPE8B precursor (EC 3.1.1.11) (Pectin methylesterase) (PE) - Prunus persica (Peach) & (at3g43270 : 209.0) Plant invertase/pectin methylesterase inhibitor superfamily; FUNCTIONS IN: enzyme inhibitor activity, pectinesterase activity; INVOLVED IN: cell wall modification; LOCATED IN: plant-type cell wall;…	4.43918	TRUE	Pectinesterase PPE8B precursor (EC 3.1.1.11) (Pectin methylesterase) (PE)
Precursor synthesis
10.1.12.4	cell wall.precursor synthesis.KDO pathway.CMP-KDO Synthetase	m.300163	(loc_os05g48750.1 : 508.0) no description available & (at1g53000 : 427.0) Encodes a putative CMP-KDO (3-deoxy-D-manno-octulosonate) synthetase.; KDSB; FUNCTIONS IN: 3-deoxy-manno-octulosonate cytidylyltransferase activity, nucleotidyltransferase activity; INVOLVED IN: lipopolysaccharide biosynthetic process; LOCATED IN: mitochondrion; EXPRESSED IN: 26 plant structures; EXPRESSED DURING: 13 growth…	-3.38431	TRUE	Encodes a putative CMP-KDO (3-deoxy-D-manno-octulosonate) synthetase.
10.1.30.2	Cell wall.precursor synthesis.sugar kinases.arabinose-1-kinase	m.162901	(loc_os02g04840.1 : 1800.0) no description available & (at4g16130 : 1494.0) Similar to galactokinase.; arabinose kinase (ARA1); FUNCTIONS IN: L-arabinokinase activity, ATP binding, galactokinase activity; INVOLVED IN: arabinose metabolic process; LOCATED IN: cytoplasm; EXPRESSED IN: 23 plant structures; EXPRESSED DURING: 13 growth stages; CONTAINS InterPro DOMAIN/s: Mevalonate/galactokinase (Inte…	-2.94799	TRUE	Similar to galactokinase.
10.1.1.20	cell wall.precursor synthesis.NDP sugar pyrophosphorylase.multiple NDP-Sugars	m.294914	(loc_os06g48760.1 : 1077.0) no description available & (at5g52560 : 924.0) Encodes a protein with UTP:sugar 1-phosphate uridylyltransferase activity, which has been shown to use a wide range of substrates including glucose-1-P, galactose-1-P, xylose-1-P, arabinose-1-P and glucuronate-1-P. The enzyme was shown to require Mg2+ or Mn2+ for activity. Mutations in USP can lead to a complete loss of ma…	-2.84529	TRUE	Encodes a protein with UTP:sugar 1-phosphate uridylyltransferase activity, which has been shown to use a wide range of substrates including glucose-1-P, galactose-1-P, xylose-1-P, arabinose-1-P and glucuronate-1-P. The enzyme was shown to require Mg2+ or Mn2+ for activity. Mutations in USP can lead to a complete loss of male fertility.
10.1.9	cell wall.precursor synthesis.MUR4	m.299634	(q8h0b2|arae3_orysa : 610.0) Probable UDP-arabinose 4-epimerase 3 (EC 5.1.3.5) (UDP-D-xylose 4-epimerase 3) (UDP-galactose 4-epimerase-like protein 3) (OsUEL-3) - Oryza sativa (Rice) & (loc_os08g03570.1 : 610.0) no description available & (at1g30620 : 555.0) encodes a type-II membrane protein that catalyzes 4-epimerization of UDP-D-Xylose to UDP-L-Arabinose in vitro, the nucleotide sugar used by …	-2.49715	TRUE	Probable UDP-arabinose 4-epimerase 3 (EC 5.1.3.5) (UDP-D-xylose 4-epimerase 3) (UDP-galactose 4-epimerase-like protein 3) (OsUEL-3)
10.1.10	cell wall.precursor synthesis.RHM	m.22505	(loc_os03g17000.3 : 358.0) no description available & (at1g78570 : 341.0) Encodes a UDP-L-Rhamnose synthase involved in the biosynthesis of rhamnose, a major monosaccharide component of pectin. Catalyzes the conversion of UDP-D-Glc to UDP-L-Rha. The dehydrogenase domain of RHM1 was shown to catalyze the conversion of UDP-D-Glc to the reaction intermediate UDP-4-keto-6-deoxy-D-Glc using recombinan…	-2.38861	FALSE	Encodes a UDP-L-Rhamnose synthase involved in the biosynthesis of rhamnose, a major monosaccharide component of pectin. Catalyzes the conversion of UDP-D-Glc to UDP-L-Rha. The dehydrogenase domain of RHM1 was shown to catalyze the conversion of UDP-D-Glc to the reaction intermediate UDP-4-keto-6-deoxy-D-Glc using recombinant protein assay but the activity of the full-length protein was not determ…
10.1	cell wall.precursor synthesis	m.152881	(loc_os04g52370.1 : 848.0) no description available & (at2g35020 : 701.0) Encodes a protein that functions as an N-acetylglucosamine-1-phosphate uridylyltransferase that catalyzes the formation of UDP-N-acetylglucosamine (UDP-GlcNAc). This is an essential precursor for glycolipid and glycoprotein synthesis and is also used for regulatory protein modification in signaling pathways. The enzyme can …	-2.37992	TRUE	Encodes a protein that functions as an N-acetylglucosamine-1-phosphate uridylyltransferase that catalyzes the formation of UDP-N-acetylglucosamine (UDP-GlcNAc). This is an essential precursor for glycolipid and glycoprotein synthesis and is also used for regulatory protein modification in signaling pathways. The enzyme can also catalyze the reverse reaction using both UDP-GlcNAc and the less comm…
10.1	cell wall.precursor synthesis	m.300428	(q6zdq1|agm1_orysa : 873.0) Phosphoacetylglucosamine mutase (EC 5.4.2.3) (PAGM) (Acetylglucosamine phosphomutase) (N-acetylglucosamine-phosphate mutase) - Oryza sativa (Rice) & (loc_os07g09720.1 : 873.0) no description available & (at5g18070 : 628.0) encodes a novel protein involved in DNA repair from UV damage. Isolated by functional complementation of E. coli UV-sensitive mutants (UVR genes).; …	-2.20847	TRUE	Phosphoacetylglucosamine mutase (EC 5.4.2.3) (PAGM) (Acetylglucosamine phosphomutase) (N-acetylglucosamine-phosphate mutase)
10.1.30.2	Cell wall.precursor synthesis.sugar kinases.arabinose-1-kinase	m.184447	(loc_os06g48940.1 : 1169.0) no description available & (at4g16130 : 1024.0) Similar to galactokinase.; arabinose kinase (ARA1); FUNCTIONS IN: L-arabinokinase activity, ATP binding, galactokinase activity; INVOLVED IN: arabinose metabolic process; LOCATED IN: cytoplasm; EXPRESSED IN: 23 plant structures; EXPRESSED DURING: 13 growth stages; CONTAINS InterPro DOMAIN/s: Mevalonate/galactokinase (Inte…	-2.20529	TRUE	Similar to galactokinase.
10.1.1.2	cell wall.precursor synthesis.NDP sugar pyrophosphorylase.GDP fucose and fucokinase	m.261878	(loc_os03g02410.1 : 1698.0) no description available & (at1g01220 : 1248.0) Encodes a bifunctional enzyme that has both L-fucokinase and GDP-L-fucose pyrophosphorylase activities. It catalyzes the two steps of the L-fucose salvage pathway for the generation of activated GDP-L-fucose. This pathway seems to be of minor importance for cell wall polysaccharide biosynthesis compared to the de novo GDP…	-2.11167	TRUE	Encodes a bifunctional enzyme that has both L-fucokinase and GDP-L-fucose pyrophosphorylase activities. It catalyzes the two steps of the L-fucose salvage pathway for the generation of activated GDP-L-fucose. This pathway seems to be of minor importance for cell wall polysaccharide biosynthesis compared to the de novo GDP-L-fucose biosynthesis pathway in Arabidopsis.
10.1.5	cell wall.precursor synthesis.UXS	m.8875	(loc_os03g16980.3 : 642.0) no description available & (at2g28760 : 596.0) UDP-XYL synthase 6 (UXS6); FUNCTIONS IN: coenzyme binding, binding, catalytic activity; INVOLVED IN: cellular metabolic process, nucleotide-sugar metabolic process, metabolic process; LOCATED IN: plasma membrane; EXPRESSED IN: 24 plant structures; EXPRESSED DURING: 13 growth stages; CONTAINS InterPro DOMAIN/s: NAD-dependent…	-2.07559	TRUE	UDP-XYL synthase 6 (UXS6)
10.1.5	cell wall.precursor synthesis.UXS	m.12268	(loc_os03g17230.1 : 338.0) no description available & (at3g53520 : 310.0) Encodes an isoform of UDP-glucuronic acid decarboxylase, which is predicted to be membrane-bound by PSORT analysis. This enzyme produces UDP-xylose, which is a substrate for many cell wall carbohydrates including hemicellulose and pectin. UDP-xylose is also known to feedback regulate several cell wall biosynthetic enzymes.;…	-2.07013	TRUE	Encodes an isoform of UDP-glucuronic acid decarboxylase, which is predicted to be membrane-bound by PSORT analysis. This enzyme produces UDP-xylose, which is a substrate for many cell wall carbohydrates including hemicellulose and pectin. UDP-xylose is also known to feedback regulate several cell wall biosynthetic enzymes.
10.1.4	cell wall.precursor synthesis.UDP-Glc dehydrogenase (UGD)	m.148934	(loc_os12g25700.3 : 422.0) no description available & (q96558|ugdh_soybn : 413.0) UDP-glucose 6-dehydrogenase (EC 1.1.1.22) (UDP-Glc dehydrogenase) (UDP-GlcDH) (UDPGDH) - Glycine max (Soybean) & (at3g29360 : 409.0) UDP-glucose 6-dehydrogenase family protein; FUNCTIONS IN: in 6 functions; INVOLVED IN: oxidation reduction, metabolic process; LOCATED IN: cytosol, nucleus; EXPRESSED IN: 25 plant stru…	-2.06014	TRUE	UDP-glucose 6-dehydrogenase (EC 1.1.1.22) (UDP-Glc dehydrogenase) (UDP-GlcDH) (UDPGDH)
10.1.4	cell wall.precursor synthesis.UDP-Glc dehydrogenase (UGD)	m.148933	(q96558|ugdh_soybn : 646.0) UDP-glucose 6-dehydrogenase (EC 1.1.1.22) (UDP-Glc dehydrogenase) (UDP-GlcDH) (UDPGDH) - Glycine max (Soybean) & (loc_os12g25690.1 : 646.0) no description available & (at3g29360 : 640.0) UDP-glucose 6-dehydrogenase family protein; FUNCTIONS IN: in 6 functions; INVOLVED IN: oxidation reduction, metabolic process; LOCATED IN: cytosol, nucleus; EXPRESSED IN: 25 plant stru…	-2.0182	TRUE	UDP-glucose 6-dehydrogenase (EC 1.1.1.22) (UDP-Glc dehydrogenase) (UDP-GlcDH) (UDPGDH)
10.1	cell wall.precursor synthesis	m.152877	(loc_os08g10600.1 : 852.0) no description available & (at1g31070 : 746.0) Encodes a protein that functions as an N-acetylglucosamine-1-phosphate uridylyltransferase that catalyzes the formation of UDP-N-acetylglucosamine (UDP-GlcNAc). This is an essential precursor for glycolipid and glycoprotein synthesis and is also used for regulatory protein modification in signaling pathways. The enzyme can …	-1.97005	FALSE	Encodes a protein that functions as an N-acetylglucosamine-1-phosphate uridylyltransferase that catalyzes the formation of UDP-N-acetylglucosamine (UDP-GlcNAc). This is an essential precursor for glycolipid and glycoprotein synthesis and is also used for regulatory protein modification in signaling pathways. The enzyme can also catalyze the reverse reaction using both UDP-GlcNAc and the less comm…
10.1.12.2	cell wall.precursor synthesis.KDO pathway.KDO-8-Phosphate Synthase	m.115912	(loc_os12g10784.2 : 543.0) no description available & (o50044|kdsa_pea : 511.0) 2-dehydro-3-deoxyphosphooctonate aldolase (EC 2.5.1.55) (Phospho-2-dehydro-3-deoxyoctonate aldolase) (3-deoxy-D-manno-octulosonic acid 8-phosphate synthetase) (KDO-8-phosphate synthetase) (KDO 8-P synthase) (KDOPS) - Pisum sativum (Garden & (at1g79500 : 502.0) Encodes a protein with 3-deoxy-8-phosphooctulonate synthas…	-1.8839	FALSE	2-dehydro-3-deoxyphosphooctonate aldolase (EC 2.5.1.55) (Phospho-2-dehydro-3-deoxyoctonate aldolase) (3-deoxy-D-manno-octulosonic acid 8-phosphate synthetase) (KDO-8-phosphate synthetase) (KDO 8-P synthase) (KDOPS)
10.1.1.1	cell wall.precursor synthesis.NDP sugar pyrophosphorylase.GDP mannose	m.61436	(loc_os08g13930.2 : 670.0) no description available & (at2g39770 : 627.0) Encodes a GDP-mannose pyrophosphorylase/ mannose-1-pyrophosphatase. This enzyme provides GDP-mannose, which is used for cell wall carbohydrate biosynthesis and protein glycosylation as well as for ascorbate (vitamin C) biosynthesis. Mutations in this gene confer hypersensitivity to NH4+.; CYTOKINESIS DEFECTIVE 1 (CYT1); CON…	-1.87694	FALSE	Encodes a GDP-mannose pyrophosphorylase/ mannose-1-pyrophosphatase. This enzyme provides GDP-mannose, which is used for cell wall carbohydrate biosynthesis and protein glycosylation as well as for ascorbate (vitamin C) biosynthesis. Mutations in this gene confer hypersensitivity to NH4+.
10.1.10	cell wall.precursor synthesis.RHM	m.83340	(at1g78570 : 1155.0) Encodes a UDP-L-Rhamnose synthase involved in the biosynthesis of rhamnose, a major monosaccharide component of pectin. Catalyzes the conversion of UDP-D-Glc to UDP-L-Rha. The dehydrogenase domain of RHM1 was shown to catalyze the conversion of UDP-D-Glc to the reaction intermediate UDP-4-keto-6-deoxy-D-Glc using recombinant protein assay but the activity of the full-length p…	-1.835	FALSE	Encodes a UDP-L-Rhamnose synthase involved in the biosynthesis of rhamnose, a major monosaccharide component of pectin. Catalyzes the conversion of UDP-D-Glc to UDP-L-Rha. The dehydrogenase domain of RHM1 was shown to catalyze the conversion of UDP-D-Glc to the reaction intermediate UDP-4-keto-6-deoxy-D-Glc using recombinant protein assay but the activity of the full-length protein was not determ…
10.1.2	cell wall.precursor synthesis.UGE	m.298404	(loc_os08g28730.1 : 687.0) no description available & (at4g10960 : 520.0) Encodes a protein with UDP-D-glucose 4-epimerase activity.; UDP-D-glucose/UDP-D-galactose 4-epimerase 5 (UGE5); FUNCTIONS IN: UDP-glucose 4-epimerase activity, protein dimerization activity; INVOLVED IN: response to stress; LOCATED IN: endomembrane system; EXPRESSED IN: male gametophyte, root, guard cell, leaf, pollen tube;…	-1.69569	FALSE	Encodes a protein with UDP-D-glucose 4-epimerase activity.
10.1.1.1	cell wall.precursor synthesis.NDP sugar pyrophosphorylase.GDP mannose	m.9534	(loc_os03g16150.1 : 246.0) no description available & (at2g39770 : 233.0) Encodes a GDP-mannose pyrophosphorylase/ mannose-1-pyrophosphatase. This enzyme provides GDP-mannose, which is used for cell wall carbohydrate biosynthesis and protein glycosylation as well as for ascorbate (vitamin C) biosynthesis. Mutations in this gene confer hypersensitivity to NH4+.; CYTOKINESIS DEFECTIVE 1 (CYT1); CON…	-1.66958	FALSE	Encodes a GDP-mannose pyrophosphorylase/ mannose-1-pyrophosphatase. This enzyme provides GDP-mannose, which is used for cell wall carbohydrate biosynthesis and protein glycosylation as well as for ascorbate (vitamin C) biosynthesis. Mutations in this gene confer hypersensitivity to NH4+.
10.1.4	cell wall.precursor synthesis.UDP-Glc dehydrogenase (UGD)	m.148930	(loc_os12g25700.3 : 271.0) no description available & (at3g29360 : 270.0) UDP-glucose 6-dehydrogenase family protein; FUNCTIONS IN: in 6 functions; INVOLVED IN: oxidation reduction, metabolic process; LOCATED IN: cytosol, nucleus; EXPRESSED IN: 25 plant structures; EXPRESSED DURING: 16 growth stages; CONTAINS InterPro DOMAIN/s: UDP-glucose/GDP-mannose dehydrogenase, N-terminal (InterPro:IPR001732…	-1.64124	FALSE	UDP-glucose 6-dehydrogenase family protein
10.1.5	cell wall.precursor synthesis.UXS	m.8377	(loc_os01g62020.1 : 465.0) no description available & (at3g53520 : 430.0) Encodes an isoform of UDP-glucuronic acid decarboxylase, which is predicted to be membrane-bound by PSORT analysis. This enzyme produces UDP-xylose, which is a substrate for many cell wall carbohydrates including hemicellulose and pectin. UDP-xylose is also known to feedback regulate several cell wall biosynthetic enzymes.;…	-1.6253	FALSE	Encodes an isoform of UDP-glucuronic acid decarboxylase, which is predicted to be membrane-bound by PSORT analysis. This enzyme produces UDP-xylose, which is a substrate for many cell wall carbohydrates including hemicellulose and pectin. UDP-xylose is also known to feedback regulate several cell wall biosynthetic enzymes.
10.1.30.2	Cell wall.precursor synthesis.sugar kinases.arabinose-1-kinase	m.184450	(loc_os06g48940.1 : 336.0) no description available & (at4g16130 : 271.0) Similar to galactokinase.; arabinose kinase (ARA1); FUNCTIONS IN: L-arabinokinase activity, ATP binding, galactokinase activity; INVOLVED IN: arabinose metabolic process; LOCATED IN: cytoplasm; EXPRESSED IN: 23 plant structures; EXPRESSED DURING: 13 growth stages; CONTAINS InterPro DOMAIN/s: Mevalonate/galactokinase (InterP…	-1.58057	FALSE	Similar to galactokinase.
10.1	cell wall.precursor synthesis	m.152907	(loc_os08g10600.1 : 856.0) no description available & (at1g31070 : 751.0) Encodes a protein that functions as an N-acetylglucosamine-1-phosphate uridylyltransferase that catalyzes the formation of UDP-N-acetylglucosamine (UDP-GlcNAc). This is an essential precursor for glycolipid and glycoprotein synthesis and is also used for regulatory protein modification in signaling pathways. The enzyme can …	-1.5355	FALSE	Encodes a protein that functions as an N-acetylglucosamine-1-phosphate uridylyltransferase that catalyzes the formation of UDP-N-acetylglucosamine (UDP-GlcNAc). This is an essential precursor for glycolipid and glycoprotein synthesis and is also used for regulatory protein modification in signaling pathways. The enzyme can also catalyze the reverse reaction using both UDP-GlcNAc and the less comm…
10.1.2	cell wall.precursor synthesis.UGE	m.45952	(loc_os05g51670.1 : 650.0) no description available & (at4g23920 : 563.0) Encodes a protein with UDP-D-glucose 4-epimerase activity. Involved in growth and cell wall carbohydrate biosynthesis.; UDP-D-glucose/UDP-D-galactose 4-epimerase 2 (UGE2); CONTAINS InterPro DOMAIN/s: NAD-dependent epimerase/dehydratase (InterPro:IPR001509), NAD(P)-binding domain (InterPro:IPR016040), UDP-glucose 4-epimerase…	-1.5096	FALSE	Encodes a protein with UDP-D-glucose 4-epimerase activity. Involved in growth and cell wall carbohydrate biosynthesis.
10.1.2	cell wall.precursor synthesis.UGE	m.60682	(loc_os09g15420.1 : 565.0) no description available & (at4g10960 : 498.0) Encodes a protein with UDP-D-glucose 4-epimerase activity.; UDP-D-glucose/UDP-D-galactose 4-epimerase 5 (UGE5); FUNCTIONS IN: UDP-glucose 4-epimerase activity, protein dimerization activity; INVOLVED IN: response to stress; LOCATED IN: endomembrane system; EXPRESSED IN: male gametophyte, root, guard cell, leaf, pollen tube;…	-1.44386	FALSE	Encodes a protein with UDP-D-glucose 4-epimerase activity.
10.1.10	cell wall.precursor synthesis.RHM	m.89918	(loc_os02g45540.1 : 548.0) no description available & (at1g63000 : 519.0) nucleotide-rhamnose synthase/epimerase-reductase (NRS/ER); FUNCTIONS IN: UDP-4-keto-rhamnose-4-keto-reductase activity, dTDP-4-dehydrorhamnose reductase activity, UDP-4-keto-6-deoxy-glucose-3,5-epimerase activity, dTDP-4-dehydrorhamnose 3,5-epimerase activity; INVOLVED IN: dTDP-rhamnose biosynthetic process, UDP-rhamnose bi…	-1.3209	FALSE	nucleotide-rhamnose synthase/epimerase-reductase (NRS/ER)
10.1.30.1	cell wall.precursor synthesis.sugar kinases.galacturonic acid kinase	m.176244	(loc_os04g51880.1 : 689.0) no description available & (at3g10700 : 457.0) Encodes a GHMP kinase family protein that acts as a galacturonic acid-1-phosphate kinase that catalyzes the production of galacturonic acid-1-phosphate. This is a precursor of the important cell wall building block UDP-galacturonic acid. Based on gene trap line GT8007, the gene appears to be expressed in a petal and stamen-…	-1.31625	FALSE	Encodes a GHMP kinase family protein that acts as a galacturonic acid-1-phosphate kinase that catalyzes the production of galacturonic acid-1-phosphate. This is a precursor of the important cell wall building block UDP-galacturonic acid. Based on gene trap line GT8007, the gene appears to be expressed in a petal and stamen-specific manner, between flower stages 8 to 11, however, later RT-qPCR ana…
10.1.9	cell wall.precursor synthesis.MUR4	m.19614	(q8h930|arae1_orysa : 733.0) Probable UDP-arabinose 4-epimerase 1 (EC 5.1.3.5) (UDP-D-xylose 4-epimerase 1) (UDP-galactose 4-epimerase-like protein 1) (OsUEL-1) - Oryza sativa (Rice) & (loc_os07g04690.2 : 733.0) no description available & (at1g30620 : 617.0) encodes a type-II membrane protein that catalyzes 4-epimerization of UDP-D-Xylose to UDP-L-Arabinose in vitro, the nucleotide sugar used by …	-1.29379	FALSE	Probable UDP-arabinose 4-epimerase 1 (EC 5.1.3.5) (UDP-D-xylose 4-epimerase 1) (UDP-galactose 4-epimerase-like protein 1) (OsUEL-1)
10.1.9	cell wall.precursor synthesis.MUR4	m.9876	(q8h0b6|arae2_orysa : 343.0) Probable UDP-arabinose 4-epimerase 2 (EC 5.1.3.5) (UDP-D-xylose 4-epimerase 2) (UDP-galactose 4-epimerase-like protein 2) (OsUEL-2) - Oryza sativa (Rice) & (loc_os04g52730.1 : 343.0) no description available & (at1g30620 : 316.0) encodes a type-II membrane protein that catalyzes 4-epimerization of UDP-D-Xylose to UDP-L-Arabinose in vitro, the nucleotide sugar used by …	-1.2337	FALSE	Probable UDP-arabinose 4-epimerase 2 (EC 5.1.3.5) (UDP-D-xylose 4-epimerase 2) (UDP-galactose 4-epimerase-like protein 2) (OsUEL-2)
10.1.5	cell wall.precursor synthesis.UXS	m.12269	(loc_os03g17230.1 : 128.0) no description available & (at3g53520 : 114.0) Encodes an isoform of UDP-glucuronic acid decarboxylase, which is predicted to be membrane-bound by PSORT analysis. This enzyme produces UDP-xylose, which is a substrate for many cell wall carbohydrates including hemicellulose and pectin. UDP-xylose is also known to feedback regulate several cell wall biosynthetic enzymes.;…	-1.20426	FALSE	Encodes an isoform of UDP-glucuronic acid decarboxylase, which is predicted to be membrane-bound by PSORT analysis. This enzyme produces UDP-xylose, which is a substrate for many cell wall carbohydrates including hemicellulose and pectin. UDP-xylose is also known to feedback regulate several cell wall biosynthetic enzymes.
10.1.10	cell wall.precursor synthesis.RHM	m.22504	(loc_os03g17000.1 : 687.0) no description available & (at1g78570 : 623.0) Encodes a UDP-L-Rhamnose synthase involved in the biosynthesis of rhamnose, a major monosaccharide component of pectin. Catalyzes the conversion of UDP-D-Glc to UDP-L-Rha. The dehydrogenase domain of RHM1 was shown to catalyze the conversion of UDP-D-Glc to the reaction intermediate UDP-4-keto-6-deoxy-D-Glc using recombinan…	-1.1943	FALSE	Encodes a UDP-L-Rhamnose synthase involved in the biosynthesis of rhamnose, a major monosaccharide component of pectin. Catalyzes the conversion of UDP-D-Glc to UDP-L-Rha. The dehydrogenase domain of RHM1 was shown to catalyze the conversion of UDP-D-Glc to the reaction intermediate UDP-4-keto-6-deoxy-D-Glc using recombinant protein assay but the activity of the full-length protein was not determ…
10.1.21	cell wall.precursor synthesis.phosphomannomutase	m.18907	(loc_os04g58580.1 : 474.0) no description available & (at2g45790 : 413.0) encodes a phosphomannomutase, involved in ascorbate biosynthesis; phosphomannomutase (PMM); FUNCTIONS IN: protein binding, phosphomannomutase activity; INVOLVED IN: L-ascorbic acid biosynthetic process, response to salt stress, mannose biosynthetic process; LOCATED IN: cytoplasm; EXPRESSED IN: 24 plant structures; EXPRESSED…	-1.18089	FALSE	encodes a phosphomannomutase, involved in ascorbate biosynthesis
10.1.9	cell wall.precursor synthesis.MUR4	m.9877	(q8h0b6|arae2_orysa : 339.0) Probable UDP-arabinose 4-epimerase 2 (EC 5.1.3.5) (UDP-D-xylose 4-epimerase 2) (UDP-galactose 4-epimerase-like protein 2) (OsUEL-2) - Oryza sativa (Rice) & (loc_os04g52730.1 : 339.0) no description available & (at1g30620 : 325.0) encodes a type-II membrane protein that catalyzes 4-epimerization of UDP-D-Xylose to UDP-L-Arabinose in vitro, the nucleotide sugar used by …	-1.1045	FALSE	Probable UDP-arabinose 4-epimerase 2 (EC 5.1.3.5) (UDP-D-xylose 4-epimerase 2) (UDP-galactose 4-epimerase-like protein 2) (OsUEL-2)
10.1.1.1	cell wall.precursor synthesis.NDP sugar pyrophosphorylase.GDP mannose	m.9533	(loc_os03g16150.1 : 659.0) no description available & (at2g39770 : 625.0) Encodes a GDP-mannose pyrophosphorylase/ mannose-1-pyrophosphatase. This enzyme provides GDP-mannose, which is used for cell wall carbohydrate biosynthesis and protein glycosylation as well as for ascorbate (vitamin C) biosynthesis. Mutations in this gene confer hypersensitivity to NH4+.; CYTOKINESIS DEFECTIVE 1 (CYT1); CON…	-1.07639	FALSE	Encodes a GDP-mannose pyrophosphorylase/ mannose-1-pyrophosphatase. This enzyme provides GDP-mannose, which is used for cell wall carbohydrate biosynthesis and protein glycosylation as well as for ascorbate (vitamin C) biosynthesis. Mutations in this gene confer hypersensitivity to NH4+.
10.1.3	cell wall.precursor synthesis.AXS	m.330659	(at2g27860 : 213.0) Encodes UDP-d-apiose/UDP-d-xylose synthase that requires NAD+ for enzymatic activity and is strongly inhibited by UDP-d-galacturonate.; UDP-D-apiose/UDP-D-xylose synthase 1 (AXS1); FUNCTIONS IN: NAD or NADH binding, UDP-glucuronate decarboxylase activity; INVOLVED IN: nucleotide-sugar biosynthetic process; LOCATED IN: cytoplasm; EXPRESSED IN: 9 plant structures; EXPRESSED DURI…	0	FALSE	Encodes UDP-d-apiose/UDP-d-xylose synthase that requires NAD+ for enzymatic activity and is strongly inhibited by UDP-d-galacturonate.
10.1.5	cell wall.precursor synthesis.UXS	m.322392	(at5g59290 : 234.0) Encodes an isoform of UDP-glucuronic acid decarboxylase, which is predicted to be cytosolic by PSORT. This enzyme produces UDP-xylose, which is a substrate for many cell wall carbohydrates including hemicellulose and pectin. UDP-xylose is also known to feedback regulate several cell wall biosynthetic enzymes.; UDP-glucuronic acid decarboxylase 3 (UXS3); CONTAINS InterPro DOMAI…	0	FALSE	Encodes an isoform of UDP-glucuronic acid decarboxylase, which is predicted to be cytosolic by PSORT. This enzyme produces UDP-xylose, which is a substrate for many cell wall carbohydrates including hemicellulose and pectin. UDP-xylose is also known to feedback regulate several cell wall biosynthetic enzymes.
10.1.5	cell wall.precursor synthesis.UXS	m.329013	(at2g47650 : 189.0) encodes a protein similar to UDP-glucuronic acid decarboxylase. UDP-glucuronic acid decarboxylase produces UDP-xylose, which is a substrate for many cell wall carbohydrates including hemicellulose and pectin. UDP-xylose is also known to feedback regulate several cell wall biosynthetic enzymes.; UDP-xylose synthase 4 (UXS4); CONTAINS InterPro DOMAIN/s: NAD-dependent epimerase/d…	0	FALSE	encodes a protein similar to UDP-glucuronic acid decarboxylase. UDP-glucuronic acid decarboxylase produces UDP-xylose, which is a substrate for many cell wall carbohydrates including hemicellulose and pectin. UDP-xylose is also known to feedback regulate several cell wall biosynthetic enzymes.
10.1.6	cell wall.precursor synthesis.GAE	m.169816	(loc_os03g14540.1 : 207.0) no description available & (at4g30440 : 177.0) UDP-D-glucuronate 4-epimerase; UDP-D-glucuronate 4-epimerase 1 (GAE1); FUNCTIONS IN: UDP-glucuronate 4-epimerase activity, catalytic activity; INVOLVED IN: cellular metabolic process, carbohydrate metabolic process, nucleotide-sugar metabolic process, metabolic process; LOCATED IN: cellular_component unknown; EXPRESSED IN: …	1.01228	FALSE	UDP-D-glucuronate 4-epimerase
10.1.8	cell wall.precursor synthesis.GER	m.111976	(q67wr2|fcl1_orysa : 152.0) Probable GDP-L-fucose synthase 1 (EC 1.1.1.271) (GDP-4-keto-6-deoxy-D-mannose-3, 5-epimerase-4-reductase 1) - Oryza sativa (Rice) & (loc_os06g44270.1 : 152.0) no description available & (at1g17890 : 131.0) GER2; FUNCTIONS IN: coenzyme binding, binding, catalytic activity; INVOLVED IN: GDP-L-fucose biosynthetic process, cellular metabolic process, metabolic process; LOC…	1.03765	FALSE	Probable GDP-L-fucose synthase 1 (EC 1.1.1.271) (GDP-4-keto-6-deoxy-D-mannose-3, 5-epimerase-4-reductase 1)
10.1	cell wall.precursor synthesis	m.152929	(loc_os08g10600.2 : 163.0) no description available & (at2g35020 : 156.0) Encodes a protein that functions as an N-acetylglucosamine-1-phosphate uridylyltransferase that catalyzes the formation of UDP-N-acetylglucosamine (UDP-GlcNAc). This is an essential precursor for glycolipid and glycoprotein synthesis and is also used for regulatory protein modification in signaling pathways. The enzyme can …	1.06312	FALSE	Encodes a protein that functions as an N-acetylglucosamine-1-phosphate uridylyltransferase that catalyzes the formation of UDP-N-acetylglucosamine (UDP-GlcNAc). This is an essential precursor for glycolipid and glycoprotein synthesis and is also used for regulatory protein modification in signaling pathways. The enzyme can also catalyze the reverse reaction using both UDP-GlcNAc and the less comm…
10.1.3	cell wall.precursor synthesis.AXS	m.146235	(loc_os01g73790.1 : 739.0) no description available & (at1g08200 : 671.0) Encodes a putative UDP-D-apiose/UPD-D-xylose synthetase.; UDP-D-apiose/UDP-D-xylose synthase 2 (AXS2); FUNCTIONS IN: UDP-glucuronate decarboxylase activity; INVOLVED IN: nucleotide-sugar biosynthetic process; LOCATED IN: apoplast, cytoplasm; EXPRESSED IN: fruit, guard cell, cultured cell, leaf; EXPRESSED DURING: seedling gr…	1.14434	FALSE	Encodes a putative UDP-D-apiose/UPD-D-xylose synthetase.
10.1.4	cell wall.precursor synthesis.UDP-Glc dehydrogenase (UGD)	m.243133	(loc_os12g25690.1 : 922.0) no description available & (q96558|ugdh_soybn : 887.0) UDP-glucose 6-dehydrogenase (EC 1.1.1.22) (UDP-Glc dehydrogenase) (UDP-GlcDH) (UDPGDH) - Glycine max (Soybean) & (at3g29360 : 878.0) UDP-glucose 6-dehydrogenase family protein; FUNCTIONS IN: in 6 functions; INVOLVED IN: oxidation reduction, metabolic process; LOCATED IN: cytosol, nucleus; EXPRESSED IN: 25 plant stru…	1.17936	FALSE	UDP-glucose 6-dehydrogenase (EC 1.1.1.22) (UDP-Glc dehydrogenase) (UDP-GlcDH) (UDPGDH)
10.1.30.3	cell wall.precursor synthesis.sugar kinases.glucuronic acid kinase	m.300189	(loc_os11g11060.1 : 527.0) no description available & (at5g14470 : 492.0) GHMP kinase family protein; FUNCTIONS IN: kinase activity, phosphotransferase activity, alcohol group as acceptor, galactokinase activity, ATP binding; INVOLVED IN: metabolic process, phosphorylation; LOCATED IN: cytoplasm; EXPRESSED IN: inflorescence meristem, flower, carpel, pollen tube; EXPRESSED DURING: 4 anthesis, peta…	1.24012	FALSE	GHMP kinase family protein
10.1.6	cell wall.precursor synthesis.GAE	m.103174	(loc_os03g14540.1 : 314.0) no description available & (at2g45310 : 220.0) UDP-D-glucuronate 4-epimerase; UDP-D-glucuronate 4-epimerase 4 (GAE4); FUNCTIONS IN: coenzyme binding, racemase and epimerase activity, acting on carbohydrates and derivatives, binding, catalytic activity; INVOLVED IN: cellular metabolic process, carbohydrate metabolic process, nucleotide-sugar metabolic process, metabolic …	1.32281	FALSE	UDP-D-glucuronate 4-epimerase
10.1.20	cell wall.precursor synthesis.phosphomannose isomerase	m.153660	(loc_os11g38810.1 : 656.0) no description available & (at3g02570 : 437.0) Encodes a protein with phosphomannose isomerase activity.; MATERNAL EFFECT EMBRYO ARREST 31 (MEE31); CONTAINS InterPro DOMAIN/s: Mannose-6-phosphate isomerase (InterPro:IPR016305), Cupin, RmlC-type (InterPro:IPR011051), Mannose-6-phosphate isomerase, type I (InterPro:IPR001250), RmlC-like jelly roll fold (InterPro:IPR014710…	1.3505	FALSE	Encodes a protein with phosphomannose isomerase activity.
10.1.8	cell wall.precursor synthesis.GER	m.111973	(q67wr2|fcl1_orysa : 614.0) Probable GDP-L-fucose synthase 1 (EC 1.1.1.271) (GDP-4-keto-6-deoxy-D-mannose-3, 5-epimerase-4-reductase 1) - Oryza sativa (Rice) & (loc_os06g44270.1 : 614.0) no description available & (at1g17890 : 509.0) GER2; FUNCTIONS IN: coenzyme binding, binding, catalytic activity; INVOLVED IN: GDP-L-fucose biosynthetic process, cellular metabolic process, metabolic process; LOC…	1.49006	FALSE	Probable GDP-L-fucose synthase 1 (EC 1.1.1.271) (GDP-4-keto-6-deoxy-D-mannose-3, 5-epimerase-4-reductase 1)
10.1.20	cell wall.precursor synthesis.phosphomannose isomerase	m.130375	(loc_os01g03710.1 : 401.0) no description available & (at1g67070 : 268.0) Encodes a protein with phosphomannose isomerase activity that is involved in synthesis of ascorbic acid. Expression is induced after 24 hours of dark treatment, in senescing leaves and treatment with exogenous photosynthesis inhibitor. Induction of gene expression was suppressed in excised leaves supplied with sugar. The au…	1.56995	FALSE	Encodes a protein with phosphomannose isomerase activity that is involved in synthesis of ascorbic acid. Expression is induced after 24 hours of dark treatment, in senescing leaves and treatment with exogenous photosynthesis inhibitor. Induction of gene expression was suppressed in excised leaves supplied with sugar. The authors suggest that the genes expression pattern is responding to the level…
10.1.5	cell wall.precursor synthesis.UXS	m.65107	(loc_os01g62020.1 : 181.0) no description available & (at2g47650 : 105.0) encodes a protein similar to UDP-glucuronic acid decarboxylase. UDP-glucuronic acid decarboxylase produces UDP-xylose, which is a substrate for many cell wall carbohydrates including hemicellulose and pectin. UDP-xylose is also known to feedback regulate several cell wall biosynthetic enzymes.; UDP-xylose synthase 4 (UXS4);…	1.68142	FALSE	encodes a protein similar to UDP-glucuronic acid decarboxylase. UDP-glucuronic acid decarboxylase produces UDP-xylose, which is a substrate for many cell wall carbohydrates including hemicellulose and pectin. UDP-xylose is also known to feedback regulate several cell wall biosynthetic enzymes.
10.1.6	cell wall.precursor synthesis.GAE	m.169804	(loc_os02g54890.1 : 552.0) no description available & (at4g30440 : 501.0) UDP-D-glucuronate 4-epimerase; UDP-D-glucuronate 4-epimerase 1 (GAE1); FUNCTIONS IN: UDP-glucuronate 4-epimerase activity, catalytic activity; INVOLVED IN: cellular metabolic process, carbohydrate metabolic process, nucleotide-sugar metabolic process, metabolic process; LOCATED IN: cellular_component unknown; EXPRESSED IN: …	1.68316	FALSE	UDP-D-glucuronate 4-epimerase
10.1.6	cell wall.precursor synthesis.GAE	m.38158	(loc_os08g41440.1 : 241.0) no description available & (at3g23820 : 193.0) UDP-D-glucuronate 4-epimerase; UDP-D-glucuronate 4-epimerase 6 (GAE6); FUNCTIONS IN: UDP-glucuronate 4-epimerase activity, catalytic activity; INVOLVED IN: cellular metabolic process, carbohydrate metabolic process, nucleotide-sugar metabolic process, metabolic process; LOCATED IN: cellular_component unknown; EXPRESSED IN: …	1.69084	FALSE	UDP-D-glucuronate 4-epimerase
10.1.6	cell wall.precursor synthesis.GAE	m.169797	(loc_os02g54890.1 : 755.0) no description available & (at4g30440 : 678.0) UDP-D-glucuronate 4-epimerase; UDP-D-glucuronate 4-epimerase 1 (GAE1); FUNCTIONS IN: UDP-glucuronate 4-epimerase activity, catalytic activity; INVOLVED IN: cellular metabolic process, carbohydrate metabolic process, nucleotide-sugar metabolic process, metabolic process; LOCATED IN: cellular_component unknown; EXPRESSED IN: …	1.79561	FALSE	UDP-D-glucuronate 4-epimerase
10.1.6	cell wall.precursor synthesis.GAE	m.64330	(loc_os08g41440.1 : 162.0) no description available & (at3g23820 : 125.0) UDP-D-glucuronate 4-epimerase; UDP-D-glucuronate 4-epimerase 6 (GAE6); FUNCTIONS IN: UDP-glucuronate 4-epimerase activity, catalytic activity; INVOLVED IN: cellular metabolic process, carbohydrate metabolic process, nucleotide-sugar metabolic process, metabolic process; LOCATED IN: cellular_component unknown; EXPRESSED IN: …	1.7965	FALSE	UDP-D-glucuronate 4-epimerase
10.1.7	cell wall.precursor synthesis.GMD	m.31833	(loc_os06g04620.1 : 697.0) no description available & (at3g51160 : 589.0) Catalyzes the first step in the de novo synthesis of GDP-L-fucose.; MURUS 1 (MUR1); FUNCTIONS IN: GDP-mannose 4,6-dehydratase activity; INVOLVED IN: de novo' GDP-L-fucose biosynthetic process, unidimensional cell growth; LOCATED IN: cytosol; EXPRESSED IN: 26 plant structures; EXPRESSED DURING: 15 growth stages; CONTAINS Int…	1.81908	FALSE	Catalyzes the first step in the de novo synthesis of GDP-L-fucose.
10.1.5	cell wall.precursor synthesis.UXS	m.130172	(loc_os05g29990.1 : 692.0) no description available & (at3g62830 : 634.0) encodes an isoform of UDP-glucuronic acid decarboxylase, which is predicted to be membrane-bound by PSORT. This enzyme produces UDP-xylose, which is a substrate for many cell wall carbohydrates including hemicellulose and pectin. UDP-xylose is also known to feedback regulate several cell wall biosynthetic enzymes.; UDP-GLUC…	2.32743	TRUE	encodes an isoform of UDP-glucuronic acid decarboxylase, which is predicted to be membrane-bound by PSORT. This enzyme produces UDP-xylose, which is a substrate for many cell wall carbohydrates including hemicellulose and pectin. UDP-xylose is also known to feedback regulate several cell wall biosynthetic enzymes.
10.1.12.1	cell wall.precursor synthesis.KDO pathway.arabinose-5-phosphate isomerase	m.171774	(loc_os02g06360.1 : 597.0) no description available & (at3g54690 : 433.0) Sugar isomerase (SIS) family protein; FUNCTIONS IN: isomerase activity, sugar binding; INVOLVED IN: carbohydrate metabolic process; EXPRESSED IN: 23 plant structures; EXPRESSED DURING: 15 growth stages; CONTAINS InterPro DOMAIN/s: KpsF/GutQ (InterPro:IPR004800), Sugar isomerase (SIS) (InterPro:IPR001347), Cystathionine beta…	2.60153	TRUE	Sugar isomerase (SIS) family protein
10.1.5	cell wall.precursor synthesis.UXS	m.130198	(loc_os05g29990.1 : 676.0) no description available & (at3g62830 : 630.0) encodes an isoform of UDP-glucuronic acid decarboxylase, which is predicted to be membrane-bound by PSORT. This enzyme produces UDP-xylose, which is a substrate for many cell wall carbohydrates including hemicellulose and pectin. UDP-xylose is also known to feedback regulate several cell wall biosynthetic enzymes.; UDP-GLUC…	2.71054	TRUE	encodes an isoform of UDP-glucuronic acid decarboxylase, which is predicted to be membrane-bound by PSORT. This enzyme produces UDP-xylose, which is a substrate for many cell wall carbohydrates including hemicellulose and pectin. UDP-xylose is also known to feedback regulate several cell wall biosynthetic enzymes.
10.1.5	cell wall.precursor synthesis.UXS	m.130190	(loc_os07g47700.1 : 642.0) no description available & (at3g62830 : 625.0) encodes an isoform of UDP-glucuronic acid decarboxylase, which is predicted to be membrane-bound by PSORT. This enzyme produces UDP-xylose, which is a substrate for many cell wall carbohydrates including hemicellulose and pectin. UDP-xylose is also known to feedback regulate several cell wall biosynthetic enzymes.; UDP-GLUC…	2.82274	TRUE	encodes an isoform of UDP-glucuronic acid decarboxylase, which is predicted to be membrane-bound by PSORT. This enzyme produces UDP-xylose, which is a substrate for many cell wall carbohydrates including hemicellulose and pectin. UDP-xylose is also known to feedback regulate several cell wall biosynthetic enzymes.
10.1.5	cell wall.precursor synthesis.UXS	m.130127	(loc_os05g29990.1 : 644.0) no description available & (at2g47650 : 629.0) encodes a protein similar to UDP-glucuronic acid decarboxylase. UDP-glucuronic acid decarboxylase produces UDP-xylose, which is a substrate for many cell wall carbohydrates including hemicellulose and pectin. UDP-xylose is also known to feedback regulate several cell wall biosynthetic enzymes.; UDP-xylose synthase 4 (UXS4);…	2.82792	TRUE	encodes a protein similar to UDP-glucuronic acid decarboxylase. UDP-glucuronic acid decarboxylase produces UDP-xylose, which is a substrate for many cell wall carbohydrates including hemicellulose and pectin. UDP-xylose is also known to feedback regulate several cell wall biosynthetic enzymes.
10.1.6	cell wall.precursor synthesis.GAE	m.27328	(loc_os08g41440.1 : 170.0) no description available & (at3g23820 : 128.0) UDP-D-glucuronate 4-epimerase; UDP-D-glucuronate 4-epimerase 6 (GAE6); FUNCTIONS IN: UDP-glucuronate 4-epimerase activity, catalytic activity; INVOLVED IN: cellular metabolic process, carbohydrate metabolic process, nucleotide-sugar metabolic process, metabolic process; LOCATED IN: cellular_component unknown; EXPRESSED IN: …	3.42018	TRUE	UDP-D-glucuronate 4-epimerase
10.1.6	cell wall.precursor synthesis.GAE	m.36357	(loc_os09g32670.1 : 150.0) no description available & (at4g12250 : 97.1) UDP-D-glucuronate 4-epimerase; UDP-D-glucuronate 4-epimerase 5 (GAE5); FUNCTIONS IN: UDP-glucuronate 4-epimerase activity, catalytic activity; INVOLVED IN: cellular metabolic process, carbohydrate metabolic process, nucleotide-sugar metabolic process, metabolic process; LOCATED IN: cellular_component unknown; EXPRESSED IN: 2…	3.43057	TRUE	UDP-D-glucuronate 4-epimerase
10.1.5	cell wall.precursor synthesis.UXS	m.130186	(loc_os07g47700.1 : 642.0) no description available & (at3g62830 : 625.0) encodes an isoform of UDP-glucuronic acid decarboxylase, which is predicted to be membrane-bound by PSORT. This enzyme produces UDP-xylose, which is a substrate for many cell wall carbohydrates including hemicellulose and pectin. UDP-xylose is also known to feedback regulate several cell wall biosynthetic enzymes.; UDP-GLUC…	3.52712	TRUE	encodes an isoform of UDP-glucuronic acid decarboxylase, which is predicted to be membrane-bound by PSORT. This enzyme produces UDP-xylose, which is a substrate for many cell wall carbohydrates including hemicellulose and pectin. UDP-xylose is also known to feedback regulate several cell wall biosynthetic enzymes.
10.1.2	cell wall.precursor synthesis.UGE	m.90178	(loc_os09g35800.1 : 548.0) no description available & (q43070|gale1_pea : 520.0) UDP-glucose 4-epimerase (EC 5.1.3.2) (Galactowaldenase) (UDP-galactose 4-epimerase) - Pisum sativum (Garden pea) & (at1g12780 : 515.0) Encodes a UDP-glucose epimerase that catalyzes the interconversion of the sugar nucleotides UDP-glucose UDP-galactose via a UDP-4-keto-hexose intermediate. Responsive to stress.; UDP-…	3.58926	TRUE	UDP-glucose 4-epimerase (EC 5.1.3.2) (Galactowaldenase) (UDP-galactose 4-epimerase)
