# Supplementary material for: Fungal endophyte infection of ryegrass reprograms host metabolism and alters development
Source: New Phytol. 2015 Aug 25;208(4):1227–40. doi: 10.1111/nph.13614 (PMC5049663; doi:10.1111/nph.13614)
Supplement: Supplementary file 15 — Table S14 Annotations of the genes predicted to encode for enzymes involved in hormone metabolism [file NPH-208-1227-s015.xlsx]

## Sheet: Table S12
Table S14: Annotations of the genes predicted to encode for enzymes involved in hormone metabolism
BINCODE, NAME and DESCRIPTION refers to the output of Mercator analysis. The “significant” column correspond to a DegSeq Qvalue < 0.05. The “function” column is extracted from the Mercator analysis. The IDENTIFIER is the ryegrass ESTs identifer
BINCODE	NAME	IDENTIFIER	DESCRIPTION	FOLD	Significant	Function
Hormone Metabolism
Misc
17	hormone metabolism	m.44665	(loc_os01g57770.1 : 378.0) no description available & (at2g23620 : 242.0) Encodes a protein shown to have carboxylesterase activity, methyl salicylate esterase activity, methyl jasmonate esterase activity, and methyl IAA esterase activity in vitro. MES1 appears to be involved in MeSA hydrolysis in planta. Expression of MES1 can restore systemic acquired resistance in SAR-deficient tobacco plants.…	-1.60183	FALSE	Encodes a protein shown to have carboxylesterase activity, methyl salicylate esterase activity, methyl jasmonate esterase activity, and methyl IAA esterase activity in vitro. MES1 appears to be involved in MeSA hydrolysis in planta. Expression of MES1 can restore systemic acquired resistance in SAR-deficient tobacco plants. This protein does not act on MeGA4, or MEGA9 in vitro.
17	hormone metabolism	m.303758	(loc_os01g25360.1 : 164.0) no description available & (at2g23620 : 118.0) Encodes a protein shown to have carboxylesterase activity, methyl salicylate esterase activity, methyl jasmonate esterase activity, and methyl IAA esterase activity in vitro. MES1 appears to be involved in MeSA hydrolysis in planta. Expression of MES1 can restore systemic acquired resistance in SAR-deficient tobacco plants.…	6.67329	TRUE	Encodes a protein shown to have carboxylesterase activity, methyl salicylate esterase activity, methyl jasmonate esterase activity, and methyl IAA esterase activity in vitro. MES1 appears to be involved in MeSA hydrolysis in planta. Expression of MES1 can restore systemic acquired resistance in SAR-deficient tobacco plants. This protein does not act on MeGA4, or MEGA9 in vitro.
ABA
17.1.1	hormone metabolism.abscisic acid.synthesis-degradation	m.19409	(q852m1|aldo2_orysa : 190.0) Probable aldehyde oxidase 2 (EC 1.2.3.1) (AO-2) - Oryza sativa (Rice) & (loc_os03g57690.1 : 190.0) no description available & (at5g20960 : 127.0) Encodes aldehyde oxidase AA01.; aldehyde oxidase 1 (AAO1); CONTAINS InterPro DOMAIN/s: Aldehyde oxidase/xanthine dehydrogenase (InterPro:IPR016208), Ferredoxin (InterPro:IPR001041), Molybdopterin dehydrogenase, FAD-binding (…	-9.19613	TRUE	Probable aldehyde oxidase 2 (EC 1.2.3.1) (AO-2)
17.1.1.1.12	hormone metabolism.abscisic acid.synthesis-degradation.synthesis.abscisic aldehyde oxidase	m.287639	(q852m2|aldo3_orysa : 831.0) Probable aldehyde oxidase 3 (EC 1.2.3.1) (AO-3) - Oryza sativa (Rice) & (loc_os03g57680.1 : 831.0) no description available & (at5g20960 : 543.0) Encodes aldehyde oxidase AA01.; aldehyde oxidase 1 (AAO1); CONTAINS InterPro DOMAIN/s: Aldehyde oxidase/xanthine dehydrogenase (InterPro:IPR016208), Ferredoxin (InterPro:IPR001041), Molybdopterin dehydrogenase, FAD-binding (…	-5.07601	TRUE	Probable aldehyde oxidase 3 (EC 1.2.3.1) (AO-3)
17.1.3	hormone metabolism.abscisic acid.induced-regulated-responsive-activated	m.214204	(loc_os10g34730.1 : 276.0) no description available & (at5g23370 : 182.0) GRAM domain-containing protein / ABA-responsive protein-related; CONTAINS InterPro DOMAIN/s: GRAM (InterPro:IPR004182); BEST Arabidopsis thaliana protein match is: GRAM domain-containing protein / ABA-responsive protein-related (TAIR:AT5G23350.1); Has 1807 Blast hits to 1807 proteins in 277 species: Archae - 0; Bacteria - 0…	-3.63068	TRUE	GRAM domain-containing protein / ABA-responsive protein-related
17.1.1	hormone metabolism.abscisic acid.synthesis-degradation	m.205154	(q655r6|mocos_orysa : 922.0) Molybdenum cofactor sulfurase (EC 4.4.-.-) (MoCo sulfurase) (MOS) - Oryza sativa (Rice) & (loc_os06g45860.1 : 922.0) no description available & (at1g16540 : 644.0) Encodes molybdenum cofactor sulfurase. Involved in Moco biosynthesis. Involved in the conversion of ABA-aldehyde to ABA, the last step of abscisic acid (ABA) biosynthesis. <i>sir</i> loss-of-function mutant…	-3.59434	TRUE	Molybdenum cofactor sulfurase (EC 4.4.-.-) (MoCo sulfurase) (MOS)
17.1.1.1.12	hormone metabolism.abscisic acid.synthesis-degradation.synthesis.abscisic aldehyde oxidase	m.272441	(q6z351|aldol_orysa : 2063.0) Putative aldehyde oxidase-like protein - Oryza sativa (Rice) & (loc_os07g18120.1 : 2063.0) no description available & (at2g27150 : 1325.0) Encodes the aldehyde oxidase delta isoform catalyzing the final step in abscisic acid biosynthesis.; abscisic aldehyde oxidase 3 (AAO3); CONTAINS InterPro DOMAIN/s: Aldehyde oxidase/xanthine dehydrogenase (InterPro:IPR016208), Fer…	-3.43608	TRUE	Putative aldehyde oxidase-like protein
17.1.1	hormone metabolism.abscisic acid.synthesis-degradation	m.205155	(at1g16540 : 265.0) Encodes molybdenum cofactor sulfurase. Involved in Moco biosynthesis. Involved in the conversion of ABA-aldehyde to ABA, the last step of abscisic acid (ABA) biosynthesis. <i>sir</i> loss-of-function mutants are resistant to sirtinol, a modulator of auxin signaling.N terminal domain is similar to bacterial NifS suggesting a common mechanism for sulphur mobilization and transfe…	-3.26443	TRUE	Encodes molybdenum cofactor sulfurase. Involved in Moco biosynthesis. Involved in the conversion of ABA-aldehyde to ABA, the last step of abscisic acid (ABA) biosynthesis. <i>sir</i> loss-of-function mutants are resistant to sirtinol, a modulator of auxin signaling.N terminal domain is similar to bacterial NifS suggesting a common mechanism for sulphur mobilization and transfer. Also involved in …
17.1.3	hormone metabolism.abscisic acid.induced-regulated-responsive-activated	m.29002	(loc_os02g51290.1 : 216.0) no description available & (at1g74520 : 146.0) Part of the AtHVA22a family. Protein expression is ABA- and stress-inducible.; HVA22 homologue A (HVA22A); FUNCTIONS IN: molecular_function unknown; INVOLVED IN: response to water deprivation, response to cold, hyperosmotic salinity response, response to abscisic acid stimulus; LOCATED IN: endomembrane system; EXPRESSED IN:…	-3.14616	TRUE	Part of the AtHVA22a family. Protein expression is ABA- and stress-inducible.
17.1.2	hormone metabolism.abscisic acid.signal transduction	m.146230	(loc_os01g13200.1 : 838.0) no description available & (at3g08550 : 644.0) mutant is Dwarfed and shows defects in cell elongation; Cellulose deficient; Plasma Membrane Protein; KOBITO (KOB1); BEST Arabidopsis thaliana protein match is: unknown protein (TAIR:AT3G57200.1); Has 94 Blast hits to 94 proteins in 32 species: Archae - 0; Bacteria - 14; Metazoa - 0; Fungi - 0; Plants - 75; Viruses - 0; Oth…	-2.768	TRUE	mutant is Dwarfed and shows defects in cell elongation
17.1.3	hormone metabolism.abscisic acid.induced-regulated-responsive-activated	m.57384	(loc_os07g38100.1 : 302.0) no description available & (at4g36720 : 191.0) HVA22-like protein K (HVA22K); CONTAINS InterPro DOMAIN/s: TB2/DP1/HVA22 related protein (InterPro:IPR004345); BEST Arabidopsis thaliana protein match is: HVA22 homologue B (TAIR:AT5G62490.1); Has 1515 Blast hits to 1515 proteins in 211 species: Archae - 0; Bacteria - 0; Metazoa - 701; Fungi - 226; Plants - 493; Viruses - 0…	-2.7173	TRUE	HVA22-like protein K (HVA22K)
17.1.1.1.12	hormone metabolism.abscisic acid.synthesis-degradation.synthesis.abscisic aldehyde oxidase	m.141570	(q852m2|aldo3_orysa : 1548.0) Probable aldehyde oxidase 3 (EC 1.2.3.1) (AO-3) - Oryza sativa (Rice) & (loc_os03g57680.1 : 1548.0) no description available & (at1g04580 : 1364.0) Encodes aldehyde oxidase AAO4 preferentially expressed in developing seeds.; aldehyde oxidase 4 (AO4); CONTAINS InterPro DOMAIN/s: Aldehyde oxidase/xanthine dehydrogenase (InterPro:IPR016208), Ferredoxin (InterPro:IPR0010…	-2.52107	TRUE	Probable aldehyde oxidase 3 (EC 1.2.3.1) (AO-3)
17.1.3	hormone metabolism.abscisic acid.induced-regulated-responsive-activated	m.214213	(loc_os10g34730.1 : 214.0) no description available & (at5g23370 : 130.0) GRAM domain-containing protein / ABA-responsive protein-related; CONTAINS InterPro DOMAIN/s: GRAM (InterPro:IPR004182); BEST Arabidopsis thaliana protein match is: GRAM domain-containing protein / ABA-responsive protein-related (TAIR:AT5G23350.1); Has 1807 Blast hits to 1807 proteins in 277 species: Archae - 0; Bacteria - 0…	-2.38861	FALSE	GRAM domain-containing protein / ABA-responsive protein-related
17.1.3	hormone metabolism.abscisic acid.induced-regulated-responsive-activated	m.30609	(loc_os11g38920.1 : 357.0) no description available & (at1g74520 : 221.0) Part of the AtHVA22a family. Protein expression is ABA- and stress-inducible.; HVA22 homologue A (HVA22A); FUNCTIONS IN: molecular_function unknown; INVOLVED IN: response to water deprivation, response to cold, hyperosmotic salinity response, response to abscisic acid stimulus; LOCATED IN: endomembrane system; EXPRESSED IN:…	-2.25529	TRUE	Part of the AtHVA22a family. Protein expression is ABA- and stress-inducible.
17.1.1.1.1	hormone metabolism.abscisic acid.synthesis-degradation.synthesis.zeaxanthin epoxidase	m.8658	(loc_os04g37619.1 : 1011.0) no description available & (q40412|aba2_nicpl : 831.0) Zeaxanthin epoxidase, chloroplast precursor (EC 1.14.13.90) - Nicotiana plumbaginifolia (Leadwort-leaved tobacco) & (at5g67030 : 804.0) Encodes a single copy zeaxanthin epoxidase gene that functions in first step of the biosynthesis of the abiotic stress hormone abscisic acid (ABA). Mutants in this gene are unable …	-1.98518	FALSE	Zeaxanthin epoxidase, chloroplast precursor (EC 1.14.13.90)
17.1.2	hormone metabolism.abscisic acid.signal transduction	m.117334	(loc_os07g37610.1 : 1286.0) no description available & (at4g32010 : 442.0) HSI2-like 1 (HSL1); CONTAINS InterPro DOMAIN/s: Transcriptional factor B3 (InterPro:IPR003340), Zinc finger, CW-type (InterPro:IPR011124); BEST Arabidopsis thaliana protein match is: high-level expression of sugar-inducible gene 2 (TAIR:AT2G30470.1); Has 1397 Blast hits to 1364 proteins in 123 species: Archae - 0; Bacteria…	-1.69471	FALSE	HSI2-like 1 (HSL1)
17.1.3	hormone metabolism.abscisic acid.induced-regulated-responsive-activated	m.179734	(loc_os05g41070.1 : 241.0) no description available & (at3g56850 : 201.0) Encodes an ABA-responsive element binding protein with a bZIP domain. Located in the nucleus and expressed in the embryo during seed maturation.; ABA-responsive element binding protein 3 (AREB3); FUNCTIONS IN: DNA binding, transcription activator activity, sequence-specific DNA binding transcription factor activity; INVOLVE…	-1.69152	FALSE	Encodes an ABA-responsive element binding protein with a bZIP domain. Located in the nucleus and expressed in the embryo during seed maturation.
17.1.3	hormone metabolism.abscisic acid.induced-regulated-responsive-activated	m.299639	(loc_os06g12220.1 : 339.0) no description available & (at1g74520 : 233.0) Part of the AtHVA22a family. Protein expression is ABA- and stress-inducible.; HVA22 homologue A (HVA22A); FUNCTIONS IN: molecular_function unknown; INVOLVED IN: response to water deprivation, response to cold, hyperosmotic salinity response, response to abscisic acid stimulus; LOCATED IN: endomembrane system; EXPRESSED IN:…	-1.6731	FALSE	Part of the AtHVA22a family. Protein expression is ABA- and stress-inducible.
17.1.2	hormone metabolism.abscisic acid.signal transduction	m.33453	(at3g08550 : 658.0) mutant is Dwarfed and shows defects in cell elongation; Cellulose deficient; Plasma Membrane Protein; KOBITO (KOB1); BEST Arabidopsis thaliana protein match is: unknown protein (TAIR:AT3G57200.1); Has 94 Blast hits to 94 proteins in 32 species: Archae - 0; Bacteria - 14; Metazoa - 0; Fungi - 0; Plants - 75; Viruses - 0; Other Eukaryotes - 5 (source: NCBI BLink). & (loc_os01g13…	-1.61399	FALSE	mutant is Dwarfed and shows defects in cell elongation
17.1.1.1.11	hormone metabolism.abscisic acid.synthesis-degradation.synthesis.short chain alcohol dehydrogenmase (ABA2)	m.300319	(loc_os03g59610.1 : 426.0) no description available & (at1g52340 : 295.0) Encodes a cytosolic short-chain dehydrogenase/reductase involved in the conversion of xanthoxin to ABA-aldehyde during ABA biosynthesis. Mutants are insensitive to sucrose and glucose.; ABA DEFICIENT 2 (ABA2); CONTAINS InterPro DOMAIN/s: NAD(P)-binding domain (InterPro:IPR016040), Glucose/ribitol dehydrogenase (InterPro:IPR…	-1.60182	FALSE	Encodes a cytosolic short-chain dehydrogenase/reductase involved in the conversion of xanthoxin to ABA-aldehyde during ABA biosynthesis. Mutants are insensitive to sucrose and glucose.
17.1.3	hormone metabolism.abscisic acid.induced-regulated-responsive-activated	m.91944	(q07764|hva22_horvu : 220.0) Protein HVA22 - Hordeum vulgare (Barley) & (loc_os08g36440.1 : 199.0) no description available & (at5g50720 : 150.0) Encodes one of five HVA22 homologs in Arabidopsis. HVA22 is an ABA- and stress-inducible gene first isolated from barley. Members of this gene family have only been found in eukaryotes. AtHVA22e mRNA is upregulated to varying degrees in response to cold…	-1.54658	FALSE	Protein HVA22
17.1.1	hormone metabolism.abscisic acid.synthesis-degradation	m.97889	(loc_os03g14610.1 : 281.0) no description available & (at1g75700 : 226.0) HVA22-like protein G (HVA22G); CONTAINS InterPro DOMAIN/s: TB2/DP1/HVA22 related protein (InterPro:IPR004345); BEST Arabidopsis thaliana protein match is: HVA22-like protein H (ATHVA22H) (TAIR:AT1G19950.1); Has 1473 Blast hits to 1473 proteins in 200 species: Archae - 0; Bacteria - 0; Metazoa - 703; Fungi - 189; Plants - 48…	-1.44509	FALSE	HVA22-like protein G (HVA22G)
17.1.1	hormone metabolism.abscisic acid.synthesis-degradation	m.11017	(loc_os04g33880.1 : 296.0) no description available & (at5g42560 : 149.0) Abscisic acid-responsive (TB2/DP1, HVA22) family protein; FUNCTIONS IN: molecular_function unknown; INVOLVED IN: biological_process unknown; LOCATED IN: cellular_component unknown; EXPRESSED IN: 24 plant structures; EXPRESSED DURING: 14 growth stages; CONTAINS InterPro DOMAIN/s: TB2/DP1/HVA22 related protein (InterPro:IPR00…	-1.38405	FALSE	Abscisic acid-responsive (TB2/DP1, HVA22) family protein
17.1.2	hormone metabolism.abscisic acid.signal transduction	m.56969	(loc_os01g51610.1 : 335.0) no description available & (at3g26790 : 137.0) Transcriptional factor with high similarity to the B3 region of the VP1/ABI3-like proteins. Full length FUS3 protein binds to the highly conserved RY motif [DNA motif CATGCA(TG)], present in many seed-specific promoters, and the B3 domains of this transcription factor is necessary for the specific interaction with the RY el…	-1.30455	FALSE	Transcriptional factor with high similarity to the B3 region of the VP1/ABI3-like proteins. Full length FUS3 protein binds to the highly conserved RY motif [DNA motif CATGCA(TG)], present in many seed-specific promoters, and the B3 domains of this transcription factor is necessary for the specific interaction with the RY element. Transcriptional activity of FUS3 requires the B3 DNA-binding domain…
17.1.2	hormone metabolism.abscisic acid.signal transduction	m.270330	(loc_os05g46040.1 : 168.0) no description available & (at1g72770 : 144.0) mutant has ABA hypersensitive inhibition of seed germination; Protein Phosphatase 2C; regulates the activation of the Snf1-related kinase OST1 by abscisic acid.; homology to ABI1 (HAB1); FUNCTIONS IN: protein serine/threonine phosphatase activity; INVOLVED IN: protein amino acid dephosphorylation; LOCATED IN: protein serine…	-1.2807	FALSE	mutant has ABA hypersensitive inhibition of seed germination
17.1.1.1.12	hormone metabolism.abscisic acid.synthesis-degradation.synthesis.abscisic aldehyde oxidase	m.287658	(q852m1|aldo2_orysa : 1027.0) Probable aldehyde oxidase 2 (EC 1.2.3.1) (AO-2) - Oryza sativa (Rice) & (loc_os03g57690.1 : 1027.0) no description available & (at2g27150 : 748.0) Encodes the aldehyde oxidase delta isoform catalyzing the final step in abscisic acid biosynthesis.; abscisic aldehyde oxidase 3 (AAO3); CONTAINS InterPro DOMAIN/s: Aldehyde oxidase/xanthine dehydrogenase (InterPro:IPR0162…	-1.22596	FALSE	Probable aldehyde oxidase 2 (EC 1.2.3.1) (AO-2)
17.1.1	hormone metabolism.abscisic acid.synthesis-degradation	m.280799	(loc_os01g52780.1 : 305.0) no description available & (at2g42820 : 216.0) HVA22-like protein F (HVA22F); FUNCTIONS IN: molecular_function unknown; INVOLVED IN: biological_process unknown; LOCATED IN: endomembrane system; CONTAINS InterPro DOMAIN/s: TB2/DP1/HVA22 related protein (InterPro:IPR004345); BEST Arabidopsis thaliana protein match is: HVA22 homologue A (TAIR:AT1G74520.1); Has 35333 Blast …	-1.21514	FALSE	HVA22-like protein F (HVA22F)
17.1.2	hormone metabolism.abscisic acid.signal transduction	m.100266	(loc_os08g01090.2 : 358.0) no description available & (at3g24650 : 125.0) Homologous to the maize transcription factor Viviparous-1. Full length ABI3 protein binds to the highly conserved RY motif [DNA motif CATGCA(TG)], present in many seed-specific promoters, and the B3 domains of this transcription factor is necessary for the specific interaction with the RY element. Transcriptional activity o…	-1.1995	FALSE	Homologous to the maize transcription factor Viviparous-1. Full length ABI3 protein binds to the highly conserved RY motif [DNA motif CATGCA(TG)], present in many seed-specific promoters, and the B3 domains of this transcription factor is necessary for the specific interaction with the RY element. Transcriptional activity of ABI3 requires the B3 DNA-binding domain and an activation domain. In add…
17.1.1	hormone metabolism.abscisic acid.synthesis-degradation	m.96199	(loc_os12g06180.1 : 307.0) no description available & (at5g42560 : 152.0) Abscisic acid-responsive (TB2/DP1, HVA22) family protein; FUNCTIONS IN: molecular_function unknown; INVOLVED IN: biological_process unknown; LOCATED IN: cellular_component unknown; EXPRESSED IN: 24 plant structures; EXPRESSED DURING: 14 growth stages; CONTAINS InterPro DOMAIN/s: TB2/DP1/HVA22 related protein (InterPro:IPR00…	-1.18883	FALSE	Abscisic acid-responsive (TB2/DP1, HVA22) family protein
17.1.3	hormone metabolism.abscisic acid.induced-regulated-responsive-activated	m.214214	(loc_os10g34730.1 : 320.0) no description available & (at5g23370 : 189.0) GRAM domain-containing protein / ABA-responsive protein-related; CONTAINS InterPro DOMAIN/s: GRAM (InterPro:IPR004182); BEST Arabidopsis thaliana protein match is: GRAM domain-containing protein / ABA-responsive protein-related (TAIR:AT5G23350.1); Has 1807 Blast hits to 1807 proteins in 277 species: Archae - 0; Bacteria - 0…	-1.17593	FALSE	GRAM domain-containing protein / ABA-responsive protein-related
17.1.3	hormone metabolism.abscisic acid.induced-regulated-responsive-activated	m.214212	(loc_os10g34730.1 : 359.0) no description available & (at5g23370 : 192.0) GRAM domain-containing protein / ABA-responsive protein-related; CONTAINS InterPro DOMAIN/s: GRAM (InterPro:IPR004182); BEST Arabidopsis thaliana protein match is: GRAM domain-containing protein / ABA-responsive protein-related (TAIR:AT5G23350.1); Has 1807 Blast hits to 1807 proteins in 277 species: Archae - 0; Bacteria - 0…	-1.16245	FALSE	GRAM domain-containing protein / ABA-responsive protein-related
17.1.2	hormone metabolism.abscisic acid.signal transduction	m.110588	(loc_os06g10880.2 : 314.0) no description available & (at1g45249 : 145.0) Leucine zipper transcription factor that binds to the abscisic acid (ABA)responsive element (ABRE) motif in the promoter region of ABA-inducible genes. Enhances drought tolerance in vegetative tissues. Required for normal glucose response. Localized in the nucleus. Expressed constitutively in roots, leaf vascular tissues, a…	-1.13975	FALSE	Leucine zipper transcription factor that binds to the abscisic acid (ABA)responsive element (ABRE) motif in the promoter region of ABA-inducible genes. Enhances drought tolerance in vegetative tissues. Required for normal glucose response. Localized in the nucleus. Expressed constitutively in roots, leaf vascular tissues, and hydathodes or in all tissues under stress conditions. Its phosphorylate…
17.1.1.1.12	hormone metabolism.abscisic acid.synthesis-degradation.synthesis.abscisic aldehyde oxidase	m.76008	(q7xh05|aldo1_orysa : 238.0) Probable aldehyde oxidase 1 (EC 1.2.3.1) (AO-1) - Oryza sativa (Rice) & (loc_os10g04860.1 : 238.0) no description available & (at3g43600 : 179.0) Encodes an aldehyde oxidase. AAO2 does not appear to act on abscisic aldehyde in vitro but it is possible that it may function in abscisic acid biosynthesis when the activity of At2g27150 (AAO3), the primary abscisic aldehyd…	-1.13918	FALSE	Probable aldehyde oxidase 1 (EC 1.2.3.1) (AO-1)
17.1.2	hormone metabolism.abscisic acid.signal transduction	m.270158	(loc_os10g35480.1 : 625.0) no description available & (at1g52920 : 456.0) Encodes a plasma membranelocalized ABA receptor, which interacts with the G&#945;&#946;&#947; complex. It has been postulated that the binding of ABA to GCR2 results in the release of the G protein and dissociation of the heterotrimeric complex into G&#945; and the G&#946;&#947; dimer to activate downstream ABA effectors an…	-1.12724	FALSE	Encodes a plasma membranelocalized ABA receptor, which interacts with the G&#945
17.1.3	hormone metabolism.abscisic acid.induced-regulated-responsive-activated	m.66327	(loc_os06g11430.1 : 423.0) no description available & (at2g22475 : 286.0) Encodes GL2-expression modulator (GEM). Involved in the spatial control of cell division, patterning and differentiation of Arabidopsis root epidermal cells. GEM interacts with CDT1, a DNA replication protein and TTG1 (TRANSPARENT TESTA GLABRA1), a WD40-repeat protein involved in GL2-dependent cell fate decision. GEM seems …	-1.11781	FALSE	Encodes GL2-expression modulator (GEM). Involved in the spatial control of cell division, patterning and differentiation of Arabidopsis root epidermal cells. GEM interacts with CDT1, a DNA replication protein and TTG1 (TRANSPARENT TESTA GLABRA1), a WD40-repeat protein involved in GL2-dependent cell fate decision. GEM seems to participate in the maintenance of a repressor histone H3 epigenetics st…
17.1.1	hormone metabolism.abscisic acid.synthesis-degradation	m.298423	(loc_os03g04030.1 : 294.0) no description available & (at5g42560 : 246.0) Abscisic acid-responsive (TB2/DP1, HVA22) family protein; FUNCTIONS IN: molecular_function unknown; INVOLVED IN: biological_process unknown; LOCATED IN: cellular_component unknown; EXPRESSED IN: 24 plant structures; EXPRESSED DURING: 14 growth stages; CONTAINS InterPro DOMAIN/s: TB2/DP1/HVA22 related protein (InterPro:IPR00…	-1.04102	FALSE	Abscisic acid-responsive (TB2/DP1, HVA22) family protein
17.1.2	hormone metabolism.abscisic acid.signal transduction	m.214930	(loc_os01g40094.1 : 549.0) no description available & (at1g17550 : 381.0) Protein Phosphatase 2C; homology to ABI2 (HAB2); FUNCTIONS IN: protein serine/threonine phosphatase activity, catalytic activity; INVOLVED IN: protein amino acid dephosphorylation; LOCATED IN: protein serine/threonine phosphatase complex; EXPRESSED IN: 23 plant structures; EXPRESSED DURING: 14 growth stages; CONTAINS InterP…	-1.02019	FALSE	Protein Phosphatase 2C
17.1.3	hormone metabolism.abscisic acid.induced-regulated-responsive-activated	m.138405	(loc_os01g46760.1 : 255.0) no description available & (at3g11410 : 162.0) Encodes protein phosphatase 2C. Negative regulator of ABA signalling. Expressed in seeds during germination. mRNA up-regulated by drought and ABA.; protein phosphatase 2CA (PP2CA); FUNCTIONS IN: protein binding, protein serine/threonine phosphatase activity, phosphoprotein phosphatase activity; INVOLVED IN: in 6 processes; …	-1.00419	FALSE	Encodes protein phosphatase 2C. Negative regulator of ABA signalling. Expressed in seeds during germination. mRNA up-regulated by drought and ABA.
17.1.1.1.10	hormone metabolism.abscisic acid.synthesis-degradation.synthesis.9-cis-epoxycarotenoid dioxygenase	m.252027	(loc_os02g47510.1 : 864.0) no description available & (at4g19170 : 626.0) chloroplast-targeted member of a family of enzymes similar to nine-cis-epoxycarotenoid dioxygenase; nine-cis-epoxycarotenoid dioxygenase 4 (NCED4); LOCATED IN: chloroplast, plastoglobule; EXPRESSED IN: 16 plant structures; EXPRESSED DURING: 9 growth stages; CONTAINS InterPro DOMAIN/s: Carotenoid oxygenase (InterPro:IPR00429…	1.05106	FALSE	chloroplast-targeted member of a family of enzymes similar to nine-cis-epoxycarotenoid dioxygenase
17.1.1	hormone metabolism.abscisic acid.synthesis-degradation	m.150807	(loc_os12g06180.1 : 301.0) no description available & (at2g36020 : 136.0) HVA22-like protein J (HVA22J); FUNCTIONS IN: molecular_function unknown; INVOLVED IN: biological_process unknown; LOCATED IN: endomembrane system; EXPRESSED IN: 10 plant structures; EXPRESSED DURING: L mature pollen stage, M germinated pollen stage, 4 anthesis, C globular stage, petal differentiation and expansion stage; CO…	1.05789	FALSE	HVA22-like protein J (HVA22J)
17.1.1.1.12	hormone metabolism.abscisic acid.synthesis-degradation.synthesis.abscisic aldehyde oxidase	m.287646	(q852m1|aldo2_orysa : 1984.0) Probable aldehyde oxidase 2 (EC 1.2.3.1) (AO-2) - Oryza sativa (Rice) & (loc_os03g57690.1 : 1984.0) no description available & (at3g43600 : 1315.0) Encodes an aldehyde oxidase. AAO2 does not appear to act on abscisic aldehyde in vitro but it is possible that it may function in abscisic acid biosynthesis when the activity of At2g27150 (AAO3), the primary abscisic alde…	1.06008	FALSE	Probable aldehyde oxidase 2 (EC 1.2.3.1) (AO-2)
17.1.3	hormone metabolism.abscisic acid.induced-regulated-responsive-activated	m.27405	(loc_os05g41070.1 : 377.0) no description available & (at3g56850 : 231.0) Encodes an ABA-responsive element binding protein with a bZIP domain. Located in the nucleus and expressed in the embryo during seed maturation.; ABA-responsive element binding protein 3 (AREB3); FUNCTIONS IN: DNA binding, transcription activator activity, sequence-specific DNA binding transcription factor activity; INVOLVE…	1.09897	FALSE	Encodes an ABA-responsive element binding protein with a bZIP domain. Located in the nucleus and expressed in the embryo during seed maturation.
17.1.1	hormone metabolism.abscisic acid.synthesis-degradation	m.84774	(loc_os07g32020.1 : 649.0) no description available & (at3g21750 : 266.0) Encodes a glucosyltransferase that can attach glucose to a number of hydroxylated phenolic compounds as well as quercetins in vitro; UDP-glucosyl transferase 71B1 (UGT71B1); FUNCTIONS IN: quercetin 3-O-glucosyltransferase activity, UDP-glycosyltransferase activity, UDP-glucosyltransferase activity, transferase activity, tra…	1.12238	FALSE	Encodes a glucosyltransferase that can attach glucose to a number of hydroxylated phenolic compounds as well as quercetins in vitro
17.1.3	hormone metabolism.abscisic acid.induced-regulated-responsive-activated	m.131867	(loc_os01g59760.1 : 379.0) no description available & (at3g56850 : 236.0) Encodes an ABA-responsive element binding protein with a bZIP domain. Located in the nucleus and expressed in the embryo during seed maturation.; ABA-responsive element binding protein 3 (AREB3); FUNCTIONS IN: DNA binding, transcription activator activity, sequence-specific DNA binding transcription factor activity; INVOLVE…	1.21558	FALSE	Encodes an ABA-responsive element binding protein with a bZIP domain. Located in the nucleus and expressed in the embryo during seed maturation.
17.1.1.1.10	hormone metabolism.abscisic acid.synthesis-degradation.synthesis.9-cis-epoxycarotenoid dioxygenase	m.42394	(loc_os03g44380.1 : 249.0) no description available & (at3g14440 : 184.0) Encodes 9-<i>cis</i>-epoxycarotenoid dioxygenase, a key enzyme in the biosynthesis of abscisic acid. Regulated in response to drought and salinity. Expressed in roots, flowers and seeds. Localized to the chloroplast stroma and thylakoid membrane.; nine-cis-epoxycarotenoid dioxygenase 3 (NCED3); CONTAINS InterPro DOMAIN/s: C…	1.23134	FALSE	Encodes 9-<i>cis</i>-epoxycarotenoid dioxygenase, a key enzyme in the biosynthesis of abscisic acid. Regulated in response to drought and salinity. Expressed in roots, flowers and seeds. Localized to the chloroplast stroma and thylakoid membrane.
17.1.1.1.10	hormone metabolism.abscisic acid.synthesis-degradation.synthesis.9-cis-epoxycarotenoid dioxygenase	m.75522	(loc_os08g28240.1 : 760.0) no description available & (ipr004294 : 285.42523) Carotenoid oxygenase & (at3g63520 : 212.0) Encodes a protein with 9-<i>cis</i>-epoxycarotenoid dioxygenase activity. The enzyme was shown to act on a variety of carotenoid including &#946;-carotene, lutein, zeaxanthin, and all-<i>trans</i>-violaxanthin. When those compounds are used as substrates, the major reaction pro…	1.25596	FALSE	Carotenoid oxygenas
17.1.2	hormone metabolism.abscisic acid.signal transduction	m.7907	(loc_os09g26400.1 : 470.0) no description available & (at5g20910 : 280.0) RING/U-box superfamily protein; FUNCTIONS IN: zinc ion binding; LOCATED IN: nucleus; EXPRESSED IN: 22 plant structures; EXPRESSED DURING: 15 growth stages; CONTAINS InterPro DOMAIN/s: Zinc finger, RING-type (InterPro:IPR001841), Zinc finger, C3HC4 RING-type (InterPro:IPR018957); BEST Arabidopsis thaliana protein match is: R…	1.29334	FALSE	RING/U-box superfamily protein
17.1.2	hormone metabolism.abscisic acid.signal transduction	m.170161	(loc_os05g51510.2 : 128.0) no description available & (at1g72770 : 116.0) mutant has ABA hypersensitive inhibition of seed germination; Protein Phosphatase 2C; regulates the activation of the Snf1-related kinase OST1 by abscisic acid.; homology to ABI1 (HAB1); FUNCTIONS IN: protein serine/threonine phosphatase activity; INVOLVED IN: protein amino acid dephosphorylation; LOCATED IN: protein serine…	1.39551	FALSE	mutant has ABA hypersensitive inhibition of seed germination
17.1.3	hormone metabolism.abscisic acid.induced-regulated-responsive-activated	m.91481	(loc_os03g08860.1 : 349.0) no description available & (at1g28200 : 280.0) VirF-interacting protein FIP1; FH interacting protein 1 (FIP1); CONTAINS InterPro DOMAIN/s: GRAM (InterPro:IPR004182); BEST Arabidopsis thaliana protein match is: GRAM domain family protein (TAIR:AT2G22475.1); Has 416 Blast hits to 413 proteins in 43 species: Archae - 4; Bacteria - 12; Metazoa - 9; Fungi - 9; Plants - 369; …	1.39631	FALSE	VirF-interacting protein FIP1
17.1.2	hormone metabolism.abscisic acid.signal transduction	m.270343	(loc_os05g46040.1 : 535.0) no description available & (at1g17550 : 370.0) Protein Phosphatase 2C; homology to ABI2 (HAB2); FUNCTIONS IN: protein serine/threonine phosphatase activity, catalytic activity; INVOLVED IN: protein amino acid dephosphorylation; LOCATED IN: protein serine/threonine phosphatase complex; EXPRESSED IN: 23 plant structures; EXPRESSED DURING: 14 growth stages; CONTAINS InterP…	1.43522	FALSE	Protein Phosphatase 2C
17.1.1.2.1	hormone metabolism.abscisic acid.synthesis-degradation.degradation.8-hydroxylase	m.49662	(loc_os08g36860.1 : 233.0) no description available & (at3g19270 : 195.0) Encodes a protein with ABA 8-hydroxylase activity, involved in ABA catabolism. Member of the CYP707A gene family.; "cytochrome P450, family 707, subfamily A, polypeptide 4" (CYP707A4); CONTAINS InterPro DOMAIN/s: Cytochrome P450 (InterPro:IPR001128), Cytochrome P450, E-class, group I (InterPro:IPR002401), Cytochrome P450, c…	1.46287	FALSE	Encodes a protein with ABA 8-hydroxylase activity, involved in ABA catabolism. Member of the CYP707A gene family.
17.1.3	hormone metabolism.abscisic acid.induced-regulated-responsive-activated	m.27407	(loc_os05g41070.1 : 303.0) no description available & (at3g56850 : 224.0) Encodes an ABA-responsive element binding protein with a bZIP domain. Located in the nucleus and expressed in the embryo during seed maturation.; ABA-responsive element binding protein 3 (AREB3); FUNCTIONS IN: DNA binding, transcription activator activity, sequence-specific DNA binding transcription factor activity; INVOLVE…	1.56221	FALSE	Encodes an ABA-responsive element binding protein with a bZIP domain. Located in the nucleus and expressed in the embryo during seed maturation.
17.1.1	hormone metabolism.abscisic acid.synthesis-degradation	m.223402	(loc_os07g37690.1 : 591.0) no description available & (at3g21750 : 265.0) Encodes a glucosyltransferase that can attach glucose to a number of hydroxylated phenolic compounds as well as quercetins in vitro; UDP-glucosyl transferase 71B1 (UGT71B1); FUNCTIONS IN: quercetin 3-O-glucosyltransferase activity, UDP-glycosyltransferase activity, UDP-glucosyltransferase activity, transferase activity, tra…	1.61105	FALSE	Encodes a glucosyltransferase that can attach glucose to a number of hydroxylated phenolic compounds as well as quercetins in vitro
17.1.1.1.12	hormone metabolism.abscisic acid.synthesis-degradation.synthesis.abscisic aldehyde oxidase	m.71731	(q852m2|aldo3_orysa : 135.0) Probable aldehyde oxidase 3 (EC 1.2.3.1) (AO-3) - Oryza sativa (Rice) & (loc_os03g57680.1 : 135.0) no description available & (at1g04580 : 100.0) Encodes aldehyde oxidase AAO4 preferentially expressed in developing seeds.; aldehyde oxidase 4 (AO4); CONTAINS InterPro DOMAIN/s: Aldehyde oxidase/xanthine dehydrogenase (InterPro:IPR016208), Ferredoxin (InterPro:IPR001041)…	1.72657	FALSE	Probable aldehyde oxidase 3 (EC 1.2.3.1) (AO-3)
17.1.1.2.1	hormone metabolism.abscisic acid.synthesis-degradation.degradation.8-hydroxylase	m.46957	(loc_os10g23180.1 : 370.0) no description available & (q9axh9|kao1_horvu : 209.0) Ent-kaurenoic acid oxidase 1 (EC 1.14.13.79) (gpr5) - Hordeum vulgare (Barley) & (at5g45340 : 189.0) Encodes a protein with ABA 8-hydroxylase activity; involved in ABA catabolism. Mutant analyses show that disruption in the gene results in more drought tolerance whereas overexpression results in increased transpirat…	1.80596	FALSE	Ent-kaurenoic acid oxidase 1 (EC 1.14.13.79) (gpr5)
17.1.1.2.1	hormone metabolism.abscisic acid.synthesis-degradation.degradation.8-hydroxylase	m.9553	(loc_os02g47470.1 : 426.0) no description available & (at4g19230 : 340.0) Encodes a protein with ABA 8-hydroxylase activity, involved in ABA catabolism. Member of the CYP707A gene family. CYP707A1 appears to play an important role in determining the ABA levels in dry seeds. Gene involved in postgermination growth. Overexpression of CYP707A1 leads to a decrease in ABA levels and a reduction in aft…	1.89598	FALSE	Encodes a protein with ABA 8-hydroxylase activity, involved in ABA catabolism. Member of the CYP707A gene family. CYP707A1 appears to play an important role in determining the ABA levels in dry seeds. Gene involved in postgermination growth. Overexpression of CYP707A1 leads to a decrease in ABA levels and a reduction in after-ripening period to break dormancy.
17.1.3	hormone metabolism.abscisic acid.induced-regulated-responsive-activated	m.188334	(loc_os03g20650.1 : 164.0) no description available & (at2g41070 : 87.0) Transcription factor homologous to ABI5. Regulates AtEm1 expression by binding directly at the AtEm1 promoter. Located in the nucleus and expressed during seed maturation in the cotyledons and later in the whole embryo.; ENHANCED EM LEVEL (EEL); FUNCTIONS IN: DNA binding, sequence-specific DNA binding transcription factor ac…	1.9154	FALSE	Transcription factor homologous to ABI5. Regulates AtEm1 expression by binding directly at the AtEm1 promoter. Located in the nucleus and expressed during seed maturation in the cotyledons and later in the whole embryo.
17.1.1	hormone metabolism.abscisic acid.synthesis-degradation	m.223387	(loc_os07g32060.1 : 343.0) no description available & (at4g15280 : 208.0) UDP-glucosyl transferase 71B5 (UGT71B5); FUNCTIONS IN: quercetin 3-O-glucosyltransferase activity, UDP-glycosyltransferase activity, transferase activity, transferring glycosyl groups; INVOLVED IN: metabolic process; LOCATED IN: cellular_component unknown; CONTAINS InterPro DOMAIN/s: UDP-glucuronosyl/UDP-glucosyltransferase…	1.92088	FALSE	UDP-glucosyl transferase 71B5 (UGT71B5)
17.1.1.1.1	hormone metabolism.abscisic acid.synthesis-degradation.synthesis.zeaxanthin epoxidase	m.41716	(loc_os04g37619.2 : 129.0) no description available & (at5g67030 : 126.0) Encodes a single copy zeaxanthin epoxidase gene that functions in first step of the biosynthesis of the abiotic stress hormone abscisic acid (ABA). Mutants in this gene are unable to express female sterility in response to beta-aminobutyric acid, as wild type plants do.; ABA DEFICIENT 1 (ABA1); FUNCTIONS IN: zeaxanthin epox…	2.04873	TRUE	Encodes a single copy zeaxanthin epoxidase gene that functions in first step of the biosynthesis of the abiotic stress hormone abscisic acid (ABA). Mutants in this gene are unable to express female sterility in response to beta-aminobutyric acid, as wild type plants do.
17.1.1	hormone metabolism.abscisic acid.synthesis-degradation	m.223390	(loc_os07g32010.1 : 754.0) no description available & (at1g07250 : 303.0) UDP-glucosyl transferase 71C4 (UGT71C4); FUNCTIONS IN: quercetin 3-O-glucosyltransferase activity, quercetin 7-O-glucosyltransferase activity, UDP-glucosyltransferase activity, transferase activity, transferring glycosyl groups; INVOLVED IN: metabolic process; LOCATED IN: cellular_component unknown; EXPRESSED IN: 22 plant s…	2.07611	TRUE	UDP-glucosyl transferase 71C4 (UGT71C4)
17.1.3	hormone metabolism.abscisic acid.induced-regulated-responsive-activated	m.120228	(loc_os01g62760.1 : 462.0) no description available & (at1g07430 : 320.0) highly ABA-induced PP2C gene 2 (HAI2); FUNCTIONS IN: protein serine/threonine phosphatase activity, catalytic activity; INVOLVED IN: protein amino acid dephosphorylation; LOCATED IN: protein serine/threonine phosphatase complex; EXPRESSED IN: 17 plant structures; EXPRESSED DURING: 9 growth stages; CONTAINS InterPro DOMAIN/s…	2.1289	TRUE	highly ABA-induced PP2C gene 2 (HAI2)
17.1.2	hormone metabolism.abscisic acid.signal transduction	m.115509	(loc_os02g52780.1 : 363.0) no description available & (at3g19290 : 150.0) bZIP transcription factor with specificity for abscisic acid-responsive elements (ABRE). Mediate ABA-dependent stress responses.; ABRE binding factor 4 (ABF4); CONTAINS InterPro DOMAIN/s: Basic-leucine zipper (bZIP) transcription factor (InterPro:IPR004827), bZIP transcription factor, bZIP-1 (InterPro:IPR011616); BEST Arabi…	2.13164	TRUE	bZIP transcription factor with specificity for abscisic acid-responsive elements (ABRE). Mediate ABA-dependent stress responses.
17.1.2	hormone metabolism.abscisic acid.signal transduction	m.170162	(loc_os05g51510.1 : 388.0) no description available & (at1g72770 : 283.0) mutant has ABA hypersensitive inhibition of seed germination; Protein Phosphatase 2C; regulates the activation of the Snf1-related kinase OST1 by abscisic acid.; homology to ABI1 (HAB1); FUNCTIONS IN: protein serine/threonine phosphatase activity; INVOLVED IN: protein amino acid dephosphorylation; LOCATED IN: protein serine…	2.13514	TRUE	mutant has ABA hypersensitive inhibition of seed germination
17.1.1	hormone metabolism.abscisic acid.synthesis-degradation	m.223408	(loc_os07g32010.1 : 774.0) no description available & (at1g07250 : 289.0) UDP-glucosyl transferase 71C4 (UGT71C4); FUNCTIONS IN: quercetin 3-O-glucosyltransferase activity, quercetin 7-O-glucosyltransferase activity, UDP-glucosyltransferase activity, transferase activity, transferring glycosyl groups; INVOLVED IN: metabolic process; LOCATED IN: cellular_component unknown; EXPRESSED IN: 22 plant s…	2.15196	TRUE	UDP-glucosyl transferase 71C4 (UGT71C4)
17.1.1	hormone metabolism.abscisic acid.synthesis-degradation	m.223385	(loc_os07g37690.1 : 595.0) no description available & (at3g21750 : 271.0) Encodes a glucosyltransferase that can attach glucose to a number of hydroxylated phenolic compounds as well as quercetins in vitro; UDP-glucosyl transferase 71B1 (UGT71B1); FUNCTIONS IN: quercetin 3-O-glucosyltransferase activity, UDP-glycosyltransferase activity, UDP-glucosyltransferase activity, transferase activity, tra…	2.21289	TRUE	Encodes a glucosyltransferase that can attach glucose to a number of hydroxylated phenolic compounds as well as quercetins in vitro
17.1.2	hormone metabolism.abscisic acid.signal transduction	m.170151	(loc_os05g51510.1 : 267.0) no description available & (at1g72770 : 177.0) mutant has ABA hypersensitive inhibition of seed germination; Protein Phosphatase 2C; regulates the activation of the Snf1-related kinase OST1 by abscisic acid.; homology to ABI1 (HAB1); FUNCTIONS IN: protein serine/threonine phosphatase activity; INVOLVED IN: protein amino acid dephosphorylation; LOCATED IN: protein serine…	2.30982	TRUE	mutant has ABA hypersensitive inhibition of seed germination
17.1.1.1.11	hormone metabolism.abscisic acid.synthesis-degradation.synthesis.short chain alcohol dehydrogenmase (ABA2)	m.36196	(loc_os04g33240.1 : 223.0) no description available & (at1g52340 : 133.0) Encodes a cytosolic short-chain dehydrogenase/reductase involved in the conversion of xanthoxin to ABA-aldehyde during ABA biosynthesis. Mutants are insensitive to sucrose and glucose.; ABA DEFICIENT 2 (ABA2); CONTAINS InterPro DOMAIN/s: NAD(P)-binding domain (InterPro:IPR016040), Glucose/ribitol dehydrogenase (InterPro:IPR…	2.32586	FALSE	Encodes a cytosolic short-chain dehydrogenase/reductase involved in the conversion of xanthoxin to ABA-aldehyde during ABA biosynthesis. Mutants are insensitive to sucrose and glucose.
17.1.3	hormone metabolism.abscisic acid.induced-regulated-responsive-activated	m.58398	(loc_os11g30500.1 : 196.0) no description available & (q07764|hva22_horvu : 152.0) Protein HVA22 - Hordeum vulgare (Barley) & (at5g50720 : 149.0) Encodes one of five HVA22 homologs in Arabidopsis. HVA22 is an ABA- and stress-inducible gene first isolated from barley. Members of this gene family have only been found in eukaryotes. AtHVA22e mRNA is upregulated to varying degrees in response to cold…	2.33578	TRUE	Protein HVA22
17.1.3	hormone metabolism.abscisic acid.induced-regulated-responsive-activated	m.48782	(loc_os07g48660.1 : 188.0) no description available & (at2g41070 : 125.0) Transcription factor homologous to ABI5. Regulates AtEm1 expression by binding directly at the AtEm1 promoter. Located in the nucleus and expressed during seed maturation in the cotyledons and later in the whole embryo.; ENHANCED EM LEVEL (EEL); FUNCTIONS IN: DNA binding, sequence-specific DNA binding transcription factor a…	2.36074	TRUE	Transcription factor homologous to ABI5. Regulates AtEm1 expression by binding directly at the AtEm1 promoter. Located in the nucleus and expressed during seed maturation in the cotyledons and later in the whole embryo.
17.1.3	hormone metabolism.abscisic acid.induced-regulated-responsive-activated	m.58404	(loc_os11g30500.1 : 196.0) no description available & (q07764|hva22_horvu : 152.0) Protein HVA22 - Hordeum vulgare (Barley) & (at5g50720 : 149.0) Encodes one of five HVA22 homologs in Arabidopsis. HVA22 is an ABA- and stress-inducible gene first isolated from barley. Members of this gene family have only been found in eukaryotes. AtHVA22e mRNA is upregulated to varying degrees in response to cold…	2.40809	TRUE	Protein HVA22
17.1.2	hormone metabolism.abscisic acid.signal transduction	m.127966	(loc_os05g46040.1 : 449.0) no description available & (at1g72770 : 289.0) mutant has ABA hypersensitive inhibition of seed germination; Protein Phosphatase 2C; regulates the activation of the Snf1-related kinase OST1 by abscisic acid.; homology to ABI1 (HAB1); FUNCTIONS IN: protein serine/threonine phosphatase activity; INVOLVED IN: protein amino acid dephosphorylation; LOCATED IN: protein serine…	2.43606	TRUE	mutant has ABA hypersensitive inhibition of seed germination
17.1.1.1.12	hormone metabolism.abscisic acid.synthesis-degradation.synthesis.abscisic aldehyde oxidase	m.76010	(q852m1|aldo2_orysa : 291.0) Probable aldehyde oxidase 2 (EC 1.2.3.1) (AO-2) - Oryza sativa (Rice) & (loc_os03g57690.1 : 291.0) no description available & (at5g20960 : 233.0) Encodes aldehyde oxidase AA01.; aldehyde oxidase 1 (AAO1); CONTAINS InterPro DOMAIN/s: Aldehyde oxidase/xanthine dehydrogenase (InterPro:IPR016208), Ferredoxin (InterPro:IPR001041), Molybdopterin dehydrogenase, FAD-binding (…	2.43618	TRUE	Probable aldehyde oxidase 2 (EC 1.2.3.1) (AO-2)
17.1.3	hormone metabolism.abscisic acid.induced-regulated-responsive-activated	m.91252	(loc_os07g42890.1 : 320.0) no description available & (at2g22475 : 235.0) Encodes GL2-expression modulator (GEM). Involved in the spatial control of cell division, patterning and differentiation of Arabidopsis root epidermal cells. GEM interacts with CDT1, a DNA replication protein and TTG1 (TRANSPARENT TESTA GLABRA1), a WD40-repeat protein involved in GL2-dependent cell fate decision. GEM seems …	2.53433	TRUE	Encodes GL2-expression modulator (GEM). Involved in the spatial control of cell division, patterning and differentiation of Arabidopsis root epidermal cells. GEM interacts with CDT1, a DNA replication protein and TTG1 (TRANSPARENT TESTA GLABRA1), a WD40-repeat protein involved in GL2-dependent cell fate decision. GEM seems to participate in the maintenance of a repressor histone H3 epigenetics st…
17.1.2	hormone metabolism.abscisic acid.signal transduction	m.238345	(loc_os09g28310.1 : 354.0) no description available & (at1g49720 : 176.0) Identified as a protein that binds to abscisic acid response elements. May mediate transcriptional regulation of ABA responses.; abscisic acid responsive element-binding factor 1 (ABF1); CONTAINS InterPro DOMAIN/s: Basic-leucine zipper (bZIP) transcription factor (InterPro:IPR004827), bZIP transcription factor, bZIP-1 (Inte…	2.7868	TRUE	Identified as a protein that binds to abscisic acid response elements. May mediate transcriptional regulation of ABA responses.
17.1.3	hormone metabolism.abscisic acid.induced-regulated-responsive-activated	m.118636	(loc_os02g42440.1 : 328.0) no description available & (at5g23370 : 174.0) GRAM domain-containing protein / ABA-responsive protein-related; CONTAINS InterPro DOMAIN/s: GRAM (InterPro:IPR004182); BEST Arabidopsis thaliana protein match is: GRAM domain-containing protein / ABA-responsive protein-related (TAIR:AT5G23350.1); Has 1807 Blast hits to 1807 proteins in 277 species: Archae - 0; Bacteria - 0…	2.85295	TRUE	GRAM domain-containing protein / ABA-responsive protein-related
17.1.2	hormone metabolism.abscisic acid.signal transduction	m.238352	(loc_os09g28310.1 : 308.0) no description available & (at1g49720 : 141.0) Identified as a protein that binds to abscisic acid response elements. May mediate transcriptional regulation of ABA responses.; abscisic acid responsive element-binding factor 1 (ABF1); CONTAINS InterPro DOMAIN/s: Basic-leucine zipper (bZIP) transcription factor (InterPro:IPR004827), bZIP transcription factor, bZIP-1 (Inte…	3.43422	TRUE	Identified as a protein that binds to abscisic acid response elements. May mediate transcriptional regulation of ABA responses.
17.1.3	hormone metabolism.abscisic acid.induced-regulated-responsive-activated	m.87915	(loc_os05g49730.1 : 228.0) no description available & (at1g07430 : 172.0) highly ABA-induced PP2C gene 2 (HAI2); FUNCTIONS IN: protein serine/threonine phosphatase activity, catalytic activity; INVOLVED IN: protein amino acid dephosphorylation; LOCATED IN: protein serine/threonine phosphatase complex; EXPRESSED IN: 17 plant structures; EXPRESSED DURING: 9 growth stages; CONTAINS InterPro DOMAIN/s…	3.47293	TRUE	highly ABA-induced PP2C gene 2 (HAI2)
17.1.3	hormone metabolism.abscisic acid.induced-regulated-responsive-activated	m.118633	(loc_os03g52670.1 : 333.0) no description available & (at1g28200 : 212.0) VirF-interacting protein FIP1; FH interacting protein 1 (FIP1); CONTAINS InterPro DOMAIN/s: GRAM (InterPro:IPR004182); BEST Arabidopsis thaliana protein match is: GRAM domain family protein (TAIR:AT2G22475.1); Has 416 Blast hits to 413 proteins in 43 species: Archae - 4; Bacteria - 12; Metazoa - 9; Fungi - 9; Plants - 369; …	3.94912	TRUE	VirF-interacting protein FIP1
17.1.3	hormone metabolism.abscisic acid.induced-regulated-responsive-activated	m.120224	(loc_os01g62760.1 : 262.0) no description available & (at2g29380 : 176.0) highly ABA-induced PP2C gene 3 (HAI3); FUNCTIONS IN: protein serine/threonine phosphatase activity, catalytic activity; INVOLVED IN: protein amino acid dephosphorylation; LOCATED IN: protein serine/threonine phosphatase complex; CONTAINS InterPro DOMAIN/s: Protein phosphatase 2C, manganese/magnesium aspartate binding site (…	3.95708	TRUE	highly ABA-induced PP2C gene 3 (HAI3)
17.1.3	hormone metabolism.abscisic acid.induced-regulated-responsive-activated	m.118647	(loc_os03g52670.1 : 353.0) no description available & (at1g28200 : 222.0) VirF-interacting protein FIP1; FH interacting protein 1 (FIP1); CONTAINS InterPro DOMAIN/s: GRAM (InterPro:IPR004182); BEST Arabidopsis thaliana protein match is: GRAM domain family protein (TAIR:AT2G22475.1); Has 416 Blast hits to 413 proteins in 43 species: Archae - 4; Bacteria - 12; Metazoa - 9; Fungi - 9; Plants - 369; …	4.02165	TRUE	VirF-interacting protein FIP1
17.1.1	hormone metabolism.abscisic acid.synthesis-degradation	m.151795	(loc_os04g46470.1 : 918.0) no description available & (at2g44990 : 607.0) More Axillary Branching; carotenoid cleavage dioxygenases.; carotenoid cleavage dioxygenase 7 (CCD7); CONTAINS InterPro DOMAIN/s: Carotenoid oxygenase (InterPro:IPR004294); BEST Arabidopsis thaliana protein match is: nine-cis-epoxycarotenoid dioxygenase 6 (TAIR:AT3G24220.1); Has 211 Blast hits to 206 proteins in 62 species:…	4.12673	TRUE	More Axillary Branching
17.1.3	hormone metabolism.abscisic acid.induced-regulated-responsive-activated	m.55597	(loc_os09g15670.1 : 214.0) no description available & (at1g07430 : 184.0) highly ABA-induced PP2C gene 2 (HAI2); FUNCTIONS IN: protein serine/threonine phosphatase activity, catalytic activity; INVOLVED IN: protein amino acid dephosphorylation; LOCATED IN: protein serine/threonine phosphatase complex; EXPRESSED IN: 17 plant structures; EXPRESSED DURING: 9 growth stages; CONTAINS InterPro DOMAIN/s…	4.66049	TRUE	highly ABA-induced PP2C gene 2 (HAI2)
17.1.3	hormone metabolism.abscisic acid.induced-regulated-responsive-activated	m.304659	(loc_os09g29120.1 : 220.0) no description available & (at2g22475 : 169.0) Encodes GL2-expression modulator (GEM). Involved in the spatial control of cell division, patterning and differentiation of Arabidopsis root epidermal cells. GEM interacts with CDT1, a DNA replication protein and TTG1 (TRANSPARENT TESTA GLABRA1), a WD40-repeat protein involved in GL2-dependent cell fate decision. GEM seems …	5.44251	TRUE	Encodes GL2-expression modulator (GEM). Involved in the spatial control of cell division, patterning and differentiation of Arabidopsis root epidermal cells. GEM interacts with CDT1, a DNA replication protein and TTG1 (TRANSPARENT TESTA GLABRA1), a WD40-repeat protein involved in GL2-dependent cell fate decision. GEM seems to participate in the maintenance of a repressor histone H3 epigenetics st…
17.1.3	hormone metabolism.abscisic acid.induced-regulated-responsive-activated	m.120186	(loc_os12g29400.1 : 387.0) no description available & (at5g13200 : 287.0) GRAM domain family protein; CONTAINS InterPro DOMAIN/s: GRAM (InterPro:IPR004182); BEST Arabidopsis thaliana protein match is: GRAM domain family protein (TAIR:AT2G22475.1); Has 1807 Blast hits to 1807 proteins in 277 species: Archae - 0; Bacteria - 0; Metazoa - 736; Fungi - 347; Plants - 385; Viruses - 0; Other Eukaryotes …	5.57152	TRUE	GRAM domain family protein
17.1.1.2.1	hormone metabolism.abscisic acid.synthesis-degradation.degradation.8-hydroxylase	m.46417	(loc_os02g47470.1 : 394.0) no description available & (at4g19230 : 317.0) Encodes a protein with ABA 8-hydroxylase activity, involved in ABA catabolism. Member of the CYP707A gene family. CYP707A1 appears to play an important role in determining the ABA levels in dry seeds. Gene involved in postgermination growth. Overexpression of CYP707A1 leads to a decrease in ABA levels and a reduction in aft…	5.66628	TRUE	Encodes a protein with ABA 8-hydroxylase activity, involved in ABA catabolism. Member of the CYP707A gene family. CYP707A1 appears to play an important role in determining the ABA levels in dry seeds. Gene involved in postgermination growth. Overexpression of CYP707A1 leads to a decrease in ABA levels and a reduction in after-ripening period to break dormancy.
17.1.3	hormone metabolism.abscisic acid.induced-regulated-responsive-activated	m.83321	(loc_os03g16170.1 : 393.0) no description available & (at1g07430 : 283.0) highly ABA-induced PP2C gene 2 (HAI2); FUNCTIONS IN: protein serine/threonine phosphatase activity, catalytic activity; INVOLVED IN: protein amino acid dephosphorylation; LOCATED IN: protein serine/threonine phosphatase complex; EXPRESSED IN: 17 plant structures; EXPRESSED DURING: 9 growth stages; CONTAINS InterPro DOMAIN/s…	5.78386	TRUE	highly ABA-induced PP2C gene 2 (HAI2)
17.1.3	hormone metabolism.abscisic acid.induced-regulated-responsive-activated	m.67342	(loc_os04g44500.1 : 324.0) no description available & (at5g08350 : 162.0) GRAM domain-containing protein / ABA-responsive protein-related; CONTAINS InterPro DOMAIN/s: GRAM (InterPro:IPR004182); BEST Arabidopsis thaliana protein match is: GRAM domain-containing protein / ABA-responsive protein-related (TAIR:AT5G23370.1); Has 358 Blast hits to 358 proteins in 24 species: Archae - 0; Bacteria - 0; M…	7.29473	TRUE	GRAM domain-containing protein / ABA-responsive protein-related
17.1.3	hormone metabolism.abscisic acid.induced-regulated-responsive-activated	m.120188	(loc_os12g29400.1 : 147.0) no description available & (at5g13200 : 82.4) GRAM domain family protein; CONTAINS InterPro DOMAIN/s: GRAM (InterPro:IPR004182); BEST Arabidopsis thaliana protein match is: GRAM domain family protein (TAIR:AT2G22475.1); Has 1807 Blast hits to 1807 proteins in 277 species: Archae - 0; Bacteria - 0; Metazoa - 736; Fungi - 347; Plants - 385; Viruses - 0; Other Eukaryotes -…	7.4216	TRUE	GRAM domain family protein
17.1.1.1.10	hormone metabolism.abscisic acid.synthesis-degradation.synthesis.9-cis-epoxycarotenoid dioxygenase	m.252044	(loc_os03g44380.1 : 799.0) no description available & (at1g78390 : 654.0) Encodes 9-cis-epoxycarotenoid dioxygenase, a key enzyme in the biosynthesis of abscisic acid. The expression of this gene increases during the first 6h of imbibition.; nine-cis-epoxycarotenoid dioxygenase 9 (NCED9); CONTAINS InterPro DOMAIN/s: Carotenoid oxygenase (InterPro:IPR004294); BEST Arabidopsis thaliana protein matc…	7.92342	TRUE	Encodes 9-cis-epoxycarotenoid dioxygenase, a key enzyme in the biosynthesis of abscisic acid. The expression of this gene increases during the first 6h of imbibition.
17.1.1.1.10	hormone metabolism.abscisic acid.synthesis-degradation.synthesis.9-cis-epoxycarotenoid dioxygenase	m.54983	(loc_os03g44380.1 : 177.0) no description available & (at3g14440 : 103.0) Encodes 9-<i>cis</i>-epoxycarotenoid dioxygenase, a key enzyme in the biosynthesis of abscisic acid. Regulated in response to drought and salinity. Expressed in roots, flowers and seeds. Localized to the chloroplast stroma and thylakoid membrane.; nine-cis-epoxycarotenoid dioxygenase 3 (NCED3); CONTAINS InterPro DOMAIN/s: C…	9.87595	TRUE	Encodes 9-<i>cis</i>-epoxycarotenoid dioxygenase, a key enzyme in the biosynthesis of abscisic acid. Regulated in response to drought and salinity. Expressed in roots, flowers and seeds. Localized to the chloroplast stroma and thylakoid membrane.
17.1.1.1.10	hormone metabolism.abscisic acid.synthesis-degradation.synthesis.9-cis-epoxycarotenoid dioxygenase	m.252036	(loc_os03g44380.1 : 887.0) no description available & (at1g78390 : 730.0) Encodes 9-cis-epoxycarotenoid dioxygenase, a key enzyme in the biosynthesis of abscisic acid. The expression of this gene increases during the first 6h of imbibition.; nine-cis-epoxycarotenoid dioxygenase 9 (NCED9); CONTAINS InterPro DOMAIN/s: Carotenoid oxygenase (InterPro:IPR004294); BEST Arabidopsis thaliana protein matc…	14.0765	TRUE	Encodes 9-cis-epoxycarotenoid dioxygenase, a key enzyme in the biosynthesis of abscisic acid. The expression of this gene increases during the first 6h of imbibition.
17.1.1.1.10	hormone metabolism.abscisic acid.synthesis-degradation.synthesis.9-cis-epoxycarotenoid dioxygenase	m.252039	(loc_os07g05940.1 : 896.0) no description available & (at1g78390 : 716.0) Encodes 9-cis-epoxycarotenoid dioxygenase, a key enzyme in the biosynthesis of abscisic acid. The expression of this gene increases during the first 6h of imbibition.; nine-cis-epoxycarotenoid dioxygenase 9 (NCED9); CONTAINS InterPro DOMAIN/s: Carotenoid oxygenase (InterPro:IPR004294); BEST Arabidopsis thaliana protein matc…	28.8507	TRUE	Encodes 9-cis-epoxycarotenoid dioxygenase, a key enzyme in the biosynthesis of abscisic acid. The expression of this gene increases during the first 6h of imbibition.
Auxin
17.2.3	hormone metabolism.auxin.induced-regulated-responsive-activated	m.308973	(q7xin9|gh38_orysa : 174.0) Probable indole-3-acetic acid-amido synthetase GH3.8 (EC 6.3.2.-) (Auxin-responsive GH3-like protein 8) (OsGH3-8) - Oryza sativa (Rice) & (loc_os07g40290.1 : 174.0) no description available & (at2g14960 : 150.0) encodes a protein similar to IAA-amido synthases. Lines carrying an insertion in this gene are hypersensitive to auxin.; GH3.1; CONTAINS InterPro DOMAIN/s: GH3…	-8.12126	TRUE	Probable indole-3-acetic acid-amido synthetase GH3.8 (EC 6.3.2.-) (Auxin-responsive GH3-like protein 8) (OsGH3-8)
17.2.3	hormone metabolism.auxin.induced-regulated-responsive-activated	m.153	(q7xin9|gh38_orysa : 191.0) Probable indole-3-acetic acid-amido synthetase GH3.8 (EC 6.3.2.-) (Auxin-responsive GH3-like protein 8) (OsGH3-8) - Oryza sativa (Rice) & (loc_os07g40290.1 : 191.0) no description available & (at4g37390 : 174.0) Encodes an IAA-amido synthase that conjugates Asp and other amino acids to auxin in vitro. Lines carrying insertions in this gene are hypersensitive to auxin. …	-6.05113	TRUE	Probable indole-3-acetic acid-amido synthetase GH3.8 (EC 6.3.2.-) (Auxin-responsive GH3-like protein 8) (OsGH3-8)
17.2.2	hormone metabolism.auxin.signal transduction	m.76389	(loc_os01g50590.1 : 703.0) no description available & (at2g26170 : 608.0) Encodes a protein with similarity to thromboxane-A synthase, member of the CYP711A cytochrome P450 family. MAX1 is a specific repressor of vegetative axillary buds generated by the axillary meristem. Expressed in vascular traces in the rosette stem and axillary buds throughout plant development. Mutants have increased axill…	-5.25493	TRUE	Encodes a protein with similarity to thromboxane-A synthase, member of the CYP711A cytochrome P450 family. MAX1 is a specific repressor of vegetative axillary buds generated by the axillary meristem. Expressed in vascular traces in the rosette stem and axillary buds throughout plant development. Mutants have increased axillary branches. Along with MAX3,4 thought to mediate control of shoot branch…
17.2.3	hormone metabolism.auxin.induced-regulated-responsive-activated	m.62431	(loc_os04g27060.1 : 288.0) no description available & (p49249|in22_maize : 286.0) IN2-2 protein - Zea mays (Maize) & (at1g60710 : 268.0) Encodes ATB2.; ATB2; FUNCTIONS IN: oxidoreductase activity; INVOLVED IN: response to cadmium ion; EXPRESSED IN: 23 plant structures; EXPRESSED DURING: 14 growth stages; CONTAINS InterPro DOMAIN/s: Aldo/keto reductase (InterPro:IPR001395), Aldo/keto reductase sub…	-4.89664	TRUE	IN2-2 protein
17.2.2	hormone metabolism.auxin.signal transduction	m.193396	(loc_os02g07120.1 : 2035.0) no description available & (at2g02560 : 1691.0) Arabidopsis thaliana homolog of human CAND1 (cullin-associated and neddylation-dissociated). Putative similarity to TBP-interacting protein TIP120. Ubiquitously expressed in plant tissues throughout development. T-DNA insertion mutant plants were completely sterile and resistant to sirtinol and auxin, but not to gibberell…	-4.39414	TRUE	Arabidopsis thaliana homolog of human CAND1 (cullin-associated and neddylation-dissociated). Putative similarity to TBP-interacting protein TIP120. Ubiquitously expressed in plant tissues throughout development. T-DNA insertion mutant plants were completely sterile and resistant to sirtinol and auxin, but not to gibberellins or brassinolide. Displayed developmental phenotypes similar to those of …
17.2.3	hormone metabolism.auxin.induced-regulated-responsive-activated	m.299573	(at2g34680 : 1791.0) isolated from differential screening of a cDNA library from auxin-treated root culture. sequence does not show homology to any known proteins and is predicted to be extracellular.; AUXIN-INDUCED IN ROOT CULTURES 9 (AIR9); INVOLVED IN: response to auxin stimulus, lateral root morphogenesis; LOCATED IN: plasma membrane; EXPRESSED IN: 23 plant structures; EXPRESSED DURING: 13 gr…	-4.1993	TRUE	isolated from differential screening of a cDNA library from auxin-treated root culture. sequence does not show homology to any known proteins and is predicted to be extracellular.
17.2.3	hormone metabolism.auxin.induced-regulated-responsive-activated	m.132758	(loc_os12g08820.2 : 340.0) no description available & (at5g64600 : 233.0) O-fucosyltransferase family protein; CONTAINS InterPro DOMAIN/s: GDP-fucose protein O-fucosyltransferase (InterPro:IPR019378); BEST Arabidopsis thaliana protein match is: O-fucosyltransferase family protein (TAIR:AT1G22460.1); Has 35333 Blast hits to 34131 proteins in 2444 species: Archae - 798; Bacteria - 22429; Metazoa - …	-4.18709	TRUE	O-fucosyltransferase family protein
17.2.3	hormone metabolism.auxin.induced-regulated-responsive-activated	m.308021	(q7xin9|gh38_orysa : 196.0) Probable indole-3-acetic acid-amido synthetase GH3.8 (EC 6.3.2.-) (Auxin-responsive GH3-like protein 8) (OsGH3-8) - Oryza sativa (Rice) & (loc_os07g40290.1 : 196.0) no description available & (at2g14960 : 181.0) encodes a protein similar to IAA-amido synthases. Lines carrying an insertion in this gene are hypersensitive to auxin.; GH3.1; CONTAINS InterPro DOMAIN/s: GH3…	-4.14025	TRUE	Probable indole-3-acetic acid-amido synthetase GH3.8 (EC 6.3.2.-) (Auxin-responsive GH3-like protein 8) (OsGH3-8)
17.2.2	hormone metabolism.auxin.signal transduction	m.283682	(loc_os09g07300.1 : 6626.0) no description available & (at3g02260 : 5039.0) Calossin-like protein required for polar auxin transport; BIG (BIG); FUNCTIONS IN: ubiquitin-protein ligase activity, binding, zinc ion binding; INVOLVED IN: response to auxin stimulus, indeterminate inflorescence morphogenesis, photomorphogenesis, root development, auxin polar transport; LOCATED IN: membrane; EXPRESSED I…	-3.83152	TRUE	Calossin-like protein required for polar auxin transport
17.2.2	hormone metabolism.auxin.signal transduction	m.34733	(loc_os03g09100.1 : 272.0) no description available & (at2g22300 : 146.0) Encodes a putative CAM binding transcription factor. Loss of function mutations show enhanced resistance to fungal and bacterial pathogens suggesting that CAMTA functions to suppress defense responses.; signal responsive 1 (SR1); FUNCTIONS IN: calmodulin binding, transcription regulator activity; INVOLVED IN: response to bi…	-3.78962	TRUE	Encodes a putative CAM binding transcription factor. Loss of function mutations show enhanced resistance to fungal and bacterial pathogens suggesting that CAMTA functions to suppress defense responses.
17.2.2	hormone metabolism.auxin.signal transduction	m.82164	(loc_os06g13060.1 : 681.0) no description available & (at1g24120 : 470.0) encodes a DnaJ-like protein similar to ARG1 and ARL2 that are both involved in root and hypocotyl gravitropism response. However, null mutation in this gene does not result in defects in gravitropism. Gene is expressed in all tissues examined.; ARG1-like 1 (ARL1); FUNCTIONS IN: unfolded protein binding, heat shock protein b…	-3.4043	TRUE	encodes a DnaJ-like protein similar to ARG1 and ARL2 that are both involved in root and hypocotyl gravitropism response. However, null mutation in this gene does not result in defects in gravitropism. Gene is expressed in all tissues examined.
17.2.2	hormone metabolism.auxin.signal transduction	m.83362	(loc_os03g60550.1 : 862.0) no description available & (at1g05180 : 687.0) Encodes a subunit of the RUB1 activating enzyme that regulates the protein degradation activity of Skp1-Cullin-Fbox complexes, primarily, but not exclusively, affecting auxin responses. Acts alongside AS1 to exclude BP expression from leaves.; AUXIN RESISTANT 1 (AXR1); CONTAINS InterPro DOMAIN/s: Molybdenum cofactor biosynt…	-3.34767	TRUE	Encodes a subunit of the RUB1 activating enzyme that regulates the protein degradation activity of Skp1-Cullin-Fbox complexes, primarily, but not exclusively, affecting auxin responses. Acts alongside AS1 to exclude BP expression from leaves.
17.2.2	hormone metabolism.auxin.signal transduction	m.146123	(loc_os10g22950.1 : 501.0) no description available & (at5g64220 : 238.0) Calmodulin-binding transcription activator protein with CG-1 and Ankyrin domains; FUNCTIONS IN: calmodulin binding, transcription regulator activity; INVOLVED IN: regulation of transcription; LOCATED IN: nucleus; EXPRESSED IN: 23 plant structures; EXPRESSED DURING: 13 growth stages; CONTAINS InterPro DOMAIN/s: Ankyrin repea…	-3.30279	TRUE	Calmodulin-binding transcription activator protein with CG-1 and Ankyrin domains
17.2.3	hormone metabolism.auxin.induced-regulated-responsive-activated	m.42628	(loc_os05g38490.1 : 435.0) no description available & (at2g01480 : 395.0) O-fucosyltransferase family protein; LOCATED IN: chloroplast; EXPRESSED IN: 23 plant structures; EXPRESSED DURING: 15 growth stages; CONTAINS InterPro DOMAIN/s: GDP-fucose protein O-fucosyltransferase (InterPro:IPR019378); BEST Arabidopsis thaliana protein match is: O-fucosyltransferase family protein (TAIR:AT1G14970.1); Ha…	-3.29744	TRUE	O-fucosyltransferase family protein
17.2.2	hormone metabolism.auxin.signal transduction	m.83360	(loc_os03g60550.1 : 879.0) no description available & (at1g05180 : 695.0) Encodes a subunit of the RUB1 activating enzyme that regulates the protein degradation activity of Skp1-Cullin-Fbox complexes, primarily, but not exclusively, affecting auxin responses. Acts alongside AS1 to exclude BP expression from leaves.; AUXIN RESISTANT 1 (AXR1); CONTAINS InterPro DOMAIN/s: Molybdenum cofactor biosynt…	-3.26297	TRUE	Encodes a subunit of the RUB1 activating enzyme that regulates the protein degradation activity of Skp1-Cullin-Fbox complexes, primarily, but not exclusively, affecting auxin responses. Acts alongside AS1 to exclude BP expression from leaves.
17.2.2	hormone metabolism.auxin.signal transduction	m.208812	(loc_os09g27080.1 : 759.0) no description available & (at5g35570 : 653.0) O-fucosyltransferase family protein; FUNCTIONS IN: molecular_function unknown; INVOLVED IN: biological_process unknown; LOCATED IN: chloroplast; EXPRESSED IN: 15 plant structures; EXPRESSED DURING: 7 growth stages; CONTAINS InterPro DOMAIN/s: GDP-fucose protein O-fucosyltransferase (InterPro:IPR019378); BEST Arabidopsis tha…	-3.20138	TRUE	O-fucosyltransferase family protein
17.2.3	hormone metabolism.auxin.induced-regulated-responsive-activated	m.230140	(loc_os06g48950.1 : 807.0) no description available & (at1g19220 : 624.0) Encodes an auxin response factor that contains the conserved VP1-B3 DNA-binding domain at its N-terminus and the Aux/IAA-like domains III and IV present in most ARFs at its C-terminus. The protein interacts with IAA1 (yeast two hybrid) and other auxin response elements such as ER7 and ER9 (yeast one hybrid). ARF19 protein c…	-3.18937	TRUE	Encodes an auxin response factor that contains the conserved VP1-B3 DNA-binding domain at its N-terminus and the Aux/IAA-like domains III and IV present in most ARFs at its C-terminus. The protein interacts with IAA1 (yeast two hybrid) and other auxin response elements such as ER7 and ER9 (yeast one hybrid). ARF19 protein can complement many aspects of the arf7 mutant phenotype and , together wit…
17.2.3	hormone metabolism.auxin.induced-regulated-responsive-activated	m.62432	(loc_os04g26910.1 : 209.0) no description available & (p49249|in22_maize : 205.0) IN2-2 protein - Zea mays (Maize) & (at1g10810 : 197.0) NAD(P)-linked oxidoreductase superfamily protein; FUNCTIONS IN: oxidoreductase activity, aldo-keto reductase activity; INVOLVED IN: oxidation reduction; LOCATED IN: cellular_component unknown; EXPRESSED IN: root; CONTAINS InterPro DOMAIN/s: Aldo/keto reductase (…	-3.18481	TRUE	IN2-2 protein
17.2.2	hormone metabolism.auxin.signal transduction	m.53497	(loc_os03g09100.1 : 165.0) no description available & (at5g64220 : 107.0) Calmodulin-binding transcription activator protein with CG-1 and Ankyrin domains; FUNCTIONS IN: calmodulin binding, transcription regulator activity; INVOLVED IN: regulation of transcription; LOCATED IN: nucleus; EXPRESSED IN: 23 plant structures; EXPRESSED DURING: 13 growth stages; CONTAINS InterPro DOMAIN/s: Ankyrin repea…	-3.16329	TRUE	Calmodulin-binding transcription activator protein with CG-1 and Ankyrin domains
17.2.2	hormone metabolism.auxin.signal transduction	m.40022	(loc_os07g43720.1 : 416.0) no description available & (at3g28970 : 201.0) Identified in a screen for mutants resistant to an anti-auxin. Encodes a protein with unknown function that shares homology with DCN protein family.; antiauxin-resistant 3 (AAR3); CONTAINS InterPro DOMAIN/s: Defective-in-cullin neddylation protein (InterPro:IPR014764), Protein of unknown function DUF298 (InterPro:IPR005176)…	-3.07189	TRUE	Identified in a screen for mutants resistant to an anti-auxin. Encodes a protein with unknown function that shares homology with DCN protein family.
17.2.3	hormone metabolism.auxin.induced-regulated-responsive-activated	m.48428	(loc_os01g52720.1 : 435.0) no description available & (at1g17350 : 358.0) NADH:ubiquinone oxidoreductase intermediate-associated protein 30; FUNCTIONS IN: molecular_function unknown; INVOLVED IN: biological_process unknown; LOCATED IN: mitochondrion; EXPRESSED IN: 22 plant structures; EXPRESSED DURING: 13 growth stages; CONTAINS InterPro DOMAIN/s: NADH:ubiquinone oxidoreductase intermediate-assoc…	-3.06658	TRUE	NADH:ubiquinone oxidoreductase intermediate-associated protein 30
17.2.3	hormone metabolism.auxin.induced-regulated-responsive-activated	m.132759	(loc_os12g08820.2 : 425.0) no description available & (at5g64600 : 330.0) O-fucosyltransferase family protein; CONTAINS InterPro DOMAIN/s: GDP-fucose protein O-fucosyltransferase (InterPro:IPR019378); BEST Arabidopsis thaliana protein match is: O-fucosyltransferase family protein (TAIR:AT1G22460.1); Has 35333 Blast hits to 34131 proteins in 2444 species: Archae - 798; Bacteria - 22429; Metazoa - …	-3.03647	TRUE	O-fucosyltransferase family protein
17.2.3	hormone metabolism.auxin.induced-regulated-responsive-activated	m.138601	(loc_os06g09660.1 : 271.0) no description available & (at1g19220 : 172.0) Encodes an auxin response factor that contains the conserved VP1-B3 DNA-binding domain at its N-terminus and the Aux/IAA-like domains III and IV present in most ARFs at its C-terminus. The protein interacts with IAA1 (yeast two hybrid) and other auxin response elements such as ER7 and ER9 (yeast one hybrid). ARF19 protein c…	-2.90532	TRUE	Encodes an auxin response factor that contains the conserved VP1-B3 DNA-binding domain at its N-terminus and the Aux/IAA-like domains III and IV present in most ARFs at its C-terminus. The protein interacts with IAA1 (yeast two hybrid) and other auxin response elements such as ER7 and ER9 (yeast one hybrid). ARF19 protein can complement many aspects of the arf7 mutant phenotype and , together wit…
17.2.3	hormone metabolism.auxin.induced-regulated-responsive-activated	m.49737	(loc_os06g09660.1 : 594.0) no description available & (at1g19220 : 283.0) Encodes an auxin response factor that contains the conserved VP1-B3 DNA-binding domain at its N-terminus and the Aux/IAA-like domains III and IV present in most ARFs at its C-terminus. The protein interacts with IAA1 (yeast two hybrid) and other auxin response elements such as ER7 and ER9 (yeast one hybrid). ARF19 protein c…	-2.90386	TRUE	Encodes an auxin response factor that contains the conserved VP1-B3 DNA-binding domain at its N-terminus and the Aux/IAA-like domains III and IV present in most ARFs at its C-terminus. The protein interacts with IAA1 (yeast two hybrid) and other auxin response elements such as ER7 and ER9 (yeast one hybrid). ARF19 protein can complement many aspects of the arf7 mutant phenotype and , together wit…
17.2.3	hormone metabolism.auxin.induced-regulated-responsive-activated	m.299086	(loc_os08g40900.1 : 885.0) no description available & (at1g19220 : 615.0) Encodes an auxin response factor that contains the conserved VP1-B3 DNA-binding domain at its N-terminus and the Aux/IAA-like domains III and IV present in most ARFs at its C-terminus. The protein interacts with IAA1 (yeast two hybrid) and other auxin response elements such as ER7 and ER9 (yeast one hybrid). ARF19 protein c…	-2.75022	TRUE	Encodes an auxin response factor that contains the conserved VP1-B3 DNA-binding domain at its N-terminus and the Aux/IAA-like domains III and IV present in most ARFs at its C-terminus. The protein interacts with IAA1 (yeast two hybrid) and other auxin response elements such as ER7 and ER9 (yeast one hybrid). ARF19 protein can complement many aspects of the arf7 mutant phenotype and , together wit…
17.2.2	hormone metabolism.auxin.signal transduction	m.81821	(q651v6|pin2_orysa : 418.0) Probable auxin efflux carrier component 2 (OsPIN2) - Oryza sativa (Rice) & (loc_os06g44970.1 : 418.0) no description available & (at5g57090 : 290.0) Encodes an auxin efflux carrier that is similar to bacterial membrane transporters. Root-specific role in the transport of auxin. Acts downstream of CTR1 and ethylene biosynthesis, in the same pathway as EIN2 and AUX1, and…	-2.7469	TRUE	Probable auxin efflux carrier component 2 (OsPIN2)
17.2.2	hormone metabolism.auxin.signal transduction	m.8951	(loc_os07g43030.1 : 240.0) no description available & (at2g22300 : 121.0) Encodes a putative CAM binding transcription factor. Loss of function mutations show enhanced resistance to fungal and bacterial pathogens suggesting that CAMTA functions to suppress defense responses.; signal responsive 1 (SR1); FUNCTIONS IN: calmodulin binding, transcription regulator activity; INVOLVED IN: response to bi…	-2.72613	TRUE	Encodes a putative CAM binding transcription factor. Loss of function mutations show enhanced resistance to fungal and bacterial pathogens suggesting that CAMTA functions to suppress defense responses.
17.2.3	hormone metabolism.auxin.induced-regulated-responsive-activated	m.105251	(loc_os10g28320.1 : 553.0) no description available & (at1g60710 : 353.0) Encodes ATB2.; ATB2; FUNCTIONS IN: oxidoreductase activity; INVOLVED IN: response to cadmium ion; EXPRESSED IN: 23 plant structures; EXPRESSED DURING: 14 growth stages; CONTAINS InterPro DOMAIN/s: Aldo/keto reductase (InterPro:IPR001395), Aldo/keto reductase subgroup (InterPro:IPR020471); BEST Arabidopsis thaliana protein m…	-2.68194	TRUE	Encodes ATB2.
17.2.3	hormone metabolism.auxin.induced-regulated-responsive-activated	m.290984	(loc_os09g37400.1 : 169.0) no description available & (at1g29450 : 93.6) SAUR-like auxin-responsive protein family ; CONTAINS InterPro DOMAIN/s: Auxin responsive SAUR protein (InterPro:IPR003676); BEST Arabidopsis thaliana protein match is: SAUR-like auxin-responsive protein family (TAIR:AT1G29500.1); Has 675 Blast hits to 661 proteins in 20 species: Archae - 0; Bacteria - 0; Metazoa - 0; Fungi -…	-2.61685	TRUE	SAUR-like auxin-responsive protein family
17.2.3	hormone metabolism.auxin.induced-regulated-responsive-activated	m.194020	(loc_os03g21090.1 : 857.0) no description available & (at1g14020 : 584.0) O-fucosyltransferase family protein; CONTAINS InterPro DOMAIN/s: GDP-fucose protein O-fucosyltransferase (InterPro:IPR019378); BEST Arabidopsis thaliana protein match is: O-fucosyltransferase family protein (TAIR:AT2G03280.1); Has 821 Blast hits to 817 proteins in 30 species: Archae - 0; Bacteria - 0; Metazoa - 0; Fungi - 0…	-2.60745	TRUE	O-fucosyltransferase family protein
17.2.3	hormone metabolism.auxin.induced-regulated-responsive-activated	m.73670	(loc_os03g58170.1 : 394.0) no description available & (at3g22850 : 322.0) Aluminium induced protein with YGL and LRDR motifs; FUNCTIONS IN: molecular_function unknown; INVOLVED IN: biological_process unknown; LOCATED IN: cytosol, nucleus, plasma membrane; EXPRESSED IN: 24 plant structures; EXPRESSED DURING: 15 growth stages; BEST Arabidopsis thaliana protein match is: Aluminium induced protein wi…	-2.56232	TRUE	Aluminium induced protein with YGL and LRDR motifs
17.2.3	hormone metabolism.auxin.induced-regulated-responsive-activated	m.34611	(loc_os02g49460.1 : 427.0) no description available & (at5g15740 : 350.0) O-fucosyltransferase family protein; CONTAINS InterPro DOMAIN/s: GDP-fucose protein O-fucosyltransferase (InterPro:IPR019378); BEST Arabidopsis thaliana protein match is: O-fucosyltransferase family protein (TAIR:AT3G02250.1); Has 822 Blast hits to 815 proteins in 30 species: Archae - 0; Bacteria - 0; Metazoa - 0; Fungi - 0…	-2.53148	TRUE	O-fucosyltransferase family protein
17.2.3	hormone metabolism.auxin.induced-regulated-responsive-activated	m.42629	(loc_os01g62390.1 : 227.0) no description available & (at2g01480 : 209.0) O-fucosyltransferase family protein; LOCATED IN: chloroplast; EXPRESSED IN: 23 plant structures; EXPRESSED DURING: 15 growth stages; CONTAINS InterPro DOMAIN/s: GDP-fucose protein O-fucosyltransferase (InterPro:IPR019378); BEST Arabidopsis thaliana protein match is: O-fucosyltransferase family protein (TAIR:AT1G14970.1); Ha…	-2.46504	TRUE	O-fucosyltransferase family protein
17.2.2	hormone metabolism.auxin.signal transduction	m.55771	(loc_os07g43030.1 : 1019.0) no description available & (at5g64220 : 499.0) Calmodulin-binding transcription activator protein with CG-1 and Ankyrin domains; FUNCTIONS IN: calmodulin binding, transcription regulator activity; INVOLVED IN: regulation of transcription; LOCATED IN: nucleus; EXPRESSED IN: 23 plant structures; EXPRESSED DURING: 13 growth stages; CONTAINS InterPro DOMAIN/s: Ankyrin repe…	-2.44709	TRUE	Calmodulin-binding transcription activator protein with CG-1 and Ankyrin domains
17.2.3	hormone metabolism.auxin.induced-regulated-responsive-activated	m.18325	(loc_os09g37590.1 : 772.0) no description available & (at1g20550 : 631.0) O-fucosyltransferase family protein; FUNCTIONS IN: molecular_function unknown; INVOLVED IN: biological_process unknown; LOCATED IN: mitochondrion; EXPRESSED IN: 21 plant structures; EXPRESSED DURING: 10 growth stages; CONTAINS InterPro DOMAIN/s: GDP-fucose protein O-fucosyltransferase (InterPro:IPR019378); BEST Arabidopsis …	-2.42423	TRUE	O-fucosyltransferase family protein
17.2.3	hormone metabolism.auxin.induced-regulated-responsive-activated	m.34607	(loc_os02g49460.1 : 301.0) no description available & (at3g02250 : 264.0) O-fucosyltransferase family protein; CONTAINS InterPro DOMAIN/s: GDP-fucose protein O-fucosyltransferase (InterPro:IPR019378); BEST Arabidopsis thaliana protein match is: O-fucosyltransferase family protein (TAIR:AT5G15740.1); Has 830 Blast hits to 821 proteins in 30 species: Archae - 0; Bacteria - 0; Metazoa - 0; Fungi - 0…	-2.37924	TRUE	O-fucosyltransferase family protein
17.2.2	hormone metabolism.auxin.signal transduction	m.74981	(loc_os03g53990.1 : 1244.0) no description available & (at5g55540 : 1229.0) Encodes a large plant-specific protein of unknown function, with conserved domains also found in a variety of signaling proteins, In trn mutants, the leaf venation network had a severely reduced complexity: incomplete loops, no tertiary or quaternary veins, and vascular islands. The leaf laminas were asymmetric and narrow…	-2.28687	TRUE	Encodes a large plant-specific protein of unknown function, with conserved domains also found in a variety of signaling proteins, In trn mutants, the leaf venation network had a severely reduced complexity: incomplete loops, no tertiary or quaternary veins, and vascular islands. The leaf laminas were asymmetric and narrow because of a severely reduced cell number. TRN1 is required for the mainten…
17.2.3	hormone metabolism.auxin.induced-regulated-responsive-activated	m.30883	(loc_os04g47520.2 : 862.0) no description available & (at1g76270 : 614.0) O-fucosyltransferase family protein; CONTAINS InterPro DOMAIN/s: GDP-fucose protein O-fucosyltransferase (InterPro:IPR019378); BEST Arabidopsis thaliana protein match is: O-fucosyltransferase family protein (TAIR:AT1G20550.1); Has 844 Blast hits to 841 proteins in 32 species: Archae - 0; Bacteria - 0; Metazoa - 0; Fungi - 2…	-2.28193	TRUE	O-fucosyltransferase family protein
17.2.3	hormone metabolism.auxin.induced-regulated-responsive-activated	m.270005	(loc_os06g11600.3 : 698.0) no description available & (at1g22460 : 599.0) O-fucosyltransferase family protein; CONTAINS InterPro DOMAIN/s: GDP-fucose protein O-fucosyltransferase (InterPro:IPR019378); BEST Arabidopsis thaliana protein match is: O-fucosyltransferase family protein (TAIR:AT5G64600.1); Has 841 Blast hits to 817 proteins in 30 species: Archae - 0; Bacteria - 0; Metazoa - 0; Fungi - 0…	-2.18421	TRUE	O-fucosyltransferase family protein
17.2.3	hormone metabolism.auxin.induced-regulated-responsive-activated	m.33477	(p0c0m3|gh311_orysa : 724.0) Probable indole-3-acetic acid-amido synthetase GH3.11 (EC 6.3.2.-) (Auxin-responsive GH3-like protein 11) (OsGH3-11) - Oryza sativa (Rice) & (loc_os07g47490.3 : 724.0) no description available & (at2g47750 : 535.0) Encodes GH3.9, a member of the GH3 family auxin-responsive genes. gh3.9-1 mutants had greater primary root length, increased sensitivity to indole-3-acetic…	-2.14975	TRUE	Probable indole-3-acetic acid-amido synthetase GH3.11 (EC 6.3.2.-) (Auxin-responsive GH3-like protein 11) (OsGH3-11)
17.2.2	hormone metabolism.auxin.signal transduction	m.53498	(loc_os03g09100.1 : 166.0) no description available & (at2g22300 : 141.0) Encodes a putative CAM binding transcription factor. Loss of function mutations show enhanced resistance to fungal and bacterial pathogens suggesting that CAMTA functions to suppress defense responses.; signal responsive 1 (SR1); FUNCTIONS IN: calmodulin binding, transcription regulator activity; INVOLVED IN: response to bi…	-2.12486	TRUE	Encodes a putative CAM binding transcription factor. Loss of function mutations show enhanced resistance to fungal and bacterial pathogens suggesting that CAMTA functions to suppress defense responses.
17.2.1	hormone metabolism.auxin.synthesis-degradation	m.178796	(loc_os06g39270.1 : 259.0) no description available & (at1g05530 : 129.0) Encodes a protein with glucosyltransferase activity with high sequence homology to UGT1 (AT1G05560). It belongs to an UGT subfamily that binds UDP-glucose but not UDP-glucuronate, UDP-galactose, or UDP-rhamnose as the glycosyl donor. UGT2 was shown to be able to use abscisic acid as glycosylation substrate in the presence o…	-2.07467	TRUE	Encodes a protein with glucosyltransferase activity with high sequence homology to UGT1 (AT1G05560). It belongs to an UGT subfamily that binds UDP-glucose but not UDP-glucuronate, UDP-galactose, or UDP-rhamnose as the glycosyl donor. UGT2 was shown to be able to use abscisic acid as glycosylation substrate in the presence of UDP-glucose.
17.2.2	hormone metabolism.auxin.signal transduction	m.92764	(loc_os01g32870.2 : 724.0) no description available & (at1g68370 : 610.0) DnaJ-like protein with homology to coiled coils found in cytoskeleton-interacting proteins.; ALTERED RESPONSE TO GRAVITY 1 (ARG1); CONTAINS InterPro DOMAIN/s: Molecular chaperone, heat shock protein, Hsp40, DnaJ (InterPro:IPR015609), Heat shock protein DnaJ, N-terminal (InterPro:IPR001623), Heat shock protein DnaJ (InterPro…	-2.07365	TRUE	DnaJ-like protein with homology to coiled coils found in cytoskeleton-interacting proteins.
17.2.3	hormone metabolism.auxin.induced-regulated-responsive-activated	m.100193	(loc_os06g17390.1 : 859.0) no description available & (at5g15740 : 712.0) O-fucosyltransferase family protein; CONTAINS InterPro DOMAIN/s: GDP-fucose protein O-fucosyltransferase (InterPro:IPR019378); BEST Arabidopsis thaliana protein match is: O-fucosyltransferase family protein (TAIR:AT3G02250.1); Has 822 Blast hits to 815 proteins in 30 species: Archae - 0; Bacteria - 0; Metazoa - 0; Fungi - 0…	-2.07044	TRUE	O-fucosyltransferase family protein
17.2.3	hormone metabolism.auxin.induced-regulated-responsive-activated	m.206849	(loc_os09g24570.1 : 856.0) no description available & (at4g24530 : 699.0) O-fucosyltransferase family protein; CONTAINS InterPro DOMAIN/s: GDP-fucose protein O-fucosyltransferase (InterPro:IPR019378); BEST Arabidopsis thaliana protein match is: O-fucosyltransferase family protein (TAIR:AT5G65470.1); Has 832 Blast hits to 825 proteins in 30 species: Archae - 0; Bacteria - 0; Metazoa - 0; Fungi - 0…	-2.045	TRUE	O-fucosyltransferase family protein
17.2.1	hormone metabolism.auxin.synthesis-degradation	m.47810	(loc_os06g39270.1 : 217.0) no description available & (at1g05530 : 110.0) Encodes a protein with glucosyltransferase activity with high sequence homology to UGT1 (AT1G05560). It belongs to an UGT subfamily that binds UDP-glucose but not UDP-glucuronate, UDP-galactose, or UDP-rhamnose as the glycosyl donor. UGT2 was shown to be able to use abscisic acid as glycosylation substrate in the presence o…	-2.02848	TRUE	Encodes a protein with glucosyltransferase activity with high sequence homology to UGT1 (AT1G05560). It belongs to an UGT subfamily that binds UDP-glucose but not UDP-glucuronate, UDP-galactose, or UDP-rhamnose as the glycosyl donor. UGT2 was shown to be able to use abscisic acid as glycosylation substrate in the presence of UDP-glucose.
17.2.3	hormone metabolism.auxin.induced-regulated-responsive-activated	m.60259	(loc_os01g07410.1 : 783.0) no description available & (at1g14020 : 573.0) O-fucosyltransferase family protein; CONTAINS InterPro DOMAIN/s: GDP-fucose protein O-fucosyltransferase (InterPro:IPR019378); BEST Arabidopsis thaliana protein match is: O-fucosyltransferase family protein (TAIR:AT2G03280.1); Has 821 Blast hits to 817 proteins in 30 species: Archae - 0; Bacteria - 0; Metazoa - 0; Fungi - 0…	-2.02546	TRUE	O-fucosyltransferase family protein
17.2.3	hormone metabolism.auxin.induced-regulated-responsive-activated	m.148241	(loc_os04g26910.1 : 600.0) no description available & (at1g60710 : 539.0) Encodes ATB2.; ATB2; FUNCTIONS IN: oxidoreductase activity; INVOLVED IN: response to cadmium ion; EXPRESSED IN: 23 plant structures; EXPRESSED DURING: 14 growth stages; CONTAINS InterPro DOMAIN/s: Aldo/keto reductase (InterPro:IPR001395), Aldo/keto reductase subgroup (InterPro:IPR020471); BEST Arabidopsis thaliana protein m…	-1.99532	FALSE	Encodes ATB2.
17.2.2	hormone metabolism.auxin.signal transduction	m.146124	(loc_os03g09100.1 : 531.0) no description available & (at2g22300 : 304.0) Encodes a putative CAM binding transcription factor. Loss of function mutations show enhanced resistance to fungal and bacterial pathogens suggesting that CAMTA functions to suppress defense responses.; signal responsive 1 (SR1); FUNCTIONS IN: calmodulin binding, transcription regulator activity; INVOLVED IN: response to bi…	-1.95685	FALSE	Encodes a putative CAM binding transcription factor. Loss of function mutations show enhanced resistance to fungal and bacterial pathogens suggesting that CAMTA functions to suppress defense responses.
17.2.3	hormone metabolism.auxin.induced-regulated-responsive-activated	m.166465	(loc_os03g07310.1 : 786.0) no description available & (at1g14020 : 595.0) O-fucosyltransferase family protein; CONTAINS InterPro DOMAIN/s: GDP-fucose protein O-fucosyltransferase (InterPro:IPR019378); BEST Arabidopsis thaliana protein match is: O-fucosyltransferase family protein (TAIR:AT2G03280.1); Has 821 Blast hits to 817 proteins in 30 species: Archae - 0; Bacteria - 0; Metazoa - 0; Fungi - 0…	-1.95089	FALSE	O-fucosyltransferase family protein
17.2.1	hormone metabolism.auxin.synthesis-degradation	m.61772	(loc_os04g44110.1 : 535.0) no description available & (at5g54140 : 347.0) encodes a protein similar to IAA amino acid conjugate hydrolase; IAA-leucine-resistant (ILR1)-like 3 (ILL3); FUNCTIONS IN: metallopeptidase activity, IAA-amino acid conjugate hydrolase activity; INVOLVED IN: proteolysis, auxin metabolic process; LOCATED IN: endomembrane system; EXPRESSED IN: 21 plant structures; EXPRESSED D…	-1.91471	FALSE	encodes a protein similar to IAA amino acid conjugate hydrolase
17.2.1	hormone metabolism.auxin.synthesis-degradation	m.16519	(loc_os04g12970.1 : 177.0) no description available & (at2g31790 : 136.0) UDP-Glycosyltransferase superfamily protein; FUNCTIONS IN: UDP-glycosyltransferase activity, transferase activity, transferring glycosyl groups; INVOLVED IN: metabolic process; LOCATED IN: cellular_component unknown; EXPRESSED IN: 22 plant structures; EXPRESSED DURING: 13 growth stages; CONTAINS InterPro DOMAIN/s: UDP-glucu…	-1.91088	FALSE	UDP-Glycosyltransferase superfamily protein
17.2.2	hormone metabolism.auxin.signal transduction	m.177764	(loc_os07g43030.1 : 1313.0) no description available & (at2g22300 : 745.0) Encodes a putative CAM binding transcription factor. Loss of function mutations show enhanced resistance to fungal and bacterial pathogens suggesting that CAMTA functions to suppress defense responses.; signal responsive 1 (SR1); FUNCTIONS IN: calmodulin binding, transcription regulator activity; INVOLVED IN: response to b…	-1.89026	FALSE	Encodes a putative CAM binding transcription factor. Loss of function mutations show enhanced resistance to fungal and bacterial pathogens suggesting that CAMTA functions to suppress defense responses.
17.2.3	hormone metabolism.auxin.induced-regulated-responsive-activated	m.135434	(loc_os01g64780.2 : 454.0) no description available & (at1g43130 : 353.0) like COV 2 (LCV2); CONTAINS InterPro DOMAIN/s: Protein of unknown function DUF502 (InterPro:IPR007462); BEST Arabidopsis thaliana protein match is: Protein of unknown function (DUF502) (TAIR:AT2G20120.1); Has 2432 Blast hits to 2432 proteins in 576 species: Archae - 20; Bacteria - 1089; Metazoa - 1; Fungi - 0; Plants - 154;…	-1.80462	FALSE	like COV 2 (LCV2)
17.2.3	hormone metabolism.auxin.induced-regulated-responsive-activated	m.48725	(loc_os09g37490.1 : 201.0) no description available & (at1g29450 : 102.0) SAUR-like auxin-responsive protein family ; CONTAINS InterPro DOMAIN/s: Auxin responsive SAUR protein (InterPro:IPR003676); BEST Arabidopsis thaliana protein match is: SAUR-like auxin-responsive protein family (TAIR:AT1G29500.1); Has 675 Blast hits to 661 proteins in 20 species: Archae - 0; Bacteria - 0; Metazoa - 0; Fungi …	-1.77155	FALSE	SAUR-like auxin-responsive protein family
17.2.3	hormone metabolism.auxin.induced-regulated-responsive-activated	m.182058	(q6i581|gh35_orysa : 1016.0) Probable indole-3-acetic acid-amido synthetase GH3.5 (EC 6.3.2.-) (Auxin-responsive GH3-like protein 5) (OsGH3-5) - Oryza sativa (Rice) & (loc_os05g50890.2 : 1016.0) no description available & (at2g46370 : 695.0) Encodes a jasmonate-amido synthetase that is a member of the GH3 family of proteins. JAR1 catalyzes the formation of a biologically active jasmonyl-isoleucin…	-1.77035	FALSE	Probable indole-3-acetic acid-amido synthetase GH3.5 (EC 6.3.2.-) (Auxin-responsive GH3-like protein 5) (OsGH3-5)
17.2.3	hormone metabolism.auxin.induced-regulated-responsive-activated	m.138605	(loc_os06g09660.1 : 561.0) no description available & (at1g19220 : 517.0) Encodes an auxin response factor that contains the conserved VP1-B3 DNA-binding domain at its N-terminus and the Aux/IAA-like domains III and IV present in most ARFs at its C-terminus. The protein interacts with IAA1 (yeast two hybrid) and other auxin response elements such as ER7 and ER9 (yeast one hybrid). ARF19 protein c…	-1.75359	FALSE	Encodes an auxin response factor that contains the conserved VP1-B3 DNA-binding domain at its N-terminus and the Aux/IAA-like domains III and IV present in most ARFs at its C-terminus. The protein interacts with IAA1 (yeast two hybrid) and other auxin response elements such as ER7 and ER9 (yeast one hybrid). ARF19 protein can complement many aspects of the arf7 mutant phenotype and , together wit…
17.2.2	hormone metabolism.auxin.signal transduction	m.146122	(loc_os10g22950.1 : 1058.0) no description available & (at2g22300 : 555.0) Encodes a putative CAM binding transcription factor. Loss of function mutations show enhanced resistance to fungal and bacterial pathogens suggesting that CAMTA functions to suppress defense responses.; signal responsive 1 (SR1); FUNCTIONS IN: calmodulin binding, transcription regulator activity; INVOLVED IN: response to b…	-1.73051	FALSE	Encodes a putative CAM binding transcription factor. Loss of function mutations show enhanced resistance to fungal and bacterial pathogens suggesting that CAMTA functions to suppress defense responses.
17.2.3	hormone metabolism.auxin.induced-regulated-responsive-activated	m.27488	(loc_os06g48950.1 : 273.0) no description available & (at1g19220 : 207.0) Encodes an auxin response factor that contains the conserved VP1-B3 DNA-binding domain at its N-terminus and the Aux/IAA-like domains III and IV present in most ARFs at its C-terminus. The protein interacts with IAA1 (yeast two hybrid) and other auxin response elements such as ER7 and ER9 (yeast one hybrid). ARF19 protein c…	-1.71743	FALSE	Encodes an auxin response factor that contains the conserved VP1-B3 DNA-binding domain at its N-terminus and the Aux/IAA-like domains III and IV present in most ARFs at its C-terminus. The protein interacts with IAA1 (yeast two hybrid) and other auxin response elements such as ER7 and ER9 (yeast one hybrid). ARF19 protein can complement many aspects of the arf7 mutant phenotype and , together wit…
17.2	hormone metabolism.auxin	m.298572	(loc_os11g02580.1 : 436.0) no description available & (at3g10870 : 234.0) Encodes a methyl IAA esterase. Methyl IAA is believed to be an inactive form of auxin that needs to be demethylated to exert a biological effect. MES17 does not act on methyl JA, MeSA, MeGA4, or MEGA9 in vitro. This gene is expressed in several tissues of seedlings and adult plants, with a higher relative level of expressio…	-1.67202	FALSE	Encodes a methyl IAA esterase. Methyl IAA is believed to be an inactive form of auxin that needs to be demethylated to exert a biological effect. MES17 does not act on methyl JA, MeSA, MeGA4, or MEGA9 in vitro. This gene is expressed in several tissues of seedlings and adult plants, with a higher relative level of expression in the seedling shoot apex and the adult stem.
17.2.3	hormone metabolism.auxin.induced-regulated-responsive-activated	m.291252	(loc_os09g37400.1 : 179.0) no description available & (at1g29460 : 90.9) SAUR-like auxin-responsive protein family ; FUNCTIONS IN: molecular_function unknown; INVOLVED IN: response to auxin stimulus; LOCATED IN: mitochondrion; EXPRESSED IN: 12 plant structures; EXPRESSED DURING: 9 growth stages; CONTAINS InterPro DOMAIN/s: Auxin responsive SAUR protein (InterPro:IPR003676); BEST Arabidopsis thali…	-1.66349	FALSE	SAUR-like auxin-responsive protein family
17.2.3	hormone metabolism.auxin.induced-regulated-responsive-activated	m.55022	(loc_os09g37590.1 : 697.0) no description available & (at1g20550 : 666.0) O-fucosyltransferase family protein; FUNCTIONS IN: molecular_function unknown; INVOLVED IN: biological_process unknown; LOCATED IN: mitochondrion; EXPRESSED IN: 21 plant structures; EXPRESSED DURING: 10 growth stages; CONTAINS InterPro DOMAIN/s: GDP-fucose protein O-fucosyltransferase (InterPro:IPR019378); BEST Arabidopsis …	-1.66261	FALSE	O-fucosyltransferase family protein
17.2.1	hormone metabolism.auxin.synthesis-degradation	m.61769	(loc_os04g44110.1 : 542.0) no description available & (at5g54140 : 353.0) encodes a protein similar to IAA amino acid conjugate hydrolase; IAA-leucine-resistant (ILR1)-like 3 (ILL3); FUNCTIONS IN: metallopeptidase activity, IAA-amino acid conjugate hydrolase activity; INVOLVED IN: proteolysis, auxin metabolic process; LOCATED IN: endomembrane system; EXPRESSED IN: 21 plant structures; EXPRESSED D…	-1.65175	FALSE	encodes a protein similar to IAA amino acid conjugate hydrolase
17.2.2	hormone metabolism.auxin.signal transduction	m.207936	(loc_os01g61150.1 : 550.0) no description available & (at5g07120 : 311.0) Encodes sorting nexin SNX2b. SNX2b is peripherally associated with membranes. Involved in vesicular trafficking from endosomes to the vacuole.; sorting nexin 2B (SNX2b); FUNCTIONS IN: phospholipid binding; INVOLVED IN: vesicle-mediated transport, intracellular signaling pathway; LOCATED IN: membrane; EXPRESSED IN: cultured …	-1.63955	FALSE	Encodes sorting nexin SNX2b. SNX2b is peripherally associated with membranes. Involved in vesicular trafficking from endosomes to the vacuole.
17.2.2	hormone metabolism.auxin.signal transduction	m.92765	(loc_os01g32870.2 : 617.0) no description available & (at1g68370 : 507.0) DnaJ-like protein with homology to coiled coils found in cytoskeleton-interacting proteins.; ALTERED RESPONSE TO GRAVITY 1 (ARG1); CONTAINS InterPro DOMAIN/s: Molecular chaperone, heat shock protein, Hsp40, DnaJ (InterPro:IPR015609), Heat shock protein DnaJ, N-terminal (InterPro:IPR001623), Heat shock protein DnaJ (InterPro…	-1.62572	FALSE	DnaJ-like protein with homology to coiled coils found in cytoskeleton-interacting proteins.
17.2.2	hormone metabolism.auxin.signal transduction	m.8950	(loc_os07g43030.1 : 273.0) no description available & (at2g22300 : 171.0) Encodes a putative CAM binding transcription factor. Loss of function mutations show enhanced resistance to fungal and bacterial pathogens suggesting that CAMTA functions to suppress defense responses.; signal responsive 1 (SR1); FUNCTIONS IN: calmodulin binding, transcription regulator activity; INVOLVED IN: response to bi…	-1.60415	FALSE	Encodes a putative CAM binding transcription factor. Loss of function mutations show enhanced resistance to fungal and bacterial pathogens suggesting that CAMTA functions to suppress defense responses.
17.2.2	hormone metabolism.auxin.signal transduction	m.177757	(loc_os07g43030.1 : 258.0) no description available & (at2g22300 : 230.0) Encodes a putative CAM binding transcription factor. Loss of function mutations show enhanced resistance to fungal and bacterial pathogens suggesting that CAMTA functions to suppress defense responses.; signal responsive 1 (SR1); FUNCTIONS IN: calmodulin binding, transcription regulator activity; INVOLVED IN: response to bi…	-1.59951	FALSE	Encodes a putative CAM binding transcription factor. Loss of function mutations show enhanced resistance to fungal and bacterial pathogens suggesting that CAMTA functions to suppress defense responses.
17.2.2	hormone metabolism.auxin.signal transduction	m.122292	(loc_os05g05800.1 : 924.0) no description available & (at3g62980 : 671.0) Encodes an auxin receptor that mediates auxin-regulated transcription. It contains leucine-rich repeats and an F-box and interacts with ASK1, ASK2 and AtCUL1 to form SCF-TIR1, an SCF ubiquitin ligase complex. Related to yeast Grr1p and human SKP2 proteins, involved in ubiquitin-mediated processes. Required for normal respon…	-1.59852	FALSE	Encodes an auxin receptor that mediates auxin-regulated transcription. It contains leucine-rich repeats and an F-box and interacts with ASK1, ASK2 and AtCUL1 to form SCF-TIR1, an SCF ubiquitin ligase complex. Related to yeast Grr1p and human SKP2 proteins, involved in ubiquitin-mediated processes. Required for normal response to auxin and repressed in response to flagellin. As part of the SCF com…
17.2.3	hormone metabolism.auxin.induced-regulated-responsive-activated	m.148262	(loc_os04g26910.1 : 574.0) no description available & (at1g60710 : 528.0) Encodes ATB2.; ATB2; FUNCTIONS IN: oxidoreductase activity; INVOLVED IN: response to cadmium ion; EXPRESSED IN: 23 plant structures; EXPRESSED DURING: 14 growth stages; CONTAINS InterPro DOMAIN/s: Aldo/keto reductase (InterPro:IPR001395), Aldo/keto reductase subgroup (InterPro:IPR020471); BEST Arabidopsis thaliana protein m…	-1.57893	FALSE	Encodes ATB2.
17.2.2	hormone metabolism.auxin.signal transduction	m.207948	(loc_os05g39680.1 : 613.0) no description available & (at5g07120 : 328.0) Encodes sorting nexin SNX2b. SNX2b is peripherally associated with membranes. Involved in vesicular trafficking from endosomes to the vacuole.; sorting nexin 2B (SNX2b); FUNCTIONS IN: phospholipid binding; INVOLVED IN: vesicle-mediated transport, intracellular signaling pathway; LOCATED IN: membrane; EXPRESSED IN: cultured …	-1.56126	FALSE	Encodes sorting nexin SNX2b. SNX2b is peripherally associated with membranes. Involved in vesicular trafficking from endosomes to the vacuole.
17.2.3	hormone metabolism.auxin.induced-regulated-responsive-activated	m.219602	(loc_os09g37369.1 : 160.0) no description available & (at1g29450 : 92.4) SAUR-like auxin-responsive protein family ; CONTAINS InterPro DOMAIN/s: Auxin responsive SAUR protein (InterPro:IPR003676); BEST Arabidopsis thaliana protein match is: SAUR-like auxin-responsive protein family (TAIR:AT1G29500.1); Has 675 Blast hits to 661 proteins in 20 species: Archae - 0; Bacteria - 0; Metazoa - 0; Fungi -…	-1.55566	FALSE	SAUR-like auxin-responsive protein family
17.2.3	hormone metabolism.auxin.induced-regulated-responsive-activated	m.156	(q7xin9|gh38_orysa : 165.0) Probable indole-3-acetic acid-amido synthetase GH3.8 (EC 6.3.2.-) (Auxin-responsive GH3-like protein 8) (OsGH3-8) - Oryza sativa (Rice) & (loc_os07g40290.1 : 165.0) no description available & (at4g37390 : 148.0) Encodes an IAA-amido synthase that conjugates Asp and other amino acids to auxin in vitro. Lines carrying insertions in this gene are hypersensitive to auxin. …	-1.55259	FALSE	Probable indole-3-acetic acid-amido synthetase GH3.8 (EC 6.3.2.-) (Auxin-responsive GH3-like protein 8) (OsGH3-8)
17.2.3	hormone metabolism.auxin.induced-regulated-responsive-activated	m.104500	(loc_os05g45280.1 : 442.0) no description available & (at2g20120 : 365.0) Encodes an integral membrane protein of unknown function, highly conserved between plants and bacteria; is likely to be involved in a mechanism that negatively regulates the differentiation of vascular tissue in the stem. Mutants display a dramatic increase in vascular tissue development in the stem in place of the interfas…	-1.5448	FALSE	Encodes an integral membrane protein of unknown function, highly conserved between plants and bacteria
17.2.1	hormone metabolism.auxin.synthesis-degradation	m.94702	(loc_os07g14590.1 : 525.0) no description available & (at3g02875 : 367.0) Hydrolyzes amino acid conjugates of the plant growth regulator indole-3-acetic acid (IAA), including IAA-Leu and IAA-Phe. Uses Mg and Co ions as cofactors.; IAA-LEUCINE RESISTANT 1 (ILR1); FUNCTIONS IN: metallopeptidase activity, IAA-Leu conjugate hydrolase activity, IAA-Phe conjugate hydrolase activity; INVOLVED IN: proteo…	-1.53791	FALSE	Hydrolyzes amino acid conjugates of the plant growth regulator indole-3-acetic acid (IAA), including IAA-Leu and IAA-Phe. Uses Mg and Co ions as cofactors.
17.2.2	hormone metabolism.auxin.signal transduction	m.91923	(loc_os04g32460.2 : 1024.0) no description available & (at3g26810 : 771.0) auxin signaling F-box 2 (AFB2); FUNCTIONS IN: ubiquitin-protein ligase activity, auxin binding; INVOLVED IN: stamen development, pollen maturation, response to molecule of bacterial origin; LOCATED IN: plasma membrane; EXPRESSED IN: 26 plant structures; EXPRESSED DURING: 14 growth stages; CONTAINS InterPro DOMAIN/s: F-box …	-1.52078	FALSE	auxin signaling F-box 2 (AFB2)
17.2.2	hormone metabolism.auxin.signal transduction	m.172900	(loc_os05g27920.1 : 687.0) no description available & (at5g07120 : 468.0) Encodes sorting nexin SNX2b. SNX2b is peripherally associated with membranes. Involved in vesicular trafficking from endosomes to the vacuole.; sorting nexin 2B (SNX2b); FUNCTIONS IN: phospholipid binding; INVOLVED IN: vesicle-mediated transport, intracellular signaling pathway; LOCATED IN: membrane; EXPRESSED IN: cultured …	-1.4913	FALSE	Encodes sorting nexin SNX2b. SNX2b is peripherally associated with membranes. Involved in vesicular trafficking from endosomes to the vacuole.
17.2.3	hormone metabolism.auxin.induced-regulated-responsive-activated	m.198401	(loc_os02g06400.1 : 872.0) no description available & (at3g26370 : 816.0) O-fucosyltransferase family protein; CONTAINS InterPro DOMAIN/s: GDP-fucose protein O-fucosyltransferase (InterPro:IPR019378); BEST Arabidopsis thaliana protein match is: O-fucosyltransferase family protein (TAIR:AT4G24530.1); Has 827 Blast hits to 825 proteins in 29 species: Archae - 0; Bacteria - 0; Metazoa - 0; Fungi - 0…	-1.48546	FALSE	O-fucosyltransferase family protein
17.2.3	hormone metabolism.auxin.induced-regulated-responsive-activated	m.33981	(loc_os05g36110.3 : 258.0) no description available & (at1g43130 : 212.0) like COV 2 (LCV2); CONTAINS InterPro DOMAIN/s: Protein of unknown function DUF502 (InterPro:IPR007462); BEST Arabidopsis thaliana protein match is: Protein of unknown function (DUF502) (TAIR:AT2G20120.1); Has 2432 Blast hits to 2432 proteins in 576 species: Archae - 20; Bacteria - 1089; Metazoa - 1; Fungi - 0; Plants - 154;…	-1.47695	FALSE	like COV 2 (LCV2)
17.2.3	hormone metabolism.auxin.induced-regulated-responsive-activated	m.34963	(loc_os05g04190.2 : 1076.0) no description available & (at3g03810 : 706.0) embryo sac development arrest 30 (EDA30); FUNCTIONS IN: molecular_function unknown; INVOLVED IN: N-terminal protein myristoylation, polar nucleus fusion, pollen tube development; LOCATED IN: chloroplast; EXPRESSED IN: 22 plant structures; EXPRESSED DURING: 13 growth stages; CONTAINS InterPro DOMAIN/s: GDP-fucose protein O-…	-1.45752	FALSE	embryo sac development arrest 30 (EDA30)
17.2.3	hormone metabolism.auxin.induced-regulated-responsive-activated	m.148278	(loc_os01g43090.1 : 554.0) no description available & (at1g60690 : 350.0) NAD(P)-linked oxidoreductase superfamily protein; FUNCTIONS IN: oxidoreductase activity, aldo-keto reductase activity; INVOLVED IN: oxidation reduction; LOCATED IN: plasma membrane, chloroplast envelope; EXPRESSED IN: 22 plant structures; EXPRESSED DURING: 13 growth stages; CONTAINS InterPro DOMAIN/s: Aldo/keto reductase (I…	-1.4531	FALSE	NAD(P)-linked oxidoreductase superfamily protein
17.2.3	hormone metabolism.auxin.induced-regulated-responsive-activated	m.148274	(loc_os01g43090.1 : 553.0) no description available & (at1g60690 : 350.0) NAD(P)-linked oxidoreductase superfamily protein; FUNCTIONS IN: oxidoreductase activity, aldo-keto reductase activity; INVOLVED IN: oxidation reduction; LOCATED IN: plasma membrane, chloroplast envelope; EXPRESSED IN: 22 plant structures; EXPRESSED DURING: 13 growth stages; CONTAINS InterPro DOMAIN/s: Aldo/keto reductase (I…	-1.44605	FALSE	NAD(P)-linked oxidoreductase superfamily protein
17.2.3	hormone metabolism.auxin.induced-regulated-responsive-activated	m.133742	(loc_os06g48950.1 : 740.0) no description available & (at1g19220 : 221.0) Encodes an auxin response factor that contains the conserved VP1-B3 DNA-binding domain at its N-terminus and the Aux/IAA-like domains III and IV present in most ARFs at its C-terminus. The protein interacts with IAA1 (yeast two hybrid) and other auxin response elements such as ER7 and ER9 (yeast one hybrid). ARF19 protein c…	-1.3265	FALSE	Encodes an auxin response factor that contains the conserved VP1-B3 DNA-binding domain at its N-terminus and the Aux/IAA-like domains III and IV present in most ARFs at its C-terminus. The protein interacts with IAA1 (yeast two hybrid) and other auxin response elements such as ER7 and ER9 (yeast one hybrid). ARF19 protein can complement many aspects of the arf7 mutant phenotype and , together wit…
17.2.3	hormone metabolism.auxin.induced-regulated-responsive-activated	m.148294	(loc_os04g27060.1 : 353.0) no description available & (at1g60730 : 313.0) NAD(P)-linked oxidoreductase superfamily protein; FUNCTIONS IN: oxidoreductase activity, aldo-keto reductase activity; INVOLVED IN: oxidation reduction; EXPRESSED IN: 7 plant structures; EXPRESSED DURING: LP.06 six leaves visible, LP.04 four leaves visible, 4 anthesis, petal differentiation and expansion stage; CONTAINS Int…	-1.31067	FALSE	NAD(P)-linked oxidoreductase superfamily protein
17.2.3	hormone metabolism.auxin.induced-regulated-responsive-activated	m.18323	(loc_os09g37590.1 : 137.0) no description available & (at1g76270 : 118.0) O-fucosyltransferase family protein; CONTAINS InterPro DOMAIN/s: GDP-fucose protein O-fucosyltransferase (InterPro:IPR019378); BEST Arabidopsis thaliana protein match is: O-fucosyltransferase family protein (TAIR:AT1G20550.1); Has 844 Blast hits to 841 proteins in 32 species: Archae - 0; Bacteria - 0; Metazoa - 0; Fungi - 2…	-1.28985	FALSE	O-fucosyltransferase family protein
17.2.3	hormone metabolism.auxin.induced-regulated-responsive-activated	m.45517	(loc_os09g37394.1 : 224.0) no description available & (at1g29430 : 99.0) SAUR-like auxin-responsive protein family ; CONTAINS InterPro DOMAIN/s: Auxin responsive SAUR protein (InterPro:IPR003676); BEST Arabidopsis thaliana protein match is: SAUR-like auxin-responsive protein family (TAIR:AT5G27780.1); Has 636 Blast hits to 622 proteins in 19 species: Archae - 0; Bacteria - 0; Metazoa - 0; Fungi -…	-1.2769	FALSE	SAUR-like auxin-responsive protein family
17.2.3	hormone metabolism.auxin.induced-regulated-responsive-activated	m.140570	(p0c128|iaa25_orysa : 281.0) Auxin-responsive protein IAA25 (Indoleacetic acid-induced protein 25) - Oryza sativa (Rice) & (loc_os08g01780.2 : 281.0) no description available & (at1g51950 : 117.0) indole-3-acetic acid inducible 18 (IAA18); FUNCTIONS IN: sequence-specific DNA binding transcription factor activity; INVOLVED IN: response to auxin stimulus; LOCATED IN: nucleus; EXPRESSED IN: 22 plant…	-1.27392	FALSE	Auxin-responsive protein IAA25 (Indoleacetic acid-induced protein 25)
17.2.3	hormone metabolism.auxin.induced-regulated-responsive-activated	m.198396	(loc_os02g06400.1 : 900.0) no description available & (at3g26370 : 806.0) O-fucosyltransferase family protein; CONTAINS InterPro DOMAIN/s: GDP-fucose protein O-fucosyltransferase (InterPro:IPR019378); BEST Arabidopsis thaliana protein match is: O-fucosyltransferase family protein (TAIR:AT4G24530.1); Has 827 Blast hits to 825 proteins in 29 species: Archae - 0; Bacteria - 0; Metazoa - 0; Fungi - 0…	-1.24535	FALSE	O-fucosyltransferase family protein
17.2.3	hormone metabolism.auxin.induced-regulated-responsive-activated	m.146570	(loc_os05g48270.1 : 377.0) no description available & (at3g61750 : 345.0) Cytochrome b561/ferric reductase transmembrane with DOMON related domain; FUNCTIONS IN: dopamine beta-monooxygenase activity; INVOLVED IN: histidine catabolic process; LOCATED IN: membrane; CONTAINS InterPro DOMAIN/s: Cytochrome b561, eukaryote (InterPro:IPR004877), DOMON related (InterPro:IPR005018), Cytochrome b561/ferric…	-1.23909	FALSE	Cytochrome b561/ferric reductase transmembrane with DOMON related domain
17.2.3	hormone metabolism.auxin.induced-regulated-responsive-activated	m.34596	(loc_os09g29940.1 : 788.0) no description available & (at5g15740 : 669.0) O-fucosyltransferase family protein; CONTAINS InterPro DOMAIN/s: GDP-fucose protein O-fucosyltransferase (InterPro:IPR019378); BEST Arabidopsis thaliana protein match is: O-fucosyltransferase family protein (TAIR:AT3G02250.1); Has 822 Blast hits to 815 proteins in 30 species: Archae - 0; Bacteria - 0; Metazoa - 0; Fungi - 0…	-1.23426	FALSE	O-fucosyltransferase family protein
17.2.3	hormone metabolism.auxin.induced-regulated-responsive-activated	m.198368	(loc_os02g06400.1 : 171.0) no description available & (at3g26370 : 111.0) O-fucosyltransferase family protein; CONTAINS InterPro DOMAIN/s: GDP-fucose protein O-fucosyltransferase (InterPro:IPR019378); BEST Arabidopsis thaliana protein match is: O-fucosyltransferase family protein (TAIR:AT4G24530.1); Has 827 Blast hits to 825 proteins in 29 species: Archae - 0; Bacteria - 0; Metazoa - 0; Fungi - 0…	-1.20444	FALSE	O-fucosyltransferase family protein
17.2.1	hormone metabolism.auxin.synthesis-degradation	m.302073	(loc_os04g44110.1 : 210.0) no description available & (at5g54140 : 130.0) encodes a protein similar to IAA amino acid conjugate hydrolase; IAA-leucine-resistant (ILR1)-like 3 (ILL3); FUNCTIONS IN: metallopeptidase activity, IAA-amino acid conjugate hydrolase activity; INVOLVED IN: proteolysis, auxin metabolic process; LOCATED IN: endomembrane system; EXPRESSED IN: 21 plant structures; EXPRESSED D…	-1.20349	FALSE	encodes a protein similar to IAA amino acid conjugate hydrolase
17.2.3	hormone metabolism.auxin.induced-regulated-responsive-activated	m.39846	(loc_os01g63230.1 : 782.0) no description available & (at2g37980 : 591.0) O-fucosyltransferase family protein; FUNCTIONS IN: molecular_function unknown; INVOLVED IN: biological_process unknown; LOCATED IN: chloroplast; EXPRESSED IN: 13 plant structures; EXPRESSED DURING: L mature pollen stage, M germinated pollen stage, 4 anthesis, petal differentiation and expansion stage; CONTAINS InterPro DOMA…	-1.18773	FALSE	O-fucosyltransferase family protein
17.2.2	hormone metabolism.auxin.signal transduction	m.55776	(loc_os07g43030.1 : 279.0) no description available & (at5g64220 : 228.0) Calmodulin-binding transcription activator protein with CG-1 and Ankyrin domains; FUNCTIONS IN: calmodulin binding, transcription regulator activity; INVOLVED IN: regulation of transcription; LOCATED IN: nucleus; EXPRESSED IN: 23 plant structures; EXPRESSED DURING: 13 growth stages; CONTAINS InterPro DOMAIN/s: Ankyrin repea…	-1.18761	FALSE	Calmodulin-binding transcription activator protein with CG-1 and Ankyrin domains
17.2.3	hormone metabolism.auxin.induced-regulated-responsive-activated	m.230136	(loc_os02g04810.1 : 322.0) no description available & (at5g20730 : 196.0) Encodes an auxin-regulated transcriptional activator. Activates expression of IAA1 and IAA9 in the presence of auxin. Mutants affect blue light and gravitropic and auxin mediated growth responses. Together with AUX19, it is involved in the response to ethylene. In the arf7 arf19 double mutant, several auxin-responsive genes…	-1.16639	FALSE	Encodes an auxin-regulated transcriptional activator. Activates expression of IAA1 and IAA9 in the presence of auxin. Mutants affect blue light and gravitropic and auxin mediated growth responses. Together with AUX19, it is involved in the response to ethylene. In the arf7 arf19 double mutant, several auxin-responsive genes (e.g. IAA5, LBD16, LBD29 and LBD33) are no longer upregulated by auxin.
17.2.3	hormone metabolism.auxin.induced-regulated-responsive-activated	m.148266	(loc_os04g27060.1 : 493.0) no description available & (at1g60690 : 463.0) NAD(P)-linked oxidoreductase superfamily protein; FUNCTIONS IN: oxidoreductase activity, aldo-keto reductase activity; INVOLVED IN: oxidation reduction; LOCATED IN: plasma membrane, chloroplast envelope; EXPRESSED IN: 22 plant structures; EXPRESSED DURING: 13 growth stages; CONTAINS InterPro DOMAIN/s: Aldo/keto reductase (I…	-1.14704	FALSE	NAD(P)-linked oxidoreductase superfamily protein
17.2.2	hormone metabolism.auxin.signal transduction	m.44969	(loc_os01g51780.1 : 278.0) no description available & (at5g15100 : 243.0) PIN-FORMED 8 (PIN8); FUNCTIONS IN: auxin:hydrogen symporter activity, transporter activity; INVOLVED IN: auxin polar transport, transmembrane transport; LOCATED IN: endomembrane system, integral to membrane; EXPRESSED IN: 9 plant structures; EXPRESSED DURING: 6 growth stages; CONTAINS InterPro DOMAIN/s: Auxin efflux carrier…	-1.14653	FALSE	PIN-FORMED 8 (PIN8)
17.2.3	hormone metabolism.auxin.induced-regulated-responsive-activated	m.55684	(q8lqm5|gh31_orysa : 331.0) Probable indole-3-acetic acid-amido synthetase GH3.1 (EC 6.3.2.-) (Auxin-responsive GH3-like protein 1) (OsGH3-1) - Oryza sativa (Rice) & (loc_os01g57610.1 : 331.0) no description available & (at4g27260 : 254.0) encodes an IAA-amido synthase that conjugates Asp and other amino acids to auxin in vitro. Lines carrying insertions in this gene are hypersensitive to auxin.;…	-1.08067	FALSE	Probable indole-3-acetic acid-amido synthetase GH3.1 (EC 6.3.2.-) (Auxin-responsive GH3-like protein 1) (OsGH3-1)
17.2.3	hormone metabolism.auxin.induced-regulated-responsive-activated	m.45358	(q7xin9|gh38_orysa : 201.0) Probable indole-3-acetic acid-amido synthetase GH3.8 (EC 6.3.2.-) (Auxin-responsive GH3-like protein 8) (OsGH3-8) - Oryza sativa (Rice) & (loc_os07g40290.1 : 201.0) no description available & (at2g14960 : 170.0) encodes a protein similar to IAA-amido synthases. Lines carrying an insertion in this gene are hypersensitive to auxin.; GH3.1; CONTAINS InterPro DOMAIN/s: GH3…	-1.07487	FALSE	Probable indole-3-acetic acid-amido synthetase GH3.8 (EC 6.3.2.-) (Auxin-responsive GH3-like protein 8) (OsGH3-8)
17.2.3	hormone metabolism.auxin.induced-regulated-responsive-activated	m.148290	(loc_os01g43090.1 : 572.0) no description available & (at1g60690 : 362.0) NAD(P)-linked oxidoreductase superfamily protein; FUNCTIONS IN: oxidoreductase activity, aldo-keto reductase activity; INVOLVED IN: oxidation reduction; LOCATED IN: plasma membrane, chloroplast envelope; EXPRESSED IN: 22 plant structures; EXPRESSED DURING: 13 growth stages; CONTAINS InterPro DOMAIN/s: Aldo/keto reductase (I…	-1.06259	FALSE	NAD(P)-linked oxidoreductase superfamily protein
17.2.1	hormone metabolism.auxin.synthesis-degradation	m.61485	(loc_os01g37960.1 : 565.0) no description available & (at1g51760 : 438.0) encodes a member of the six Arabidopsis IAA-amino acid conjugate hydrolase subfamily and conjugates and conjugates IAA-Ala in vitro. Gene is expressed most strongly in roots, stems, and flowers.; IAA-ALANINE RESISTANT 3 (IAR3); FUNCTIONS IN: metallopeptidase activity, IAA-Ala conjugate hydrolase activity; INVOLVED IN: prote…	-1.05067	FALSE	encodes a member of the six Arabidopsis IAA-amino acid conjugate hydrolase subfamily and conjugates and conjugates IAA-Ala in vitro. Gene is expressed most strongly in roots, stems, and flowers.
17.2.1	hormone metabolism.auxin.synthesis-degradation	m.270373	(loc_os06g39330.1 : 581.0) no description available & (at4g15550 : 260.0) UDP-glucose:indole-3-acetate beta-D-glucosyltransferase; indole-3-acetate beta-D-glucosyltransferase (IAGLU); FUNCTIONS IN: UDP-glycosyltransferase activity, transferase activity, transferring glycosyl groups; INVOLVED IN: metabolic process; LOCATED IN: chloroplast; EXPRESSED IN: 17 plant structures; EXPRESSED DURING: 7 gro…	-1.04829	FALSE	UDP-glucose:indole-3-acetate beta-D-glucosyltransferase
17.2.3	hormone metabolism.auxin.induced-regulated-responsive-activated	m.79327	(at2g01480 : 782.0) O-fucosyltransferase family protein; LOCATED IN: chloroplast; EXPRESSED IN: 23 plant structures; EXPRESSED DURING: 15 growth stages; CONTAINS InterPro DOMAIN/s: GDP-fucose protein O-fucosyltransferase (InterPro:IPR019378); BEST Arabidopsis thaliana protein match is: O-fucosyltransferase family protein (TAIR:AT1G14970.1); Has 836 Blast hits to 825 proteins in 29 species: Archae…	-1.03137	FALSE	O-fucosyltransferase family protein
17.2.3	hormone metabolism.auxin.induced-regulated-responsive-activated	m.75081	(loc_os03g09880.1 : 176.0) no description available & (at4g17280 : 88.6) Auxin-responsive family protein; CONTAINS InterPro DOMAIN/s: Cytochrome b561, eukaryote (InterPro:IPR004877), Uncharacterised conserved protein UCP037471 (InterPro:IPR017214), Protein of unknown function DUF568, DOMON-like (InterPro:IPR007613), DOMON related (InterPro:IPR005018), Cytochrome b561/ferric reductase transmembran…	0	FALSE	Auxin-responsive family protein
17.2.3	hormone metabolism.auxin.induced-regulated-responsive-activated	m.7761	(q7xin9|gh38_orysa : 176.0) Probable indole-3-acetic acid-amido synthetase GH3.8 (EC 6.3.2.-) (Auxin-responsive GH3-like protein 8) (OsGH3-8) - Oryza sativa (Rice) & (loc_os07g40290.1 : 176.0) no description available & (at2g23170 : 154.0) encodes an IAA-amido synthase that conjugates Asp and other amino acids to auxin in vitro.; GH3.3; CONTAINS InterPro DOMAIN/s: GH3 auxin-responsive promoter (I…	0	FALSE	Probable indole-3-acetic acid-amido synthetase GH3.8 (EC 6.3.2.-) (Auxin-responsive GH3-like protein 8) (OsGH3-8)
17.2.2	hormone metabolism.auxin.signal transduction	m.316119	(loc_os06g13060.1 : 187.0) no description available & (at1g24120 : 162.0) encodes a DnaJ-like protein similar to ARG1 and ARL2 that are both involved in root and hypocotyl gravitropism response. However, null mutation in this gene does not result in defects in gravitropism. Gene is expressed in all tissues examined.; ARG1-like 1 (ARL1); FUNCTIONS IN: unfolded protein binding, heat shock protein b…	0	FALSE	encodes a DnaJ-like protein similar to ARG1 and ARL2 that are both involved in root and hypocotyl gravitropism response. However, null mutation in this gene does not result in defects in gravitropism. Gene is expressed in all tissues examined.
17.2.2	hormone metabolism.auxin.signal transduction	m.319674	(loc_os05g05800.1 : 139.0) no description available & (at3g62980 : 113.0) Encodes an auxin receptor that mediates auxin-regulated transcription. It contains leucine-rich repeats and an F-box and interacts with ASK1, ASK2 and AtCUL1 to form SCF-TIR1, an SCF ubiquitin ligase complex. Related to yeast Grr1p and human SKP2 proteins, involved in ubiquitin-mediated processes. Required for normal respon…	0	FALSE	Encodes an auxin receptor that mediates auxin-regulated transcription. It contains leucine-rich repeats and an F-box and interacts with ASK1, ASK2 and AtCUL1 to form SCF-TIR1, an SCF ubiquitin ligase complex. Related to yeast Grr1p and human SKP2 proteins, involved in ubiquitin-mediated processes. Required for normal response to auxin and repressed in response to flagellin. As part of the SCF com…
17.2.1	hormone metabolism.auxin.synthesis-degradation	m.52901	(loc_os07g14590.1 : 394.0) no description available & (at3g02875 : 292.0) Hydrolyzes amino acid conjugates of the plant growth regulator indole-3-acetic acid (IAA), including IAA-Leu and IAA-Phe. Uses Mg and Co ions as cofactors.; IAA-LEUCINE RESISTANT 1 (ILR1); FUNCTIONS IN: metallopeptidase activity, IAA-Leu conjugate hydrolase activity, IAA-Phe conjugate hydrolase activity; INVOLVED IN: proteo…	0	FALSE	Hydrolyzes amino acid conjugates of the plant growth regulator indole-3-acetic acid (IAA), including IAA-Leu and IAA-Phe. Uses Mg and Co ions as cofactors.
17.2.3	hormone metabolism.auxin.induced-regulated-responsive-activated	m.198367	(loc_os06g47290.1 : 533.0) no description available & (at3g26370 : 506.0) O-fucosyltransferase family protein; CONTAINS InterPro DOMAIN/s: GDP-fucose protein O-fucosyltransferase (InterPro:IPR019378); BEST Arabidopsis thaliana protein match is: O-fucosyltransferase family protein (TAIR:AT4G24530.1); Has 827 Blast hits to 825 proteins in 29 species: Archae - 0; Bacteria - 0; Metazoa - 0; Fungi - 0…	1.00272	FALSE	O-fucosyltransferase family protein
17.2.1	hormone metabolism.auxin.synthesis-degradation	m.191345	(loc_os05g08750.1 : 552.0) no description available & (at4g15550 : 276.0) UDP-glucose:indole-3-acetate beta-D-glucosyltransferase; indole-3-acetate beta-D-glucosyltransferase (IAGLU); FUNCTIONS IN: UDP-glycosyltransferase activity, transferase activity, transferring glycosyl groups; INVOLVED IN: metabolic process; LOCATED IN: chloroplast; EXPRESSED IN: 17 plant structures; EXPRESSED DURING: 7 gro…	1.00505	FALSE	UDP-glucose:indole-3-acetate beta-D-glucosyltransferase
17.2.1	hormone metabolism.auxin.synthesis-degradation	m.50728	(loc_os04g44110.1 : 153.0) no description available & (at5g54140 : 112.0) encodes a protein similar to IAA amino acid conjugate hydrolase; IAA-leucine-resistant (ILR1)-like 3 (ILL3); FUNCTIONS IN: metallopeptidase activity, IAA-amino acid conjugate hydrolase activity; INVOLVED IN: proteolysis, auxin metabolic process; LOCATED IN: endomembrane system; EXPRESSED IN: 21 plant structures; EXPRESSED D…	1.00566	FALSE	encodes a protein similar to IAA amino acid conjugate hydrolase
17.2.3	hormone metabolism.auxin.induced-regulated-responsive-activated	m.132142	(loc_os08g41290.1 : 249.0) no description available & (at3g07390 : 129.0) isolated from differential screening of a cDNA library from auxin-treated root culture. sequence does not show homology to any known proteins and is predicted to be extracellular.; Auxin-Induced in Root cultures 12 (AIR12); FUNCTIONS IN: extracellular matrix structural constituent; INVOLVED IN: response to auxin stimulus, l…	1.00627	FALSE	isolated from differential screening of a cDNA library from auxin-treated root culture. sequence does not show homology to any known proteins and is predicted to be extracellular.
17.2.2	hormone metabolism.auxin.signal transduction	m.313205	(loc_os09g32770.1 : 182.0) no description available & (q6zib5|pin4_orysa : 153.0) Probable auxin efflux carrier component 4 (OsPIN4) - Oryza sativa (Rice) & (at5g16530 : 125.0) Encodes PIN5, an atypical member of the PIN family. PIN5 is a functional auxin transporter that is required for auxin-mediated development. PIN5 does not have a direct role in cell-to-cell transport but regulates intracell…	1.02338	FALSE	Probable auxin efflux carrier component 4 (OsPIN4)
17.2.3	hormone metabolism.auxin.induced-regulated-responsive-activated	m.54461	(loc_os04g27060.1 : 168.0) no description available & (p49249|in22_maize : 166.0) IN2-2 protein - Zea mays (Maize) & (at1g60730 : 159.0) NAD(P)-linked oxidoreductase superfamily protein; FUNCTIONS IN: oxidoreductase activity, aldo-keto reductase activity; INVOLVED IN: oxidation reduction; EXPRESSED IN: 7 plant structures; EXPRESSED DURING: LP.06 six leaves visible, LP.04 four leaves visible, 4 an…	1.04664	FALSE	IN2-2 protein
17.2.3	hormone metabolism.auxin.induced-regulated-responsive-activated	m.84331	(loc_os08g41290.1 : 210.0) no description available & (at4g12980 : 127.0) Auxin-responsive family protein; CONTAINS InterPro DOMAIN/s: Uncharacterised conserved protein UCP037471 (InterPro:IPR017214), Cytochrome b561, eukaryote (InterPro:IPR004877), Protein of unknown function DUF568, DOMON-like (InterPro:IPR007613), DOMON related (InterPro:IPR005018), Cytochrome b561/ferric reductase transmembra…	1.04664	FALSE	Auxin-responsive family protein
17.2.2	hormone metabolism.auxin.signal transduction	m.34517	(q5vqy3|pin5_orysa : 376.0) Probable auxin efflux carrier component 5 (OsPIN5) - Oryza sativa (Rice) & (loc_os01g58860.1 : 376.0) no description available & (at5g15100 : 187.0) PIN-FORMED 8 (PIN8); FUNCTIONS IN: auxin:hydrogen symporter activity, transporter activity; INVOLVED IN: auxin polar transport, transmembrane transport; LOCATED IN: endomembrane system, integral to membrane; EXPRESSED IN: …	1.04664	FALSE	Probable auxin efflux carrier component 5 (OsPIN5)
17.2.2	hormone metabolism.auxin.signal transduction	m.38011	(q6zib5|pin4_orysa : 226.0) Probable auxin efflux carrier component 4 (OsPIN4) - Oryza sativa (Rice) & (loc_os08g41720.1 : 226.0) no description available & (at5g16530 : 204.0) Encodes PIN5, an atypical member of the PIN family. PIN5 is a functional auxin transporter that is required for auxin-mediated development. PIN5 does not have a direct role in cell-to-cell transport but regulates intracell…	1.04664	FALSE	Probable auxin efflux carrier component 4 (OsPIN4)
17.2.1	hormone metabolism.auxin.synthesis-degradation	m.191332	(loc_os05g08750.1 : 569.0) no description available & (at4g15550 : 270.0) UDP-glucose:indole-3-acetate beta-D-glucosyltransferase; indole-3-acetate beta-D-glucosyltransferase (IAGLU); FUNCTIONS IN: UDP-glycosyltransferase activity, transferase activity, transferring glycosyl groups; INVOLVED IN: metabolic process; LOCATED IN: chloroplast; EXPRESSED IN: 17 plant structures; EXPRESSED DURING: 7 gro…	1.06362	FALSE	UDP-glucose:indole-3-acetate beta-D-glucosyltransferase
17.2.3	hormone metabolism.auxin.induced-regulated-responsive-activated	m.130122	(loc_os09g37330.1 : 207.0) no description available & (at1g29430 : 97.1) SAUR-like auxin-responsive protein family ; CONTAINS InterPro DOMAIN/s: Auxin responsive SAUR protein (InterPro:IPR003676); BEST Arabidopsis thaliana protein match is: SAUR-like auxin-responsive protein family (TAIR:AT5G27780.1); Has 636 Blast hits to 622 proteins in 19 species: Archae - 0; Bacteria - 0; Metazoa - 0; Fungi -…	1.07313	FALSE	SAUR-like auxin-responsive protein family
17.2.2	hormone metabolism.auxin.signal transduction	m.34521	(q5vqy3|pin5_orysa : 337.0) Probable auxin efflux carrier component 5 (OsPIN5) - Oryza sativa (Rice) & (loc_os01g58860.1 : 337.0) no description available & (at5g15100 : 131.0) PIN-FORMED 8 (PIN8); FUNCTIONS IN: auxin:hydrogen symporter activity, transporter activity; INVOLVED IN: auxin polar transport, transmembrane transport; LOCATED IN: endomembrane system, integral to membrane; EXPRESSED IN: …	1.09025	FALSE	Probable auxin efflux carrier component 5 (OsPIN5)
17.2.3	hormone metabolism.auxin.induced-regulated-responsive-activated	m.298333	(loc_os08g41280.1 : 535.0) no description available & (at3g25290 : 313.0) Auxin-responsive family protein; INVOLVED IN: multicellular organismal development; LOCATED IN: plasma membrane, membrane; EXPRESSED IN: 19 plant structures; EXPRESSED DURING: 9 growth stages; CONTAINS InterPro DOMAIN/s: Cytochrome b561, eukaryote (InterPro:IPR004877), Uncharacterised conserved protein UCP037471 (InterPro:I…	1.09423	FALSE	Auxin-responsive family protein
17.2.3	hormone metabolism.auxin.induced-regulated-responsive-activated	m.148256	(loc_os04g27060.1 : 495.0) no description available & (at1g60690 : 463.0) NAD(P)-linked oxidoreductase superfamily protein; FUNCTIONS IN: oxidoreductase activity, aldo-keto reductase activity; INVOLVED IN: oxidation reduction; LOCATED IN: plasma membrane, chloroplast envelope; EXPRESSED IN: 22 plant structures; EXPRESSED DURING: 13 growth stages; CONTAINS InterPro DOMAIN/s: Aldo/keto reductase (I…	1.12763	FALSE	NAD(P)-linked oxidoreductase superfamily protein
17.2.2	hormone metabolism.auxin.signal transduction	m.208816	(loc_os09g27080.1 : 150.0) no description available & (at5g35570 : 143.0) O-fucosyltransferase family protein; FUNCTIONS IN: molecular_function unknown; INVOLVED IN: biological_process unknown; LOCATED IN: chloroplast; EXPRESSED IN: 15 plant structures; EXPRESSED DURING: 7 growth stages; CONTAINS InterPro DOMAIN/s: GDP-fucose protein O-fucosyltransferase (InterPro:IPR019378); BEST Arabidopsis tha…	1.13037	FALSE	O-fucosyltransferase family protein
17.2.3	hormone metabolism.auxin.induced-regulated-responsive-activated	m.83428	(loc_os08g24790.1 : 245.0) no description available & (at5g47530 : 116.0) Auxin-responsive family protein; CONTAINS InterPro DOMAIN/s: Cytochrome b561, eukaryote (InterPro:IPR004877), Uncharacterised conserved protein UCP037471 (InterPro:IPR017214), Protein of unknown function DUF568, DOMON-like (InterPro:IPR007613), DOMON related (InterPro:IPR005018), Cytochrome b561/ferric reductase transmembra…	1.14113	FALSE	Auxin-responsive family protein
17.2.2	hormone metabolism.auxin.signal transduction	m.271226	(q5vp70|pin3a_orysa : 376.0) Probable auxin efflux carrier component 3a (OsPIN3a) - Oryza sativa (Rice) & (loc_os01g45550.3 : 376.0) no description available & (at1g70940 : 293.0) A regulator of auxin efflux and involved in differential growth. PIN3 is expressed in gravity-sensing tissues, with PIN3 protein accumulating predominantly at the lateral cell surface. PIN3 localizes to the plasma membr…	1.14925	FALSE	Probable auxin efflux carrier component 3a (OsPIN3a)
17.2.1	hormone metabolism.auxin.synthesis-degradation	m.191336	(loc_os01g08440.1 : 627.0) no description available & (at4g15550 : 323.0) UDP-glucose:indole-3-acetate beta-D-glucosyltransferase; indole-3-acetate beta-D-glucosyltransferase (IAGLU); FUNCTIONS IN: UDP-glycosyltransferase activity, transferase activity, transferring glycosyl groups; INVOLVED IN: metabolic process; LOCATED IN: chloroplast; EXPRESSED IN: 17 plant structures; EXPRESSED DURING: 7 gro…	1.2091	FALSE	UDP-glucose:indole-3-acetate beta-D-glucosyltransferase
17.2.2	hormone metabolism.auxin.signal transduction	m.103341	(q5n892|lax1_orysa : 543.0) Auxin transporter-like protein 1 - Oryza sativa (Rice) & (loc_os01g63770.1 : 543.0) no description available & (at2g21050 : 536.0) Encodes LAX2 (LIKE AUXIN RESISTANT), a member of the AUX1 LAX family of auxin influx carriers. Required for the establishment of embryonic root cell organization.; like AUXIN RESISTANT 2 (LAX2); CONTAINS InterPro DOMAIN/s: Amino acid transp…	1.22178	FALSE	Auxin transporter-like protein 1
17.2.2	hormone metabolism.auxin.signal transduction	m.34524	(q5vqy3|pin5_orysa : 320.0) Probable auxin efflux carrier component 5 (OsPIN5) - Oryza sativa (Rice) & (loc_os01g58860.1 : 320.0) no description available & (at5g15100 : 140.0) PIN-FORMED 8 (PIN8); FUNCTIONS IN: auxin:hydrogen symporter activity, transporter activity; INVOLVED IN: auxin polar transport, transmembrane transport; LOCATED IN: endomembrane system, integral to membrane; EXPRESSED IN: …	1.26617	FALSE	Probable auxin efflux carrier component 5 (OsPIN5)
17.2.3	hormone metabolism.auxin.induced-regulated-responsive-activated	m.47059	(loc_os05g37880.1 : 797.0) no description available & (at2g37980 : 625.0) O-fucosyltransferase family protein; FUNCTIONS IN: molecular_function unknown; INVOLVED IN: biological_process unknown; LOCATED IN: chloroplast; EXPRESSED IN: 13 plant structures; EXPRESSED DURING: L mature pollen stage, M germinated pollen stage, 4 anthesis, petal differentiation and expansion stage; CONTAINS InterPro DOMA…	1.28681	FALSE	O-fucosyltransferase family protein
17.2.1	hormone metabolism.auxin.synthesis-degradation	m.270369	(loc_os06g39330.1 : 509.0) no description available & (at4g15550 : 244.0) UDP-glucose:indole-3-acetate beta-D-glucosyltransferase; indole-3-acetate beta-D-glucosyltransferase (IAGLU); FUNCTIONS IN: UDP-glycosyltransferase activity, transferase activity, transferring glycosyl groups; INVOLVED IN: metabolic process; LOCATED IN: chloroplast; EXPRESSED IN: 17 plant structures; EXPRESSED DURING: 7 gro…	1.31122	FALSE	UDP-glucose:indole-3-acetate beta-D-glucosyltransferase
17.2.3	hormone metabolism.auxin.induced-regulated-responsive-activated	m.102259	(loc_os02g16880.1 : 436.0) no description available & (at2g20120 : 353.0) Encodes an integral membrane protein of unknown function, highly conserved between plants and bacteria; is likely to be involved in a mechanism that negatively regulates the differentiation of vascular tissue in the stem. Mutants display a dramatic increase in vascular tissue development in the stem in place of the interfas…	1.33354	FALSE	Encodes an integral membrane protein of unknown function, highly conserved between plants and bacteria
17.2.1	hormone metabolism.auxin.synthesis-degradation	m.26435	(loc_os04g12970.1 : 236.0) no description available & (at1g05680 : 167.0) Encodes a UDP-glucosyltransferase, UGT74E2, that acts on IBA (indole-3-butyric acid) and affects auxin homeostasis. The transcript and protein levels of this enzyme are strongly induced by H2O2 and may allow integration of ROS (reactive oxygen species) and auxin signaling. This enzyme can also transfer glycosyl groups to se…	1.34567	FALSE	Encodes a UDP-glucosyltransferase, UGT74E2, that acts on IBA (indole-3-butyric acid) and affects auxin homeostasis. The transcript and protein levels of this enzyme are strongly induced by H2O2 and may allow integration of ROS (reactive oxygen species) and auxin signaling. This enzyme can also transfer glycosyl groups to several compounds related to the explosive TNT when this synthetic compound …
17.2.3	hormone metabolism.auxin.induced-regulated-responsive-activated	m.46906	(loc_os01g69980.2 : 109.0) no description available & (at3g27010 : 92.0) Belongs to a TCP protein transcription factor family. Members of this family contain a predicted basic-helix-loop-helix domain involved in DNA binding. Related to rice PCF1 and PCF2 genes. Binds to the GCCCR element of CYCB1;1. Involved in regulation of expression of cell cycle control and ribosomal protein genes.; "TEOSINTE…	1.3466	FALSE	Belongs to a TCP protein transcription factor family. Members of this family contain a predicted basic-helix-loop-helix domain involved in DNA binding. Related to rice PCF1 and PCF2 genes. Binds to the GCCCR element of CYCB1
17.2.3	hormone metabolism.auxin.induced-regulated-responsive-activated	m.108827	(loc_os03g53270.1 : 410.0) no description available & (at5g43830 : 293.0) Aluminium induced protein with YGL and LRDR motifs; FUNCTIONS IN: molecular_function unknown; INVOLVED IN: biological_process unknown; LOCATED IN: cytosol, nucleus; EXPRESSED IN: 26 plant structures; EXPRESSED DURING: 15 growth stages; BEST Arabidopsis thaliana protein match is: Aluminium induced protein with YGL and LRDR m…	1.3714	FALSE	Aluminium induced protein with YGL and LRDR motifs
17.2.3	hormone metabolism.auxin.induced-regulated-responsive-activated	m.148285	(loc_os04g27060.1 : 555.0) no description available & (at1g60680 : 504.0) NAD(P)-linked oxidoreductase superfamily protein; FUNCTIONS IN: oxidoreductase activity, aldo-keto reductase activity; INVOLVED IN: oxidation reduction; EXPRESSED IN: hypocotyl, root; CONTAINS InterPro DOMAIN/s: Aldo/keto reductase (InterPro:IPR001395), Aldo/keto reductase subgroup (InterPro:IPR020471); BEST Arabidopsis tha…	1.39551	FALSE	NAD(P)-linked oxidoreductase superfamily protein
17.2.2	hormone metabolism.auxin.signal transduction	m.207949	(loc_os05g39680.1 : 276.0) no description available & (at5g07120 : 125.0) Encodes sorting nexin SNX2b. SNX2b is peripherally associated with membranes. Involved in vesicular trafficking from endosomes to the vacuole.; sorting nexin 2B (SNX2b); FUNCTIONS IN: phospholipid binding; INVOLVED IN: vesicle-mediated transport, intracellular signaling pathway; LOCATED IN: membrane; EXPRESSED IN: cultured …	1.42467	FALSE	Encodes sorting nexin SNX2b. SNX2b is peripherally associated with membranes. Involved in vesicular trafficking from endosomes to the vacuole.
17.2.2	hormone metabolism.auxin.signal transduction	m.73923	(loc_os06g36920.1 : 344.0) no description available & (at2g26170 : 276.0) Encodes a protein with similarity to thromboxane-A synthase, member of the CYP711A cytochrome P450 family. MAX1 is a specific repressor of vegetative axillary buds generated by the axillary meristem. Expressed in vascular traces in the rosette stem and axillary buds throughout plant development. Mutants have increased axill…	1.42772	FALSE	Encodes a protein with similarity to thromboxane-A synthase, member of the CYP711A cytochrome P450 family. MAX1 is a specific repressor of vegetative axillary buds generated by the axillary meristem. Expressed in vascular traces in the rosette stem and axillary buds throughout plant development. Mutants have increased axillary branches. Along with MAX3,4 thought to mediate control of shoot branch…
17.2.3	hormone metabolism.auxin.induced-regulated-responsive-activated	m.301804	(loc_os08g43700.1 : 182.0) no description available & (at1g29430 : 98.6) SAUR-like auxin-responsive protein family ; CONTAINS InterPro DOMAIN/s: Auxin responsive SAUR protein (InterPro:IPR003676); BEST Arabidopsis thaliana protein match is: SAUR-like auxin-responsive protein family (TAIR:AT5G27780.1); Has 636 Blast hits to 622 proteins in 19 species: Archae - 0; Bacteria - 0; Metazoa - 0; Fungi -…	1.42825	FALSE	SAUR-like auxin-responsive protein family
17.2.2	hormone metabolism.auxin.signal transduction	m.208813	(loc_os09g27080.1 : 231.0) no description available & (at5g35570 : 89.0) O-fucosyltransferase family protein; FUNCTIONS IN: molecular_function unknown; INVOLVED IN: biological_process unknown; LOCATED IN: chloroplast; EXPRESSED IN: 15 plant structures; EXPRESSED DURING: 7 growth stages; CONTAINS InterPro DOMAIN/s: GDP-fucose protein O-fucosyltransferase (InterPro:IPR019378); BEST Arabidopsis thal…	1.46197	FALSE	O-fucosyltransferase family protein
17.2.2	hormone metabolism.auxin.signal transduction	m.271220	(q5smq9|pin1_orysa : 468.0) Auxin efflux carrier component 1 (OsPIN1) (Ethylene insensitive root 1 homolog) - Oryza sativa (Rice) & (loc_os02g50960.1 : 468.0) no description available & (at1g73590 : 347.0) Encodes an auxin efflux carrier involved in shoot and root development. It is involved in the maintenance of embryonic auxin gradients. Loss of function severely affects organ initiation, pin1 …	1.47574	FALSE	Auxin efflux carrier component 1 (OsPIN1) (Ethylene insensitive root 1 homolog)
17.2.3	hormone metabolism.auxin.induced-regulated-responsive-activated	m.38348	(loc_os09g26610.1 : 209.0) no description available & (at3g43120 : 132.0) SAUR-like auxin-responsive protein family ; CONTAINS InterPro DOMAIN/s: Auxin responsive SAUR protein (InterPro:IPR003676); BEST Arabidopsis thaliana protein match is: SAUR-like auxin-responsive protein family (TAIR:AT5G20810.1); Has 1460 Blast hits to 1446 proteins in 27 species: Archae - 0; Bacteria - 0; Metazoa - 0; Fung…	1.51033	FALSE	SAUR-like auxin-responsive protein family
17.2.1	hormone metabolism.auxin.synthesis-degradation	m.110979	(loc_os11g04860.1 : 106.0) no description available & (at2g31790 : 101.0) UDP-Glycosyltransferase superfamily protein; FUNCTIONS IN: UDP-glycosyltransferase activity, transferase activity, transferring glycosyl groups; INVOLVED IN: metabolic process; LOCATED IN: cellular_component unknown; EXPRESSED IN: 22 plant structures; EXPRESSED DURING: 13 growth stages; CONTAINS InterPro DOMAIN/s: UDP-glucu…	1.51428	FALSE	UDP-Glycosyltransferase superfamily protein
17.2.3	hormone metabolism.auxin.induced-regulated-responsive-activated	m.208534	(loc_os01g12160.1 : 942.0) no description available & (q53p49|gh312_orysa : 740.0) Probable indole-3-acetic acid-amido synthetase GH3.12 (EC 6.3.2.-) (Auxin-responsive GH3-like protein 12) (OsGH3-12) - Oryza sativa (Rice) & (at2g46370 : 657.0) Encodes a jasmonate-amido synthetase that is a member of the GH3 family of proteins. JAR1 catalyzes the formation of a biologically active jasmonyl-isoleuc…	1.51566	FALSE	Probable indole-3-acetic acid-amido synthetase GH3.12 (EC 6.3.2.-) (Auxin-responsive GH3-like protein 12) (OsGH3-12)
17.2.1	hormone metabolism.auxin.synthesis-degradation	m.44463	(loc_os03g62060.1 : 412.0) no description available & (at3g02875 : 284.0) Hydrolyzes amino acid conjugates of the plant growth regulator indole-3-acetic acid (IAA), including IAA-Leu and IAA-Phe. Uses Mg and Co ions as cofactors.; IAA-LEUCINE RESISTANT 1 (ILR1); FUNCTIONS IN: metallopeptidase activity, IAA-Leu conjugate hydrolase activity, IAA-Phe conjugate hydrolase activity; INVOLVED IN: proteo…	1.53257	FALSE	Hydrolyzes amino acid conjugates of the plant growth regulator indole-3-acetic acid (IAA), including IAA-Leu and IAA-Phe. Uses Mg and Co ions as cofactors.
17.2.3	hormone metabolism.auxin.induced-regulated-responsive-activated	m.83927	(q8lqm5|gh31_orysa : 669.0) Probable indole-3-acetic acid-amido synthetase GH3.1 (EC 6.3.2.-) (Auxin-responsive GH3-like protein 1) (OsGH3-1) - Oryza sativa (Rice) & (loc_os01g57610.1 : 669.0) no description available & (at5g54510 : 517.0) Encodes an IAA-amido synthase that conjugates Ala, Asp, Phe, and Trp to auxin. Lines overexpressing this gene accumulate IAA-ASP and are hypersensitive to seve…	1.54753	FALSE	Probable indole-3-acetic acid-amido synthetase GH3.1 (EC 6.3.2.-) (Auxin-responsive GH3-like protein 1) (OsGH3-1)
17.2.3	hormone metabolism.auxin.induced-regulated-responsive-activated	m.191984	(p0c0m2|gh32_orysa : 547.0) Probable indole-3-acetic acid-amido synthetase GH3.2 (EC 6.3.2.-) (Auxin-responsive GH3-like protein 2) (OsGH3-2) - Oryza sativa (Rice) & (loc_os01g55940.1 : 547.0) no description available & (at2g14960 : 493.0) encodes a protein similar to IAA-amido synthases. Lines carrying an insertion in this gene are hypersensitive to auxin.; GH3.1; CONTAINS InterPro DOMAIN/s: GH3…	1.58063	FALSE	Probable indole-3-acetic acid-amido synthetase GH3.2 (EC 6.3.2.-) (Auxin-responsive GH3-like protein 2) (OsGH3-2)
17.2.1	hormone metabolism.auxin.synthesis-degradation	m.117943	(loc_os07g47550.1 : 466.0) no description available & (at5g49690 : 133.0) UDP-Glycosyltransferase superfamily protein; FUNCTIONS IN: transferase activity, transferring glycosyl groups; INVOLVED IN: metabolic process; CONTAINS InterPro DOMAIN/s: UDP-glucuronosyl/UDP-glucosyltransferase (InterPro:IPR002213); BEST Arabidopsis thaliana protein match is: UDP-Glycosyltransferase superfamily protein (TA…	1.61021	FALSE	UDP-Glycosyltransferase superfamily protein
17.2.3	hormone metabolism.auxin.induced-regulated-responsive-activated	m.53584	(loc_os09g32984.1 : 146.0) no description available & (at5g50760 : 82.0) SAUR-like auxin-responsive protein family ; CONTAINS InterPro DOMAIN/s: Auxin responsive SAUR protein (InterPro:IPR003676); BEST Arabidopsis thaliana protein match is: SAUR-like auxin-responsive protein family (TAIR:AT3G43120.1); Has 1807 Blast hits to 1807 proteins in 277 species: Archae - 0; Bacteria - 0; Metazoa - 736; Fu…	1.6281	FALSE	SAUR-like auxin-responsive protein family
17.2.3	hormone metabolism.auxin.induced-regulated-responsive-activated	m.192008	(q7xin9|gh38_orysa : 370.0) Probable indole-3-acetic acid-amido synthetase GH3.8 (EC 6.3.2.-) (Auxin-responsive GH3-like protein 8) (OsGH3-8) - Oryza sativa (Rice) & (loc_os07g40290.1 : 370.0) no description available & (at4g37390 : 309.0) Encodes an IAA-amido synthase that conjugates Asp and other amino acids to auxin in vitro. Lines carrying insertions in this gene are hypersensitive to auxin. …	1.6651	FALSE	Probable indole-3-acetic acid-amido synthetase GH3.8 (EC 6.3.2.-) (Auxin-responsive GH3-like protein 8) (OsGH3-8)
17.2.2	hormone metabolism.auxin.signal transduction	m.271225	(q5vp70|pin3a_orysa : 666.0) Probable auxin efflux carrier component 3a (OsPIN3a) - Oryza sativa (Rice) & (loc_os01g45550.2 : 666.0) no description available & (at1g23080 : 546.0) Encodes a novel component of auxin efflux that is located apically in the basal cell and is involved during embryogenesis in setting up the apical-basal axis in the embryo. It is also involved in pattern specification d…	1.67513	FALSE	Probable auxin efflux carrier component 3a (OsPIN3a)
17.2.3	hormone metabolism.auxin.induced-regulated-responsive-activated	m.302758	(loc_os04g56680.1 : 187.0) no description available & (at1g19840 : 99.8) SAUR-like auxin-responsive protein family ; CONTAINS InterPro DOMAIN/s: Auxin responsive SAUR protein (InterPro:IPR003676); BEST Arabidopsis thaliana protein match is: SAUR-like auxin-responsive protein family (TAIR:AT1G75590.1); Has 1391 Blast hits to 1377 proteins in 26 species: Archae - 0; Bacteria - 0; Metazoa - 0; Fungi…	1.67819	FALSE	SAUR-like auxin-responsive protein family
17.2.2	hormone metabolism.auxin.signal transduction	m.70421	(loc_os12g04000.1 : 286.0) no description available & (p0c0x5|pin1b_orysa : 283.0) Probable auxin efflux carrier component 1b (OsPIN1b) - Oryza sativa (Rice) & (at2g01420 : 138.0) Encodes a putative auxin efflux carrier that is localized in developing and mature root meristems. It is involved in the maintenance of embryonic auxin gradients. A role for AtPIN4 in generating a sink for auxin below t…	1.69455	FALSE	Probable auxin efflux carrier component 1b (OsPIN1b)
17.2.3	hormone metabolism.auxin.induced-regulated-responsive-activated	m.22387	(p0c0m3|gh311_orysa : 269.0) Probable indole-3-acetic acid-amido synthetase GH3.11 (EC 6.3.2.-) (Auxin-responsive GH3-like protein 11) (OsGH3-11) - Oryza sativa (Rice) & (loc_os07g47490.3 : 269.0) no description available & (at2g47750 : 195.0) Encodes GH3.9, a member of the GH3 family auxin-responsive genes. gh3.9-1 mutants had greater primary root length, increased sensitivity to indole-3-acetic…	1.71756	FALSE	Probable indole-3-acetic acid-amido synthetase GH3.11 (EC 6.3.2.-) (Auxin-responsive GH3-like protein 11) (OsGH3-11)
17.2.3	hormone metabolism.auxin.induced-regulated-responsive-activated	m.191979	(p0c0m2|gh32_orysa : 585.0) Probable indole-3-acetic acid-amido synthetase GH3.2 (EC 6.3.2.-) (Auxin-responsive GH3-like protein 2) (OsGH3-2) - Oryza sativa (Rice) & (loc_os01g55940.1 : 585.0) no description available & (at2g14960 : 489.0) encodes a protein similar to IAA-amido synthases. Lines carrying an insertion in this gene are hypersensitive to auxin.; GH3.1; CONTAINS InterPro DOMAIN/s: GH3…	1.79423	FALSE	Probable indole-3-acetic acid-amido synthetase GH3.2 (EC 6.3.2.-) (Auxin-responsive GH3-like protein 2) (OsGH3-2)
17.2.3	hormone metabolism.auxin.induced-regulated-responsive-activated	m.196222	(q6i581|gh35_orysa : 272.0) Probable indole-3-acetic acid-amido synthetase GH3.5 (EC 6.3.2.-) (Auxin-responsive GH3-like protein 5) (OsGH3-5) - Oryza sativa (Rice) & (loc_os05g50890.3 : 272.0) no description available & (at2g46370 : 181.0) Encodes a jasmonate-amido synthetase that is a member of the GH3 family of proteins. JAR1 catalyzes the formation of a biologically active jasmonyl-isoleucine …	1.80119	FALSE	Probable indole-3-acetic acid-amido synthetase GH3.5 (EC 6.3.2.-) (Auxin-responsive GH3-like protein 5) (OsGH3-5)
17.2.1	hormone metabolism.auxin.synthesis-degradation	m.302698	(loc_os02g10880.1 : 125.0) no description available & (q41819|iaag_maize : 123.0) Indole-3-acetate beta-glucosyltransferase (EC 2.4.1.121) (IAA-Glu synthetase) ((Uridine 5-diphosphate-glucose:indol-3-ylacetyl)-beta-D-glucosyl transferase) - Zea mays (Maize) & (at1g05560 : 114.0) A UDP-glucose transferase localized in the phragmoplast. It has been co-purified with the callose synthase complex and …	1.80918	FALSE	Indole-3-acetate beta-glucosyltransferase (EC 2.4.1.121) (IAA-Glu synthetase) ((Uridine 5-diphosphate-glucose:indol-3-ylacetyl)-beta-D-glucosyl transferase)
17.2.2	hormone metabolism.auxin.signal transduction	m.271240	(q67ul3|pin1c_orysa : 529.0) Probable auxin efflux carrier component 1c (OsPIN1c) - Oryza sativa (Rice) & (loc_os06g12610.1 : 529.0) no description available & (at1g73590 : 394.0) Encodes an auxin efflux carrier involved in shoot and root development. It is involved in the maintenance of embryonic auxin gradients. Loss of function severely affects organ initiation, pin1 mutants are characterised …	1.82594	FALSE	Probable auxin efflux carrier component 1c (OsPIN1c)
17.2.3	hormone metabolism.auxin.induced-regulated-responsive-activated	m.120320	(loc_os05g48270.1 : 483.0) no description available & (at3g61750 : 271.0) Cytochrome b561/ferric reductase transmembrane with DOMON related domain; FUNCTIONS IN: dopamine beta-monooxygenase activity; INVOLVED IN: histidine catabolic process; LOCATED IN: membrane; CONTAINS InterPro DOMAIN/s: Cytochrome b561, eukaryote (InterPro:IPR004877), DOMON related (InterPro:IPR005018), Cytochrome b561/ferric…	1.83467	FALSE	Cytochrome b561/ferric reductase transmembrane with DOMON related domain
17.2	hormone metabolism.auxin	m.298573	(loc_os12g02500.1 : 353.0) no description available & (at3g10870 : 227.0) Encodes a methyl IAA esterase. Methyl IAA is believed to be an inactive form of auxin that needs to be demethylated to exert a biological effect. MES17 does not act on methyl JA, MeSA, MeGA4, or MEGA9 in vitro. This gene is expressed in several tissues of seedlings and adult plants, with a higher relative level of expressio…	1.85174	FALSE	Encodes a methyl IAA esterase. Methyl IAA is believed to be an inactive form of auxin that needs to be demethylated to exert a biological effect. MES17 does not act on methyl JA, MeSA, MeGA4, or MEGA9 in vitro. This gene is expressed in several tissues of seedlings and adult plants, with a higher relative level of expression in the seedling shoot apex and the adult stem.
17.2.3	hormone metabolism.auxin.induced-regulated-responsive-activated	m.80665	(loc_os03g09900.1 : 296.0) no description available & (at5g35735 : 251.0) Auxin-responsive family protein; LOCATED IN: plasma membrane, membrane; EXPRESSED IN: 21 plant structures; EXPRESSED DURING: 12 growth stages; CONTAINS InterPro DOMAIN/s: Cytochrome b561, eukaryote (InterPro:IPR004877), Uncharacterised conserved protein UCP037471 (InterPro:IPR017214), Protein of unknown function DUF568, DOM…	1.86069	FALSE	Auxin-responsive family protein
17.2.2	hormone metabolism.auxin.signal transduction	m.271209	(q5smq9|pin1_orysa : 926.0) Auxin efflux carrier component 1 (OsPIN1) (Ethylene insensitive root 1 homolog) - Oryza sativa (Rice) & (loc_os02g50960.1 : 926.0) no description available & (at1g70940 : 669.0) A regulator of auxin efflux and involved in differential growth. PIN3 is expressed in gravity-sensing tissues, with PIN3 protein accumulating predominantly at the lateral cell surface. PIN3 loc…	1.89655	FALSE	Auxin efflux carrier component 1 (OsPIN1) (Ethylene insensitive root 1 homolog)
17.2.2	hormone metabolism.auxin.signal transduction	m.34512	(q5vqy3|pin5_orysa : 582.0) Probable auxin efflux carrier component 5 (OsPIN5) - Oryza sativa (Rice) & (loc_os01g58860.1 : 582.0) no description available & (at5g15100 : 276.0) PIN-FORMED 8 (PIN8); FUNCTIONS IN: auxin:hydrogen symporter activity, transporter activity; INVOLVED IN: auxin polar transport, transmembrane transport; LOCATED IN: endomembrane system, integral to membrane; EXPRESSED IN: …	1.95055	FALSE	Probable auxin efflux carrier component 5 (OsPIN5)
17.2.2	hormone metabolism.auxin.signal transduction	m.28247	(loc_os02g12890.1 : 751.0) no description available & (at2g26170 : 463.0) Encodes a protein with similarity to thromboxane-A synthase, member of the CYP711A cytochrome P450 family. MAX1 is a specific repressor of vegetative axillary buds generated by the axillary meristem. Expressed in vascular traces in the rosette stem and axillary buds throughout plant development. Mutants have increased axill…	2.00691	TRUE	Encodes a protein with similarity to thromboxane-A synthase, member of the CYP711A cytochrome P450 family. MAX1 is a specific repressor of vegetative axillary buds generated by the axillary meristem. Expressed in vascular traces in the rosette stem and axillary buds throughout plant development. Mutants have increased axillary branches. Along with MAX3,4 thought to mediate control of shoot branch…
17.2.3	hormone metabolism.auxin.induced-regulated-responsive-activated	m.24580	(loc_os06g04590.1 : 134.0) no description available & (at1g75580 : 83.2) SAUR-like auxin-responsive protein family ; CONTAINS InterPro DOMAIN/s: Auxin responsive SAUR protein (InterPro:IPR003676); BEST Arabidopsis thaliana protein match is: SAUR-like auxin-responsive protein family (TAIR:AT1G19830.1); Has 1403 Blast hits to 1386 proteins in 27 species: Archae - 0; Bacteria - 0; Metazoa - 0; Fungi…	2.03433	TRUE	SAUR-like auxin-responsive protein family
17.2.2	hormone metabolism.auxin.signal transduction	m.103338	(q5n892|lax1_orysa : 822.0) Auxin transporter-like protein 1 - Oryza sativa (Rice) & (loc_os01g63770.1 : 822.0) no description available & (at2g38120 : 787.0) Encodes an auxin influx transporter. AUX1 resides at the apical plasma membrane of protophloem cells and at highly dynamic subpopulations of Golgi apparatus and endosomes in all cell types. AUX1 action in the lateral root cap and/or epiderm…	2.05373	TRUE	Auxin transporter-like protein 1
17.2.3	hormone metabolism.auxin.induced-regulated-responsive-activated	m.45360	(q7xin9|gh38_orysa : 240.0) Probable indole-3-acetic acid-amido synthetase GH3.8 (EC 6.3.2.-) (Auxin-responsive GH3-like protein 8) (OsGH3-8) - Oryza sativa (Rice) & (loc_os07g40290.1 : 240.0) no description available & (at2g14960 : 209.0) encodes a protein similar to IAA-amido synthases. Lines carrying an insertion in this gene are hypersensitive to auxin.; GH3.1; CONTAINS InterPro DOMAIN/s: GH3…	2.09327	FALSE	Probable indole-3-acetic acid-amido synthetase GH3.8 (EC 6.3.2.-) (Auxin-responsive GH3-like protein 8) (OsGH3-8)
17.2.3	hormone metabolism.auxin.induced-regulated-responsive-activated	m.120318	(loc_os01g48850.1 : 513.0) no description available & (at3g61750 : 300.0) Cytochrome b561/ferric reductase transmembrane with DOMON related domain; FUNCTIONS IN: dopamine beta-monooxygenase activity; INVOLVED IN: histidine catabolic process; LOCATED IN: membrane; CONTAINS InterPro DOMAIN/s: Cytochrome b561, eukaryote (InterPro:IPR004877), DOMON related (InterPro:IPR005018), Cytochrome b561/ferric…	2.11197	TRUE	Cytochrome b561/ferric reductase transmembrane with DOMON related domain
17.2.2	hormone metabolism.auxin.signal transduction	m.105109	(loc_os12g34460.1 : 280.0) no description available & (p13689|abp1_maize : 273.0) Auxin-binding protein 1 precursor (ABP) (ERABP1) - Zea mays (Maize) & (ipr000526 : 201.14589) Auxin-binding protein & (at4g02980 : 200.0) Auxin binding protein involved in cell elongation and cell division. ABP1 is ubiquitinated in vitro and in planta by AtRma2.; endoplasmic reticulum auxin binding protein 1 (ABP1);…	2.13677	TRUE	Auxin-binding protein 1 precursor (ABP) (ERABP1)
17.2.3	hormone metabolism.auxin.induced-regulated-responsive-activated	m.148282	(loc_os04g27060.1 : 503.0) no description available & (at1g60710 : 475.0) Encodes ATB2.; ATB2; FUNCTIONS IN: oxidoreductase activity; INVOLVED IN: response to cadmium ion; EXPRESSED IN: 23 plant structures; EXPRESSED DURING: 14 growth stages; CONTAINS InterPro DOMAIN/s: Aldo/keto reductase (InterPro:IPR001395), Aldo/keto reductase subgroup (InterPro:IPR020471); BEST Arabidopsis thaliana protein m…	2.2022	TRUE	Encodes ATB2.
17.2.3	hormone metabolism.auxin.induced-regulated-responsive-activated	m.59691	(q8lqm5|gh31_orysa : 455.0) Probable indole-3-acetic acid-amido synthetase GH3.1 (EC 6.3.2.-) (Auxin-responsive GH3-like protein 1) (OsGH3-1) - Oryza sativa (Rice) & (loc_os01g57610.1 : 455.0) no description available & (at5g54510 : 384.0) Encodes an IAA-amido synthase that conjugates Ala, Asp, Phe, and Trp to auxin. Lines overexpressing this gene accumulate IAA-ASP and are hypersensitive to seve…	2.22688	TRUE	Probable indole-3-acetic acid-amido synthetase GH3.1 (EC 6.3.2.-) (Auxin-responsive GH3-like protein 1) (OsGH3-1)
17.2.3	hormone metabolism.auxin.induced-regulated-responsive-activated	m.170077	(at4g27450 : 321.0) Aluminium induced protein with YGL and LRDR motifs; FUNCTIONS IN: molecular_function unknown; INVOLVED IN: biological_process unknown; LOCATED IN: cytosol, nucleus, plasma membrane; EXPRESSED IN: 25 plant structures; EXPRESSED DURING: 14 growth stages; BEST Arabidopsis thaliana protein match is: Aluminium induced protein with YGL and LRDR motifs (TAIR:AT3G15450.1); Has 30201 B…	2.25208	TRUE	Aluminium induced protein with YGL and LRDR motifs
17.2.2	hormone metabolism.auxin.signal transduction	m.271229	(q5smq9|pin1_orysa : 875.0) Auxin efflux carrier component 1 (OsPIN1) (Ethylene insensitive root 1 homolog) - Oryza sativa (Rice) & (loc_os02g50960.1 : 875.0) no description available & (at1g70940 : 650.0) A regulator of auxin efflux and involved in differential growth. PIN3 is expressed in gravity-sensing tissues, with PIN3 protein accumulating predominantly at the lateral cell surface. PIN3 loc…	2.34887	TRUE	Auxin efflux carrier component 1 (OsPIN1) (Ethylene insensitive root 1 homolog)
17.2.3	hormone metabolism.auxin.induced-regulated-responsive-activated	m.192005	(p0c0m2|gh32_orysa : 364.0) Probable indole-3-acetic acid-amido synthetase GH3.2 (EC 6.3.2.-) (Auxin-responsive GH3-like protein 2) (OsGH3-2) - Oryza sativa (Rice) & (loc_os01g55940.1 : 364.0) no description available & (at4g37390 : 317.0) Encodes an IAA-amido synthase that conjugates Asp and other amino acids to auxin in vitro. Lines carrying insertions in this gene are hypersensitive to auxin. …	2.37237	TRUE	Probable indole-3-acetic acid-amido synthetase GH3.2 (EC 6.3.2.-) (Auxin-responsive GH3-like protein 2) (OsGH3-2)
17.2.3	hormone metabolism.auxin.induced-regulated-responsive-activated	m.192023	(q7xin9|gh38_orysa : 277.0) Probable indole-3-acetic acid-amido synthetase GH3.8 (EC 6.3.2.-) (Auxin-responsive GH3-like protein 8) (OsGH3-8) - Oryza sativa (Rice) & (loc_os07g40290.1 : 277.0) no description available & (at4g37390 : 237.0) Encodes an IAA-amido synthase that conjugates Asp and other amino acids to auxin in vitro. Lines carrying insertions in this gene are hypersensitive to auxin. …	2.39231	TRUE	Probable indole-3-acetic acid-amido synthetase GH3.8 (EC 6.3.2.-) (Auxin-responsive GH3-like protein 8) (OsGH3-8)
17.2.3	hormone metabolism.auxin.induced-regulated-responsive-activated	m.16169	(loc_os03g14840.1 : 282.0) no description available & (at1g53700 : 136.0) The WAG1 and its homolog, WAG2 each encodes a protein-serine/threonine kinase that are nearly 70% identical to PsPK3 protein. All three together with CsPK3 belong to PsPK3-type kinases. At the N-terminus, all four possess a serine/threonine-rich domain. They are closely related to Arabidopsis kinases PINOID. wag1/wag2 doubl…	2.41469	TRUE	The WAG1 and its homolog, WAG2 each encodes a protein-serine/threonine kinase that are nearly 70% identical to PsPK3 protein. All three together with CsPK3 belong to PsPK3-type kinases. At the N-terminus, all four possess a serine/threonine-rich domain. They are closely related to Arabidopsis kinases PINOID. wag1/wag2 double mutants exhibit a pronounced wavy root phenotype when grown vertically o…
17.2.3	hormone metabolism.auxin.induced-regulated-responsive-activated	m.7859	(loc_os02g57250.2 : 234.0) no description available & (q59aa1|iaa10_orysa : 229.0) Auxin-responsive protein IAA10 (Indoleacetic acid-induced protein 10) - Oryza sativa (Rice) & (at2g33310 : 115.0) Auxin induced gene, IAA13 (IAA13).; auxin-induced protein 13 (IAA13); FUNCTIONS IN: sequence-specific DNA binding transcription factor activity; INVOLVED IN: response to auxin stimulus, response to cycl…	2.48752	TRUE	Auxin-responsive protein IAA10 (Indoleacetic acid-induced protein 10)
17.2.2	hormone metabolism.auxin.signal transduction	m.34527	(q5vqy3|pin5_orysa : 176.0) Probable auxin efflux carrier component 5 (OsPIN5) - Oryza sativa (Rice) & (loc_os01g58860.1 : 176.0) no description available & (at1g70940 : 110.0) A regulator of auxin efflux and involved in differential growth. PIN3 is expressed in gravity-sensing tissues, with PIN3 protein accumulating predominantly at the lateral cell surface. PIN3 localizes to the plasma membrane…	2.53242	TRUE	Probable auxin efflux carrier component 5 (OsPIN5)
17.2.2	hormone metabolism.auxin.signal transduction	m.74987	(loc_os03g53990.1 : 142.0) no description available & (at5g55540 : 99.0) Encodes a large plant-specific protein of unknown function, with conserved domains also found in a variety of signaling proteins, In trn mutants, the leaf venation network had a severely reduced complexity: incomplete loops, no tertiary or quaternary veins, and vascular islands. The leaf laminas were asymmetric and narrow be…	2.60741	TRUE	Encodes a large plant-specific protein of unknown function, with conserved domains also found in a variety of signaling proteins, In trn mutants, the leaf venation network had a severely reduced complexity: incomplete loops, no tertiary or quaternary veins, and vascular islands. The leaf laminas were asymmetric and narrow because of a severely reduced cell number. TRN1 is required for the mainten…
17.2.3	hormone metabolism.auxin.induced-regulated-responsive-activated	m.151365	(loc_os02g42380.1 : 157.0) no description available & (at5g23280 : 100.0) TCP family transcription factor ; CONTAINS InterPro DOMAIN/s: Transcription factor, TCP (InterPro:IPR005333), Transcription factor TCP subgroup (InterPro:IPR017887); BEST Arabidopsis thaliana protein match is: TCP family transcription factor (TAIR:AT5G08330.1); Has 1807 Blast hits to 1807 proteins in 277 species: Archae - 0…	2.6226	TRUE	TCP family transcription factor
17.2.3	hormone metabolism.auxin.induced-regulated-responsive-activated	m.81367	(loc_os03g09900.1 : 456.0) no description available & (at4g17280 : 301.0) Auxin-responsive family protein; CONTAINS InterPro DOMAIN/s: Cytochrome b561, eukaryote (InterPro:IPR004877), Uncharacterised conserved protein UCP037471 (InterPro:IPR017214), Protein of unknown function DUF568, DOMON-like (InterPro:IPR007613), DOMON related (InterPro:IPR005018), Cytochrome b561/ferric reductase transmembra…	2.70247	TRUE	Auxin-responsive family protein
17.2.3	hormone metabolism.auxin.induced-regulated-responsive-activated	m.194289	(at5g23280 : 161.0) TCP family transcription factor ; CONTAINS InterPro DOMAIN/s: Transcription factor, TCP (InterPro:IPR005333), Transcription factor TCP subgroup (InterPro:IPR017887); BEST Arabidopsis thaliana protein match is: TCP family transcription factor (TAIR:AT5G08330.1); Has 1807 Blast hits to 1807 proteins in 277 species: Archae - 0; Bacteria - 0; Metazoa - 736; Fungi - 347; Plants - 3…	2.72401	TRUE	TCP family transcription factor
17.2.3	hormone metabolism.auxin.induced-regulated-responsive-activated	m.151358	(loc_os02g42380.1 : 144.0) no description available & (at5g23280 : 99.0) TCP family transcription factor ; CONTAINS InterPro DOMAIN/s: Transcription factor, TCP (InterPro:IPR005333), Transcription factor TCP subgroup (InterPro:IPR017887); BEST Arabidopsis thaliana protein match is: TCP family transcription factor (TAIR:AT5G08330.1); Has 1807 Blast hits to 1807 proteins in 277 species: Archae - 0;…	2.82826	TRUE	TCP family transcription factor
17.2.3	hormone metabolism.auxin.induced-regulated-responsive-activated	m.119695	(loc_os03g09850.1 : 645.0) no description available & (at2g04850 : 422.0) Auxin-responsive family protein; CONTAINS InterPro DOMAIN/s: Cytochrome b561, eukaryote (InterPro:IPR004877), Uncharacterised conserved protein UCP037471 (InterPro:IPR017214), Protein of unknown function DUF568, DOMON-like (InterPro:IPR007613), DOMON related (InterPro:IPR005018), Cytochrome b561/ferric reductase transmembra…	2.83037	TRUE	Auxin-responsive family protein
17.2.1	hormone metabolism.auxin.synthesis-degradation	m.59644	(loc_os03g62060.1 : 508.0) no description available & (at3g02875 : 362.0) Hydrolyzes amino acid conjugates of the plant growth regulator indole-3-acetic acid (IAA), including IAA-Leu and IAA-Phe. Uses Mg and Co ions as cofactors.; IAA-LEUCINE RESISTANT 1 (ILR1); FUNCTIONS IN: metallopeptidase activity, IAA-Leu conjugate hydrolase activity, IAA-Phe conjugate hydrolase activity; INVOLVED IN: proteo…	2.89148	TRUE	Hydrolyzes amino acid conjugates of the plant growth regulator indole-3-acetic acid (IAA), including IAA-Leu and IAA-Phe. Uses Mg and Co ions as cofactors.
17.2.2	hormone metabolism.auxin.signal transduction	m.103342	(at5g01240 : 294.0) Encodes LAX1 (LIKE AUXIN RESISTANT), a member of the AUX1 LAX family of auxin influx carriers. Required for the establishment of embryonic root cell organization.; like AUXIN RESISTANT 1 (LAX1); FUNCTIONS IN: transporter activity; INVOLVED IN: amino acid transport, root cap development; LOCATED IN: endomembrane system, membrane; EXPRESSED IN: 20 plant structures; EXPRESSED DUR…	3.03033	TRUE	Encodes LAX1 (LIKE AUXIN RESISTANT), a member of the AUX1 LAX family of auxin influx carriers. Required for the establishment of embryonic root cell organization.
17.2.3	hormone metabolism.auxin.induced-regulated-responsive-activated	m.50521	(loc_os04g51890.1 : 146.0) no description available & (at4g31320 : 96.3) SAUR-like auxin-responsive protein family ; CONTAINS InterPro DOMAIN/s: Auxin responsive SAUR protein (InterPro:IPR003676); BEST Arabidopsis thaliana protein match is: SAUR-like auxin-responsive protein family (TAIR:AT2G24400.1); Has 1341 Blast hits to 1332 proteins in 26 species: Archae - 0; Bacteria - 0; Metazoa - 0; Fungi…	3.23821	TRUE	SAUR-like auxin-responsive protein family
17.2.3	hormone metabolism.auxin.induced-regulated-responsive-activated	m.151349	(loc_os04g44440.1 : 146.0) no description available & (at5g23280 : 115.0) TCP family transcription factor ; CONTAINS InterPro DOMAIN/s: Transcription factor, TCP (InterPro:IPR005333), Transcription factor TCP subgroup (InterPro:IPR017887); BEST Arabidopsis thaliana protein match is: TCP family transcription factor (TAIR:AT5G08330.1); Has 1807 Blast hits to 1807 proteins in 277 species: Archae - 0…	3.42026	TRUE	TCP family transcription factor
17.2.1	hormone metabolism.auxin.synthesis-degradation	m.14048	(loc_os01g37960.1 : 263.0) no description available & (at1g51760 : 186.0) encodes a member of the six Arabidopsis IAA-amino acid conjugate hydrolase subfamily and conjugates and conjugates IAA-Ala in vitro. Gene is expressed most strongly in roots, stems, and flowers.; IAA-ALANINE RESISTANT 3 (IAR3); FUNCTIONS IN: metallopeptidase activity, IAA-Ala conjugate hydrolase activity; INVOLVED IN: prote…	3.78258	TRUE	encodes a member of the six Arabidopsis IAA-amino acid conjugate hydrolase subfamily and conjugates and conjugates IAA-Ala in vitro. Gene is expressed most strongly in roots, stems, and flowers.
17.2.2	hormone metabolism.auxin.signal transduction	m.163479	(q5jlm1|pin6_orysa : 402.0) Probable auxin efflux carrier component 6 (OsPIN6) - Oryza sativa (Rice) & (loc_os01g69070.1 : 402.0) no description available & (at5g16530 : 274.0) Encodes PIN5, an atypical member of the PIN family. PIN5 is a functional auxin transporter that is required for auxin-mediated development. PIN5 does not have a direct role in cell-to-cell transport but regulates intracell…	3.93535	TRUE	Probable auxin efflux carrier component 6 (OsPIN6)
17.2.3	hormone metabolism.auxin.induced-regulated-responsive-activated	m.191996	(p0c0m2|gh32_orysa : 351.0) Probable indole-3-acetic acid-amido synthetase GH3.2 (EC 6.3.2.-) (Auxin-responsive GH3-like protein 2) (OsGH3-2) - Oryza sativa (Rice) & (loc_os01g55940.1 : 351.0) no description available & (at4g37390 : 327.0) Encodes an IAA-amido synthase that conjugates Asp and other amino acids to auxin in vitro. Lines carrying insertions in this gene are hypersensitive to auxin. …	4.01908	TRUE	Probable indole-3-acetic acid-amido synthetase GH3.2 (EC 6.3.2.-) (Auxin-responsive GH3-like protein 2) (OsGH3-2)
17.2.3	hormone metabolism.auxin.induced-regulated-responsive-activated	m.55553	(q60ej6|gh34_orysa : 357.0) Probable indole-3-acetic acid-amido synthetase GH3.4 (EC 6.3.2.-) (Auxin-responsive GH3-like protein 4) (OsGH3-4) - Oryza sativa (Rice) & (loc_os05g42150.1 : 357.0) no description available & (at4g27260 : 274.0) encodes an IAA-amido synthase that conjugates Asp and other amino acids to auxin in vitro. Lines carrying insertions in this gene are hypersensitive to auxin.;…	4.12437	TRUE	Probable indole-3-acetic acid-amido synthetase GH3.4 (EC 6.3.2.-) (Auxin-responsive GH3-like protein 4) (OsGH3-4)
17.2.2	hormone metabolism.auxin.signal transduction	m.310096	(loc_os06g36920.1 : 352.0) no description available & (at2g26170 : 284.0) Encodes a protein with similarity to thromboxane-A synthase, member of the CYP711A cytochrome P450 family. MAX1 is a specific repressor of vegetative axillary buds generated by the axillary meristem. Expressed in vascular traces in the rosette stem and axillary buds throughout plant development. Mutants have increased axill…	4.51549	TRUE	Encodes a protein with similarity to thromboxane-A synthase, member of the CYP711A cytochrome P450 family. MAX1 is a specific repressor of vegetative axillary buds generated by the axillary meristem. Expressed in vascular traces in the rosette stem and axillary buds throughout plant development. Mutants have increased axillary branches. Along with MAX3,4 thought to mediate control of shoot branch…
17.2.3	hormone metabolism.auxin.induced-regulated-responsive-activated	m.151854	(loc_os02g42990.1 : 165.0) no description available & (at2g45210 : 80.5) SAUR-like auxin-responsive protein family ; CONTAINS InterPro DOMAIN/s: Auxin responsive SAUR protein (InterPro:IPR003676); BEST Arabidopsis thaliana protein match is: SAUR-like auxin-responsive protein family (TAIR:AT3G60690.1); Has 1221 Blast hits to 1213 proteins in 27 species: Archae - 0; Bacteria - 0; Metazoa - 0; Fungi…	4.5402	TRUE	SAUR-like auxin-responsive protein family
17.2.3	hormone metabolism.auxin.induced-regulated-responsive-activated	m.151355	(loc_os02g42380.1 : 149.0) no description available & (at5g23280 : 117.0) TCP family transcription factor ; CONTAINS InterPro DOMAIN/s: Transcription factor, TCP (InterPro:IPR005333), Transcription factor TCP subgroup (InterPro:IPR017887); BEST Arabidopsis thaliana protein match is: TCP family transcription factor (TAIR:AT5G08330.1); Has 1807 Blast hits to 1807 proteins in 277 species: Archae - 0…	4.74044	TRUE	TCP family transcription factor
17.2.3	hormone metabolism.auxin.induced-regulated-responsive-activated	m.191974	(q7xin9|gh38_orysa : 570.0) Probable indole-3-acetic acid-amido synthetase GH3.8 (EC 6.3.2.-) (Auxin-responsive GH3-like protein 8) (OsGH3-8) - Oryza sativa (Rice) & (loc_os07g40290.1 : 570.0) no description available & (at2g14960 : 521.0) encodes a protein similar to IAA-amido synthases. Lines carrying an insertion in this gene are hypersensitive to auxin.; GH3.1; CONTAINS InterPro DOMAIN/s: GH3…	4.81327	TRUE	Probable indole-3-acetic acid-amido synthetase GH3.8 (EC 6.3.2.-) (Auxin-responsive GH3-like protein 8) (OsGH3-8)
17.2.3	hormone metabolism.auxin.induced-regulated-responsive-activated	m.191993	(q7xin9|gh38_orysa : 469.0) Probable indole-3-acetic acid-amido synthetase GH3.8 (EC 6.3.2.-) (Auxin-responsive GH3-like protein 8) (OsGH3-8) - Oryza sativa (Rice) & (loc_os07g40290.1 : 469.0) no description available & (at4g37390 : 419.0) Encodes an IAA-amido synthase that conjugates Asp and other amino acids to auxin in vitro. Lines carrying insertions in this gene are hypersensitive to auxin. …	5.04379	TRUE	Probable indole-3-acetic acid-amido synthetase GH3.8 (EC 6.3.2.-) (Auxin-responsive GH3-like protein 8) (OsGH3-8)
17.2.3	hormone metabolism.auxin.induced-regulated-responsive-activated	m.191969	(q7xin9|gh38_orysa : 530.0) Probable indole-3-acetic acid-amido synthetase GH3.8 (EC 6.3.2.-) (Auxin-responsive GH3-like protein 8) (OsGH3-8) - Oryza sativa (Rice) & (loc_os07g40290.1 : 530.0) no description available & (at2g14960 : 464.0) encodes a protein similar to IAA-amido synthases. Lines carrying an insertion in this gene are hypersensitive to auxin.; GH3.1; CONTAINS InterPro DOMAIN/s: GH3…	5.06667	TRUE	Probable indole-3-acetic acid-amido synthetase GH3.8 (EC 6.3.2.-) (Auxin-responsive GH3-like protein 8) (OsGH3-8)
17.2.3	hormone metabolism.auxin.induced-regulated-responsive-activated	m.50165	(loc_os06g12230.1 : 130.0) no description available & (at3g47620 : 89.7) Encodes a transcription factor AtTCP14 that regulates seed germination. AtTCP14 shows elevated expression level just prior to germination. AtTCP14 is predominantly expressed in the vascular tissue of the embryo, and affects gene expression in radicles in a non-cell-autonomous manner.; "TEOSINTE BRANCHED, cycloidea and PCF (T…	5.06951	TRUE	Encodes a transcription factor AtTCP14 that regulates seed germination. AtTCP14 shows elevated expression level just prior to germination. AtTCP14 is predominantly expressed in the vascular tissue of the embryo, and affects gene expression in radicles in a non-cell-autonomous manner.
17.2.1	hormone metabolism.auxin.synthesis-degradation	m.177587	(loc_os06g47620.1 : 642.0) no description available & (at1g44350 : 483.0) encodes a protein similar to IAA amino acid conjugate hydrolase.; IAA-leucine resistant (ILR)-like gene 6 (ILL6); FUNCTIONS IN: metallopeptidase activity, IAA-amino acid conjugate hydrolase activity; INVOLVED IN: proteolysis, regulation of systemic acquired resistance, auxin metabolic process; LOCATED IN: endomembrane syste…	5.08049	TRUE	encodes a protein similar to IAA amino acid conjugate hydrolase.
17.2.2	hormone metabolism.auxin.signal transduction	m.51486	(q651v6|pin2_orysa : 253.0) Probable auxin efflux carrier component 2 (OsPIN2) - Oryza sativa (Rice) & (loc_os06g44970.1 : 253.0) no description available & (at5g57090 : 236.0) Encodes an auxin efflux carrier that is similar to bacterial membrane transporters. Root-specific role in the transport of auxin. Acts downstream of CTR1 and ethylene biosynthesis, in the same pathway as EIN2 and AUX1, and…	5.23318	TRUE	Probable auxin efflux carrier component 2 (OsPIN2)
17.2.3	hormone metabolism.auxin.induced-regulated-responsive-activated	m.151857	(loc_os02g42990.1 : 146.0) no description available & (at2g45210 : 84.0) SAUR-like auxin-responsive protein family ; CONTAINS InterPro DOMAIN/s: Auxin responsive SAUR protein (InterPro:IPR003676); BEST Arabidopsis thaliana protein match is: SAUR-like auxin-responsive protein family (TAIR:AT3G60690.1); Has 1221 Blast hits to 1213 proteins in 27 species: Archae - 0; Bacteria - 0; Metazoa - 0; Fungi…	6.24403	TRUE	SAUR-like auxin-responsive protein family
17.2.1	hormone metabolism.auxin.synthesis-degradation	m.153800	(loc_os01g51060.1 : 427.0) no description available & (at1g51760 : 285.0) encodes a member of the six Arabidopsis IAA-amino acid conjugate hydrolase subfamily and conjugates and conjugates IAA-Ala in vitro. Gene is expressed most strongly in roots, stems, and flowers.; IAA-ALANINE RESISTANT 3 (IAR3); FUNCTIONS IN: metallopeptidase activity, IAA-Ala conjugate hydrolase activity; INVOLVED IN: prote…	8.64612	TRUE	encodes a member of the six Arabidopsis IAA-amino acid conjugate hydrolase subfamily and conjugates and conjugates IAA-Ala in vitro. Gene is expressed most strongly in roots, stems, and flowers.
17.2.1	hormone metabolism.auxin.synthesis-degradation	m.12605	(loc_os09g34250.1 : 160.0) no description available & (at2g43840 : 134.0) UGT74F1 transfers UDP:glucose to salicylic acid (forming a glucoside), benzoic acid, quercetin, and athranilate in vitro. UGT74F1 shows a weak ability to catalyze the formation of the p-aminobenzoate-glucose ester in vitro. But, UGT75B1 appears to be the dominant pABA acylglucosyltransferase in vivo based on assays in leave…	9.55624	TRUE	UGT74F1 transfers UDP:glucose to salicylic acid (forming a glucoside), benzoic acid, quercetin, and athranilate in vitro. UGT74F1 shows a weak ability to catalyze the formation of the p-aminobenzoate-glucose ester in vitro. But, UGT75B1 appears to be the dominant pABA acylglucosyltransferase in vivo based on assays in leaves, flowers, and siliques. The true biological substrate(s) of UGT74F1 are …
17.2.2	hormone metabolism.auxin.signal transduction	m.38402	(q6zib5|pin4_orysa : 360.0) Probable auxin efflux carrier component 4 (OsPIN4) - Oryza sativa (Rice) & (loc_os08g41720.1 : 337.0) no description available & (at5g16530 : 323.0) Encodes PIN5, an atypical member of the PIN family. PIN5 is a functional auxin transporter that is required for auxin-mediated development. PIN5 does not have a direct role in cell-to-cell transport but regulates intracell…	14.2604	TRUE	Probable auxin efflux carrier component 4 (OsPIN4)
17.2.3	hormone metabolism.auxin.induced-regulated-responsive-activated	m.191995	(p0c0m2|gh32_orysa : 503.0) Probable indole-3-acetic acid-amido synthetase GH3.2 (EC 6.3.2.-) (Auxin-responsive GH3-like protein 2) (OsGH3-2) - Oryza sativa (Rice) & (loc_os01g55940.1 : 503.0) no description available & (at4g37390 : 384.0) Encodes an IAA-amido synthase that conjugates Asp and other amino acids to auxin in vitro. Lines carrying insertions in this gene are hypersensitive to auxin. …	15.3507	TRUE	Probable indole-3-acetic acid-amido synthetase GH3.2 (EC 6.3.2.-) (Auxin-responsive GH3-like protein 2) (OsGH3-2)
17.2.1	hormone metabolism.auxin.synthesis-degradation	m.153807	(loc_os01g51060.1 : 169.0) no description available & (at5g56660 : 139.0) encodes IAA-amino acid hydrolase that has a broad range of substrate specificity. It is most active on IAA-Ala among the IAA-conjugate hydrolases tested.; IAA-leucine resistant (ILR)-like 2 (ILL2); FUNCTIONS IN: metallopeptidase activity, IAA-amino acid conjugate hydrolase activity, IAA-Ala conjugate hydrolase activity; INV…	16.2229	TRUE	encodes IAA-amino acid hydrolase that has a broad range of substrate specificity. It is most active on IAA-Ala among the IAA-conjugate hydrolases tested.
Brassinosteroid
17.3.1.2.3	hormone metabolism.brassinosteroid.synthesis-degradation.sterols.CYP51	m.16044	(loc_os05g34380.1 : 365.0) no description available & (p93846|cp51_sorbi : 357.0) Cytochrome P450 51 (EC 1.14.13.70) (CYPLI) (P450-LIA1) (Obtusifoliol 14-alpha demethylase) - Sorghum bicolor (Sorghum) (Sorghum vulgare) & (at1g11680 : 343.0) putative obtusifoliol 14-alpha demethylase involved in sterol biosynthesis.; CYTOCHROME P450 51G1 (CYP51G1); FUNCTIONS IN: sterol 14-demethylase activity, oxy…	-5.73265	TRUE	Cytochrome P450 51 (EC 1.14.13.70) (CYPLI) (P450-LIA1) (Obtusifoliol 14-alpha demethylase)
17.3.1.2.99	hormone metabolism.brassinosteroid.synthesis-degradation.sterols.other	m.316389	(loc_os02g04730.1 : 154.0) no description available & (at2g07050 : 108.0) Involved in the biosynthesis of brassinosteroids. Catalyzes the reaction from epoxysqualene to cycloartenol.; cycloartenol synthase 1 (CAS1); FUNCTIONS IN: cycloartenol synthase activity; INVOLVED IN: pentacyclic triterpenoid biosynthetic process, thylakoid membrane organization, pollen development; LOCATED IN: vacuole; EXP…	-5.35048	TRUE	Involved in the biosynthesis of brassinosteroids. Catalyzes the reaction from epoxysqualene to cycloartenol.
17.3.1.2.99	hormone metabolism.brassinosteroid.synthesis-degradation.sterols.other	m.28936	(loc_os02g04730.1 : 167.0) no description available & (at2g07050 : 140.0) Involved in the biosynthesis of brassinosteroids. Catalyzes the reaction from epoxysqualene to cycloartenol.; cycloartenol synthase 1 (CAS1); FUNCTIONS IN: cycloartenol synthase activity; INVOLVED IN: pentacyclic triterpenoid biosynthetic process, thylakoid membrane organization, pollen development; LOCATED IN: vacuole; EXP…	-5.25493	TRUE	Involved in the biosynthesis of brassinosteroids. Catalyzes the reaction from epoxysqualene to cycloartenol.
17.3.2.99	hormone metabolism.brassinosteroid.signal transduction.other	m.313721	(loc_os02g06600.1 : 115.0) no description available & (at4g26540 : 96.7) Leucine-rich repeat receptor-like protein kinase family protein; FUNCTIONS IN: kinase activity; INVOLVED IN: protein amino acid phosphorylation; LOCATED IN: plasma membrane; EXPRESSED IN: inflorescence meristem; CONTAINS InterPro DOMAIN/s: Protein kinase, ATP binding site (InterPro:IPR017441), Protein kinase, catalytic domai…	-4.53835	TRUE	Leucine-rich repeat receptor-like protein kinase family protein
17.3.1.2.99	hormone metabolism.brassinosteroid.synthesis-degradation.sterols.other	m.28935	(loc_os02g04730.1 : 236.0) no description available & (at2g07050 : 183.0) Involved in the biosynthesis of brassinosteroids. Catalyzes the reaction from epoxysqualene to cycloartenol.; cycloartenol synthase 1 (CAS1); FUNCTIONS IN: cycloartenol synthase activity; INVOLVED IN: pentacyclic triterpenoid biosynthetic process, thylakoid membrane organization, pollen development; LOCATED IN: vacuole; EXP…	-4.49412	TRUE	Involved in the biosynthesis of brassinosteroids. Catalyzes the reaction from epoxysqualene to cycloartenol.
17.3.1.2.99	hormone metabolism.brassinosteroid.synthesis-degradation.sterols.other	m.6793	(loc_os11g18194.1 : 680.0) no description available & (at2g07050 : 582.0) Involved in the biosynthesis of brassinosteroids. Catalyzes the reaction from epoxysqualene to cycloartenol.; cycloartenol synthase 1 (CAS1); FUNCTIONS IN: cycloartenol synthase activity; INVOLVED IN: pentacyclic triterpenoid biosynthetic process, thylakoid membrane organization, pollen development; LOCATED IN: vacuole; EXP…	-3.82177	FALSE	Involved in the biosynthesis of brassinosteroids. Catalyzes the reaction from epoxysqualene to cycloartenol.
17.3.1.2.99	hormone metabolism.brassinosteroid.synthesis-degradation.sterols.other	m.81869	(at2g07050 : 91.7) Involved in the biosynthesis of brassinosteroids. Catalyzes the reaction from epoxysqualene to cycloartenol.; cycloartenol synthase 1 (CAS1); FUNCTIONS IN: cycloartenol synthase activity; INVOLVED IN: pentacyclic triterpenoid biosynthetic process, thylakoid membrane organization, pollen development; LOCATED IN: vacuole; EXPRESSED IN: 24 plant structures; EXPRESSED DURING: 13 gr…	-3.72623	TRUE	Involved in the biosynthesis of brassinosteroids. Catalyzes the reaction from epoxysqualene to cycloartenol.
17.3.1.2.99	hormone metabolism.brassinosteroid.synthesis-degradation.sterols.other	m.255643	(loc_os11g18194.1 : 1168.0) no description available & (at2g07050 : 944.0) Involved in the biosynthesis of brassinosteroids. Catalyzes the reaction from epoxysqualene to cycloartenol.; cycloartenol synthase 1 (CAS1); FUNCTIONS IN: cycloartenol synthase activity; INVOLVED IN: pentacyclic triterpenoid biosynthetic process, thylakoid membrane organization, pollen development; LOCATED IN: vacuole; EX…	-3.53649	TRUE	Involved in the biosynthesis of brassinosteroids. Catalyzes the reaction from epoxysqualene to cycloartenol.
17.3.2.1	hormone metabolism.brassinosteroid.signal transduction.BRI	m.153305	(loc_os11g39490.1 : 217.0) no description available & (at5g06740 : 152.0) Concanavalin A-like lectin protein kinase family protein; FUNCTIONS IN: in 6 functions; INVOLVED IN: protein amino acid phosphorylation; LOCATED IN: endomembrane system; EXPRESSED IN: root; CONTAINS InterPro DOMAIN/s: Legume lectin, beta chain (InterPro:IPR001220), Protein kinase, ATP binding site (InterPro:IPR017441), Seri…	-3.47144	TRUE	Concanavalin A-like lectin protein kinase family protein
17.3.1.2.99	hormone metabolism.brassinosteroid.synthesis-degradation.sterols.other	m.326718	(loc_os06g28820.1 : 186.0) no description available & (at2g07050 : 138.0) Involved in the biosynthesis of brassinosteroids. Catalyzes the reaction from epoxysqualene to cycloartenol.; cycloartenol synthase 1 (CAS1); FUNCTIONS IN: cycloartenol synthase activity; INVOLVED IN: pentacyclic triterpenoid biosynthetic process, thylakoid membrane organization, pollen development; LOCATED IN: vacuole; EXP…	-3.34405	TRUE	Involved in the biosynthesis of brassinosteroids. Catalyzes the reaction from epoxysqualene to cycloartenol.
17.3.2.1	hormone metabolism.brassinosteroid.signal transduction.BRI	m.63758	(loc_os05g11730.1 : 425.0) no description available & (at1g06390 : 365.0) encodes a GSK3/shaggy-like protein kinase. Gene expression is induced by NaCl and ABA but not KCl, suggesting that this gene may be involved in response to osmotic stress. This protein can interact with the BZR1 protein involved in brassinosteroid-mediated signaling in a Y2H assay and promotes BZR1 phosphorylation in protop…	-3.32061	TRUE	encodes a GSK3/shaggy-like protein kinase. Gene expression is induced by NaCl and ABA but not KCl, suggesting that this gene may be involved in response to osmotic stress. This protein can interact with the BZR1 protein involved in brassinosteroid-mediated signaling in a Y2H assay and promotes BZR1 phosphorylation in protoplasts.
17.3.1.2.3	hormone metabolism.brassinosteroid.synthesis-degradation.sterols.CYP51	m.65809	(loc_os05g34330.1 : 120.0) no description available & (at1g11680 : 96.3) putative obtusifoliol 14-alpha demethylase involved in sterol biosynthesis.; CYTOCHROME P450 51G1 (CYP51G1); FUNCTIONS IN: sterol 14-demethylase activity, oxygen binding; INVOLVED IN: sterol biosynthetic process, embryo development ending in seed dormancy; LOCATED IN: endoplasmic reticulum, plasma membrane; EXPRESSED IN: 23 …	-3.18481	TRUE	putative obtusifoliol 14-alpha demethylase involved in sterol biosynthesis.
17.3.2.1	hormone metabolism.brassinosteroid.signal transduction.BRI	m.305752	(loc_os11g47180.1 : 124.0) no description available & (at1g17750 : 93.2) Encodes PEPR2, a plasma membrane leucine-rich repeat receptor kinase functioning as a receptor for the Pep1 and Pep2 peptides. Pep1 and Pep2 are amino acids that induce the transcription of defense-related genes.; PEP1 receptor 2 (PEPR2); FUNCTIONS IN: protein serine/threonine kinase activity, peptide binding, kinase activit…	-3.10519	FALSE	Encodes PEPR2, a plasma membrane leucine-rich repeat receptor kinase functioning as a receptor for the Pep1 and Pep2 peptides. Pep1 and Pep2 are amino acids that induce the transcription of defense-related genes.
17.3.1.2.3	hormone metabolism.brassinosteroid.synthesis-degradation.sterols.CYP51	m.65812	(loc_os02g02230.1 : 352.0) no description available & (p93846|cp51_sorbi : 317.0) Cytochrome P450 51 (EC 1.14.13.70) (CYPLI) (P450-LIA1) (Obtusifoliol 14-alpha demethylase) - Sorghum bicolor (Sorghum) (Sorghum vulgare) & (at1g11680 : 305.0) putative obtusifoliol 14-alpha demethylase involved in sterol biosynthesis.; CYTOCHROME P450 51G1 (CYP51G1); FUNCTIONS IN: sterol 14-demethylase activity, oxy…	-2.90171	TRUE	Cytochrome P450 51 (EC 1.14.13.70) (CYPLI) (P450-LIA1) (Obtusifoliol 14-alpha demethylase)
17.3.2.99	hormone metabolism.brassinosteroid.signal transduction.other	m.49247	(loc_os12g30180.1 : 105.0) no description available & (at1g78530 : 91.7) Protein kinase superfamily protein; FUNCTIONS IN: protein serine/threonine kinase activity, protein kinase activity, kinase activity, ATP binding; INVOLVED IN: protein amino acid phosphorylation; LOCATED IN: endomembrane system; EXPRESSED IN: 7 plant structures; EXPRESSED DURING: LP.04 four leaves visible, 4 anthesis, petal …	-2.71934	TRUE	Protein kinase superfamily protein
17.3.3	hormone metabolism.brassinosteroid.induced-regulated-responsive-activated	m.10361	(loc_os09g10770.1 : 1170.0) no description available & (at3g20780 : 978.0) Encodes putative eukaryotic homolog of archaebacterial topoisomerase VI subunit B, TOP6B. Is essential for endoreduplication and is involved in cell expansion and cell proliferation.; topoisomerase 6 subunit B (TOP6B); CONTAINS InterPro DOMAIN/s: DNA topoisomerase VI, subunit B, transducer (InterPro:IPR015320), Ribosomal p…	-2.61073	TRUE	Encodes putative eukaryotic homolog of archaebacterial topoisomerase VI subunit B, TOP6B. Is essential for endoreduplication and is involved in cell expansion and cell proliferation.
17.3.1.2.6	hormone metabolism.brassinosteroid.synthesis-degradation.sterols.DWF7	m.31036	(loc_os01g04260.1 : 491.0) no description available & (at3g02580 : 400.0) Brassinosteroid biosynthetic enzyme, catalyzes delta7 sterol C-5 desaturation step. Mutant has dwarf phenotype.; sterol 1 (STE1); FUNCTIONS IN: C-5 sterol desaturase activity; INVOLVED IN: sterol biosynthetic process, unidimensional cell growth, brassinosteroid biosynthetic process; LOCATED IN: endoplasmic reticulum; EXPRES…	-2.49335	TRUE	Brassinosteroid biosynthetic enzyme, catalyzes delta7 sterol C-5 desaturation step. Mutant has dwarf phenotype.
17.3.1.2.3	hormone metabolism.brassinosteroid.synthesis-degradation.sterols.CYP51	m.73455	(loc_os05g34380.1 : 539.0) no description available & (p93846|cp51_sorbi : 479.0) Cytochrome P450 51 (EC 1.14.13.70) (CYPLI) (P450-LIA1) (Obtusifoliol 14-alpha demethylase) - Sorghum bicolor (Sorghum) (Sorghum vulgare) & (at1g11680 : 470.0) putative obtusifoliol 14-alpha demethylase involved in sterol biosynthesis.; CYTOCHROME P450 51G1 (CYP51G1); FUNCTIONS IN: sterol 14-demethylase activity, oxy…	-2.46404	TRUE	Cytochrome P450 51 (EC 1.14.13.70) (CYPLI) (P450-LIA1) (Obtusifoliol 14-alpha demethylase)
17.3.1.2.3	hormone metabolism.brassinosteroid.synthesis-degradation.sterols.CYP51	m.65817	(loc_os02g02230.1 : 265.0) no description available & (p93846|cp51_sorbi : 230.0) Cytochrome P450 51 (EC 1.14.13.70) (CYPLI) (P450-LIA1) (Obtusifoliol 14-alpha demethylase) - Sorghum bicolor (Sorghum) (Sorghum vulgare) & (at1g11680 : 214.0) putative obtusifoliol 14-alpha demethylase involved in sterol biosynthesis.; CYTOCHROME P450 51G1 (CYP51G1); FUNCTIONS IN: sterol 14-demethylase activity, oxy…	-2.42682	TRUE	Cytochrome P450 51 (EC 1.14.13.70) (CYPLI) (P450-LIA1) (Obtusifoliol 14-alpha demethylase)
17.3.2.1	hormone metabolism.brassinosteroid.signal transduction.BRI	m.156889	(loc_os09g12240.1 : 1460.0) no description available & (at3g13380 : 858.0) Similar to BRI, brassinosteroid receptor protein.; BRI1-like 3 (BRL3); FUNCTIONS IN: protein serine/threonine kinase activity, protein kinase activity, ATP binding; INVOLVED IN: protein amino acid phosphorylation; LOCATED IN: plasma membrane; EXPRESSED IN: 19 plant structures; EXPRESSED DURING: 8 growth stages; CONTAINS In…	-2.35354	TRUE	Similar to BRI, brassinosteroid receptor protein.
17.3.2.1	hormone metabolism.brassinosteroid.signal transduction.BRI	m.19654	(loc_os02g14130.1 : 653.0) no description available & (at4g18710 : 626.0) ATSK (shaggy-like kinase) family member that encodes an AtSK protein involved in the cross-talk between auxin and brassinosteroid signaling pathways. BR-INSENSITIVE 2 mutant indicated that the BR-insensitive dwarf phenotype was due to a semidominant mutation in the BIN2. BIN2 is not allelic to BRI1. BIN2-mediated phosphoryl…	-2.25479	TRUE	ATSK (shaggy-like kinase) family member that encodes an AtSK protein involved in the cross-talk between auxin and brassinosteroid signaling pathways. BR-INSENSITIVE 2 mutant indicated that the BR-insensitive dwarf phenotype was due to a semidominant mutation in the BIN2. BIN2 is not allelic to BRI1. BIN2-mediated phosphorylation appears to promote BZR1 export from the nucleus.
17.3.2.1	hormone metabolism.brassinosteroid.signal transduction.BRI	m.63761	(loc_os01g10840.1 : 324.0) no description available & (at4g18710 : 310.0) ATSK (shaggy-like kinase) family member that encodes an AtSK protein involved in the cross-talk between auxin and brassinosteroid signaling pathways. BR-INSENSITIVE 2 mutant indicated that the BR-insensitive dwarf phenotype was due to a semidominant mutation in the BIN2. BIN2 is not allelic to BRI1. BIN2-mediated phosphoryl…	-2.234	TRUE	ATSK (shaggy-like kinase) family member that encodes an AtSK protein involved in the cross-talk between auxin and brassinosteroid signaling pathways. BR-INSENSITIVE 2 mutant indicated that the BR-insensitive dwarf phenotype was due to a semidominant mutation in the BIN2. BIN2 is not allelic to BRI1. BIN2-mediated phosphorylation appears to promote BZR1 export from the nucleus.
17.3.2.1	hormone metabolism.brassinosteroid.signal transduction.BRI	m.156888	(loc_os09g12240.1 : 451.0) no description available & (at1g55610 : 376.0) mutant has Altered vascular cell differentiation; LRR Receptor Kinase; BRI1 like (BRL1); FUNCTIONS IN: kinase activity; INVOLVED IN: protein amino acid phosphorylation; LOCATED IN: plasma membrane; EXPRESSED IN: 9 plant structures; EXPRESSED DURING: 4 anthesis, petal differentiation and expansion stage; CONTAINS InterPro DO…	-2.21405	TRUE	mutant has Altered vascular cell differentiation
17.3.1.2.99	hormone metabolism.brassinosteroid.synthesis-degradation.sterols.other	m.302099	(loc_os02g04710.2 : 195.0) no description available & (at2g07050 : 177.0) Involved in the biosynthesis of brassinosteroids. Catalyzes the reaction from epoxysqualene to cycloartenol.; cycloartenol synthase 1 (CAS1); FUNCTIONS IN: cycloartenol synthase activity; INVOLVED IN: pentacyclic triterpenoid biosynthetic process, thylakoid membrane organization, pollen development; LOCATED IN: vacuole; EXP…	-1.97844	FALSE	Involved in the biosynthesis of brassinosteroids. Catalyzes the reaction from epoxysqualene to cycloartenol.
17.3.1.1.5	hormone metabolism.brassinosteroid.synthesis-degradation.BRs.metabolic regulation	m.155684	(loc_os08g14190.1 : 232.0) no description available & (at5g43690 : 186.0) P-loop containing nucleoside triphosphate hydrolases superfamily protein; FUNCTIONS IN: sulfotransferase activity; INVOLVED IN: biological_process unknown; LOCATED IN: cellular_component unknown; EXPRESSED IN: root; CONTAINS InterPro DOMAIN/s: Sulfotransferase domain (InterPro:IPR000863); BEST Arabidopsis thaliana protein m…	-1.91088	FALSE	P-loop containing nucleoside triphosphate hydrolases superfamily protein
17.3.1.2.3	hormone metabolism.brassinosteroid.synthesis-degradation.sterols.CYP51	m.324040	(loc_os05g34380.1 : 274.0) no description available & (p93846|cp51_sorbi : 228.0) Cytochrome P450 51 (EC 1.14.13.70) (CYPLI) (P450-LIA1) (Obtusifoliol 14-alpha demethylase) - Sorghum bicolor (Sorghum) (Sorghum vulgare) & (at1g11680 : 223.0) putative obtusifoliol 14-alpha demethylase involved in sterol biosynthesis.; CYTOCHROME P450 51G1 (CYP51G1); FUNCTIONS IN: sterol 14-demethylase activity, oxy…	-1.91088	FALSE	Cytochrome P450 51 (EC 1.14.13.70) (CYPLI) (P450-LIA1) (Obtusifoliol 14-alpha demethylase)
17.3.1.2.7	hormone metabolism.brassinosteroid.synthesis-degradation.sterols.DWF5	m.117022	(loc_os02g26650.2 : 790.0) no description available & (at1g50430 : 710.0) Mutants are defective in Brassinosteroid biosynthesis (delta7-sterol-C7 reduction step) and have a dwarf phenotype.; DWARF 5 (DWF5); FUNCTIONS IN: sterol delta7 reductase activity; INVOLVED IN: sterol biosynthetic process, unidimensional cell growth, brassinosteroid biosynthetic process; LOCATED IN: integral to endoplasmic …	-1.88843	FALSE	Mutants are defective in Brassinosteroid biosynthesis (delta7-sterol-C7 reduction step) and have a dwarf phenotype.
17.3.1.2.5	hormone metabolism.brassinosteroid.synthesis-degradation.sterols.HYD1	m.90871	(q9ftz2|ebp_orysa : 134.0) Probable 3-beta-hydroxysteroid-Delta(8),Delta(7)-isomerase (EC 5.3.3.5) (Cholestenol Delta-isomerase) (Delta(8)-Delta(7) sterol isomerase) (D8-D7 sterol isomerase) - Oryza sativa (Rice) & (loc_os01g01369.1 : 134.0) no description available & (at1g20050 : 84.0) C-8 sterol isomerase; HYDRA1 (HYD1); FUNCTIONS IN: C-8 sterol isomerase activity; INVOLVED IN: sterol biosynthe…	-1.87766	FALSE	Probable 3-beta-hydroxysteroid-Delta(8),Delta(7)-isomerase (EC 5.3.3.5) (Cholestenol Delta-isomerase) (Delta(8)-Delta(7) sterol isomerase) (D8-D7 sterol isomerase)
17.3.1.2.99	hormone metabolism.brassinosteroid.synthesis-degradation.sterols.other	m.79620	(loc_os02g04710.1 : 1387.0) no description available & (at2g07050 : 1203.0) Involved in the biosynthesis of brassinosteroids. Catalyzes the reaction from epoxysqualene to cycloartenol.; cycloartenol synthase 1 (CAS1); FUNCTIONS IN: cycloartenol synthase activity; INVOLVED IN: pentacyclic triterpenoid biosynthetic process, thylakoid membrane organization, pollen development; LOCATED IN: vacuole; E…	-1.82261	FALSE	Involved in the biosynthesis of brassinosteroids. Catalyzes the reaction from epoxysqualene to cycloartenol.
17.3.2.99	hormone metabolism.brassinosteroid.signal transduction.other	m.84096	(loc_os02g49480.1 : 274.0) no description available & (at5g08130 : 107.0) Arabidopsis thaliana basic helix-loop-helix (bHLH) family protein involved in brassinosteroid signaling. It synergistically interacts with BES1 to bind to E box sequences (CANNTG).; BIM1; FUNCTIONS IN: protein binding, DNA binding, sequence-specific DNA binding transcription factor activity; INVOLVED IN: brassinosteroid med…	-1.81989	FALSE	Arabidopsis thaliana basic helix-loop-helix (bHLH) family protein involved in brassinosteroid signaling. It synergistically interacts with BES1 to bind to E box sequences (CANNTG).
17.3.1.2.99	hormone metabolism.brassinosteroid.synthesis-degradation.sterols.other	m.298456	(loc_os03g12910.1 : 868.0) no description available & (o48651|erg1_pangi : 794.0) Squalene monooxygenase (EC 1.14.99.7) (Squalene epoxidase) (SE) - Panax ginseng (Korean ginseng) & (at1g58440 : 781.0) Encodes a putative protein that has been speculated, based on sequence similarities, to have squalene monooxygenase activity.; XF1; FUNCTIONS IN: squalene monooxygenase activity; INVOLVED IN: respon…	-1.81898	FALSE	Squalene monooxygenase (EC 1.14.99.7) (Squalene epoxidase) (SE)
17.3.1.1.5	hormone metabolism.brassinosteroid.synthesis-degradation.BRs.metabolic regulation	m.48528	(loc_os09g08190.1 : 295.0) no description available & (at3g45070 : 221.0) P-loop containing nucleoside triphosphate hydrolases superfamily protein; FUNCTIONS IN: sulfotransferase activity; INVOLVED IN: biological_process unknown; LOCATED IN: cellular_component unknown; CONTAINS InterPro DOMAIN/s: Sulfotransferase domain (InterPro:IPR000863); BEST Arabidopsis thaliana protein match is: P-loop cont…	-1.75087	FALSE	P-loop containing nucleoside triphosphate hydrolases superfamily protein
17.3.1.1.2	hormone metabolism.brassinosteroid.synthesis-degradation.BRs.DWF4	m.62439	(loc_os03g12660.1 : 186.0) no description available & (at3g50660 : 140.0) Encodes a 22&#945; hydroxylase whose reaction is a rate-limiting step in brassinosteroid biosynthetic pathway. The protein is a member of CYP90B gene family. CLM is an epi-allele with small, compressed rosette, reduced internode length, and reduced fertility, appears in selfed ddm mutant plants possibly due to loss of cytos…	-1.73717	FALSE	Encodes a 22&#945
17.3.2.1	hormone metabolism.brassinosteroid.signal transduction.BRI	m.180679	(at5g56040 : 109.0) Leucine-rich receptor-like protein kinase family protein; FUNCTIONS IN: protein serine/threonine kinase activity, kinase activity, ATP binding; INVOLVED IN: transmembrane receptor protein tyrosine kinase signaling pathway, protein amino acid phosphorylation; LOCATED IN: endomembrane system; EXPRESSED IN: 22 plant structures; EXPRESSED DURING: 13 growth stages; CONTAINS InterPr…	-1.67202	FALSE	Leucine-rich receptor-like protein kinase family protein
17.3.2.99	hormone metabolism.brassinosteroid.signal transduction.other	m.84099	(loc_os02g49480.1 : 325.0) no description available & (at1g69010 : 141.0) BES1-interacting Myc-like protein 2 (BIM2); FUNCTIONS IN: DNA binding, sequence-specific DNA binding transcription factor activity; INVOLVED IN: dTDP-rhamnose biosynthetic process, regulation of transcription; LOCATED IN: nucleus; EXPRESSED IN: 22 plant structures; EXPRESSED DURING: 13 growth stages; CONTAINS InterPro DOMAI…	-1.64289	FALSE	BES1-interacting Myc-like protein 2 (BIM2)
17.3.2.1	hormone metabolism.brassinosteroid.signal transduction.BRI	m.110738	(loc_os05g11730.1 : 335.0) no description available & (at1g06390 : 320.0) encodes a GSK3/shaggy-like protein kinase. Gene expression is induced by NaCl and ABA but not KCl, suggesting that this gene may be involved in response to osmotic stress. This protein can interact with the BZR1 protein involved in brassinosteroid-mediated signaling in a Y2H assay and promotes BZR1 phosphorylation in protop…	-1.5656	FALSE	encodes a GSK3/shaggy-like protein kinase. Gene expression is induced by NaCl and ABA but not KCl, suggesting that this gene may be involved in response to osmotic stress. This protein can interact with the BZR1 protein involved in brassinosteroid-mediated signaling in a Y2H assay and promotes BZR1 phosphorylation in protoplasts.
17.3.2.99	hormone metabolism.brassinosteroid.signal transduction.other	m.299450	(loc_os09g29930.1 : 521.0) no description available & (at1g69010 : 188.0) BES1-interacting Myc-like protein 2 (BIM2); FUNCTIONS IN: DNA binding, sequence-specific DNA binding transcription factor activity; INVOLVED IN: dTDP-rhamnose biosynthetic process, regulation of transcription; LOCATED IN: nucleus; EXPRESSED IN: 22 plant structures; EXPRESSED DURING: 13 growth stages; CONTAINS InterPro DOMAI…	-1.55169	FALSE	BES1-interacting Myc-like protein 2 (BIM2)
17.3.1.2.2	hormone metabolism.brassinosteroid.synthesis-degradation.sterols.SMT2	m.10295	(q6zix2|smt1_orysa : 622.0) Cycloartenol-C-24-methyltransferase 1 (EC 2.1.1.41) (24-sterol C-methyltransferase 1) (Sterol C-methyltransferase 1) - Oryza sativa (Rice) & (loc_os07g10600.2 : 622.0) no description available & (at5g13710 : 535.0) SMT1 controls the level of cholesterol in plants; sterol methyltransferase 1 (SMT1); CONTAINS InterPro DOMAIN/s: Sterol methyltransferase C-terminal (InterP…	-1.54964	FALSE	Cycloartenol-C-24-methyltransferase 1 (EC 2.1.1.41) (24-sterol C-methyltransferase 1) (Sterol C-methyltransferase 1)
17.3.1.1.4	hormone metabolism.brassinosteroid.synthesis-degradation.BRs.BR6OX	m.300978	(q8gsq1|c85a1_orysa : 788.0) Cytochrome P450 85A1 (EC 1.14.-.-) (C6-oxidase) (OsDWARF) (Dwarf protein) - Oryza sativa (Rice) & (loc_os03g40540.1 : 788.0) no description available & (at3g30180 : 576.0) Encodes a cytochrome p450 enzyme that catalyzes the last reaction in the production of brassinolide. It is capable of converting 6-deoxocastasterone into castasterone, a C-6 oxidation, as well as th…	-1.47915	FALSE	Cytochrome P450 85A1 (EC 1.14.-.-) (C6-oxidase) (OsDWARF) (Dwarf protein)
17.3.1.1.5	hormone metabolism.brassinosteroid.synthesis-degradation.BRs.metabolic regulation	m.97026	(loc_os07g45290.1 : 519.0) no description available & (at2g26710 : 322.0) Encodes a member of the cytochrome p450 family that serves as a control point between multiple photoreceptor systems and brassinosteroid signal transduction. Involved in brassinolide metabolism. Mediates response to a variety of light signals including hypocotyl elongation and cotyledon expansion.; PHYB ACTIVATION TAGGED SU…	-1.4747	FALSE	Encodes a member of the cytochrome p450 family that serves as a control point between multiple photoreceptor systems and brassinosteroid signal transduction. Involved in brassinolide metabolism. Mediates response to a variety of light signals including hypocotyl elongation and cotyledon expansion.
17.3.1.2.99	hormone metabolism.brassinosteroid.synthesis-degradation.sterols.other	m.35162	(loc_os02g04710.2 : 189.0) no description available & (at2g07050 : 179.0) Involved in the biosynthesis of brassinosteroids. Catalyzes the reaction from epoxysqualene to cycloartenol.; cycloartenol synthase 1 (CAS1); FUNCTIONS IN: cycloartenol synthase activity; INVOLVED IN: pentacyclic triterpenoid biosynthetic process, thylakoid membrane organization, pollen development; LOCATED IN: vacuole; EXP…	-1.45307	FALSE	Involved in the biosynthesis of brassinosteroids. Catalyzes the reaction from epoxysqualene to cycloartenol.
17.3.2.1	hormone metabolism.brassinosteroid.signal transduction.BRI	m.134866	(loc_os06g38340.1 : 182.0) no description available & (at4g08850 : 99.0) Leucine-rich repeat receptor-like protein kinase family protein; FUNCTIONS IN: kinase activity; INVOLVED IN: protein amino acid phosphorylation; LOCATED IN: plasma membrane, membrane; EXPRESSED IN: 23 plant structures; EXPRESSED DURING: 13 growth stages; CONTAINS InterPro DOMAIN/s: Protein kinase, ATP binding site (InterPro:…	-1.43316	FALSE	Leucine-rich repeat receptor-like protein kinase family protein
17.3.2.1	hormone metabolism.brassinosteroid.signal transduction.BRI	m.68878	(loc_os01g52050.1 : 280.0) no description available & (at4g39400 : 211.0) Encodes a plasma membrane localized leucine-rich repeat receptor kinase involved in brassinosteroid signal transduction. BRI1 ligand is brassinolide which binds at the extracellular domain. Binding results in phosphorylation of the kinase domain which activates the BRI1 protein leading to BR responses. Residue T-1049 and ei…	-1.43316	FALSE	Encodes a plasma membrane localized leucine-rich repeat receptor kinase involved in brassinosteroid signal transduction. BRI1 ligand is brassinolide which binds at the extracellular domain. Binding results in phosphorylation of the kinase domain which activates the BRI1 protein leading to BR responses. Residue T-1049 and either S-1044 or T-1045 were essential for kinase function in vitro and norm…
17.3.2.1	hormone metabolism.brassinosteroid.signal transduction.BRI	m.68879	(loc_os01g52050.1 : 201.0) no description available & (at4g39400 : 150.0) Encodes a plasma membrane localized leucine-rich repeat receptor kinase involved in brassinosteroid signal transduction. BRI1 ligand is brassinolide which binds at the extracellular domain. Binding results in phosphorylation of the kinase domain which activates the BRI1 protein leading to BR responses. Residue T-1049 and ei…	-1.43316	FALSE	Encodes a plasma membrane localized leucine-rich repeat receptor kinase involved in brassinosteroid signal transduction. BRI1 ligand is brassinolide which binds at the extracellular domain. Binding results in phosphorylation of the kinase domain which activates the BRI1 protein leading to BR responses. Residue T-1049 and either S-1044 or T-1045 were essential for kinase function in vitro and norm…
17.3.1.1.5	hormone metabolism.brassinosteroid.synthesis-degradation.BRs.metabolic regulation	m.48529	(loc_os09g08190.1 : 283.0) no description available & (at1g18590 : 210.0) encodes a desulfoglucosinolate sulfotransferase, involved in the final step of glucosinolate core structure biosynthesis. Has a broad-substrate specificity with preference with methionine-derived desulfoglucosinolates.; sulfotransferase 17 (SOT17); CONTAINS InterPro DOMAIN/s: Sulfotransferase domain (InterPro:IPR000863); BE…	-1.43316	FALSE	encodes a desulfoglucosinolate sulfotransferase, involved in the final step of glucosinolate core structure biosynthesis. Has a broad-substrate specificity with preference with methionine-derived desulfoglucosinolates.
17.3.1.2.99	hormone metabolism.brassinosteroid.synthesis-degradation.sterols.other	m.136310	(loc_os05g14800.1 : 95.5) no description available & (at3g45130 : 92.8) lanosterol synthase 1 (LAS1); CONTAINS InterPro DOMAIN/s: Terpene synthase, conserved site (InterPro:IPR002365), Terpenoid cylases/protein prenyltransferase alpha-alpha toroid (InterPro:IPR008930), Squalene cyclase (InterPro:IPR018333), Prenyltransferase/squalene oxidase (InterPro:IPR001330); BEST Arabidopsis thaliana protein…	-1.43316	FALSE	lanosterol synthase 1 (LAS1)
17.3.2.99	hormone metabolism.brassinosteroid.signal transduction.other	m.82266	(loc_os04g38480.1 : 980.0) no description available & (at1g71830 : 894.0) Plasma membrane LRR receptor-like serine threonine kinase expressed during embryogenesis in locules until stage 6 anthers, with higher expression in the tapetal cell layer. SERK1 and SERK2 receptor kinases function redundantly as an important control point for sporophytic development controlling male gametophyte production.…	-1.36479	FALSE	Plasma membrane LRR receptor-like serine threonine kinase expressed during embryogenesis in locules until stage 6 anthers, with higher expression in the tapetal cell layer. SERK1 and SERK2 receptor kinases function redundantly as an important control point for sporophytic development controlling male gametophyte production. later
17.3.1.2.99	hormone metabolism.brassinosteroid.synthesis-degradation.sterols.other	m.34510	(loc_os11g19700.1 : 512.0) no description available & (at5g50375 : 453.0) Converts pentacyclic cyclopropyl sterols to conventional tetracyclic sterols. CPI1 function during and just after division and support gravitropism by establishing polar PIN2 localization. Required for endocytosis of PIN2; cyclopropyl isomerase (CPI1); FUNCTIONS IN: cycloeucalenol cycloisomerase activity; INVOLVED IN: pinoc…	-1.32791	FALSE	Converts pentacyclic cyclopropyl sterols to conventional tetracyclic sterols. CPI1 function during and just after division and support gravitropism by establishing polar PIN2 localization. Required for endocytosis of PIN2
17.3.1.2.8	hormone metabolism.brassinosteroid.synthesis-degradation.sterols.DWF1	m.17097	(loc_os10g25780.1 : 1076.0) no description available & (at3g19820 : 941.0) Involved in the conversion of the early brassinosteroid precursor 24-methylenecholesterol to campesterol. Brassinosteroids affect cellular elongation. Mutants have dwarf phenotype. DWF1 is a Ca2+-dependent calmodulin-binding protein.; DWARF 1 (DWF1); CONTAINS InterPro DOMAIN/s: FAD-linked oxidase, FAD-binding, subdomain 2 …	-1.32437	FALSE	Involved in the conversion of the early brassinosteroid precursor 24-methylenecholesterol to campesterol. Brassinosteroids affect cellular elongation. Mutants have dwarf phenotype. DWF1 is a Ca2+-dependent calmodulin-binding protein.
17.3.1.1.5	hormone metabolism.brassinosteroid.synthesis-degradation.BRs.metabolic regulation	m.182031	(loc_os05g33600.1 : 415.0) no description available & (at3g14610 : 235.0) putative cytochrome P450; "cytochrome P450, family 72, subfamily A, polypeptide 7" (CYP72A7); FUNCTIONS IN: electron carrier activity, monooxygenase activity, iron ion binding, oxygen binding, heme binding; INVOLVED IN: oxidation reduction; LOCATED IN: endoplasmic reticulum; EXPRESSED IN: 16 plant structures; EXPRESSED DURI…	-1.30499	FALSE	putative cytochrome P450
17.3.1.1.2	hormone metabolism.brassinosteroid.synthesis-degradation.BRs.DWF4	m.89522	(q6f4f5|c724b_orysa : 830.0) Cytochrome P450 724B1 (EC 1.14.-.-) (OsDWARF11) (Dwarf protein 11) - Oryza sativa (Rice) & (loc_os04g39430.1 : 830.0) no description available & (at3g50660 : 397.0) Encodes a 22&#945; hydroxylase whose reaction is a rate-limiting step in brassinosteroid biosynthetic pathway. The protein is a member of CYP90B gene family. CLM is an epi-allele with small, compressed ros…	-1.30437	FALSE	Cytochrome P450 724B1 (EC 1.14.-.-) (OsDWARF11) (Dwarf protein 11)
17.3.1.2.3	hormone metabolism.brassinosteroid.synthesis-degradation.sterols.CYP51	m.89960	(loc_os05g34380.1 : 462.0) no description available & (p93846|cp51_sorbi : 431.0) Cytochrome P450 51 (EC 1.14.13.70) (CYPLI) (P450-LIA1) (Obtusifoliol 14-alpha demethylase) - Sorghum bicolor (Sorghum) (Sorghum vulgare) & (at1g11680 : 426.0) putative obtusifoliol 14-alpha demethylase involved in sterol biosynthesis.; CYTOCHROME P450 51G1 (CYP51G1); FUNCTIONS IN: sterol 14-demethylase activity, oxy…	-1.3015	FALSE	Cytochrome P450 51 (EC 1.14.13.70) (CYPLI) (P450-LIA1) (Obtusifoliol 14-alpha demethylase)
17.3.1.2.4	hormone metabolism.brassinosteroid.synthesis-degradation.sterols.FACKEL	m.300173	(loc_os09g39220.1 : 605.0) no description available & (at3g52940 : 510.0) Encodes a sterol C-14 reductase required for cell division and expansion and is involved in proper organization of the embryo.; FACKEL (FK); FUNCTIONS IN: delta14-sterol reductase activity; INVOLVED IN: sterol biosynthetic process, embryo development ending in seed dormancy; LOCATED IN: endomembrane system, membrane; EXPRES…	-1.29149	FALSE	Encodes a sterol C-14 reductase required for cell division and expansion and is involved in proper organization of the embryo.
17.3.2.1	hormone metabolism.brassinosteroid.signal transduction.BRI	m.97950	(loc_os11g06780.1 : 355.0) no description available & (at5g42440 : 219.0) Protein kinase superfamily protein; FUNCTIONS IN: protein serine/threonine kinase activity, protein kinase activity, kinase activity, ATP binding; INVOLVED IN: protein amino acid phosphorylation; LOCATED IN: endomembrane system; EXPRESSED IN: 17 plant structures; EXPRESSED DURING: 10 growth stages; CONTAINS InterPro DOMAIN/…	-1.27823	FALSE	Protein kinase superfamily protein
17.3.1.2.99	hormone metabolism.brassinosteroid.synthesis-degradation.sterols.other	m.317702	(loc_os11g18366.3 : 178.0) no description available & (at1g78955 : 143.0) camelliol C synthase 1 (CAMS1); CONTAINS InterPro DOMAIN/s: Terpenoid cylases/protein prenyltransferase alpha-alpha toroid (InterPro:IPR008930), Squalene cyclase (InterPro:IPR018333), Prenyltransferase/squalene oxidase (InterPro:IPR001330); BEST Arabidopsis thaliana protein match is: Terpenoid cyclases family protein (TAIR:…	-1.26365	FALSE	camelliol C synthase 1 (CAMS1)
17.3.1.2.6	hormone metabolism.brassinosteroid.synthesis-degradation.sterols.DWF7	m.26270	(loc_os01g04260.1 : 202.0) no description available & (at3g02580 : 185.0) Brassinosteroid biosynthetic enzyme, catalyzes delta7 sterol C-5 desaturation step. Mutant has dwarf phenotype.; sterol 1 (STE1); FUNCTIONS IN: C-5 sterol desaturase activity; INVOLVED IN: sterol biosynthetic process, unidimensional cell growth, brassinosteroid biosynthetic process; LOCATED IN: endoplasmic reticulum; EXPRES…	-1.23411	FALSE	Brassinosteroid biosynthetic enzyme, catalyzes delta7 sterol C-5 desaturation step. Mutant has dwarf phenotype.
17.3.1.2.3	hormone metabolism.brassinosteroid.synthesis-degradation.sterols.CYP51	m.89958	(loc_os05g34380.1 : 494.0) no description available & (at1g11680 : 438.0) putative obtusifoliol 14-alpha demethylase involved in sterol biosynthesis.; CYTOCHROME P450 51G1 (CYP51G1); FUNCTIONS IN: sterol 14-demethylase activity, oxygen binding; INVOLVED IN: sterol biosynthetic process, embryo development ending in seed dormancy; LOCATED IN: endoplasmic reticulum, plasma membrane; EXPRESSED IN: 23…	-1.22723	FALSE	putative obtusifoliol 14-alpha demethylase involved in sterol biosynthesis.
17.3.2.1	hormone metabolism.brassinosteroid.signal transduction.BRI	m.110739	(loc_os01g10840.1 : 306.0) no description available & (at2g30980 : 283.0) Encodes a GSK3-like protein kinase. This protein can interact with the BZR1 protein involved in brassinosteroid-mediated signaling in a Y2H assay and promotes BZR1 phosphorylation in protoplasts.; SHAGGY-related protein kinase dZeta (SKdZeta); FUNCTIONS IN: protein serine/threonine kinase activity, protein kinase activity, …	-1.22528	FALSE	Encodes a GSK3-like protein kinase. This protein can interact with the BZR1 protein involved in brassinosteroid-mediated signaling in a Y2H assay and promotes BZR1 phosphorylation in protoplasts.
17.3.1.1.5	hormone metabolism.brassinosteroid.synthesis-degradation.BRs.metabolic regulation	m.300556	(loc_os01g43710.1 : 210.0) no description available & (q05047|c72a1_catro : 149.0) Cytochrome P450 72A1 (EC 1.3.3.9) (CYPLXXII) (Secologanin synthase) (SLS) - Catharanthus roseus (Rosy periwinkle) (Madagascar periwinkle) & (at3g14690 : 145.0) putative cytochrome P450; "cytochrome P450, family 72, subfamily A, polypeptide 15" (CYP72A15); FUNCTIONS IN: electron carrier activity, monooxygenase activ…	-1.21507	FALSE	Cytochrome P450 72A1 (EC 1.3.3.9) (CYPLXXII) (Secologanin synthase) (SLS)
17.3.1.1.1	hormone metabolism.brassinosteroid.synthesis-degradation.BRs.DET2	m.60443	(loc_os04g48750.1 : 527.0) no description available & (at2g16530 : 315.0) 3-oxo-5-alpha-steroid 4-dehydrogenase family protein; FUNCTIONS IN: oxidoreductase activity, acting on the CH-CH group of donors, 3-oxo-5-alpha-steroid 4-dehydrogenase activity; INVOLVED IN: lipid metabolic process; LOCATED IN: endoplasmic reticulum; EXPRESSED IN: callus; CONTAINS InterPro DOMAIN/s: 3-oxo-5-alpha-steroid 4-…	-1.17175	FALSE	3-oxo-5-alpha-steroid 4-dehydrogenase family protein
17.3.1.2.3	hormone metabolism.brassinosteroid.synthesis-degradation.sterols.CYP51	m.298948	(p93596|cp51_wheat : 865.0) Cytochrome P450 51 (EC 1.14.13.70) (CYPLI) (P450-LIA1) (Obtusifoliol 14-alpha demethylase) (Fragment) - Triticum aestivum (Wheat) & (loc_os11g32240.1 : 838.0) no description available & (at1g11680 : 746.0) putative obtusifoliol 14-alpha demethylase involved in sterol biosynthesis.; CYTOCHROME P450 51G1 (CYP51G1); FUNCTIONS IN: sterol 14-demethylase activity, oxygen bin…	-1.1589	FALSE	Cytochrome P450 51 (EC 1.14.13.70) (CYPLI) (P450-LIA1) (Obtusifoliol 14-alpha demethylase) (Fragment)
17.3.2.2	hormone metabolism.brassinosteroid.signal transduction.BZR	m.146339	(loc_os06g35900.1 : 419.0) no description available & (at1g78700 : 148.0) BES1/BZR1 homolog 4 (BEH4); FUNCTIONS IN: transcription regulator activity; INVOLVED IN: biological_process unknown; LOCATED IN: cellular_component unknown; EXPRESSED IN: 23 plant structures; EXPRESSED DURING: 13 growth stages; CONTAINS InterPro DOMAIN/s: BZR1, transcriptional repressor (InterPro:IPR008540); BEST Arabidopsi…	-1.11642	FALSE	BES1/BZR1 homolog 4 (BEH4)
17.3.2.99	hormone metabolism.brassinosteroid.signal transduction.other	m.207925	(loc_os08g21660.1 : 611.0) no description available & (at2g46280 : 520.0) Encodes a homolog of mammalian TGF-beta receptor interacting protein. Co-immunoprecipitates with BRI1 and can be phosphorylated in vitro by BRI1 at specific sites (Thr-14, Thr-89, and either Thr-197 or Ser-198). May therefore be a cytoplasmic BRI1 substrate and involved in brassinosteroid regulated plant growth and developm…	-1.11547	FALSE	Encodes a homolog of mammalian TGF-beta receptor interacting protein. Co-immunoprecipitates with BRI1 and can be phosphorylated in vitro by BRI1 at specific sites (Thr-14, Thr-89, and either Thr-197 or Ser-198). May therefore be a cytoplasmic BRI1 substrate and involved in brassinosteroid regulated plant growth and development.The encoded protein has two DWD motifs. It can bind to DDB1a in Y2H as…
17.3.1.1.5	hormone metabolism.brassinosteroid.synthesis-degradation.BRs.metabolic regulation	m.241710	(loc_os01g43720.1 : 397.0) no description available & (at3g14690 : 207.0) putative cytochrome P450; "cytochrome P450, family 72, subfamily A, polypeptide 15" (CYP72A15); FUNCTIONS IN: electron carrier activity, monooxygenase activity, iron ion binding, oxygen binding, heme binding; INVOLVED IN: response to cyclopentenone; LOCATED IN: endomembrane system; EXPRESSED IN: 22 plant structures; EXPRESS…	-1.09193	FALSE	putative cytochrome P450
17.3.1.1.5	hormone metabolism.brassinosteroid.synthesis-degradation.BRs.metabolic regulation	m.182007	(loc_os05g33600.1 : 778.0) no description available & (at1g75130 : 421.0) member of CYP721A; "cytochrome P450, family 721, subfamily A, polypeptide 1" (CYP721A1); FUNCTIONS IN: electron carrier activity, monooxygenase activity, iron ion binding, oxygen binding, heme binding; INVOLVED IN: oxidation reduction; LOCATED IN: endomembrane system; EXPRESSED IN: 12 plant structures; EXPRESSED DURING: 8 g…	-1.07052	FALSE	member of CYP721A
17.3.2.1	hormone metabolism.brassinosteroid.signal transduction.BRI	m.97949	(loc_os11g06780.1 : 439.0) no description available & (at5g42440 : 244.0) Protein kinase superfamily protein; FUNCTIONS IN: protein serine/threonine kinase activity, protein kinase activity, kinase activity, ATP binding; INVOLVED IN: protein amino acid phosphorylation; LOCATED IN: endomembrane system; EXPRESSED IN: 17 plant structures; EXPRESSED DURING: 10 growth stages; CONTAINS InterPro DOMAIN/…	-1.05743	FALSE	Protein kinase superfamily protein
17.3.1.1.4	hormone metabolism.brassinosteroid.synthesis-degradation.BRs.BR6OX	m.300979	(q8gsq1|c85a1_orysa : 197.0) Cytochrome P450 85A1 (EC 1.14.-.-) (C6-oxidase) (OsDWARF) (Dwarf protein) - Oryza sativa (Rice) & (loc_os03g40540.1 : 197.0) no description available & (at3g30180 : 169.0) Encodes a cytochrome p450 enzyme that catalyzes the last reaction in the production of brassinolide. It is capable of converting 6-deoxocastasterone into castasterone, a C-6 oxidation, as well as th…	-1.05049	FALSE	Cytochrome P450 85A1 (EC 1.14.-.-) (C6-oxidase) (OsDWARF) (Dwarf protein)
17.3.1.2.99	hormone metabolism.brassinosteroid.synthesis-degradation.sterols.other	m.35163	(loc_os02g04710.2 : 531.0) no description available & (at2g07050 : 466.0) Involved in the biosynthesis of brassinosteroids. Catalyzes the reaction from epoxysqualene to cycloartenol.; cycloartenol synthase 1 (CAS1); FUNCTIONS IN: cycloartenol synthase activity; INVOLVED IN: pentacyclic triterpenoid biosynthetic process, thylakoid membrane organization, pollen development; LOCATED IN: vacuole; EXP…	-1.02843	FALSE	Involved in the biosynthesis of brassinosteroids. Catalyzes the reaction from epoxysqualene to cycloartenol.
17.3.2.1	hormone metabolism.brassinosteroid.signal transduction.BRI	m.146787	(loc_os01g52050.1 : 1525.0) no description available & (at4g39400 : 1060.0) Encodes a plasma membrane localized leucine-rich repeat receptor kinase involved in brassinosteroid signal transduction. BRI1 ligand is brassinolide which binds at the extracellular domain. Binding results in phosphorylation of the kinase domain which activates the BRI1 protein leading to BR responses. Residue T-1049 and …	-1.02378	FALSE	Encodes a plasma membrane localized leucine-rich repeat receptor kinase involved in brassinosteroid signal transduction. BRI1 ligand is brassinolide which binds at the extracellular domain. Binding results in phosphorylation of the kinase domain which activates the BRI1 protein leading to BR responses. Residue T-1049 and either S-1044 or T-1045 were essential for kinase function in vitro and norm…
17.3.2.1	hormone metabolism.brassinosteroid.signal transduction.BRI	m.227703	(loc_os03g18630.1 : 736.0) no description available & (at3g51740 : 411.0) encodes a leucine-repeat receptor kinase expressed in inflorescence meristem. Locus association was made from performing sequence analysis with IMK3 (MRLK) whose locus association was provided by the authors.; inflorescence meristem receptor-like kinase 2 (IMK2); FUNCTIONS IN: protein serine/threonine kinase activity, prote…	-1.00417	FALSE	encodes a leucine-repeat receptor kinase expressed in inflorescence meristem. Locus association was made from performing sequence analysis with IMK3 (MRLK) whose locus association was provided by the authors.
17.3.2.1	hormone metabolism.brassinosteroid.signal transduction.BRI	m.126722	(loc_os11g10310.1 : 144.0) no description available & (at5g61480 : 91.3) PHLOEM INTERCALATED WITH XYLEM (PXY); FUNCTIONS IN: protein serine/threonine kinase activity, protein kinase activity, ATP binding; INVOLVED IN: protein amino acid phosphorylation; LOCATED IN: plasma membrane; EXPRESSED IN: 20 plant structures; EXPRESSED DURING: 13 growth stages; CONTAINS InterPro DOMAIN/s: Protein kinase, A…	0	FALSE	PHLOEM INTERCALATED WITH XYLEM (PXY)
17.3.2.1	hormone metabolism.brassinosteroid.signal transduction.BRI	m.126723	(loc_os11g10310.1 : 181.0) no description available & (at3g11080 : 109.0) receptor like protein 35 (RLP35); FUNCTIONS IN: kinase activity; INVOLVED IN: signal transduction, defense response; LOCATED IN: endomembrane system; EXPRESSED IN: stem, stamen; EXPRESSED DURING: 4 anthesis; CONTAINS InterPro DOMAIN/s: Leucine-rich repeat-containing N-terminal domain, type 2 (InterPro:IPR013210), Leucine-ri…	-6.21038	TRUE	receptor like protein 35 (RLP35)
17.3.2.1	hormone metabolism.brassinosteroid.signal transduction.BRI	m.212550	(loc_os06g47470.1 : 201.0) no description available & (at4g11900 : 106.0) S-locus lectin protein kinase family protein; FUNCTIONS IN: in 6 functions; INVOLVED IN: protein amino acid phosphorylation, recognition of pollen; LOCATED IN: endomembrane system; CONTAINS InterPro DOMAIN/s: Curculin-like (mannose-binding) lectin (InterPro:IPR001480), PAN-2 domain (InterPro:IPR013227), Apple-like (InterPro…	0	FALSE	S-locus lectin protein kinase family protein
17.3.2.1	hormone metabolism.brassinosteroid.signal transduction.BRI	m.223314	(loc_os07g40630.1 : 245.0) no description available & (at1g74360 : 191.0) Leucine-rich repeat protein kinase family protein; FUNCTIONS IN: protein serine/threonine kinase activity, protein kinase activity, ATP binding; INVOLVED IN: transmembrane receptor protein tyrosine kinase signaling pathway, protein amino acid phosphorylation; LOCATED IN: mitochondrion; EXPRESSED IN: 15 plant structures; EXP…	0	FALSE	Leucine-rich repeat protein kinase family protein
17.3.2.1	hormone metabolism.brassinosteroid.signal transduction.BRI	m.223323	(loc_os07g40630.1 : 149.0) no description available & (at1g74360 : 124.0) Leucine-rich repeat protein kinase family protein; FUNCTIONS IN: protein serine/threonine kinase activity, protein kinase activity, ATP binding; INVOLVED IN: transmembrane receptor protein tyrosine kinase signaling pathway, protein amino acid phosphorylation; LOCATED IN: mitochondrion; EXPRESSED IN: 15 plant structures; EXP…	0	FALSE	Leucine-rich repeat protein kinase family protein
17.3.2.1	hormone metabolism.brassinosteroid.signal transduction.BRI	m.278263	(loc_os01g41770.1 : 115.0) no description available & (at5g27060 : 89.0) receptor like protein 53 (RLP53); FUNCTIONS IN: kinase activity; INVOLVED IN: signal transduction, defense response; LOCATED IN: endomembrane system; CONTAINS InterPro DOMAIN/s: Leucine-rich repeat-containing N-terminal domain, type 2 (InterPro:IPR013210), Leucine-rich repeat (InterPro:IPR001611); BEST Arabidopsis thaliana p…	0	FALSE	receptor like protein 53 (RLP53)
17.3.2.1	hormone metabolism.brassinosteroid.signal transduction.BRI	m.285897	(loc_os01g41770.1 : 137.0) no description available & (at2g24130 : 96.3) Leucine-rich receptor-like protein kinase family protein; FUNCTIONS IN: protein serine/threonine kinase activity, protein kinase activity, ATP binding; INVOLVED IN: transmembrane receptor protein tyrosine kinase signaling pathway, protein amino acid phosphorylation; LOCATED IN: endomembrane system; EXPRESSED IN: 15 plant str…	0	FALSE	Leucine-rich receptor-like protein kinase family protein
17.3.2.1	hormone metabolism.brassinosteroid.signal transduction.BRI	m.315747	(loc_os10g03100.1 : 160.0) no description available & (at3g05660 : 94.0) receptor like protein 33 (RLP33); FUNCTIONS IN: kinase activity; INVOLVED IN: signal transduction, defense response; LOCATED IN: chloroplast; EXPRESSED IN: 10 plant structures; EXPRESSED DURING: 10 growth stages; CONTAINS InterPro DOMAIN/s: Leucine-rich repeat, typical subtype (InterPro:IPR003591), Leucine-rich repeat-contai…	-3.82177	TRUE	receptor like protein 33 (RLP33)
17.3.2.1	hormone metabolism.brassinosteroid.signal transduction.BRI	m.41414	(loc_os04g15660.1 : 151.0) no description available & (at5g20480 : 92.0) Encodes a predicted leucine-rich repeat receptor kinase (LRR-RLK). Functions as the receptor for bacterial PAMP (pathogen associated molecular patterns) EF-Tu.; EF-TU receptor (EFR); FUNCTIONS IN: protein serine/threonine kinase activity, transmembrane receptor protein kinase activity, kinase activity, ATP binding; INVOLVED …	0	FALSE	Encodes a predicted leucine-rich repeat receptor kinase (LRR-RLK). Functions as the receptor for bacterial PAMP (pathogen associated molecular patterns) EF-Tu.
17.3.2.99	hormone metabolism.brassinosteroid.signal transduction.other	m.23722	(at5g51550 : 102.0) EXORDIUM like 3 (EXL3); CONTAINS InterPro DOMAIN/s: Phosphate-induced protein 1 (InterPro:IPR006766); BEST Arabidopsis thaliana protein match is: EXORDIUM like 5 (TAIR:AT2G17230.1); Has 398 Blast hits to 397 proteins in 23 species: Archae - 0; Bacteria - 2; Metazoa - 0; Fungi - 0; Plants - 396; Viruses - 0; Other Eukaryotes - 0 (source: NCBI BLink). & (loc_os07g31430.1 : 95.5)…	0	FALSE	EXORDIUM like 3 (EXL3)
17.3.1.2.3	hormone metabolism.brassinosteroid.synthesis-degradation.sterols.CYP51	m.307903	(loc_os05g34380.1 : 495.0) no description available & (p93846|cp51_sorbi : 445.0) Cytochrome P450 51 (EC 1.14.13.70) (CYPLI) (P450-LIA1) (Obtusifoliol 14-alpha demethylase) - Sorghum bicolor (Sorghum) (Sorghum vulgare) & (at1g11680 : 430.0) putative obtusifoliol 14-alpha demethylase involved in sterol biosynthesis.; CYTOCHROME P450 51G1 (CYP51G1); FUNCTIONS IN: sterol 14-demethylase activity, oxy…	-8.59898	TRUE	Cytochrome P450 51 (EC 1.14.13.70) (CYPLI) (P450-LIA1) (Obtusifoliol 14-alpha demethylase)
17.3.1.2.3	hormone metabolism.brassinosteroid.synthesis-degradation.sterols.CYP51	m.324182	(loc_os05g34330.1 : 165.0) no description available & (p93846|cp51_sorbi : 119.0) Cytochrome P450 51 (EC 1.14.13.70) (CYPLI) (P450-LIA1) (Obtusifoliol 14-alpha demethylase) - Sorghum bicolor (Sorghum) (Sorghum vulgare) & (at1g11680 : 115.0) putative obtusifoliol 14-alpha demethylase involved in sterol biosynthesis.; CYTOCHROME P450 51G1 (CYP51G1); FUNCTIONS IN: sterol 14-demethylase activity, oxy…	0	FALSE	Cytochrome P450 51 (EC 1.14.13.70) (CYPLI) (P450-LIA1) (Obtusifoliol 14-alpha demethylase)
17.3.1.2.3	hormone metabolism.brassinosteroid.synthesis-degradation.sterols.CYP51	m.44175	(loc_os05g34380.1 : 547.0) no description available & (p93846|cp51_sorbi : 476.0) Cytochrome P450 51 (EC 1.14.13.70) (CYPLI) (P450-LIA1) (Obtusifoliol 14-alpha demethylase) - Sorghum bicolor (Sorghum) (Sorghum vulgare) & (at1g11680 : 464.0) putative obtusifoliol 14-alpha demethylase involved in sterol biosynthesis.; CYTOCHROME P450 51G1 (CYP51G1); FUNCTIONS IN: sterol 14-demethylase activity, oxy…	0	FALSE	Cytochrome P450 51 (EC 1.14.13.70) (CYPLI) (P450-LIA1) (Obtusifoliol 14-alpha demethylase)
17.3.1.2.3	hormone metabolism.brassinosteroid.synthesis-degradation.sterols.CYP51	m.73456	(loc_os05g34380.1 : 512.0) no description available & (p93846|cp51_sorbi : 477.0) Cytochrome P450 51 (EC 1.14.13.70) (CYPLI) (P450-LIA1) (Obtusifoliol 14-alpha demethylase) - Sorghum bicolor (Sorghum) (Sorghum vulgare) & (at1g11680 : 462.0) putative obtusifoliol 14-alpha demethylase involved in sterol biosynthesis.; CYTOCHROME P450 51G1 (CYP51G1); FUNCTIONS IN: sterol 14-demethylase activity, oxy…	0	FALSE	Cytochrome P450 51 (EC 1.14.13.70) (CYPLI) (P450-LIA1) (Obtusifoliol 14-alpha demethylase)
17.3.1.2.99	hormone metabolism.brassinosteroid.synthesis-degradation.sterols.other	m.301336	(loc_os11g18194.1 : 1138.0) no description available & (at2g07050 : 945.0) Involved in the biosynthesis of brassinosteroids. Catalyzes the reaction from epoxysqualene to cycloartenol.; cycloartenol synthase 1 (CAS1); FUNCTIONS IN: cycloartenol synthase activity; INVOLVED IN: pentacyclic triterpenoid biosynthetic process, thylakoid membrane organization, pollen development; LOCATED IN: vacuole; EX…	-6.6881	TRUE	Involved in the biosynthesis of brassinosteroids. Catalyzes the reaction from epoxysqualene to cycloartenol.
17.3.1.2.99	hormone metabolism.brassinosteroid.synthesis-degradation.sterols.other	m.32210	(loc_os11g18194.1 : 337.0) no description available & (at2g07050 : 266.0) Involved in the biosynthesis of brassinosteroids. Catalyzes the reaction from epoxysqualene to cycloartenol.; cycloartenol synthase 1 (CAS1); FUNCTIONS IN: cycloartenol synthase activity; INVOLVED IN: pentacyclic triterpenoid biosynthetic process, thylakoid membrane organization, pollen development; LOCATED IN: vacuole; EXP…	0	FALSE	Involved in the biosynthesis of brassinosteroids. Catalyzes the reaction from epoxysqualene to cycloartenol.
17.3.1.2.99	hormone metabolism.brassinosteroid.synthesis-degradation.sterols.other	m.90105	(loc_os11g18194.1 : 238.0) no description available & (at2g07050 : 173.0) Involved in the biosynthesis of brassinosteroids. Catalyzes the reaction from epoxysqualene to cycloartenol.; cycloartenol synthase 1 (CAS1); FUNCTIONS IN: cycloartenol synthase activity; INVOLVED IN: pentacyclic triterpenoid biosynthetic process, thylakoid membrane organization, pollen development; LOCATED IN: vacuole; EXP…	0	FALSE	Involved in the biosynthesis of brassinosteroids. Catalyzes the reaction from epoxysqualene to cycloartenol.
17.3.1.2.99	hormone metabolism.brassinosteroid.synthesis-degradation.sterols.other	m.90107	(loc_os11g18194.1 : 511.0) no description available & (at2g07050 : 417.0) Involved in the biosynthesis of brassinosteroids. Catalyzes the reaction from epoxysqualene to cycloartenol.; cycloartenol synthase 1 (CAS1); FUNCTIONS IN: cycloartenol synthase activity; INVOLVED IN: pentacyclic triterpenoid biosynthetic process, thylakoid membrane organization, pollen development; LOCATED IN: vacuole; EXP…	0	FALSE	Involved in the biosynthesis of brassinosteroids. Catalyzes the reaction from epoxysqualene to cycloartenol.
17.3.1.1.99	hormone metabolism.brassinosteroid.synthesis-degradation.BRs.other	m.205327	(q94iw5|c90d2_orysa : 738.0) Cytochrome P450 90D2 (EC 1.14.-.-) (C6-oxidase) - Oryza sativa (Rice) & (loc_os01g10040.1 : 738.0) no description available & (at3g13730 : 541.0) Encodes a cytochrome P-450 gene that is involved in brassinosteroid biosynthesis, most likely in the conversion step of teasterone (TE) to 3-dehydroteasterone (3DT), and/or 6-deoxoteasterone (6-deoxoTE) to 6-deoxo-3-dehydrot…	1.00286	FALSE	Cytochrome P450 90D2 (EC 1.14.-.-) (C6-oxidase)
17.3.2.99	hormone metabolism.brassinosteroid.signal transduction.other	m.82269	(loc_os04g38480.1 : 976.0) no description available & (at1g34210 : 886.0) Plasma membrane LRR receptor-like serine threonine kinase expressed during embryogenesis in locules until stage 6 anthers, with higher expression in the tapetal cell layer. SERK1 and SERK2 receptor kinases function redundantly as an important control point for sporophytic development controlling male gametophyte production.…	1.01703	FALSE	Plasma membrane LRR receptor-like serine threonine kinase expressed during embryogenesis in locules until stage 6 anthers, with higher expression in the tapetal cell layer. SERK1 and SERK2 receptor kinases function redundantly as an important control point for sporophytic development controlling male gametophyte production.
17.3.2.1	hormone metabolism.brassinosteroid.signal transduction.BRI	m.180598	(loc_os11g39370.2 : 133.0) no description available & (at4g20140 : 119.0) Encodes GASSHO1 (GSO1), a putative leucine-rich repeat transmembrane-type receptor kinase. GSO1 and a homolog GSO2 (At5g44700) are required for the formation of a normal epidermal surface during embryogenesis.; GASSHO1 (GSO1); FUNCTIONS IN: protein serine/threonine kinase activity, protein kinase activity, ATP binding; INVO…	1.04664	FALSE	Encodes GASSHO1 (GSO1), a putative leucine-rich repeat transmembrane-type receptor kinase. GSO1 and a homolog GSO2 (At5g44700) are required for the formation of a normal epidermal surface during embryogenesis.
17.3.2.99	hormone metabolism.brassinosteroid.signal transduction.other	m.135830	(loc_os08g38210.1 : 503.0) no description available & (at1g69010 : 164.0) BES1-interacting Myc-like protein 2 (BIM2); FUNCTIONS IN: DNA binding, sequence-specific DNA binding transcription factor activity; INVOLVED IN: dTDP-rhamnose biosynthetic process, regulation of transcription; LOCATED IN: nucleus; EXPRESSED IN: 22 plant structures; EXPRESSED DURING: 13 growth stages; CONTAINS InterPro DOMAI…	1.04716	FALSE	BES1-interacting Myc-like protein 2 (BIM2)
17.3.2.1	hormone metabolism.brassinosteroid.signal transduction.BRI	m.223300	(loc_os07g40630.1 : 1431.0) no description available & (at1g74360 : 1025.0) Leucine-rich repeat protein kinase family protein; FUNCTIONS IN: protein serine/threonine kinase activity, protein kinase activity, ATP binding; INVOLVED IN: transmembrane receptor protein tyrosine kinase signaling pathway, protein amino acid phosphorylation; LOCATED IN: mitochondrion; EXPRESSED IN: 15 plant structures; E…	1.10685	FALSE	Leucine-rich repeat protein kinase family protein
17.3.2.99	hormone metabolism.brassinosteroid.signal transduction.other	m.32153	(loc_os07g31430.1 : 476.0) no description available & (at2g17230 : 300.0) EXORDIUM like 5 (EXL5); FUNCTIONS IN: molecular_function unknown; INVOLVED IN: biological_process unknown; LOCATED IN: endomembrane system; EXPRESSED IN: 22 plant structures; EXPRESSED DURING: 13 growth stages; CONTAINS InterPro DOMAIN/s: Phosphate-induced protein 1 (InterPro:IPR006766); BEST Arabidopsis thaliana protein ma…	1.11819	FALSE	EXORDIUM like 5 (EXL5)
17.3.1.2.5	hormone metabolism.brassinosteroid.synthesis-degradation.sterols.HYD1	m.90875	(q9ftz2|ebp_orysa : 351.0) Probable 3-beta-hydroxysteroid-Delta(8),Delta(7)-isomerase (EC 5.3.3.5) (Cholestenol Delta-isomerase) (Delta(8)-Delta(7) sterol isomerase) (D8-D7 sterol isomerase) - Oryza sativa (Rice) & (loc_os01g01369.1 : 351.0) no description available & (at1g20050 : 249.0) C-8 sterol isomerase; HYDRA1 (HYD1); FUNCTIONS IN: C-8 sterol isomerase activity; INVOLVED IN: sterol biosynth…	1.13571	FALSE	Probable 3-beta-hydroxysteroid-Delta(8),Delta(7)-isomerase (EC 5.3.3.5) (Cholestenol Delta-isomerase) (Delta(8)-Delta(7) sterol isomerase) (D8-D7 sterol isomerase)
17.3.1.2.2	hormone metabolism.brassinosteroid.synthesis-degradation.sterols.SMT2	m.73467	(o82427|smt2_orysa : 579.0) 24-methylenesterol C-methyltransferase 2 (EC 2.1.1.143) (24-sterol C-methyltransferase 2) (Sterol-C-methyltransferase 2) - Oryza sativa (Rice) & (loc_os03g04340.1 : 579.0) no description available & (at1g20330 : 472.0) Encodes a sterol-C24-methyltransferases involved in sterol biosynthesis. Mutants display altered sterol composition, serrated petals and sepals and alte…	1.17447	FALSE	24-methylenesterol C-methyltransferase 2 (EC 2.1.1.143) (24-sterol C-methyltransferase 2) (Sterol-C-methyltransferase 2)
17.3.1.1.5	hormone metabolism.brassinosteroid.synthesis-degradation.BRs.metabolic regulation	m.211989	(loc_os12g17160.1 : 335.0) no description available & (at1g13420 : 254.0) Encodes a sulfotransferase. Unlike the related ST4A protein (At2g14920), in vitro experiements show that this enzyme does not act brassinosteroids. ST4B is expressed in the roots and transcript levels rise in response to cytokinin treatment.; sulfotransferase 4B (ST4B); CONTAINS InterPro DOMAIN/s: Sulfotransferase domain (I…	1.19905	FALSE	Encodes a sulfotransferase. Unlike the related ST4A protein (At2g14920), in vitro experiements show that this enzyme does not act brassinosteroids. ST4B is expressed in the roots and transcript levels rise in response to cytokinin treatment.
17.3.1.1.5	hormone metabolism.brassinosteroid.synthesis-degradation.BRs.metabolic regulation	m.116736	(loc_os07g41460.1 : 474.0) no description available & (at3g45070 : 253.0) P-loop containing nucleoside triphosphate hydrolases superfamily protein; FUNCTIONS IN: sulfotransferase activity; INVOLVED IN: biological_process unknown; LOCATED IN: cellular_component unknown; CONTAINS InterPro DOMAIN/s: Sulfotransferase domain (InterPro:IPR000863); BEST Arabidopsis thaliana protein match is: P-loop cont…	1.21012	FALSE	P-loop containing nucleoside triphosphate hydrolases superfamily protein
17.3.1.2.2	hormone metabolism.brassinosteroid.synthesis-degradation.sterols.SMT2	m.73470	(o82427|smt2_orysa : 631.0) 24-methylenesterol C-methyltransferase 2 (EC 2.1.1.143) (24-sterol C-methyltransferase 2) (Sterol-C-methyltransferase 2) - Oryza sativa (Rice) & (loc_os03g04340.1 : 631.0) no description available & (at1g20330 : 503.0) Encodes a sterol-C24-methyltransferases involved in sterol biosynthesis. Mutants display altered sterol composition, serrated petals and sepals and alte…	1.22792	FALSE	24-methylenesterol C-methyltransferase 2 (EC 2.1.1.143) (24-sterol C-methyltransferase 2) (Sterol-C-methyltransferase 2)
17.3.2.1	hormone metabolism.brassinosteroid.signal transduction.BRI	m.166656	(loc_os07g28300.1 : 427.0) no description available & (at2g34930 : 207.0) disease resistance family protein / LRR family protein; INVOLVED IN: signal transduction, defense response to fungus, defense response; LOCATED IN: cell wall; EXPRESSED IN: 10 plant structures; EXPRESSED DURING: 7 growth stages; CONTAINS InterPro DOMAIN/s: Leucine-rich repeat-containing N-terminal domain, type 2 (InterPro:I…	1.30122	FALSE	disease resistance family protein / LRR family protein
17.3.1.1.5	hormone metabolism.brassinosteroid.synthesis-degradation.BRs.metabolic regulation	m.102672	(loc_os08g40380.1 : 360.0) no description available & (at5g07010 : 230.0) Encodes a sulfotransferase that acts specifically on 11- and 12-hydroxyjasmonic acid. Transcript levels for this enzyme are increased by treatments with jasmonic acid (JA), 12-hydroxyJA, JA-isoleucine, and 12-oxyphytodienoic acid (a JA precursor).; sulfotransferase 2A (ST2A); CONTAINS InterPro DOMAIN/s: Sulfotransferase dom…	1.30829	FALSE	Encodes a sulfotransferase that acts specifically on 11- and 12-hydroxyjasmonic acid. Transcript levels for this enzyme are increased by treatments with jasmonic acid (JA), 12-hydroxyJA, JA-isoleucine, and 12-oxyphytodienoic acid (a JA precursor).
17.3.2.1	hormone metabolism.brassinosteroid.signal transduction.BRI	m.223292	(loc_os07g40630.1 : 1581.0) no description available & (at1g74360 : 1066.0) Leucine-rich repeat protein kinase family protein; FUNCTIONS IN: protein serine/threonine kinase activity, protein kinase activity, ATP binding; INVOLVED IN: transmembrane receptor protein tyrosine kinase signaling pathway, protein amino acid phosphorylation; LOCATED IN: mitochondrion; EXPRESSED IN: 15 plant structures; E…	1.31577	FALSE	Leucine-rich repeat protein kinase family protein
17.3.1.1.2	hormone metabolism.brassinosteroid.synthesis-degradation.BRs.DWF4	m.62436	(loc_os03g12660.1 : 864.0) no description available & (at3g50660 : 673.0) Encodes a 22&#945; hydroxylase whose reaction is a rate-limiting step in brassinosteroid biosynthetic pathway. The protein is a member of CYP90B gene family. CLM is an epi-allele with small, compressed rosette, reduced internode length, and reduced fertility, appears in selfed ddm mutant plants possibly due to loss of cytos…	1.3638	FALSE	Encodes a 22&#945
17.3.1.1.99	hormone metabolism.brassinosteroid.synthesis-degradation.BRs.other	m.205335	(loc_os05g11130.1 : 553.0) no description available & (q94iw5|c90d2_orysa : 522.0) Cytochrome P450 90D2 (EC 1.14.-.-) (C6-oxidase) - Oryza sativa (Rice) & (at3g13730 : 395.0) Encodes a cytochrome P-450 gene that is involved in brassinosteroid biosynthesis, most likely in the conversion step of teasterone (TE) to 3-dehydroteasterone (3DT), and/or 6-deoxoteasterone (6-deoxoTE) to 6-deoxo-3-dehydrot…	1.37253	FALSE	Cytochrome P450 90D2 (EC 1.14.-.-) (C6-oxidase)
17.3.2.1	hormone metabolism.brassinosteroid.signal transduction.BRI	m.256841	(loc_os12g01700.1 : 283.0) no description available & (at3g51740 : 201.0) encodes a leucine-repeat receptor kinase expressed in inflorescence meristem. Locus association was made from performing sequence analysis with IMK3 (MRLK) whose locus association was provided by the authors.; inflorescence meristem receptor-like kinase 2 (IMK2); FUNCTIONS IN: protein serine/threonine kinase activity, prote…	1.38336	FALSE	encodes a leucine-repeat receptor kinase expressed in inflorescence meristem. Locus association was made from performing sequence analysis with IMK3 (MRLK) whose locus association was provided by the authors.
17.3.2.1	hormone metabolism.brassinosteroid.signal transduction.BRI	m.68873	(loc_os01g52050.1 : 583.0) no description available & (at4g39400 : 416.0) Encodes a plasma membrane localized leucine-rich repeat receptor kinase involved in brassinosteroid signal transduction. BRI1 ligand is brassinolide which binds at the extracellular domain. Binding results in phosphorylation of the kinase domain which activates the BRI1 protein leading to BR responses. Residue T-1049 and ei…	1.39551	FALSE	Encodes a plasma membrane localized leucine-rich repeat receptor kinase involved in brassinosteroid signal transduction. BRI1 ligand is brassinolide which binds at the extracellular domain. Binding results in phosphorylation of the kinase domain which activates the BRI1 protein leading to BR responses. Residue T-1049 and either S-1044 or T-1045 were essential for kinase function in vitro and norm…
17.3.1.1.5	hormone metabolism.brassinosteroid.synthesis-degradation.BRs.metabolic regulation	m.36150	(loc_os01g43760.1 : 182.0) no description available & (at1g17060 : 83.6) Encodes a protein with similarity to other cytochrome P450s and is a homolog of BAS1. Over expression causes a dwarf phenotype resembling brassinolide resistant mutants. Double mutant analysis of sob7/bas1 loss of function mutants suggests these genes have redundant functions in light responsiveness. SOB7 may function in met…	1.39551	FALSE	Encodes a protein with similarity to other cytochrome P450s and is a homolog of BAS1. Over expression causes a dwarf phenotype resembling brassinolide resistant mutants. Double mutant analysis of sob7/bas1 loss of function mutants suggests these genes have redundant functions in light responsiveness. SOB7 may function in metabolizing brassinolides. Expressed in leaf, root, stem and silique but ex…
17.3.2.99	hormone metabolism.brassinosteroid.signal transduction.other	m.226618	(loc_os05g33080.1 : 290.0) no description available & (at4g30520 : 244.0) Leucine-rich repeat protein kinase family protein; FUNCTIONS IN: protein serine/threonine kinase activity, protein kinase activity, ATP binding; INVOLVED IN: protein amino acid phosphorylation; LOCATED IN: endomembrane system; EXPRESSED IN: 21 plant structures; EXPRESSED DURING: 13 growth stages; CONTAINS InterPro DOMAIN/s:…	1.41165	FALSE	Leucine-rich repeat protein kinase family protein
17.3.1.1.99	hormone metabolism.brassinosteroid.synthesis-degradation.BRs.other	m.205324	(q94iw5|c90d2_orysa : 273.0) Cytochrome P450 90D2 (EC 1.14.-.-) (C6-oxidase) - Oryza sativa (Rice) & (loc_os01g10040.2 : 273.0) no description available & (at3g13730 : 215.0) Encodes a cytochrome P-450 gene that is involved in brassinosteroid biosynthesis, most likely in the conversion step of teasterone (TE) to 3-dehydroteasterone (3DT), and/or 6-deoxoteasterone (6-deoxoTE) to 6-deoxo-3-dehydrot…	1.42869	FALSE	Cytochrome P450 90D2 (EC 1.14.-.-) (C6-oxidase)
17.3.2.1	hormone metabolism.brassinosteroid.signal transduction.BRI	m.256879	(loc_os11g01620.1 : 540.0) no description available & (at3g51740 : 451.0) encodes a leucine-repeat receptor kinase expressed in inflorescence meristem. Locus association was made from performing sequence analysis with IMK3 (MRLK) whose locus association was provided by the authors.; inflorescence meristem receptor-like kinase 2 (IMK2); FUNCTIONS IN: protein serine/threonine kinase activity, prote…	1.43676	FALSE	encodes a leucine-repeat receptor kinase expressed in inflorescence meristem. Locus association was made from performing sequence analysis with IMK3 (MRLK) whose locus association was provided by the authors.
17.3.1.2.3	hormone metabolism.brassinosteroid.synthesis-degradation.sterols.CYP51	m.14615	(loc_os02g02230.1 : 538.0) no description available & (at1g11680 : 485.0) putative obtusifoliol 14-alpha demethylase involved in sterol biosynthesis.; CYTOCHROME P450 51G1 (CYP51G1); FUNCTIONS IN: sterol 14-demethylase activity, oxygen binding; INVOLVED IN: sterol biosynthetic process, embryo development ending in seed dormancy; LOCATED IN: endoplasmic reticulum, plasma membrane; EXPRESSED IN: 23…	1.45247	FALSE	putative obtusifoliol 14-alpha demethylase involved in sterol biosynthesis.
17.3.1.2.3	hormone metabolism.brassinosteroid.synthesis-degradation.sterols.CYP51	m.141075	(loc_os05g34380.1 : 569.0) no description available & (p93846|cp51_sorbi : 487.0) Cytochrome P450 51 (EC 1.14.13.70) (CYPLI) (P450-LIA1) (Obtusifoliol 14-alpha demethylase) - Sorghum bicolor (Sorghum) (Sorghum vulgare) & (at1g11680 : 484.0) putative obtusifoliol 14-alpha demethylase involved in sterol biosynthesis.; CYTOCHROME P450 51G1 (CYP51G1); FUNCTIONS IN: sterol 14-demethylase activity, oxy…	1.46529	FALSE	Cytochrome P450 51 (EC 1.14.13.70) (CYPLI) (P450-LIA1) (Obtusifoliol 14-alpha demethylase)
17.3.1.2.99	hormone metabolism.brassinosteroid.synthesis-degradation.sterols.other	m.34244	(loc_os02g04710.1 : 260.0) no description available & (at2g07050 : 241.0) Involved in the biosynthesis of brassinosteroids. Catalyzes the reaction from epoxysqualene to cycloartenol.; cycloartenol synthase 1 (CAS1); FUNCTIONS IN: cycloartenol synthase activity; INVOLVED IN: pentacyclic triterpenoid biosynthetic process, thylakoid membrane organization, pollen development; LOCATED IN: vacuole; EXP…	1.58237	FALSE	Involved in the biosynthesis of brassinosteroids. Catalyzes the reaction from epoxysqualene to cycloartenol.
17.3.1.1.5	hormone metabolism.brassinosteroid.synthesis-degradation.BRs.metabolic regulation	m.141414	(loc_os01g29150.1 : 535.0) no description available & (at2g26710 : 398.0) Encodes a member of the cytochrome p450 family that serves as a control point between multiple photoreceptor systems and brassinosteroid signal transduction. Involved in brassinolide metabolism. Mediates response to a variety of light signals including hypocotyl elongation and cotyledon expansion.; PHYB ACTIVATION TAGGED SU…	1.58662	FALSE	Encodes a member of the cytochrome p450 family that serves as a control point between multiple photoreceptor systems and brassinosteroid signal transduction. Involved in brassinolide metabolism. Mediates response to a variety of light signals including hypocotyl elongation and cotyledon expansion.
17.3.1.1.5	hormone metabolism.brassinosteroid.synthesis-degradation.BRs.metabolic regulation	m.155679	(loc_os12g17160.1 : 254.0) no description available & (at2g03760 : 187.0) Encodes a brassinosteroid sulfotransferase. In vitro experiements show that this enzyme has a preference for 24-epibrassinosteroids, particularly 24-epicathasterone, but does not act on castasterone and brassinolide. It is differentially expressed during development, being more abundant in young seedlings and actively growi…	1.59303	FALSE	Encodes a brassinosteroid sulfotransferase. In vitro experiements show that this enzyme has a preference for 24-epibrassinosteroids, particularly 24-epicathasterone, but does not act on castasterone and brassinolide. It is differentially expressed during development, being more abundant in young seedlings and actively growing cell cultures. Expression is induced in response to salicylic acid and …
17.3.2.1	hormone metabolism.brassinosteroid.signal transduction.BRI	m.256839	(loc_os11g01620.1 : 943.0) no description available & (at3g51740 : 452.0) encodes a leucine-repeat receptor kinase expressed in inflorescence meristem. Locus association was made from performing sequence analysis with IMK3 (MRLK) whose locus association was provided by the authors.; inflorescence meristem receptor-like kinase 2 (IMK2); FUNCTIONS IN: protein serine/threonine kinase activity, prote…	1.60247	FALSE	encodes a leucine-repeat receptor kinase expressed in inflorescence meristem. Locus association was made from performing sequence analysis with IMK3 (MRLK) whose locus association was provided by the authors.
17.3.1.1.5	hormone metabolism.brassinosteroid.synthesis-degradation.BRs.metabolic regulation	m.44054	(loc_os01g43760.1 : 158.0) no description available & (at1g17060 : 91.3) Encodes a protein with similarity to other cytochrome P450s and is a homolog of BAS1. Over expression causes a dwarf phenotype resembling brassinolide resistant mutants. Double mutant analysis of sob7/bas1 loss of function mutants suggests these genes have redundant functions in light responsiveness. SOB7 may function in met…	1.61753	FALSE	Encodes a protein with similarity to other cytochrome P450s and is a homolog of BAS1. Over expression causes a dwarf phenotype resembling brassinolide resistant mutants. Double mutant analysis of sob7/bas1 loss of function mutants suggests these genes have redundant functions in light responsiveness. SOB7 may function in metabolizing brassinolides. Expressed in leaf, root, stem and silique but ex…
17.3.1.2.99	hormone metabolism.brassinosteroid.synthesis-degradation.sterols.other	m.34245	(loc_os02g04710.1 : 159.0) no description available & (at2g07050 : 129.0) Involved in the biosynthesis of brassinosteroids. Catalyzes the reaction from epoxysqualene to cycloartenol.; cycloartenol synthase 1 (CAS1); FUNCTIONS IN: cycloartenol synthase activity; INVOLVED IN: pentacyclic triterpenoid biosynthetic process, thylakoid membrane organization, pollen development; LOCATED IN: vacuole; EXP…	1.71982	FALSE	Involved in the biosynthesis of brassinosteroids. Catalyzes the reaction from epoxysqualene to cycloartenol.
17.3.1.1.3	hormone metabolism.brassinosteroid.synthesis-degradation.BRs.CPD	m.133684	(loc_os12g04480.1 : 535.0) no description available & (at5g05690 : 316.0) Encodes a member of the CP90A family, a cytochrome P450 monooxygenase which converts 6-deoxocathasterone to 6-deoxoteasterone in the late C6 oxidation pathway and cathasterone to teasterone in the early C6 oxidation pathway of brassinolide biosynthesis. Expressed in cotyledons and leaves. Mutants display de-etiolation and d…	1.7267	FALSE	Encodes a member of the CP90A family, a cytochrome P450 monooxygenase which converts 6-deoxocathasterone to 6-deoxoteasterone in the late C6 oxidation pathway and cathasterone to teasterone in the early C6 oxidation pathway of brassinolide biosynthesis. Expressed in cotyledons and leaves. Mutants display de-etiolation and derepression of light-induced genes in the dark, dwarfism, male sterility a…
17.3.1.2.99	hormone metabolism.brassinosteroid.synthesis-degradation.sterols.other	m.90104	(loc_os11g18194.1 : 434.0) no description available & (at2g07050 : 352.0) Involved in the biosynthesis of brassinosteroids. Catalyzes the reaction from epoxysqualene to cycloartenol.; cycloartenol synthase 1 (CAS1); FUNCTIONS IN: cycloartenol synthase activity; INVOLVED IN: pentacyclic triterpenoid biosynthetic process, thylakoid membrane organization, pollen development; LOCATED IN: vacuole; EXP…	1.74439	FALSE	Involved in the biosynthesis of brassinosteroids. Catalyzes the reaction from epoxysqualene to cycloartenol.
17.3.1.1.1	hormone metabolism.brassinosteroid.synthesis-degradation.BRs.DET2	m.59600	(loc_os07g06800.1 : 313.0) no description available & (at5g16010 : 219.0) 3-oxo-5-alpha-steroid 4-dehydrogenase family protein; FUNCTIONS IN: oxidoreductase activity, acting on the CH-CH group of donors, 3-oxo-5-alpha-steroid 4-dehydrogenase activity; INVOLVED IN: lipid metabolic process; LOCATED IN: chloroplast, chloroplast envelope; EXPRESSED IN: 23 plant structures; EXPRESSED DURING: 15 growth…	1.7467	FALSE	3-oxo-5-alpha-steroid 4-dehydrogenase family protein
17.3.1.1.3	hormone metabolism.brassinosteroid.synthesis-degradation.BRs.CPD	m.133683	(loc_os12g04480.1 : 828.0) no description available & (at5g05690 : 540.0) Encodes a member of the CP90A family, a cytochrome P450 monooxygenase which converts 6-deoxocathasterone to 6-deoxoteasterone in the late C6 oxidation pathway and cathasterone to teasterone in the early C6 oxidation pathway of brassinolide biosynthesis. Expressed in cotyledons and leaves. Mutants display de-etiolation and d…	1.798	FALSE	Encodes a member of the CP90A family, a cytochrome P450 monooxygenase which converts 6-deoxocathasterone to 6-deoxoteasterone in the late C6 oxidation pathway and cathasterone to teasterone in the early C6 oxidation pathway of brassinolide biosynthesis. Expressed in cotyledons and leaves. Mutants display de-etiolation and derepression of light-induced genes in the dark, dwarfism, male sterility a…
17.3.2.2	hormone metabolism.brassinosteroid.signal transduction.BZR	m.146337	(loc_os01g10610.1 : 446.0) no description available & (at1g78700 : 271.0) BES1/BZR1 homolog 4 (BEH4); FUNCTIONS IN: transcription regulator activity; INVOLVED IN: biological_process unknown; LOCATED IN: cellular_component unknown; EXPRESSED IN: 23 plant structures; EXPRESSED DURING: 13 growth stages; CONTAINS InterPro DOMAIN/s: BZR1, transcriptional repressor (InterPro:IPR008540); BEST Arabidopsi…	1.80381	FALSE	BES1/BZR1 homolog 4 (BEH4)
17.3.1.1.5	hormone metabolism.brassinosteroid.synthesis-degradation.BRs.metabolic regulation	m.128631	(loc_os02g11020.1 : 325.0) no description available & (at2g26710 : 269.0) Encodes a member of the cytochrome p450 family that serves as a control point between multiple photoreceptor systems and brassinosteroid signal transduction. Involved in brassinolide metabolism. Mediates response to a variety of light signals including hypocotyl elongation and cotyledon expansion.; PHYB ACTIVATION TAGGED SU…	1.88567	FALSE	Encodes a member of the cytochrome p450 family that serves as a control point between multiple photoreceptor systems and brassinosteroid signal transduction. Involved in brassinolide metabolism. Mediates response to a variety of light signals including hypocotyl elongation and cotyledon expansion.
17.3.2.1	hormone metabolism.brassinosteroid.signal transduction.BRI	m.256890	(loc_os03g18630.1 : 239.0) no description available & (at3g56100 : 175.0) Protein kinase expressed in meristematic cells. Phosphorylates AGL24.; meristematic receptor-like kinase (MRLK); FUNCTIONS IN: protein serine/threonine kinase activity, protein kinase activity, ATP binding; INVOLVED IN: transmembrane receptor protein tyrosine kinase signaling pathway, protein amino acid phosphorylation; LOC…	1.94498	FALSE	Protein kinase expressed in meristematic cells. Phosphorylates AGL24.
17.3.2.2	hormone metabolism.brassinosteroid.signal transduction.BZR	m.195628	(loc_os07g39220.1 : 297.0) no description available & (at1g19350 : 156.0) Encodes brassinosteroid (BR) signalling protein that accumulates in the nucleus as dephosphorylated form in response to BRs. Is phosphorylated by the BIN2 GSK3 kinase. It synergistically interacts with BIM1 to bind to E box sequences (CANNTG). The protein contains a nuclear localization signal (NLS), followed by a highly co…	2.04532	TRUE	Encodes brassinosteroid (BR) signalling protein that accumulates in the nucleus as dephosphorylated form in response to BRs. Is phosphorylated by the BIN2 GSK3 kinase. It synergistically interacts with BIM1 to bind to E box sequences (CANNTG). The protein contains a nuclear localization signal (NLS), followed by a highly conserved amino-terminal domain (N) shared by all family members, a BIN2 pho…
17.3.1.2.6	hormone metabolism.brassinosteroid.synthesis-degradation.sterols.DWF7	m.26271	(loc_os01g04260.1 : 286.0) no description available & (q9zt29|sc5d_tobac : 231.0) Delta(7)-sterol-C5(6)-desaturase (EC 1.3.3.-) (Delta-7-C-5 sterol desaturase) (Delta(7)-sterol-C5-desaturase) - Nicotiana tabacum (Common tobacco) & (at3g02580 : 225.0) Brassinosteroid biosynthetic enzyme, catalyzes delta7 sterol C-5 desaturation step. Mutant has dwarf phenotype.; sterol 1 (STE1); FUNCTIONS IN: C-5 …	2.15308	TRUE	Delta(7)-sterol-C5(6)-desaturase (EC 1.3.3.-) (Delta-7-C-5 sterol desaturase) (Delta(7)-sterol-C5-desaturase)
17.3.1.1.5	hormone metabolism.brassinosteroid.synthesis-degradation.BRs.metabolic regulation	m.81776	(loc_os09g38239.1 : 357.0) no description available & (at3g45070 : 248.0) P-loop containing nucleoside triphosphate hydrolases superfamily protein; FUNCTIONS IN: sulfotransferase activity; INVOLVED IN: biological_process unknown; LOCATED IN: cellular_component unknown; CONTAINS InterPro DOMAIN/s: Sulfotransferase domain (InterPro:IPR000863); BEST Arabidopsis thaliana protein match is: P-loop cont…	2.22442	TRUE	P-loop containing nucleoside triphosphate hydrolases superfamily protein
17.3.1.1.5	hormone metabolism.brassinosteroid.synthesis-degradation.BRs.metabolic regulation	m.155665	(loc_os12g17160.1 : 347.0) no description available & (at3g45070 : 248.0) P-loop containing nucleoside triphosphate hydrolases superfamily protein; FUNCTIONS IN: sulfotransferase activity; INVOLVED IN: biological_process unknown; LOCATED IN: cellular_component unknown; CONTAINS InterPro DOMAIN/s: Sulfotransferase domain (InterPro:IPR000863); BEST Arabidopsis thaliana protein match is: P-loop cont…	2.28851	TRUE	P-loop containing nucleoside triphosphate hydrolases superfamily protein
17.3.1.1.5	hormone metabolism.brassinosteroid.synthesis-degradation.BRs.metabolic regulation	m.128616	(loc_os02g11020.1 : 843.0) no description available & (at2g26710 : 585.0) Encodes a member of the cytochrome p450 family that serves as a control point between multiple photoreceptor systems and brassinosteroid signal transduction. Involved in brassinolide metabolism. Mediates response to a variety of light signals including hypocotyl elongation and cotyledon expansion.; PHYB ACTIVATION TAGGED SU…	2.32353	TRUE	Encodes a member of the cytochrome p450 family that serves as a control point between multiple photoreceptor systems and brassinosteroid signal transduction. Involved in brassinolide metabolism. Mediates response to a variety of light signals including hypocotyl elongation and cotyledon expansion.
17.3.2.1	hormone metabolism.brassinosteroid.signal transduction.BRI	m.156139	(loc_os10g02500.1 : 328.0) no description available & (at2g01950 : 304.0) Encodes a leucine rich repeat receptor kinase and associated with provascular/procambial cells. Similar to BRI, brassinosteroid receptor protein.; BRI1-like 2 (BRL2); FUNCTIONS IN: protein binding, protein serine/threonine kinase activity, transmembrane receptor protein serine/threonine kinase activity, ATP binding; INVOLVE…	2.45838	TRUE	Encodes a leucine rich repeat receptor kinase and associated with provascular/procambial cells. Similar to BRI, brassinosteroid receptor protein.
17.3.2.1	hormone metabolism.brassinosteroid.signal transduction.BRI	m.239519	(loc_os10g02500.1 : 1189.0) no description available & (at2g01950 : 878.0) Encodes a leucine rich repeat receptor kinase and associated with provascular/procambial cells. Similar to BRI, brassinosteroid receptor protein.; BRI1-like 2 (BRL2); FUNCTIONS IN: protein binding, protein serine/threonine kinase activity, transmembrane receptor protein serine/threonine kinase activity, ATP binding; INVOLV…	2.48444	TRUE	Encodes a leucine rich repeat receptor kinase and associated with provascular/procambial cells. Similar to BRI, brassinosteroid receptor protein.
17.3.1.1.1	hormone metabolism.brassinosteroid.synthesis-degradation.BRs.DET2	m.50190	(loc_os01g63260.1 : 248.0) no description available & (at2g38050 : 176.0) Similar to mammalian steroid-5-alpha-reductase. Involved in the brassinolide biosynthetic pathway.; DE-ETIOLATED 2 (DET2); FUNCTIONS IN: sterol 5-alpha reductase activity; INVOLVED IN: response to light stimulus, brassinosteroid homeostasis, brassinosteroid biosynthetic process; LOCATED IN: endomembrane system, integral to …	2.6194	TRUE	Similar to mammalian steroid-5-alpha-reductase. Involved in the brassinolide biosynthetic pathway.
17.3.1.1.5	hormone metabolism.brassinosteroid.synthesis-degradation.BRs.metabolic regulation	m.141420	(loc_os01g29150.1 : 400.0) no description available & (at2g26710 : 326.0) Encodes a member of the cytochrome p450 family that serves as a control point between multiple photoreceptor systems and brassinosteroid signal transduction. Involved in brassinolide metabolism. Mediates response to a variety of light signals including hypocotyl elongation and cotyledon expansion.; PHYB ACTIVATION TAGGED SU…	2.96931	TRUE	Encodes a member of the cytochrome p450 family that serves as a control point between multiple photoreceptor systems and brassinosteroid signal transduction. Involved in brassinolide metabolism. Mediates response to a variety of light signals including hypocotyl elongation and cotyledon expansion.
17.3.1.1.5	hormone metabolism.brassinosteroid.synthesis-degradation.BRs.metabolic regulation	m.64380	(loc_os01g20950.1 : 416.0) no description available & (at3g45070 : 246.0) P-loop containing nucleoside triphosphate hydrolases superfamily protein; FUNCTIONS IN: sulfotransferase activity; INVOLVED IN: biological_process unknown; LOCATED IN: cellular_component unknown; CONTAINS InterPro DOMAIN/s: Sulfotransferase domain (InterPro:IPR000863); BEST Arabidopsis thaliana protein match is: P-loop cont…	3.13991	FALSE	P-loop containing nucleoside triphosphate hydrolases superfamily protein
17.3.2.99	hormone metabolism.brassinosteroid.signal transduction.other	m.262617	(loc_os06g45630.1 : 122.0) no description available & (at2g23300 : 92.8) Leucine-rich repeat protein kinase family protein; FUNCTIONS IN: protein serine/threonine kinase activity, kinase activity, ATP binding; INVOLVED IN: transmembrane receptor protein tyrosine kinase signaling pathway, protein amino acid phosphorylation; LOCATED IN: endomembrane system; EXPRESSED IN: 12 plant structures; EXPRES…	3.16218	TRUE	Leucine-rich repeat protein kinase family protein
17.3.1.2.3	hormone metabolism.brassinosteroid.synthesis-degradation.sterols.CYP51	m.320139	(loc_os05g34380.1 : 233.0) no description available & (at1g11680 : 213.0) putative obtusifoliol 14-alpha demethylase involved in sterol biosynthesis.; CYTOCHROME P450 51G1 (CYP51G1); FUNCTIONS IN: sterol 14-demethylase activity, oxygen binding; INVOLVED IN: sterol biosynthetic process, embryo development ending in seed dormancy; LOCATED IN: endoplasmic reticulum, plasma membrane; EXPRESSED IN: 23…	3.48879	TRUE	putative obtusifoliol 14-alpha demethylase involved in sterol biosynthesis.
17.3.1.2.3	hormone metabolism.brassinosteroid.synthesis-degradation.sterols.CYP51	m.12184	(loc_os02g02230.1 : 444.0) no description available & (p93846|cp51_sorbi : 413.0) Cytochrome P450 51 (EC 1.14.13.70) (CYPLI) (P450-LIA1) (Obtusifoliol 14-alpha demethylase) - Sorghum bicolor (Sorghum) (Sorghum vulgare) & (at1g11680 : 409.0) putative obtusifoliol 14-alpha demethylase involved in sterol biosynthesis.; CYTOCHROME P450 51G1 (CYP51G1); FUNCTIONS IN: sterol 14-demethylase activity, oxy…	3.66322	TRUE	Cytochrome P450 51 (EC 1.14.13.70) (CYPLI) (P450-LIA1) (Obtusifoliol 14-alpha demethylase)
17.3.2.99	hormone metabolism.brassinosteroid.signal transduction.other	m.313068	(loc_os03g26920.1 : 179.0) no description available & (p55748|cbp22_horvu : 109.0) Serine carboxypeptidase II-2 precursor (EC 3.4.16.6) (CP-MII.2) [Contains: Serine carboxypeptidase II-2 chain A; Serine carboxypeptidase II-2 chain B] (Fragment) - Hordeum vulgare (Barley) & (at4g30610 : 103.0) Encodes a secreted glycosylated serine carboxypeptidase with broad substrate preference that is involved …	4.18654	FALSE	Serine carboxypeptidase II-2 precursor (EC 3.4.16.6) (CP-MII.2) [Contains: Serine carboxypeptidase II-2 chain A
17.3.1.1.5	hormone metabolism.brassinosteroid.synthesis-degradation.BRs.metabolic regulation	m.43329	(loc_os09g38239.1 : 282.0) no description available & (at2g03770 : 159.0) P-loop containing nucleoside triphosphate hydrolases superfamily protein; FUNCTIONS IN: sulfotransferase activity; CONTAINS InterPro DOMAIN/s: Sulfotransferase domain (InterPro:IPR000863); BEST Arabidopsis thaliana protein match is: sulphotransferase 12 (TAIR:AT2G03760.1); Has 2856 Blast hits to 2814 proteins in 190 species…	4.57767	TRUE	P-loop containing nucleoside triphosphate hydrolases superfamily protein
17.3.1.1.3	hormone metabolism.brassinosteroid.synthesis-degradation.BRs.CPD	m.84058	(loc_os07g33440.1 : 426.0) no description available & (at5g36110 : 199.0) member of CYP716A; "cytochrome P450, family 716, subfamily A, polypeptide 1" (CYP716A1); FUNCTIONS IN: electron carrier activity, monooxygenase activity, iron ion binding, oxygen binding, heme binding; INVOLVED IN: oxidation reduction; LOCATED IN: endomembrane system; CONTAINS InterPro DOMAIN/s: Cytochrome P450 (InterPro:IP…	6.27981	TRUE	member of CYP716A
17.3.1.1.5	hormone metabolism.brassinosteroid.synthesis-degradation.BRs.metabolic regulation	m.64381	(loc_os01g20950.1 : 416.0) no description available & (at3g45070 : 246.0) P-loop containing nucleoside triphosphate hydrolases superfamily protein; FUNCTIONS IN: sulfotransferase activity; INVOLVED IN: biological_process unknown; LOCATED IN: cellular_component unknown; CONTAINS InterPro DOMAIN/s: Sulfotransferase domain (InterPro:IPR000863); BEST Arabidopsis thaliana protein match is: P-loop cont…	7.32645	TRUE	P-loop containing nucleoside triphosphate hydrolases superfamily protein
17.3.1.1.5	hormone metabolism.brassinosteroid.synthesis-degradation.BRs.metabolic regulation	m.298542	(loc_os08g40380.1 : 333.0) no description available & (at3g45080 : 229.0) P-loop containing nucleoside triphosphate hydrolases superfamily protein; FUNCTIONS IN: sulfotransferase activity; INVOLVED IN: biological_process unknown; LOCATED IN: cellular_component unknown; CONTAINS InterPro DOMAIN/s: Sulfotransferase domain (InterPro:IPR000863); BEST Arabidopsis thaliana protein match is: P-loop cont…	21.3723	TRUE	P-loop containing nucleoside triphosphate hydrolases superfamily protein
Cytokinin
17.4.1	hormone metabolism.cytokinin.synthesis-degradation	m.103996	(loc_os05g31040.1 : 182.0) no description available & (at3g63440 : 105.0) This gene used to be called AtCKX7. It encodes a protein whose sequence is similar to cytokinin oxidase/dehydrogenase, which catalyzes the degradation of cytokinins.; cytokinin oxidase/dehydrogenase 6 (CKX6); CONTAINS InterPro DOMAIN/s: Cytokinin dehydrogenase 1, FAD/cytokinin binding domain (InterPro:IPR015345), FAD-bindin…	-5.35048	TRUE	This gene used to be called AtCKX7. It encodes a protein whose sequence is similar to cytokinin oxidase/dehydrogenase, which catalyzes the degradation of cytokinins.
17.4.2	hormone metabolism.cytokinin.signal transduction	m.270153	(loc_os06g44410.1 : 907.0) no description available & (at5g10720 : 569.0) member of Histidine Kinase; histidine kinase 5 (HK5); FUNCTIONS IN: protein histidine kinase activity; INVOLVED IN: cytokinin mediated signaling pathway; LOCATED IN: vacuole; EXPRESSED IN: male gametophyte, root; CONTAINS InterPro DOMAIN/s: Signal transduction histidine kinase, homodimeric (InterPro:IPR009082), CheY-like (I…	-5.19124	TRUE	member of Histidine Kinase
17.4.2	hormone metabolism.cytokinin.signal transduction	m.130852	(loc_os06g44410.1 : 231.0) no description available & (at5g10720 : 160.0) member of Histidine Kinase; histidine kinase 5 (HK5); FUNCTIONS IN: protein histidine kinase activity; INVOLVED IN: cytokinin mediated signaling pathway; LOCATED IN: vacuole; EXPRESSED IN: male gametophyte, root; CONTAINS InterPro DOMAIN/s: Signal transduction histidine kinase, homodimeric (InterPro:IPR009082), CheY-like (I…	-4.35921	TRUE	member of Histidine Kinase
17.4.2	hormone metabolism.cytokinin.signal transduction	m.216348	(loc_os02g50480.1 : 1518.0) no description available & (at2g01830 : 1017.0) Histidine kinase: cytokinin-binding receptor that transduces cytokinin signals across the plasma membrane; WOODEN LEG (WOL); FUNCTIONS IN: osmosensor activity, cytokine binding, cytokinin receptor activity, protein histidine kinase activity, phosphoprotein phosphatase activity; INVOLVED IN: in 7 processes; LOCATED IN: mem…	-3.36381	TRUE	Histidine kinase: cytokinin-binding receptor that transduces cytokinin signals across the plasma membrane
17.4.1	hormone metabolism.cytokinin.synthesis-degradation	m.228227	(loc_os01g09260.1 : 298.0) no description available & (q9t0n8|ckx1_maize : 285.0) Cytokinin dehydrogenase 1 precursor (EC 1.5.99.12) (Cytokinin oxidase 1) (CKO 1) (COX 1) (ZmCKX1) - Zea mays (Maize) & (at1g75450 : 200.0) This gene used to be called AtCKX6. It encodes a protein whose sequence is similar to cytokinin oxidase/dehydrogenase, which catalyzes the degradation of cytokinins.; cytokinin o…	-2.96187	TRUE	Cytokinin dehydrogenase 1 precursor (EC 1.5.99.12) (Cytokinin oxidase 1) (CKO 1) (COX 1) (ZmCKX1)
17.4.1	hormone metabolism.cytokinin.synthesis-degradation	m.3041	(loc_os02g51900.1 : 191.0) no description available & (at1g22380 : 112.0) Encodes a putative UDP-glucosyl transferase. At1g22380 was initially identified as encoding the protein AAF87154, which has been classified as a bHLH protein (AtbHLH152). Subsequently it has been found that the AAF87154 protein appears to be encoded by the AT1G23970 genomic locus.; UDP-glucosyl transferase 85A3 (UGT85A3); F…	-2.86633	FALSE	Encodes a putative UDP-glucosyl transferase. At1g22380 was initially identified as encoding the protein AAF87154, which has been classified as a bHLH protein (AtbHLH152). Subsequently it has been found that the AAF87154 protein appears to be encoded by the AT1G23970 genomic locus.
17.4.2	hormone metabolism.cytokinin.signal transduction	m.270147	(loc_os06g44410.1 : 1010.0) no description available & (at5g10720 : 612.0) member of Histidine Kinase; histidine kinase 5 (HK5); FUNCTIONS IN: protein histidine kinase activity; INVOLVED IN: cytokinin mediated signaling pathway; LOCATED IN: vacuole; EXPRESSED IN: male gametophyte, root; CONTAINS InterPro DOMAIN/s: Signal transduction histidine kinase, homodimeric (InterPro:IPR009082), CheY-like (…	-2.70096	TRUE	member of Histidine Kinase
17.4.1	hormone metabolism.cytokinin.synthesis-degradation	m.104042	(loc_os05g31040.1 : 892.0) no description available & (at2g41510 : 663.0) It encodes a protein whose sequence is similar to cytokinin oxidase/dehydrogenase, which catalyzes the degradation of cytokinins.; cytokinin oxidase/dehydrogenase 1 (CKX1); FUNCTIONS IN: cytokinin dehydrogenase activity; INVOLVED IN: N-terminal protein myristoylation, cytokinin catabolic process, meristem development; LOCAT…	-2.62134	TRUE	It encodes a protein whose sequence is similar to cytokinin oxidase/dehydrogenase, which catalyzes the degradation of cytokinins.
17.4.2	hormone metabolism.cytokinin.signal transduction	m.12562	(loc_os06g08440.1 : 572.0) no description available & (at2g25180 : 150.0) Encodes an Arabidopsis response regulator (ARR) protein that acts in concert with other type-B ARRs in the cytokinin signaling pathway.; response regulator 12 (RR12); CONTAINS InterPro DOMAIN/s: Response regulator, plant B-type (InterPro:IPR017053), Myb-like DNA-binding domain, SHAQKYF class (InterPro:IPR006447), CheY-like …	-2.32938	TRUE	Encodes an Arabidopsis response regulator (ARR) protein that acts in concert with other type-B ARRs in the cytokinin signaling pathway.
17.4.2	hormone metabolism.cytokinin.signal transduction	m.279581	(loc_os03g50860.1 : 1523.0) no description available & (at2g01830 : 1075.0) Histidine kinase: cytokinin-binding receptor that transduces cytokinin signals across the plasma membrane; WOODEN LEG (WOL); FUNCTIONS IN: osmosensor activity, cytokine binding, cytokinin receptor activity, protein histidine kinase activity, phosphoprotein phosphatase activity; INVOLVED IN: in 7 processes; LOCATED IN: mem…	-2.30717	TRUE	Histidine kinase: cytokinin-binding receptor that transduces cytokinin signals across the plasma membrane
17.4.2	hormone metabolism.cytokinin.signal transduction	m.37248	(loc_os01g69920.1 : 1396.0) no description available & (at1g27320 : 1027.0) Encodes a histidine kinases, a cytokinin receptor that controls cytokinin-mediated leaf longevity through a specific phosphorylation of the response regulator, ARR2.; histidine kinase 3 (HK3); CONTAINS InterPro DOMAIN/s: Signal transduction histidine kinase, homodimeric (InterPro:IPR009082), CHASE (InterPro:IPR006189), Si…	-2.26042	TRUE	Encodes a histidine kinases, a cytokinin receptor that controls cytokinin-mediated leaf longevity through a specific phosphorylation of the response regulator, ARR2.
17.4.2	hormone metabolism.cytokinin.signal transduction	m.12564	(loc_os06g08440.1 : 513.0) no description available & (at2g25180 : 150.0) Encodes an Arabidopsis response regulator (ARR) protein that acts in concert with other type-B ARRs in the cytokinin signaling pathway.; response regulator 12 (RR12); CONTAINS InterPro DOMAIN/s: Response regulator, plant B-type (InterPro:IPR017053), Myb-like DNA-binding domain, SHAQKYF class (InterPro:IPR006447), CheY-like …	-2.25003	TRUE	Encodes an Arabidopsis response regulator (ARR) protein that acts in concert with other type-B ARRs in the cytokinin signaling pathway.
17.4.2	hormone metabolism.cytokinin.signal transduction	m.62338	(loc_os02g55320.1 : 909.0) no description available & (at2g25180 : 328.0) Encodes an Arabidopsis response regulator (ARR) protein that acts in concert with other type-B ARRs in the cytokinin signaling pathway.; response regulator 12 (RR12); CONTAINS InterPro DOMAIN/s: Response regulator, plant B-type (InterPro:IPR017053), Myb-like DNA-binding domain, SHAQKYF class (InterPro:IPR006447), CheY-like …	-2.23958	TRUE	Encodes an Arabidopsis response regulator (ARR) protein that acts in concert with other type-B ARRs in the cytokinin signaling pathway.
17.4.2	hormone metabolism.cytokinin.signal transduction	m.292385	(loc_os02g08500.1 : 842.0) no description available & (at2g25180 : 345.0) Encodes an Arabidopsis response regulator (ARR) protein that acts in concert with other type-B ARRs in the cytokinin signaling pathway.; response regulator 12 (RR12); CONTAINS InterPro DOMAIN/s: Response regulator, plant B-type (InterPro:IPR017053), Myb-like DNA-binding domain, SHAQKYF class (InterPro:IPR006447), CheY-like …	-2.0173	TRUE	Encodes an Arabidopsis response regulator (ARR) protein that acts in concert with other type-B ARRs in the cytokinin signaling pathway.
17.4.1	hormone metabolism.cytokinin.synthesis-degradation	m.186429	(loc_os05g08480.1 : 133.0) no description available & (at2g36800 : 97.8) Encodes a DON-Glucosyltransferase. The UGT73C5 glucosylates both brassinolide and castasterone in the 23-O position. The enzyme is presumably involved in the homeostasis of those steroid hormones hence regulating BR activity. Transgenic plants overexpressing UGT73C5 show a typical BR-deficient phenotype.; don-glucosyltransfe…	-1.99626	FALSE	Encodes a DON-Glucosyltransferase. The UGT73C5 glucosylates both brassinolide and castasterone in the 23-O position. The enzyme is presumably involved in the homeostasis of those steroid hormones hence regulating BR activity. Transgenic plants overexpressing UGT73C5 show a typical BR-deficient phenotype.
17.4.1	hormone metabolism.cytokinin.synthesis-degradation	m.61045	(q9t0n8|ckx1_maize : 181.0) Cytokinin dehydrogenase 1 precursor (EC 1.5.99.12) (Cytokinin oxidase 1) (CKO 1) (COX 1) (ZmCKX1) - Zea mays (Maize) & (loc_os01g09260.1 : 167.0) no description available & (at4g29740 : 98.6) It encodes a protein whose sequence is similar to cytokinin oxidase/dehydrogenase, which catalyzes the degradation of cytokinins.; cytokinin oxidase 4 (CKX4); FUNCTIONS IN: primar…	-1.91088	FALSE	Cytokinin dehydrogenase 1 precursor (EC 1.5.99.12) (Cytokinin oxidase 1) (CKO 1) (COX 1) (ZmCKX1)
17.4.1	hormone metabolism.cytokinin.synthesis-degradation	m.192684	(loc_os01g08100.1 : 736.0) no description available & (at2g36750 : 428.0) UDP-glucosyl transferase 73C1 (UGT73C1); CONTAINS InterPro DOMAIN/s: UDP-glucuronosyl/UDP-glucosyltransferase (InterPro:IPR002213); BEST Arabidopsis thaliana protein match is: don-glucosyltransferase 1 (TAIR:AT2G36800.1); Has 7705 Blast hits to 7611 proteins in 415 species: Archae - 0; Bacteria - 205; Metazoa - 2197; Fungi …	-1.76691	FALSE	UDP-glucosyl transferase 73C1 (UGT73C1)
17.4.2	hormone metabolism.cytokinin.signal transduction	m.89226	(loc_os06g44410.1 : 196.0) no description available & (at5g10720 : 80.1) member of Histidine Kinase; histidine kinase 5 (HK5); FUNCTIONS IN: protein histidine kinase activity; INVOLVED IN: cytokinin mediated signaling pathway; LOCATED IN: vacuole; EXPRESSED IN: male gametophyte, root; CONTAINS InterPro DOMAIN/s: Signal transduction histidine kinase, homodimeric (InterPro:IPR009082), CheY-like (In…	-1.68158	FALSE	member of Histidine Kinase
17.4.1	hormone metabolism.cytokinin.synthesis-degradation	m.130109	(loc_os04g44250.1 : 751.0) no description available & (at2g36790 : 311.0) The At2g36790 gene encodes a UDP-glucose:flavonol-3-O-glycoside-7-O-glucosyltransferase (UGT73C6)attaching a glucosyl residue to the 7-O-position of the flavonols kaempferol, quercetin and their 3-O-glycoside derivatives.; UDP-glucosyl transferase 73C6 (UGT73C6); CONTAINS InterPro DOMAIN/s: UDP-glucuronosyl/UDP-glucosyltran…	-1.47297	FALSE	The At2g36790 gene encodes a UDP-glucose:flavonol-3-O-glycoside-7-O-glucosyltransferase (UGT73C6)attaching a glucosyl residue to the 7-O-position of the flavonols kaempferol, quercetin and their 3-O-glycoside derivatives.
17.4.1	hormone metabolism.cytokinin.synthesis-degradation	m.312434	(loc_os10g09990.1 : 190.0) no description available & (at2g36750 : 84.3) UDP-glucosyl transferase 73C1 (UGT73C1); CONTAINS InterPro DOMAIN/s: UDP-glucuronosyl/UDP-glucosyltransferase (InterPro:IPR002213); BEST Arabidopsis thaliana protein match is: don-glucosyltransferase 1 (TAIR:AT2G36800.1); Has 7705 Blast hits to 7611 proteins in 415 species: Archae - 0; Bacteria - 205; Metazoa - 2197; Fungi -…	-1.43316	FALSE	UDP-glucosyl transferase 73C1 (UGT73C1)
17.4.1	hormone metabolism.cytokinin.synthesis-degradation	m.186416	(loc_os05g08480.1 : 508.0) no description available & (at3g53150 : 278.0) UDP-glucosyl transferase 73D1 (UGT73D1); FUNCTIONS IN: transferase activity, transferring hexosyl groups, UDP-glycosyltransferase activity; INVOLVED IN: metabolic process; LOCATED IN: endomembrane system; EXPRESSED IN: stem, sepal, stamen; EXPRESSED DURING: 4 anthesis; CONTAINS InterPro DOMAIN/s: UDP-glucuronosyl/UDP-glucos…	-1.39947	FALSE	UDP-glucosyl transferase 73D1 (UGT73D1)
17.4.1	hormone metabolism.cytokinin.synthesis-degradation	m.5541	(loc_os11g25454.1 : 154.0) no description available & (at5g05900 : 91.3) UDP-Glycosyltransferase superfamily protein; FUNCTIONS IN: UDP-glycosyltransferase activity, transferase activity, transferring glycosyl groups; INVOLVED IN: metabolic process; LOCATED IN: cellular_component unknown; EXPRESSED IN: root; CONTAINS InterPro DOMAIN/s: UDP-glucuronosyl/UDP-glucosyltransferase (InterPro:IPR002213)…	-1.30776	FALSE	UDP-Glycosyltransferase superfamily protein
17.4.1	hormone metabolism.cytokinin.synthesis-degradation	m.16489	(loc_os05g42040.1 : 384.0) no description available & (at4g34135 : 165.0) The At4g34135 gene encodes a flavonol 7-O-glucosyltransferase (EC 2.4.1.237) that glucosylates also with a 20 fold lower activity flavonols (kaempferol and quercetin) at the 3-O-position.; UDP-glucosyltransferase 73B2 (UGT73B2); FUNCTIONS IN: flavonol 3-O-glucosyltransferase activity, UDP-glycosyltransferase activity, querc…	-1.30195	FALSE	The At4g34135 gene encodes a flavonol 7-O-glucosyltransferase (EC 2.4.1.237) that glucosylates also with a 20 fold lower activity flavonols (kaempferol and quercetin) at the 3-O-position.
17.4.1	hormone metabolism.cytokinin.synthesis-degradation	m.316074	(loc_os02g28900.1 : 216.0) no description available & (at1g22400 : 178.0) UGT85A1; FUNCTIONS IN: in 6 functions; INVOLVED IN: metabolic process; LOCATED IN: cellular_component unknown; EXPRESSED IN: 22 plant structures; EXPRESSED DURING: 10 growth stages; CONTAINS InterPro DOMAIN/s: UDP-glucuronosyl/UDP-glucosyltransferase (InterPro:IPR002213); BEST Arabidopsis thaliana protein match is: UDP-gluc…	-1.26153	FALSE	UGT85A1
17.4.1	hormone metabolism.cytokinin.synthesis-degradation	m.312221	(loc_os11g25730.1 : 204.0) no description available & (at5g59580 : 169.0) UDP-glucosyl transferase 76E1 (UGT76E1); FUNCTIONS IN: quercetin 3-O-glucosyltransferase activity, UDP-glycosyltransferase activity, quercetin 7-O-glucosyltransferase activity; INVOLVED IN: metabolic process; CONTAINS InterPro DOMAIN/s: UDP-glucuronosyl/UDP-glucosyltransferase (InterPro:IPR002213); BEST Arabidopsis thaliana…	-1.21397	FALSE	UDP-glucosyl transferase 76E1 (UGT76E1)
17.4.1	hormone metabolism.cytokinin.synthesis-degradation	m.74931	(loc_os07g13800.1 : 610.0) no description available & (at5g05860 : 350.0) UDP-glucosyl transferase 76C2 (UGT76C2); FUNCTIONS IN: in 6 functions; INVOLVED IN: metabolic process; EXPRESSED IN: 17 plant structures; EXPRESSED DURING: 12 growth stages; CONTAINS InterPro DOMAIN/s: UDP-glucuronosyl/UDP-glucosyltransferase (InterPro:IPR002213); BEST Arabidopsis thaliana protein match is: UDP-Glycosyltran…	-1.1673	FALSE	UDP-glucosyl transferase 76C2 (UGT76C2)
17.4.2	hormone metabolism.cytokinin.signal transduction	m.292378	(loc_os06g43910.1 : 305.0) no description available & (at4g31920 : 252.0) Encodes an Arabidopsis response regulator (ARR) protein that acts in concert with other type-B ARRs in the cytokinin signaling pathway.; response regulator 10 (RR10); CONTAINS InterPro DOMAIN/s: Response regulator, plant B-type (InterPro:IPR017053), Myb-like DNA-binding domain, SHAQKYF class (InterPro:IPR006447), CheY-like …	-1.1441	FALSE	Encodes an Arabidopsis response regulator (ARR) protein that acts in concert with other type-B ARRs in the cytokinin signaling pathway.
17.4.1	hormone metabolism.cytokinin.synthesis-degradation	m.73728	(loc_os01g73760.1 : 626.0) no description available & (at2g27760 : 400.0) Encodes tRNA isopentenyltransferase, similar to yeast MOD5.; tRNAisopentenyltransferase 2 (IPT2); CONTAINS InterPro DOMAIN/s: tRNA delta(2)-isopentenylpyrophosphate transferase (InterPro:IPR018022), tRNA isopentenyltransferase (InterPro:IPR002627); BEST Arabidopsis thaliana protein match is: isopentenyltransferase 5 (TAIR:A…	-1.10759	FALSE	Encodes tRNA isopentenyltransferase, similar to yeast MOD5.
17.4.1	hormone metabolism.cytokinin.synthesis-degradation	m.221497	(loc_os03g53350.1 : 641.0) no description available & (at4g34131 : 253.0) UDP-glucosyl transferase 73B3 (UGT73B3); FUNCTIONS IN: transferase activity, transferring hexosyl groups, quercetin 3-O-glucosyltransferase activity, UDP-glycosyltransferase activity, UDP-glucosyltransferase activity; INVOLVED IN: response to cyclopentenone, response to other organism; LOCATED IN: endomembrane system; CONTA…	-1.1058	FALSE	UDP-glucosyl transferase 73B3 (UGT73B3)
17.4.1	hormone metabolism.cytokinin.synthesis-degradation	m.156513	(loc_os02g28900.1 : 378.0) no description available & (at1g22400 : 298.0) UGT85A1; FUNCTIONS IN: in 6 functions; INVOLVED IN: metabolic process; LOCATED IN: cellular_component unknown; EXPRESSED IN: 22 plant structures; EXPRESSED DURING: 10 growth stages; CONTAINS InterPro DOMAIN/s: UDP-glucuronosyl/UDP-glucosyltransferase (InterPro:IPR002213); BEST Arabidopsis thaliana protein match is: UDP-gluc…	-1.09425	FALSE	UGT85A1
17.4.1	hormone metabolism.cytokinin.synthesis-degradation	m.68801	(loc_os05g47840.1 : 226.0) no description available & (at3g63110 : 104.0) Encodes cytokinin synthase involved in cytokinin biosynthesis. IPT3 subcellular localization is modulated by farnesylation- when farnesylated it is localized to the nucleus, otherwise to the chloroplast.; isopentenyltransferase 3 (IPT3); CONTAINS InterPro DOMAIN/s: tRNA isopentenyltransferase (InterPro:IPR002627); BEST Arab…	-1.06569	FALSE	Encodes cytokinin synthase involved in cytokinin biosynthesis. IPT3 subcellular localization is modulated by farnesylation- when farnesylated it is localized to the nucleus, otherwise to the chloroplast.
17.4.1	hormone metabolism.cytokinin.synthesis-degradation	m.117182	(loc_os02g11640.1 : 548.0) no description available & (at3g53150 : 301.0) UDP-glucosyl transferase 73D1 (UGT73D1); FUNCTIONS IN: transferase activity, transferring hexosyl groups, UDP-glycosyltransferase activity; INVOLVED IN: metabolic process; LOCATED IN: endomembrane system; EXPRESSED IN: stem, sepal, stamen; EXPRESSED DURING: 4 anthesis; CONTAINS InterPro DOMAIN/s: UDP-glucuronosyl/UDP-glucos…	-1.05643	FALSE	UDP-glucosyl transferase 73D1 (UGT73D1)
17.4.1	hormone metabolism.cytokinin.synthesis-degradation	m.94878	(loc_os04g44230.1 : 627.0) no description available & (at2g41510 : 347.0) It encodes a protein whose sequence is similar to cytokinin oxidase/dehydrogenase, which catalyzes the degradation of cytokinins.; cytokinin oxidase/dehydrogenase 1 (CKX1); FUNCTIONS IN: cytokinin dehydrogenase activity; INVOLVED IN: N-terminal protein myristoylation, cytokinin catabolic process, meristem development; LOCAT…	-1.01958	FALSE	It encodes a protein whose sequence is similar to cytokinin oxidase/dehydrogenase, which catalyzes the degradation of cytokinins.
17.4.1	hormone metabolism.cytokinin.synthesis-degradation	m.186427	(loc_os05g08480.1 : 228.0) no description available & (at2g36750 : 114.0) UDP-glucosyl transferase 73C1 (UGT73C1); CONTAINS InterPro DOMAIN/s: UDP-glucuronosyl/UDP-glucosyltransferase (InterPro:IPR002213); BEST Arabidopsis thaliana protein match is: don-glucosyltransferase 1 (TAIR:AT2G36800.1); Has 7705 Blast hits to 7611 proteins in 415 species: Archae - 0; Bacteria - 205; Metazoa - 2197; Fungi …	-4.77721	TRUE	UDP-glucosyl transferase 73C1 (UGT73C1)
17.4.1	hormone metabolism.cytokinin.synthesis-degradation	m.318896	(loc_os06g23560.1 : 194.0) no description available & (at3g16520 : 99.8) UDP-glucosyl transferase 88A1 (UGT88A1); FUNCTIONS IN: in 6 functions; INVOLVED IN: metabolic process; LOCATED IN: cellular_component unknown; EXPRESSED IN: 22 plant structures; EXPRESSED DURING: 13 growth stages; CONTAINS InterPro DOMAIN/s: UDP-glucuronosyl/UDP-glucosyltransferase (InterPro:IPR002213); BEST Arabidopsis thal…	0	FALSE	UDP-glucosyl transferase 88A1 (UGT88A1)
17.4.1	hormone metabolism.cytokinin.synthesis-degradation	m.326623	(loc_os07g42970.1 : 189.0) no description available & (at1g22360 : 106.0) UDP-glucosyl transferase 85A2 (UGT85A2); FUNCTIONS IN: UDP-glycosyltransferase activity, transferase activity, transferring glycosyl groups, glucuronosyltransferase activity; INVOLVED IN: metabolic process; LOCATED IN: cellular_component unknown; EXPRESSED IN: 21 plant structures; EXPRESSED DURING: 11 growth stages; CONTAIN…	6.27981	TRUE	UDP-glucosyl transferase 85A2 (UGT85A2)
17.4.1	hormone metabolism.cytokinin.synthesis-degradation	m.36874	(loc_os02g36830.1 : 179.0) no description available & (at1g22400 : 157.0) UGT85A1; FUNCTIONS IN: in 6 functions; INVOLVED IN: metabolic process; LOCATED IN: cellular_component unknown; EXPRESSED IN: 22 plant structures; EXPRESSED DURING: 10 growth stages; CONTAINS InterPro DOMAIN/s: UDP-glucuronosyl/UDP-glucosyltransferase (InterPro:IPR002213); BEST Arabidopsis thaliana protein match is: UDP-gluc…	0	FALSE	UGT85A1
17.4.1	hormone metabolism.cytokinin.synthesis-degradation	m.38531	(loc_os05g42040.1 : 159.0) no description available & (at2g36750 : 83.2) UDP-glucosyl transferase 73C1 (UGT73C1); CONTAINS InterPro DOMAIN/s: UDP-glucuronosyl/UDP-glucosyltransferase (InterPro:IPR002213); BEST Arabidopsis thaliana protein match is: don-glucosyltransferase 1 (TAIR:AT2G36800.1); Has 7705 Blast hits to 7611 proteins in 415 species: Archae - 0; Bacteria - 205; Metazoa - 2197; Fungi -…	0	FALSE	UDP-glucosyl transferase 73C1 (UGT73C1)
17.4.1	hormone metabolism.cytokinin.synthesis-degradation	m.306349	(loc_os05g08480.1 : 167.0) no description available & (at2g36800 : 132.0) Encodes a DON-Glucosyltransferase. The UGT73C5 glucosylates both brassinolide and castasterone in the 23-O position. The enzyme is presumably involved in the homeostasis of those steroid hormones hence regulating BR activity. Transgenic plants overexpressing UGT73C5 show a typical BR-deficient phenotype.; don-glucosyltransf…	1.01054	FALSE	Encodes a DON-Glucosyltransferase. The UGT73C5 glucosylates both brassinolide and castasterone in the 23-O position. The enzyme is presumably involved in the homeostasis of those steroid hormones hence regulating BR activity. Transgenic plants overexpressing UGT73C5 show a typical BR-deficient phenotype.
17.4.1	hormone metabolism.cytokinin.synthesis-degradation	m.186420	(loc_os05g08480.1 : 511.0) no description available & (at2g36760 : 285.0) UDP-glucosyl transferase 73C2 (UGT73C2); FUNCTIONS IN: transferase activity, transferring hexosyl groups, UDP-glycosyltransferase activity, transferase activity, transferring glycosyl groups; INVOLVED IN: metabolic process; LOCATED IN: endomembrane system; EXPRESSED IN: flower, stamen; EXPRESSED DURING: 4 anthesis; CONTAINS…	1.01198	FALSE	UDP-glucosyl transferase 73C2 (UGT73C2)
17.4.1	hormone metabolism.cytokinin.synthesis-degradation	m.103764	(loc_os01g71310.1 : 268.0) no description available & (at3g63440 : 197.0) This gene used to be called AtCKX7. It encodes a protein whose sequence is similar to cytokinin oxidase/dehydrogenase, which catalyzes the degradation of cytokinins.; cytokinin oxidase/dehydrogenase 6 (CKX6); CONTAINS InterPro DOMAIN/s: Cytokinin dehydrogenase 1, FAD/cytokinin binding domain (InterPro:IPR015345), FAD-bindin…	1.01909	FALSE	This gene used to be called AtCKX7. It encodes a protein whose sequence is similar to cytokinin oxidase/dehydrogenase, which catalyzes the degradation of cytokinins.
17.4.1	hormone metabolism.cytokinin.synthesis-degradation	m.40762	(loc_os06g11720.1 : 312.0) no description available & (at1g22400 : 268.0) UGT85A1; FUNCTIONS IN: in 6 functions; INVOLVED IN: metabolic process; LOCATED IN: cellular_component unknown; EXPRESSED IN: 22 plant structures; EXPRESSED DURING: 10 growth stages; CONTAINS InterPro DOMAIN/s: UDP-glucuronosyl/UDP-glucosyltransferase (InterPro:IPR002213); BEST Arabidopsis thaliana protein match is: UDP-gluc…	1.09511	FALSE	UGT85A1
17.4.1	hormone metabolism.cytokinin.synthesis-degradation	m.178792	(loc_os01g45110.1 : 287.0) no description available & (at4g34138 : 138.0) UDP-glucosyl transferase 73B1 (UGT73B1); FUNCTIONS IN: quercetin 3-O-glucosyltransferase activity, UDP-glycosyltransferase activity, quercetin 7-O-glucosyltransferase activity, abscisic acid glucosyltransferase activity; INVOLVED IN: metabolic process; LOCATED IN: endomembrane system; EXPRESSED IN: 20 plant structures; EXPR…	1.11124	FALSE	UDP-glucosyl transferase 73B1 (UGT73B1)
17.4.1	hormone metabolism.cytokinin.synthesis-degradation	m.316073	(loc_os02g28900.1 : 218.0) no description available & (at1g22380 : 164.0) Encodes a putative UDP-glucosyl transferase. At1g22380 was initially identified as encoding the protein AAF87154, which has been classified as a bHLH protein (AtbHLH152). Subsequently it has been found that the AAF87154 protein appears to be encoded by the AT1G23970 genomic locus.; UDP-glucosyl transferase 85A3 (UGT85A3); F…	1.13822	FALSE	Encodes a putative UDP-glucosyl transferase. At1g22380 was initially identified as encoding the protein AAF87154, which has been classified as a bHLH protein (AtbHLH152). Subsequently it has been found that the AAF87154 protein appears to be encoded by the AT1G23970 genomic locus.
17.4.1	hormone metabolism.cytokinin.synthesis-degradation	m.62147	(loc_os08g07200.1 : 416.0) no description available & (at1g22360 : 277.0) UDP-glucosyl transferase 85A2 (UGT85A2); FUNCTIONS IN: UDP-glycosyltransferase activity, transferase activity, transferring glycosyl groups, glucuronosyltransferase activity; INVOLVED IN: metabolic process; LOCATED IN: cellular_component unknown; EXPRESSED IN: 21 plant structures; EXPRESSED DURING: 11 growth stages; CONTAIN…	1.15581	FALSE	UDP-glucosyl transferase 85A2 (UGT85A2)
17.4.1	hormone metabolism.cytokinin.synthesis-degradation	m.131895	(loc_os10g09990.1 : 591.0) no description available & (at2g36750 : 308.0) UDP-glucosyl transferase 73C1 (UGT73C1); CONTAINS InterPro DOMAIN/s: UDP-glucuronosyl/UDP-glucosyltransferase (InterPro:IPR002213); BEST Arabidopsis thaliana protein match is: don-glucosyltransferase 1 (TAIR:AT2G36800.1); Has 7705 Blast hits to 7611 proteins in 415 species: Archae - 0; Bacteria - 205; Metazoa - 2197; Fungi …	1.20963	FALSE	UDP-glucosyl transferase 73C1 (UGT73C1)
17.4.1	hormone metabolism.cytokinin.synthesis-degradation	m.114677	(loc_os07g13770.1 : 585.0) no description available & (at3g11340 : 366.0) UDP-Glycosyltransferase superfamily protein; FUNCTIONS IN: transferase activity, transferring hexosyl groups, UDP-glycosyltransferase activity; INVOLVED IN: metabolic process; LOCATED IN: endomembrane system; EXPRESSED IN: 8 plant structures; EXPRESSED DURING: 4 anthesis, LP.02 two leaves visible, petal differentiation and …	1.21878	FALSE	UDP-Glycosyltransferase superfamily protein
17.4.1	hormone metabolism.cytokinin.synthesis-degradation	m.22694	(loc_os02g11640.1 : 505.0) no description available & (at3g53150 : 262.0) UDP-glucosyl transferase 73D1 (UGT73D1); FUNCTIONS IN: transferase activity, transferring hexosyl groups, UDP-glycosyltransferase activity; INVOLVED IN: metabolic process; LOCATED IN: endomembrane system; EXPRESSED IN: stem, sepal, stamen; EXPRESSED DURING: 4 anthesis; CONTAINS InterPro DOMAIN/s: UDP-glucuronosyl/UDP-glucos…	1.27521	FALSE	UDP-glucosyl transferase 73D1 (UGT73D1)
17.4.1	hormone metabolism.cytokinin.synthesis-degradation	m.16488	(loc_os05g42040.1 : 451.0) no description available & (at4g34135 : 229.0) The At4g34135 gene encodes a flavonol 7-O-glucosyltransferase (EC 2.4.1.237) that glucosylates also with a 20 fold lower activity flavonols (kaempferol and quercetin) at the 3-O-position.; UDP-glucosyltransferase 73B2 (UGT73B2); FUNCTIONS IN: flavonol 3-O-glucosyltransferase activity, UDP-glycosyltransferase activity, querc…	1.28106	FALSE	The At4g34135 gene encodes a flavonol 7-O-glucosyltransferase (EC 2.4.1.237) that glucosylates also with a 20 fold lower activity flavonols (kaempferol and quercetin) at the 3-O-position.
17.4.1	hormone metabolism.cytokinin.synthesis-degradation	m.156489	(loc_os08g31200.1 : 685.0) no description available & (at1g22370 : 496.0) UDP-glucosyl transferase 85A5 (UGT85A5); FUNCTIONS IN: transferase activity, transferring glycosyl groups, glucuronosyltransferase activity; INVOLVED IN: metabolic process; EXPRESSED IN: 15 plant structures; EXPRESSED DURING: 9 growth stages; CONTAINS InterPro DOMAIN/s: UDP-glucuronosyl/UDP-glucosyltransferase (InterPro:IPR…	1.31509	FALSE	UDP-glucosyl transferase 85A5 (UGT85A5)
17.4.1	hormone metabolism.cytokinin.synthesis-degradation	m.19750	(loc_os10g34230.1 : 884.0) no description available & (at2g41510 : 400.0) It encodes a protein whose sequence is similar to cytokinin oxidase/dehydrogenase, which catalyzes the degradation of cytokinins.; cytokinin oxidase/dehydrogenase 1 (CKX1); FUNCTIONS IN: cytokinin dehydrogenase activity; INVOLVED IN: N-terminal protein myristoylation, cytokinin catabolic process, meristem development; LOCAT…	1.32133	FALSE	It encodes a protein whose sequence is similar to cytokinin oxidase/dehydrogenase, which catalyzes the degradation of cytokinins.
17.4.1	hormone metabolism.cytokinin.synthesis-degradation	m.169174	(loc_os01g53350.1 : 125.0) no description available & (at1g22400 : 95.9) UGT85A1; FUNCTIONS IN: in 6 functions; INVOLVED IN: metabolic process; LOCATED IN: cellular_component unknown; EXPRESSED IN: 22 plant structures; EXPRESSED DURING: 10 growth stages; CONTAINS InterPro DOMAIN/s: UDP-glucuronosyl/UDP-glucosyltransferase (InterPro:IPR002213); BEST Arabidopsis thaliana protein match is: UDP-gluco…	1.34567	FALSE	UGT85A1
17.4.1	hormone metabolism.cytokinin.synthesis-degradation	m.156525	(loc_os02g36830.1 : 186.0) no description available & (at1g22360 : 135.0) UDP-glucosyl transferase 85A2 (UGT85A2); FUNCTIONS IN: UDP-glycosyltransferase activity, transferase activity, transferring glycosyl groups, glucuronosyltransferase activity; INVOLVED IN: metabolic process; LOCATED IN: cellular_component unknown; EXPRESSED IN: 21 plant structures; EXPRESSED DURING: 11 growth stages; CONTAIN…	1.39551	FALSE	UDP-glucosyl transferase 85A2 (UGT85A2)
17.4.1	hormone metabolism.cytokinin.synthesis-degradation	m.103767	(loc_os01g71310.1 : 901.0) no description available & (at2g41510 : 649.0) It encodes a protein whose sequence is similar to cytokinin oxidase/dehydrogenase, which catalyzes the degradation of cytokinins.; cytokinin oxidase/dehydrogenase 1 (CKX1); FUNCTIONS IN: cytokinin dehydrogenase activity; INVOLVED IN: N-terminal protein myristoylation, cytokinin catabolic process, meristem development; LOCAT…	1.40584	FALSE	It encodes a protein whose sequence is similar to cytokinin oxidase/dehydrogenase, which catalyzes the degradation of cytokinins.
17.4.1	hormone metabolism.cytokinin.synthesis-degradation	m.211204	(loc_os05g42020.1 : 565.0) no description available & (at2g36750 : 221.0) UDP-glucosyl transferase 73C1 (UGT73C1); CONTAINS InterPro DOMAIN/s: UDP-glucuronosyl/UDP-glucosyltransferase (InterPro:IPR002213); BEST Arabidopsis thaliana protein match is: don-glucosyltransferase 1 (TAIR:AT2G36800.1); Has 7705 Blast hits to 7611 proteins in 415 species: Archae - 0; Bacteria - 205; Metazoa - 2197; Fungi …	1.45029	FALSE	UDP-glucosyl transferase 73C1 (UGT73C1)
17.4.1	hormone metabolism.cytokinin.synthesis-degradation	m.200025	(loc_os04g37820.1 : 743.0) no description available & (at1g22360 : 496.0) UDP-glucosyl transferase 85A2 (UGT85A2); FUNCTIONS IN: UDP-glycosyltransferase activity, transferase activity, transferring glycosyl groups, glucuronosyltransferase activity; INVOLVED IN: metabolic process; LOCATED IN: cellular_component unknown; EXPRESSED IN: 21 plant structures; EXPRESSED DURING: 11 growth stages; CONTAIN…	1.45604	FALSE	UDP-glucosyl transferase 85A2 (UGT85A2)
17.4.1	hormone metabolism.cytokinin.synthesis-degradation	m.156509	(loc_os08g31200.1 : 503.0) no description available & (at1g22400 : 379.0) UGT85A1; FUNCTIONS IN: in 6 functions; INVOLVED IN: metabolic process; LOCATED IN: cellular_component unknown; EXPRESSED IN: 22 plant structures; EXPRESSED DURING: 10 growth stages; CONTAINS InterPro DOMAIN/s: UDP-glucuronosyl/UDP-glucosyltransferase (InterPro:IPR002213); BEST Arabidopsis thaliana protein match is: UDP-gluc…	1.48361	FALSE	UGT85A1
17.4.1	hormone metabolism.cytokinin.synthesis-degradation	m.156515	(loc_os08g31200.1 : 562.0) no description available & (at1g22360 : 429.0) UDP-glucosyl transferase 85A2 (UGT85A2); FUNCTIONS IN: UDP-glycosyltransferase activity, transferase activity, transferring glycosyl groups, glucuronosyltransferase activity; INVOLVED IN: metabolic process; LOCATED IN: cellular_component unknown; EXPRESSED IN: 21 plant structures; EXPRESSED DURING: 11 growth stages; CONTAIN…	1.55281	FALSE	UDP-glucosyl transferase 85A2 (UGT85A2)
17.4.1	hormone metabolism.cytokinin.synthesis-degradation	m.186423	(loc_os05g08480.1 : 494.0) no description available & (at2g36760 : 262.0) UDP-glucosyl transferase 73C2 (UGT73C2); FUNCTIONS IN: transferase activity, transferring hexosyl groups, UDP-glycosyltransferase activity, transferase activity, transferring glycosyl groups; INVOLVED IN: metabolic process; LOCATED IN: endomembrane system; EXPRESSED IN: flower, stamen; EXPRESSED DURING: 4 anthesis; CONTAINS…	1.56995	FALSE	UDP-glucosyl transferase 73C2 (UGT73C2)
17.4.1	hormone metabolism.cytokinin.synthesis-degradation	m.187273	(loc_os10g09990.1 : 236.0) no description available & (at4g34135 : 154.0) The At4g34135 gene encodes a flavonol 7-O-glucosyltransferase (EC 2.4.1.237) that glucosylates also with a 20 fold lower activity flavonols (kaempferol and quercetin) at the 3-O-position.; UDP-glucosyltransferase 73B2 (UGT73B2); FUNCTIONS IN: flavonol 3-O-glucosyltransferase activity, UDP-glycosyltransferase activity, querc…	1.57712	FALSE	The At4g34135 gene encodes a flavonol 7-O-glucosyltransferase (EC 2.4.1.237) that glucosylates also with a 20 fold lower activity flavonols (kaempferol and quercetin) at the 3-O-position.
17.4.1	hormone metabolism.cytokinin.synthesis-degradation	m.200030	(loc_os02g36840.1 : 693.0) no description available & (at1g22360 : 481.0) UDP-glucosyl transferase 85A2 (UGT85A2); FUNCTIONS IN: UDP-glycosyltransferase activity, transferase activity, transferring glycosyl groups, glucuronosyltransferase activity; INVOLVED IN: metabolic process; LOCATED IN: cellular_component unknown; EXPRESSED IN: 21 plant structures; EXPRESSED DURING: 11 growth stages; CONTAIN…	1.5985	FALSE	UDP-glucosyl transferase 85A2 (UGT85A2)
17.4.1	hormone metabolism.cytokinin.synthesis-degradation	m.113352	(loc_os03g24430.1 : 360.0) no description available & (at2g36780 : 226.0) UDP-Glycosyltransferase superfamily protein; FUNCTIONS IN: UDP-glycosyltransferase activity, transferase activity, transferring glycosyl groups; INVOLVED IN: metabolic process; LOCATED IN: cellular_component unknown; CONTAINS InterPro DOMAIN/s: UDP-glucuronosyl/UDP-glucosyltransferase (InterPro:IPR002213); BEST Arabidopsis …	1.64999	FALSE	UDP-Glycosyltransferase superfamily protein
17.4.1	hormone metabolism.cytokinin.synthesis-degradation	m.76438	(loc_os10g09990.1 : 144.0) no description available & (at2g36800 : 108.0) Encodes a DON-Glucosyltransferase. The UGT73C5 glucosylates both brassinolide and castasterone in the 23-O position. The enzyme is presumably involved in the homeostasis of those steroid hormones hence regulating BR activity. Transgenic plants overexpressing UGT73C5 show a typical BR-deficient phenotype.; don-glucosyltransf…	1.68209	FALSE	Encodes a DON-Glucosyltransferase. The UGT73C5 glucosylates both brassinolide and castasterone in the 23-O position. The enzyme is presumably involved in the homeostasis of those steroid hormones hence regulating BR activity. Transgenic plants overexpressing UGT73C5 show a typical BR-deficient phenotype.
17.4.1	hormone metabolism.cytokinin.synthesis-degradation	m.326198	(loc_os02g28900.1 : 139.0) no description available & (at1g78270 : 120.0) UDP-glucosyl transferase 85A4 (UGT85A4); FUNCTIONS IN: transferase activity, transferring hexosyl groups, UDP-glycosyltransferase activity, glucuronosyltransferase activity; INVOLVED IN: metabolic process; LOCATED IN: cellular_component unknown; EXPRESSED IN: 17 plant structures; EXPRESSED DURING: 9 growth stages; CONTAINS …	1.68508	FALSE	UDP-glucosyl transferase 85A4 (UGT85A4)
17.4.1	hormone metabolism.cytokinin.synthesis-degradation	m.10804	(loc_os07g30469.1 : 655.0) no description available & (at1g22370 : 302.0) UDP-glucosyl transferase 85A5 (UGT85A5); FUNCTIONS IN: transferase activity, transferring glycosyl groups, glucuronosyltransferase activity; INVOLVED IN: metabolic process; EXPRESSED IN: 15 plant structures; EXPRESSED DURING: 9 growth stages; CONTAINS InterPro DOMAIN/s: UDP-glucuronosyl/UDP-glucosyltransferase (InterPro:IPR…	1.69358	FALSE	UDP-glucosyl transferase 85A5 (UGT85A5)
17.4.1	hormone metabolism.cytokinin.synthesis-degradation	m.186426	(loc_os05g08480.1 : 259.0) no description available & (at3g53150 : 163.0) UDP-glucosyl transferase 73D1 (UGT73D1); FUNCTIONS IN: transferase activity, transferring hexosyl groups, UDP-glycosyltransferase activity; INVOLVED IN: metabolic process; LOCATED IN: endomembrane system; EXPRESSED IN: stem, sepal, stamen; EXPRESSED DURING: 4 anthesis; CONTAINS InterPro DOMAIN/s: UDP-glucuronosyl/UDP-glucos…	1.72387	FALSE	UDP-glucosyl transferase 73D1 (UGT73D1)
17.4.2	hormone metabolism.cytokinin.signal transduction	m.63112	(loc_os01g69920.1 : 442.0) no description available & (at1g27320 : 348.0) Encodes a histidine kinases, a cytokinin receptor that controls cytokinin-mediated leaf longevity through a specific phosphorylation of the response regulator, ARR2.; histidine kinase 3 (HK3); CONTAINS InterPro DOMAIN/s: Signal transduction histidine kinase, homodimeric (InterPro:IPR009082), CHASE (InterPro:IPR006189), Sign…	1.78544	FALSE	Encodes a histidine kinases, a cytokinin receptor that controls cytokinin-mediated leaf longevity through a specific phosphorylation of the response regulator, ARR2.
17.4.1	hormone metabolism.cytokinin.synthesis-degradation	m.114681	(loc_os07g13634.1 : 610.0) no description available & (at3g11340 : 349.0) UDP-Glycosyltransferase superfamily protein; FUNCTIONS IN: transferase activity, transferring hexosyl groups, UDP-glycosyltransferase activity; INVOLVED IN: metabolic process; LOCATED IN: endomembrane system; EXPRESSED IN: 8 plant structures; EXPRESSED DURING: 4 anthesis, LP.02 two leaves visible, petal differentiation and …	1.9072	FALSE	UDP-Glycosyltransferase superfamily protein
17.4.1	hormone metabolism.cytokinin.synthesis-degradation	m.156521	(loc_os02g36830.1 : 526.0) no description available & (at1g22360 : 390.0) UDP-glucosyl transferase 85A2 (UGT85A2); FUNCTIONS IN: UDP-glycosyltransferase activity, transferase activity, transferring glycosyl groups, glucuronosyltransferase activity; INVOLVED IN: metabolic process; LOCATED IN: cellular_component unknown; EXPRESSED IN: 21 plant structures; EXPRESSED DURING: 11 growth stages; CONTAIN…	2.01292	TRUE	UDP-glucosyl transferase 85A2 (UGT85A2)
17.4.1	hormone metabolism.cytokinin.synthesis-degradation	m.113349	(loc_os03g24430.1 : 497.0) no description available & (at3g53150 : 296.0) UDP-glucosyl transferase 73D1 (UGT73D1); FUNCTIONS IN: transferase activity, transferring hexosyl groups, UDP-glycosyltransferase activity; INVOLVED IN: metabolic process; LOCATED IN: endomembrane system; EXPRESSED IN: stem, sepal, stamen; EXPRESSED DURING: 4 anthesis; CONTAINS InterPro DOMAIN/s: UDP-glucuronosyl/UDP-glucos…	2.19538	TRUE	UDP-glucosyl transferase 73D1 (UGT73D1)
17.4.1	hormone metabolism.cytokinin.synthesis-degradation	m.133667	(loc_os07g13810.1 : 455.0) no description available & (at3g55700 : 258.0) UDP-Glycosyltransferase superfamily protein; FUNCTIONS IN: UDP-glycosyltransferase activity, transferase activity, transferring glycosyl groups; INVOLVED IN: metabolic process; LOCATED IN: cellular_component unknown; EXPRESSED IN: 9 plant structures; EXPRESSED DURING: 4 anthesis, C globular stage, petal differentiation and …	2.25429	TRUE	UDP-Glycosyltransferase superfamily protein
17.4.1	hormone metabolism.cytokinin.synthesis-degradation	m.228207	(loc_os01g10110.1 : 403.0) no description available & (at5g56970 : 257.0) It encodes a protein whose sequence is similar to cytokinin oxidase/dehydrogenase, which catalyzes the degradation of cytokinins.; cytokinin oxidase 3 (CKX3); FUNCTIONS IN: primary amine oxidase activity, cytokinin dehydrogenase activity; INVOLVED IN: cytokinin catabolic process; LOCATED IN: vacuole; EXPRESSED IN: 14 plant …	2.26771	TRUE	It encodes a protein whose sequence is similar to cytokinin oxidase/dehydrogenase, which catalyzes the degradation of cytokinins.
17.4.1	hormone metabolism.cytokinin.synthesis-degradation	m.65496	(loc_os02g09510.1 : 284.0) no description available & (at1g22360 : 218.0) UDP-glucosyl transferase 85A2 (UGT85A2); FUNCTIONS IN: UDP-glycosyltransferase activity, transferase activity, transferring glycosyl groups, glucuronosyltransferase activity; INVOLVED IN: metabolic process; LOCATED IN: cellular_component unknown; EXPRESSED IN: 21 plant structures; EXPRESSED DURING: 11 growth stages; CONTAIN…	2.26786	TRUE	UDP-glucosyl transferase 85A2 (UGT85A2)
17.4.1	hormone metabolism.cytokinin.synthesis-degradation	m.228172	(loc_os01g56810.1 : 191.0) no description available & (at1g75450 : 88.2) This gene used to be called AtCKX6. It encodes a protein whose sequence is similar to cytokinin oxidase/dehydrogenase, which catalyzes the degradation of cytokinins.; cytokinin oxidase 5 (CKX5); CONTAINS InterPro DOMAIN/s: Cytokinin dehydrogenase 1, FAD/cytokinin binding domain (InterPro:IPR015345), FAD-binding, type 2 (Inte…	2.37688	TRUE	This gene used to be called AtCKX6. It encodes a protein whose sequence is similar to cytokinin oxidase/dehydrogenase, which catalyzes the degradation of cytokinins.
17.4.1	hormone metabolism.cytokinin.synthesis-degradation	m.68936	(loc_os07g30620.1 : 293.0) no description available & (at1g22360 : 107.0) UDP-glucosyl transferase 85A2 (UGT85A2); FUNCTIONS IN: UDP-glycosyltransferase activity, transferase activity, transferring glycosyl groups, glucuronosyltransferase activity; INVOLVED IN: metabolic process; LOCATED IN: cellular_component unknown; EXPRESSED IN: 21 plant structures; EXPRESSED DURING: 11 growth stages; CONTAIN…	2.4893	TRUE	UDP-glucosyl transferase 85A2 (UGT85A2)
17.4.1	hormone metabolism.cytokinin.synthesis-degradation	m.156523	(loc_os02g36830.1 : 175.0) no description available & (at1g22340 : 117.0) UDP-glucosyl transferase 85A7 (UGT85A7); FUNCTIONS IN: UDP-glycosyltransferase activity, transferase activity, transferring glycosyl groups, glucuronosyltransferase activity; INVOLVED IN: metabolic process; LOCATED IN: cellular_component unknown; EXPRESSED IN: 8 plant structures; CONTAINS InterPro DOMAIN/s: UDP-glucuronosyl…	2.49582	TRUE	UDP-glucosyl transferase 85A7 (UGT85A7)
17.4.1	hormone metabolism.cytokinin.synthesis-degradation	m.228198	(loc_os01g56810.1 : 643.0) no description available & (at1g75450 : 503.0) This gene used to be called AtCKX6. It encodes a protein whose sequence is similar to cytokinin oxidase/dehydrogenase, which catalyzes the degradation of cytokinins.; cytokinin oxidase 5 (CKX5); CONTAINS InterPro DOMAIN/s: Cytokinin dehydrogenase 1, FAD/cytokinin binding domain (InterPro:IPR015345), FAD-binding, type 2 (Int…	2.64413	TRUE	This gene used to be called AtCKX6. It encodes a protein whose sequence is similar to cytokinin oxidase/dehydrogenase, which catalyzes the degradation of cytokinins.
17.4.1	hormone metabolism.cytokinin.synthesis-degradation	m.3045	(loc_os02g51900.1 : 258.0) no description available & (at1g22360 : 158.0) UDP-glucosyl transferase 85A2 (UGT85A2); FUNCTIONS IN: UDP-glycosyltransferase activity, transferase activity, transferring glycosyl groups, glucuronosyltransferase activity; INVOLVED IN: metabolic process; LOCATED IN: cellular_component unknown; EXPRESSED IN: 21 plant structures; EXPRESSED DURING: 11 growth stages; CONTAIN…	2.79103	FALSE	UDP-glucosyl transferase 85A2 (UGT85A2)
17.4.1	hormone metabolism.cytokinin.synthesis-degradation	m.159322	(loc_os04g25980.1 : 426.0) no description available & (at1g22360 : 300.0) UDP-glucosyl transferase 85A2 (UGT85A2); FUNCTIONS IN: UDP-glycosyltransferase activity, transferase activity, transferring glycosyl groups, glucuronosyltransferase activity; INVOLVED IN: metabolic process; LOCATED IN: cellular_component unknown; EXPRESSED IN: 21 plant structures; EXPRESSED DURING: 11 growth stages; CONTAIN…	2.79103	TRUE	UDP-glucosyl transferase 85A2 (UGT85A2)
17.4.1	hormone metabolism.cytokinin.synthesis-degradation	m.74642	(loc_os08g35860.1 : 722.0) no description available & (at5g21482 : 486.0) This gene used to be called AtCKX5. It encodes a protein whose sequence is similar to cytokinin oxidase/dehydrogenase, which catalyzes the degradation of cytokinins.; cytokinin oxidase 7 (CKX7); CONTAINS InterPro DOMAIN/s: Cytokinin dehydrogenase 1, FAD/cytokinin binding domain (InterPro:IPR015345), FAD-binding, type 2 (Int…	2.80113	TRUE	This gene used to be called AtCKX5. It encodes a protein whose sequence is similar to cytokinin oxidase/dehydrogenase, which catalyzes the degradation of cytokinins.
17.4.1	hormone metabolism.cytokinin.synthesis-degradation	m.113348	(loc_os03g24430.1 : 124.0) no description available & (at2g36800 : 87.4) Encodes a DON-Glucosyltransferase. The UGT73C5 glucosylates both brassinolide and castasterone in the 23-O position. The enzyme is presumably involved in the homeostasis of those steroid hormones hence regulating BR activity. Transgenic plants overexpressing UGT73C5 show a typical BR-deficient phenotype.; don-glucosyltransfe…	2.89838	TRUE	Encodes a DON-Glucosyltransferase. The UGT73C5 glucosylates both brassinolide and castasterone in the 23-O position. The enzyme is presumably involved in the homeostasis of those steroid hormones hence regulating BR activity. Transgenic plants overexpressing UGT73C5 show a typical BR-deficient phenotype.
17.4.1	hormone metabolism.cytokinin.synthesis-degradation	m.228195	(loc_os01g56810.1 : 567.0) no description available & (at1g75450 : 470.0) This gene used to be called AtCKX6. It encodes a protein whose sequence is similar to cytokinin oxidase/dehydrogenase, which catalyzes the degradation of cytokinins.; cytokinin oxidase 5 (CKX5); CONTAINS InterPro DOMAIN/s: Cytokinin dehydrogenase 1, FAD/cytokinin binding domain (InterPro:IPR015345), FAD-binding, type 2 (Int…	2.97598	TRUE	This gene used to be called AtCKX6. It encodes a protein whose sequence is similar to cytokinin oxidase/dehydrogenase, which catalyzes the degradation of cytokinins.
17.4.1	hormone metabolism.cytokinin.synthesis-degradation	m.9692	(loc_os03g60960.1 : 617.0) no description available & (at3g11340 : 323.0) UDP-Glycosyltransferase superfamily protein; FUNCTIONS IN: transferase activity, transferring hexosyl groups, UDP-glycosyltransferase activity; INVOLVED IN: metabolic process; LOCATED IN: endomembrane system; EXPRESSED IN: 8 plant structures; EXPRESSED DURING: 4 anthesis, LP.02 two leaves visible, petal differentiation and …	2.99454	TRUE	UDP-Glycosyltransferase superfamily protein
17.4.1	hormone metabolism.cytokinin.synthesis-degradation	m.148539	(loc_os02g51930.1 : 307.0) no description available & (at1g22360 : 201.0) UDP-glucosyl transferase 85A2 (UGT85A2); FUNCTIONS IN: UDP-glycosyltransferase activity, transferase activity, transferring glycosyl groups, glucuronosyltransferase activity; INVOLVED IN: metabolic process; LOCATED IN: cellular_component unknown; EXPRESSED IN: 21 plant structures; EXPRESSED DURING: 11 growth stages; CONTAIN…	3.15451	TRUE	UDP-glucosyl transferase 85A2 (UGT85A2)
17.4.1	hormone metabolism.cytokinin.synthesis-degradation	m.74652	(loc_os08g35860.1 : 318.0) no description available & (at5g21482 : 202.0) This gene used to be called AtCKX5. It encodes a protein whose sequence is similar to cytokinin oxidase/dehydrogenase, which catalyzes the degradation of cytokinins.; cytokinin oxidase 7 (CKX7); CONTAINS InterPro DOMAIN/s: Cytokinin dehydrogenase 1, FAD/cytokinin binding domain (InterPro:IPR015345), FAD-binding, type 2 (Int…	3.23253	TRUE	This gene used to be called AtCKX5. It encodes a protein whose sequence is similar to cytokinin oxidase/dehydrogenase, which catalyzes the degradation of cytokinins.
17.4.1	hormone metabolism.cytokinin.synthesis-degradation	m.1053	(loc_os03g24430.1 : 153.0) no description available & (at3g53150 : 99.0) UDP-glucosyl transferase 73D1 (UGT73D1); FUNCTIONS IN: transferase activity, transferring hexosyl groups, UDP-glycosyltransferase activity; INVOLVED IN: metabolic process; LOCATED IN: endomembrane system; EXPRESSED IN: stem, sepal, stamen; EXPRESSED DURING: 4 anthesis; CONTAINS InterPro DOMAIN/s: UDP-glucuronosyl/UDP-glucosy…	3.31435	TRUE	UDP-glucosyl transferase 73D1 (UGT73D1)
17.4.1	hormone metabolism.cytokinin.synthesis-degradation	m.65501	(loc_os02g51910.1 : 723.0) no description available & (at1g22360 : 515.0) UDP-glucosyl transferase 85A2 (UGT85A2); FUNCTIONS IN: UDP-glycosyltransferase activity, transferase activity, transferring glycosyl groups, glucuronosyltransferase activity; INVOLVED IN: metabolic process; LOCATED IN: cellular_component unknown; EXPRESSED IN: 21 plant structures; EXPRESSED DURING: 11 growth stages; CONTAIN…	3.45216	TRUE	UDP-glucosyl transferase 85A2 (UGT85A2)
17.4.1	hormone metabolism.cytokinin.synthesis-degradation	m.312658	(loc_os03g46400.1 : 390.0) no description available & (at3g53150 : 142.0) UDP-glucosyl transferase 73D1 (UGT73D1); FUNCTIONS IN: transferase activity, transferring hexosyl groups, UDP-glycosyltransferase activity; INVOLVED IN: metabolic process; LOCATED IN: endomembrane system; EXPRESSED IN: stem, sepal, stamen; EXPRESSED DURING: 4 anthesis; CONTAINS InterPro DOMAIN/s: UDP-glucuronosyl/UDP-glucos…	4.18654	FALSE	UDP-glucosyl transferase 73D1 (UGT73D1)
17.4.1	hormone metabolism.cytokinin.synthesis-degradation	m.51469	(loc_os01g49390.1 : 420.0) no description available & (at1g68460 : 207.0) Encodes a putative adenylate isopentenyltransferase. It catalyzes the formation of isopentenyladenosine 5-monophosphate (iPMP) from AMP and dimethylallylpyrophosphate (DMAPP), but it has a lower Km for ADP and likely works using ADP or ATP in plants. It is involved in cytokinin biosynthesis.; isopentenyltransferase 1 (IPT1)…	4.85258	TRUE	Encodes a putative adenylate isopentenyltransferase. It catalyzes the formation of isopentenyladenosine 5-monophosphate (iPMP) from AMP and dimethylallylpyrophosphate (DMAPP), but it has a lower Km for ADP and likely works using ADP or ATP in plants. It is involved in cytokinin biosynthesis.
17.4.1	hormone metabolism.cytokinin.synthesis-degradation	m.148533	(loc_os02g51930.1 : 655.0) no description available & (at1g22380 : 464.0) Encodes a putative UDP-glucosyl transferase. At1g22380 was initially identified as encoding the protein AAF87154, which has been classified as a bHLH protein (AtbHLH152). Subsequently it has been found that the AAF87154 protein appears to be encoded by the AT1G23970 genomic locus.; UDP-glucosyl transferase 85A3 (UGT85A3); F…	5.13444	TRUE	Encodes a putative UDP-glucosyl transferase. At1g22380 was initially identified as encoding the protein AAF87154, which has been classified as a bHLH protein (AtbHLH152). Subsequently it has been found that the AAF87154 protein appears to be encoded by the AT1G23970 genomic locus.
17.4.1	hormone metabolism.cytokinin.synthesis-degradation	m.38538	(loc_os05g42060.1 : 166.0) no description available & (at3g16520 : 119.0) UDP-glucosyl transferase 88A1 (UGT88A1); FUNCTIONS IN: in 6 functions; INVOLVED IN: metabolic process; LOCATED IN: cellular_component unknown; EXPRESSED IN: 22 plant structures; EXPRESSED DURING: 13 growth stages; CONTAINS InterPro DOMAIN/s: UDP-glucuronosyl/UDP-glucosyltransferase (InterPro:IPR002213); BEST Arabidopsis tha…	6.27981	FALSE	UDP-glucosyl transferase 88A1 (UGT88A1)
17.4.1	hormone metabolism.cytokinin.synthesis-degradation	m.83709	(loc_os03g59570.1 : 394.0) no description available & (at5g19040 : 257.0) Encodes cytokinin synthase.; isopentenyltransferase 5 (IPT5); CONTAINS InterPro DOMAIN/s: tRNA isopentenyltransferase (InterPro:IPR002627); BEST Arabidopsis thaliana protein match is: isopentenyltransferase 7 (TAIR:AT3G23630.1); Has 1807 Blast hits to 1807 proteins in 277 species: Archae - 0; Bacteria - 0; Metazoa - 736; Fu…	7.62082	TRUE	Encodes cytokinin synthase.
17.4.1	hormone metabolism.cytokinin.synthesis-degradation	m.131905	(loc_os01g41430.1 : 162.0) no description available & (at2g36780 : 90.5) UDP-Glycosyltransferase superfamily protein; FUNCTIONS IN: UDP-glycosyltransferase activity, transferase activity, transferring glycosyl groups; INVOLVED IN: metabolic process; LOCATED IN: cellular_component unknown; CONTAINS InterPro DOMAIN/s: UDP-glucuronosyl/UDP-glucosyltransferase (InterPro:IPR002213); BEST Arabidopsis t…	9.2702	TRUE	UDP-Glycosyltransferase superfamily protein
Ethylene
17.5.1	hormone metabolism.ethylene.synthesis-degradation	m.67933	(loc_os02g17940.6 : 360.0) no description available & (at5g54000 : 247.0) 2-oxoglutarate (2OG) and Fe(II)-dependent oxygenase superfamily protein; FUNCTIONS IN: oxidoreductase activity, acting on paired donors, with incorporation or reduction of molecular oxygen, 2-oxoglutarate as one donor, and incorporation of one atom each of oxygen into both donors, oxidoreductase activity; INVOLVED IN: biolo…	-10.2445	TRUE	2-oxoglutarate (2OG) and Fe(II)-dependent oxygenase superfamily protein
17.5.2	hormone metabolism.ethylene.signal transduction	m.44291	(loc_os05g10900.1 : 379.0) no description available & (ipr004158 : 160.7755) Protein of unknown function DUF247, plant & (at3g50170 : 122.0) Plant protein of unknown function (DUF247); FUNCTIONS IN: molecular_function unknown; INVOLVED IN: biological_process unknown; LOCATED IN: cellular_component unknown; EXPRESSED IN: shoot apex, embryo, flower, pedicel, seed; EXPRESSED DURING: 4 anthesis, F ma…	-9.55442	TRUE	Protein of unknown function DUF247, plan
17.5.1.2	hormone metabolism.ethylene.synthesis-degradation.1-aminocyclopropane-1-carboxylate oxidase	m.301425	(loc_os11g08380.1 : 218.0) no description available & (at1g77330 : 201.0) similar to 1-aminocyclopropane-1-carboxylate oxidase GI:3386565 from (Sorghum bicolor); 2-oxoglutarate (2OG) and Fe(II)-dependent oxygenase superfamily protein; CONTAINS InterPro DOMAIN/s: Oxoglutarate/iron-dependent oxygenase (InterPro:IPR005123); BEST Arabidopsis thaliana protein match is: ACC oxidase 2 (TAIR:AT1G62380.1)…	-5.25493	TRUE	similar to 1-aminocyclopropane-1-carboxylate oxidase GI:3386565 from (Sorghum bicolor)
17.5.3	hormone metabolism.ethylene.induced-regulated-responsive-activated	m.34733	(loc_os03g09100.1 : 272.0) no description available & (at2g22300 : 146.0) Encodes a putative CAM binding transcription factor. Loss of function mutations show enhanced resistance to fungal and bacterial pathogens suggesting that CAMTA functions to suppress defense responses.; signal responsive 1 (SR1); FUNCTIONS IN: calmodulin binding, transcription regulator activity; INVOLVED IN: response to bi…	-3.78962	TRUE	Encodes a putative CAM binding transcription factor. Loss of function mutations show enhanced resistance to fungal and bacterial pathogens suggesting that CAMTA functions to suppress defense responses.
17.5.3	hormone metabolism.ethylene.induced-regulated-responsive-activated	m.146123	(loc_os10g22950.1 : 501.0) no description available & (at5g64220 : 238.0) Calmodulin-binding transcription activator protein with CG-1 and Ankyrin domains; FUNCTIONS IN: calmodulin binding, transcription regulator activity; INVOLVED IN: regulation of transcription; LOCATED IN: nucleus; EXPRESSED IN: 23 plant structures; EXPRESSED DURING: 13 growth stages; CONTAINS InterPro DOMAIN/s: Ankyrin repea…	-3.30279	TRUE	Calmodulin-binding transcription activator protein with CG-1 and Ankyrin domains
17.5.3	hormone metabolism.ethylene.induced-regulated-responsive-activated	m.53497	(loc_os03g09100.1 : 165.0) no description available & (at5g64220 : 107.0) Calmodulin-binding transcription activator protein with CG-1 and Ankyrin domains; FUNCTIONS IN: calmodulin binding, transcription regulator activity; INVOLVED IN: regulation of transcription; LOCATED IN: nucleus; EXPRESSED IN: 23 plant structures; EXPRESSED DURING: 13 growth stages; CONTAINS InterPro DOMAIN/s: Ankyrin repea…	-3.16329	TRUE	Calmodulin-binding transcription activator protein with CG-1 and Ankyrin domains
17.5.1	hormone metabolism.ethylene.synthesis-degradation	m.112246	(loc_os02g53330.2 : 413.0) no description available & (at1g48420 : 345.0) Encodes an enzyme that decomposes D-cysteine into pyruvate, H2S, and NH3. Only D-cysteine but not L-cysteine was converted by D-CDes to pyruvate, H2S, and NH3. There is conflicting evidence on its 1-aminocyclopropane-1-carboxylate deaminase activity. Involved in regulating ethylene levels.; D-cysteine desulfhydrase (D-CDES)…	-2.80854	TRUE	Encodes an enzyme that decomposes D-cysteine into pyruvate, H2S, and NH3. Only D-cysteine but not L-cysteine was converted by D-CDes to pyruvate, H2S, and NH3. There is conflicting evidence on its 1-aminocyclopropane-1-carboxylate deaminase activity. Involved in regulating ethylene levels.
17.5.3	hormone metabolism.ethylene.induced-regulated-responsive-activated	m.8951	(loc_os07g43030.1 : 240.0) no description available & (at2g22300 : 121.0) Encodes a putative CAM binding transcription factor. Loss of function mutations show enhanced resistance to fungal and bacterial pathogens suggesting that CAMTA functions to suppress defense responses.; signal responsive 1 (SR1); FUNCTIONS IN: calmodulin binding, transcription regulator activity; INVOLVED IN: response to bi…	-2.72613	TRUE	Encodes a putative CAM binding transcription factor. Loss of function mutations show enhanced resistance to fungal and bacterial pathogens suggesting that CAMTA functions to suppress defense responses.
17.5.2	hormone metabolism.ethylene.signal transduction	m.94803	(loc_os05g10900.1 : 442.0) no description available & (ipr004158 : 229.72787) Protein of unknown function DUF247, plant & (at3g50120 : 184.0) Plant protein of unknown function (DUF247); FUNCTIONS IN: molecular_function unknown; INVOLVED IN: biological_process unknown; LOCATED IN: endomembrane system; EXPRESSED IN: leaf apex, petal, leaf whorl, sepal, flower; EXPRESSED DURING: 4 anthesis, petal di…	-2.62747	TRUE	Protein of unknown function DUF247, plan
17.5.3	hormone metabolism.ethylene.induced-regulated-responsive-activated	m.55771	(loc_os07g43030.1 : 1019.0) no description available & (at5g64220 : 499.0) Calmodulin-binding transcription activator protein with CG-1 and Ankyrin domains; FUNCTIONS IN: calmodulin binding, transcription regulator activity; INVOLVED IN: regulation of transcription; LOCATED IN: nucleus; EXPRESSED IN: 23 plant structures; EXPRESSED DURING: 13 growth stages; CONTAINS InterPro DOMAIN/s: Ankyrin repe…	-2.44709	TRUE	Calmodulin-binding transcription activator protein with CG-1 and Ankyrin domains
17.5.3	hormone metabolism.ethylene.induced-regulated-responsive-activated	m.139277	(loc_os01g10050.1 : 805.0) no description available & (at1g55150 : 723.0) DEA(D/H)-box RNA helicase family protein; FUNCTIONS IN: helicase activity, ATP-dependent helicase activity, ATP binding, nucleic acid binding; LOCATED IN: cellular_component unknown; EXPRESSED IN: 22 plant structures; EXPRESSED DURING: 13 growth stages; CONTAINS InterPro DOMAIN/s: RNA helicase, DEAD-box type, Q motif (Inter…	-2.28567	TRUE	DEA(D/H)-box RNA helicase family protein
17.5.1	hormone metabolism.ethylene.synthesis-degradation	m.132680	(loc_os06g08032.1 : 215.0) no description available & (at5g20400 : 158.0) encodes a protein whose sequence is similar to flavanone 3 hydroxylase from Malus.; 2-oxoglutarate (2OG) and Fe(II)-dependent oxygenase superfamily protein; CONTAINS InterPro DOMAIN/s: Oxoglutarate/iron-dependent oxygenase (InterPro:IPR005123); BEST Arabidopsis thaliana protein match is: 2-oxoglutarate (2OG) and Fe(II)-depe…	-2.26918	TRUE	encodes a protein whose sequence is similar to flavanone 3 hydroxylase from Malus.
17.5.1	hormone metabolism.ethylene.synthesis-degradation	m.206338	(loc_os02g53330.2 : 648.0) no description available & (at1g48420 : 536.0) Encodes an enzyme that decomposes D-cysteine into pyruvate, H2S, and NH3. Only D-cysteine but not L-cysteine was converted by D-CDes to pyruvate, H2S, and NH3. There is conflicting evidence on its 1-aminocyclopropane-1-carboxylate deaminase activity. Involved in regulating ethylene levels.; D-cysteine desulfhydrase (D-CDES)…	-2.23052	TRUE	Encodes an enzyme that decomposes D-cysteine into pyruvate, H2S, and NH3. Only D-cysteine but not L-cysteine was converted by D-CDes to pyruvate, H2S, and NH3. There is conflicting evidence on its 1-aminocyclopropane-1-carboxylate deaminase activity. Involved in regulating ethylene levels.
17.5.2	hormone metabolism.ethylene.signal transduction	m.94806	(loc_os05g10900.1 : 397.0) no description available & (ipr004158 : 189.2275) Protein of unknown function DUF247, plant & (at3g50120 : 162.0) Plant protein of unknown function (DUF247); FUNCTIONS IN: molecular_function unknown; INVOLVED IN: biological_process unknown; LOCATED IN: endomembrane system; EXPRESSED IN: leaf apex, petal, leaf whorl, sepal, flower; EXPRESSED DURING: 4 anthesis, petal dif…	-2.22937	TRUE	Protein of unknown function DUF247, plan
17.5.1	hormone metabolism.ethylene.synthesis-degradation	m.206336	(loc_os02g53330.2 : 648.0) no description available & (at1g48420 : 536.0) Encodes an enzyme that decomposes D-cysteine into pyruvate, H2S, and NH3. Only D-cysteine but not L-cysteine was converted by D-CDes to pyruvate, H2S, and NH3. There is conflicting evidence on its 1-aminocyclopropane-1-carboxylate deaminase activity. Involved in regulating ethylene levels.; D-cysteine desulfhydrase (D-CDES)…	-2.20533	TRUE	Encodes an enzyme that decomposes D-cysteine into pyruvate, H2S, and NH3. Only D-cysteine but not L-cysteine was converted by D-CDes to pyruvate, H2S, and NH3. There is conflicting evidence on its 1-aminocyclopropane-1-carboxylate deaminase activity. Involved in regulating ethylene levels.
17.5.3	hormone metabolism.ethylene.induced-regulated-responsive-activated	m.45310	(loc_os01g68320.2 : 761.0) no description available & (at5g63120 : 640.0) P-loop containing nucleoside triphosphate hydrolases superfamily protein; FUNCTIONS IN: helicase activity, nucleic acid binding, ATP binding, ATP-dependent helicase activity; EXPRESSED IN: 22 plant structures; EXPRESSED DURING: 10 growth stages; CONTAINS InterPro DOMAIN/s: DNA/RNA helicase, DEAD/DEAH box type, N-terminal (I…	-2.17858	TRUE	P-loop containing nucleoside triphosphate hydrolases superfamily protein
17.5.1	hormone metabolism.ethylene.synthesis-degradation	m.50808	(loc_os06g08023.1 : 174.0) no description available & (at5g20400 : 145.0) encodes a protein whose sequence is similar to flavanone 3 hydroxylase from Malus.; 2-oxoglutarate (2OG) and Fe(II)-dependent oxygenase superfamily protein; CONTAINS InterPro DOMAIN/s: Oxoglutarate/iron-dependent oxygenase (InterPro:IPR005123); BEST Arabidopsis thaliana protein match is: 2-oxoglutarate (2OG) and Fe(II)-depe…	-2.17629	TRUE	encodes a protein whose sequence is similar to flavanone 3 hydroxylase from Malus.
17.5.3	hormone metabolism.ethylene.induced-regulated-responsive-activated	m.53498	(loc_os03g09100.1 : 166.0) no description available & (at2g22300 : 141.0) Encodes a putative CAM binding transcription factor. Loss of function mutations show enhanced resistance to fungal and bacterial pathogens suggesting that CAMTA functions to suppress defense responses.; signal responsive 1 (SR1); FUNCTIONS IN: calmodulin binding, transcription regulator activity; INVOLVED IN: response to bi…	-2.12486	TRUE	Encodes a putative CAM binding transcription factor. Loss of function mutations show enhanced resistance to fungal and bacterial pathogens suggesting that CAMTA functions to suppress defense responses.
17.5.1	hormone metabolism.ethylene.synthesis-degradation	m.277671	(loc_os06g08060.1 : 511.0) no description available & (at5g20400 : 290.0) encodes a protein whose sequence is similar to flavanone 3 hydroxylase from Malus.; 2-oxoglutarate (2OG) and Fe(II)-dependent oxygenase superfamily protein; CONTAINS InterPro DOMAIN/s: Oxoglutarate/iron-dependent oxygenase (InterPro:IPR005123); BEST Arabidopsis thaliana protein match is: 2-oxoglutarate (2OG) and Fe(II)-depe…	-1.96863	FALSE	encodes a protein whose sequence is similar to flavanone 3 hydroxylase from Malus.
17.5.2	hormone metabolism.ethylene.signal transduction	m.53282	(loc_os04g08740.2 : 1130.0) no description available & (at3g04580 : 648.0) Ethylene receptor, subfamily 2. Has serine kinase activity.; ETHYLENE INSENSITIVE 4 (EIN4); FUNCTIONS IN: ethylene binding, protein histidine kinase activity, receptor activity, glycogen synthase kinase 3 activity; INVOLVED IN: negative regulation of ethylene mediated signaling pathway; LOCATED IN: endomembrane system, end…	-1.96526	FALSE	Ethylene receptor, subfamily 2. Has serine kinase activity.
17.5.3	hormone metabolism.ethylene.induced-regulated-responsive-activated	m.146124	(loc_os03g09100.1 : 531.0) no description available & (at2g22300 : 304.0) Encodes a putative CAM binding transcription factor. Loss of function mutations show enhanced resistance to fungal and bacterial pathogens suggesting that CAMTA functions to suppress defense responses.; signal responsive 1 (SR1); FUNCTIONS IN: calmodulin binding, transcription regulator activity; INVOLVED IN: response to bi…	-1.95685	FALSE	Encodes a putative CAM binding transcription factor. Loss of function mutations show enhanced resistance to fungal and bacterial pathogens suggesting that CAMTA functions to suppress defense responses.
17.5.1	hormone metabolism.ethylene.synthesis-degradation	m.89052	(loc_os06g08023.1 : 347.0) no description available & (at5g54000 : 231.0) 2-oxoglutarate (2OG) and Fe(II)-dependent oxygenase superfamily protein; FUNCTIONS IN: oxidoreductase activity, acting on paired donors, with incorporation or reduction of molecular oxygen, 2-oxoglutarate as one donor, and incorporation of one atom each of oxygen into both donors, oxidoreductase activity; INVOLVED IN: biolo…	-1.91088	FALSE	2-oxoglutarate (2OG) and Fe(II)-dependent oxygenase superfamily protein
17.5.3	hormone metabolism.ethylene.induced-regulated-responsive-activated	m.177764	(loc_os07g43030.1 : 1313.0) no description available & (at2g22300 : 745.0) Encodes a putative CAM binding transcription factor. Loss of function mutations show enhanced resistance to fungal and bacterial pathogens suggesting that CAMTA functions to suppress defense responses.; signal responsive 1 (SR1); FUNCTIONS IN: calmodulin binding, transcription regulator activity; INVOLVED IN: response to b…	-1.89026	FALSE	Encodes a putative CAM binding transcription factor. Loss of function mutations show enhanced resistance to fungal and bacterial pathogens suggesting that CAMTA functions to suppress defense responses.
17.5.1	hormone metabolism.ethylene.synthesis-degradation	m.112257	(loc_os02g53330.3 : 167.0) no description available & (at1g48420 : 140.0) Encodes an enzyme that decomposes D-cysteine into pyruvate, H2S, and NH3. Only D-cysteine but not L-cysteine was converted by D-CDes to pyruvate, H2S, and NH3. There is conflicting evidence on its 1-aminocyclopropane-1-carboxylate deaminase activity. Involved in regulating ethylene levels.; D-cysteine desulfhydrase (D-CDES)…	-1.83445	FALSE	Encodes an enzyme that decomposes D-cysteine into pyruvate, H2S, and NH3. Only D-cysteine but not L-cysteine was converted by D-CDes to pyruvate, H2S, and NH3. There is conflicting evidence on its 1-aminocyclopropane-1-carboxylate deaminase activity. Involved in regulating ethylene levels.
17.5.3	hormone metabolism.ethylene.induced-regulated-responsive-activated	m.146122	(loc_os10g22950.1 : 1058.0) no description available & (at2g22300 : 555.0) Encodes a putative CAM binding transcription factor. Loss of function mutations show enhanced resistance to fungal and bacterial pathogens suggesting that CAMTA functions to suppress defense responses.; signal responsive 1 (SR1); FUNCTIONS IN: calmodulin binding, transcription regulator activity; INVOLVED IN: response to b…	-1.73051	FALSE	Encodes a putative CAM binding transcription factor. Loss of function mutations show enhanced resistance to fungal and bacterial pathogens suggesting that CAMTA functions to suppress defense responses.
17.5.1	hormone metabolism.ethylene.synthesis-degradation	m.132671	(loc_os02g17940.6 : 458.0) no description available & (at5g20400 : 290.0) encodes a protein whose sequence is similar to flavanone 3 hydroxylase from Malus.; 2-oxoglutarate (2OG) and Fe(II)-dependent oxygenase superfamily protein; CONTAINS InterPro DOMAIN/s: Oxoglutarate/iron-dependent oxygenase (InterPro:IPR005123); BEST Arabidopsis thaliana protein match is: 2-oxoglutarate (2OG) and Fe(II)-depe…	-1.7198	FALSE	encodes a protein whose sequence is similar to flavanone 3 hydroxylase from Malus.
17.5.1	hormone metabolism.ethylene.synthesis-degradation	m.22607	(at3g51770 : 937.0) Encodes a negative regulator of 1-aminocyclopropane-1-carboxylic acid synthase5(ACS5), which catalyze the rate-limiting step in ethylene biosynthesis. ETO1 directly interacts with ACS5 and inhibits its enzyme activity and targets it for degradation via proteasome-dependent pathway. It also interacts with CUL3 (a component of ubiquitin ligase complexes). eto1 (and eto3) mutatio…	-1.71859	FALSE	Encodes a negative regulator of 1-aminocyclopropane-1-carboxylic acid synthase5(ACS5), which catalyze the rate-limiting step in ethylene biosynthesis. ETO1 directly interacts with ACS5 and inhibits its enzyme activity and targets it for degradation via proteasome-dependent pathway. It also interacts with CUL3 (a component of ubiquitin ligase complexes). eto1 (and eto3) mutations elevate ethylene …
17.5.1.2	hormone metabolism.ethylene.synthesis-degradation.1-aminocyclopropane-1-carboxylate oxidase	m.27835	(loc_os11g08380.1 : 263.0) no description available & (at1g77330 : 155.0) similar to 1-aminocyclopropane-1-carboxylate oxidase GI:3386565 from (Sorghum bicolor); 2-oxoglutarate (2OG) and Fe(II)-dependent oxygenase superfamily protein; CONTAINS InterPro DOMAIN/s: Oxoglutarate/iron-dependent oxygenase (InterPro:IPR005123); BEST Arabidopsis thaliana protein match is: ACC oxidase 2 (TAIR:AT1G62380.1)…	-1.61231	FALSE	similar to 1-aminocyclopropane-1-carboxylate oxidase GI:3386565 from (Sorghum bicolor)
17.5.3	hormone metabolism.ethylene.induced-regulated-responsive-activated	m.8950	(loc_os07g43030.1 : 273.0) no description available & (at2g22300 : 171.0) Encodes a putative CAM binding transcription factor. Loss of function mutations show enhanced resistance to fungal and bacterial pathogens suggesting that CAMTA functions to suppress defense responses.; signal responsive 1 (SR1); FUNCTIONS IN: calmodulin binding, transcription regulator activity; INVOLVED IN: response to bi…	-1.60415	FALSE	Encodes a putative CAM binding transcription factor. Loss of function mutations show enhanced resistance to fungal and bacterial pathogens suggesting that CAMTA functions to suppress defense responses.
17.5.3	hormone metabolism.ethylene.induced-regulated-responsive-activated	m.177757	(loc_os07g43030.1 : 258.0) no description available & (at2g22300 : 230.0) Encodes a putative CAM binding transcription factor. Loss of function mutations show enhanced resistance to fungal and bacterial pathogens suggesting that CAMTA functions to suppress defense responses.; signal responsive 1 (SR1); FUNCTIONS IN: calmodulin binding, transcription regulator activity; INVOLVED IN: response to bi…	-1.59951	FALSE	Encodes a putative CAM binding transcription factor. Loss of function mutations show enhanced resistance to fungal and bacterial pathogens suggesting that CAMTA functions to suppress defense responses.
17.5.1	hormone metabolism.ethylene.synthesis-degradation	m.112256	(loc_os02g53330.2 : 107.0) no description available & (at1g48420 : 89.0) Encodes an enzyme that decomposes D-cysteine into pyruvate, H2S, and NH3. Only D-cysteine but not L-cysteine was converted by D-CDes to pyruvate, H2S, and NH3. There is conflicting evidence on its 1-aminocyclopropane-1-carboxylate deaminase activity. Involved in regulating ethylene levels.; D-cysteine desulfhydrase (D-CDES);…	-1.46991	FALSE	Encodes an enzyme that decomposes D-cysteine into pyruvate, H2S, and NH3. Only D-cysteine but not L-cysteine was converted by D-CDes to pyruvate, H2S, and NH3. There is conflicting evidence on its 1-aminocyclopropane-1-carboxylate deaminase activity. Involved in regulating ethylene levels.
17.5.2	hormone metabolism.ethylene.signal transduction	m.11174	(loc_os07g15540.1 : 121.0) no description available & (at3g04580 : 99.0) Ethylene receptor, subfamily 2. Has serine kinase activity.; ETHYLENE INSENSITIVE 4 (EIN4); FUNCTIONS IN: ethylene binding, protein histidine kinase activity, receptor activity, glycogen synthase kinase 3 activity; INVOLVED IN: negative regulation of ethylene mediated signaling pathway; LOCATED IN: endomembrane system, endop…	-1.43316	FALSE	Ethylene receptor, subfamily 2. Has serine kinase activity.
17.5.1	hormone metabolism.ethylene.synthesis-degradation	m.89050	(loc_os06g08023.1 : 360.0) no description available & (at5g54000 : 230.0) 2-oxoglutarate (2OG) and Fe(II)-dependent oxygenase superfamily protein; FUNCTIONS IN: oxidoreductase activity, acting on paired donors, with incorporation or reduction of molecular oxygen, 2-oxoglutarate as one donor, and incorporation of one atom each of oxygen into both donors, oxidoreductase activity; INVOLVED IN: biolo…	-1.43316	FALSE	2-oxoglutarate (2OG) and Fe(II)-dependent oxygenase superfamily protein
17.5.1	hormone metabolism.ethylene.synthesis-degradation	m.54308	(loc_os09g02710.1 : 266.0) no description available & (at4g36910 : 245.0) Has a cystathionine Beta-synthase domain.; LOSS OF THE TIMING OF ET AND JA BIOSYNTHESIS 2 (LEJ2); FUNCTIONS IN: molecular_function unknown; INVOLVED IN: biological_process unknown; LOCATED IN: chloroplast; EXPRESSED IN: 23 plant structures; EXPRESSED DURING: 13 growth stages; CONTAINS InterPro DOMAIN/s: Cystathionine beta-s…	-1.43096	FALSE	Has a cystathionine Beta-synthase domain.
17.5.1.1	hormone metabolism.ethylene.synthesis-degradation.1-aminocyclopropane-1-carboxylate synthase	m.104872	(loc_os06g03990.1 : 782.0) no description available & (at1g62960 : 511.0) Encodes an aminotransferase with broad specificity for aspartate and aromatic amino aids such as tyrosine and phenylalanine. It does not act on branched chain amino acids and does not have ACC synthase activity.; ACC synthase 10 (ACS10); CONTAINS InterPro DOMAIN/s: 1-aminocyclopropane-1-carboxylate synthase (InterPro:IPR001…	-1.40783	FALSE	Encodes an aminotransferase with broad specificity for aspartate and aromatic amino aids such as tyrosine and phenylalanine. It does not act on branched chain amino acids and does not have ACC synthase activity.
17.5.1.20	hormone metabolism.ethylene.synthesis-degradation.XBAT32	m.301665	(loc_os08g15840.5 : 745.0) no description available & (at5g57740 : 460.0) ubiquitin ligase; XB3 ortholog 2 in Arabidopsis thaliana (XBAT32); FUNCTIONS IN: zinc ion binding; EXPRESSED IN: 23 plant structures; EXPRESSED DURING: 15 growth stages; CONTAINS InterPro DOMAIN/s: Zinc finger, RING-type, conserved site (InterPro:IPR017907), Zinc finger, RING-type (InterPro:IPR001841), Ankyrin repeat-contai…	-1.38775	FALSE	ubiquitin ligase
17.5.1	hormone metabolism.ethylene.synthesis-degradation	m.251198	(loc_os08g30100.1 : 378.0) no description available & (at1g06620 : 300.0) encodes a protein whose sequence is similar to a 2-oxoglutarate-dependent dioxygenase; 2-oxoglutarate (2OG) and Fe(II)-dependent oxygenase superfamily protein; CONTAINS InterPro DOMAIN/s: Oxoglutarate/iron-dependent oxygenase (InterPro:IPR005123); BEST Arabidopsis thaliana protein match is: 2-oxoglutarate (2OG) and Fe(II)-d…	-1.38509	FALSE	encodes a protein whose sequence is similar to a 2-oxoglutarate-dependent dioxygenase
17.5.3	hormone metabolism.ethylene.induced-regulated-responsive-activated	m.48665	(loc_os08g27850.1 : 198.0) no description available & (at2g42680 : 191.0) One of three genes in A. thaliana encoding multiprotein bridging factor 1, a highly conserved transcriptional coactivator. May serve as a bridging factor between a bZIP factor and TBP. Its expression is developmentally regulated.; multiprotein bridging factor 1A (MBF1A); CONTAINS InterPro DOMAIN/s: Lambda repressor-like, DN…	-1.35773	FALSE	One of three genes in A. thaliana encoding multiprotein bridging factor 1, a highly conserved transcriptional coactivator. May serve as a bridging factor between a bZIP factor and TBP. Its expression is developmentally regulated.
17.5.1.2	hormone metabolism.ethylene.synthesis-degradation.1-aminocyclopropane-1-carboxylate oxidase	m.4387	(loc_os06g37590.1 : 316.0) no description available & (at2g19590 : 186.0) encodes a protein whose sequence is similar to 1-aminocyclopropane-1-carboxylate oxidase; ACC oxidase 1 (ACO1); CONTAINS InterPro DOMAIN/s: Oxoglutarate/iron-dependent oxygenase (InterPro:IPR005123); BEST Arabidopsis thaliana protein match is: 2-oxoglutarate (2OG) and Fe(II)-dependent oxygenase superfamily protein (TAIR:AT1…	-1.25402	FALSE	encodes a protein whose sequence is similar to 1-aminocyclopropane-1-carboxylate oxidase
17.5.1.20	hormone metabolism.ethylene.synthesis-degradation.XBAT32	m.59877	(loc_os02g54860.2 : 847.0) no description available & (at5g57740 : 570.0) ubiquitin ligase; XB3 ortholog 2 in Arabidopsis thaliana (XBAT32); FUNCTIONS IN: zinc ion binding; EXPRESSED IN: 23 plant structures; EXPRESSED DURING: 15 growth stages; CONTAINS InterPro DOMAIN/s: Zinc finger, RING-type, conserved site (InterPro:IPR017907), Zinc finger, RING-type (InterPro:IPR001841), Ankyrin repeat-contai…	-1.23848	FALSE	ubiquitin ligase
17.5.2	hormone metabolism.ethylene.signal transduction	m.127797	(loc_os03g49500.2 : 816.0) no description available & (o81122|etr1_maldo : 698.0) Ethylene receptor (EC 2.7.13.3) - Malus domestica (Apple) (Malus sylvestris) & (at1g66340 : 665.0) Similar to prokaryote sensory transduction proteins. Contains a histidine kinase and a response regulator domain. Homodimer. Membrane component. Binds ethylene. Mutations affect ethylene binding and metabolism of other…	-1.19536	FALSE	Ethylene receptor (EC 2.7.13.3)
17.5.3	hormone metabolism.ethylene.induced-regulated-responsive-activated	m.55776	(loc_os07g43030.1 : 279.0) no description available & (at5g64220 : 228.0) Calmodulin-binding transcription activator protein with CG-1 and Ankyrin domains; FUNCTIONS IN: calmodulin binding, transcription regulator activity; INVOLVED IN: regulation of transcription; LOCATED IN: nucleus; EXPRESSED IN: 23 plant structures; EXPRESSED DURING: 13 growth stages; CONTAINS InterPro DOMAIN/s: Ankyrin repea…	-1.18761	FALSE	Calmodulin-binding transcription activator protein with CG-1 and Ankyrin domains
17.5.2	hormone metabolism.ethylene.signal transduction	m.35788	(loc_os03g10810.1 : 513.0) no description available & (at2g23060 : 311.0) Acyl-CoA N-acyltransferases (NAT) superfamily protein; FUNCTIONS IN: N-acetyltransferase activity; INVOLVED IN: metabolic process; LOCATED IN: cellular_component unknown; EXPRESSED IN: embryo, leaf whorl, flower, pedicel, seed; EXPRESSED DURING: 4 anthesis, F mature embryo stage, petal differentiation and expansion stage, E…	-1.18634	FALSE	Acyl-CoA N-acyltransferases (NAT) superfamily protein
17.5.1	hormone metabolism.ethylene.synthesis-degradation	m.251173	(loc_os03g64280.1 : 346.0) no description available & (at1g06620 : 292.0) encodes a protein whose sequence is similar to a 2-oxoglutarate-dependent dioxygenase; 2-oxoglutarate (2OG) and Fe(II)-dependent oxygenase superfamily protein; CONTAINS InterPro DOMAIN/s: Oxoglutarate/iron-dependent oxygenase (InterPro:IPR005123); BEST Arabidopsis thaliana protein match is: 2-oxoglutarate (2OG) and Fe(II)-d…	-1.15393	FALSE	encodes a protein whose sequence is similar to a 2-oxoglutarate-dependent dioxygenase
17.5.1	hormone metabolism.ethylene.synthesis-degradation	m.206339	(loc_os02g53330.2 : 667.0) no description available & (at1g48420 : 542.0) Encodes an enzyme that decomposes D-cysteine into pyruvate, H2S, and NH3. Only D-cysteine but not L-cysteine was converted by D-CDes to pyruvate, H2S, and NH3. There is conflicting evidence on its 1-aminocyclopropane-1-carboxylate deaminase activity. Involved in regulating ethylene levels.; D-cysteine desulfhydrase (D-CDES)…	-1.09431	FALSE	Encodes an enzyme that decomposes D-cysteine into pyruvate, H2S, and NH3. Only D-cysteine but not L-cysteine was converted by D-CDes to pyruvate, H2S, and NH3. There is conflicting evidence on its 1-aminocyclopropane-1-carboxylate deaminase activity. Involved in regulating ethylene levels.
17.5.3	hormone metabolism.ethylene.induced-regulated-responsive-activated	m.240280	(q40708|pir7a_orysa : 334.0) Probable esterase PIR7A (EC 3.1.-.-) - Oryza sativa (Rice) & (loc_os01g70860.1 : 334.0) no description available & (at4g37150 : 180.0) Encodes a protein shown to have carboxylesterase activity, methyl salicylate esterase activity, methyl jasmonate esterase activity, and methyl IAA esterase activity in vitro. MES9 appears to be involved in MeSA hydrolysis in planta. Ex…	-1.06866	FALSE	Probable esterase PIR7A (EC 3.1.-.-)
17.5.3	hormone metabolism.ethylene.induced-regulated-responsive-activated	m.14679	(loc_os06g39240.1 : 214.0) no description available & (at3g24500 : 150.0) One of three genes in A. thaliana encoding multiprotein bridging factor 1, a highly conserved transcriptional coactivator. May serve as a bridging factor between a bZIP factor and TBP. Its expression is specifically elevated in response to pathogen infection, salinity, drought, heat, hydrogen peroxide, and application of ab…	-1.04199	FALSE	One of three genes in A. thaliana encoding multiprotein bridging factor 1, a highly conserved transcriptional coactivator. May serve as a bridging factor between a bZIP factor and TBP. Its expression is specifically elevated in response to pathogen infection, salinity, drought, heat, hydrogen peroxide, and application of abscisic acid or salicylic acid. Constitutive expression enhances the tolera…
17.5.3	hormone metabolism.ethylene.induced-regulated-responsive-activated	m.121555	(loc_os02g17680.2 : 219.0) no description available & (at4g29100 : 147.0) basic helix-loop-helix (bHLH) DNA-binding superfamily protein; FUNCTIONS IN: sequence-specific DNA binding transcription factor activity; INVOLVED IN: regulation of transcription; LOCATED IN: nucleus; EXPRESSED IN: 22 plant structures; EXPRESSED DURING: 10 growth stages; CONTAINS InterPro DOMAIN/s: Helix-loop-helix DNA-bind…	-1.0392	FALSE	basic helix-loop-helix (bHLH) DNA-binding superfamily protein
17.5.2	hormone metabolism.ethylene.signal transduction	m.30344	(loc_os02g10760.1 : 273.0) no description available & (at1g15360 : 196.0) Encodes a member of the ERF (ethylene response factor) subfamily B-6 of ERF/AP2 transcription factor family. The protein contains one AP2 domain. There are 12 members in this subfamily including RAP2.11. This gene is involved in wax biosynthesis. Over-expression of the gene results in glossy leaf phenotype and increased dro…	-1.02591	FALSE	Encodes a member of the ERF (ethylene response factor) subfamily B-6 of ERF/AP2 transcription factor family. The protein contains one AP2 domain. There are 12 members in this subfamily including RAP2.11. This gene is involved in wax biosynthesis. Over-expression of the gene results in glossy leaf phenotype and increased drought tolerance. Two closely related genes, AT5G25390 and AT5G11190 have si…
17.5.3	hormone metabolism.ethylene.induced-regulated-responsive-activated	m.139549	(q40708|pir7a_orysa : 286.0) Probable esterase PIR7A (EC 3.1.-.-) - Oryza sativa (Rice) & (loc_os01g70860.1 : 286.0) no description available & (at2g23610 : 213.0) Encodes a protein shown to have carboxylesterase activity, methyl IAA esterase activity, and methyl jasmonate esterase activity in vitro. This protein does not act on methyl salicylate, MeGA4, or MEGA9 in vitro.; methyl esterase 3 (MES…	-1.01116	FALSE	Probable esterase PIR7A (EC 3.1.-.-)
17.5.3	hormone metabolism.ethylene.induced-regulated-responsive-activated	m.44221	(q43360|pir7b_orysa : 310.0) Esterase PIR7B (EC 3.1.-.-) - Oryza sativa (Rice) & (loc_os01g70850.1 : 310.0) no description available & (at2g23610 : 116.0) Encodes a protein shown to have carboxylesterase activity, methyl IAA esterase activity, and methyl jasmonate esterase activity in vitro. This protein does not act on methyl salicylate, MeGA4, or MEGA9 in vitro.; methyl esterase 3 (MES3); CONTA…	0	FALSE	Esterase PIR7B (EC 3.1.-.-)
17.5.2	hormone metabolism.ethylene.signal transduction	m.1971	(loc_os05g10900.1 : 274.0) no description available & (ipr004158 : 152.4014) Protein of unknown function DUF247, plant & (at3g50180 : 89.0) Plant protein of unknown function (DUF247); INVOLVED IN: biological_process unknown; LOCATED IN: chloroplast; EXPRESSED IN: petiole, leaf; EXPRESSED DURING: LP.04 four leaves visible; CONTAINS InterPro DOMAIN/s: Protein of unknown function DUF247, plant (Inte…	-5.73265	TRUE	Protein of unknown function DUF247, plan
17.5.2	hormone metabolism.ethylene.signal transduction	m.51365	(loc_os07g22770.1 : 111.0) no description available & (at2g31230 : 84.0) encodes a member of the ERF (ethylene response factor) subfamily B-3 of ERF/AP2 transcription factor family. The protein contains one AP2 domain. There are 18 members in this subfamily including ATERF-1, ATERF-2, AND ATERF-5.; ethylene-responsive element binding factor 15 (ERF15); FUNCTIONS IN: DNA binding, transcription act…	6.27981	TRUE	encodes a member of the ERF (ethylene response factor) subfamily B-3 of ERF/AP2 transcription factor family. The protein contains one AP2 domain. There are 18 members in this subfamily including ATERF-1, ATERF-2, AND ATERF-5.
17.5.2	hormone metabolism.ethylene.signal transduction	m.51367	(loc_os07g22730.1 : 121.0) no description available & (at2g31230 : 83.6) encodes a member of the ERF (ethylene response factor) subfamily B-3 of ERF/AP2 transcription factor family. The protein contains one AP2 domain. There are 18 members in this subfamily including ATERF-1, ATERF-2, AND ATERF-5.; ethylene-responsive element binding factor 15 (ERF15); FUNCTIONS IN: DNA binding, transcription act…	10.4664	TRUE	encodes a member of the ERF (ethylene response factor) subfamily B-3 of ERF/AP2 transcription factor family. The protein contains one AP2 domain. There are 18 members in this subfamily including ATERF-1, ATERF-2, AND ATERF-5.
17.5.2	hormone metabolism.ethylene.signal transduction	m.6432	(loc_os08g02730.1 : 188.0) no description available & (ipr004158 : 123.93413) Protein of unknown function DUF247, plant & (at4g31980 : 82.4) unknown protein; CONTAINS InterPro DOMAIN/s: Protein of unknown function DUF247, plant (InterPro:IPR004158), Protein of unknown function DUF862, eukaryotic (InterPro:IPR008580); BEST Arabidopsis thaliana protein match is: Plant protein of unknown function (D…	0	FALSE	Protein of unknown function DUF247, plan
17.5.1	hormone metabolism.ethylene.synthesis-degradation	m.62943	(loc_os01g35230.1 : 373.0) no description available & (at1g06620 : 184.0) encodes a protein whose sequence is similar to a 2-oxoglutarate-dependent dioxygenase; 2-oxoglutarate (2OG) and Fe(II)-dependent oxygenase superfamily protein; CONTAINS InterPro DOMAIN/s: Oxoglutarate/iron-dependent oxygenase (InterPro:IPR005123); BEST Arabidopsis thaliana protein match is: 2-oxoglutarate (2OG) and Fe(II)-d…	0	FALSE	encodes a protein whose sequence is similar to a 2-oxoglutarate-dependent dioxygenase
17.5.1.2	hormone metabolism.ethylene.synthesis-degradation.1-aminocyclopropane-1-carboxylate oxidase	m.313173	(q08507|acco3_pethy : 294.0) 1-aminocyclopropane-1-carboxylate oxidase 3 (EC 1.14.17.4) (ACC oxidase 3) (Ethylene-forming enzyme) (EFE) - Petunia hybrida (Petunia) & (at1g05010 : 276.0) Encodes 1-aminocyclopropane-1-carboxylate oxidase; ethylene-forming enzyme (EFE); FUNCTIONS IN: 1-aminocyclopropane-1-carboxylate oxidase activity; INVOLVED IN: response to fungus, ethylene biosynthetic process; E…	0	FALSE	1-aminocyclopropane-1-carboxylate oxidase 3 (EC 1.14.17.4) (ACC oxidase 3) (Ethylene-forming enzyme) (EFE)
17.5.1.2	hormone metabolism.ethylene.synthesis-degradation.1-aminocyclopropane-1-carboxylate oxidase	m.318873	(p31528|acco_diaca : 274.0) Probable 1-aminocyclopropane-1-carboxylate oxidase (EC 1.14.17.4) (ACC oxidase) (Ethylene-forming enzyme) (EFE) (Senescence-related protein) - Dianthus caryophyllus (Carnation) (Clove pink) & (at1g05010 : 259.0) Encodes 1-aminocyclopropane-1-carboxylate oxidase; ethylene-forming enzyme (EFE); FUNCTIONS IN: 1-aminocyclopropane-1-carboxylate oxidase activity; INVOLVED IN…	0	FALSE	Probable 1-aminocyclopropane-1-carboxylate oxidase (EC 1.14.17.4) (ACC oxidase) (Ethylene-forming enzyme) (EFE) (Senescence-related protein)
17.5.1.1	hormone metabolism.ethylene.synthesis-degradation.1-aminocyclopropane-1-carboxylate synthase	m.172333	(loc_os01g09700.1 : 671.0) no description available & (at4g26200 : 575.0) Member of a family of proteins in Arabidopsis that encode 1-Amino-cyclopropane-1-carboxylate synthase, an enzyme involved in ethylene biosynthesis. Not expressed in response to IAA.; 1-amino-cyclopropane-1-carboxylate synthase 7 (ACS7); CONTAINS InterPro DOMAIN/s: 1-aminocyclopropane-1-carboxylate synthase (InterPro:IPR0011…	0	FALSE	Member of a family of proteins in Arabidopsis that encode 1-Amino-cyclopropane-1-carboxylate synthase, an enzyme involved in ethylene biosynthesis. Not expressed in response to IAA.
17.5.3	hormone metabolism.ethylene.induced-regulated-responsive-activated	m.106124	(loc_os05g14010.1 : 526.0) no description available & (at4g29100 : 193.0) basic helix-loop-helix (bHLH) DNA-binding superfamily protein; FUNCTIONS IN: sequence-specific DNA binding transcription factor activity; INVOLVED IN: regulation of transcription; LOCATED IN: nucleus; EXPRESSED IN: 22 plant structures; EXPRESSED DURING: 10 growth stages; CONTAINS InterPro DOMAIN/s: Helix-loop-helix DNA-bind…	1.00216	FALSE	basic helix-loop-helix (bHLH) DNA-binding superfamily protein
17.5.3	hormone metabolism.ethylene.induced-regulated-responsive-activated	m.17881	(loc_os01g01600.1 : 251.0) no description available & (at1g27660 : 152.0) basic helix-loop-helix (bHLH) DNA-binding superfamily protein; FUNCTIONS IN: sequence-specific DNA binding transcription factor activity; INVOLVED IN: regulation of transcription; LOCATED IN: nucleus; CONTAINS InterPro DOMAIN/s: Helix-loop-helix DNA-binding domain (InterPro:IPR001092), Helix-loop-helix DNA-binding (InterPro…	1.00423	FALSE	basic helix-loop-helix (bHLH) DNA-binding superfamily protein
17.5.3	hormone metabolism.ethylene.induced-regulated-responsive-activated	m.8635	(loc_os08g27850.1 : 260.0) no description available & (at2g42680 : 231.0) One of three genes in A. thaliana encoding multiprotein bridging factor 1, a highly conserved transcriptional coactivator. May serve as a bridging factor between a bZIP factor and TBP. Its expression is developmentally regulated.; multiprotein bridging factor 1A (MBF1A); CONTAINS InterPro DOMAIN/s: Lambda repressor-like, DN…	1.01033	FALSE	One of three genes in A. thaliana encoding multiprotein bridging factor 1, a highly conserved transcriptional coactivator. May serve as a bridging factor between a bZIP factor and TBP. Its expression is developmentally regulated.
17.5.1	hormone metabolism.ethylene.synthesis-degradation	m.80849	(loc_os06g14400.1 : 200.0) no description available & (at3g61400 : 109.0) 1-aminocyclopropane-1-carboxylate oxidase-like protein; 2-oxoglutarate (2OG) and Fe(II)-dependent oxygenase superfamily protein; CONTAINS InterPro DOMAIN/s: Oxoglutarate/iron-dependent oxygenase (InterPro:IPR005123); BEST Arabidopsis thaliana protein match is: 2-oxoglutarate (2OG) and Fe(II)-dependent oxygenase superfamily …	1.04059	FALSE	1-aminocyclopropane-1-carboxylate oxidase-like protein
17.5.1	hormone metabolism.ethylene.synthesis-degradation	m.251183	(loc_os03g64280.1 : 395.0) no description available & (at1g06620 : 338.0) encodes a protein whose sequence is similar to a 2-oxoglutarate-dependent dioxygenase; 2-oxoglutarate (2OG) and Fe(II)-dependent oxygenase superfamily protein; CONTAINS InterPro DOMAIN/s: Oxoglutarate/iron-dependent oxygenase (InterPro:IPR005123); BEST Arabidopsis thaliana protein match is: 2-oxoglutarate (2OG) and Fe(II)-d…	1.05207	FALSE	encodes a protein whose sequence is similar to a 2-oxoglutarate-dependent dioxygenase
17.5.2	hormone metabolism.ethylene.signal transduction	m.251015	(loc_os02g57530.3 : 1087.0) no description available & (at3g23150 : 600.0) Involved in ethylene perception in Arabidopsis; ethylene response 2 (ETR2); FUNCTIONS IN: ethylene binding, protein histidine kinase activity, receptor activity, glycogen synthase kinase 3 activity; INVOLVED IN: negative regulation of ethylene mediated signaling pathway; LOCATED IN: endomembrane system, endoplasmic reticul…	1.0562	FALSE	Involved in ethylene perception in Arabidopsis
17.5.2	hormone metabolism.ethylene.signal transduction	m.21089	(loc_os02g08400.1 : 398.0) no description available & (at4g37580 : 221.0) involved in apical hook development. putative N-acetyltransferase; HOOKLESS 1 (HLS1); CONTAINS InterPro DOMAIN/s: GCN5-related N-acetyltransferase, C-terminal (InterPro:IPR022610), GCN5-related N-acetyltransferase (InterPro:IPR000182), Acyl-CoA N-acyltransferase (InterPro:IPR016181); BEST Arabidopsis thaliana protein match …	1.0885	FALSE	involved in apical hook development. putative N-acetyltransferase
17.5.2	hormone metabolism.ethylene.signal transduction	m.232793	(loc_os05g06320.1 : 1046.0) no description available & (o81122|etr1_maldo : 818.0) Ethylene receptor (EC 2.7.13.3) - Malus domestica (Apple) (Malus sylvestris) & (at1g66340 : 790.0) Similar to prokaryote sensory transduction proteins. Contains a histidine kinase and a response regulator domain. Homodimer. Membrane component. Binds ethylene. Mutations affect ethylene binding and metabolism of othe…	1.09917	FALSE	Ethylene receptor (EC 2.7.13.3)
17.5.3	hormone metabolism.ethylene.induced-regulated-responsive-activated	m.132419	(loc_os01g57580.1 : 391.0) no description available & (at1g61660 : 162.0) basic helix-loop-helix (bHLH) DNA-binding superfamily protein; FUNCTIONS IN: DNA binding, sequence-specific DNA binding transcription factor activity; EXPRESSED IN: 22 plant structures; EXPRESSED DURING: 13 growth stages; BEST Arabidopsis thaliana protein match is: basic helix-loop-helix (bHLH) DNA-binding superfamily prote…	1.11898	FALSE	basic helix-loop-helix (bHLH) DNA-binding superfamily protein
17.5.1	hormone metabolism.ethylene.synthesis-degradation	m.153060	(loc_os06g08014.1 : 418.0) no description available & (at5g20400 : 253.0) encodes a protein whose sequence is similar to flavanone 3 hydroxylase from Malus.; 2-oxoglutarate (2OG) and Fe(II)-dependent oxygenase superfamily protein; CONTAINS InterPro DOMAIN/s: Oxoglutarate/iron-dependent oxygenase (InterPro:IPR005123); BEST Arabidopsis thaliana protein match is: 2-oxoglutarate (2OG) and Fe(II)-depe…	1.13754	FALSE	encodes a protein whose sequence is similar to flavanone 3 hydroxylase from Malus.
17.5.1	hormone metabolism.ethylene.synthesis-degradation	m.193745	(loc_os03g48430.1 : 283.0) no description available & (at1g06645 : 229.0) 2-oxoglutarate (2OG) and Fe(II)-dependent oxygenase superfamily protein; FUNCTIONS IN: oxidoreductase activity; INVOLVED IN: biological_process unknown; LOCATED IN: cellular_component unknown; CONTAINS InterPro DOMAIN/s: Oxoglutarate/iron-dependent oxygenase (InterPro:IPR005123); BEST Arabidopsis thaliana protein match is: …	1.15074	FALSE	2-oxoglutarate (2OG) and Fe(II)-dependent oxygenase superfamily protein
17.5.1	hormone metabolism.ethylene.synthesis-degradation	m.199389	(loc_os09g07020.1 : 257.0) no description available & (at3g50210 : 205.0) 2-oxoglutarate (2OG) and Fe(II)-dependent oxygenase superfamily protein; FUNCTIONS IN: oxidoreductase activity, iron ion binding; INVOLVED IN: aging, cellular response to starvation; EXPRESSED IN: 22 plant structures; EXPRESSED DURING: 13 growth stages; CONTAINS InterPro DOMAIN/s: Isopenicillin N synthase (InterPro:IPR00228…	1.1652	FALSE	2-oxoglutarate (2OG) and Fe(II)-dependent oxygenase superfamily protein
17.5.1	hormone metabolism.ethylene.synthesis-degradation	m.277662	(loc_os06g08041.1 : 405.0) no description available & (at5g20400 : 275.0) encodes a protein whose sequence is similar to flavanone 3 hydroxylase from Malus.; 2-oxoglutarate (2OG) and Fe(II)-dependent oxygenase superfamily protein; CONTAINS InterPro DOMAIN/s: Oxoglutarate/iron-dependent oxygenase (InterPro:IPR005123); BEST Arabidopsis thaliana protein match is: 2-oxoglutarate (2OG) and Fe(II)-depe…	1.19615	FALSE	encodes a protein whose sequence is similar to flavanone 3 hydroxylase from Malus.
17.5.2	hormone metabolism.ethylene.signal transduction	m.251025	(loc_os03g49500.2 : 298.0) no description available & (at1g66340 : 276.0) Similar to prokaryote sensory transduction proteins. Contains a histidine kinase and a response regulator domain. Homodimer. Membrane component. Binds ethylene. Mutations affect ethylene binding and metabolism of other plant hormones such as auxin, cytokinins, ABA and gibberellic acid. Ethylene receptor. Has histidine kinas…	1.21037	FALSE	Similar to prokaryote sensory transduction proteins. Contains a histidine kinase and a response regulator domain. Homodimer. Membrane component. Binds ethylene. Mutations affect ethylene binding and metabolism of other plant hormones such as auxin, cytokinins, ABA and gibberellic acid. Ethylene receptor. Has histidine kinase activity. Is regulated by RTE1.
17.5.2	hormone metabolism.ethylene.signal transduction	m.148439	(loc_os03g08470.3 : 190.0) no description available & (q6k7e6|erf1_orysa : 97.1) Ethylene-responsive transcription factor 1 (Ethylene-responsive element-binding factor 1) (EREBP-1) (OsEREBP1) - Oryza sativa (Rice) & (at3g14230 : 90.9) encodes a member of the ERF (ethylene response factor) subfamily B-2 of ERF/AP2 transcription factor family (RAP2.2). The protein contains one AP2 domain. There are…	1.22936	FALSE	Ethylene-responsive transcription factor 1 (Ethylene-responsive element-binding factor 1) (EREBP-1) (OsEREBP1)
17.5.2	hormone metabolism.ethylene.signal transduction	m.251020	(loc_os03g49500.2 : 1032.0) no description available & (q9m7m1|etr1_prupe : 840.0) Ethylene receptor (EC 2.7.13.3) - Prunus persica (Peach) & (at1g66340 : 807.0) Similar to prokaryote sensory transduction proteins. Contains a histidine kinase and a response regulator domain. Homodimer. Membrane component. Binds ethylene. Mutations affect ethylene binding and metabolism of other plant hormones suc…	1.26479	FALSE	Ethylene receptor (EC 2.7.13.3)
17.5.3	hormone metabolism.ethylene.induced-regulated-responsive-activated	m.58061	(loc_os05g42180.1 : 210.0) no description available & (at1g61660 : 157.0) basic helix-loop-helix (bHLH) DNA-binding superfamily protein; FUNCTIONS IN: DNA binding, sequence-specific DNA binding transcription factor activity; EXPRESSED IN: 22 plant structures; EXPRESSED DURING: 13 growth stages; BEST Arabidopsis thaliana protein match is: basic helix-loop-helix (bHLH) DNA-binding superfamily prote…	1.27922	FALSE	basic helix-loop-helix (bHLH) DNA-binding superfamily protein
17.5.3	hormone metabolism.ethylene.induced-regulated-responsive-activated	m.121556	(loc_os02g17680.2 : 165.0) no description available & (at4g29100 : 100.0) basic helix-loop-helix (bHLH) DNA-binding superfamily protein; FUNCTIONS IN: sequence-specific DNA binding transcription factor activity; INVOLVED IN: regulation of transcription; LOCATED IN: nucleus; EXPRESSED IN: 22 plant structures; EXPRESSED DURING: 10 growth stages; CONTAINS InterPro DOMAIN/s: Helix-loop-helix DNA-bind…	1.36986	FALSE	basic helix-loop-helix (bHLH) DNA-binding superfamily protein
17.5.1	hormone metabolism.ethylene.synthesis-degradation	m.251215	(loc_os08g30100.1 : 291.0) no description available & (at1g06620 : 233.0) encodes a protein whose sequence is similar to a 2-oxoglutarate-dependent dioxygenase; 2-oxoglutarate (2OG) and Fe(II)-dependent oxygenase superfamily protein; CONTAINS InterPro DOMAIN/s: Oxoglutarate/iron-dependent oxygenase (InterPro:IPR005123); BEST Arabidopsis thaliana protein match is: 2-oxoglutarate (2OG) and Fe(II)-d…	1.41012	FALSE	encodes a protein whose sequence is similar to a 2-oxoglutarate-dependent dioxygenase
17.5.1.2	hormone metabolism.ethylene.synthesis-degradation.1-aminocyclopropane-1-carboxylate oxidase	m.90184	(loc_os05g05680.1 : 516.0) no description available & (at1g77330 : 373.0) similar to 1-aminocyclopropane-1-carboxylate oxidase GI:3386565 from (Sorghum bicolor); 2-oxoglutarate (2OG) and Fe(II)-dependent oxygenase superfamily protein; CONTAINS InterPro DOMAIN/s: Oxoglutarate/iron-dependent oxygenase (InterPro:IPR005123); BEST Arabidopsis thaliana protein match is: ACC oxidase 2 (TAIR:AT1G62380.1)…	1.41088	FALSE	similar to 1-aminocyclopropane-1-carboxylate oxidase GI:3386565 from (Sorghum bicolor)
17.5.1	hormone metabolism.ethylene.synthesis-degradation	m.80848	(loc_os06g14400.1 : 557.0) no description available & (at1g06650 : 247.0) encodes a protein whose sequence is similar to 2-oxoglutarate-dependent dioxygenase; 2-oxoglutarate (2OG) and Fe(II)-dependent oxygenase superfamily protein; CONTAINS InterPro DOMAIN/s: Oxoglutarate/iron-dependent oxygenase (InterPro:IPR005123); BEST Arabidopsis thaliana protein match is: 2-oxoglutarate (2OG) and Fe(II)-dep…	1.45619	FALSE	encodes a protein whose sequence is similar to 2-oxoglutarate-dependent dioxygenase
17.5.3	hormone metabolism.ethylene.induced-regulated-responsive-activated	m.156282	(loc_os04g53990.1 : 427.0) no description available & (at3g20640 : 162.0) basic helix-loop-helix (bHLH) DNA-binding superfamily protein; FUNCTIONS IN: sequence-specific DNA binding transcription factor activity; INVOLVED IN: regulation of transcription; LOCATED IN: nucleus, chloroplast; CONTAINS InterPro DOMAIN/s: Helix-loop-helix DNA-binding domain (InterPro:IPR001092), Helix-loop-helix DNA-bind…	1.53481	FALSE	basic helix-loop-helix (bHLH) DNA-binding superfamily protein
17.5.3	hormone metabolism.ethylene.induced-regulated-responsive-activated	m.3868	(loc_os03g17130.1 : 162.0) no description available & (at1g27660 : 81.6) basic helix-loop-helix (bHLH) DNA-binding superfamily protein; FUNCTIONS IN: sequence-specific DNA binding transcription factor activity; INVOLVED IN: regulation of transcription; LOCATED IN: nucleus; CONTAINS InterPro DOMAIN/s: Helix-loop-helix DNA-binding domain (InterPro:IPR001092), Helix-loop-helix DNA-binding (InterPro:…	1.56995	FALSE	basic helix-loop-helix (bHLH) DNA-binding superfamily protein
17.5.2	hormone metabolism.ethylene.signal transduction	m.132417	(loc_os01g57580.1 : 283.0) no description available & (at1g61660 : 107.0) basic helix-loop-helix (bHLH) DNA-binding superfamily protein; FUNCTIONS IN: DNA binding, sequence-specific DNA binding transcription factor activity; EXPRESSED IN: 22 plant structures; EXPRESSED DURING: 13 growth stages; BEST Arabidopsis thaliana protein match is: basic helix-loop-helix (bHLH) DNA-binding superfamily prote…	1.56995	FALSE	basic helix-loop-helix (bHLH) DNA-binding superfamily protein
17.5.3	hormone metabolism.ethylene.induced-regulated-responsive-activated	m.42908	(loc_os03g19270.2 : 224.0) no description available & (at3g62550 : 112.0) Adenine nucleotide alpha hydrolases-like superfamily protein; FUNCTIONS IN: molecular_function unknown; INVOLVED IN: response to stress; LOCATED IN: vacuole; EXPRESSED IN: 21 plant structures; EXPRESSED DURING: 13 growth stages; CONTAINS InterPro DOMAIN/s: UspA (InterPro:IPR006016), Rossmann-like alpha/beta/alpha sandwich f…	1.83431	FALSE	Adenine nucleotide alpha hydrolases-like superfamily protein
17.5.2	hormone metabolism.ethylene.signal transduction	m.319827	(loc_os06g44100.1 : 197.0) no description available & (at4g37580 : 109.0) involved in apical hook development. putative N-acetyltransferase; HOOKLESS 1 (HLS1); CONTAINS InterPro DOMAIN/s: GCN5-related N-acetyltransferase, C-terminal (InterPro:IPR022610), GCN5-related N-acetyltransferase (InterPro:IPR000182), Acyl-CoA N-acyltransferase (InterPro:IPR016181); BEST Arabidopsis thaliana protein match …	2.00226	TRUE	involved in apical hook development. putative N-acetyltransferase
17.5.1	hormone metabolism.ethylene.synthesis-degradation	m.120765	(loc_os06g08032.1 : 319.0) no description available & (at5g54000 : 248.0) 2-oxoglutarate (2OG) and Fe(II)-dependent oxygenase superfamily protein; FUNCTIONS IN: oxidoreductase activity, acting on paired donors, with incorporation or reduction of molecular oxygen, 2-oxoglutarate as one donor, and incorporation of one atom each of oxygen into both donors, oxidoreductase activity; INVOLVED IN: biolo…	2.07858	TRUE	2-oxoglutarate (2OG) and Fe(II)-dependent oxygenase superfamily protein
17.5.1	hormone metabolism.ethylene.synthesis-degradation	m.122174	(loc_os01g35230.1 : 389.0) no description available & (at1g06620 : 200.0) encodes a protein whose sequence is similar to a 2-oxoglutarate-dependent dioxygenase; 2-oxoglutarate (2OG) and Fe(II)-dependent oxygenase superfamily protein; CONTAINS InterPro DOMAIN/s: Oxoglutarate/iron-dependent oxygenase (InterPro:IPR005123); BEST Arabidopsis thaliana protein match is: 2-oxoglutarate (2OG) and Fe(II)-d…	2.09327	FALSE	encodes a protein whose sequence is similar to a 2-oxoglutarate-dependent dioxygenase
17.5.2	hormone metabolism.ethylene.signal transduction	m.30342	(loc_os02g10760.1 : 244.0) no description available & (at1g15360 : 178.0) Encodes a member of the ERF (ethylene response factor) subfamily B-6 of ERF/AP2 transcription factor family. The protein contains one AP2 domain. There are 12 members in this subfamily including RAP2.11. This gene is involved in wax biosynthesis. Over-expression of the gene results in glossy leaf phenotype and increased dro…	2.12197	TRUE	Encodes a member of the ERF (ethylene response factor) subfamily B-6 of ERF/AP2 transcription factor family. The protein contains one AP2 domain. There are 12 members in this subfamily including RAP2.11. This gene is involved in wax biosynthesis. Over-expression of the gene results in glossy leaf phenotype and increased drought tolerance. Two closely related genes, AT5G25390 and AT5G11190 have si…
17.5.1	hormone metabolism.ethylene.synthesis-degradation	m.277657	(loc_os06g08041.1 : 387.0) no description available & (at5g20400 : 284.0) encodes a protein whose sequence is similar to flavanone 3 hydroxylase from Malus.; 2-oxoglutarate (2OG) and Fe(II)-dependent oxygenase superfamily protein; CONTAINS InterPro DOMAIN/s: Oxoglutarate/iron-dependent oxygenase (InterPro:IPR005123); BEST Arabidopsis thaliana protein match is: 2-oxoglutarate (2OG) and Fe(II)-depe…	2.22014	TRUE	encodes a protein whose sequence is similar to flavanone 3 hydroxylase from Malus.
17.5.1	hormone metabolism.ethylene.synthesis-degradation	m.137374	(loc_os07g07410.2 : 188.0) no description available & (at4g10490 : 93.6) 2-oxoglutarate (2OG) and Fe(II)-dependent oxygenase superfamily protein; FUNCTIONS IN: oxidoreductase activity, acting on paired donors, with incorporation or reduction of molecular oxygen, 2-oxoglutarate as one donor, and incorporation of one atom each of oxygen into both donors, oxidoreductase activity; INVOLVED IN: second…	2.3026	TRUE	2-oxoglutarate (2OG) and Fe(II)-dependent oxygenase superfamily protein
17.5.1	hormone metabolism.ethylene.synthesis-degradation	m.129692	(loc_os04g10350.1 : 551.0) no description available & (at1g06620 : 348.0) encodes a protein whose sequence is similar to a 2-oxoglutarate-dependent dioxygenase; 2-oxoglutarate (2OG) and Fe(II)-dependent oxygenase superfamily protein; CONTAINS InterPro DOMAIN/s: Oxoglutarate/iron-dependent oxygenase (InterPro:IPR005123); BEST Arabidopsis thaliana protein match is: 2-oxoglutarate (2OG) and Fe(II)-d…	2.47075	TRUE	encodes a protein whose sequence is similar to a 2-oxoglutarate-dependent dioxygenase
17.5.1.1	hormone metabolism.ethylene.synthesis-degradation.1-aminocyclopropane-1-carboxylate synthase	m.104873	(loc_os06g03990.1 : 176.0) no description available & (at1g62960 : 88.2) Encodes an aminotransferase with broad specificity for aspartate and aromatic amino aids such as tyrosine and phenylalanine. It does not act on branched chain amino acids and does not have ACC synthase activity.; ACC synthase 10 (ACS10); CONTAINS InterPro DOMAIN/s: 1-aminocyclopropane-1-carboxylate synthase (InterPro:IPR0011…	2.57173	TRUE	Encodes an aminotransferase with broad specificity for aspartate and aromatic amino aids such as tyrosine and phenylalanine. It does not act on branched chain amino acids and does not have ACC synthase activity.
17.5.2	hormone metabolism.ethylene.signal transduction	m.29086	(loc_os06g08360.1 : 288.0) no description available & (at2g25190 : 196.0) PPPDE putative thiol peptidase family protein; CONTAINS InterPro DOMAIN/s: Protein of unknown function DUF862, eukaryotic (InterPro:IPR008580); BEST Arabidopsis thaliana protein match is: unknown protein (TAIR:AT4G31980.1); Has 848 Blast hits to 846 proteins in 171 species: Archae - 0; Bacteria - 0; Metazoa - 230; Fungi - 7…	2.68781	TRUE	PPPDE putative thiol peptidase family protein
17.5.1.2	hormone metabolism.ethylene.synthesis-degradation.1-aminocyclopropane-1-carboxylate oxidase	m.194480	(loc_os01g39860.1 : 205.0) no description available & (at2g19590 : 137.0) encodes a protein whose sequence is similar to 1-aminocyclopropane-1-carboxylate oxidase; ACC oxidase 1 (ACO1); CONTAINS InterPro DOMAIN/s: Oxoglutarate/iron-dependent oxygenase (InterPro:IPR005123); BEST Arabidopsis thaliana protein match is: 2-oxoglutarate (2OG) and Fe(II)-dependent oxygenase superfamily protein (TAIR:AT1…	2.70381	TRUE	encodes a protein whose sequence is similar to 1-aminocyclopropane-1-carboxylate oxidase
17.5.1.1	hormone metabolism.ethylene.synthesis-degradation.1-aminocyclopropane-1-carboxylate synthase	m.93311	(loc_os04g48850.1 : 520.0) no description available & (q07262|1a1c_tobac : 445.0) 1-aminocyclopropane-1-carboxylate synthase (EC 4.4.1.14) (ACC synthase) (S-adenosyl-L-methionine methylthioadenosine-lyase) - Nicotiana tabacum (Common tobacco) & (at4g11280 : 421.0) encodes a a member of the 1-aminocyclopropane-1-carboxylate (ACC) synthase (S-adenosyl-L-methionine methylthioadenosine-lyase, EC 4.4.…	2.74119	TRUE	1-aminocyclopropane-1-carboxylate synthase (EC 4.4.1.14) (ACC synthase) (S-adenosyl-L-methionine methylthioadenosine-lyase)
17.5.2	hormone metabolism.ethylene.signal transduction	m.35410	(loc_os03g55530.1 : 434.0) no description available & (at2g23060 : 341.0) Acyl-CoA N-acyltransferases (NAT) superfamily protein; FUNCTIONS IN: N-acetyltransferase activity; INVOLVED IN: metabolic process; LOCATED IN: cellular_component unknown; EXPRESSED IN: embryo, leaf whorl, flower, pedicel, seed; EXPRESSED DURING: 4 anthesis, F mature embryo stage, petal differentiation and expansion stage, E…	2.77051	TRUE	Acyl-CoA N-acyltransferases (NAT) superfamily protein
17.5.2	hormone metabolism.ethylene.signal transduction	m.23427	(loc_os02g55380.1 : 113.0) no description available & (at5g25190 : 108.0) encodes a member of the ERF (ethylene response factor) subfamily B-6 of ERF/AP2 transcription factor family. The protein contains one AP2 domain. There are 12 members in this subfamily including RAP2.11.; Integrase-type DNA-binding superfamily protein; CONTAINS InterPro DOMAIN/s: DNA-binding, integrase-type (InterPro:IPR016…	2.96419	TRUE	encodes a member of the ERF (ethylene response factor) subfamily B-6 of ERF/AP2 transcription factor family. The protein contains one AP2 domain. There are 12 members in this subfamily including RAP2.11.
17.5.1	hormone metabolism.ethylene.synthesis-degradation	m.89043	(loc_os06g08023.1 : 404.0) no description available & (at5g20400 : 290.0) encodes a protein whose sequence is similar to flavanone 3 hydroxylase from Malus.; 2-oxoglutarate (2OG) and Fe(II)-dependent oxygenase superfamily protein; CONTAINS InterPro DOMAIN/s: Oxoglutarate/iron-dependent oxygenase (InterPro:IPR005123); BEST Arabidopsis thaliana protein match is: 2-oxoglutarate (2OG) and Fe(II)-depe…	3.00339	TRUE	encodes a protein whose sequence is similar to flavanone 3 hydroxylase from Malus.
17.5.2	hormone metabolism.ethylene.signal transduction	m.66498	(loc_os02g43790.1 : 182.0) no description available & (q9lw50|erf2_nicsy : 102.0) Ethylene-responsive transcription factor 2 (Ethylene-responsive element-binding factor 2) (EREBP-2) (NsERF2) - Nicotiana sylvestris (Wood tobacco) & (at4g17500 : 97.4) Encodes a member of the ERF (ethylene response factor) subfamily B-3 of ERF/AP2 transcription factor family (ATERF-1). The protein contains one AP2 d…	3.05835	TRUE	Ethylene-responsive transcription factor 2 (Ethylene-responsive element-binding factor 2) (EREBP-2) (NsERF2)
17.5.2	hormone metabolism.ethylene.signal transduction	m.35404	(loc_os03g55530.1 : 384.0) no description available & (at2g23060 : 301.0) Acyl-CoA N-acyltransferases (NAT) superfamily protein; FUNCTIONS IN: N-acetyltransferase activity; INVOLVED IN: metabolic process; LOCATED IN: cellular_component unknown; EXPRESSED IN: embryo, leaf whorl, flower, pedicel, seed; EXPRESSED DURING: 4 anthesis, F mature embryo stage, petal differentiation and expansion stage, E…	3.19499	TRUE	Acyl-CoA N-acyltransferases (NAT) superfamily protein
17.5.3	hormone metabolism.ethylene.induced-regulated-responsive-activated	m.88904	(loc_os04g41570.3 : 243.0) no description available & (at1g05710 : 127.0) basic helix-loop-helix (bHLH) DNA-binding superfamily protein; FUNCTIONS IN: sequence-specific DNA binding transcription factor activity; INVOLVED IN: response to ethylene stimulus, regulation of transcription; LOCATED IN: nucleus; EXPRESSED IN: 22 plant structures; EXPRESSED DURING: 13 growth stages; CONTAINS InterPro DOMA…	3.27642	TRUE	basic helix-loop-helix (bHLH) DNA-binding superfamily protein
17.5.1.1	hormone metabolism.ethylene.synthesis-degradation.1-aminocyclopropane-1-carboxylate synthase	m.93316	(q07215|1a11_orysa : 787.0) 1-aminocyclopropane-1-carboxylate synthase 1 (EC 4.4.1.14) (ACC synthase 1) (S-adenosyl-L-methionine methylthioadenosine-lyase 1) - Oryza sativa (Rice) & (loc_os03g51740.1 : 787.0) no description available & (at4g37770 : 630.0) Encodes an auxin inducible ACC synthase.; 1-amino-cyclopropane-1-carboxylate synthase 8 (ACS8); CONTAINS InterPro DOMAIN/s: 1-aminocyclopropane…	3.30812	TRUE	1-aminocyclopropane-1-carboxylate synthase 1 (EC 4.4.1.14) (ACC synthase 1) (S-adenosyl-L-methionine methylthioadenosine-lyase 1)
17.5.2	hormone metabolism.ethylene.signal transduction	m.66500	(loc_os02g43790.1 : 190.0) no description available & (at4g17500 : 102.0) Encodes a member of the ERF (ethylene response factor) subfamily B-3 of ERF/AP2 transcription factor family (ATERF-1). The protein contains one AP2 domain. There are 18 members in this subfamily including ATERF-1, ATERF-2, AND ATERF-5.; ethylene responsive element binding factor 1 (ERF-1); CONTAINS InterPro DOMAIN/s: DNA-bi…	3.3933	TRUE	Encodes a member of the ERF (ethylene response factor) subfamily B-3 of ERF/AP2 transcription factor family (ATERF-1). The protein contains one AP2 domain. There are 18 members in this subfamily including ATERF-1, ATERF-2, AND ATERF-5.
17.5.3	hormone metabolism.ethylene.induced-regulated-responsive-activated	m.52682	(loc_os01g57770.1 : 147.0) no description available & (at2g23610 : 110.0) Encodes a protein shown to have carboxylesterase activity, methyl IAA esterase activity, and methyl jasmonate esterase activity in vitro. This protein does not act on methyl salicylate, MeGA4, or MEGA9 in vitro.; methyl esterase 3 (MES3); CONTAINS InterPro DOMAIN/s: Alpha/beta hydrolase fold-1 (InterPro:IPR000073); BEST Ara…	3.41275	TRUE	Encodes a protein shown to have carboxylesterase activity, methyl IAA esterase activity, and methyl jasmonate esterase activity in vitro. This protein does not act on methyl salicylate, MeGA4, or MEGA9 in vitro.
17.5.1.2	hormone metabolism.ethylene.synthesis-degradation.1-aminocyclopropane-1-carboxylate oxidase	m.79639	(loc_os01g39860.1 : 263.0) no description available & (at2g19590 : 172.0) encodes a protein whose sequence is similar to 1-aminocyclopropane-1-carboxylate oxidase; ACC oxidase 1 (ACO1); CONTAINS InterPro DOMAIN/s: Oxoglutarate/iron-dependent oxygenase (InterPro:IPR005123); BEST Arabidopsis thaliana protein match is: 2-oxoglutarate (2OG) and Fe(II)-dependent oxygenase superfamily protein (TAIR:AT1…	3.72458	TRUE	encodes a protein whose sequence is similar to 1-aminocyclopropane-1-carboxylate oxidase
17.5.1.1	hormone metabolism.ethylene.synthesis-degradation.1-aminocyclopropane-1-carboxylate synthase	m.93314	(q07215|1a11_orysa : 723.0) 1-aminocyclopropane-1-carboxylate synthase 1 (EC 4.4.1.14) (ACC synthase 1) (S-adenosyl-L-methionine methylthioadenosine-lyase 1) - Oryza sativa (Rice) & (loc_os03g51740.1 : 723.0) no description available & (at4g37770 : 582.0) Encodes an auxin inducible ACC synthase.; 1-amino-cyclopropane-1-carboxylate synthase 8 (ACS8); CONTAINS InterPro DOMAIN/s: 1-aminocyclopropane…	3.80938	TRUE	1-aminocyclopropane-1-carboxylate synthase 1 (EC 4.4.1.14) (ACC synthase 1) (S-adenosyl-L-methionine methylthioadenosine-lyase 1)
17.5.2	hormone metabolism.ethylene.signal transduction	m.35400	(loc_os03g55530.1 : 384.0) no description available & (at2g23060 : 301.0) Acyl-CoA N-acyltransferases (NAT) superfamily protein; FUNCTIONS IN: N-acetyltransferase activity; INVOLVED IN: metabolic process; LOCATED IN: cellular_component unknown; EXPRESSED IN: embryo, leaf whorl, flower, pedicel, seed; EXPRESSED DURING: 4 anthesis, F mature embryo stage, petal differentiation and expansion stage, E…	3.81714	TRUE	Acyl-CoA N-acyltransferases (NAT) superfamily protein
17.5.1	hormone metabolism.ethylene.synthesis-degradation	m.89036	(loc_os06g08023.1 : 390.0) no description available & (at5g20400 : 278.0) encodes a protein whose sequence is similar to flavanone 3 hydroxylase from Malus.; 2-oxoglutarate (2OG) and Fe(II)-dependent oxygenase superfamily protein; CONTAINS InterPro DOMAIN/s: Oxoglutarate/iron-dependent oxygenase (InterPro:IPR005123); BEST Arabidopsis thaliana protein match is: 2-oxoglutarate (2OG) and Fe(II)-depe…	3.8875	TRUE	encodes a protein whose sequence is similar to flavanone 3 hydroxylase from Malus.
17.5.1.2	hormone metabolism.ethylene.synthesis-degradation.1-aminocyclopropane-1-carboxylate oxidase	m.126870	(loc_os02g53180.2 : 328.0) no description available & (q40634|acco1_orysa : 268.0) 1-aminocyclopropane-1-carboxylate oxidase 1 (EC 1.14.17.4) (ACC oxidase 1) (Ethylene-forming enzyme) (EFE) - Oryza sativa (Rice) & (at1g05010 : 242.0) Encodes 1-aminocyclopropane-1-carboxylate oxidase; ethylene-forming enzyme (EFE); FUNCTIONS IN: 1-aminocyclopropane-1-carboxylate oxidase activity; INVOLVED IN: resp…	3.93264	TRUE	1-aminocyclopropane-1-carboxylate oxidase 1 (EC 1.14.17.4) (ACC oxidase 1) (Ethylene-forming enzyme) (EFE)
17.5.1	hormone metabolism.ethylene.synthesis-degradation	m.129698	(loc_os04g10350.1 : 420.0) no description available & (at1g06640 : 283.0) encodes a protein whose sequence is similar to a 2-oxoglutarate-dependent dioxygenase; 2-oxoglutarate (2OG) and Fe(II)-dependent oxygenase superfamily protein; CONTAINS InterPro DOMAIN/s: Oxoglutarate/iron-dependent oxygenase (InterPro:IPR005123); BEST Arabidopsis thaliana protein match is: 2-oxoglutarate (2OG) and Fe(II)-d…	4.46565	TRUE	encodes a protein whose sequence is similar to a 2-oxoglutarate-dependent dioxygenase
17.5.1	hormone metabolism.ethylene.synthesis-degradation	m.129688	(loc_os04g10350.1 : 396.0) no description available & (at1g06640 : 275.0) encodes a protein whose sequence is similar to a 2-oxoglutarate-dependent dioxygenase; 2-oxoglutarate (2OG) and Fe(II)-dependent oxygenase superfamily protein; CONTAINS InterPro DOMAIN/s: Oxoglutarate/iron-dependent oxygenase (InterPro:IPR005123); BEST Arabidopsis thaliana protein match is: 2-oxoglutarate (2OG) and Fe(II)-d…	4.52147	TRUE	encodes a protein whose sequence is similar to a 2-oxoglutarate-dependent dioxygenase
17.5.1.1	hormone metabolism.ethylene.synthesis-degradation.1-aminocyclopropane-1-carboxylate synthase	m.93310	(loc_os04g48850.1 : 633.0) no description available & (q07215|1a11_orysa : 629.0) 1-aminocyclopropane-1-carboxylate synthase 1 (EC 4.4.1.14) (ACC synthase 1) (S-adenosyl-L-methionine methylthioadenosine-lyase 1) - Oryza sativa (Rice) & (at4g37770 : 581.0) Encodes an auxin inducible ACC synthase.; 1-amino-cyclopropane-1-carboxylate synthase 8 (ACS8); CONTAINS InterPro DOMAIN/s: 1-aminocyclopropane…	4.89413	TRUE	1-aminocyclopropane-1-carboxylate synthase 1 (EC 4.4.1.14) (ACC synthase 1) (S-adenosyl-L-methionine methylthioadenosine-lyase 1)
17.5.1.2	hormone metabolism.ethylene.synthesis-degradation.1-aminocyclopropane-1-carboxylate oxidase	m.64655	(loc_os09g27750.1 : 266.0) no description available & (q40634|acco1_orysa : 265.0) 1-aminocyclopropane-1-carboxylate oxidase 1 (EC 1.14.17.4) (ACC oxidase 1) (Ethylene-forming enzyme) (EFE) - Oryza sativa (Rice) & (at1g05010 : 193.0) Encodes 1-aminocyclopropane-1-carboxylate oxidase; ethylene-forming enzyme (EFE); FUNCTIONS IN: 1-aminocyclopropane-1-carboxylate oxidase activity; INVOLVED IN: resp…	5.48159	TRUE	1-aminocyclopropane-1-carboxylate oxidase 1 (EC 1.14.17.4) (ACC oxidase 1) (Ethylene-forming enzyme) (EFE)
17.5.2	hormone metabolism.ethylene.signal transduction	m.217340	(loc_os05g41780.1 : 144.0) no description available & (at3g20310 : 80.9) Encodes a member of the ERF (ethylene response factor) subfamily B-1 of ERF/AP2 transcription factor family (ATERF-7). The protein contains one AP2 domain. Phosphorylated by PKS3 in vitro. Involved in ABA-mediated responses. Acts as a repressor of GCC boxmediated transcription together with AtSin3 and HDA19.; ethylene respon…	5.86354	TRUE	Encodes a member of the ERF (ethylene response factor) subfamily B-1 of ERF/AP2 transcription factor family (ATERF-7). The protein contains one AP2 domain. Phosphorylated by PKS3 in vitro. Involved in ABA-mediated responses. Acts as a repressor of GCC boxmediated transcription together with AtSin3 and HDA19.
17.5.1	hormone metabolism.ethylene.synthesis-degradation	m.37323	(loc_os03g48430.1 : 235.0) no description available & (at1g06650 : 179.0) encodes a protein whose sequence is similar to 2-oxoglutarate-dependent dioxygenase; 2-oxoglutarate (2OG) and Fe(II)-dependent oxygenase superfamily protein; CONTAINS InterPro DOMAIN/s: Oxoglutarate/iron-dependent oxygenase (InterPro:IPR005123); BEST Arabidopsis thaliana protein match is: 2-oxoglutarate (2OG) and Fe(II)-dep…	5.94219	TRUE	encodes a protein whose sequence is similar to 2-oxoglutarate-dependent dioxygenase
[truncated: 201 more rows]
