# Supplementary material for: Fungal endophyte infection of ryegrass reprograms host metabolism and alters development
Source: New Phytol. 2015 Aug 25;208(4):1227–40. doi: 10.1111/nph.13614 (PMC5049663; doi:10.1111/nph.13614)
Supplement: Supplementary file 16 — Table S15 Annotations of the genes predicted to encode for enzymes involved in secondary metabolism [file NPH-208-1227-s016.xlsx]

## Sheet: Table S13
Table S15: Annotations of the genes predicted to encode for enzymes involved in secondary metabolism
BINCODE, NAME and DESCRIPTION refers to the output of Mercator analysis. The “significant” column correspond to a DegSeq Qvalue < 0.05. The “function” column is extracted from the Mercator analysis. The IDENTIFIER is the ryegrass ESTs identifer
BINCODE	NAME	IDENTIFIER	DESCRIPTION	FOLD	Significant	Function
Secondary Metabolism
Phenylpropanoid pathway
16.2.1.4	secondary metabolism.phenylpropanoids.lignin biosynthesis.HCT	m.19620	(loc_os03g08720.1 : 521.0) no description available & (at5g48930 : 144.0) At5g48930 has been shown to encode for the hydroxycinnamoyl-Coenzyme A shikimate/quinate hydroxycinnamoyltransferase (HCT) both synthesizing and catabolizing the hydroxycinnamoylesters (coumaroyl/caffeoyl shikimate and quinate) involved in the phenylpropanoid pathway. Influence on the accumulation of flavonoids which in tur…	-12.1819	TRUE	HCT
16.8.1.21	secondary metabolism.flavonoids.anthocyanins.anthocyanin 5-aromatic acyltransferase	m.309317	(loc_os04g54560.1 : 466.0) no description available & (at3g29670 : 122.0) HXXXD-type acyl-transferase family protein; FUNCTIONS IN: transferase activity, transferring acyl groups other than amino-acyl groups, transferase activity; INVOLVED IN: biological_process unknown; LOCATED IN: cellular_component unknown; EXPRESSED IN: stem, inflorescence meristem, hypocotyl, flower; EXPRESSED DURING: petal …	-11.4653	TRUE	Acyltransferase
16.8.4	secondary metabolism.flavonoids.flavonols	m.67933	(loc_os02g17940.6 : 360.0) no description available & (at5g54000 : 247.0) 2-oxoglutarate (2OG) and Fe(II)-dependent oxygenase superfamily protein; FUNCTIONS IN: oxidoreductase activity, acting on paired donors, with incorporation or reduction of molecular oxygen, 2-oxoglutarate as one donor, and incorporation of one atom each of oxygen into both donors, oxidoreductase activity; INVOLVED IN: biolo…	-10.2445	TRUE	Flavonol synthase
16.2.1.8	secondary metabolism.phenylpropanoids.lignin biosynthesis.F5H	m.68607	(loc_os02g17760.1 : 550.0) no description available & (o81974|c71d8_soybn : 376.0) Cytochrome P450 71D8 (EC 1.14.-.-) (P450 CP7) - Glycine max (Soybean) & (at2g30750 : 306.0) putative cytochrome P450; cytochrome P450, family 71, subfamily A, polypeptide 12 (CYP71A12); FUNCTIONS IN: electron carrier activity, monooxygenase activity, iron ion binding, oxygen binding, heme binding; INVOLVED IN: resp…	-9.84106	TRUE	F5H
16.2	secondary metabolism.phenylpropanoids	m.300479	(loc_os09g31502.1 : 358.0) no description available & (at2g33590 : 213.0) NAD(P)-binding Rossmann-fold superfamily protein; FUNCTIONS IN: coenzyme binding, binding, cinnamoyl-CoA reductase activity, catalytic activity; INVOLVED IN: response to cadmium ion, lignin biosynthetic process; LOCATED IN: cellular_component unknown; EXPRESSED IN: 23 plant structures; EXPRESSED DURING: 13 growth stages; CO…	-9.0767	TRUE	DFR
16.8.3.3	secondary metabolism.flavonoids.dihydroflavonols.flavonoid 3'-monooxygenase	m.203191	(q43255|c71c2_maize : 154.0) Cytochrome P450 71C2 (EC 1.14.-.-) (Benzoxazineless 3) - Zea mays (Maize) & (loc_os01g36294.1 : 135.0) no description available & (at3g26270 : 100.0) putative cytochrome P450; "cytochrome P450, family 71, subfamily B, polypeptide 25" (CYP71B25); FUNCTIONS IN: electron carrier activity, monooxygenase activity, iron ion binding, oxygen binding, heme binding; INVOLVED IN…	-5.97151	TRUE	F3H
16.2.1.5	secondary metabolism.phenylpropanoids.lignin biosynthesis.C3H	m.203191	(q43255|c71c2_maize : 154.0) Cytochrome P450 71C2 (EC 1.14.-.-) (Benzoxazineless 3) - Zea mays (Maize) & (loc_os01g36294.1 : 135.0) no description available & (at3g26270 : 100.0) putative cytochrome P450; "cytochrome P450, family 71, subfamily B, polypeptide 25" (CYP71B25); FUNCTIONS IN: electron carrier activity, monooxygenase activity, iron ion binding, oxygen binding, heme binding; INVOLVED IN…	-5.97151	TRUE	C3H
16.2.1.2	secondary metabolism.phenylpropanoids.lignin biosynthesis.C4H	m.203191	(q43255|c71c2_maize : 154.0) Cytochrome P450 71C2 (EC 1.14.-.-) (Benzoxazineless 3) - Zea mays (Maize) & (loc_os01g36294.1 : 135.0) no description available & (at3g26270 : 100.0) putative cytochrome P450; "cytochrome P450, family 71, subfamily B, polypeptide 25" (CYP71B25); FUNCTIONS IN: electron carrier activity, monooxygenase activity, iron ion binding, oxygen binding, heme binding; INVOLVED IN…	-5.97151	TRUE	C4H
16.8.5.1	secondary metabolism.flavonoids.isoflavones.isoflavone reductase	m.44053	(loc_os06g27770.1 : 268.0) no description available & (at4g39230 : 234.0) encodes a protein whose sequence is similar to phenylcoumaran benzylic ether reductase (PCBER), which catalyzes NADPH-dependent reduction of 8-5 linked lignans such as dehydrodiconiferyl alcohol to give isodihydrodehydrodiconiferyl alcohol.; NmrA-like negative transcriptional regulator family protein; FUNCTIONS IN: phenylco…	-5.18416	TRUE	Isoflavone reductase
16.2	secondary metabolism.phenylpropanoids	m.114398	(loc_os09g31490.1 : 209.0) no description available & (at2g33590 : 127.0) NAD(P)-binding Rossmann-fold superfamily protein; FUNCTIONS IN: coenzyme binding, binding, cinnamoyl-CoA reductase activity, catalytic activity; INVOLVED IN: response to cadmium ion, lignin biosynthetic process; LOCATED IN: cellular_component unknown; EXPRESSED IN: 23 plant structures; EXPRESSED DURING: 13 growth stages; CO…	-5.01607	TRUE	CCR1
16.8.4	secondary metabolism.flavonoids.flavonols	m.186427	(loc_os05g08480.1 : 228.0) no description available & (at2g36750 : 114.0) UDP-glucosyl transferase 73C1 (UGT73C1); CONTAINS InterPro DOMAIN/s: UDP-glucuronosyl/UDP-glucosyltransferase (InterPro:IPR002213); BEST Arabidopsis thaliana protein match is: don-glucosyltransferase 1 (TAIR:AT2G36800.1); Has 7705 Blast hits to 7611 proteins in 415 species: Archae - 0; Bacteria - 205; Metazoa - 2197; Fungi …	-4.77721	TRUE	UDP-glucosyl transferase 73C1 (UGT73C1)
16.8.3.1	secondary metabolism.flavonoids.dihydroflavonols.dihydroflavonol 4-reductase	m.13039	(at4g35420 : 410.0) Encodes DRL1 (Dihydroflavonol 4-reductase-like1), a closely related homolog of the rice anther-specific gene OsDFR2. DRL1 may be involved in a metabolic pathway essential for pollen wall development and male fertility. Mutant plants have impaired pollen formation and seed production.; dihydroflavonol 4-reductase-like1 (DRL1); FUNCTIONS IN: coenzyme binding, binding, catalytic …	-4.5295	TRUE	DFR
16.8.2	secondary metabolism.flavonoids.chalcones	m.46052	(loc_os02g21520.1 : 323.0) no description available & (at1g53520 : 177.0) Chalcone-flavanone isomerase family protein; FUNCTIONS IN: chalcone isomerase activity, intramolecular lyase activity; INVOLVED IN: cellular amino acid derivative biosynthetic process, flavonoid biosynthetic process; LOCATED IN: chloroplast stroma, chloroplast; EXPRESSED IN: 20 plant structures; EXPRESSED DURING: 13 growth …	-3.59022	TRUE	Chalcone isomerase
16.8.4	secondary metabolism.flavonoids.flavonols	m.193413	(loc_os01g24980.1 : 269.0) no description available & (at1g17020 : 254.0) Encodes a novel member of the Fe(II)/ascorbate oxidase gene family; senescence-related gene.; senescence-related gene 1 (SRG1); CONTAINS InterPro DOMAIN/s: Oxoglutarate/iron-dependent oxygenase (InterPro:IPR005123); BEST Arabidopsis thaliana protein match is: 2-oxoglutarate (2OG) and Fe(II)-dependent oxygenase superfamily p…	-3.03831	TRUE	Flavonol synthase
16.2	secondary metabolism.phenylpropanoids	m.254697	(loc_os09g31502.1 : 464.0) no description available & (at1g76470 : 328.0) NAD(P)-binding Rossmann-fold superfamily protein; FUNCTIONS IN: coenzyme binding, binding, cinnamoyl-CoA reductase activity, catalytic activity; INVOLVED IN: lignin biosynthetic process, cellular metabolic process, metabolic process; LOCATED IN: endomembrane system; EXPRESSED IN: leaf whorl, sepal, male gametophyte, flower,…	-3.02557	TRUE	DFR
16.8.1.21	secondary metabolism.flavonoids.anthocyanins.anthocyanin 5-aromatic acyltransferase	m.309318	(loc_os04g54560.1 : 290.0) no description available & (ipr003480 : 84.85918) Transferase & (at3g29590 : 81.6) At3g29590 (At5MAT) encodes a malonyl-CoA:anthocyanidin 5-O-glucoside-6"-O-malonyltransferase that is coordinately expressed with a epistatic 5-O-anthocyanidin glucosyltransferase (At4g14090). The enzyme is involved in the malonylation of anthocyanins in Arabidopsis.; AT5MAT; CONTAINS Inte…	-2.86633	FALSE	Acyltransferase
16.8.1	secondary metabolism.flavonoids.anthocyanins	m.319780	(loc_os11g25060.1 : 228.0) no description available & (at2g38240 : 206.0) 2-oxoglutarate (2OG) and Fe(II)-dependent oxygenase superfamily protein; FUNCTIONS IN: oxidoreductase activity; INVOLVED IN: response to salt stress; EXPRESSED IN: 11 plant structures; EXPRESSED DURING: 6 growth stages; CONTAINS InterPro DOMAIN/s: Oxoglutarate/iron-dependent oxygenase (InterPro:IPR005123); BEST Arabidopsis …	-2.86633	FALSE	2-oxoglutarate (2OG) and Fe(II)-dependent oxygenase superfamily protein
16.8.3.1	secondary metabolism.flavonoids.dihydroflavonols.dihydroflavonol 4-reductase	m.49669	(loc_os09g32020.1 : 260.0) no description available & (at4g35420 : 209.0) Encodes DRL1 (Dihydroflavonol 4-reductase-like1), a closely related homolog of the rice anther-specific gene OsDFR2. DRL1 may be involved in a metabolic pathway essential for pollen wall development and male fertility. Mutant plants have impaired pollen formation and seed production.; dihydroflavonol 4-reductase-like1 (DRL1…	-2.86633	TRUE	DFR
16.8.2	secondary metabolism.flavonoids.chalcones	m.199663	(loc_os01g62870.1 : 339.0) no description available & (at2g37770 : 315.0) NAD(P)-linked oxidoreductase superfamily protein; FUNCTIONS IN: oxidoreductase activity; INVOLVED IN: oxidation reduction; EXPRESSED IN: 12 plant structures; EXPRESSED DURING: LP.04 four leaves visible, 4 anthesis, petal differentiation and expansion stage; CONTAINS InterPro DOMAIN/s: Aldo/keto reductase (InterPro:IPR001395…	-2.85306	TRUE	NAD(P)-linked oxidoreductase superfamily protein
16.2.1.7	secondary metabolism.phenylpropanoids.lignin biosynthesis.CCR1	m.21781	(loc_os09g25150.3 : 251.0) no description available & (at1g15950 : 191.0) Encodes a cinnamoyl CoA reductase. Involved in lignin biosynthesis.; cinnamoyl coa reductase 1 (CCR1); CONTAINS InterPro DOMAIN/s: NAD-dependent epimerase/dehydratase (InterPro:IPR001509), NAD(P)-binding domain (InterPro:IPR016040); BEST Arabidopsis thaliana protein match is: cinnamoyl coa reductase (TAIR:AT1G80820.1); Has …	-2.77286	TRUE	CCR1
16.8.3.3	secondary metabolism.flavonoids.dihydroflavonols.flavonoid 3'-monooxygenase	m.203190	(q43255|c71c2_maize : 207.0) Cytochrome P450 71C2 (EC 1.14.-.-) (Benzoxazineless 3) - Zea mays (Maize) & (loc_os01g36294.1 : 193.0) no description available & (at3g26230 : 149.0) putative cytochrome P450; "cytochrome P450, family 71, subfamily B, polypeptide 24" (CYP71B24); FUNCTIONS IN: electron carrier activity, monooxygenase activity, iron ion binding, oxygen binding, heme binding; INVOLVED IN…	-2.77078	TRUE	F3H
16.2.1.5	secondary metabolism.phenylpropanoids.lignin biosynthesis.C3H	m.20416	(loc_os11g28060.1 : 159.0) no description available & (q43255|c71c2_maize : 139.0) Cytochrome P450 71C2 (EC 1.14.-.-) (Benzoxazineless 3) - Zea mays (Maize) & (at3g26210 : 119.0) putative cytochrome P450; "cytochrome P450, family 71, subfamily B, polypeptide 23" (CYP71B23); FUNCTIONS IN: electron carrier activity, monooxygenase activity, iron ion binding, oxygen binding, heme binding; INVOLVED IN…	-2.73604	TRUE	C3H
16.8.3.3	secondary metabolism.flavonoids.dihydroflavonols.flavonoid 3'-monooxygenase	m.20416	(loc_os11g28060.1 : 159.0) no description available & (q43255|c71c2_maize : 139.0) Cytochrome P450 71C2 (EC 1.14.-.-) (Benzoxazineless 3) - Zea mays (Maize) & (at3g26210 : 119.0) putative cytochrome P450; "cytochrome P450, family 71, subfamily B, polypeptide 23" (CYP71B23); FUNCTIONS IN: electron carrier activity, monooxygenase activity, iron ion binding, oxygen binding, heme binding; INVOLVED IN…	-2.73604	TRUE	F3H
16.8.3	secondary metabolism.flavonoids.dihydroflavonols	m.83415	(loc_os01g64910.1 : 225.0) no description available & (at4g01070 : 94.4) the glycosyltransferase (UGT72B1) is involved in metabolizing xenobiotica (chloroaniline and chlorophenole). Comparison between wild type and knock-out mutant demonstrates the central role of this gene for metabolizing chloroaniline but significantly less for chlorophenole. The glucosyltransferase preferred UDP-xylose over U…	-2.55482	TRUE	the glycosyltransferase (UGT72B1) is involved in metabolizing xenobiotica (chloroaniline and chlorophenole). Comparison between wild type and knock-out mutant demonstrates the central role of this gene for metabolizing chloroaniline but significantly less for chlorophenole. The glucosyltransferase preferred UDP-xylose over UDP-glucose indicating its (additional) functioning as a xylosyltransferas…
16.2.1.10	secondary metabolism.phenylpropanoids.lignin biosynthesis.CAD	m.67932	(loc_os10g11810.2 : 576.0) no description available & (at1g72680 : 491.0) cinnamyl-alcohol dehydrogenase (CAD1); FUNCTIONS IN: oxidoreductase activity, oxidoreductase activity, acting on the CH-OH group of donors, NAD or NADP as acceptor, zinc ion binding, cofactor binding; INVOLVED IN: lignin biosynthetic process; EXPRESSED IN: 25 plant structures; EXPRESSED DURING: 13 growth stages; CONTAINS In…	-2.50362	TRUE	CAD
16.2	secondary metabolism.phenylpropanoids	m.305454	(loc_os01g15709.1 : 433.0) no description available & (at1g31490 : 198.0) HXXXD-type acyl-transferase family protein; FUNCTIONS IN: transferase activity, transferring acyl groups other than amino-acyl groups, quinone binding, primary amine oxidase activity, copper ion binding, transferase activity; INVOLVED IN: oxidation reduction, amine metabolic process; LOCATED IN: chloroplast; EXPRESSED IN: 8…	-2.46678	TRUE	Acyltransferase
16.8.1.21	secondary metabolism.flavonoids.anthocyanins.anthocyanin 5-aromatic acyltransferase	m.5252	(loc_os07g23150.1 : 304.0) no description available & (at3g29590 : 84.7) At3g29590 (At5MAT) encodes a malonyl-CoA:anthocyanidin 5-O-glucoside-6"-O-malonyltransferase that is coordinately expressed with a epistatic 5-O-anthocyanidin glucosyltransferase (At4g14090). The enzyme is involved in the malonylation of anthocyanins in Arabidopsis.; AT5MAT; CONTAINS InterPro DOMAIN/s: Transferase (InterPro:…	-2.45751	TRUE	Acyltransferase
16.2.1.6	secondary metabolism.phenylpropanoids.lignin biosynthesis.CCoAOMT	m.300511	(loc_os08g05790.1 : 395.0) no description available & (at3g62000 : 336.0) S-adenosyl-L-methionine-dependent methyltransferases superfamily protein; FUNCTIONS IN: O-methyltransferase activity; LOCATED IN: cytosol; EXPRESSED IN: 15 plant structures; EXPRESSED DURING: 10 growth stages; CONTAINS InterPro DOMAIN/s: O-methyltransferase, family 3 (InterPro:IPR002935); BEST Arabidopsis thaliana protein m…	-2.41319	TRUE	CCoAOMT
16.8.4	secondary metabolism.flavonoids.flavonols	m.193412	(loc_os10g40934.4 : 308.0) no description available & (at1g17020 : 285.0) Encodes a novel member of the Fe(II)/ascorbate oxidase gene family; senescence-related gene.; senescence-related gene 1 (SRG1); CONTAINS InterPro DOMAIN/s: Oxoglutarate/iron-dependent oxygenase (InterPro:IPR005123); BEST Arabidopsis thaliana protein match is: 2-oxoglutarate (2OG) and Fe(II)-dependent oxygenase superfamily p…	-2.3043	TRUE	Flavonol synthase
16.8.4	secondary metabolism.flavonoids.flavonols	m.132680	(loc_os06g08032.1 : 215.0) no description available & (at5g20400 : 158.0) encodes a protein whose sequence is similar to flavanone 3 hydroxylase from Malus.; 2-oxoglutarate (2OG) and Fe(II)-dependent oxygenase superfamily protein; CONTAINS InterPro DOMAIN/s: Oxoglutarate/iron-dependent oxygenase (InterPro:IPR005123); BEST Arabidopsis thaliana protein match is: 2-oxoglutarate (2OG) and Fe(II)-depe…	-2.26918	TRUE	LDOX
16.2.1.7	secondary metabolism.phenylpropanoids.lignin biosynthesis.CCR1	m.21783	(loc_os09g25150.3 : 265.0) no description available & (at1g15950 : 204.0) Encodes a cinnamoyl CoA reductase. Involved in lignin biosynthesis.; cinnamoyl coa reductase 1 (CCR1); CONTAINS InterPro DOMAIN/s: NAD-dependent epimerase/dehydratase (InterPro:IPR001509), NAD(P)-binding domain (InterPro:IPR016040); BEST Arabidopsis thaliana protein match is: cinnamoyl coa reductase (TAIR:AT1G80820.1); Has …	-2.23476	TRUE	CCR1
16.8.4	secondary metabolism.flavonoids.flavonols	m.50808	(loc_os06g08023.1 : 174.0) no description available & (at5g20400 : 145.0) encodes a protein whose sequence is similar to flavanone 3 hydroxylase from Malus.; 2-oxoglutarate (2OG) and Fe(II)-dependent oxygenase superfamily protein; CONTAINS InterPro DOMAIN/s: Oxoglutarate/iron-dependent oxygenase (InterPro:IPR005123); BEST Arabidopsis thaliana protein match is: 2-oxoglutarate (2OG) and Fe(II)-depe…	-2.17629	TRUE	LDOX
16.2	secondary metabolism.phenylpropanoids	m.75686	(loc_os06g41810.1 : 490.0) no description available & (at2g33590 : 340.0) NAD(P)-binding Rossmann-fold superfamily protein; FUNCTIONS IN: coenzyme binding, binding, cinnamoyl-CoA reductase activity, catalytic activity; INVOLVED IN: response to cadmium ion, lignin biosynthetic process; LOCATED IN: cellular_component unknown; EXPRESSED IN: 23 plant structures; EXPRESSED DURING: 13 growth stages; CO…	-2.13419	TRUE	DFR
16.8.2	secondary metabolism.flavonoids.chalcones	m.25774	(loc_os04g37470.1 : 379.0) no description available & (p26690|6dcs_soybn : 260.0) NAD(P)H-dependent 6-deoxychalcone synthase (EC 2.3.1.170) - Glycine max (Soybean) & (at1g59950 : 255.0) NAD(P)-linked oxidoreductase superfamily protein; FUNCTIONS IN: oxidoreductase activity; INVOLVED IN: oxidation reduction; CONTAINS InterPro DOMAIN/s: Aldo/keto reductase (InterPro:IPR001395), Aldo/keto reductase …	-2.10496	TRUE	Chalcone synthase
16.8.4	secondary metabolism.flavonoids.flavonols	m.186429	(loc_os05g08480.1 : 133.0) no description available & (at2g36800 : 97.8) Encodes a DON-Glucosyltransferase. The UGT73C5 glucosylates both brassinolide and castasterone in the 23-O position. The enzyme is presumably involved in the homeostasis of those steroid hormones hence regulating BR activity. Transgenic plants overexpressing UGT73C5 show a typical BR-deficient phenotype.; don-glucosyltransfe…	-1.99626	FALSE	Encodes a DON-Glucosyltransferase. The UGT73C5 glucosylates both brassinolide and castasterone in the 23-O position. The enzyme is presumably involved in the homeostasis of those steroid hormones hence regulating BR activity. Transgenic plants overexpressing UGT73C5 show a typical BR-deficient phenotype.
16.8.4	secondary metabolism.flavonoids.flavonols	m.16063	(loc_os04g57180.1 : 211.0) no description available & (at5g07480 : 195.0) KAR-UP oxidoreductase 1 (KUOX1); FUNCTIONS IN: oxidoreductase activity, acting on paired donors, with incorporation or reduction of molecular oxygen, 2-oxoglutarate as one donor, and incorporation of one atom each of oxygen into both donors, oxidoreductase activity; INVOLVED IN: response to karrikin, flavonoid biosynthetic …	-1.9905	FALSE	KAR-UP oxidoreductase 1 (KUOX1)
16.8.4	secondary metabolism.flavonoids.flavonols	m.277671	(loc_os06g08060.1 : 511.0) no description available & (at5g20400 : 290.0) encodes a protein whose sequence is similar to flavanone 3 hydroxylase from Malus.; 2-oxoglutarate (2OG) and Fe(II)-dependent oxygenase superfamily protein; CONTAINS InterPro DOMAIN/s: Oxoglutarate/iron-dependent oxygenase (InterPro:IPR005123); BEST Arabidopsis thaliana protein match is: 2-oxoglutarate (2OG) and Fe(II)-depe…	-1.96863	FALSE	encodes a protein whose sequence is similar to flavanone 3 hydroxylase from Malus.
16.8.2	secondary metabolism.flavonoids.chalcones	m.324818	(loc_os10g34360.1 : 199.0) no description available & (at1g02050 : 147.0) LESS ADHESIVE POLLEN 6 (LAP6); FUNCTIONS IN: transferase activity, transferring acyl groups other than amino-acyl groups, catalytic activity, acyltransferase activity; INVOLVED IN: phenylpropanoid biosynthetic process, pollen exine formation; EXPRESSED IN: 11 plant structures; EXPRESSED DURING: 6 growth stages; CONTAINS Int…	-1.91088	FALSE	Chalcone synthase
16.8.4	secondary metabolism.flavonoids.flavonols	m.89052	(loc_os06g08023.1 : 347.0) no description available & (at5g54000 : 231.0) 2-oxoglutarate (2OG) and Fe(II)-dependent oxygenase superfamily protein; FUNCTIONS IN: oxidoreductase activity, acting on paired donors, with incorporation or reduction of molecular oxygen, 2-oxoglutarate as one donor, and incorporation of one atom each of oxygen into both donors, oxidoreductase activity; INVOLVED IN: biolo…	-1.91088	FALSE	2-oxoglutarate (2OG) and Fe(II)-dependent oxygenase superfamily protein
16.2.1.3	secondary metabolism.phenylpropanoids.lignin biosynthesis.4CL	m.267381	(at1g20510 : 148.0) OPC-8:0 CoA ligase1 (OPCL1); FUNCTIONS IN: 4-coumarate-CoA ligase activity; INVOLVED IN: phenylpropanoid metabolic process, jasmonic acid biosynthetic process, response to wounding; LOCATED IN: peroxisome; EXPRESSED IN: 22 plant structures; EXPRESSED DURING: 13 growth stages; CONTAINS InterPro DOMAIN/s: AMP-binding, conserved site (InterPro:IPR020845), AMP-dependent synthetase…	-1.87861	FALSE	4CL
16.8.5.1	secondary metabolism.flavonoids.isoflavones.isoflavone reductase	m.238287	(loc_os02g47610.1 : 308.0) no description available & (at4g34540 : 221.0) encodes a protein whose sequence is similar to pinoresinol-lariciresinol reductase from pine.; NmrA-like negative transcriptional regulator family protein; FUNCTIONS IN: pinoresinol reductase activity; INVOLVED IN: metabolic process; LOCATED IN: cellular_component unknown; EXPRESSED IN: 23 plant structures; EXPRESSED DURING…	-1.80256	FALSE	Isoflavone reductase
16.8.4	secondary metabolism.flavonoids.flavonols	m.192684	(loc_os01g08100.1 : 736.0) no description available & (at2g36750 : 428.0) UDP-glucosyl transferase 73C1 (UGT73C1); CONTAINS InterPro DOMAIN/s: UDP-glucuronosyl/UDP-glucosyltransferase (InterPro:IPR002213); BEST Arabidopsis thaliana protein match is: don-glucosyltransferase 1 (TAIR:AT2G36800.1); Has 7705 Blast hits to 7611 proteins in 415 species: Archae - 0; Bacteria - 205; Metazoa - 2197; Fungi …	-1.76691	FALSE	UDP-glucosyl transferase 73C1 (UGT73C1)
16.8.1	secondary metabolism.flavonoids.anthocyanins	m.54392	(loc_os01g24980.2 : 152.0) no description available & (at4g25310 : 151.0) 2-oxoglutarate (2OG) and Fe(II)-dependent oxygenase superfamily protein; FUNCTIONS IN: oxidoreductase activity, acting on paired donors, with incorporation or reduction of molecular oxygen, 2-oxoglutarate as one donor, and incorporation of one atom each of oxygen into both donors, oxidoreductase activity; INVOLVED IN: flavo…	-1.75164	FALSE	Flavonol synthase
16.8.2	secondary metabolism.flavonoids.chalcones	m.107208	(loc_os01g62870.1 : 439.0) no description available & (at2g37790 : 397.0) NAD(P)-linked oxidoreductase superfamily protein; FUNCTIONS IN: oxidoreductase activity; INVOLVED IN: oxidation reduction; LOCATED IN: cytosol, nucleus; EXPRESSED IN: 22 plant structures; EXPRESSED DURING: 14 growth stages; CONTAINS InterPro DOMAIN/s: Aldo/keto reductase (InterPro:IPR001395), Aldo/keto reductase subgroup (I…	-1.74501	FALSE	NAD(P)-linked oxidoreductase superfamily protein
16.2	secondary metabolism.phenylpropanoids	m.216818	(loc_os05g43930.1 : 170.0) no description available & (p47917|zrp4_maize : 159.0) O-methyltransferase ZRP4 (EC 2.1.1.-) (OMT) - Zea mays (Maize) & (at4g35160 : 94.4) O-methyltransferase family protein; FUNCTIONS IN: methyltransferase activity, O-methyltransferase activity, protein dimerization activity; LOCATED IN: cytosol; CONTAINS InterPro DOMAIN/s: Winged helix-turn-helix transcription repress…	-1.73617	FALSE	O-methyltransferase ZRP4 (EC 2.1.1.-) (OMT)
16.8.4	secondary metabolism.flavonoids.flavonols	m.132671	(loc_os02g17940.6 : 458.0) no description available & (at5g20400 : 290.0) encodes a protein whose sequence is similar to flavanone 3 hydroxylase from Malus.; 2-oxoglutarate (2OG) and Fe(II)-dependent oxygenase superfamily protein; CONTAINS InterPro DOMAIN/s: Oxoglutarate/iron-dependent oxygenase (InterPro:IPR005123); BEST Arabidopsis thaliana protein match is: 2-oxoglutarate (2OG) and Fe(II)-depe…	-1.7198	FALSE	encodes a protein whose sequence is similar to flavanone 3 hydroxylase from Malus.
16.8.3	secondary metabolism.flavonoids.dihydroflavonols	m.116387	(loc_os01g53420.1 : 207.0) no description available & (at3g16520 : 102.0) UDP-glucosyl transferase 88A1 (UGT88A1); FUNCTIONS IN: in 6 functions; INVOLVED IN: metabolic process; LOCATED IN: cellular_component unknown; EXPRESSED IN: 22 plant structures; EXPRESSED DURING: 13 growth stages; CONTAINS InterPro DOMAIN/s: UDP-glucuronosyl/UDP-glucosyltransferase (InterPro:IPR002213); BEST Arabidopsis tha…	-1.70615	FALSE	UDP-glucosyl transferase 88A1 (UGT88A1)
16.2.1.1	secondary metabolism.phenylpropanoids.lignin biosynthesis.PAL	m.60120	(q43210|paly_wheat : 256.0) Phenylalanine ammonia-lyase (EC 4.3.1.5) - Triticum aestivum (Wheat) & (loc_os04g43800.1 : 248.0) no description available & (at2g37040 : 223.0) Encodes PAL1, a phenylalanine ammonia-lyase. Arabidopsis has four PALs: AT2G37040 (PAL1), AT3G53260 (PAL2), AT5G04230 (PAL3) and AT3G10340 (PAL4).; PHE ammonia lyase 1 (PAL1); FUNCTIONS IN: phenylalanine ammonia-lyase activity…	-1.69453	FALSE	PAL
16.8.3.3	secondary metabolism.flavonoids.dihydroflavonols.flavonoid 3'-monooxygenase	m.35074	(loc_os06g43430.1 : 288.0) no description available & (o81974|c71d8_soybn : 243.0) Cytochrome P450 71D8 (EC 1.14.-.-) (P450 CP7) - Glycine max (Soybean) & (at3g26310 : 185.0) putative cytochrome P450; "cytochrome P450, family 71, subfamily B, polypeptide 35" (CYP71B35); FUNCTIONS IN: electron carrier activity, monooxygenase activity, iron ion binding, oxygen binding, heme binding; INVOLVED IN: ox…	-1.59128	FALSE	F3H
16.8.1.2	secondary metabolism.flavonoids.anthocyanins.anthocyanidin reductase	m.37376	(loc_os04g53810.1 : 265.0) no description available & (at1g61720 : 177.0) Negative regulator of flavonoid biosynthesis, mutants accumulate flavonoid pigments in their seed coat, putative oxidoreductase. It is thought that a ternary complex composed of TT2, TT8 and TTG1 is necessary for correct expression of BAN in seed endothelium.; BANYULS (BAN); FUNCTIONS IN: oxidoreductase activity, anthocyani…	-1.55259	FALSE	ANR
16.2.1.7	secondary metabolism.phenylpropanoids.lignin biosynthesis.CCR1	m.59362	(loc_os08g34280.1 : 155.0) no description available & (at1g15950 : 140.0) Encodes a cinnamoyl CoA reductase. Involved in lignin biosynthesis.; cinnamoyl coa reductase 1 (CCR1); CONTAINS InterPro DOMAIN/s: NAD-dependent epimerase/dehydratase (InterPro:IPR001509), NAD(P)-binding domain (InterPro:IPR016040); BEST Arabidopsis thaliana protein match is: cinnamoyl coa reductase (TAIR:AT1G80820.1); Has …	-1.55259	FALSE	CCR1
16.8.2	secondary metabolism.flavonoids.chalcones	m.106671	(loc_os04g08550.1 : 345.0) no description available & (q7g764|nado1_orysa : 293.0) Probable NAD(P)H-dependent oxidoreductase 1 (EC 1.1.1.-) - Oryza sativa (Rice) & (at1g59950 : 261.0) NAD(P)-linked oxidoreductase superfamily protein; FUNCTIONS IN: oxidoreductase activity; INVOLVED IN: oxidation reduction; CONTAINS InterPro DOMAIN/s: Aldo/keto reductase (InterPro:IPR001395), Aldo/keto reductase su…	-1.54375	FALSE	Probable NAD(P)H-dependent oxidoreductase 1 (EC 1.1.1.-)
16.2.1.3	secondary metabolism.phenylpropanoids.lignin biosynthesis.4CL	m.40261	(loc_os08g04770.1 : 456.0) no description available & (at4g19010 : 367.0) AMP-dependent synthetase and ligase family protein; FUNCTIONS IN: 4-coumarate-CoA ligase activity; INVOLVED IN: metabolic process; EXPRESSED IN: 21 plant structures; EXPRESSED DURING: 11 growth stages; CONTAINS InterPro DOMAIN/s: AMP-binding, conserved site (InterPro:IPR020845), AMP-dependent synthetase/ligase (InterPro:IPR…	-1.52871	FALSE	4CL
16.8.4	secondary metabolism.flavonoids.flavonols	m.123004	(loc_os09g07020.1 : 614.0) no description available & (at3g50210 : 450.0) 2-oxoglutarate (2OG) and Fe(II)-dependent oxygenase superfamily protein; FUNCTIONS IN: oxidoreductase activity, iron ion binding; INVOLVED IN: aging, cellular response to starvation; EXPRESSED IN: 22 plant structures; EXPRESSED DURING: 13 growth stages; CONTAINS InterPro DOMAIN/s: Isopenicillin N synthase (InterPro:IPR00228…	-1.52757	FALSE	2-oxoglutarate (2OG) and Fe(II)-dependent oxygenase superfamily protein
16.8.1.21	secondary metabolism.flavonoids.anthocyanins.anthocyanin 5-aromatic acyltransferase	m.25117	(loc_os02g28170.1 : 277.0) no description available & (at5g39050 : 122.0) HXXXD-type acyl-transferase family protein; FUNCTIONS IN: transferase activity, transferring acyl groups other than amino-acyl groups, transferase activity; INVOLVED IN: biological_process unknown; LOCATED IN: cellular_component unknown; EXPRESSED IN: 21 plant structures; EXPRESSED DURING: 13 growth stages; CONTAINS InterPr…	-1.52663	FALSE	Acyltransferase
16.8.2	secondary metabolism.flavonoids.chalcones	m.90687	(loc_os01g62880.1 : 532.0) no description available & (at2g37790 : 414.0) NAD(P)-linked oxidoreductase superfamily protein; FUNCTIONS IN: oxidoreductase activity; INVOLVED IN: oxidation reduction; LOCATED IN: cytosol, nucleus; EXPRESSED IN: 22 plant structures; EXPRESSED DURING: 14 growth stages; CONTAINS InterPro DOMAIN/s: Aldo/keto reductase (InterPro:IPR001395), Aldo/keto reductase subgroup (I…	-1.51902	FALSE	NAD(P)-linked oxidoreductase superfamily protein
16.8.4	secondary metabolism.flavonoids.flavonols	m.116275	(loc_os03g08624.1 : 233.0) no description available & (at4g33360 : 201.0) Encodes an NAD+-dependent dehydrogenase that oxidizes farnesol more efficiently than other prenyl alcohol substrates.; farnesol dehydrogenase (FLDH); CONTAINS InterPro DOMAIN/s: NAD-dependent epimerase/dehydratase (InterPro:IPR001509), NAD(P)-binding domain (InterPro:IPR016040); BEST Arabidopsis thaliana protein match is: N…	-1.4973	FALSE	Encodes an NAD+-dependent dehydrogenase that oxidizes farnesol more efficiently than other prenyl alcohol substrates.
16.8.2	secondary metabolism.flavonoids.chalcones	m.107214	(loc_os01g62870.1 : 217.0) no description available & (at2g37770 : 197.0) NAD(P)-linked oxidoreductase superfamily protein; FUNCTIONS IN: oxidoreductase activity; INVOLVED IN: oxidation reduction; EXPRESSED IN: 12 plant structures; EXPRESSED DURING: LP.04 four leaves visible, 4 anthesis, petal differentiation and expansion stage; CONTAINS InterPro DOMAIN/s: Aldo/keto reductase (InterPro:IPR001395…	-1.48736	FALSE	NAD(P)-linked oxidoreductase superfamily protein
16.8.3	secondary metabolism.flavonoids.dihydroflavonols	m.6346	(loc_os01g43280.1 : 300.0) no description available & (at1g01420 : 173.0) UDP-glucosyl transferase 72B3 (UGT72B3); FUNCTIONS IN: quercetin 3-O-glucosyltransferase activity, UDP-glycosyltransferase activity, transferase activity, transferring glycosyl groups; INVOLVED IN: metabolic process; LOCATED IN: cellular_component unknown; EXPRESSED IN: 11 plant structures; EXPRESSED DURING: LP.04 four leav…	-1.48094	FALSE	UDP-glucosyl transferase 72B3 (UGT72B3)
16.8.4.2	secondary metabolism.flavonoids.flavonols.flavonol 3-O-glycosyltransferase	m.168356	(q93xp7|czog1_maize : 572.0) Cis-zeatin O-glucosyltransferase 1 (EC 2.4.1.215) (cisZOG1) - Zea mays (Maize) & (loc_os04g46990.1 : 566.0) no description available & (at3g21800 : 149.0) UDP-glucosyl transferase 71B8 (UGT71B8); FUNCTIONS IN: quercetin 3-O-glucosyltransferase activity, UDP-glycosyltransferase activity, transferase activity, transferring glycosyl groups, quercetin 4-O-glucosyltransfer…	-1.47806	FALSE	Glycosyl transferase
16.8.4	secondary metabolism.flavonoids.flavonols	m.130109	(loc_os04g44250.1 : 751.0) no description available & (at2g36790 : 311.0) The At2g36790 gene encodes a UDP-glucose:flavonol-3-O-glycoside-7-O-glucosyltransferase (UGT73C6)attaching a glucosyl residue to the 7-O-position of the flavonols kaempferol, quercetin and their 3-O-glycoside derivatives.; UDP-glucosyl transferase 73C6 (UGT73C6); CONTAINS InterPro DOMAIN/s: UDP-glucuronosyl/UDP-glucosyltran…	-1.47297	FALSE	The At2g36790 gene encodes a UDP-glucose:flavonol-3-O-glycoside-7-O-glucosyltransferase (UGT73C6)attaching a glucosyl residue to the 7-O-position of the flavonols kaempferol, quercetin and their 3-O-glycoside derivatives.
16.8.4.2	secondary metabolism.flavonoids.flavonols.flavonol 3-O-glycosyltransferase	m.168361	(q8rxa5|czog2_maize : 444.0) Cis-zeatin O-glucosyltransferase 2 (EC 2.4.1.215) (cisZOG2) - Zea mays (Maize) & (loc_os04g47770.1 : 435.0) no description available & (at4g36770 : 154.0) UDP-Glycosyltransferase superfamily protein; FUNCTIONS IN: UDP-glycosyltransferase activity, transferase activity, transferring glycosyl groups; INVOLVED IN: metabolic process; LOCATED IN: cellular_component unknown…	-1.46548	FALSE	Glycosyl transferase
16.2.1.4	secondary metabolism.phenylpropanoids.lignin biosynthesis.HCT	m.192214	(loc_os11g07960.1 : 206.0) no description available & (at5g48930 : 118.0) At5g48930 has been shown to encode for the hydroxycinnamoyl-Coenzyme A shikimate/quinate hydroxycinnamoyltransferase (HCT) both synthesizing and catabolizing the hydroxycinnamoylesters (coumaroyl/caffeoyl shikimate and quinate) involved in the phenylpropanoid pathway. Influence on the accumulation of flavonoids which in tur…	-1.43316	FALSE	HCT
16.2	secondary metabolism.phenylpropanoids	m.303436	(loc_os09g31490.1 : 412.0) no description available & (at2g33590 : 277.0) NAD(P)-binding Rossmann-fold superfamily protein; FUNCTIONS IN: coenzyme binding, binding, cinnamoyl-CoA reductase activity, catalytic activity; INVOLVED IN: response to cadmium ion, lignin biosynthetic process; LOCATED IN: cellular_component unknown; EXPRESSED IN: 23 plant structures; EXPRESSED DURING: 13 growth stages; CO…	-1.43316	FALSE	NAD(P)-binding Rossmann-fold superfamily protein
16.8.1.2	secondary metabolism.flavonoids.anthocyanins.anthocyanidin reductase	m.68372	(loc_os04g53850.2 : 137.0) no description available & (at1g61720 : 95.5) Negative regulator of flavonoid biosynthesis, mutants accumulate flavonoid pigments in their seed coat, putative oxidoreductase. It is thought that a ternary complex composed of TT2, TT8 and TTG1 is necessary for correct expression of BAN in seed endothelium.; BANYULS (BAN); FUNCTIONS IN: oxidoreductase activity, anthocyanid…	-1.43316	FALSE	ANR
16.8.3.3	secondary metabolism.flavonoids.dihydroflavonols.flavonoid 3'-monooxygenase	m.79433	(loc_os08g01510.1 : 349.0) no description available & (q43257|c71c4_maize : 348.0) Cytochrome P450 71C4 (EC 1.14.-.-) (Benzoxazineless 2) - Zea mays (Maize) & (at3g26300 : 222.0) putative cytochrome P450; "cytochrome P450, family 71, subfamily B, polypeptide 34" (CYP71B34); FUNCTIONS IN: electron carrier activity, monooxygenase activity, iron ion binding, oxygen binding, heme binding; INVOLVED IN…	-1.43316	FALSE	F3H (Flavonoid 3-hydroxylase)
16.2.1.8	secondary metabolism.phenylpropanoids.lignin biosynthesis.F5H	m.79433	(loc_os08g01510.1 : 349.0) no description available & (q43257|c71c4_maize : 348.0) Cytochrome P450 71C4 (EC 1.14.-.-) (Benzoxazineless 2) - Zea mays (Maize) & (at3g26300 : 222.0) putative cytochrome P450; "cytochrome P450, family 71, subfamily B, polypeptide 34" (CYP71B34); FUNCTIONS IN: electron carrier activity, monooxygenase activity, iron ion binding, oxygen binding, heme binding; INVOLVED IN…	-1.43316	FALSE	F5H
16.8.4	secondary metabolism.flavonoids.flavonols	m.89050	(loc_os06g08023.1 : 360.0) no description available & (at5g54000 : 230.0) 2-oxoglutarate (2OG) and Fe(II)-dependent oxygenase superfamily protein; FUNCTIONS IN: oxidoreductase activity, acting on paired donors, with incorporation or reduction of molecular oxygen, 2-oxoglutarate as one donor, and incorporation of one atom each of oxygen into both donors, oxidoreductase activity; INVOLVED IN: biolo…	-1.43316	FALSE	2-oxoglutarate (2OG) and Fe(II)-dependent oxygenase superfamily protein
16.2.1.1	secondary metabolism.phenylpropanoids.lignin biosynthesis.PAL	m.285591	(loc_os02g41650.3 : 256.0) no description available & (p53443|pal2_orysa : 244.0) Phenylalanine ammonia-lyase (EC 4.3.1.5) - Oryza sativa (Rice) & (at2g37040 : 186.0) Encodes PAL1, a phenylalanine ammonia-lyase. Arabidopsis has four PALs: AT2G37040 (PAL1), AT3G53260 (PAL2), AT5G04230 (PAL3) and AT3G10340 (PAL4).; PHE ammonia lyase 1 (PAL1); FUNCTIONS IN: phenylalanine ammonia-lyase activity; INVO…	-1.42116	FALSE	PAL
16.8.4	secondary metabolism.flavonoids.flavonols	m.186416	(loc_os05g08480.1 : 508.0) no description available & (at3g53150 : 278.0) UDP-glucosyl transferase 73D1 (UGT73D1); FUNCTIONS IN: transferase activity, transferring hexosyl groups, UDP-glycosyltransferase activity; INVOLVED IN: metabolic process; LOCATED IN: endomembrane system; EXPRESSED IN: stem, sepal, stamen; EXPRESSED DURING: 4 anthesis; CONTAINS InterPro DOMAIN/s: UDP-glucuronosyl/UDP-glucos…	-1.39947	FALSE	UDP-glucosyl transferase 73D1 (UGT73D1)
16.2	secondary metabolism.phenylpropanoids	m.265631	(loc_os12g15920.1 : 660.0) no description available & (at3g09220 : 456.0) putative laccase, a member of laccase family of genes (17 members in Arabidopsis).; laccase 7 (LAC7); FUNCTIONS IN: laccase activity; INVOLVED IN: oxidation reduction, lignin catabolic process; LOCATED IN: endomembrane system, apoplast; EXPRESSED IN: 18 plant structures; EXPRESSED DURING: 7 growth stages; CONTAINS InterPro …	-1.38539	FALSE	putative laccase, a member of laccase family of genes (17 members in Arabidopsis).
16.8.3	secondary metabolism.flavonoids.dihydroflavonols	m.110702	(loc_os02g14680.1 : 140.0) no description available & (at4g01070 : 95.5) the glycosyltransferase (UGT72B1) is involved in metabolizing xenobiotica (chloroaniline and chlorophenole). Comparison between wild type and knock-out mutant demonstrates the central role of this gene for metabolizing chloroaniline but significantly less for chlorophenole. The glucosyltransferase preferred UDP-xylose over U…	-1.34318	FALSE	the glycosyltransferase (UGT72B1) is involved in metabolizing xenobiotica (chloroaniline and chlorophenole). Comparison between wild type and knock-out mutant demonstrates the central role of this gene for metabolizing chloroaniline but significantly less for chlorophenole. The glucosyltransferase preferred UDP-xylose over UDP-glucose indicating its (additional) functioning as a xylosyltransferas…
16.2.1.4	secondary metabolism.phenylpropanoids.lignin biosynthesis.HCT	m.179870	(loc_os03g08720.1 : 501.0) no description available & (at5g48930 : 145.0) At5g48930 has been shown to encode for the hydroxycinnamoyl-Coenzyme A shikimate/quinate hydroxycinnamoyltransferase (HCT) both synthesizing and catabolizing the hydroxycinnamoylesters (coumaroyl/caffeoyl shikimate and quinate) involved in the phenylpropanoid pathway. Influence on the accumulation of flavonoids which in tur…	-1.34107	FALSE	HCT
16.2	secondary metabolism.phenylpropanoids	m.265634	(loc_os12g15920.1 : 532.0) no description available & (at3g09220 : 363.0) putative laccase, a member of laccase family of genes (17 members in Arabidopsis).; laccase 7 (LAC7); FUNCTIONS IN: laccase activity; INVOLVED IN: oxidation reduction, lignin catabolic process; LOCATED IN: endomembrane system, apoplast; EXPRESSED IN: 18 plant structures; EXPRESSED DURING: 7 growth stages; CONTAINS InterPro …	-1.33762	FALSE	putative laccase, a member of laccase family of genes (17 members in Arabidopsis).
16.2	secondary metabolism.phenylpropanoids	m.301818	(loc_os08g01980.1 : 185.0) no description available & (at3g50280 : 95.9) HXXXD-type acyl-transferase family protein; FUNCTIONS IN: transferase activity, transferring acyl groups other than amino-acyl groups, transferase activity; INVOLVED IN: biological_process unknown; LOCATED IN: cellular_component unknown; EXPRESSED IN: 20 plant structures; EXPRESSED DURING: 12 growth stages; CONTAINS InterPro…	-1.3041	FALSE	HXXXD-type acyl-transferase family protein
16.8.4.2	secondary metabolism.flavonoids.flavonols.flavonol 3-O-glycosyltransferase	m.16489	(loc_os05g42040.1 : 384.0) no description available & (at4g34135 : 165.0) The At4g34135 gene encodes a flavonol 7-O-glucosyltransferase (EC 2.4.1.237) that glucosylates also with a 20 fold lower activity flavonols (kaempferol and quercetin) at the 3-O-position.; UDP-glucosyltransferase 73B2 (UGT73B2); FUNCTIONS IN: flavonol 3-O-glucosyltransferase activity, UDP-glycosyltransferase activity, querc…	-1.30195	FALSE	Glycosyl transferase
16.8.5.1	secondary metabolism.flavonoids.isoflavones.isoflavone reductase	m.298792	(loc_os12g16410.1 : 477.0) no description available & (at1g32100 : 405.0) Encodes a pinoresinol reductase involved in lignan biosynthesis. Expressed strongly in roots and less strongly in stems. Shows specificity for pinoresinol and not lariciresinol.; pinoresinol reductase 1 (PRR1); CONTAINS InterPro DOMAIN/s: NAD(P)-binding domain (InterPro:IPR016040), NmrA-like (InterPro:IPR008030); BEST Arabi…	-1.26445	FALSE	Isoflavone reductase
16.8.4	secondary metabolism.flavonoids.flavonols	m.22097	(loc_os01g41430.1 : 145.0) no description available & (at2g36790 : 81.6) The At2g36790 gene encodes a UDP-glucose:flavonol-3-O-glycoside-7-O-glucosyltransferase (UGT73C6)attaching a glucosyl residue to the 7-O-position of the flavonols kaempferol, quercetin and their 3-O-glycoside derivatives.; UDP-glucosyl transferase 73C6 (UGT73C6); CONTAINS InterPro DOMAIN/s: UDP-glucuronosyl/UDP-glucosyltrans…	-1.26406	FALSE	The At2g36790 gene encodes a UDP-glucose:flavonol-3-O-glycoside-7-O-glucosyltransferase (UGT73C6)attaching a glucosyl residue to the 7-O-position of the flavonols kaempferol, quercetin and their 3-O-glycoside derivatives.
16.2.1.9	secondary metabolism.phenylpropanoids.lignin biosynthesis.COMT	m.30091	(loc_os11g20090.1 : 362.0) no description available & (p47917|zrp4_maize : 151.0) O-methyltransferase ZRP4 (EC 2.1.1.-) (OMT) - Zea mays (Maize) & (at4g35160 : 103.0) O-methyltransferase family protein; FUNCTIONS IN: methyltransferase activity, O-methyltransferase activity, protein dimerization activity; LOCATED IN: cytosol; CONTAINS InterPro DOMAIN/s: Winged helix-turn-helix transcription repres…	-1.26084	FALSE	COMT
16.2.1.3	secondary metabolism.phenylpropanoids.lignin biosynthesis.4CL	m.267379	(at5g63380 : 205.0) Encodes a peroxisomal protein involved in the activation of fatty acids through esterification with CoA. At5g63380 preferentially activates fatty acids with increased chain length (C9:0 to C8:0) and thus shares characteristics with long-chain fatty acyl-CoA synthases. Also able to catalyze the conversion of OPDA to its CoA ester and is therefore thought to be involved in the p…	-1.25921	FALSE	4CL
16.2.1.9	secondary metabolism.phenylpropanoids.lignin biosynthesis.COMT	m.216816	(loc_os09g17560.1 : 186.0) no description available & (p47917|zrp4_maize : 171.0) O-methyltransferase ZRP4 (EC 2.1.1.-) (OMT) - Zea mays (Maize) & (at4g35160 : 85.9) O-methyltransferase family protein; FUNCTIONS IN: methyltransferase activity, O-methyltransferase activity, protein dimerization activity; LOCATED IN: cytosol; CONTAINS InterPro DOMAIN/s: Winged helix-turn-helix transcription repress…	-1.25729	FALSE	COMT
16.8.2.1	secondary metabolism.flavonoids.chalcones.naringenin-chalcone synthase	m.30181	(p26018|chs1_horvu : 749.0) Chalcone synthase 1 (EC 2.3.1.74) (Naringenin-chalcone synthase 1) - Hordeum vulgare (Barley) & (loc_os11g32650.1 : 712.0) no description available & (at5g13930 : 642.0) Encodes chalcone synthase (CHS), a key enzyme involved in the biosynthesis of flavonoids. Required for the accumulation of purple anthocyanins in leaves and stems. Also involved in the regulation of au…	-1.24737	FALSE	Chalcone synthase
16.8.1.2	secondary metabolism.flavonoids.anthocyanins.anthocyanidin reductase	m.73984	(loc_os04g53810.1 : 282.0) no description available & (at1g61720 : 181.0) Negative regulator of flavonoid biosynthesis, mutants accumulate flavonoid pigments in their seed coat, putative oxidoreductase. It is thought that a ternary complex composed of TT2, TT8 and TTG1 is necessary for correct expression of BAN in seed endothelium.; BANYULS (BAN); FUNCTIONS IN: oxidoreductase activity, anthocyani…	-1.21857	FALSE	ANR
16.8.4	secondary metabolism.flavonoids.flavonols	m.52452	(loc_os03g63900.1 : 142.0) no description available & (at4g25300 : 109.0) 2-oxoglutarate (2OG) and Fe(II)-dependent oxygenase superfamily protein; FUNCTIONS IN: oxidoreductase activity, acting on paired donors, with incorporation or reduction of molecular oxygen, 2-oxoglutarate as one donor, and incorporation of one atom each of oxygen into both donors, oxidoreductase activity; INVOLVED IN: flavo…	-1.20221	FALSE	2-oxoglutarate (2OG) and Fe(II)-dependent oxygenase superfamily protein
16.2	secondary metabolism.phenylpropanoids	m.58957	(loc_os04g44420.1 : 262.0) no description available & (at5g23230 : 161.0) nicotinamidase 2 (NIC2); CONTAINS InterPro DOMAIN/s: Isochorismatase-like (InterPro:IPR000868); BEST Arabidopsis thaliana protein match is: nicotinamidase 3 (TAIR:AT5G23220.1); Has 1807 Blast hits to 1807 proteins in 277 species: Archae - 0; Bacteria - 0; Metazoa - 736; Fungi - 347; Plants - 385; Viruses - 0; Other Eukaryot…	-1.20043	FALSE	nicotinamidase 2 (NIC2)
16.8.1.12	secondary metabolism.flavonoids.anthocyanins.anthocyanidin 3-O-glucosyltransferase	m.82259	(loc_os10g03320.1 : 455.0) no description available & (at5g65550 : 230.0) UDP-Glycosyltransferase superfamily protein; FUNCTIONS IN: transferase activity, transferring glycosyl groups; INVOLVED IN: metabolic process; CONTAINS InterPro DOMAIN/s: UDP-glucuronosyl/UDP-glucosyltransferase (InterPro:IPR002213); BEST Arabidopsis thaliana protein match is: UDP-Glycosyltransferase superfamily protein (TA…	-1.19373	FALSE	Glycosyl transferase
16.8.1	secondary metabolism.flavonoids.anthocyanins	m.300480	(loc_os11g26950.1 : 630.0) no description available & (q43716|ufog_pethy : 421.0) Anthocyanidin 3-O-glucosyltransferase (EC 2.4.1.115) (Flavonol 3-O-glucosyltransferase) (UDP-glucose flavonoid 3-O-glucosyltransferase) (Anthocyanin rhamnosyl transferase) - Petunia hybrida (Petunia) & (at5g54060 : 268.0) UDP-glucose:flavonoid 3-o-glucosyltransferase (UF3GT); FUNCTIONS IN: transferase activity, tran…	-1.18153	FALSE	Glycosyl transferase
16.8.2	secondary metabolism.flavonoids.chalcones	m.14217	(loc_os03g13390.2 : 511.0) no description available & (q7g764|nado1_orysa : 391.0) Probable NAD(P)H-dependent oxidoreductase 1 (EC 1.1.1.-) - Oryza sativa (Rice) & (at1g59950 : 348.0) NAD(P)-linked oxidoreductase superfamily protein; FUNCTIONS IN: oxidoreductase activity; INVOLVED IN: oxidation reduction; CONTAINS InterPro DOMAIN/s: Aldo/keto reductase (InterPro:IPR001395), Aldo/keto reductase su…	-1.17491	FALSE	Probable NAD(P)H-dependent oxidoreductase 1 (EC 1.1.1.-)
16.8.5.1	secondary metabolism.flavonoids.isoflavones.isoflavone reductase	m.238288	(loc_os02g47610.1 : 166.0) no description available & (at4g34540 : 139.0) encodes a protein whose sequence is similar to pinoresinol-lariciresinol reductase from pine.; NmrA-like negative transcriptional regulator family protein; FUNCTIONS IN: pinoresinol reductase activity; INVOLVED IN: metabolic process; LOCATED IN: cellular_component unknown; EXPRESSED IN: 23 plant structures; EXPRESSED DURING…	-1.1702	FALSE	Isoflavone reductase
16.2	secondary metabolism.phenylpropanoids	m.254731	(loc_os09g31514.1 : 467.0) no description available & (at2g33590 : 316.0) NAD(P)-binding Rossmann-fold superfamily protein; FUNCTIONS IN: coenzyme binding, binding, cinnamoyl-CoA reductase activity, catalytic activity; INVOLVED IN: response to cadmium ion, lignin biosynthetic process; LOCATED IN: cellular_component unknown; EXPRESSED IN: 23 plant structures; EXPRESSED DURING: 13 growth stages; CO…	-1.16018	FALSE	NAD(P)-binding Rossmann-fold superfamily protein
16.2.1.4	secondary metabolism.phenylpropanoids.lignin biosynthesis.HCT	m.14972	(loc_os08g43040.2 : 305.0) no description available & (at5g48930 : 185.0) At5g48930 has been shown to encode for the hydroxycinnamoyl-Coenzyme A shikimate/quinate hydroxycinnamoyltransferase (HCT) both synthesizing and catabolizing the hydroxycinnamoylesters (coumaroyl/caffeoyl shikimate and quinate) involved in the phenylpropanoid pathway. Influence on the accumulation of flavonoids which in tur…	-1.15819	FALSE	HCT
16.8.3	secondary metabolism.flavonoids.dihydroflavonols	m.191716	(loc_os01g50200.1 : 288.0) no description available & (at3g16520 : 198.0) UDP-glucosyl transferase 88A1 (UGT88A1); FUNCTIONS IN: in 6 functions; INVOLVED IN: metabolic process; LOCATED IN: cellular_component unknown; EXPRESSED IN: 22 plant structures; EXPRESSED DURING: 13 growth stages; CONTAINS InterPro DOMAIN/s: UDP-glucuronosyl/UDP-glucosyltransferase (InterPro:IPR002213); BEST Arabidopsis tha…	-1.14454	FALSE	UDP-glucosyl transferase 88A1 (UGT88A1)
16.2	secondary metabolism.phenylpropanoids	m.54160	(loc_os06g41840.1 : 444.0) no description available & (at2g33590 : 322.0) NAD(P)-binding Rossmann-fold superfamily protein; FUNCTIONS IN: coenzyme binding, binding, cinnamoyl-CoA reductase activity, catalytic activity; INVOLVED IN: response to cadmium ion, lignin biosynthetic process; LOCATED IN: cellular_component unknown; EXPRESSED IN: 23 plant structures; EXPRESSED DURING: 13 growth stages; CO…	-1.13948	FALSE	NAD(P)-binding Rossmann-fold superfamily protein
16.2	secondary metabolism.phenylpropanoids	m.299903	(loc_os02g39400.1 : 415.0) no description available & (at2g22570 : 305.0) encodes a nicotinamidase that converts nicotinamide into nicotinic acid. As such the encoded enzyme is involved in the pyridine nucleotide salvage pathway which may be connected to the de novo NAD biosynthesis through the ABA signaling pathway.; nicotinamidase 1 (NIC1); CONTAINS InterPro DOMAIN/s: Isochorismatase-like (Inte…	-1.133	FALSE	encodes a nicotinamidase that converts nicotinamide into nicotinic acid. As such the encoded enzyme is involved in the pyridine nucleotide salvage pathway which may be connected to the de novo NAD biosynthesis through the ABA signaling pathway.
16.8.3	secondary metabolism.flavonoids.dihydroflavonols	m.32866	(loc_os04g49210.1 : 367.0) no description available & (at4g10500 : 240.0) 2-oxoglutarate (2OG) and Fe(II)-dependent oxygenase superfamily protein; FUNCTIONS IN: oxidoreductase activity, acting on paired donors, with incorporation or reduction of molecular oxygen, 2-oxoglutarate as one donor, and incorporation of one atom each of oxygen into both donors, oxidoreductase activity; INVOLVED IN: secon…	-1.13266	FALSE	2-oxoglutarate (2OG) and Fe(II)-dependent oxygenase superfamily protein
16.8.3.3	secondary metabolism.flavonoids.dihydroflavonols.flavonoid 3'-monooxygenase	m.196630	(loc_os02g09200.1 : 673.0) no description available & (o81974|c71d8_soybn : 403.0) Cytochrome P450 71D8 (EC 1.14.-.-) (P450 CP7) - Glycine max (Soybean) & (at2g24180 : 332.0) cytochrome P450 monooxygenase; cytochrome p450 71b6 (CYP71B6); FUNCTIONS IN: electron carrier activity, monooxygenase activity, iron ion binding, oxygen binding, heme binding; INVOLVED IN: oxidation reduction; LOCATED IN: mi…	-1.13144	FALSE	F3H
16.2	secondary metabolism.phenylpropanoids	m.299422	(loc_os09g31502.1 : 293.0) no description available & (at2g33600 : 237.0) NAD(P)-binding Rossmann-fold superfamily protein; FUNCTIONS IN: coenzyme binding, binding, cinnamoyl-CoA reductase activity, catalytic activity; INVOLVED IN: lignin biosynthetic process, cellular metabolic process, metabolic process; EXPRESSED IN: 21 plant structures; EXPRESSED DURING: 13 growth stages; CONTAINS InterPro DO…	-1.12534	FALSE	NAD(P)-binding Rossmann-fold superfamily protein
16.2	secondary metabolism.phenylpropanoids	m.153112	(loc_os09g28050.1 : 743.0) no description available & (at1g77670 : 655.0) Pyridoxal phosphate (PLP)-dependent transferases superfamily protein; FUNCTIONS IN: 1-aminocyclopropane-1-carboxylate synthase activity, transferase activity, transferring nitrogenous groups, pyridoxal phosphate binding, transaminase activity, catalytic activity; INVOLVED IN: asparagine catabolic process, biosynthetic proce…	-1.12049	FALSE	Pyridoxal phosphate (PLP)-dependent transferases superfamily protein
16.8.3.1	secondary metabolism.flavonoids.dihydroflavonols.dihydroflavonol 4-reductase	m.266993	(p51106|dfra_horvu : 638.0) Dihydroflavonol-4-reductase (EC 1.1.1.219) (DFR) (Dihydrokaempferol 4-reductase) - Hordeum vulgare (Barley) & (at5g42800 : 451.0) dihydroflavonol reductase. Catalyzes the conversion of dihydroquercetin to leucocyanidin in the biosynthesis of anthocyanins.; dihydroflavonol 4-reductase (DFR); CONTAINS InterPro DOMAIN/s: NAD-dependent epimerase/dehydratase (InterPro:IPR00…	-1.11194	FALSE	DFR
16.8.4.2	secondary metabolism.flavonoids.flavonols.flavonol 3-O-glycosyltransferase	m.168353	(q93xp7|czog1_maize : 496.0) Cis-zeatin O-glucosyltransferase 1 (EC 2.4.1.215) (cisZOG1) - Zea mays (Maize) & (loc_os04g46980.1 : 488.0) no description available & (at2g15490 : 167.0) UDP-glycosyltransferase 73B4 (UGT73B4); FUNCTIONS IN: quercetin 3-O-glucosyltransferase activity, UDP-glycosyltransferase activity, quercetin 7-O-glucosyltransferase activity, UDP-glucosyltransferase activity, trans…	-1.1095	FALSE	Glycosyl transferase
16.8.4.2	secondary metabolism.flavonoids.flavonols.flavonol 3-O-glycosyltransferase	m.221497	(loc_os03g53350.1 : 641.0) no description available & (at4g34131 : 253.0) UDP-glucosyl transferase 73B3 (UGT73B3); FUNCTIONS IN: transferase activity, transferring hexosyl groups, quercetin 3-O-glucosyltransferase activity, UDP-glycosyltransferase activity, UDP-glucosyltransferase activity; INVOLVED IN: response to cyclopentenone, response to other organism; LOCATED IN: endomembrane system; CONTA…	-1.1058	FALSE	Glycosyl transferase
16.8.3	secondary metabolism.flavonoids.dihydroflavonols	m.194639	(loc_os01g53370.1 : 148.0) no description available & (at4g01070 : 84.3) the glycosyltransferase (UGT72B1) is involved in metabolizing xenobiotica (chloroaniline and chlorophenole). Comparison between wild type and knock-out mutant demonstrates the central role of this gene for metabolizing chloroaniline but significantly less for chlorophenole. The glucosyltransferase preferred UDP-xylose over U…	-1.09727	FALSE	the glycosyltransferase (UGT72B1) is involved in metabolizing xenobiotica (chloroaniline and chlorophenole). Comparison between wild type and knock-out mutant demonstrates the central role of this gene for metabolizing chloroaniline but significantly less for chlorophenole. The glucosyltransferase preferred UDP-xylose over UDP-glucose indicating its (additional) functioning as a xylosyltransferas…
16.8.3.3	secondary metabolism.flavonoids.dihydroflavonols.flavonoid 3'-monooxygenase	m.196635	(loc_os02g09200.1 : 624.0) no description available & (o81974|c71d8_soybn : 360.0) Cytochrome P450 71D8 (EC 1.14.-.-) (P450 CP7) - Glycine max (Soybean) & (at2g24180 : 292.0) cytochrome P450 monooxygenase; cytochrome p450 71b6 (CYP71B6); FUNCTIONS IN: electron carrier activity, monooxygenase activity, iron ion binding, oxygen binding, heme binding; INVOLVED IN: oxidation reduction; LOCATED IN: mi…	-1.08564	FALSE	F3H
16.8.4	secondary metabolism.flavonoids.flavonols	m.30457	(loc_os10g40880.1 : 232.0) no description available & (at1g17020 : 209.0) Encodes a novel member of the Fe(II)/ascorbate oxidase gene family; senescence-related gene.; senescence-related gene 1 (SRG1); CONTAINS InterPro DOMAIN/s: Oxoglutarate/iron-dependent oxygenase (InterPro:IPR005123); BEST Arabidopsis thaliana protein match is: 2-oxoglutarate (2OG) and Fe(II)-dependent oxygenase superfamily p…	-1.08283	FALSE	Encodes a novel member of the Fe(II)/ascorbate oxidase gene family
16.8.4	secondary metabolism.flavonoids.flavonols	m.43897	(loc_os01g24980.2 : 334.0) no description available & (at1g17010 : 220.0) 2-oxoglutarate (2OG) and Fe(II)-dependent oxygenase superfamily protein; FUNCTIONS IN: oxidoreductase activity, acting on paired donors, with incorporation or reduction of molecular oxygen, 2-oxoglutarate as one donor, and incorporation of one atom each of oxygen into both donors, oxidoreductase activity, iron ion binding; …	-1.0819	FALSE	2-oxoglutarate (2OG) and Fe(II)-dependent oxygenase superfamily protein
16.2.1.3	secondary metabolism.phenylpropanoids.lignin biosynthesis.4CL	m.109232	(loc_os06g44620.1 : 562.0) no description available & (p17814|4cl1_orysa : 478.0) 4-coumarate--CoA ligase 1 (EC 6.2.1.12) (4CL 1) (4-coumaroyl-CoA synthase 1) - Oryza sativa (Rice) & (at1g51680 : 459.0) encodes an isoform of 4-coumarate:CoA ligase (4CL), which is involved in the last step of the general phenylpropanoid pathway. In addition to 4-coumarate, it also converts ferulate. The catalytic …	-1.07497	FALSE	4CL
16.2.1.3	secondary metabolism.phenylpropanoids.lignin biosynthesis.4CL	m.223112	(loc_os03g05780.1 : 846.0) no description available & (at4g05160 : 610.0) Encodes a peroxisomal protein involved in the activation of fatty acids through esterification with CoA. At4g05160 preferentially activates fatty acids with medium chain length (C6:0 and C7:0) as well as even-numbered long-chain fatty acids (C14:0, C16:0 and C18:0). At4g05160 was also able to catalyze the conversion of OPC-…	-1.06402	FALSE	4CL
16.2.1.3	secondary metabolism.phenylpropanoids.lignin biosynthesis.4CL	m.299622	(loc_os01g67530.1 : 723.0) no description available & (at5g63380 : 518.0) Encodes a peroxisomal protein involved in the activation of fatty acids through esterification with CoA. At5g63380 preferentially activates fatty acids with increased chain length (C9:0 to C8:0) and thus shares characteristics with long-chain fatty acyl-CoA synthases. Also able to catalyze the conversion of OPDA to its CoA …	-1.06029	FALSE	4CL
16.8.4	secondary metabolism.flavonoids.flavonols	m.117182	(loc_os02g11640.1 : 548.0) no description available & (at3g53150 : 301.0) UDP-glucosyl transferase 73D1 (UGT73D1); FUNCTIONS IN: transferase activity, transferring hexosyl groups, UDP-glycosyltransferase activity; INVOLVED IN: metabolic process; LOCATED IN: endomembrane system; EXPRESSED IN: stem, sepal, stamen; EXPRESSED DURING: 4 anthesis; CONTAINS InterPro DOMAIN/s: UDP-glucuronosyl/UDP-glucos…	-1.05643	FALSE	UDP-glucosyl transferase 73D1 (UGT73D1)
16.2.1.1	secondary metabolism.phenylpropanoids.lignin biosynthesis.PAL	m.47423	(q43210|paly_wheat : 224.0) Phenylalanine ammonia-lyase (EC 4.3.1.5) - Triticum aestivum (Wheat) & (loc_os02g41650.2 : 224.0) no description available & (at5g04230 : 215.0) Member of Phenylalanine ammonialyase (PAL) gene family. Differs significantly from PAL1 and PAL2 and other sequenced plant PAL genes. Arabidopsis has four PALs: AT2G37040 (PAL1), AT3G53260 (PAL2), AT5G04230 (PAL3) and AT3G1034…	-1.04753	FALSE	PAL
16.2	secondary metabolism.phenylpropanoids	m.176339	(loc_os08g01950.1 : 347.0) no description available & (at5g42830 : 174.0) HXXXD-type acyl-transferase family protein; FUNCTIONS IN: transferase activity, transferring acyl groups other than amino-acyl groups, transferase activity; INVOLVED IN: biological_process unknown; LOCATED IN: cellular_component unknown; EXPRESSED IN: 17 plant structures; EXPRESSED DURING: 12 growth stages; CONTAINS InterPr…	-1.04426	FALSE	HXXXD-type acyl-transferase family protein
16.2.1.3	secondary metabolism.phenylpropanoids.lignin biosynthesis.4CL	m.75168	(loc_os02g08100.1 : 247.0) no description available & (p14912|4cl1_petcr : 178.0) 4-coumarate--CoA ligase 1 (EC 6.2.1.12) (4CL 1) (4-coumaroyl-CoA synthase 1) - Petroselinum crispum (Parsley) (Petroselinum hortense) & (at3g21240 : 170.0) encodes an isoform of 4-coumarate:CoA ligase (4CL), which is involved in the last step of the general phenylpropanoid pathway. The catalytic efficiency was in th…	-1.03506	FALSE	4CL
16.8.3	secondary metabolism.flavonoids.dihydroflavonols	m.126953	(loc_os01g43270.1 : 512.0) no description available & (at4g01070 : 272.0) the glycosyltransferase (UGT72B1) is involved in metabolizing xenobiotica (chloroaniline and chlorophenole). Comparison between wild type and knock-out mutant demonstrates the central role of this gene for metabolizing chloroaniline but significantly less for chlorophenole. The glucosyltransferase preferred UDP-xylose over …	-1.03506	FALSE	the glycosyltransferase (UGT72B1) is involved in metabolizing xenobiotica (chloroaniline and chlorophenole). Comparison between wild type and knock-out mutant demonstrates the central role of this gene for metabolizing chloroaniline but significantly less for chlorophenole. The glucosyltransferase preferred UDP-xylose over UDP-glucose indicating its (additional) functioning as a xylosyltransferas…
16.2.1.7	secondary metabolism.phenylpropanoids.lignin biosynthesis.CCR1	m.127982	(loc_os03g60380.1 : 516.0) no description available & (at5g58490 : 383.0) NAD(P)-binding Rossmann-fold superfamily protein; FUNCTIONS IN: coenzyme binding, binding, cinnamoyl-CoA reductase activity, catalytic activity; INVOLVED IN: lignin biosynthetic process, cellular metabolic process, metabolic process; LOCATED IN: cellular_component unknown; EXPRESSED IN: 24 plant structures; EXPRESSED DURING…	-1.03454	FALSE	CCR1
16.8.3.3	secondary metabolism.flavonoids.dihydroflavonols.flavonoid 3'-monooxygenase	m.125712	(loc_os06g43384.1 : 317.0) no description available & (o48923|c71da_soybn : 219.0) Cytochrome P450 71D10 (EC 1.14.-.-) - Glycine max (Soybean) & (at2g45550 : 191.0) member of CYP76C; "cytochrome P450, family 76, subfamily C, polypeptide 4" (CYP76C4); FUNCTIONS IN: electron carrier activity, monooxygenase activity, iron ion binding, oxygen binding, heme binding; INVOLVED IN: oxidation reduction; E…	-1.0271	FALSE	F3H
16.8.2	secondary metabolism.flavonoids.chalcones	m.310296	(loc_os07g22850.1 : 546.0) no description available & (at4g34850 : 436.0) LESS ADHESIVE POLLEN 5 (LAP5); FUNCTIONS IN: transferase activity, transferring acyl groups other than amino-acyl groups, catalytic activity, acyltransferase activity; INVOLVED IN: phenylpropanoid biosynthetic process, pollen exine formation; LOCATED IN: cellular_component unknown; EXPRESSED IN: leaf whorl, sepal, anther, f…	-1.02369	FALSE	Chalcone synthase
16.8.3	secondary metabolism.flavonoids.dihydroflavonols	m.105025	(loc_os07g07410.2 : 278.0) no description available & (at4g10490 : 220.0) 2-oxoglutarate (2OG) and Fe(II)-dependent oxygenase superfamily protein; FUNCTIONS IN: oxidoreductase activity, acting on paired donors, with incorporation or reduction of molecular oxygen, 2-oxoglutarate as one donor, and incorporation of one atom each of oxygen into both donors, oxidoreductase activity; INVOLVED IN: secon…	-1.02262	FALSE	2-oxoglutarate (2OG) and Fe(II)-dependent oxygenase superfamily protein
16.2.1.5	secondary metabolism.phenylpropanoids.lignin biosynthesis.C3H	m.114650	(o48956|c98a1_sorbi : 315.0) Cytochrome P450 98A1 (EC 1.14.-.-) - Sorghum bicolor (Sorghum) (Sorghum vulgare) & (loc_os05g41440.2 : 296.0) no description available & (at2g40890 : 252.0) encodes coumarate 3-hydroxylase (C3H), a P450-dependent monooxygenase. Involved in lignin biosynthesis and flavonoid biosynthesis. Also affects the biosynthesis of coumarins such as scopoletin and scopolin as a br…	-1.01859	FALSE	C3H
16.2.1.7	secondary metabolism.phenylpropanoids.lignin biosynthesis.CCR1	m.225250	(loc_os10g42620.1 : 400.0) no description available & (at2g23910 : 237.0) NAD(P)-binding Rossmann-fold superfamily protein; FUNCTIONS IN: coenzyme binding, binding, cinnamoyl-CoA reductase activity, catalytic activity; INVOLVED IN: lignin biosynthetic process, response to karrikin; LOCATED IN: cellular_component unknown; EXPRESSED IN: 19 plant structures; EXPRESSED DURING: 13 growth stages; CONTA…	-1.01685	FALSE	CCR1
16.2.1.7	secondary metabolism.phenylpropanoids.lignin biosynthesis.CCR1	m.127987	(loc_os01g61230.1 : 488.0) no description available & (at5g58490 : 303.0) NAD(P)-binding Rossmann-fold superfamily protein; FUNCTIONS IN: coenzyme binding, binding, cinnamoyl-CoA reductase activity, catalytic activity; INVOLVED IN: lignin biosynthetic process, cellular metabolic process, metabolic process; LOCATED IN: cellular_component unknown; EXPRESSED IN: 24 plant structures; EXPRESSED DURING…	-1.016	FALSE	CCR1
16.2.1.4	secondary metabolism.phenylpropanoids.lignin biosynthesis.HCT	m.301880	(loc_os08g43040.2 : 467.0) no description available & (at5g48930 : 233.0) At5g48930 has been shown to encode for the hydroxycinnamoyl-Coenzyme A shikimate/quinate hydroxycinnamoyltransferase (HCT) both synthesizing and catabolizing the hydroxycinnamoylesters (coumaroyl/caffeoyl shikimate and quinate) involved in the phenylpropanoid pathway. Influence on the accumulation of flavonoids which in tur…	-1.01254	FALSE	HCT
16.8.5.1	secondary metabolism.flavonoids.isoflavones.isoflavone reductase	m.225748	(loc_os06g27770.1 : 466.0) no description available & (p52580|ifrh_maize : 386.0) Isoflavone reductase homolog IRL (EC 1.3.1.-) - Zea mays (Maize) & (at4g39230 : 379.0) encodes a protein whose sequence is similar to phenylcoumaran benzylic ether reductase (PCBER), which catalyzes NADPH-dependent reduction of 8-5 linked lignans such as dehydrodiconiferyl alcohol to give isodihydrodehydrodiconifery…	-1.01135	FALSE	Isoflavone reductase
16.2.1.5	secondary metabolism.phenylpropanoids.lignin biosynthesis.C3H	m.114649	(o48956|c98a1_sorbi : 759.0) Cytochrome P450 98A1 (EC 1.14.-.-) - Sorghum bicolor (Sorghum) (Sorghum vulgare) & (loc_os05g41440.1 : 738.0) no description available & (at2g40890 : 582.0) encodes coumarate 3-hydroxylase (C3H), a P450-dependent monooxygenase. Involved in lignin biosynthesis and flavonoid biosynthesis. Also affects the biosynthesis of coumarins such as scopoletin and scopolin as a br…	-1.00913	FALSE	C3H
16.8.4.2	secondary metabolism.flavonoids.flavonols.flavonol 3-O-glycosyltransferase	m.215118	(loc_os06g23560.1 : 173.0) no description available & (at4g15280 : 90.5) UDP-glucosyl transferase 71B5 (UGT71B5); FUNCTIONS IN: quercetin 3-O-glucosyltransferase activity, UDP-glycosyltransferase activity, transferase activity, transferring glycosyl groups; INVOLVED IN: metabolic process; LOCATED IN: cellular_component unknown; CONTAINS InterPro DOMAIN/s: UDP-glucuronosyl/UDP-glucosyltransferase …	-1.00632	FALSE	Glycosyl transferase
16.8.2	secondary metabolism.flavonoids.chalcones	m.176702	(loc_os05g38230.2 : 526.0) no description available & (at2g37790 : 456.0) NAD(P)-linked oxidoreductase superfamily protein; FUNCTIONS IN: oxidoreductase activity; INVOLVED IN: oxidation reduction; LOCATED IN: cytosol, nucleus; EXPRESSED IN: 22 plant structures; EXPRESSED DURING: 14 growth stages; CONTAINS InterPro DOMAIN/s: Aldo/keto reductase (InterPro:IPR001395), Aldo/keto reductase subgroup (I…	-1.00244	FALSE	NAD(P)-linked oxidoreductase superfamily protein
16.2	secondary metabolism.phenylpropanoids	m.111797	(loc_os09g31490.1 : 287.0) no description available & (at2g33590 : 194.0) NAD(P)-binding Rossmann-fold superfamily protein; FUNCTIONS IN: coenzyme binding, binding, cinnamoyl-CoA reductase activity, catalytic activity; INVOLVED IN: response to cadmium ion, lignin biosynthetic process; LOCATED IN: cellular_component unknown; EXPRESSED IN: 23 plant structures; EXPRESSED DURING: 13 growth stages; CO…	0	FALSE	NAD(P)-binding Rossmann-fold superfamily protein
16.8.2.1	secondary metabolism.flavonoids.chalcones.naringenin-chalcone synthase	m.15846	(loc_os11g32620.1 : 203.0) no description available & (p51075|chsy_betve : 200.0) Chalcone synthase (EC 2.3.1.74) (Naringenin-chalcone synthase) - Betula verrucosa (White birch) (Betula pendula) & (at5g13930 : 187.0) Encodes chalcone synthase (CHS), a key enzyme involved in the biosynthesis of flavonoids. Required for the accumulation of purple anthocyanins in leaves and stems. Also involved in t…	0	FALSE	Chalcone synthase
16.8.3.3	secondary metabolism.flavonoids.dihydroflavonols.flavonoid 3'-monooxygenase	m.168619	(loc_os03g39760.1 : 201.0) no description available & (o48923|c71da_soybn : 158.0) Cytochrome P450 71D10 (EC 1.14.-.-) - Glycine max (Soybean) & (at2g45560 : 135.0) cytochrome P450 monooxygenase; "cytochrome P450, family 76, subfamily C, polypeptide 1" (CYP76C1); FUNCTIONS IN: electron carrier activity, monooxygenase activity, iron ion binding, heme binding; INVOLVED IN: oxidation reduction; LOCA…	0	FALSE	F3H
16.2.1.1	secondary metabolism.phenylpropanoids.lignin biosynthesis.PAL	m.302129	(loc_os02g41670.1 : 276.0) no description available & (p53443|pal2_orysa : 272.0) Phenylalanine ammonia-lyase (EC 4.3.1.5) - Oryza sativa (Rice) & (at3g53260 : 213.0) Encodes phenylalanine lyase. Arabidopsis has four PALs: AT2G37040 (PAL1), AT3G53260 (PAL2), AT5G04230 (PAL3) and AT3G10340 (PAL4).; phenylalanine ammonia-lyase 2 (PAL2); FUNCTIONS IN: phenylalanine ammonia-lyase activity; INVOLVED I…	0	FALSE	PAL
16.8.3.3	secondary metabolism.flavonoids.dihydroflavonols.flavonoid 3'-monooxygenase	m.303094	(loc_os04g10160.1 : 378.0) no description available & (o48957|c99a1_sorbi : 343.0) Cytochrome P450 CYP99A1 (EC 1.14.-.-) (Fragment) - Sorghum bicolor (Sorghum) (Sorghum vulgare) & (at3g26210 : 164.0) putative cytochrome P450; "cytochrome P450, family 71, subfamily B, polypeptide 23" (CYP71B23); FUNCTIONS IN: electron carrier activity, monooxygenase activity, iron ion binding, oxygen binding, heme…	0	FALSE	F3H
16.2.1.8	secondary metabolism.phenylpropanoids.lignin biosynthesis.F5H	m.303094	(loc_os04g10160.1 : 378.0) no description available & (o48957|c99a1_sorbi : 343.0) Cytochrome P450 CYP99A1 (EC 1.14.-.-) (Fragment) - Sorghum bicolor (Sorghum) (Sorghum vulgare) & (at3g26210 : 164.0) putative cytochrome P450; "cytochrome P450, family 71, subfamily B, polypeptide 23" (CYP71B23); FUNCTIONS IN: electron carrier activity, monooxygenase activity, iron ion binding, oxygen binding, heme…	0	FALSE	F5H
16.8.4	secondary metabolism.flavonoids.flavonols	m.318896	(loc_os06g23560.1 : 194.0) no description available & (at3g16520 : 99.8) UDP-glucosyl transferase 88A1 (UGT88A1); FUNCTIONS IN: in 6 functions; INVOLVED IN: metabolic process; LOCATED IN: cellular_component unknown; EXPRESSED IN: 22 plant structures; EXPRESSED DURING: 13 growth stages; CONTAINS InterPro DOMAIN/s: UDP-glucuronosyl/UDP-glucosyltransferase (InterPro:IPR002213); BEST Arabidopsis thal…	0	FALSE	UDP-glucosyl transferase 88A1 (UGT88A1)
16.2.1	secondary metabolism.phenylpropanoids.lignin biosynthesis	m.318896	(loc_os06g23560.1 : 194.0) no description available & (at3g16520 : 99.8) UDP-glucosyl transferase 88A1 (UGT88A1); FUNCTIONS IN: in 6 functions; INVOLVED IN: metabolic process; LOCATED IN: cellular_component unknown; EXPRESSED IN: 22 plant structures; EXPRESSED DURING: 13 growth stages; CONTAINS InterPro DOMAIN/s: UDP-glucuronosyl/UDP-glucosyltransferase (InterPro:IPR002213); BEST Arabidopsis thal…	0	FALSE	UDP-glucosyl transferase 88A1 (UGT88A1)
16.8.1	secondary metabolism.flavonoids.anthocyanins	m.320305	(loc_os11g25060.1 : 169.0) no description available & (at2g38240 : 166.0) 2-oxoglutarate (2OG) and Fe(II)-dependent oxygenase superfamily protein; FUNCTIONS IN: oxidoreductase activity; INVOLVED IN: response to salt stress; EXPRESSED IN: 11 plant structures; EXPRESSED DURING: 6 growth stages; CONTAINS InterPro DOMAIN/s: Oxoglutarate/iron-dependent oxygenase (InterPro:IPR005123); BEST Arabidopsis …	0	FALSE	LDOX
16.2.1.4	secondary metabolism.phenylpropanoids.lignin biosynthesis.HCT	m.327420	(loc_os03g47860.1 : 199.0) no description available & (at5g48930 : 87.8) At5g48930 has been shown to encode for the hydroxycinnamoyl-Coenzyme A shikimate/quinate hydroxycinnamoyltransferase (HCT) both synthesizing and catabolizing the hydroxycinnamoylesters (coumaroyl/caffeoyl shikimate and quinate) involved in the phenylpropanoid pathway. Influence on the accumulation of flavonoids which in turn…	0	FALSE	HCT
16.8.5.1	secondary metabolism.flavonoids.isoflavones.isoflavone reductase	m.328833	(at1g75280 : 173.0) isoflavone reductase, putative, identical to SP:P52577 Isoflavone reductase homolog P3 (EC 1.3.1.-) {Arabidopsis thaliana}; contains Pfam profile PF02716: isoflavone reductase. Involved in response to oxidative stress.; NmrA-like negative transcriptional regulator family protein; FUNCTIONS IN: binding, catalytic activity; INVOLVED IN: response to oxidative stress, response to …	0	FALSE	Isoflavone reductase
16.8.5.1	secondary metabolism.flavonoids.isoflavones.isoflavone reductase	m.329509	(loc_os12g16410.1 : 204.0) no description available & (at1g32100 : 189.0) Encodes a pinoresinol reductase involved in lignan biosynthesis. Expressed strongly in roots and less strongly in stems. Shows specificity for pinoresinol and not lariciresinol.; pinoresinol reductase 1 (PRR1); CONTAINS InterPro DOMAIN/s: NAD(P)-binding domain (InterPro:IPR016040), NmrA-like (InterPro:IPR008030); BEST Arabi…	0	FALSE	Isoflavone reductase
16.2	secondary metabolism.phenylpropanoids	m.330514	(loc_os10g20610.1 : 167.0) no description available & (at3g09220 : 144.0) putative laccase, a member of laccase family of genes (17 members in Arabidopsis).; laccase 7 (LAC7); FUNCTIONS IN: laccase activity; INVOLVED IN: oxidation reduction, lignin catabolic process; LOCATED IN: endomembrane system, apoplast; EXPRESSED IN: 18 plant structures; EXPRESSED DURING: 7 growth stages; CONTAINS InterPro …	0	FALSE	putative laccase, a member of laccase family of genes (17 members in Arabidopsis).
16.8.4.2	secondary metabolism.flavonoids.flavonols.flavonol 3-O-glycosyltransferase	m.38531	(loc_os05g42040.1 : 159.0) no description available & (at2g36750 : 83.2) UDP-glucosyl transferase 73C1 (UGT73C1); CONTAINS InterPro DOMAIN/s: UDP-glucuronosyl/UDP-glucosyltransferase (InterPro:IPR002213); BEST Arabidopsis thaliana protein match is: don-glucosyltransferase 1 (TAIR:AT2G36800.1); Has 7705 Blast hits to 7611 proteins in 415 species: Archae - 0; Bacteria - 205; Metazoa - 2197; Fungi -…	0	FALSE	Glycosyl transferase
16.8.2.1	secondary metabolism.flavonoids.chalcones.naringenin-chalcone synthase	m.4441	(loc_os07g34190.1 : 155.0) no description available & (p30078|chsy_maldo : 113.0) Chalcone synthase (EC 2.3.1.74) (Naregenin-chalcone synthase) (Fragment) - Malus domestica (Apple) (Malus sylvestris) & (at5g13930 : 101.0) Encodes chalcone synthase (CHS), a key enzyme involved in the biosynthesis of flavonoids. Required for the accumulation of purple anthocyanins in leaves and stems. Also involved…	0	FALSE	Chalcone synthase
16.8.4	secondary metabolism.flavonoids.flavonols	m.54390	(loc_os01g24980.1 : 270.0) no description available & (at3g21420 : 254.0) 2-oxoglutarate (2OG) and Fe(II)-dependent oxygenase superfamily protein; FUNCTIONS IN: oxidoreductase activity; INVOLVED IN: metabolic process; LOCATED IN: cellular_component unknown; EXPRESSED IN: 16 plant structures; EXPRESSED DURING: 8 growth stages; CONTAINS InterPro DOMAIN/s: Oxoglutarate/iron-dependent oxygenase (Inte…	0	FALSE	2-oxoglutarate (2OG) and Fe(II)-dependent oxygenase superfamily protein
16.8.4	secondary metabolism.flavonoids.flavonols	m.5511	(loc_os04g57180.1 : 374.0) no description available & (at2g44800 : 198.0) 2-oxoglutarate (2OG) and Fe(II)-dependent oxygenase superfamily protein; FUNCTIONS IN: oxidoreductase activity, acting on paired donors, with incorporation or reduction of molecular oxygen, 2-oxoglutarate as one donor, and incorporation of one atom each of oxygen into both donors, oxidoreductase activity; INVOLVED IN: biolo…	0	FALSE	2-oxoglutarate (2OG) and Fe(II)-dependent oxygenase superfamily protein
16.2.1.7	secondary metabolism.phenylpropanoids.lignin biosynthesis.CCR1	m.7312	(loc_os08g17500.1 : 231.0) no description available & (at1g15950 : 198.0) Encodes a cinnamoyl CoA reductase. Involved in lignin biosynthesis.; cinnamoyl coa reductase 1 (CCR1); CONTAINS InterPro DOMAIN/s: NAD-dependent epimerase/dehydratase (InterPro:IPR001509), NAD(P)-binding domain (InterPro:IPR016040); BEST Arabidopsis thaliana protein match is: cinnamoyl coa reductase (TAIR:AT1G80820.1); Has …	0	FALSE	CCR1
16.8.2.1	secondary metabolism.flavonoids.chalcones.naringenin-chalcone synthase	m.8069	(loc_os07g17010.1 : 154.0) no description available & (p48406|chs5_soybn : 133.0) Chalcone synthase 5 (EC 2.3.1.74) (Naringenin-chalcone synthase 5) - Glycine max (Soybean) & (at5g13930 : 125.0) Encodes chalcone synthase (CHS), a key enzyme involved in the biosynthesis of flavonoids. Required for the accumulation of purple anthocyanins in leaves and stems. Also involved in the regulation of auxin…	0	FALSE	Chalcone synthase
16.8.3	secondary metabolism.flavonoids.dihydroflavonols	m.82779	(loc_os07g07410.2 : 280.0) no description available & (at4g10490 : 234.0) 2-oxoglutarate (2OG) and Fe(II)-dependent oxygenase superfamily protein; FUNCTIONS IN: oxidoreductase activity, acting on paired donors, with incorporation or reduction of molecular oxygen, 2-oxoglutarate as one donor, and incorporation of one atom each of oxygen into both donors, oxidoreductase activity; INVOLVED IN: secon…	0	FALSE	2-oxoglutarate (2OG) and Fe(II)-dependent oxygenase superfamily protein
16.8.4.2	secondary metabolism.flavonoids.flavonols.flavonol 3-O-glycosyltransferase	m.8661	(loc_os01g45110.1 : 186.0) no description available & (at2g36790 : 90.9) The At2g36790 gene encodes a UDP-glucose:flavonol-3-O-glycoside-7-O-glucosyltransferase (UGT73C6)attaching a glucosyl residue to the 7-O-position of the flavonols kaempferol, quercetin and their 3-O-glycoside derivatives.; UDP-glucosyl transferase 73C6 (UGT73C6); CONTAINS InterPro DOMAIN/s: UDP-glucuronosyl/UDP-glucosyltrans…	0	FALSE	Glycosyl transferase
16.8.1.12	secondary metabolism.flavonoids.anthocyanins.anthocyanidin 3-O-glucosyltransferase	m.88686	(loc_os06g11270.1 : 153.0) no description available & (at5g49690 : 87.0) UDP-Glycosyltransferase superfamily protein; FUNCTIONS IN: transferase activity, transferring glycosyl groups; INVOLVED IN: metabolic process; CONTAINS InterPro DOMAIN/s: UDP-glucuronosyl/UDP-glucosyltransferase (InterPro:IPR002213); BEST Arabidopsis thaliana protein match is: UDP-Glycosyltransferase superfamily protein (TAI…	0	FALSE	Glycosyl transferase
16.2.1.5	secondary metabolism.phenylpropanoids.lignin biosynthesis.C3H	m.902	(loc_os04g03870.1 : 184.0) no description available & (at5g61320 : 99.4) member of CYP89A; "cytochrome P450, family 89, subfamily A, polypeptide 3" (CYP89A3); FUNCTIONS IN: electron carrier activity, monooxygenase activity, iron ion binding, oxygen binding, heme binding; INVOLVED IN: oxidation reduction; LOCATED IN: endomembrane system; EXPRESSED IN: petal, leaf whorl, cotyledon, sepal, flower; E…	0	FALSE	C3H
16.8.4.2	secondary metabolism.flavonoids.flavonols.flavonol 3-O-glycosyltransferase	m.7368	(loc_os01g45110.1 : 300.0) no description available & (at4g34138 : 155.0) UDP-glucosyl transferase 73B1 (UGT73B1); FUNCTIONS IN: quercetin 3-O-glucosyltransferase activity, UDP-glycosyltransferase activity, quercetin 7-O-glucosyltransferase activity, abscisic acid glucosyltransferase activity; INVOLVED IN: metabolic process; LOCATED IN: endomembrane system; EXPRESSED IN: 20 plant structures; EXPR…	1.00344	FALSE	Glycosyl transferase
16.8.4	secondary metabolism.flavonoids.flavonols	m.306349	(loc_os05g08480.1 : 167.0) no description available & (at2g36800 : 132.0) Encodes a DON-Glucosyltransferase. The UGT73C5 glucosylates both brassinolide and castasterone in the 23-O position. The enzyme is presumably involved in the homeostasis of those steroid hormones hence regulating BR activity. Transgenic plants overexpressing UGT73C5 show a typical BR-deficient phenotype.; don-glucosyltransf…	1.01054	FALSE	Encodes a DON-Glucosyltransferase. The UGT73C5 glucosylates both brassinolide and castasterone in the 23-O position. The enzyme is presumably involved in the homeostasis of those steroid hormones hence regulating BR activity. Transgenic plants overexpressing UGT73C5 show a typical BR-deficient phenotype.
16.8.4	secondary metabolism.flavonoids.flavonols	m.186420	(loc_os05g08480.1 : 511.0) no description available & (at2g36760 : 285.0) UDP-glucosyl transferase 73C2 (UGT73C2); FUNCTIONS IN: transferase activity, transferring hexosyl groups, UDP-glycosyltransferase activity, transferase activity, transferring glycosyl groups; INVOLVED IN: metabolic process; LOCATED IN: endomembrane system; EXPRESSED IN: flower, stamen; EXPRESSED DURING: 4 anthesis; CONTAINS…	1.01198	FALSE	UDP-glucosyl transferase 73C2 (UGT73C2)
16.8.3.3	secondary metabolism.flavonoids.dihydroflavonols.flavonoid 3'-monooxygenase	m.55811	(loc_os09g26960.1 : 210.0) no description available & (q9sbq9|f3ph_pethy : 91.7) Flavonoid 3-monooxygenase (EC 1.14.13.21) (Flavonoid 3'-hydroxylase) (Cytochrome P450 75B2) - Petunia hybrida (Petunia) & (at1g01280 : 88.2) member of CYP703A CYP703A2 is expressed specifically in anthers of land plants, catalyzing the in-chain hydroxylation at the C-7 position of medium-chain saturated fatty acids (…	1.0198	FALSE	F3H
16.2	secondary metabolism.phenylpropanoids	m.137311	(loc_os09g25560.1 : 660.0) no description available & (at5g10820 : 463.0) Major facilitator superfamily protein; CONTAINS InterPro DOMAIN/s: Major facilitator superfamily, general substrate transporter (InterPro:IPR016196), Biopterin transport-related protein BT1 (InterPro:IPR004324); BEST Arabidopsis thaliana protein match is: Major facilitator superfamily protein (TAIR:AT1G79710.1); Has 1807 Bl…	1.0223	FALSE	Major facilitator superfamily protein
16.8.1.21	secondary metabolism.flavonoids.anthocyanins.anthocyanin 5-aromatic acyltransferase	m.139203	(loc_os06g05300.1 : 352.0) no description available & (ipr003480 : 128.02847) Transferase & (at5g39050 : 92.8) HXXXD-type acyl-transferase family protein; FUNCTIONS IN: transferase activity, transferring acyl groups other than amino-acyl groups, transferase activity; INVOLVED IN: biological_process unknown; LOCATED IN: cellular_component unknown; EXPRESSED IN: 21 plant structures; EXPRESSED DURIN…	1.02869	FALSE	Acyltransferase
16.8.4.2	secondary metabolism.flavonoids.flavonols.flavonol 3-O-glycosyltransferase	m.22099	(loc_os01g41430.1 : 145.0) no description available & (at2g15490 : 86.7) UDP-glycosyltransferase 73B4 (UGT73B4); FUNCTIONS IN: quercetin 3-O-glucosyltransferase activity, UDP-glycosyltransferase activity, quercetin 7-O-glucosyltransferase activity, UDP-glucosyltransferase activity, transferase activity, transferring glycosyl groups; INVOLVED IN: response to other organism; LOCATED IN: endomembran…	1.02964	FALSE	Glycosyl transferase
16.8.1.21	secondary metabolism.flavonoids.anthocyanins.anthocyanin 5-aromatic acyltransferase	m.171109	(loc_os02g57480.1 : 323.0) no description available & (at1g03940 : 107.0) HXXXD-type acyl-transferase family protein; FUNCTIONS IN: transferase activity, transferring acyl groups other than amino-acyl groups, transferase activity; INVOLVED IN: biological_process unknown; LOCATED IN: cellular_component unknown; CONTAINS InterPro DOMAIN/s: Transferase (InterPro:IPR003480); BEST Arabidopsis thaliana…	1.03354	FALSE	Acyltransferase
16.8.1.2	secondary metabolism.flavonoids.anthocyanins.anthocyanidin reductase	m.21697	(loc_os04g53850.1 : 463.0) no description available & (at1g61720 : 289.0) Negative regulator of flavonoid biosynthesis, mutants accumulate flavonoid pigments in their seed coat, putative oxidoreductase. It is thought that a ternary complex composed of TT2, TT8 and TTG1 is necessary for correct expression of BAN in seed endothelium.; BANYULS (BAN); FUNCTIONS IN: oxidoreductase activity, anthocyani…	1.03452	FALSE	ANR
16.2	secondary metabolism.phenylpropanoids	m.176322	(loc_os08g01950.1 : 441.0) no description available & (at5g67150 : 207.0) HXXXD-type acyl-transferase family protein; FUNCTIONS IN: transferase activity, transferring acyl groups other than amino-acyl groups, transferase activity; INVOLVED IN: biological_process unknown; LOCATED IN: cellular_component unknown; EXPRESSED IN: 22 plant structures; EXPRESSED DURING: 13 growth stages; CONTAINS InterPr…	1.04353	FALSE	HXXXD-type acyl-transferase family protein
16.2	secondary metabolism.phenylpropanoids	m.135018	(loc_os10g20610.1 : 563.0) no description available & (at3g09220 : 465.0) putative laccase, a member of laccase family of genes (17 members in Arabidopsis).; laccase 7 (LAC7); FUNCTIONS IN: laccase activity; INVOLVED IN: oxidation reduction, lignin catabolic process; LOCATED IN: endomembrane system, apoplast; EXPRESSED IN: 18 plant structures; EXPRESSED DURING: 7 growth stages; CONTAINS InterPro …	1.04664	FALSE	putative laccase, a member of laccase family of genes (17 members in Arabidopsis).
16.2	secondary metabolism.phenylpropanoids	m.254732	(loc_os09g31502.3 : 159.0) no description available & (at1g76470 : 129.0) NAD(P)-binding Rossmann-fold superfamily protein; FUNCTIONS IN: coenzyme binding, binding, cinnamoyl-CoA reductase activity, catalytic activity; INVOLVED IN: lignin biosynthetic process, cellular metabolic process, metabolic process; LOCATED IN: endomembrane system; EXPRESSED IN: leaf whorl, sepal, male gametophyte, flower,…	1.04664	FALSE	NAD(P)-binding Rossmann-fold superfamily protein
16.2	secondary metabolism.phenylpropanoids	m.30717	(loc_os01g63200.1 : 198.0) no description available & (at5g01050 : 125.0) putative laccase, a member of laccase family of genes (17 members in Arabidopsis).; Laccase/Diphenol oxidase family protein; FUNCTIONS IN: laccase activity; INVOLVED IN: oxidation reduction, lignin catabolic process; LOCATED IN: endomembrane system, apoplast; EXPRESSED IN: root, flower; CONTAINS InterPro DOMAIN/s: Multicopp…	1.04664	FALSE	putative laccase, a member of laccase family of genes (17 members in Arabidopsis).
16.2.1.7	secondary metabolism.phenylpropanoids.lignin biosynthesis.CCR1	m.38019	(loc_os02g56460.1 : 252.0) no description available & (at1g15950 : 183.0) Encodes a cinnamoyl CoA reductase. Involved in lignin biosynthesis.; cinnamoyl coa reductase 1 (CCR1); CONTAINS InterPro DOMAIN/s: NAD-dependent epimerase/dehydratase (InterPro:IPR001509), NAD(P)-binding domain (InterPro:IPR016040); BEST Arabidopsis thaliana protein match is: cinnamoyl coa reductase (TAIR:AT1G80820.1); Has …	1.04664	FALSE	CCR1
16.8.4	secondary metabolism.flavonoids.flavonols	m.43896	(loc_os01g24980.1 : 196.0) no description available & (at1g17020 : 108.0) Encodes a novel member of the Fe(II)/ascorbate oxidase gene family; senescence-related gene.; senescence-related gene 1 (SRG1); CONTAINS InterPro DOMAIN/s: Oxoglutarate/iron-dependent oxygenase (InterPro:IPR005123); BEST Arabidopsis thaliana protein match is: 2-oxoglutarate (2OG) and Fe(II)-dependent oxygenase superfamily p…	1.04664	FALSE	Encodes a novel member of the Fe(II)/ascorbate oxidase gene family
16.2	secondary metabolism.phenylpropanoids	m.75692	(loc_os01g63200.1 : 251.0) no description available & (at5g01050 : 101.0) putative laccase, a member of laccase family of genes (17 members in Arabidopsis).; Laccase/Diphenol oxidase family protein; FUNCTIONS IN: laccase activity; INVOLVED IN: oxidation reduction, lignin catabolic process; LOCATED IN: endomembrane system, apoplast; EXPRESSED IN: root, flower; CONTAINS InterPro DOMAIN/s: Multicopp…	1.04664	FALSE	putative laccase, a member of laccase family of genes (17 members in Arabidopsis).
16.8.1.12	secondary metabolism.flavonoids.anthocyanins.anthocyanidin 3-O-glucosyltransferase	m.88680	(loc_os10g03320.1 : 223.0) no description available & (at5g65550 : 112.0) UDP-Glycosyltransferase superfamily protein; FUNCTIONS IN: transferase activity, transferring glycosyl groups; INVOLVED IN: metabolic process; CONTAINS InterPro DOMAIN/s: UDP-glucuronosyl/UDP-glucosyltransferase (InterPro:IPR002213); BEST Arabidopsis thaliana protein match is: UDP-Glycosyltransferase superfamily protein (TA…	1.04664	FALSE	Glycosyl transferase
16.8.3.3	secondary metabolism.flavonoids.dihydroflavonols.flavonoid 3'-monooxygenase	m.71326	(loc_os03g44740.1 : 468.0) no description available & (q9sbq9|f3ph_pethy : 222.0) Flavonoid 3-monooxygenase (EC 1.14.13.21) (Flavonoid 3'-hydroxylase) (Cytochrome P450 75B2) - Petunia hybrida (Petunia) & (at5g07990 : 204.0) Required for flavonoid 3' hydroxylase activity.; TRANSPARENT TESTA 7 (TT7); CONTAINS InterPro DOMAIN/s: Cytochrome P450 (InterPro:IPR001128), Cytochrome P450, E-class, group I…	1.05122	FALSE	F3H
16.2.1.1	secondary metabolism.phenylpropanoids.lignin biosynthesis.PAL	m.49646	(q43210|paly_wheat : 226.0) Phenylalanine ammonia-lyase (EC 4.3.1.5) - Triticum aestivum (Wheat) & (loc_os04g43800.1 : 219.0) no description available & (at2g37040 : 176.0) Encodes PAL1, a phenylalanine ammonia-lyase. Arabidopsis has four PALs: AT2G37040 (PAL1), AT3G53260 (PAL2), AT5G04230 (PAL3) and AT3G10340 (PAL4).; PHE ammonia lyase 1 (PAL1); FUNCTIONS IN: phenylalanine ammonia-lyase activity…	1.05233	FALSE	PAL
16.8.3.3	secondary metabolism.flavonoids.dihydroflavonols.flavonoid 3'-monooxygenase	m.71323	(loc_os03g44740.1 : 555.0) no description available & (q9sbq9|f3ph_pethy : 303.0) Flavonoid 3-monooxygenase (EC 1.14.13.21) (Flavonoid 3'-hydroxylase) (Cytochrome P450 75B2) - Petunia hybrida (Petunia) & (at5g07990 : 296.0) Required for flavonoid 3' hydroxylase activity.; TRANSPARENT TESTA 7 (TT7); CONTAINS InterPro DOMAIN/s: Cytochrome P450 (InterPro:IPR001128), Cytochrome P450, E-class, group I…	1.05636	FALSE	F3H
16.2.1.6	secondary metabolism.phenylpropanoids.lignin biosynthesis.CCoAOMT	m.81475	(loc_os08g38910.2 : 277.0) no description available & (q9xgd5|camt2_maize : 211.0) Caffeoyl-CoA O-methyltransferase 2 (EC 2.1.1.104) (Trans-caffeoyl-CoA 3-O-methyltransferase 2) (CCoAMT-2) (CCoAOMT-2) - Zea mays (Maize) & (at4g34050 : 203.0) caffeoyl coenzyme A O-methyltransferase 1 (CCoAOMT1); FUNCTIONS IN: caffeoyl-CoA O-methyltransferase activity; INVOLVED IN: coumarin biosynthetic process, re…	1.06061	FALSE	CCoAOMT
16.2	secondary metabolism.phenylpropanoids	m.176328	(loc_os08g01980.1 : 359.0) no description available & (at5g42830 : 208.0) HXXXD-type acyl-transferase family protein; FUNCTIONS IN: transferase activity, transferring acyl groups other than amino-acyl groups, transferase activity; INVOLVED IN: biological_process unknown; LOCATED IN: cellular_component unknown; EXPRESSED IN: 17 plant structures; EXPRESSED DURING: 12 growth stages; CONTAINS InterPr…	1.06379	FALSE	HXXXD-type acyl-transferase family protein
16.8.4	secondary metabolism.flavonoids.flavonols	m.52450	(loc_os01g70930.1 : 180.0) no description available & (at3g21420 : 157.0) 2-oxoglutarate (2OG) and Fe(II)-dependent oxygenase superfamily protein; FUNCTIONS IN: oxidoreductase activity; INVOLVED IN: metabolic process; LOCATED IN: cellular_component unknown; EXPRESSED IN: 16 plant structures; EXPRESSED DURING: 8 growth stages; CONTAINS InterPro DOMAIN/s: Oxoglutarate/iron-dependent oxygenase (Inte…	1.06549	FALSE	2-oxoglutarate (2OG) and Fe(II)-dependent oxygenase superfamily protein
16.2.1	secondary metabolism.phenylpropanoids.lignin biosynthesis	m.80207	(loc_os06g18670.1 : 391.0) no description available & (at3g16520 : 119.0) UDP-glucosyl transferase 88A1 (UGT88A1); FUNCTIONS IN: in 6 functions; INVOLVED IN: metabolic process; LOCATED IN: cellular_component unknown; EXPRESSED IN: 22 plant structures; EXPRESSED DURING: 13 growth stages; CONTAINS InterPro DOMAIN/s: UDP-glucuronosyl/UDP-glucosyltransferase (InterPro:IPR002213); BEST Arabidopsis tha…	1.07372	FALSE	UDP-glucosyl transferase 88A1 (UGT88A1)
16.8.3	secondary metabolism.flavonoids.dihydroflavonols	m.80207	(loc_os06g18670.1 : 391.0) no description available & (at3g16520 : 119.0) UDP-glucosyl transferase 88A1 (UGT88A1); FUNCTIONS IN: in 6 functions; INVOLVED IN: metabolic process; LOCATED IN: cellular_component unknown; EXPRESSED IN: 22 plant structures; EXPRESSED DURING: 13 growth stages; CONTAINS InterPro DOMAIN/s: UDP-glucuronosyl/UDP-glucosyltransferase (InterPro:IPR002213); BEST Arabidopsis tha…	1.07372	FALSE	UDP-glucosyl transferase 88A1 (UGT88A1)
16.8.3	secondary metabolism.flavonoids.dihydroflavonols	m.12868	(loc_os01g50200.1 : 176.0) no description available & (at3g16520 : 97.1) UDP-glucosyl transferase 88A1 (UGT88A1); FUNCTIONS IN: in 6 functions; INVOLVED IN: metabolic process; LOCATED IN: cellular_component unknown; EXPRESSED IN: 22 plant structures; EXPRESSED DURING: 13 growth stages; CONTAINS InterPro DOMAIN/s: UDP-glucuronosyl/UDP-glucosyltransferase (InterPro:IPR002213); BEST Arabidopsis thal…	1.07424	FALSE	UDP-glucosyl transferase 88A1 (UGT88A1)
16.8.2	secondary metabolism.flavonoids.chalcones	m.65471	(loc_os05g38230.2 : 444.0) no description available & (at2g37770 : 402.0) NAD(P)-linked oxidoreductase superfamily protein; FUNCTIONS IN: oxidoreductase activity; INVOLVED IN: oxidation reduction; EXPRESSED IN: 12 plant structures; EXPRESSED DURING: LP.04 four leaves visible, 4 anthesis, petal differentiation and expansion stage; CONTAINS InterPro DOMAIN/s: Aldo/keto reductase (InterPro:IPR001395…	1.07559	FALSE	NAD(P)-linked oxidoreductase superfamily protein
16.8.1	secondary metabolism.flavonoids.anthocyanins	m.41537	(loc_os05g37660.1 : 176.0) no description available & (at2g39980 : 138.0) HXXXD-type acyl-transferase family protein; FUNCTIONS IN: transferase activity, transferring acyl groups other than amino-acyl groups, transferase activity; INVOLVED IN: response to karrikin; LOCATED IN: cellular_component unknown; EXPRESSED IN: 17 plant structures; EXPRESSED DURING: 10 growth stages; CONTAINS InterPro DOMA…	1.07912	FALSE	Acyltransferase
16.8.4.2	secondary metabolism.flavonoids.flavonols.flavonol 3-O-glycosyltransferase	m.7367	(loc_os01g41430.1 : 207.0) no description available & (at2g15490 : 118.0) UDP-glycosyltransferase 73B4 (UGT73B4); FUNCTIONS IN: quercetin 3-O-glucosyltransferase activity, UDP-glycosyltransferase activity, quercetin 7-O-glucosyltransferase activity, UDP-glucosyltransferase activity, transferase activity, transferring glycosyl groups; INVOLVED IN: response to other organism; LOCATED IN: endomembra…	1.09181	FALSE	Glycosyl transferase
16.8.3	secondary metabolism.flavonoids.dihydroflavonols	m.185111	(loc_os11g38650.1 : 506.0) no description available & (at4g01070 : 390.0) the glycosyltransferase (UGT72B1) is involved in metabolizing xenobiotica (chloroaniline and chlorophenole). Comparison between wild type and knock-out mutant demonstrates the central role of this gene for metabolizing chloroaniline but significantly less for chlorophenole. The glucosyltransferase preferred UDP-xylose over …	1.09512	FALSE	the glycosyltransferase (UGT72B1) is involved in metabolizing xenobiotica (chloroaniline and chlorophenole). Comparison between wild type and knock-out mutant demonstrates the central role of this gene for metabolizing chloroaniline but significantly less for chlorophenole. The glucosyltransferase preferred UDP-xylose over UDP-glucose indicating its (additional) functioning as a xylosyltransferas…
16.2.1.8	secondary metabolism.phenylpropanoids.lignin biosynthesis.F5H	m.235575	(loc_os10g36848.1 : 188.0) no description available & (at4g36220 : 128.0) encodes ferulate 5-hydroxylase (F5H). Involved in lignin biosynthesis.; ferulic acid 5-hydroxylase 1 (FAH1); FUNCTIONS IN: ferulate 5-hydroxylase activity, monooxygenase activity; INVOLVED IN: lignin biosynthetic process, response to UV-B, phenylpropanoid biosynthetic process; LOCATED IN: endoplasmic reticulum; EXPRESSED IN…	1.09648	FALSE	F5H
16.2.1.8	secondary metabolism.phenylpropanoids.lignin biosynthesis.F5H	m.47067	(loc_os08g01490.1 : 504.0) no description available & (q43257|c71c4_maize : 486.0) Cytochrome P450 71C4 (EC 1.14.-.-) (Benzoxazineless 2) - Zea mays (Maize) & (at4g13310 : 305.0) putative cytochrome P450; "cytochrome P450, family 71, subfamily A, polypeptide 20" (CYP71A20); FUNCTIONS IN: electron carrier activity, monooxygenase activity, iron ion binding, oxygen binding, heme binding; INVOLVED IN…	1.1082	FALSE	F5H
16.8.4.2	secondary metabolism.flavonoids.flavonols.flavonol 3-O-glycosyltransferase	m.178792	(loc_os01g45110.1 : 287.0) no description available & (at4g34138 : 138.0) UDP-glucosyl transferase 73B1 (UGT73B1); FUNCTIONS IN: quercetin 3-O-glucosyltransferase activity, UDP-glycosyltransferase activity, quercetin 7-O-glucosyltransferase activity, abscisic acid glucosyltransferase activity; INVOLVED IN: metabolic process; LOCATED IN: endomembrane system; EXPRESSED IN: 20 plant structures; EXPR…	1.11124	FALSE	Glycosyl transferase
16.2	secondary metabolism.phenylpropanoids	m.299094	(loc_os09g31514.1 : 426.0) no description available & (at2g33590 : 263.0) NAD(P)-binding Rossmann-fold superfamily protein; FUNCTIONS IN: coenzyme binding, binding, cinnamoyl-CoA reductase activity, catalytic activity; INVOLVED IN: response to cadmium ion, lignin biosynthetic process; LOCATED IN: cellular_component unknown; EXPRESSED IN: 23 plant structures; EXPRESSED DURING: 13 growth stages; CO…	1.11483	FALSE	NAD(P)-binding Rossmann-fold superfamily protein
16.2	secondary metabolism.phenylpropanoids	m.254730	(loc_os09g31514.3 : 185.0) no description available & (at1g76470 : 149.0) NAD(P)-binding Rossmann-fold superfamily protein; FUNCTIONS IN: coenzyme binding, binding, cinnamoyl-CoA reductase activity, catalytic activity; INVOLVED IN: lignin biosynthetic process, cellular metabolic process, metabolic process; LOCATED IN: endomembrane system; EXPRESSED IN: leaf whorl, sepal, male gametophyte, flower,…	1.11641	FALSE	NAD(P)-binding Rossmann-fold superfamily protein
16.8.4.1	secondary metabolism.flavonoids.flavonols.flavonol synthase (FLS)	m.8527	(loc_os07g07410.2 : 323.0) no description available & (at5g24530 : 192.0) Encodes a putative 2OG-Fe(II) oxygenase that is defense-associated but required for susceptibility to downy mildew.; DOWNY MILDEW RESISTANT 6 (DMR6); FUNCTIONS IN: oxidoreductase activity, acting on paired donors, with incorporation or reduction of molecular oxygen, 2-oxoglutarate as one donor, and incorporation of one atom…	1.12376	FALSE	Flavonol synthase
16.8.4.3	secondary metabolism.flavonoids.flavonols.flavonol-3-O-rhamnosyltransferase	m.75925	(p14726|ufog_horvu : 498.0) Anthocyanidin 3-O-glucosyltransferase (EC 2.4.1.115) (Flavonol 3-O-glucosyltransferase) (UDP-glucose flavonoid 3-O-glucosyltransferase) (Bronze-1) - Hordeum vulgare (Barley) & (loc_os06g09240.1 : 456.0) no description available & (at5g17050 : 234.0) The At5g17050 encodes a anthocyanidin 3-O-glucosyltransferase which specifically glucosylates the 3-position of the flavo…	1.13062	FALSE	Anthocyanidin 3-O-glucosyltransferase (EC 2.4.1.115) (Flavonol 3-O-glucosyltransferase) (UDP-glucose flavonoid 3-O-glucosyltransferase) (Bronze-1)
16.8.4	secondary metabolism.flavonoids.flavonols	m.153060	(loc_os06g08014.1 : 418.0) no description available & (at5g20400 : 253.0) encodes a protein whose sequence is similar to flavanone 3 hydroxylase from Malus.; 2-oxoglutarate (2OG) and Fe(II)-dependent oxygenase superfamily protein; CONTAINS InterPro DOMAIN/s: Oxoglutarate/iron-dependent oxygenase (InterPro:IPR005123); BEST Arabidopsis thaliana protein match is: 2-oxoglutarate (2OG) and Fe(II)-depe…	1.13754	FALSE	encodes a protein whose sequence is similar to flavanone 3 hydroxylase from Malus.
16.2.1.3	secondary metabolism.phenylpropanoids.lignin biosynthesis.4CL	m.223116	(loc_os03g05780.1 : 493.0) no description available & (at4g05160 : 333.0) Encodes a peroxisomal protein involved in the activation of fatty acids through esterification with CoA. At4g05160 preferentially activates fatty acids with medium chain length (C6:0 and C7:0) as well as even-numbered long-chain fatty acids (C14:0, C16:0 and C18:0). At4g05160 was also able to catalyze the conversion of OPC-…	1.14325	FALSE	4CL
16.2.1.1	secondary metabolism.phenylpropanoids.lignin biosynthesis.PAL	m.217923	(p14717|pal1_orysa : 809.0) Phenylalanine ammonia-lyase (EC 4.3.1.5) - Oryza sativa (Rice) & (loc_os02g41630.2 : 809.0) no description available & (at2g37040 : 622.0) Encodes PAL1, a phenylalanine ammonia-lyase. Arabidopsis has four PALs: AT2G37040 (PAL1), AT3G53260 (PAL2), AT5G04230 (PAL3) and AT3G10340 (PAL4).; PHE ammonia lyase 1 (PAL1); FUNCTIONS IN: phenylalanine ammonia-lyase activity; INVO…	1.14432	FALSE	PAL
16.8.1.21	secondary metabolism.flavonoids.anthocyanins.anthocyanin 5-aromatic acyltransferase	m.25115	(loc_os02g28470.1 : 171.0) no description available & (at5g39050 : 83.6) HXXXD-type acyl-transferase family protein; FUNCTIONS IN: transferase activity, transferring acyl groups other than amino-acyl groups, transferase activity; INVOLVED IN: biological_process unknown; LOCATED IN: cellular_component unknown; EXPRESSED IN: 21 plant structures; EXPRESSED DURING: 13 growth stages; CONTAINS InterPro…	1.1513	FALSE	Acyltransferase
16.2.1.3	secondary metabolism.phenylpropanoids.lignin biosynthesis.4CL	m.75165	(loc_os02g08100.1 : 235.0) no description available & (p14912|4cl1_petcr : 167.0) 4-coumarate--CoA ligase 1 (EC 6.2.1.12) (4CL 1) (4-coumaroyl-CoA synthase 1) - Petroselinum crispum (Parsley) (Petroselinum hortense) & (at3g21240 : 159.0) encodes an isoform of 4-coumarate:CoA ligase (4CL), which is involved in the last step of the general phenylpropanoid pathway. The catalytic efficiency was in th…	1.16293	FALSE	4CL
16.8.4	secondary metabolism.flavonoids.flavonols	m.199389	(loc_os09g07020.1 : 257.0) no description available & (at3g50210 : 205.0) 2-oxoglutarate (2OG) and Fe(II)-dependent oxygenase superfamily protein; FUNCTIONS IN: oxidoreductase activity, iron ion binding; INVOLVED IN: aging, cellular response to starvation; EXPRESSED IN: 22 plant structures; EXPRESSED DURING: 13 growth stages; CONTAINS InterPro DOMAIN/s: Isopenicillin N synthase (InterPro:IPR00228…	1.1652	FALSE	2-oxoglutarate (2OG) and Fe(II)-dependent oxygenase superfamily protein
16.8.4	secondary metabolism.flavonoids.flavonols	m.199355	(loc_os09g07020.2 : 185.0) no description available & (at3g50210 : 141.0) 2-oxoglutarate (2OG) and Fe(II)-dependent oxygenase superfamily protein; FUNCTIONS IN: oxidoreductase activity, iron ion binding; INVOLVED IN: aging, cellular response to starvation; EXPRESSED IN: 22 plant structures; EXPRESSED DURING: 13 growth stages; CONTAINS InterPro DOMAIN/s: Isopenicillin N synthase (InterPro:IPR00228…	1.16758	FALSE	2-oxoglutarate (2OG) and Fe(II)-dependent oxygenase superfamily protein
16.8.3.3	secondary metabolism.flavonoids.dihydroflavonols.flavonoid 3'-monooxygenase	m.147817	(loc_os04g10160.1 : 531.0) no description available & (o48957|c99a1_sorbi : 490.0) Cytochrome P450 CYP99A1 (EC 1.14.-.-) (Fragment) - Sorghum bicolor (Sorghum) (Sorghum vulgare) & (at3g26310 : 270.0) putative cytochrome P450; "cytochrome P450, family 71, subfamily B, polypeptide 35" (CYP71B35); FUNCTIONS IN: electron carrier activity, monooxygenase activity, iron ion binding, oxygen binding, heme…	1.16834	FALSE	F3H
16.2	secondary metabolism.phenylpropanoids	m.34235	(loc_os10g34350.1 : 463.0) no description available & (at1g77670 : 182.0) Pyridoxal phosphate (PLP)-dependent transferases superfamily protein; FUNCTIONS IN: 1-aminocyclopropane-1-carboxylate synthase activity, transferase activity, transferring nitrogenous groups, pyridoxal phosphate binding, transaminase activity, catalytic activity; INVOLVED IN: asparagine catabolic process, biosynthetic proce…	1.17033	FALSE	Pyridoxal phosphate (PLP)-dependent transferases superfamily protein
16.2.1.4	secondary metabolism.phenylpropanoids.lignin biosynthesis.HCT	m.143973	(loc_os06g08640.1 : 575.0) no description available & (at5g48930 : 240.0) At5g48930 has been shown to encode for the hydroxycinnamoyl-Coenzyme A shikimate/quinate hydroxycinnamoyltransferase (HCT) both synthesizing and catabolizing the hydroxycinnamoylesters (coumaroyl/caffeoyl shikimate and quinate) involved in the phenylpropanoid pathway. Influence on the accumulation of flavonoids which in tur…	1.17295	FALSE	HCT
16.2	secondary metabolism.phenylpropanoids	m.171839	(loc_os08g01950.1 : 200.0) no description available & (at5g67150 : 109.0) HXXXD-type acyl-transferase family protein; FUNCTIONS IN: transferase activity, transferring acyl groups other than amino-acyl groups, transferase activity; INVOLVED IN: biological_process unknown; LOCATED IN: cellular_component unknown; EXPRESSED IN: 22 plant structures; EXPRESSED DURING: 13 growth stages; CONTAINS InterPr…	1.17781	FALSE	HXXXD-type acyl-transferase family protein
16.8.3.3	secondary metabolism.flavonoids.dihydroflavonols.flavonoid 3'-monooxygenase	m.109127	(loc_os08g43440.1 : 706.0) no description available & (at4g12300 : 456.0) member of CYP706A; "cytochrome P450, family 706, subfamily A, polypeptide 4" (CYP706A4); FUNCTIONS IN: electron carrier activity, monooxygenase activity, iron ion binding, oxygen binding, heme binding; INVOLVED IN: oxidation reduction; LOCATED IN: cellular_component unknown; EXPRESSED IN: 22 plant structures; EXPRESSED DURI…	1.17856	FALSE	F3H
16.2.1.1	secondary metabolism.phenylpropanoids.lignin biosynthesis.PAL	m.217917	(p14717|pal1_orysa : 801.0) Phenylalanine ammonia-lyase (EC 4.3.1.5) - Oryza sativa (Rice) & (loc_os02g41630.2 : 801.0) no description available & (at3g10340 : 672.0) Encodes PAL4, a putative a phenylalanine ammonia-lyase. Arabidopsis has four PALs: AT2G37040 (PAL1), AT3G53260 (PAL2), AT5G04230 (PAL3) and AT3G10340 (PAL4).; phenylalanine ammonia-lyase 4 (PAL4); FUNCTIONS IN: ammonia-lyase activit…	1.18426	FALSE	PAL
16.2	secondary metabolism.phenylpropanoids	m.138980	(loc_os11g13970.1 : 575.0) no description available & (at5g42830 : 291.0) HXXXD-type acyl-transferase family protein; FUNCTIONS IN: transferase activity, transferring acyl groups other than amino-acyl groups, transferase activity; INVOLVED IN: biological_process unknown; LOCATED IN: cellular_component unknown; EXPRESSED IN: 17 plant structures; EXPRESSED DURING: 12 growth stages; CONTAINS InterPr…	1.18435	FALSE	HXXXD-type acyl-transferase family protein
16.8.1.21	secondary metabolism.flavonoids.anthocyanins.anthocyanin 5-aromatic acyltransferase	m.95900	(loc_os02g28170.1 : 379.0) no description available & (at5g39050 : 133.0) HXXXD-type acyl-transferase family protein; FUNCTIONS IN: transferase activity, transferring acyl groups other than amino-acyl groups, transferase activity; INVOLVED IN: biological_process unknown; LOCATED IN: cellular_component unknown; EXPRESSED IN: 21 plant structures; EXPRESSED DURING: 13 growth stages; CONTAINS InterPr…	1.1853	FALSE	Acyltransferase
16.2	secondary metabolism.phenylpropanoids	m.6702	(loc_os08g01950.1 : 322.0) no description available & (at5g67150 : 156.0) HXXXD-type acyl-transferase family protein; FUNCTIONS IN: transferase activity, transferring acyl groups other than amino-acyl groups, transferase activity; INVOLVED IN: biological_process unknown; LOCATED IN: cellular_component unknown; EXPRESSED IN: 22 plant structures; EXPRESSED DURING: 13 growth stages; CONTAINS InterPr…	1.19256	FALSE	HXXXD-type acyl-transferase family protein
16.8.1.21	secondary metabolism.flavonoids.anthocyanins.anthocyanin 5-aromatic acyltransferase	m.176296	(loc_os08g07720.1 : 248.0) no description available & (at3g29670 : 84.0) HXXXD-type acyl-transferase family protein; FUNCTIONS IN: transferase activity, transferring acyl groups other than amino-acyl groups, transferase activity; INVOLVED IN: biological_process unknown; LOCATED IN: cellular_component unknown; EXPRESSED IN: stem, inflorescence meristem, hypocotyl, flower; EXPRESSED DURING: petal d…	1.19615	FALSE	Acyltransferase
16.8.4	secondary metabolism.flavonoids.flavonols	m.277662	(loc_os06g08041.1 : 405.0) no description available & (at5g20400 : 275.0) encodes a protein whose sequence is similar to flavanone 3 hydroxylase from Malus.; 2-oxoglutarate (2OG) and Fe(II)-dependent oxygenase superfamily protein; CONTAINS InterPro DOMAIN/s: Oxoglutarate/iron-dependent oxygenase (InterPro:IPR005123); BEST Arabidopsis thaliana protein match is: 2-oxoglutarate (2OG) and Fe(II)-depe…	1.19615	FALSE	encodes a protein whose sequence is similar to flavanone 3 hydroxylase from Malus.
16.8.4	secondary metabolism.flavonoids.flavonols	m.131895	(loc_os10g09990.1 : 591.0) no description available & (at2g36750 : 308.0) UDP-glucosyl transferase 73C1 (UGT73C1); CONTAINS InterPro DOMAIN/s: UDP-glucuronosyl/UDP-glucosyltransferase (InterPro:IPR002213); BEST Arabidopsis thaliana protein match is: don-glucosyltransferase 1 (TAIR:AT2G36800.1); Has 7705 Blast hits to 7611 proteins in 415 species: Archae - 0; Bacteria - 205; Metazoa - 2197; Fungi …	1.20963	FALSE	UDP-glucosyl transferase 73C1 (UGT73C1)
16.2	secondary metabolism.phenylpropanoids	m.301935	(loc_os10g20610.1 : 575.0) no description available & (at3g09220 : 453.0) putative laccase, a member of laccase family of genes (17 members in Arabidopsis).; laccase 7 (LAC7); FUNCTIONS IN: laccase activity; INVOLVED IN: oxidation reduction, lignin catabolic process; LOCATED IN: endomembrane system, apoplast; EXPRESSED IN: 18 plant structures; EXPRESSED DURING: 7 growth stages; CONTAINS InterPro …	1.21055	FALSE	putative laccase, a member of laccase family of genes (17 members in Arabidopsis).
16.8.2	secondary metabolism.flavonoids.chalcones	m.66986	(loc_os11g02440.2 : 295.0) no description available & (at5g05270 : 234.0) Chalcone-flavanone isomerase family protein; FUNCTIONS IN: intramolecular lyase activity, chalcone isomerase activity; INVOLVED IN: response to karrikin; LOCATED IN: cellular_component unknown; EXPRESSED IN: 20 plant structures; EXPRESSED DURING: 13 growth stages; CONTAINS InterPro DOMAIN/s: Chalcone isomerase, subgroup (In…	1.22736	FALSE	Chalcone isomerase
16.2.1.7	secondary metabolism.phenylpropanoids.lignin biosynthesis.CCR1	m.65470	(loc_os09g04050.1 : 519.0) no description available & (at1g80820 : 431.0) Encodes an cinnamoyl CoA reductase isoform. Involved in lignin biosynthesis.; cinnamoyl coa reductase (CCR2); CONTAINS InterPro DOMAIN/s: NAD-dependent epimerase/dehydratase (InterPro:IPR001509), NAD(P)-binding domain (InterPro:IPR016040); BEST Arabidopsis thaliana protein match is: cinnamoyl coa reductase 1 (TAIR:AT1G15950…	1.23178	FALSE	CCR1
16.8.4	secondary metabolism.flavonoids.flavonols	m.116279	(loc_os03g08624.1 : 323.0) no description available & (at4g33360 : 273.0) Encodes an NAD+-dependent dehydrogenase that oxidizes farnesol more efficiently than other prenyl alcohol substrates.; farnesol dehydrogenase (FLDH); CONTAINS InterPro DOMAIN/s: NAD-dependent epimerase/dehydratase (InterPro:IPR001509), NAD(P)-binding domain (InterPro:IPR016040); BEST Arabidopsis thaliana protein match is: N…	1.23306	FALSE	Encodes an NAD+-dependent dehydrogenase that oxidizes farnesol more efficiently than other prenyl alcohol substrates.
16.2.1.10	secondary metabolism.phenylpropanoids.lignin biosynthesis.CAD	m.35818	(loc_os09g23550.1 : 539.0) no description available & (p93257|mtdh_mescr : 386.0) Probable mannitol dehydrogenase (EC 1.1.1.255) (NAD-dependent mannitol dehydrogenase) - Mesembryanthemum crystallinum (Common ice plant) & (at4g37980 : 368.0) elicitor-activated gene 3-1 (ELI3-1); FUNCTIONS IN: oxidoreductase activity, zinc ion binding; INVOLVED IN: response to bacterium, plant-type hypersensitive r…	1.2484	FALSE	CAD
16.8.3.3	secondary metabolism.flavonoids.dihydroflavonols.flavonoid 3'-monooxygenase	m.55324	(loc_os02g09200.1 : 408.0) no description available & (o48923|c71da_soybn : 323.0) Cytochrome P450 71D10 (EC 1.14.-.-) - Glycine max (Soybean) & (at3g48310 : 266.0) putative cytochrome P450; "cytochrome P450, family 71, subfamily A, polypeptide 22" (CYP71A22); FUNCTIONS IN: electron carrier activity, monooxygenase activity, iron ion binding, oxygen binding, heme binding; INVOLVED IN: oxidation re…	1.24882	FALSE	F3H
16.8.1.2	secondary metabolism.flavonoids.anthocyanins.anthocyanidin reductase	m.37627	(loc_os04g53850.2 : 422.0) no description available & (at1g61720 : 264.0) Negative regulator of flavonoid biosynthesis, mutants accumulate flavonoid pigments in their seed coat, putative oxidoreductase. It is thought that a ternary complex composed of TT2, TT8 and TTG1 is necessary for correct expression of BAN in seed endothelium.; BANYULS (BAN); FUNCTIONS IN: oxidoreductase activity, anthocyani…	1.25053	FALSE	ANR
16.2.1.1	secondary metabolism.phenylpropanoids.lignin biosynthesis.PAL	m.285570	(loc_os04g43800.1 : 1184.0) no description available & (q43210|paly_wheat : 1157.0) Phenylalanine ammonia-lyase (EC 4.3.1.5) - Triticum aestivum (Wheat) & (at2g37040 : 1026.0) Encodes PAL1, a phenylalanine ammonia-lyase. Arabidopsis has four PALs: AT2G37040 (PAL1), AT3G53260 (PAL2), AT5G04230 (PAL3) and AT3G10340 (PAL4).; PHE ammonia lyase 1 (PAL1); FUNCTIONS IN: phenylalanine ammonia-lyase activ…	1.26487	FALSE	PAL
16.2.1	secondary metabolism.phenylpropanoids.lignin biosynthesis	m.49486	(loc_os02g14630.1 : 311.0) no description available & (at4g01070 : 169.0) the glycosyltransferase (UGT72B1) is involved in metabolizing xenobiotica (chloroaniline and chlorophenole). Comparison between wild type and knock-out mutant demonstrates the central role of this gene for metabolizing chloroaniline but significantly less for chlorophenole. The glucosyltransferase preferred UDP-xylose over …	1.26749	FALSE	Glycosyl transferase
16.2	secondary metabolism.phenylpropanoids	m.51514	(loc_os11g42200.1 : 811.0) no description available & (at3g09220 : 355.0) putative laccase, a member of laccase family of genes (17 members in Arabidopsis).; laccase 7 (LAC7); FUNCTIONS IN: laccase activity; INVOLVED IN: oxidation reduction, lignin catabolic process; LOCATED IN: endomembrane system, apoplast; EXPRESSED IN: 18 plant structures; EXPRESSED DURING: 7 growth stages; CONTAINS InterPro …	1.27091	FALSE	putative laccase, a member of laccase family of genes (17 members in Arabidopsis).
16.8.3.3	secondary metabolism.flavonoids.dihydroflavonols.flavonoid 3'-monooxygenase	m.16514	(loc_os04g10160.1 : 573.0) no description available & (o48957|c99a1_sorbi : 538.0) Cytochrome P450 CYP99A1 (EC 1.14.-.-) (Fragment) - Sorghum bicolor (Sorghum) (Sorghum vulgare) & (at3g26210 : 290.0) putative cytochrome P450; "cytochrome P450, family 71, subfamily B, polypeptide 23" (CYP71B23); FUNCTIONS IN: electron carrier activity, monooxygenase activity, iron ion binding, oxygen binding, heme…	1.27454	FALSE	F3H
16.8.4.2	secondary metabolism.flavonoids.flavonols.flavonol 3-O-glycosyltransferase	m.16488	(loc_os05g42040.1 : 451.0) no description available & (at4g34135 : 229.0) The At4g34135 gene encodes a flavonol 7-O-glucosyltransferase (EC 2.4.1.237) that glucosylates also with a 20 fold lower activity flavonols (kaempferol and quercetin) at the 3-O-position.; UDP-glucosyltransferase 73B2 (UGT73B2); FUNCTIONS IN: flavonol 3-O-glucosyltransferase activity, UDP-glycosyltransferase activity, querc…	1.28106	FALSE	Glycosyl transferase
16.2.1.1	secondary metabolism.phenylpropanoids.lignin biosynthesis.PAL	m.280807	(q43210|paly_wheat : 494.0) Phenylalanine ammonia-lyase (EC 4.3.1.5) - Triticum aestivum (Wheat) & (loc_os04g43800.1 : 471.0) no description available & (at2g37040 : 396.0) Encodes PAL1, a phenylalanine ammonia-lyase. Arabidopsis has four PALs: AT2G37040 (PAL1), AT3G53260 (PAL2), AT5G04230 (PAL3) and AT3G10340 (PAL4).; PHE ammonia lyase 1 (PAL1); FUNCTIONS IN: phenylalanine ammonia-lyase activity…	1.28954	FALSE	PAL
16.8.3.3	secondary metabolism.flavonoids.dihydroflavonols.flavonoid 3'-monooxygenase	m.148525	(loc_os04g01140.1 : 677.0) no description available & (q42798|c93a1_soybn : 372.0) Cytochrome P450 93A1 (EC 1.14.-.-) - Glycine max (Soybean) & (at2g42250 : 284.0) member of CYP712A; "cytochrome P450, family 712, subfamily A, polypeptide 1" (CYP712A1); FUNCTIONS IN: electron carrier activity, monooxygenase activity, iron ion binding, oxygen binding, heme binding; INVOLVED IN: oxidation reduction;…	1.29513	FALSE	F3H
16.8.3.1	secondary metabolism.flavonoids.dihydroflavonols.dihydroflavonol 4-reductase	m.135355	(loc_os06g46920.1 : 451.0) no description available & (at4g27250 : 249.0) NAD(P)-binding Rossmann-fold superfamily protein; FUNCTIONS IN: cinnamyl-alcohol dehydrogenase activity; INVOLVED IN: cellular metabolic process, metabolic process; LOCATED IN: cellular_component unknown; EXPRESSED IN: 13 plant structures; EXPRESSED DURING: 6 growth stages; CONTAINS InterPro DOMAIN/s: NAD-dependent epimeras…	1.29686	FALSE	DFR
16.2.1.7	secondary metabolism.phenylpropanoids.lignin biosynthesis.CCR1	m.140314	(loc_os02g08420.1 : 592.0) no description available & (at1g80820 : 387.0) Encodes an cinnamoyl CoA reductase isoform. Involved in lignin biosynthesis.; cinnamoyl coa reductase (CCR2); CONTAINS InterPro DOMAIN/s: NAD-dependent epimerase/dehydratase (InterPro:IPR001509), NAD(P)-binding domain (InterPro:IPR016040); BEST Arabidopsis thaliana protein match is: cinnamoyl coa reductase 1 (TAIR:AT1G15950…	1.29776	FALSE	CCR1
16.8.2	secondary metabolism.flavonoids.chalcones	m.298739	(loc_os04g37490.1 : 505.0) no description available & (p26690|6dcs_soybn : 329.0) NAD(P)H-dependent 6-deoxychalcone synthase (EC 2.3.1.170) - Glycine max (Soybean) & (at1g59960 : 327.0) NAD(P)-linked oxidoreductase superfamily protein; FUNCTIONS IN: oxidoreductase activity; INVOLVED IN: response to salt stress; EXPRESSED IN: 21 plant structures; EXPRESSED DURING: 13 growth stages; CONTAINS InterP…	1.30223	FALSE	Chalcone synthase
16.8.3.1	secondary metabolism.flavonoids.dihydroflavonols.dihydroflavonol 4-reductase	m.135351	(loc_os06g46920.1 : 330.0) no description available & (at4g27250 : 169.0) NAD(P)-binding Rossmann-fold superfamily protein; FUNCTIONS IN: cinnamyl-alcohol dehydrogenase activity; INVOLVED IN: cellular metabolic process, metabolic process; LOCATED IN: cellular_component unknown; EXPRESSED IN: 13 plant structures; EXPRESSED DURING: 6 growth stages; CONTAINS InterPro DOMAIN/s: NAD-dependent epimeras…	1.30627	FALSE	DFR
16.8.3.3	secondary metabolism.flavonoids.dihydroflavonols.flavonoid 3'-monooxygenase	m.212824	(loc_os10g16974.1 : 792.0) no description available & (q9sbq9|f3ph_pethy : 558.0) Flavonoid 3-monooxygenase (EC 1.14.13.21) (Flavonoid 3'-hydroxylase) (Cytochrome P450 75B2) - Petunia hybrida (Petunia) & (at5g07990 : 538.0) Required for flavonoid 3' hydroxylase activity.; TRANSPARENT TESTA 7 (TT7); CONTAINS InterPro DOMAIN/s: Cytochrome P450 (InterPro:IPR001128), Cytochrome P450, E-class, group I…	1.32554	FALSE	F3H
16.2.1.3	secondary metabolism.phenylpropanoids.lignin biosynthesis.4CL	m.158596	(loc_os07g17970.1 : 584.0) no description available & (at5g63380 : 353.0) Encodes a peroxisomal protein involved in the activation of fatty acids through esterification with CoA. At5g63380 preferentially activates fatty acids with increased chain length (C9:0 to C8:0) and thus shares characteristics with long-chain fatty acyl-CoA synthases. Also able to catalyze the conversion of OPDA to its CoA …	1.32744	FALSE	4CL
16.8.2	secondary metabolism.flavonoids.chalcones	m.8957	(loc_os05g12240.1 : 369.0) no description available & (o22652|chsy_rapsa : 261.0) Chalcone synthase (EC 2.3.1.74) (Naringenin-chalcone synthase) - Raphanus sativus (Radish) & (at5g13930 : 253.0) Encodes chalcone synthase (CHS), a key enzyme involved in the biosynthesis of flavonoids. Required for the accumulation of purple anthocyanins in leaves and stems. Also involved in the regulation of auxin…	1.34214	FALSE	Chalcone synthase
16.2.1	secondary metabolism.phenylpropanoids.lignin biosynthesis	m.169174	(loc_os01g53350.1 : 125.0) no description available & (at1g22400 : 95.9) UGT85A1; FUNCTIONS IN: in 6 functions; INVOLVED IN: metabolic process; LOCATED IN: cellular_component unknown; EXPRESSED IN: 22 plant structures; EXPRESSED DURING: 10 growth stages; CONTAINS InterPro DOMAIN/s: UDP-glucuronosyl/UDP-glucosyltransferase (InterPro:IPR002213); BEST Arabidopsis thaliana protein match is: UDP-gluco…	1.34567	FALSE	UGT85A1
16.8.1	secondary metabolism.flavonoids.anthocyanins	m.113909	(loc_os07g07410.2 : 494.0) no description available & (at5g24530 : 201.0) Encodes a putative 2OG-Fe(II) oxygenase that is defense-associated but required for susceptibility to downy mildew.; DOWNY MILDEW RESISTANT 6 (DMR6); FUNCTIONS IN: oxidoreductase activity, acting on paired donors, with incorporation or reduction of molecular oxygen, 2-oxoglutarate as one donor, and incorporation of one atom…	1.35135	FALSE	Flavonol synthase
16.8.2	secondary metabolism.flavonoids.chalcones	m.29550	(loc_os07g17010.1 : 571.0) no description available & (p13417|chs3_sinal : 425.0) Chalcone synthase 3 (EC 2.3.1.74) (Naringenin-chalcone synthase 3) - Sinapis alba (White mustard) (Brassica hirta) & (at5g13930 : 415.0) Encodes chalcone synthase (CHS), a key enzyme involved in the biosynthesis of flavonoids. Required for the accumulation of purple anthocyanins in leaves and stems. Also involved in…	1.36244	FALSE	Chalcone synthase
16.8.3	secondary metabolism.flavonoids.dihydroflavonols	m.48554	(loc_os05g45100.1 : 337.0) no description available & (at1g01420 : 133.0) UDP-glucosyl transferase 72B3 (UGT72B3); FUNCTIONS IN: quercetin 3-O-glucosyltransferase activity, UDP-glycosyltransferase activity, transferase activity, transferring glycosyl groups; INVOLVED IN: metabolic process; LOCATED IN: cellular_component unknown; EXPRESSED IN: 11 plant structures; EXPRESSED DURING: LP.04 four leav…	1.36436	FALSE	UDP-glucosyl transferase 72B3 (UGT72B3)
16.8.4.3	secondary metabolism.flavonoids.flavonols.flavonol-3-O-rhamnosyltransferase	m.195915	(loc_os06g09240.1 : 373.0) no description available & (p16166|ufo1_maize : 366.0) Anthocyanidin 3-O-glucosyltransferase (EC 2.4.1.115) (Flavonol 3-O-glucosyltransferase) (UDP-glucose flavonoid 3-O-glucosyltransferase) (Bronze-1) (Bz-McC allele) - Zea mays (Maize) & (ipr002213 : 169.5584) UDP-glucuronosyl/UDP-glucosyltransferase & (at5g17050 : 149.0) The At5g17050 encodes a anthocyanidin 3-O-gluco…	1.37453	FALSE	Anthocyanidin 3-O-glucosyltransferase (EC 2.4.1.115) (Flavonol 3-O-glucosyltransferase) (UDP-glucose flavonoid 3-O-glucosyltransferase) (Bronze-1) (Bz-McC allele)
16.2.1.10	secondary metabolism.phenylpropanoids.lignin biosynthesis.CAD	m.75681	(loc_os04g15920.1 : 260.0) no description available & (o82515|mtdh_medsa : 177.0) Probable mannitol dehydrogenase (EC 1.1.1.255) (NAD-dependent mannitol dehydrogenase) - Medicago sativa (Alfalfa) & (at4g39330 : 174.0) cinnamyl alcohol dehydrogenase 9 (CAD9); FUNCTIONS IN: oxidoreductase activity, zinc ion binding; INVOLVED IN: oxidation reduction; LOCATED IN: apoplast; EXPRESSED IN: 25 plant stru…	1.3785	FALSE	CAD
16.8.1.21	secondary metabolism.flavonoids.anthocyanins.anthocyanin 5-aromatic acyltransferase	m.229066	(loc_os02g28340.1 : 166.0) no description available & (at5g39050 : 83.2) HXXXD-type acyl-transferase family protein; FUNCTIONS IN: transferase activity, transferring acyl groups other than amino-acyl groups, transferase activity; INVOLVED IN: biological_process unknown; LOCATED IN: cellular_component unknown; EXPRESSED IN: 21 plant structures; EXPRESSED DURING: 13 growth stages; CONTAINS InterPro…	1.38076	FALSE	Acyltransferase
16.8.3.3	secondary metabolism.flavonoids.dihydroflavonols.flavonoid 3'-monooxygenase	m.168607	(loc_os03g39760.1 : 695.0) no description available & (o81974|c71d8_soybn : 389.0) Cytochrome P450 71D8 (EC 1.14.-.-) (P450 CP7) - Glycine max (Soybean) & (at1g13080 : 320.0) cytochrome P450 monooxygenase; "cytochrome P450, family 71, subfamily B, polypeptide 2" (CYP71B2); FUNCTIONS IN: electron carrier activity, monooxygenase activity, iron ion binding, oxygen binding, heme binding; INVOLVED IN:…	1.39042	FALSE	F3H
16.2	secondary metabolism.phenylpropanoids	m.315264	(loc_os06g41810.1 : 329.0) no description available & (at2g33590 : 282.0) NAD(P)-binding Rossmann-fold superfamily protein; FUNCTIONS IN: coenzyme binding, binding, cinnamoyl-CoA reductase activity, catalytic activity; INVOLVED IN: response to cadmium ion, lignin biosynthetic process; LOCATED IN: cellular_component unknown; EXPRESSED IN: 23 plant structures; EXPRESSED DURING: 13 growth stages; CO…	1.39551	FALSE	NAD(P)-binding Rossmann-fold superfamily protein
16.8.1.21	secondary metabolism.flavonoids.anthocyanins.anthocyanin 5-aromatic acyltransferase	m.89477	(loc_os02g28170.1 : 340.0) no description available & (at5g39050 : 158.0) HXXXD-type acyl-transferase family protein; FUNCTIONS IN: transferase activity, transferring acyl groups other than amino-acyl groups, transferase activity; INVOLVED IN: biological_process unknown; LOCATED IN: cellular_component unknown; EXPRESSED IN: 21 plant structures; EXPRESSED DURING: 13 growth stages; CONTAINS InterPr…	1.4084	FALSE	Acyltransferase
16.2.1.1	secondary metabolism.phenylpropanoids.lignin biosynthesis.PAL	m.285581	(loc_os02g41650.2 : 996.0) no description available & (q43210|paly_wheat : 962.0) Phenylalanine ammonia-lyase (EC 4.3.1.5) - Triticum aestivum (Wheat) & (at2g37040 : 854.0) Encodes PAL1, a phenylalanine ammonia-lyase. Arabidopsis has four PALs: AT2G37040 (PAL1), AT3G53260 (PAL2), AT5G04230 (PAL3) and AT3G10340 (PAL4).; PHE ammonia lyase 1 (PAL1); FUNCTIONS IN: phenylalanine ammonia-lyase activity…	1.41125	FALSE	PAL
16.2.1.1	secondary metabolism.phenylpropanoids.lignin biosynthesis.PAL	m.299604	(loc_os05g35290.1 : 620.0) no description available & (p53443|pal2_orysa : 619.0) Phenylalanine ammonia-lyase (EC 4.3.1.5) - Oryza sativa (Rice) & (at3g10340 : 545.0) Encodes PAL4, a putative a phenylalanine ammonia-lyase. Arabidopsis has four PALs: AT2G37040 (PAL1), AT3G53260 (PAL2), AT5G04230 (PAL3) and AT3G10340 (PAL4).; phenylalanine ammonia-lyase 4 (PAL4); FUNCTIONS IN: ammonia-lyase activit…	1.41296	FALSE	PAL
16.8.2.2	secondary metabolism.flavonoids.chalcones.chalcone isomerase	m.23270	(loc_os03g60509.2 : 326.0) no description available & (q08704|cfi_maize : 306.0) Chalcone--flavonone isomerase (EC 5.5.1.6) (Chalcone isomerase) - Zea mays (Maize) & (at3g55120 : 235.0) Catalyzes the conversion of chalcones into flavanones. Required for the accumulation of purple anthocyanins in leaves and stems.; TRANSPARENT TESTA 5 (TT5); FUNCTIONS IN: chalcone isomerase activity; INVOLVED IN: …	1.4145	FALSE	Chalcone isomerase
16.2.1.4	secondary metabolism.phenylpropanoids.lignin biosynthesis.HCT	m.82109	(loc_os09g25460.1 : 162.0) no description available & (at5g48930 : 80.5) At5g48930 has been shown to encode for the hydroxycinnamoyl-Coenzyme A shikimate/quinate hydroxycinnamoyltransferase (HCT) both synthesizing and catabolizing the hydroxycinnamoylesters (coumaroyl/caffeoyl shikimate and quinate) involved in the phenylpropanoid pathway. Influence on the accumulation of flavonoids which in turn…	1.41705	FALSE	HCT
16.8.1.12	secondary metabolism.flavonoids.anthocyanins.anthocyanidin 3-O-glucosyltransferase	m.180536	(loc_os01g64540.1 : 702.0) no description available & (at2g22590 : 342.0) UDP-Glycosyltransferase superfamily protein; FUNCTIONS IN: transferase activity, transferring glycosyl groups; INVOLVED IN: metabolic process; LOCATED IN: cellular_component unknown; CONTAINS InterPro DOMAIN/s: UDP-glucuronosyl/UDP-glucosyltransferase (InterPro:IPR002213); BEST Arabidopsis thaliana protein match is: UDP-Gly…	1.4297	FALSE	Glycosyl transferase
16.2.1.6	secondary metabolism.phenylpropanoids.lignin biosynthesis.CCoAOMT	m.81478	(loc_os08g38910.2 : 279.0) no description available & (q9xgd5|camt2_maize : 211.0) Caffeoyl-CoA O-methyltransferase 2 (EC 2.1.1.104) (Trans-caffeoyl-CoA 3-O-methyltransferase 2) (CCoAMT-2) (CCoAOMT-2) - Zea mays (Maize) & (at4g34050 : 203.0) caffeoyl coenzyme A O-methyltransferase 1 (CCoAOMT1); FUNCTIONS IN: caffeoyl-CoA O-methyltransferase activity; INVOLVED IN: coumarin biosynthetic process, re…	1.42986	FALSE	CCoAOMT
16.2.1.3	secondary metabolism.phenylpropanoids.lignin biosynthesis.4CL	m.267388	(loc_os10g42800.1 : 145.0) no description available & (at4g19010 : 103.0) AMP-dependent synthetase and ligase family protein; FUNCTIONS IN: 4-coumarate-CoA ligase activity; INVOLVED IN: metabolic process; EXPRESSED IN: 21 plant structures; EXPRESSED DURING: 11 growth stages; CONTAINS InterPro DOMAIN/s: AMP-binding, conserved site (InterPro:IPR020845), AMP-dependent synthetase/ligase (InterPro:IPR…	1.43224	FALSE	4CL
16.2.1.7	secondary metabolism.phenylpropanoids.lignin biosynthesis.CCR1	m.171497	(loc_os01g45200.1 : 540.0) no description available & (at5g14700 : 278.0) NAD(P)-binding Rossmann-fold superfamily protein; FUNCTIONS IN: coenzyme binding, binding, cinnamoyl-CoA reductase activity, catalytic activity; INVOLVED IN: lignin biosynthetic process, cellular metabolic process, metabolic process; LOCATED IN: cellular_component unknown; EXPRESSED IN: 22 plant structures; EXPRESSED DURING…	1.43912	FALSE	CCR1
16.8.1.2	secondary metabolism.flavonoids.anthocyanins.anthocyanidin reductase	m.61251	(loc_os04g53850.1 : 398.0) no description available & (at1g61720 : 268.0) Negative regulator of flavonoid biosynthesis, mutants accumulate flavonoid pigments in their seed coat, putative oxidoreductase. It is thought that a ternary complex composed of TT2, TT8 and TTG1 is necessary for correct expression of BAN in seed endothelium.; BANYULS (BAN); FUNCTIONS IN: oxidoreductase activity, anthocyani…	1.43912	FALSE	ANR
16.2.1.10	secondary metabolism.phenylpropanoids.lignin biosynthesis.CAD	m.147596	(loc_os02g09490.1 : 478.0) no description available & (o24562|cadh_maize : 473.0) Cinnamyl alcohol dehydrogenase (EC 1.1.1.195) (CAD) (Brown-midrib 1 protein) - Zea mays (Maize) & (at3g19450 : 405.0) Encodes a catalytically active cinnamyl alcohol dehydrogenase which uses p-coumaryl aldehyde as a preferred substrate. It can also use caffeyl, coniferyl and d-hydroxyconiferyl aldehydes as substrate…	1.44703	FALSE	CAD
16.8.3	secondary metabolism.flavonoids.dihydroflavonols	m.79265	(loc_os06g06720.1 : 540.0) no description available & (at4g16330 : 369.0) 2-oxoglutarate (2OG) and Fe(II)-dependent oxygenase superfamily protein; FUNCTIONS IN: oxidoreductase activity, acting on paired donors, with incorporation or reduction of molecular oxygen, 2-oxoglutarate as one donor, and incorporation of one atom each of oxygen into both donors, oxidoreductase activity; INVOLVED IN: flavo…	1.44842	FALSE	2-oxoglutarate (2OG) and Fe(II)-dependent oxygenase superfamily protein
16.8.4.2	secondary metabolism.flavonoids.flavonols.flavonol 3-O-glycosyltransferase	m.211204	(loc_os05g42020.1 : 565.0) no description available & (at2g36750 : 221.0) UDP-glucosyl transferase 73C1 (UGT73C1); CONTAINS InterPro DOMAIN/s: UDP-glucuronosyl/UDP-glucosyltransferase (InterPro:IPR002213); BEST Arabidopsis thaliana protein match is: don-glucosyltransferase 1 (TAIR:AT2G36800.1); Has 7705 Blast hits to 7611 proteins in 415 species: Archae - 0; Bacteria - 205; Metazoa - 2197; Fungi …	1.45029	FALSE	Glycosyl transferase
16.8.1.21	secondary metabolism.flavonoids.anthocyanins.anthocyanin 5-aromatic acyltransferase	m.176299	(loc_os08g07720.1 : 505.0) no description available & (at3g29670 : 139.0) HXXXD-type acyl-transferase family protein; FUNCTIONS IN: transferase activity, transferring acyl groups other than amino-acyl groups, transferase activity; INVOLVED IN: biological_process unknown; LOCATED IN: cellular_component unknown; EXPRESSED IN: stem, inflorescence meristem, hypocotyl, flower; EXPRESSED DURING: petal …	1.45209	FALSE	Acyltransferase
16.2.1.6	secondary metabolism.phenylpropanoids.lignin biosynthesis.CCoAOMT	m.82917	(loc_os06g06980.1 : 352.0) no description available & (q9xgd6|camt1_maize : 347.0) Caffeoyl-CoA O-methyltransferase 1 (EC 2.1.1.104) (Trans-caffeoyl-CoA 3-O-methyltransferase 1) (CCoAMT-1) (CCoAOMT-1) - Zea mays (Maize) & (at4g34050 : 334.0) caffeoyl coenzyme A O-methyltransferase 1 (CCoAOMT1); FUNCTIONS IN: caffeoyl-CoA O-methyltransferase activity; INVOLVED IN: coumarin biosynthetic process, re…	1.47148	FALSE	CCoAOMT
16.8.1.2	secondary metabolism.flavonoids.anthocyanins.anthocyanidin reductase	m.40663	(loc_os06g44170.1 : 475.0) no description available & (at4g27250 : 169.0) NAD(P)-binding Rossmann-fold superfamily protein; FUNCTIONS IN: cinnamyl-alcohol dehydrogenase activity; INVOLVED IN: cellular metabolic process, metabolic process; LOCATED IN: cellular_component unknown; EXPRESSED IN: 13 plant structures; EXPRESSED DURING: 6 growth stages; CONTAINS InterPro DOMAIN/s: NAD-dependent epimeras…	1.47682	FALSE	ANR
16.8.3.1	secondary metabolism.flavonoids.dihydroflavonols.dihydroflavonol 4-reductase	m.40663	(loc_os06g44170.1 : 475.0) no description available & (at4g27250 : 169.0) NAD(P)-binding Rossmann-fold superfamily protein; FUNCTIONS IN: cinnamyl-alcohol dehydrogenase activity; INVOLVED IN: cellular metabolic process, metabolic process; LOCATED IN: cellular_component unknown; EXPRESSED IN: 13 plant structures; EXPRESSED DURING: 6 growth stages; CONTAINS InterPro DOMAIN/s: NAD-dependent epimeras…	1.47682	FALSE	DFR
16.2.1.10	secondary metabolism.phenylpropanoids.lignin biosynthesis.CAD	m.35821	(loc_os09g23550.1 : 482.0) no description available & (p93257|mtdh_mescr : 380.0) Probable mannitol dehydrogenase (EC 1.1.1.255) (NAD-dependent mannitol dehydrogenase) - Mesembryanthemum crystallinum (Common ice plant) & (at4g37980 : 374.0) elicitor-activated gene 3-1 (ELI3-1); FUNCTIONS IN: oxidoreductase activity, zinc ion binding; INVOLVED IN: response to bacterium, plant-type hypersensitive r…	1.4822	FALSE	CAD
16.8.1	secondary metabolism.flavonoids.anthocyanins	m.30110	(loc_os11g26950.1 : 351.0) no description available & (q43716|ufog_pethy : 246.0) Anthocyanidin 3-O-glucosyltransferase (EC 2.4.1.115) (Flavonol 3-O-glucosyltransferase) (UDP-glucose flavonoid 3-O-glucosyltransferase) (Anthocyanin rhamnosyl transferase) - Petunia hybrida (Petunia) & (at5g54010 : 162.0) UDP-Glycosyltransferase superfamily protein; FUNCTIONS IN: transferase activity, transferring g…	1.49013	FALSE	Glycosyl transferase
16.8.1.21	secondary metabolism.flavonoids.anthocyanins.anthocyanin 5-aromatic acyltransferase	m.89464	(loc_os04g51660.1 : 376.0) no description available & (at5g39050 : 182.0) HXXXD-type acyl-transferase family protein; FUNCTIONS IN: transferase activity, transferring acyl groups other than amino-acyl groups, transferase activity; INVOLVED IN: biological_process unknown; LOCATED IN: cellular_component unknown; EXPRESSED IN: 21 plant structures; EXPRESSED DURING: 13 growth stages; CONTAINS InterPr…	1.49519	FALSE	Acyltransferase
16.2	secondary metabolism.phenylpropanoids	m.12356	(loc_os01g15709.1 : 398.0) no description available & (at1g31490 : 192.0) HXXXD-type acyl-transferase family protein; FUNCTIONS IN: transferase activity, transferring acyl groups other than amino-acyl groups, quinone binding, primary amine oxidase activity, copper ion binding, transferase activity; INVOLVED IN: oxidation reduction, amine metabolic process; LOCATED IN: chloroplast; EXPRESSED IN: 8…	1.4973	FALSE	HXXXD-type acyl-transferase family protein
16.2	secondary metabolism.phenylpropanoids	m.55067	(loc_os01g15709.1 : 439.0) no description available & (at1g31490 : 208.0) HXXXD-type acyl-transferase family protein; FUNCTIONS IN: transferase activity, transferring acyl groups other than amino-acyl groups, quinone binding, primary amine oxidase activity, copper ion binding, transferase activity; INVOLVED IN: oxidation reduction, amine metabolic process; LOCATED IN: chloroplast; EXPRESSED IN: 8…	1.50591	FALSE	HXXXD-type acyl-transferase family protein
16.8.4	secondary metabolism.flavonoids.flavonols	m.87270	(loc_os10g41020.1 : 548.0) no description available & (at4g25310 : 306.0) 2-oxoglutarate (2OG) and Fe(II)-dependent oxygenase superfamily protein; FUNCTIONS IN: oxidoreductase activity, acting on paired donors, with incorporation or reduction of molecular oxygen, 2-oxoglutarate as one donor, and incorporation of one atom each of oxygen into both donors, oxidoreductase activity; INVOLVED IN: flavo…	1.51197	FALSE	Flavonol synthase
16.2	secondary metabolism.phenylpropanoids	m.81198	(loc_os06g05750.1 : 638.0) no description available & (at1g31490 : 174.0) HXXXD-type acyl-transferase family protein; FUNCTIONS IN: transferase activity, transferring acyl groups other than amino-acyl groups, quinone binding, primary amine oxidase activity, copper ion binding, transferase activity; INVOLVED IN: oxidation reduction, amine metabolic process; LOCATED IN: chloroplast; EXPRESSED IN: 8…	1.51313	FALSE	HXXXD-type acyl-transferase family protein
16.8.3	secondary metabolism.flavonoids.dihydroflavonols	m.41193	(loc_os10g07970.1 : 172.0) no description available & (at1g01390 : 88.2) UDP-Glycosyltransferase superfamily protein; FUNCTIONS IN: UDP-glycosyltransferase activity, transferase activity, transferring glycosyl groups; INVOLVED IN: metabolic process; EXPRESSED IN: 7 plant structures; EXPRESSED DURING: 9 growth stages; CONTAINS InterPro DOMAIN/s: UDP-glucuronosyl/UDP-glucosyltransferase (InterPro:I…	1.52405	FALSE	UDP-Glycosyltransferase superfamily protein
16.8.1	secondary metabolism.flavonoids.anthocyanins	m.20198	(loc_os01g63480.1 : 242.0) no description available & (at2g39980 : 122.0) HXXXD-type acyl-transferase family protein; FUNCTIONS IN: transferase activity, transferring acyl groups other than amino-acyl groups, transferase activity; INVOLVED IN: response to karrikin; LOCATED IN: cellular_component unknown; EXPRESSED IN: 17 plant structures; EXPRESSED DURING: 10 growth stages; CONTAINS InterPro DOMA…	1.53323	FALSE	Acyltransferase
16.2.1.7	secondary metabolism.phenylpropanoids.lignin biosynthesis.CCR1	m.59359	(loc_os09g25150.3 : 316.0) no description available & (at1g15950 : 286.0) Encodes a cinnamoyl CoA reductase. Involved in lignin biosynthesis.; cinnamoyl coa reductase 1 (CCR1); CONTAINS InterPro DOMAIN/s: NAD-dependent epimerase/dehydratase (InterPro:IPR001509), NAD(P)-binding domain (InterPro:IPR016040); BEST Arabidopsis thaliana protein match is: cinnamoyl coa reductase (TAIR:AT1G80820.1); Has …	1.53507	FALSE	CCR1
16.8.4	secondary metabolism.flavonoids.flavonols	m.105020	(loc_os07g07410.2 : 293.0) no description available & (at4g10490 : 223.0) 2-oxoglutarate (2OG) and Fe(II)-dependent oxygenase superfamily protein; FUNCTIONS IN: oxidoreductase activity, acting on paired donors, with incorporation or reduction of molecular oxygen, 2-oxoglutarate as one donor, and incorporation of one atom each of oxygen into both donors, oxidoreductase activity; INVOLVED IN: secon…	1.53635	FALSE	Flavonol synthase
16.2.1.4	secondary metabolism.phenylpropanoids.lignin biosynthesis.HCT	m.74443	(loc_os06g08580.1 : 575.0) no description available & (at5g48930 : 332.0) At5g48930 has been shown to encode for the hydroxycinnamoyl-Coenzyme A shikimate/quinate hydroxycinnamoyltransferase (HCT) both synthesizing and catabolizing the hydroxycinnamoylesters (coumaroyl/caffeoyl shikimate and quinate) involved in the phenylpropanoid pathway. Influence on the accumulation of flavonoids which in tur…	1.54631	FALSE	HCT
16.8.3	secondary metabolism.flavonoids.dihydroflavonols	m.33822	(loc_os01g53350.2 : 152.0) no description available & (at3g16520 : 124.0) UDP-glucosyl transferase 88A1 (UGT88A1); FUNCTIONS IN: in 6 functions; INVOLVED IN: metabolic process; LOCATED IN: cellular_component unknown; EXPRESSED IN: 22 plant structures; EXPRESSED DURING: 13 growth stages; CONTAINS InterPro DOMAIN/s: UDP-glucuronosyl/UDP-glucosyltransferase (InterPro:IPR002213); BEST Arabidopsis tha…	1.5472	FALSE	UDP-glucosyl transferase 88A1 (UGT88A1)
16.8.1.21	secondary metabolism.flavonoids.anthocyanins.anthocyanin 5-aromatic acyltransferase	m.130671	(loc_os04g54560.1 : 472.0) no description available & (at3g29590 : 137.0) At3g29590 (At5MAT) encodes a malonyl-CoA:anthocyanidin 5-O-glucoside-6"-O-malonyltransferase that is coordinately expressed with a epistatic 5-O-anthocyanidin glucosyltransferase (At4g14090). The enzyme is involved in the malonylation of anthocyanins in Arabidopsis.; AT5MAT; CONTAINS InterPro DOMAIN/s: Transferase (InterPro…	1.55555	FALSE	Acyltransferase
16.8.1.12	secondary metabolism.flavonoids.anthocyanins.anthocyanidin 3-O-glucosyltransferase	m.88678	(loc_os10g03320.1 : 200.0) no description available & (at5g65550 : 99.8) UDP-Glycosyltransferase superfamily protein; FUNCTIONS IN: transferase activity, transferring glycosyl groups; INVOLVED IN: metabolic process; CONTAINS InterPro DOMAIN/s: UDP-glucuronosyl/UDP-glucosyltransferase (InterPro:IPR002213); BEST Arabidopsis thaliana protein match is: UDP-Glycosyltransferase superfamily protein (TAI…	1.56995	FALSE	Glycosyl transferase
16.8.2	secondary metabolism.flavonoids.chalcones	m.11878	(loc_os10g34360.1 : 183.0) no description available & (at1g02050 : 135.0) LESS ADHESIVE POLLEN 6 (LAP6); FUNCTIONS IN: transferase activity, transferring acyl groups other than amino-acyl groups, catalytic activity, acyltransferase activity; INVOLVED IN: phenylpropanoid biosynthetic process, pollen exine formation; EXPRESSED IN: 11 plant structures; EXPRESSED DURING: 6 growth stages; CONTAINS Int…	1.56995	FALSE	Chalcone synthase
16.8.4	secondary metabolism.flavonoids.flavonols	m.186423	(loc_os05g08480.1 : 494.0) no description available & (at2g36760 : 262.0) UDP-glucosyl transferase 73C2 (UGT73C2); FUNCTIONS IN: transferase activity, transferring hexosyl groups, UDP-glycosyltransferase activity, transferase activity, transferring glycosyl groups; INVOLVED IN: metabolic process; LOCATED IN: endomembrane system; EXPRESSED IN: flower, stamen; EXPRESSED DURING: 4 anthesis; CONTAINS…	1.56995	FALSE	UDP-glucosyl transferase 73C2 (UGT73C2)
16.8.3	secondary metabolism.flavonoids.dihydroflavonols	m.224708	(loc_os01g50200.1 : 199.0) no description available & (at4g01070 : 95.9) the glycosyltransferase (UGT72B1) is involved in metabolizing xenobiotica (chloroaniline and chlorophenole). Comparison between wild type and knock-out mutant demonstrates the central role of this gene for metabolizing chloroaniline but significantly less for chlorophenole. The glucosyltransferase preferred UDP-xylose over U…	1.56995	FALSE	the glycosyltransferase (UGT72B1) is involved in metabolizing xenobiotica (chloroaniline and chlorophenole). Comparison between wild type and knock-out mutant demonstrates the central role of this gene for metabolizing chloroaniline but significantly less for chlorophenole. The glucosyltransferase preferred UDP-xylose over UDP-glucose indicating its (additional) functioning as a xylosyltransferas…
16.8.4.1	secondary metabolism.flavonoids.flavonols.flavonol synthase (FLS)	m.66524	(loc_os02g52840.1 : 242.0) no description available & (q07512|fls_pethy : 178.0) Flavonol synthase/flavanone 3-hydroxylase (EC 1.14.11.23) (EC 1.14.11.9) (FLS) - Petunia hybrida (Petunia) & (at5g08640 : 172.0) Encodes a flavonol synthase that catalyzes formation of flavonols from dihydroflavonols.; flavonol synthase 1 (FLS1); CONTAINS InterPro DOMAIN/s: Oxoglutarate/iron-dependent oxygenase (Inte…	1.56995	FALSE	Flavonol synthase
16.8.4.2	secondary metabolism.flavonoids.flavonols.flavonol 3-O-glycosyltransferase	m.187273	(loc_os10g09990.1 : 236.0) no description available & (at4g34135 : 154.0) The At4g34135 gene encodes a flavonol 7-O-glucosyltransferase (EC 2.4.1.237) that glucosylates also with a 20 fold lower activity flavonols (kaempferol and quercetin) at the 3-O-position.; UDP-glucosyltransferase 73B2 (UGT73B2); FUNCTIONS IN: flavonol 3-O-glucosyltransferase activity, UDP-glycosyltransferase activity, querc…	1.57712	FALSE	Glycosyl transferase
16.2.1.7	secondary metabolism.phenylpropanoids.lignin biosynthesis.CCR1	m.30613	(loc_os08g34280.1 : 558.0) no description available & (at1g15950 : 452.0) Encodes a cinnamoyl CoA reductase. Involved in lignin biosynthesis.; cinnamoyl coa reductase 1 (CCR1); CONTAINS InterPro DOMAIN/s: NAD-dependent epimerase/dehydratase (InterPro:IPR001509), NAD(P)-binding domain (InterPro:IPR016040); BEST Arabidopsis thaliana protein match is: cinnamoyl coa reductase (TAIR:AT1G80820.1); Has …	1.59589	FALSE	CCR1
16.8.3	secondary metabolism.flavonoids.dihydroflavonols	m.215119	(loc_os06g23560.1 : 437.0) no description available & (at3g16520 : 190.0) UDP-glucosyl transferase 88A1 (UGT88A1); FUNCTIONS IN: in 6 functions; INVOLVED IN: metabolic process; LOCATED IN: cellular_component unknown; EXPRESSED IN: 22 plant structures; EXPRESSED DURING: 13 growth stages; CONTAINS InterPro DOMAIN/s: UDP-glucuronosyl/UDP-glucosyltransferase (InterPro:IPR002213); BEST Arabidopsis tha…	1.59622	FALSE	UDP-glucosyl transferase 88A1 (UGT88A1)
16.8.2	secondary metabolism.flavonoids.chalcones	m.303359	(loc_os04g37490.1 : 206.0) no description available & (p26690|6dcs_soybn : 127.0) NAD(P)H-dependent 6-deoxychalcone synthase (EC 2.3.1.170) - Glycine max (Soybean) & (at1g59950 : 124.0) NAD(P)-linked oxidoreductase superfamily protein; FUNCTIONS IN: oxidoreductase activity; INVOLVED IN: oxidation reduction; CONTAINS InterPro DOMAIN/s: Aldo/keto reductase (InterPro:IPR001395), Aldo/keto reductase …	1.60074	FALSE	Chalcone synthase
16.8.4.1	secondary metabolism.flavonoids.flavonols.flavonol synthase (FLS)	m.27922	(loc_os02g52840.1 : 374.0) no description available & (q9xhg2|fls_maldo : 308.0) Flavonol synthase/flavanone 3-hydroxylase (EC 1.14.11.23) (EC 1.14.11.9) (FLS) - Malus domestica (Apple) (Malus sylvestris) & (at5g08640 : 282.0) Encodes a flavonol synthase that catalyzes formation of flavonols from dihydroflavonols.; flavonol synthase 1 (FLS1); CONTAINS InterPro DOMAIN/s: Oxoglutarate/iron-dependen…	1.60334	FALSE	Flavonol synthase
16.8.3	secondary metabolism.flavonoids.dihydroflavonols	m.92659	(loc_os02g14680.1 : 337.0) no description available & (at4g01070 : 161.0) the glycosyltransferase (UGT72B1) is involved in metabolizing xenobiotica (chloroaniline and chlorophenole). Comparison between wild type and knock-out mutant demonstrates the central role of this gene for metabolizing chloroaniline but significantly less for chlorophenole. The glucosyltransferase preferred UDP-xylose over …	1.60833	FALSE	the glycosyltransferase (UGT72B1) is involved in metabolizing xenobiotica (chloroaniline and chlorophenole). Comparison between wild type and knock-out mutant demonstrates the central role of this gene for metabolizing chloroaniline but significantly less for chlorophenole. The glucosyltransferase preferred UDP-xylose over UDP-glucose indicating its (additional) functioning as a xylosyltransferas…
16.8.1.12	secondary metabolism.flavonoids.anthocyanins.anthocyanidin 3-O-glucosyltransferase	m.117943	(loc_os07g47550.1 : 466.0) no description available & (at5g49690 : 133.0) UDP-Glycosyltransferase superfamily protein; FUNCTIONS IN: transferase activity, transferring glycosyl groups; INVOLVED IN: metabolic process; CONTAINS InterPro DOMAIN/s: UDP-glucuronosyl/UDP-glucosyltransferase (InterPro:IPR002213); BEST Arabidopsis thaliana protein match is: UDP-Glycosyltransferase superfamily protein (TA…	1.61021	FALSE	Glycosyl transferase
16.2	secondary metabolism.phenylpropanoids	m.89971	(loc_os10g20610.1 : 240.0) no description available & (at3g09220 : 155.0) putative laccase, a member of laccase family of genes (17 members in Arabidopsis).; laccase 7 (LAC7); FUNCTIONS IN: laccase activity; INVOLVED IN: oxidation reduction, lignin catabolic process; LOCATED IN: endomembrane system, apoplast; EXPRESSED IN: 18 plant structures; EXPRESSED DURING: 7 growth stages; CONTAINS InterPro …	1.61021	FALSE	putative laccase, a member of laccase family of genes (17 members in Arabidopsis).
16.2.1.8	secondary metabolism.phenylpropanoids.lignin biosynthesis.F5H	m.79747	(loc_os04g10160.1 : 528.0) no description available & (o48957|c99a1_sorbi : 439.0) Cytochrome P450 CYP99A1 (EC 1.14.-.-) (Fragment) - Sorghum bicolor (Sorghum) (Sorghum vulgare) & (at3g26290 : 288.0) putative cytochrome P450; "cytochrome P450, family 71, subfamily B, polypeptide 26" (CYP71B26); FUNCTIONS IN: electron carrier activity, monooxygenase activity, iron ion binding, oxygen binding, heme…	1.61586	FALSE	F5H
16.8.5.1	secondary metabolism.flavonoids.isoflavones.isoflavone reductase	m.87113	(loc_os01g13610.1 : 201.0) no description available & (p52579|ifrh_tobac : 144.0) Isoflavone reductase homolog A622 (EC 1.3.1.-) - Nicotiana tabacum (Common tobacco) & (at4g39230 : 135.0) encodes a protein whose sequence is similar to phenylcoumaran benzylic ether reductase (PCBER), which catalyzes NADPH-dependent reduction of 8-5 linked lignans such as dehydrodiconiferyl alcohol to give isodihyd…	1.6281	FALSE	Isoflavone reductase
16.8.4	secondary metabolism.flavonoids.flavonols	m.113352	(loc_os03g24430.1 : 360.0) no description available & (at2g36780 : 226.0) UDP-Glycosyltransferase superfamily protein; FUNCTIONS IN: UDP-glycosyltransferase activity, transferase activity, transferring glycosyl groups; INVOLVED IN: metabolic process; LOCATED IN: cellular_component unknown; CONTAINS InterPro DOMAIN/s: UDP-glucuronosyl/UDP-glucosyltransferase (InterPro:IPR002213); BEST Arabidopsis …	1.64999	FALSE	UDP-Glycosyltransferase superfamily protein
16.2.1.6	secondary metabolism.phenylpropanoids.lignin biosynthesis.CCoAOMT	m.23670	(loc_os09g30360.1 : 371.0) no description available & (q9xgd6|camt1_maize : 257.0) Caffeoyl-CoA O-methyltransferase 1 (EC 2.1.1.104) (Trans-caffeoyl-CoA 3-O-methyltransferase 1) (CCoAMT-1) (CCoAOMT-1) - Zea mays (Maize) & (at4g26220 : 251.0) S-adenosyl-L-methionine-dependent methyltransferases superfamily protein; FUNCTIONS IN: O-methyltransferase activity; LOCATED IN: cytosol; EXPRESSED IN: shoo…	1.65318	FALSE	CCoAOMT
16.8.4	secondary metabolism.flavonoids.flavonols	m.35432	(loc_os03g63900.1 : 252.0) no description available & (at1g17020 : 179.0) Encodes a novel member of the Fe(II)/ascorbate oxidase gene family; senescence-related gene.; senescence-related gene 1 (SRG1); CONTAINS InterPro DOMAIN/s: Oxoglutarate/iron-dependent oxygenase (InterPro:IPR005123); BEST Arabidopsis thaliana protein match is: 2-oxoglutarate (2OG) and Fe(II)-dependent oxygenase superfamily p…	1.65482	FALSE	Encodes a novel member of the Fe(II)/ascorbate oxidase gene family
16.2.1.1	secondary metabolism.phenylpropanoids.lignin biosynthesis.PAL	m.285553	(loc_os04g43800.1 : 1241.0) no description available & (q43210|paly_wheat : 1202.0) Phenylalanine ammonia-lyase (EC 4.3.1.5) - Triticum aestivum (Wheat) & (at2g37040 : 1038.0) Encodes PAL1, a phenylalanine ammonia-lyase. Arabidopsis has four PALs: AT2G37040 (PAL1), AT3G53260 (PAL2), AT5G04230 (PAL3) and AT3G10340 (PAL4).; PHE ammonia lyase 1 (PAL1); FUNCTIONS IN: phenylalanine ammonia-lyase activ…	1.67405	FALSE	PAL
16.8.2	secondary metabolism.flavonoids.chalcones	m.199664	(loc_os05g38230.2 : 356.0) no description available & (at2g37770 : 324.0) NAD(P)-linked oxidoreductase superfamily protein; FUNCTIONS IN: oxidoreductase activity; INVOLVED IN: oxidation reduction; EXPRESSED IN: 12 plant structures; EXPRESSED DURING: LP.04 four leaves visible, 4 anthesis, petal differentiation and expansion stage; CONTAINS InterPro DOMAIN/s: Aldo/keto reductase (InterPro:IPR001395…	1.67462	FALSE	NAD(P)-linked oxidoreductase superfamily protein
16.8.4	secondary metabolism.flavonoids.flavonols	m.76438	(loc_os10g09990.1 : 144.0) no description available & (at2g36800 : 108.0) Encodes a DON-Glucosyltransferase. The UGT73C5 glucosylates both brassinolide and castasterone in the 23-O position. The enzyme is presumably involved in the homeostasis of those steroid hormones hence regulating BR activity. Transgenic plants overexpressing UGT73C5 show a typical BR-deficient phenotype.; don-glucosyltransf…	1.68209	FALSE	Encodes a DON-Glucosyltransferase. The UGT73C5 glucosylates both brassinolide and castasterone in the 23-O position. The enzyme is presumably involved in the homeostasis of those steroid hormones hence regulating BR activity. Transgenic plants overexpressing UGT73C5 show a typical BR-deficient phenotype.
16.2.1.1	secondary metabolism.phenylpropanoids.lignin biosynthesis.PAL	m.8841	(loc_os05g35290.1 : 325.0) no description available & (p53443|pal2_orysa : 320.0) Phenylalanine ammonia-lyase (EC 4.3.1.5) - Oryza sativa (Rice) & (at3g53260 : 231.0) Encodes phenylalanine lyase. Arabidopsis has four PALs: AT2G37040 (PAL1), AT3G53260 (PAL2), AT5G04230 (PAL3) and AT3G10340 (PAL4).; phenylalanine ammonia-lyase 2 (PAL2); FUNCTIONS IN: phenylalanine ammonia-lyase activity; INVOLVED I…	1.68483	FALSE	PAL
16.8.1.21	secondary metabolism.flavonoids.anthocyanins.anthocyanin 5-aromatic acyltransferase	m.171108	(loc_os02g57480.1 : 567.0) no description available & (at1g03495 : 206.0) HXXXD-type acyl-transferase family protein; FUNCTIONS IN: transferase activity, transferring acyl groups other than amino-acyl groups, transferase activity; INVOLVED IN: biological_process unknown; CONTAINS InterPro DOMAIN/s: Transferase (InterPro:IPR003480); BEST Arabidopsis thaliana protein match is: HXXXD-type acyl-trans…	1.70732	FALSE	Acyltransferase
16.2	secondary metabolism.phenylpropanoids	m.158742	(loc_os06g05790.1 : 439.0) no description available & (at1g31490 : 152.0) HXXXD-type acyl-transferase family protein; FUNCTIONS IN: transferase activity, transferring acyl groups other than amino-acyl groups, quinone binding, primary amine oxidase activity, copper ion binding, transferase activity; INVOLVED IN: oxidation reduction, amine metabolic process; LOCATED IN: chloroplast; EXPRESSED IN: 8…	1.7236	FALSE	HXXXD-type acyl-transferase family protein
16.8.4.2	secondary metabolism.flavonoids.flavonols.flavonol 3-O-glycosyltransferase	m.186426	(loc_os05g08480.1 : 259.0) no description available & (at3g53150 : 163.0) UDP-glucosyl transferase 73D1 (UGT73D1); FUNCTIONS IN: transferase activity, transferring hexosyl groups, UDP-glycosyltransferase activity; INVOLVED IN: metabolic process; LOCATED IN: endomembrane system; EXPRESSED IN: stem, sepal, stamen; EXPRESSED DURING: 4 anthesis; CONTAINS InterPro DOMAIN/s: UDP-glucuronosyl/UDP-glucos…	1.72387	FALSE	Glycosyl transferase
16.2.1.8	secondary metabolism.phenylpropanoids.lignin biosynthesis.F5H	m.96060	(loc_os10g36848.1 : 781.0) no description available & (at4g36220 : 611.0) encodes ferulate 5-hydroxylase (F5H). Involved in lignin biosynthesis.; ferulic acid 5-hydroxylase 1 (FAH1); FUNCTIONS IN: ferulate 5-hydroxylase activity, monooxygenase activity; INVOLVED IN: lignin biosynthetic process, response to UV-B, phenylpropanoid biosynthetic process; LOCATED IN: endoplasmic reticulum; EXPRESSED IN…	1.73968	FALSE	F5H
16.2.1.9	secondary metabolism.phenylpropanoids.lignin biosynthesis.COMT	m.44212	(loc_os08g19420.1 : 196.0) no description available & (p47917|zrp4_maize : 108.0) O-methyltransferase ZRP4 (EC 2.1.1.-) (OMT) - Zea mays (Maize) & (ipr001077 : 106.28998) O-methyltransferase, family 2 & (at5g54160 : 95.9) A caffeic acid/5-hydroxyferulic acid O-methyltransferase. Interacts with 14-4-3 proteins in yeast 2 hybrid assay. AtOMT1 (At5g54160) encodes a flavonol 3-O-methyltransferase tha…	1.74439	FALSE	COMT
16.8.3	secondary metabolism.flavonoids.dihydroflavonols	m.78096	(loc_os07g07410.2 : 263.0) no description available & (at4g10490 : 205.0) 2-oxoglutarate (2OG) and Fe(II)-dependent oxygenase superfamily protein; FUNCTIONS IN: oxidoreductase activity, acting on paired donors, with incorporation or reduction of molecular oxygen, 2-oxoglutarate as one donor, and incorporation of one atom each of oxygen into both donors, oxidoreductase activity; INVOLVED IN: secon…	1.75835	FALSE	2-oxoglutarate (2OG) and Fe(II)-dependent oxygenase superfamily protein
16.2.1.8	secondary metabolism.phenylpropanoids.lignin biosynthesis.F5H	m.70623	(loc_os03g39650.1 : 242.0) no description available & (o22307|c71db_lotja : 110.0) Cytochrome P450 71D11 (EC 1.14.-.-) (Fragment) - Lotus japonicus & (at4g36220 : 87.0) encodes ferulate 5-hydroxylase (F5H). Involved in lignin biosynthesis.; ferulic acid 5-hydroxylase 1 (FAH1); FUNCTIONS IN: ferulate 5-hydroxylase activity, monooxygenase activity; INVOLVED IN: lignin biosynthetic process, response…	1.77816	FALSE	F5H
16.2	secondary metabolism.phenylpropanoids	m.176301	(loc_os08g01950.1 : 454.0) no description available & (at5g67150 : 255.0) HXXXD-type acyl-transferase family protein; FUNCTIONS IN: transferase activity, transferring acyl groups other than amino-acyl groups, transferase activity; INVOLVED IN: biological_process unknown; LOCATED IN: cellular_component unknown; EXPRESSED IN: 22 plant structures; EXPRESSED DURING: 13 growth stages; CONTAINS InterPr…	1.78345	FALSE	HXXXD-type acyl-transferase family protein
16.8.3.1	secondary metabolism.flavonoids.dihydroflavonols.dihydroflavonol 4-reductase	m.214398	(loc_os07g40986.1 : 438.0) no description available & (at4g27250 : 171.0) NAD(P)-binding Rossmann-fold superfamily protein; FUNCTIONS IN: cinnamyl-alcohol dehydrogenase activity; INVOLVED IN: cellular metabolic process, metabolic process; LOCATED IN: cellular_component unknown; EXPRESSED IN: 13 plant structures; EXPRESSED DURING: 6 growth stages; CONTAINS InterPro DOMAIN/s: NAD-dependent epimeras…	1.80888	FALSE	DFR
16.8.3.3	secondary metabolism.flavonoids.dihydroflavonols.flavonoid 3'-monooxygenase	m.90378	(loc_os03g25150.1 : 792.0) no description available & (p48419|c75a3_pethy : 549.0) Flavonoid 3,5'-hydroxylase 2 (EC 1.14.13.88) (F3'5'H) (Cytochrome P450 75A3) (CYPLXXVA3) - Petunia hybrida (Petunia) & (at5g07990 : 435.0) Required for flavonoid 3' hydroxylase activity.; TRANSPARENT TESTA 7 (TT7); CONTAINS InterPro DOMAIN/s: Cytochrome P450 (InterPro:IPR001128), Cytochrome P450, E-class, group I (…	1.8178	FALSE	F3H
16.2.1.3	secondary metabolism.phenylpropanoids.lignin biosynthesis.4CL	m.119221	(loc_os02g08100.1 : 832.0) no description available & (p17814|4cl1_orysa : 660.0) 4-coumarate--CoA ligase 1 (EC 6.2.1.12) (4CL 1) (4-coumaroyl-CoA synthase 1) - Oryza sativa (Rice) & (at1g51680 : 637.0) encodes an isoform of 4-coumarate:CoA ligase (4CL), which is involved in the last step of the general phenylpropanoid pathway. In addition to 4-coumarate, it also converts ferulate. The catalytic …	1.82961	FALSE	4CL
16.2.1.3	secondary metabolism.phenylpropanoids.lignin biosynthesis.4CL	m.55542	(loc_os08g34790.1 : 221.0) no description available & (p17814|4cl1_orysa : 190.0) 4-coumarate--CoA ligase 1 (EC 6.2.1.12) (4CL 1) (4-coumaroyl-CoA synthase 1) - Oryza sativa (Rice) & (at1g51680 : 181.0) encodes an isoform of 4-coumarate:CoA ligase (4CL), which is involved in the last step of the general phenylpropanoid pathway. In addition to 4-coumarate, it also converts ferulate. The catalytic …	1.83161	FALSE	4CL
16.8.1.2	secondary metabolism.flavonoids.anthocyanins.anthocyanidin reductase	m.90660	(loc_os07g40986.1 : 416.0) no description available & (at4g27250 : 127.0) NAD(P)-binding Rossmann-fold superfamily protein; FUNCTIONS IN: cinnamyl-alcohol dehydrogenase activity; INVOLVED IN: cellular metabolic process, metabolic process; LOCATED IN: cellular_component unknown; EXPRESSED IN: 13 plant structures; EXPRESSED DURING: 6 growth stages; CONTAINS InterPro DOMAIN/s: NAD-dependent epimeras…	1.83161	FALSE	ANR
16.8.3.1	secondary metabolism.flavonoids.dihydroflavonols.dihydroflavonol 4-reductase	m.90660	(loc_os07g40986.1 : 416.0) no description available & (at4g27250 : 127.0) NAD(P)-binding Rossmann-fold superfamily protein; FUNCTIONS IN: cinnamyl-alcohol dehydrogenase activity; INVOLVED IN: cellular metabolic process, metabolic process; LOCATED IN: cellular_component unknown; EXPRESSED IN: 13 plant structures; EXPRESSED DURING: 6 growth stages; CONTAINS InterPro DOMAIN/s: NAD-dependent epimeras…	1.83161	FALSE	DFR
16.8.3.3	secondary metabolism.flavonoids.dihydroflavonols.flavonoid 3'-monooxygenase	m.91205	(loc_os02g09400.1 : 375.0) no description available & (o81971|c71d9_soybn : 208.0) Cytochrome P450 71D9 (EC 1.14.-.-) (P450 CP3) - Glycine max (Soybean) & (at3g48280 : 164.0) putative cytochrome P450; "cytochrome P450, family 71, subfamily A, polypeptide 25" (CYP71A25); FUNCTIONS IN: electron carrier activity, monooxygenase activity, iron ion binding, oxygen binding, heme binding; INVOLVED IN: ox…	1.86069	FALSE	F3H
16.2.1.3	secondary metabolism.phenylpropanoids.lignin biosynthesis.4CL	m.158597	(loc_os07g17970.1 : 294.0) no description available & (at5g63380 : 125.0) Encodes a peroxisomal protein involved in the activation of fatty acids through esterification with CoA. At5g63380 preferentially activates fatty acids with increased chain length (C9:0 to C8:0) and thus shares characteristics with long-chain fatty acyl-CoA synthases. Also able to catalyze the conversion of OPDA to its CoA …	1.86069	FALSE	4CL
16.2.1.7	secondary metabolism.phenylpropanoids.lignin biosynthesis.CCR1	m.171528	(loc_os01g45200.1 : 502.0) no description available & (at5g14700 : 264.0) NAD(P)-binding Rossmann-fold superfamily protein; FUNCTIONS IN: coenzyme binding, binding, cinnamoyl-CoA reductase activity, catalytic activity; INVOLVED IN: lignin biosynthetic process, cellular metabolic process, metabolic process; LOCATED IN: cellular_component unknown; EXPRESSED IN: 22 plant structures; EXPRESSED DURING…	1.87194	FALSE	CCR1
16.2.1.3	secondary metabolism.phenylpropanoids.lignin biosynthesis.4CL	m.267384	(loc_os10g42800.1 : 229.0) no description available & (at4g19010 : 145.0) AMP-dependent synthetase and ligase family protein; FUNCTIONS IN: 4-coumarate-CoA ligase activity; INVOLVED IN: metabolic process; EXPRESSED IN: 21 plant structures; EXPRESSED DURING: 11 growth stages; CONTAINS InterPro DOMAIN/s: AMP-binding, conserved site (InterPro:IPR020845), AMP-dependent synthetase/ligase (InterPro:IPR…	1.88805	FALSE	4CL
16.2	secondary metabolism.phenylpropanoids	m.156219	(loc_os04g51990.1 : 545.0) no description available & (at1g32910 : 327.0) HXXXD-type acyl-transferase family protein; FUNCTIONS IN: transferase activity, transferring acyl groups other than amino-acyl groups, transferase activity; INVOLVED IN: biological_process unknown; LOCATED IN: cellular_component unknown; CONTAINS InterPro DOMAIN/s: Transferase (InterPro:IPR003480); BEST Arabidopsis thaliana…	1.8896	FALSE	HXXXD-type acyl-transferase family protein
16.2.1.2	secondary metabolism.phenylpropanoids.lignin biosynthesis.C4H	m.13149	(loc_os02g26810.1 : 238.0) no description available & (q43067|tcmo_pea : 187.0) Trans-cinnamate 4-monooxygenase (EC 1.14.13.11) (Cinnamic acid 4-hydroxylase) (CA4H) (C4H) (P450C4H) (Cytochrome P450 73) - Pisum sativum (Garden pea) & (at2g30490 : 171.0) Encodes a cinnamate-4-hydroxylase. Mutations in this gene impact phenylpropanoid metabolism, growth and development.; cinnamate-4-hydroxylase (C4H…	1.90297	FALSE	C4H
16.8.3.3	secondary metabolism.flavonoids.dihydroflavonols.flavonoid 3'-monooxygenase	m.301946	(loc_os09g26960.1 : 246.0) no description available & (at2g45550 : 169.0) member of CYP76C; "cytochrome P450, family 76, subfamily C, polypeptide 4" (CYP76C4); FUNCTIONS IN: electron carrier activity, monooxygenase activity, iron ion binding, oxygen binding, heme binding; INVOLVED IN: oxidation reduction; EXPRESSED IN: stem, root, carpel; EXPRESSED DURING: 4 anthesis; CONTAINS InterPro DOMAIN/s: …	1.92895	FALSE	F3H
16.2.1.5	secondary metabolism.phenylpropanoids.lignin biosynthesis.C3H	m.301946	(loc_os09g26960.1 : 246.0) no description available & (at2g45550 : 169.0) member of CYP76C; "cytochrome P450, family 76, subfamily C, polypeptide 4" (CYP76C4); FUNCTIONS IN: electron carrier activity, monooxygenase activity, iron ion binding, oxygen binding, heme binding; INVOLVED IN: oxidation reduction; EXPRESSED IN: stem, root, carpel; EXPRESSED DURING: 4 anthesis; CONTAINS InterPro DOMAIN/s: …	1.92895	FALSE	C3H
16.8.5.1	secondary metabolism.flavonoids.isoflavones.isoflavone reductase	m.113048	(loc_os12g16410.1 : 421.0) no description available & (at1g32100 : 373.0) Encodes a pinoresinol reductase involved in lignan biosynthesis. Expressed strongly in roots and less strongly in stems. Shows specificity for pinoresinol and not lariciresinol.; pinoresinol reductase 1 (PRR1); CONTAINS InterPro DOMAIN/s: NAD(P)-binding domain (InterPro:IPR016040), NmrA-like (InterPro:IPR008030); BEST Arabi…	1.94723	FALSE	Isoflavone reductase
16.8.3	secondary metabolism.flavonoids.dihydroflavonols	m.191723	(loc_os01g50200.1 : 382.0) no description available & (at3g16520 : 225.0) UDP-glucosyl transferase 88A1 (UGT88A1); FUNCTIONS IN: in 6 functions; INVOLVED IN: metabolic process; LOCATED IN: cellular_component unknown; EXPRESSED IN: 22 plant structures; EXPRESSED DURING: 13 growth stages; CONTAINS InterPro DOMAIN/s: UDP-glucuronosyl/UDP-glucosyltransferase (InterPro:IPR002213); BEST Arabidopsis tha…	1.95372	FALSE	UDP-glucosyl transferase 88A1 (UGT88A1)
16.2.1.2	secondary metabolism.phenylpropanoids.lignin biosynthesis.C4H	m.9096	(p48522|tcmo_catro : 365.0) Trans-cinnamate 4-monooxygenase (EC 1.14.13.11) (Cinnamic acid 4-hydroxylase) (CA4H) (C4H) (P450C4H) (Cytochrome P450 73) - Catharanthus roseus (Rosy periwinkle) (Madagascar periwinkle) & (at2g30490 : 346.0) Encodes a cinnamate-4-hydroxylase. Mutations in this gene impact phenylpropanoid metabolism, growth and development.; cinnamate-4-hydroxylase (C4H); FUNCTIONS IN: …	1.96051	FALSE	C4H
16.8.3	secondary metabolism.flavonoids.dihydroflavonols	m.191707	(loc_os11g38650.1 : 524.0) no description available & (at4g01070 : 345.0) the glycosyltransferase (UGT72B1) is involved in metabolizing xenobiotica (chloroaniline and chlorophenole). Comparison between wild type and knock-out mutant demonstrates the central role of this gene for metabolizing chloroaniline but significantly less for chlorophenole. The glucosyltransferase preferred UDP-xylose over …	1.98773	FALSE	the glycosyltransferase (UGT72B1) is involved in metabolizing xenobiotica (chloroaniline and chlorophenole). Comparison between wild type and knock-out mutant demonstrates the central role of this gene for metabolizing chloroaniline but significantly less for chlorophenole. The glucosyltransferase preferred UDP-xylose over UDP-glucose indicating its (additional) functioning as a xylosyltransferas…
16.2.1.4	secondary metabolism.phenylpropanoids.lignin biosynthesis.HCT	m.173270	(loc_os02g39850.1 : 789.0) no description available & (at5g48930 : 554.0) At5g48930 has been shown to encode for the hydroxycinnamoyl-Coenzyme A shikimate/quinate hydroxycinnamoyltransferase (HCT) both synthesizing and catabolizing the hydroxycinnamoylesters (coumaroyl/caffeoyl shikimate and quinate) involved in the phenylpropanoid pathway. Influence on the accumulation of flavonoids which in tur…	2.03635	TRUE	HCT
16.2.1.7	secondary metabolism.phenylpropanoids.lignin biosynthesis.CCR1	m.171503	(loc_os05g50250.1 : 544.0) no description available & (at5g14700 : 290.0) NAD(P)-binding Rossmann-fold superfamily protein; FUNCTIONS IN: coenzyme binding, binding, cinnamoyl-CoA reductase activity, catalytic activity; INVOLVED IN: lignin biosynthetic process, cellular metabolic process, metabolic process; LOCATED IN: cellular_component unknown; EXPRESSED IN: 22 plant structures; EXPRESSED DURING…	2.0743	TRUE	CCR1
16.8.4	secondary metabolism.flavonoids.flavonols	m.120765	(loc_os06g08032.1 : 319.0) no description available & (at5g54000 : 248.0) 2-oxoglutarate (2OG) and Fe(II)-dependent oxygenase superfamily protein; FUNCTIONS IN: oxidoreductase activity, acting on paired donors, with incorporation or reduction of molecular oxygen, 2-oxoglutarate as one donor, and incorporation of one atom each of oxygen into both donors, oxidoreductase activity; INVOLVED IN: biolo…	2.07858	TRUE	Flavonol synthase
16.8.4.2	secondary metabolism.flavonoids.flavonols.flavonol 3-O-glycosyltransferase	m.19871	(loc_os05g42020.1 : 380.0) no description available & (at2g15480 : 162.0) UDP-glucosyl transferase 73B5 (UGT73B5); FUNCTIONS IN: quercetin 3-O-glucosyltransferase activity, UDP-glycosyltransferase activity, UDP-glucosyltransferase activity, transferase activity, transferring glycosyl groups; INVOLVED IN: response to other organism; LOCATED IN: endomembrane system; EXPRESSED IN: 9 plant structures…	2.09327	FALSE	Glycosyl transferase
16.8.4.2	secondary metabolism.flavonoids.flavonols.flavonol 3-O-glycosyltransferase	m.178788	(loc_os01g41430.1 : 426.0) no description available & (at2g15480 : 187.0) UDP-glucosyl transferase 73B5 (UGT73B5); FUNCTIONS IN: quercetin 3-O-glucosyltransferase activity, UDP-glycosyltransferase activity, UDP-glucosyltransferase activity, transferase activity, transferring glycosyl groups; INVOLVED IN: response to other organism; LOCATED IN: endomembrane system; EXPRESSED IN: 9 plant structures…	2.09327	TRUE	Glycosyl transferase
16.8.3	secondary metabolism.flavonoids.dihydroflavonols	m.36254	(loc_os01g53420.1 : 172.0) no description available & (at4g01070 : 97.8) the glycosyltransferase (UGT72B1) is involved in metabolizing xenobiotica (chloroaniline and chlorophenole). Comparison between wild type and knock-out mutant demonstrates the central role of this gene for metabolizing chloroaniline but significantly less for chlorophenole. The glucosyltransferase preferred UDP-xylose over U…	2.09327	TRUE	the glycosyltransferase (UGT72B1) is involved in metabolizing xenobiotica (chloroaniline and chlorophenole). Comparison between wild type and knock-out mutant demonstrates the central role of this gene for metabolizing chloroaniline but significantly less for chlorophenole. The glucosyltransferase preferred UDP-xylose over UDP-glucose indicating its (additional) functioning as a xylosyltransferas…
16.2.1.7	secondary metabolism.phenylpropanoids.lignin biosynthesis.CCR1	m.38027	(loc_os02g56680.1 : 160.0) no description available & (at1g15950 : 119.0) Encodes a cinnamoyl CoA reductase. Involved in lignin biosynthesis.; cinnamoyl coa reductase 1 (CCR1); CONTAINS InterPro DOMAIN/s: NAD-dependent epimerase/dehydratase (InterPro:IPR001509), NAD(P)-binding domain (InterPro:IPR016040); BEST Arabidopsis thaliana protein match is: cinnamoyl coa reductase (TAIR:AT1G80820.1); Has …	2.09327	FALSE	CCR1
16.8.1.12	secondary metabolism.flavonoids.anthocyanins.anthocyanidin 3-O-glucosyltransferase	m.88665	(loc_os03g49524.1 : 563.0) no description available & (at5g49690 : 260.0) UDP-Glycosyltransferase superfamily protein; FUNCTIONS IN: transferase activity, transferring glycosyl groups; INVOLVED IN: metabolic process; CONTAINS InterPro DOMAIN/s: UDP-glucuronosyl/UDP-glucosyltransferase (InterPro:IPR002213); BEST Arabidopsis thaliana protein match is: UDP-Glycosyltransferase superfamily protein (TA…	2.09327	FALSE	Glycosyl transferase
16.8.3	secondary metabolism.flavonoids.dihydroflavonols	m.222340	(loc_os05g12450.1 : 551.0) no description available & (at4g01070 : 304.0) the glycosyltransferase (UGT72B1) is involved in metabolizing xenobiotica (chloroaniline and chlorophenole). Comparison between wild type and knock-out mutant demonstrates the central role of this gene for metabolizing chloroaniline but significantly less for chlorophenole. The glucosyltransferase preferred UDP-xylose over …	2.09327	TRUE	the glycosyltransferase (UGT72B1) is involved in metabolizing xenobiotica (chloroaniline and chlorophenole). Comparison between wild type and knock-out mutant demonstrates the central role of this gene for metabolizing chloroaniline but significantly less for chlorophenole. The glucosyltransferase preferred UDP-xylose over UDP-glucose indicating its (additional) functioning as a xylosyltransferas…
16.2.1.2	secondary metabolism.phenylpropanoids.lignin biosynthesis.C4H	m.62087	(loc_os02g26810.1 : 340.0) no description available & (at2g30490 : 249.0) Encodes a cinnamate-4-hydroxylase. Mutations in this gene impact phenylpropanoid metabolism, growth and development.; cinnamate-4-hydroxylase (C4H); FUNCTIONS IN: trans-cinnamate 4-monooxygenase activity; INVOLVED IN: in 9 processes; LOCATED IN: endoplasmic reticulum, plasma membrane, membrane, plant-type cell wall; EXPRESS…	2.09327	TRUE	C4H
16.2.1.3	secondary metabolism.phenylpropanoids.lignin biosynthesis.4CL	m.152421	(q42982|4cl2_orysa : 309.0) 4-coumarate--CoA ligase 2 (EC 6.2.1.12) (4CL 2) (4-coumaroyl-CoA synthase 2) - Oryza sativa (Rice) & (loc_os02g46970.1 : 309.0) no description available & (at1g65060 : 255.0) encodes an isoform of 4-coumarate:CoA ligase (4CL), which is involved in the last step of the general phenylpropanoid pathway. mRNA levels are not induced in response to wounding or to fungal infe…	2.12067	TRUE	4CL
16.2.1.10	secondary metabolism.phenylpropanoids.lignin biosynthesis.CAD	m.11046	(o24562|cadh_maize : 187.0) Cinnamyl alcohol dehydrogenase (EC 1.1.1.195) (CAD) (Brown-midrib 1 protein) - Zea mays (Maize) & (loc_os02g09490.1 : 182.0) no description available & (at3g19450 : 164.0) Encodes a catalytically active cinnamyl alcohol dehydrogenase which uses p-coumaryl aldehyde as a preferred substrate. It can also use caffeyl, coniferyl and d-hydroxyconiferyl aldehydes as substrate…	2.12495	TRUE	CAD
16.8.1	secondary metabolism.flavonoids.anthocyanins	m.113908	(loc_os07g07410.2 : 489.0) no description available & (at4g10490 : 197.0) 2-oxoglutarate (2OG) and Fe(II)-dependent oxygenase superfamily protein; FUNCTIONS IN: oxidoreductase activity, acting on paired donors, with incorporation or reduction of molecular oxygen, 2-oxoglutarate as one donor, and incorporation of one atom each of oxygen into both donors, oxidoreductase activity; INVOLVED IN: secon…	2.12733	TRUE	Flavonol synthase
16.8.3	secondary metabolism.flavonoids.dihydroflavonols	m.191705	(loc_os11g38650.1 : 657.0) no description available & (at4g01070 : 381.0) the glycosyltransferase (UGT72B1) is involved in metabolizing xenobiotica (chloroaniline and chlorophenole). Comparison between wild type and knock-out mutant demonstrates the central role of this gene for metabolizing chloroaniline but significantly less for chlorophenole. The glucosyltransferase preferred UDP-xylose over …	2.12872	TRUE	Glycosyl transferase
16.2	secondary metabolism.phenylpropanoids	m.187705	(loc_os06g06180.1 : 530.0) no description available & (at1g28680 : 312.0) HXXXD-type acyl-transferase family protein; FUNCTIONS IN: transferase activity, transferring acyl groups other than amino-acyl groups, transferase activity; INVOLVED IN: biological_process unknown; LOCATED IN: cellular_component unknown; EXPRESSED IN: 22 plant structures; EXPRESSED DURING: 13 growth stages; CONTAINS InterPr…	2.14287	TRUE	Acyltransferase
16.2.1.4	secondary metabolism.phenylpropanoids.lignin biosynthesis.HCT	m.40101	(loc_os04g42250.4 : 679.0) no description available & (at5g48930 : 474.0) At5g48930 has been shown to encode for the hydroxycinnamoyl-Coenzyme A shikimate/quinate hydroxycinnamoyltransferase (HCT) both synthesizing and catabolizing the hydroxycinnamoylesters (coumaroyl/caffeoyl shikimate and quinate) involved in the phenylpropanoid pathway. Influence on the accumulation of flavonoids which in tur…	2.19236	TRUE	HCT
16.8.4	secondary metabolism.flavonoids.flavonols	m.113349	(loc_os03g24430.1 : 497.0) no description available & (at3g53150 : 296.0) UDP-glucosyl transferase 73D1 (UGT73D1); FUNCTIONS IN: transferase activity, transferring hexosyl groups, UDP-glycosyltransferase activity; INVOLVED IN: metabolic process; LOCATED IN: endomembrane system; EXPRESSED IN: stem, sepal, stamen; EXPRESSED DURING: 4 anthesis; CONTAINS InterPro DOMAIN/s: UDP-glucuronosyl/UDP-glucos…	2.19538	TRUE	UDP-glucosyl transferase 73D1 (UGT73D1)
16.8.3	secondary metabolism.flavonoids.dihydroflavonols	m.191709	(loc_os11g38650.1 : 550.0) no description available & (at4g01070 : 373.0) the glycosyltransferase (UGT72B1) is involved in metabolizing xenobiotica (chloroaniline and chlorophenole). Comparison between wild type and knock-out mutant demonstrates the central role of this gene for metabolizing chloroaniline but significantly less for chlorophenole. The glucosyltransferase preferred UDP-xylose over …	2.20686	TRUE	Glycosyl transferase
16.8.1.2	secondary metabolism.flavonoids.anthocyanins.anthocyanidin reductase	m.121578	(loc_os04g53850.1 : 446.0) no description available & (at1g61720 : 278.0) Negative regulator of flavonoid biosynthesis, mutants accumulate flavonoid pigments in their seed coat, putative oxidoreductase. It is thought that a ternary complex composed of TT2, TT8 and TTG1 is necessary for correct expression of BAN in seed endothelium.; BANYULS (BAN); FUNCTIONS IN: oxidoreductase activity, anthocyani…	2.20947	TRUE	ANR
16.8.4	secondary metabolism.flavonoids.flavonols	m.277657	(loc_os06g08041.1 : 387.0) no description available & (at5g20400 : 284.0) encodes a protein whose sequence is similar to flavanone 3 hydroxylase from Malus.; 2-oxoglutarate (2OG) and Fe(II)-dependent oxygenase superfamily protein; CONTAINS InterPro DOMAIN/s: Oxoglutarate/iron-dependent oxygenase (InterPro:IPR005123); BEST Arabidopsis thaliana protein match is: 2-oxoglutarate (2OG) and Fe(II)-depe…	2.22014	TRUE	Flavonol synthase
16.8.4.2	secondary metabolism.flavonoids.flavonols.flavonol 3-O-glycosyltransferase	m.178779	(loc_os01g41430.1 : 677.0) no description available & (at2g15490 : 349.0) UDP-glycosyltransferase 73B4 (UGT73B4); FUNCTIONS IN: quercetin 3-O-glucosyltransferase activity, UDP-glycosyltransferase activity, quercetin 7-O-glucosyltransferase activity, UDP-glucosyltransferase activity, transferase activity, transferring glycosyl groups; INVOLVED IN: response to other organism; LOCATED IN: endomembra…	2.23931	TRUE	Glycosyl transferase
16.2	secondary metabolism.phenylpropanoids	m.176307	(loc_os08g01950.1 : 566.0) no description available & (at5g42830 : 276.0) HXXXD-type acyl-transferase family protein; FUNCTIONS IN: transferase activity, transferring acyl groups other than amino-acyl groups, transferase activity; INVOLVED IN: biological_process unknown; LOCATED IN: cellular_component unknown; EXPRESSED IN: 17 plant structures; EXPRESSED DURING: 12 growth stages; CONTAINS InterPr…	2.24119	TRUE	Acyltransferase
16.2.1.4	secondary metabolism.phenylpropanoids.lignin biosynthesis.HCT	m.216650	(loc_os09g25460.1 : 213.0) no description available & (at5g48930 : 137.0) At5g48930 has been shown to encode for the hydroxycinnamoyl-Coenzyme A shikimate/quinate hydroxycinnamoyltransferase (HCT) both synthesizing and catabolizing the hydroxycinnamoylesters (coumaroyl/caffeoyl shikimate and quinate) involved in the phenylpropanoid pathway. Influence on the accumulation of flavonoids which in tur…	2.24418	TRUE	HCT
16.8.2	secondary metabolism.flavonoids.chalcones	m.97272	(loc_os07g34190.1 : 400.0) no description available & (p48405|chsy_orysa : 305.0) Chalcone synthase (EC 2.3.1.74) (Naregenin-chalcone synthase) - Oryza sativa (Rice) & (at5g13930 : 295.0) Encodes chalcone synthase (CHS), a key enzyme involved in the biosynthesis of flavonoids. Required for the accumulation of purple anthocyanins in leaves and stems. Also involved in the regulation of auxin transp…	2.25429	TRUE	Chalcone synthase
16.8.3	secondary metabolism.flavonoids.dihydroflavonols	m.121965	(loc_os03g03034.1 : 600.0) no description available & (at5g24530 : 439.0) Encodes a putative 2OG-Fe(II) oxygenase that is defense-associated but required for susceptibility to downy mildew.; DOWNY MILDEW RESISTANT 6 (DMR6); FUNCTIONS IN: oxidoreductase activity, acting on paired donors, with incorporation or reduction of molecular oxygen, 2-oxoglutarate as one donor, and incorporation of one atom…	2.28436	TRUE	F3H
16.8.3.3	secondary metabolism.flavonoids.dihydroflavonols.flavonoid 3'-monooxygenase	m.42413	(loc_os10g17260.1 : 358.0) no description available & (q9sbq9|f3ph_pethy : 260.0) Flavonoid 3-monooxygenase (EC 1.14.13.21) (Flavonoid 3'-hydroxylase) (Cytochrome P450 75B2) - Petunia hybrida (Petunia) & (at5g07990 : 256.0) Required for flavonoid 3' hydroxylase activity.; TRANSPARENT TESTA 7 (TT7); CONTAINS InterPro DOMAIN/s: Cytochrome P450 (InterPro:IPR001128), Cytochrome P450, E-class, group I…	2.28709	TRUE	F3H
16.2.1.3	secondary metabolism.phenylpropanoids.lignin biosynthesis.4CL	m.51921	(loc_os06g44620.2 : 135.0) no description available & (p17814|4cl1_orysa : 108.0) 4-coumarate--CoA ligase 1 (EC 6.2.1.12) (4CL 1) (4-coumaroyl-CoA synthase 1) - Oryza sativa (Rice) & (at1g51680 : 99.8) encodes an isoform of 4-coumarate:CoA ligase (4CL), which is involved in the last step of the general phenylpropanoid pathway. In addition to 4-coumarate, it also converts ferulate. The catalytic e…	2.29386	TRUE	4CL
16.8.1	secondary metabolism.flavonoids.anthocyanins	m.137374	(loc_os07g07410.2 : 188.0) no description available & (at4g10490 : 93.6) 2-oxoglutarate (2OG) and Fe(II)-dependent oxygenase superfamily protein; FUNCTIONS IN: oxidoreductase activity, acting on paired donors, with incorporation or reduction of molecular oxygen, 2-oxoglutarate as one donor, and incorporation of one atom each of oxygen into both donors, oxidoreductase activity; INVOLVED IN: second…	2.3026	TRUE	2-oxoglutarate (2OG) and Fe(II)-dependent oxygenase superfamily protein
16.8.4	secondary metabolism.flavonoids.flavonols	m.113347	(loc_os03g24430.1 : 102.0) no description available & (at3g53160 : 83.6) UDP-glucosyl transferase 73C7 (UGT73C7); CONTAINS InterPro DOMAIN/s: UDP-glucuronosyl/UDP-glucosyltransferase (InterPro:IPR002213); BEST Arabidopsis thaliana protein match is: UDP-Glycosyltransferase superfamily protein (TAIR:AT2G36770.1); Has 7083 Blast hits to 7007 proteins in 427 species: Archae - 0; Bacteria - 435; Metaz…	2.32586	TRUE	UDP-glucosyl transferase 73C7 (UGT73C7)
16.8.3	secondary metabolism.flavonoids.dihydroflavonols	m.121967	(loc_os03g03034.2 : 209.0) no description available & (at5g24530 : 153.0) Encodes a putative 2OG-Fe(II) oxygenase that is defense-associated but required for susceptibility to downy mildew.; DOWNY MILDEW RESISTANT 6 (DMR6); FUNCTIONS IN: oxidoreductase activity, acting on paired donors, with incorporation or reduction of molecular oxygen, 2-oxoglutarate as one donor, and incorporation of one atom…	2.33097	TRUE	Encodes a putative 2OG-Fe(II) oxygenase that is defense-associated but required for susceptibility to downy mildew.
16.2.1.2	secondary metabolism.phenylpropanoids.lignin biosynthesis.C4H	m.189740	(loc_os05g25640.1 : 873.0) no description available & (p48522|tcmo_catro : 755.0) Trans-cinnamate 4-monooxygenase (EC 1.14.13.11) (Cinnamic acid 4-hydroxylase) (CA4H) (C4H) (P450C4H) (Cytochrome P450 73) - Catharanthus roseus (Rosy periwinkle) (Madagascar periwinkle) & (at2g30490 : 737.0) Encodes a cinnamate-4-hydroxylase. Mutations in this gene impact phenylpropanoid metabolism, growth and devel…	2.3366	TRUE	C4H
16.2	secondary metabolism.phenylpropanoids	m.48411	(loc_os04g51980.1 : 210.0) no description available & (at1g32910 : 165.0) HXXXD-type acyl-transferase family protein; FUNCTIONS IN: transferase activity, transferring acyl groups other than amino-acyl groups, transferase activity; INVOLVED IN: biological_process unknown; LOCATED IN: cellular_component unknown; CONTAINS InterPro DOMAIN/s: Transferase (InterPro:IPR003480); BEST Arabidopsis thaliana…	2.347	TRUE	Acyltransferase
16.8.1.21	secondary metabolism.flavonoids.anthocyanins.anthocyanin 5-aromatic acyltransferase	m.304556	(loc_os07g23150.1 : 251.0) no description available & (at3g29635 : 110.0) HXXXD-type acyl-transferase family protein; FUNCTIONS IN: transferase activity, transferring acyl groups other than amino-acyl groups, transferase activity; INVOLVED IN: biological_process unknown; EXPRESSED IN: root; CONTAINS InterPro DOMAIN/s: Transferase (InterPro:IPR003480); BEST Arabidopsis thaliana protein match is: H…	2.39231	TRUE	Acyltransferase
16.8.4.1	secondary metabolism.flavonoids.flavonols.flavonol synthase (FLS)	m.66514	(loc_os02g52840.1 : 433.0) no description available & (q07512|fls_pethy : 343.0) Flavonol synthase/flavanone 3-hydroxylase (EC 1.14.11.23) (EC 1.14.11.9) (FLS) - Petunia hybrida (Petunia) & (at5g08640 : 332.0) Encodes a flavonol synthase that catalyzes formation of flavonols from dihydroflavonols.; flavonol synthase 1 (FLS1); CONTAINS InterPro DOMAIN/s: Oxoglutarate/iron-dependent oxygenase (Inte…	2.4087	TRUE	Flavonol synthase
16.2.1.1	secondary metabolism.phenylpropanoids.lignin biosynthesis.PAL	m.280811	(q43210|paly_wheat : 459.0) Phenylalanine ammonia-lyase (EC 4.3.1.5) - Triticum aestivum (Wheat) & (loc_os04g43800.1 : 436.0) no description available & (at2g37040 : 368.0) Encodes PAL1, a phenylalanine ammonia-lyase. Arabidopsis has four PALs: AT2G37040 (PAL1), AT3G53260 (PAL2), AT5G04230 (PAL3) and AT3G10340 (PAL4).; PHE ammonia lyase 1 (PAL1); FUNCTIONS IN: phenylalanine ammonia-lyase activity…	2.42186	TRUE	PAL
16.8.4.2	secondary metabolism.flavonoids.flavonols.flavonol 3-O-glycosyltransferase	m.178776	(loc_os01g45110.1 : 658.0) no description available & (at2g15490 : 345.0) UDP-glycosyltransferase 73B4 (UGT73B4); FUNCTIONS IN: quercetin 3-O-glucosyltransferase activity, UDP-glycosyltransferase activity, quercetin 7-O-glucosyltransferase activity, UDP-glucosyltransferase activity, transferase activity, transferring glycosyl groups; INVOLVED IN: response to other organism; LOCATED IN: endomembra…	2.42837	TRUE	Glycosyl transferase
16.8.3	secondary metabolism.flavonoids.dihydroflavonols	m.312911	(loc_os07g07410.2 : 241.0) no description available & (at4g10490 : 187.0) 2-oxoglutarate (2OG) and Fe(II)-dependent oxygenase superfamily protein; FUNCTIONS IN: oxidoreductase activity, acting on paired donors, with incorporation or reduction of molecular oxygen, 2-oxoglutarate as one donor, and incorporation of one atom each of oxygen into both donors, oxidoreductase activity; INVOLVED IN: secon…	2.44215	FALSE	LDOX
16.2.1.10	secondary metabolism.phenylpropanoids.lignin biosynthesis.CAD	m.75682	(loc_os04g15920.1 : 262.0) no description available & (at4g39330 : 178.0) cinnamyl alcohol dehydrogenase 9 (CAD9); FUNCTIONS IN: oxidoreductase activity, zinc ion binding; INVOLVED IN: oxidation reduction; LOCATED IN: apoplast; EXPRESSED IN: 25 plant structures; EXPRESSED DURING: 15 growth stages; CONTAINS InterPro DOMAIN/s: GroES-like (InterPro:IPR011032), Alcohol dehydrogenase GroES-like (Inter…	2.47387	TRUE	CAD
16.2.1.10	secondary metabolism.phenylpropanoids.lignin biosynthesis.CAD	m.43932	(loc_os09g23540.1 : 243.0) no description available & (at4g37980 : 201.0) elicitor-activated gene 3-1 (ELI3-1); FUNCTIONS IN: oxidoreductase activity, zinc ion binding; INVOLVED IN: response to bacterium, plant-type hypersensitive response; EXPRESSED IN: 20 plant structures; EXPRESSED DURING: 13 growth stages; CONTAINS InterPro DOMAIN/s: GroES-like (InterPro:IPR011032), Alcohol dehydrogenase GroE…	2.50197	TRUE	CAD
16.2	secondary metabolism.phenylpropanoids	m.50116	(loc_os05g43930.1 : 154.0) no description available & (p47917|zrp4_maize : 146.0) O-methyltransferase ZRP4 (EC 2.1.1.-) (OMT) - Zea mays (Maize) & (at4g35160 : 82.0) O-methyltransferase family protein; FUNCTIONS IN: methyltransferase activity, O-methyltransferase activity, protein dimerization activity; LOCATED IN: cytosol; CONTAINS InterPro DOMAIN/s: Winged helix-turn-helix transcription repress…	2.52455	TRUE	COMT
16.2	secondary metabolism.phenylpropanoids	m.83246	(loc_os04g51990.1 : 389.0) no description available & (at1g78990 : 193.0) HXXXD-type acyl-transferase family protein; FUNCTIONS IN: transferase activity, transferring acyl groups other than amino-acyl groups, transferase activity; INVOLVED IN: biological_process unknown; LOCATED IN: cellular_component unknown; EXPRESSED IN: root; CONTAINS InterPro DOMAIN/s: Transferase (InterPro:IPR003480); BEST …	2.52561	TRUE	Acyltransferase
16.8.4.3	secondary metabolism.flavonoids.flavonols.flavonol-3-O-rhamnosyltransferase	m.195920	(p14726|ufog_horvu : 459.0) Anthocyanidin 3-O-glucosyltransferase (EC 2.4.1.115) (Flavonol 3-O-glucosyltransferase) (UDP-glucose flavonoid 3-O-glucosyltransferase) (Bronze-1) - Hordeum vulgare (Barley) & (loc_os06g09240.1 : 422.0) no description available & (at5g17050 : 213.0) The At5g17050 encodes a anthocyanidin 3-O-glucosyltransferase which specifically glucosylates the 3-position of the flavo…	2.53373	TRUE	Glycosyl transferase
16.2.1.4	secondary metabolism.phenylpropanoids.lignin biosynthesis.HCT	m.192211	(loc_os08g43040.2 : 327.0) no description available & (at5g48930 : 175.0) At5g48930 has been shown to encode for the hydroxycinnamoyl-Coenzyme A shikimate/quinate hydroxycinnamoyltransferase (HCT) both synthesizing and catabolizing the hydroxycinnamoylesters (coumaroyl/caffeoyl shikimate and quinate) involved in the phenylpropanoid pathway. Influence on the accumulation of flavonoids which in tur…	2.55844	TRUE	HCT
16.2.1.4	secondary metabolism.phenylpropanoids.lignin biosynthesis.HCT	m.62168	(loc_os09g37180.1 : 731.0) no description available & (at5g48930 : 181.0) At5g48930 has been shown to encode for the hydroxycinnamoyl-Coenzyme A shikimate/quinate hydroxycinnamoyltransferase (HCT) both synthesizing and catabolizing the hydroxycinnamoylesters (coumaroyl/caffeoyl shikimate and quinate) involved in the phenylpropanoid pathway. Influence on the accumulation of flavonoids which in tur…	2.5817	TRUE	HCT
16.2.1.4	secondary metabolism.phenylpropanoids.lignin biosynthesis.HCT	m.62160	(loc_os09g37200.1 : 651.0) no description available & (at5g48930 : 187.0) At5g48930 has been shown to encode for the hydroxycinnamoyl-Coenzyme A shikimate/quinate hydroxycinnamoyltransferase (HCT) both synthesizing and catabolizing the hydroxycinnamoylesters (coumaroyl/caffeoyl shikimate and quinate) involved in the phenylpropanoid pathway. Influence on the accumulation of flavonoids which in tur…	2.60938	TRUE	HCT
16.8.2.1	secondary metabolism.flavonoids.chalcones.naringenin-chalcone synthase	m.324313	(loc_os11g32620.1 : 148.0) no description available & (p48405|chsy_orysa : 130.0) Chalcone synthase (EC 2.3.1.74) (Naregenin-chalcone synthase) - Oryza sativa (Rice) & (at5g13930 : 123.0) Encodes chalcone synthase (CHS), a key enzyme involved in the biosynthesis of flavonoids. Required for the accumulation of purple anthocyanins in leaves and stems. Also involved in the regulation of auxin transp…	2.61659	FALSE	Chalcone synthase
16.2.1.7	secondary metabolism.phenylpropanoids.lignin biosynthesis.CCR1	m.305287	(loc_os02g56460.1 : 258.0) no description available & (at1g15950 : 191.0) Encodes a cinnamoyl CoA reductase. Involved in lignin biosynthesis.; cinnamoyl coa reductase 1 (CCR1); CONTAINS InterPro DOMAIN/s: NAD-dependent epimerase/dehydratase (InterPro:IPR001509), NAD(P)-binding domain (InterPro:IPR016040); BEST Arabidopsis thaliana protein match is: cinnamoyl coa reductase (TAIR:AT1G80820.1); Has …	2.61659	FALSE	CCR1
16.2	secondary metabolism.phenylpropanoids	m.83244	(loc_os04g51980.1 : 158.0) no description available & (at1g78990 : 126.0) HXXXD-type acyl-transferase family protein; FUNCTIONS IN: transferase activity, transferring acyl groups other than amino-acyl groups, transferase activity; INVOLVED IN: biological_process unknown; LOCATED IN: cellular_component unknown; EXPRESSED IN: root; CONTAINS InterPro DOMAIN/s: Transferase (InterPro:IPR003480); BEST …	2.62256	TRUE	Acyltransferase
16.8.1.1	secondary metabolism.flavonoids.anthocyanins.leucocyanidin dioxygenase	m.81482	(loc_os01g27490.1 : 447.0) no description available & (p41213|ldox_maize : 423.0) Leucoanthocyanidin dioxygenase (EC 1.14.11.19) (LDOX) (Leucocyanidin oxygenase) (Leucoanthocyanidin hydroxylase) - Zea mays (Maize) & (at4g22880 : 318.0) encodes leucoanthocyanidin dioxygenase, which is involved in proanthocyanin biosynthesis. Mutant analysis suggests that this gene is also involved in vacuole forma…	2.65371	TRUE	LDOX
16.8.3.3	secondary metabolism.flavonoids.dihydroflavonols.flavonoid 3'-monooxygenase	m.185360	(loc_os09g26960.1 : 811.0) no description available & (q9sbq9|f3ph_pethy : 419.0) Flavonoid 3-monooxygenase (EC 1.14.13.21) (Flavonoid 3'-hydroxylase) (Cytochrome P450 75B2) - Petunia hybrida (Petunia) & (at5g07990 : 412.0) Required for flavonoid 3' hydroxylase activity.; TRANSPARENT TESTA 7 (TT7); CONTAINS InterPro DOMAIN/s: Cytochrome P450 (InterPro:IPR001128), Cytochrome P450, E-class, group I…	2.655	TRUE	F3H
16.2.1.3	secondary metabolism.phenylpropanoids.lignin biosynthesis.4CL	m.143186	(q42982|4cl2_orysa : 623.0) 4-coumarate--CoA ligase 2 (EC 6.2.1.12) (4CL 2) (4-coumaroyl-CoA synthase 2) - Oryza sativa (Rice) & (loc_os02g46970.1 : 623.0) no description available & (at1g65060 : 479.0) encodes an isoform of 4-coumarate:CoA ligase (4CL), which is involved in the last step of the general phenylpropanoid pathway. mRNA levels are not induced in response to wounding or to fungal infe…	2.67413	TRUE	4CL
16.8.1	secondary metabolism.flavonoids.anthocyanins	m.158044	(p10290|mybc_maize : 159.0) Anthocyanin regulatory C1 protein - Zea mays (Maize) & (loc_os06g10350.1 : 137.0) no description available & (at5g35550 : 122.0) TT2 encodes a R2R3 MYB domain putative transcription factor that acts as a key determinant in the proanthocyanidin accumulation of developing seed. It is thought that a ternary complex composed of TT2, TT8 and TTG1 is necessary for correct ex…	2.67511	TRUE	Anthocyanin regulatory C1 protein
16.2.1.6	secondary metabolism.phenylpropanoids.lignin biosynthesis.CCoAOMT	m.82923	(loc_os08g38900.1 : 403.0) no description available & (at4g34050 : 281.0) caffeoyl coenzyme A O-methyltransferase 1 (CCoAOMT1); FUNCTIONS IN: caffeoyl-CoA O-methyltransferase activity; INVOLVED IN: coumarin biosynthetic process, response to cadmium ion; LOCATED IN: cytosol; EXPRESSED IN: 24 plant structures; EXPRESSED DURING: 14 growth stages; CONTAINS InterPro DOMAIN/s: O-methyltransferase, fami…	2.68608	TRUE	CCoAOMT
16.8.1	secondary metabolism.flavonoids.anthocyanins	m.204920	(loc_os05g37660.1 : 678.0) no description available & (at2g39980 : 412.0) HXXXD-type acyl-transferase family protein; FUNCTIONS IN: transferase activity, transferring acyl groups other than amino-acyl groups, transferase activity; INVOLVED IN: response to karrikin; LOCATED IN: cellular_component unknown; EXPRESSED IN: 17 plant structures; EXPRESSED DURING: 10 growth stages; CONTAINS InterPro DOMA…	2.69207	TRUE	Acyltransferase
16.8.4.2	secondary metabolism.flavonoids.flavonols.flavonol 3-O-glycosyltransferase	m.168349	(q93xp7|czog1_maize : 627.0) Cis-zeatin O-glucosyltransferase 1 (EC 2.4.1.215) (cisZOG1) - Zea mays (Maize) & (loc_os04g46980.1 : 622.0) no description available & (at2g15490 : 166.0) UDP-glycosyltransferase 73B4 (UGT73B4); FUNCTIONS IN: quercetin 3-O-glucosyltransferase activity, UDP-glycosyltransferase activity, quercetin 7-O-glucosyltransferase activity, UDP-glucosyltransferase activity, trans…	2.71778	TRUE	Glycosyl transferase
16.8.1.21	secondary metabolism.flavonoids.anthocyanins.anthocyanin 5-aromatic acyltransferase	m.189244	(loc_os08g07730.1 : 373.0) no description available & (ipr003480 : 125.4184) Transferase & (at3g29590 : 117.0) At3g29590 (At5MAT) encodes a malonyl-CoA:anthocyanidin 5-O-glucoside-6"-O-malonyltransferase that is coordinately expressed with a epistatic 5-O-anthocyanidin glucosyltransferase (At4g14090). The enzyme is involved in the malonylation of anthocyanins in Arabidopsis.; AT5MAT; CONTAINS Int…	2.71853	TRUE	Acyltransferase
16.2	secondary metabolism.phenylpropanoids	m.114129	(loc_os04g51980.1 : 325.0) no description available & (at1g32910 : 186.0) HXXXD-type acyl-transferase family protein; FUNCTIONS IN: transferase activity, transferring acyl groups other than amino-acyl groups, transferase activity; INVOLVED IN: biological_process unknown; LOCATED IN: cellular_component unknown; CONTAINS InterPro DOMAIN/s: Transferase (InterPro:IPR003480); BEST Arabidopsis thaliana…	2.72939	TRUE	Acyltransferase
16.8.3	secondary metabolism.flavonoids.dihydroflavonols	m.191718	(loc_os01g50200.1 : 386.0) no description available & (at3g16520 : 227.0) UDP-glucosyl transferase 88A1 (UGT88A1); FUNCTIONS IN: in 6 functions; INVOLVED IN: metabolic process; LOCATED IN: cellular_component unknown; EXPRESSED IN: 22 plant structures; EXPRESSED DURING: 13 growth stages; CONTAINS InterPro DOMAIN/s: UDP-glucuronosyl/UDP-glucosyltransferase (InterPro:IPR002213); BEST Arabidopsis tha…	2.72963	TRUE	UDP-glucosyl transferase 88A1 (UGT88A1)
16.8.3	secondary metabolism.flavonoids.dihydroflavonols	m.140498	(loc_os02g14630.1 : 245.0) no description available & (at1g01420 : 126.0) UDP-glucosyl transferase 72B3 (UGT72B3); FUNCTIONS IN: quercetin 3-O-glucosyltransferase activity, UDP-glycosyltransferase activity, transferase activity, transferring glycosyl groups; INVOLVED IN: metabolic process; LOCATED IN: cellular_component unknown; EXPRESSED IN: 11 plant structures; EXPRESSED DURING: LP.04 four leav…	2.73461	TRUE	UDP-glucosyl transferase 72B3 (UGT72B3)
16.8.3.3	secondary metabolism.flavonoids.dihydroflavonols.flavonoid 3'-monooxygenase	m.185352	(loc_os09g26960.1 : 814.0) no description available & (q9sbq9|f3ph_pethy : 403.0) Flavonoid 3-monooxygenase (EC 1.14.13.21) (Flavonoid 3'-hydroxylase) (Cytochrome P450 75B2) - Petunia hybrida (Petunia) & (at5g07990 : 402.0) Required for flavonoid 3' hydroxylase activity.; TRANSPARENT TESTA 7 (TT7); CONTAINS InterPro DOMAIN/s: Cytochrome P450 (InterPro:IPR001128), Cytochrome P450, E-class, group I…	2.73662	TRUE	F3H
16.8.3.3	secondary metabolism.flavonoids.dihydroflavonols.flavonoid 3'-monooxygenase	m.125710	(loc_os06g43384.1 : 322.0) no description available & (o48923|c71da_soybn : 219.0) Cytochrome P450 71D10 (EC 1.14.-.-) - Glycine max (Soybean) & (at3g26230 : 192.0) putative cytochrome P450; "cytochrome P450, family 71, subfamily B, polypeptide 24" (CYP71B24); FUNCTIONS IN: electron carrier activity, monooxygenase activity, iron ion binding, oxygen binding, heme binding; INVOLVED IN: oxidation re…	2.74291	TRUE	F3H
16.2	secondary metabolism.phenylpropanoids	m.111022	(loc_os03g04000.1 : 654.0) no description available & (at1g20510 : 414.0) OPC-8:0 CoA ligase1 (OPCL1); FUNCTIONS IN: 4-coumarate-CoA ligase activity; INVOLVED IN: phenylpropanoid metabolic process, jasmonic acid biosynthetic process, response to wounding; LOCATED IN: peroxisome; EXPRESSED IN: 22 plant structures; EXPRESSED DURING: 13 growth stages; CONTAINS InterPro DOMAIN/s: AMP-binding, conserv…	2.76911	TRUE	4CL
16.2.1.4	secondary metabolism.phenylpropanoids.lignin biosynthesis.HCT	m.216649	(loc_os09g25460.1 : 558.0) no description available & (at5g48930 : 282.0) At5g48930 has been shown to encode for the hydroxycinnamoyl-Coenzyme A shikimate/quinate hydroxycinnamoyltransferase (HCT) both synthesizing and catabolizing the hydroxycinnamoylesters (coumaroyl/caffeoyl shikimate and quinate) involved in the phenylpropanoid pathway. Influence on the accumulation of flavonoids which in tur…	2.81181	TRUE	HCT
16.2.1.10	secondary metabolism.phenylpropanoids.lignin biosynthesis.CAD	m.116748	(loc_os10g29470.1 : 546.0) no description available & (p93257|mtdh_mescr : 451.0) Probable mannitol dehydrogenase (EC 1.1.1.255) (NAD-dependent mannitol dehydrogenase) - Mesembryanthemum crystallinum (Common ice plant) & (at4g39330 : 424.0) cinnamyl alcohol dehydrogenase 9 (CAD9); FUNCTIONS IN: oxidoreductase activity, zinc ion binding; INVOLVED IN: oxidation reduction; LOCATED IN: apoplast; EXPR…	2.84908	TRUE	CAD
16.8.1.12	secondary metabolism.flavonoids.anthocyanins.anthocyanidin 3-O-glucosyltransferase	m.88675	(loc_os03g49524.1 : 236.0) no description available & (at5g65550 : 116.0) UDP-Glycosyltransferase superfamily protein; FUNCTIONS IN: transferase activity, transferring glycosyl groups; INVOLVED IN: metabolic process; CONTAINS InterPro DOMAIN/s: UDP-glucuronosyl/UDP-glucosyltransferase (InterPro:IPR002213); BEST Arabidopsis thaliana protein match is: UDP-Glycosyltransferase superfamily protein (TA…	2.87825	TRUE	Glycosyl transferase
16.8.3.3	secondary metabolism.flavonoids.dihydroflavonols.flavonoid 3'-monooxygenase	m.150851	(loc_os02g09400.1 : 239.0) no description available & (o22307|c71db_lotja : 165.0) Cytochrome P450 71D11 (EC 1.14.-.-) (Fragment) - Lotus japonicus & (at3g26330 : 144.0) putative cytochrome P450; "cytochrome P450, family 71, subfamily B, polypeptide 37" (CYP71B37); FUNCTIONS IN: electron carrier activity, monooxygenase activity, iron ion binding, oxygen binding, heme binding; INVOLVED IN: oxidati…	2.87825	TRUE	F3H
16.8.4	secondary metabolism.flavonoids.flavonols	m.113348	(loc_os03g24430.1 : 124.0) no description available & (at2g36800 : 87.4) Encodes a DON-Glucosyltransferase. The UGT73C5 glucosylates both brassinolide and castasterone in the 23-O position. The enzyme is presumably involved in the homeostasis of those steroid hormones hence regulating BR activity. Transgenic plants overexpressing UGT73C5 show a typical BR-deficient phenotype.; don-glucosyltransfe…	2.89838	TRUE	Encodes a DON-Glucosyltransferase. The UGT73C5 glucosylates both brassinolide and castasterone in the 23-O position. The enzyme is presumably involved in the homeostasis of those steroid hormones hence regulating BR activity. Transgenic plants overexpressing UGT73C5 show a typical BR-deficient phenotype.
16.8.3	secondary metabolism.flavonoids.dihydroflavonols	m.224698	(loc_os01g50200.1 : 366.0) no description available & (at3g16520 : 185.0) UDP-glucosyl transferase 88A1 (UGT88A1); FUNCTIONS IN: in 6 functions; INVOLVED IN: metabolic process; LOCATED IN: cellular_component unknown; EXPRESSED IN: 22 plant structures; EXPRESSED DURING: 13 growth stages; CONTAINS InterPro DOMAIN/s: UDP-glucuronosyl/UDP-glucosyltransferase (InterPro:IPR002213); BEST Arabidopsis tha…	2.93058	TRUE	UDP-glucosyl transferase 88A1 (UGT88A1)
16.8.3.2	secondary metabolism.flavonoids.dihydroflavonols.flavanone 3-hydroxylase	m.298495	(p28038|fl3h_horvu : 604.0) Naringenin,2-oxoglutarate 3-dioxygenase (EC 1.14.11.9) (Flavonone-3-hydroxylase) (F3H) (FHT) - Hordeum vulgare (Barley) & (loc_os04g56700.1 : 575.0) no description available & (at3g51240 : 532.0) Encodes flavanone 3-hydroxylase that is coordinately expressed with chalcone synthase and chalcone isomerases. Regulates flavonoid biosynthesis.; flavanone 3-hydroxylase (F3H)…	2.95393	TRUE	F3H
16.2	secondary metabolism.phenylpropanoids	m.67442	(loc_os08g01970.1 : 138.0) no description available & (at5g67150 : 86.7) HXXXD-type acyl-transferase family protein; FUNCTIONS IN: transferase activity, transferring acyl groups other than amino-acyl groups, transferase activity; INVOLVED IN: biological_process unknown; LOCATED IN: cellular_component unknown; EXPRESSED IN: 22 plant structures; EXPRESSED DURING: 13 growth stages; CONTAINS InterPro…	2.95521	TRUE	Acyltransferase
16.2.1	secondary metabolism.phenylpropanoids.lignin biosynthesis	m.200021	(loc_os06g18010.1 : 608.0) no description available & (at3g50740 : 191.0) UGT72E1 is an UDPG:coniferyl alcohol glucosyltransferase which specifically glucosylates sinapyl- and coniferyl aldehydes. The enzyme is thought to be involved in lignin metabolism.; UDP-glucosyl transferase 72E1 (UGT72E1); CONTAINS InterPro DOMAIN/s: UDP-glucuronosyl/UDP-glucosyltransferase (InterPro:IPR002213); BEST Arabi…	2.96041	TRUE	UGT72E1 is an UDPG:coniferyl alcohol glucosyltransferase which specifically glucosylates sinapyl- and coniferyl aldehydes. The enzyme is thought to be involved in lignin metabolism.
16.2.1.8	secondary metabolism.phenylpropanoids.lignin biosynthesis.F5H	m.125726	(loc_os06g43384.1 : 396.0) no description available & (ipr001128 : 222.39525) Cytochrome P450 & (o48923|c71da_soybn : 209.0) Cytochrome P450 71D10 (EC 1.14.-.-) - Glycine max (Soybean) & (at3g26230 : 156.0) putative cytochrome P450; "cytochrome P450, family 71, subfamily B, polypeptide 24" (CYP71B24); FUNCTIONS IN: electron carrier activity, monooxygenase activity, iron ion binding, oxygen bindin…	2.97109	TRUE	5FH
16.8.4	secondary metabolism.flavonoids.flavonols	m.89043	(loc_os06g08023.1 : 404.0) no description available & (at5g20400 : 290.0) encodes a protein whose sequence is similar to flavanone 3 hydroxylase from Malus.; 2-oxoglutarate (2OG) and Fe(II)-dependent oxygenase superfamily protein; CONTAINS InterPro DOMAIN/s: Oxoglutarate/iron-dependent oxygenase (InterPro:IPR005123); BEST Arabidopsis thaliana protein match is: 2-oxoglutarate (2OG) and Fe(II)-depe…	3.00339	TRUE	Flavonol synthase
16.2	secondary metabolism.phenylpropanoids	m.111021	(loc_os03g04000.1 : 899.0) no description available & (at1g20510 : 629.0) OPC-8:0 CoA ligase1 (OPCL1); FUNCTIONS IN: 4-coumarate-CoA ligase activity; INVOLVED IN: phenylpropanoid metabolic process, jasmonic acid biosynthetic process, response to wounding; LOCATED IN: peroxisome; EXPRESSED IN: 22 plant structures; EXPRESSED DURING: 13 growth stages; CONTAINS InterPro DOMAIN/s: AMP-binding, conserv…	3.06815	TRUE	4CL
16.2.1.4	secondary metabolism.phenylpropanoids.lignin biosynthesis.HCT	m.62164	(loc_os09g37180.1 : 714.0) no description available & (at5g48930 : 176.0) At5g48930 has been shown to encode for the hydroxycinnamoyl-Coenzyme A shikimate/quinate hydroxycinnamoyltransferase (HCT) both synthesizing and catabolizing the hydroxycinnamoylesters (coumaroyl/caffeoyl shikimate and quinate) involved in the phenylpropanoid pathway. Influence on the accumulation of flavonoids which in tur…	3.07834	TRUE	HCT
16.8.3	secondary metabolism.flavonoids.dihydroflavonols	m.19775	(loc_os07g07410.2 : 355.0) no description available & (at4g10490 : 191.0) 2-oxoglutarate (2OG) and Fe(II)-dependent oxygenase superfamily protein; FUNCTIONS IN: oxidoreductase activity, acting on paired donors, with incorporation or reduction of molecular oxygen, 2-oxoglutarate as one donor, and incorporation of one atom each of oxygen into both donors, oxidoreductase activity; INVOLVED IN: secon…	3.11032	TRUE	Flavonol synthase
16.8.1.21	secondary metabolism.flavonoids.anthocyanins.anthocyanin 5-aromatic acyltransferase	m.252088	(loc_os02g57480.1 : 353.0) no description available & (at1g03495 : 168.0) HXXXD-type acyl-transferase family protein; FUNCTIONS IN: transferase activity, transferring acyl groups other than amino-acyl groups, transferase activity; INVOLVED IN: biological_process unknown; CONTAINS InterPro DOMAIN/s: Transferase (InterPro:IPR003480); BEST Arabidopsis thaliana protein match is: HXXXD-type acyl-trans…	3.11548	TRUE	Acyltransferase
16.8.4	secondary metabolism.flavonoids.flavonols	m.52447	(loc_os01g70930.1 : 313.0) no description available & (at3g21420 : 273.0) 2-oxoglutarate (2OG) and Fe(II)-dependent oxygenase superfamily protein; FUNCTIONS IN: oxidoreductase activity; INVOLVED IN: metabolic process; LOCATED IN: cellular_component unknown; EXPRESSED IN: 16 plant structures; EXPRESSED DURING: 8 growth stages; CONTAINS InterPro DOMAIN/s: Oxoglutarate/iron-dependent oxygenase (Inte…	3.12781	TRUE	LDOX
16.8.4.1	secondary metabolism.flavonoids.flavonols.flavonol synthase (FLS)	m.66511	(loc_os02g52840.1 : 448.0) no description available & (q07512|fls_pethy : 364.0) Flavonol synthase/flavanone 3-hydroxylase (EC 1.14.11.23) (EC 1.14.11.9) (FLS) - Petunia hybrida (Petunia) & (at5g08640 : 336.0) Encodes a flavonol synthase that catalyzes formation of flavonols from dihydroflavonols.; flavonol synthase 1 (FLS1); CONTAINS InterPro DOMAIN/s: Oxoglutarate/iron-dependent oxygenase (Inte…	3.19172	TRUE	Flavonol synthase
16.2.1.3	secondary metabolism.phenylpropanoids.lignin biosynthesis.4CL	m.267401	(loc_os10g42800.1 : 123.0) no description available & (at5g63380 : 104.0) Encodes a peroxisomal protein involved in the activation of fatty acids through esterification with CoA. At5g63380 preferentially activates fatty acids with increased chain length (C9:0 to C8:0) and thus shares characteristics with long-chain fatty acyl-CoA synthases. Also able to catalyze the conversion of OPDA to its CoA …	3.197	TRUE	4CL
16.8.4	secondary metabolism.flavonoids.flavonols	m.1053	(loc_os03g24430.1 : 153.0) no description available & (at3g53150 : 99.0) UDP-glucosyl transferase 73D1 (UGT73D1); FUNCTIONS IN: transferase activity, transferring hexosyl groups, UDP-glycosyltransferase activity; INVOLVED IN: metabolic process; LOCATED IN: endomembrane system; EXPRESSED IN: stem, sepal, stamen; EXPRESSED DURING: 4 anthesis; CONTAINS InterPro DOMAIN/s: UDP-glucuronosyl/UDP-glucosy…	3.31435	TRUE	UDP-glucosyl transferase 73D1 (UGT73D1)
16.8.3.1	secondary metabolism.flavonoids.dihydroflavonols.dihydroflavonol 4-reductase	m.214394	(loc_os07g41070.1 : 245.0) no description available & (at1g09510 : 115.0) similar to Eucalyptus gunnii alcohol dehydrogenase of unknown physiological function (GI:1143445), Vigna unguiculata (gi:1854445), NOT a cinnamyl-alcohol dehydrogenase; NAD(P)-binding Rossmann-fold superfamily protein; FUNCTIONS IN: alcohol dehydrogenase (NAD) activity, cinnamyl-alcohol dehydrogenase activity; INVOLVED IN: …	3.3371	TRUE	DFR
16.2.1.7	secondary metabolism.phenylpropanoids.lignin biosynthesis.CCR1	m.40535	(loc_os02g56460.1 : 290.0) no description available & (at1g15950 : 194.0) Encodes a cinnamoyl CoA reductase. Involved in lignin biosynthesis.; cinnamoyl coa reductase 1 (CCR1); CONTAINS InterPro DOMAIN/s: NAD-dependent epimerase/dehydratase (InterPro:IPR001509), NAD(P)-binding domain (InterPro:IPR016040); BEST Arabidopsis thaliana protein match is: cinnamoyl coa reductase (TAIR:AT1G80820.1); Has …	3.34923	TRUE	CCR1
16.2.1.4	secondary metabolism.phenylpropanoids.lignin biosynthesis.HCT	m.49682	(loc_os08g43040.2 : 377.0) no description available & (at5g48930 : 214.0) At5g48930 has been shown to encode for the hydroxycinnamoyl-Coenzyme A shikimate/quinate hydroxycinnamoyltransferase (HCT) both synthesizing and catabolizing the hydroxycinnamoylesters (coumaroyl/caffeoyl shikimate and quinate) involved in the phenylpropanoid pathway. Influence on the accumulation of flavonoids which in tur…	3.48495	TRUE	HCT
16.2.1.7	secondary metabolism.phenylpropanoids.lignin biosynthesis.CCR1	m.38025	(loc_os02g56680.1 : 474.0) no description available & (at1g15950 : 337.0) Encodes a cinnamoyl CoA reductase. Involved in lignin biosynthesis.; cinnamoyl coa reductase 1 (CCR1); CONTAINS InterPro DOMAIN/s: NAD-dependent epimerase/dehydratase (InterPro:IPR001509), NAD(P)-binding domain (InterPro:IPR016040); BEST Arabidopsis thaliana protein match is: cinnamoyl coa reductase (TAIR:AT1G80820.1); Has …	3.48879	FALSE	CCR1
16.8.1.12	secondary metabolism.flavonoids.anthocyanins.anthocyanidin 3-O-glucosyltransferase	m.88657	(loc_os03g49524.1 : 546.0) no description available & (at5g49690 : 274.0) UDP-Glycosyltransferase superfamily protein; FUNCTIONS IN: transferase activity, transferring glycosyl groups; INVOLVED IN: metabolic process; CONTAINS InterPro DOMAIN/s: UDP-glucuronosyl/UDP-glucosyltransferase (InterPro:IPR002213); BEST Arabidopsis thaliana protein match is: UDP-Glycosyltransferase superfamily protein (TA…	3.54835	TRUE	Glycosyl transferase
16.2	secondary metabolism.phenylpropanoids	m.138974	(loc_os11g13970.1 : 519.0) no description available & (at5g42830 : 266.0) HXXXD-type acyl-transferase family protein; FUNCTIONS IN: transferase activity, transferring acyl groups other than amino-acyl groups, transferase activity; INVOLVED IN: biological_process unknown; LOCATED IN: cellular_component unknown; EXPRESSED IN: 17 plant structures; EXPRESSED DURING: 12 growth stages; CONTAINS InterPr…	3.60237	TRUE	Acyltransferase
16.2.1.4	secondary metabolism.phenylpropanoids.lignin biosynthesis.HCT	m.56290	(loc_os09g25460.1 : 224.0) no description available & (at5g48930 : 133.0) At5g48930 has been shown to encode for the hydroxycinnamoyl-Coenzyme A shikimate/quinate hydroxycinnamoyltransferase (HCT) both synthesizing and catabolizing the hydroxycinnamoylesters (coumaroyl/caffeoyl shikimate and quinate) involved in the phenylpropanoid pathway. Influence on the accumulation of flavonoids which in tur…	3.66007	TRUE	HCT
16.8.1	secondary metabolism.flavonoids.anthocyanins	m.204908	(loc_os05g37660.1 : 745.0) no description available & (at2g39980 : 438.0) HXXXD-type acyl-transferase family protein; FUNCTIONS IN: transferase activity, transferring acyl groups other than amino-acyl groups, transferase activity; INVOLVED IN: response to karrikin; LOCATED IN: cellular_component unknown; EXPRESSED IN: 17 plant structures; EXPRESSED DURING: 10 growth stages; CONTAINS InterPro DOMA…	3.68011	TRUE	Acyltransferase
16.8.3.3	secondary metabolism.flavonoids.dihydroflavonols.flavonoid 3'-monooxygenase	m.185366	(loc_os09g26960.1 : 361.0) no description available & (o81973|c93a3_soybn : 175.0) Cytochrome P450 93A3 (EC 1.14.-.-) (P450 CP5) - Glycine max (Soybean) & (at5g07990 : 164.0) Required for flavonoid 3 hydroxylase activity.; TRANSPARENT TESTA 7 (TT7); CONTAINS InterPro DOMAIN/s: Cytochrome P450 (InterPro:IPR001128), Cytochrome P450, E-class, group I (InterPro:IPR002401), Cytochrome P450, conserved …	3.68713	TRUE	F3H
16.8.1	secondary metabolism.flavonoids.anthocyanins	m.20194	(loc_os01g63480.1 : 285.0) no description available & (at2g39980 : 125.0) HXXXD-type acyl-transferase family protein; FUNCTIONS IN: transferase activity, transferring acyl groups other than amino-acyl groups, transferase activity; INVOLVED IN: response to karrikin; LOCATED IN: cellular_component unknown; EXPRESSED IN: 17 plant structures; EXPRESSED DURING: 10 growth stages; CONTAINS InterPro DOMA…	3.69207	TRUE	Acyltransferase
16.2	secondary metabolism.phenylpropanoids	m.176312	(loc_os08g01950.1 : 487.0) no description available & (at5g67150 : 257.0) HXXXD-type acyl-transferase family protein; FUNCTIONS IN: transferase activity, transferring acyl groups other than amino-acyl groups, transferase activity; INVOLVED IN: biological_process unknown; LOCATED IN: cellular_component unknown; EXPRESSED IN: 22 plant structures; EXPRESSED DURING: 13 growth stages; CONTAINS InterPr…	3.70901	TRUE	Acyltransferase
16.8.2.1	secondary metabolism.flavonoids.chalcones.naringenin-chalcone synthase	m.17953	(loc_os07g34140.1 : 126.0) no description available & (q9mb36|chs8_ipoba : 96.7) Chalcone synthase DIV (EC 2.3.1.74) (Naringenin-chalcone synthase DIV) - Ipomoea batatas (Sweet potato) (Batate) & (at5g13930 : 87.8) Encodes chalcone synthase (CHS), a key enzyme involved in the biosynthesis of flavonoids. Required for the accumulation of purple anthocyanins in leaves and stems. Also involved in the…	3.73798	TRUE	Chalcone synthase
16.2	secondary metabolism.phenylpropanoids	m.271187	(loc_os01g63190.2 : 326.0) no description available & (at3g09220 : 191.0) putative laccase, a member of laccase family of genes (17 members in Arabidopsis).; laccase 7 (LAC7); FUNCTIONS IN: laccase activity; INVOLVED IN: oxidation reduction, lignin catabolic process; LOCATED IN: endomembrane system, apoplast; EXPRESSED IN: 18 plant structures; EXPRESSED DURING: 7 growth stages; CONTAINS InterPro …	3.75636	TRUE	putative laccase, a member of laccase family of genes (17 members in Arabidopsis).
16.2.1.10	secondary metabolism.phenylpropanoids.lignin biosynthesis.CAD	m.92265	(loc_os04g15920.1 : 334.0) no description available & (at4g39330 : 211.0) cinnamyl alcohol dehydrogenase 9 (CAD9); FUNCTIONS IN: oxidoreductase activity, zinc ion binding; INVOLVED IN: oxidation reduction; LOCATED IN: apoplast; EXPRESSED IN: 25 plant structures; EXPRESSED DURING: 15 growth stages; CONTAINS InterPro DOMAIN/s: GroES-like (InterPro:IPR011032), Alcohol dehydrogenase GroES-like (Inter…	3.80094	TRUE	CAD
16.2.1.4	secondary metabolism.phenylpropanoids.lignin biosynthesis.HCT	m.309931	(loc_os04g56910.1 : 456.0) no description available & (at5g48930 : 132.0) At5g48930 has been shown to encode for the hydroxycinnamoyl-Coenzyme A shikimate/quinate hydroxycinnamoyltransferase (HCT) both synthesizing and catabolizing the hydroxycinnamoylesters (coumaroyl/caffeoyl shikimate and quinate) involved in the phenylpropanoid pathway. Influence on the accumulation of flavonoids which in tur…	3.8645	TRUE	HCT
16.8.4	secondary metabolism.flavonoids.flavonols	m.89036	(loc_os06g08023.1 : 390.0) no description available & (at5g20400 : 278.0) encodes a protein whose sequence is similar to flavanone 3 hydroxylase from Malus.; 2-oxoglutarate (2OG) and Fe(II)-dependent oxygenase superfamily protein; CONTAINS InterPro DOMAIN/s: Oxoglutarate/iron-dependent oxygenase (InterPro:IPR005123); BEST Arabidopsis thaliana protein match is: 2-oxoglutarate (2OG) and Fe(II)-depe…	3.8875	TRUE	Flavonol synthase
16.2.1.4	secondary metabolism.phenylpropanoids.lignin biosynthesis.HCT	m.45353	(loc_os11g07960.1 : 176.0) no description available & (at5g48930 : 101.0) At5g48930 has been shown to encode for the hydroxycinnamoyl-Coenzyme A shikimate/quinate hydroxycinnamoyltransferase (HCT) both synthesizing and catabolizing the hydroxycinnamoylesters (coumaroyl/caffeoyl shikimate and quinate) involved in the phenylpropanoid pathway. Influence on the accumulation of flavonoids which in tur…	3.95396	TRUE	HCT
16.2.1.4	secondary metabolism.phenylpropanoids.lignin biosynthesis.HCT	m.56219	(loc_os09g25460.1 : 729.0) no description available & (at5g48930 : 284.0) At5g48930 has been shown to encode for the hydroxycinnamoyl-Coenzyme A shikimate/quinate hydroxycinnamoyltransferase (HCT) both synthesizing and catabolizing the hydroxycinnamoylesters (coumaroyl/caffeoyl shikimate and quinate) involved in the phenylpropanoid pathway. Influence on the accumulation of flavonoids which in tur…	4.01618	TRUE	HCT
16.8.3.3	secondary metabolism.flavonoids.dihydroflavonols.flavonoid 3'-monooxygenase	m.185368	(loc_os09g26960.1 : 227.0) no description available & (q42798|c93a1_soybn : 137.0) Cytochrome P450 93A1 (EC 1.14.-.-) - Glycine max (Soybean) & (at5g06900 : 124.0) member of CYP93D; "cytochrome P450, family 93, subfamily D, polypeptide 1" (CYP93D1); FUNCTIONS IN: electron carrier activity, monooxygenase activity, iron ion binding, oxygen binding, heme binding; INVOLVED IN: oxidation reduction; LO…	4.02552	TRUE	F3H
16.2.1.5	secondary metabolism.phenylpropanoids.lignin biosynthesis.C3H	m.178717	(o48956|c98a1_sorbi : 813.0) Cytochrome P450 98A1 (EC 1.14.-.-) - Sorghum bicolor (Sorghum) (Sorghum vulgare) & (loc_os05g41440.1 : 796.0) no description available & (at2g40890 : 693.0) encodes coumarate 3-hydroxylase (C3H), a P450-dependent monooxygenase. Involved in lignin biosynthesis and flavonoid biosynthesis. Also affects the biosynthesis of coumarins such as scopoletin and scopolin as a br…	4.04378	TRUE	C3H
16.8.1.21	secondary metabolism.flavonoids.anthocyanins.anthocyanin 5-aromatic acyltransferase	m.93723	(loc_os08g07730.1 : 366.0) no description available & (ipr003480 : 102.58671) Transferase & (at3g29590 : 84.0) At3g29590 (At5MAT) encodes a malonyl-CoA:anthocyanidin 5-O-glucoside-6"-O-malonyltransferase that is coordinately expressed with a epistatic 5-O-anthocyanidin glucosyltransferase (At4g14090). The enzyme is involved in the malonylation of anthocyanins in Arabidopsis.; AT5MAT; CONTAINS Int…	4.08443	TRUE	Acyltransferase
16.8.1	secondary metabolism.flavonoids.anthocyanins	m.204909	(loc_os05g37660.1 : 743.0) no description available & (at2g39980 : 438.0) HXXXD-type acyl-transferase family protein; FUNCTIONS IN: transferase activity, transferring acyl groups other than amino-acyl groups, transferase activity; INVOLVED IN: response to karrikin; LOCATED IN: cellular_component unknown; EXPRESSED IN: 17 plant structures; EXPRESSED DURING: 10 growth stages; CONTAINS InterPro DOMA…	4.10208	TRUE	Acyltransferase
16.8.1.21	secondary metabolism.flavonoids.anthocyanins.anthocyanin 5-aromatic acyltransferase	m.117194	(loc_os04g54560.1 : 426.0) no description available & (at3g29670 : 132.0) HXXXD-type acyl-transferase family protein; FUNCTIONS IN: transferase activity, transferring acyl groups other than amino-acyl groups, transferase activity; INVOLVED IN: biological_process unknown; LOCATED IN: cellular_component unknown; EXPRESSED IN: stem, inflorescence meristem, hypocotyl, flower; EXPRESSED DURING: petal …	4.15332	TRUE	Acyltransferase
16.2.1.1	secondary metabolism.phenylpropanoids.lignin biosynthesis.PAL	m.32945	(loc_os05g35290.1 : 249.0) no description available & (p53443|pal2_orysa : 242.0) Phenylalanine ammonia-lyase (EC 4.3.1.5) - Oryza sativa (Rice) & (at3g10340 : 191.0) Encodes PAL4, a putative a phenylalanine ammonia-lyase. Arabidopsis has four PALs: AT2G37040 (PAL1), AT3G53260 (PAL2), AT5G04230 (PAL3) and AT3G10340 (PAL4).; phenylalanine ammonia-lyase 4 (PAL4); FUNCTIONS IN: ammonia-lyase activit…	4.18654	FALSE	PAL
16.2.1.3	secondary metabolism.phenylpropanoids.lignin biosynthesis.4CL	m.73908	(loc_os08g34790.1 : 166.0) no description available & (at3g21230 : 110.0) The gene encodes a 4-coumarate coenzyme A ligase being able to use sinapate as substrate. The catalytic efficiency was in the following (descending) order: p-coumaric acid, caffeic acid, 5-OH-ferulic acid, ferulic acid and sinapic acid. At4CL5 was unable to use cinnamic acid as substrate. Knockout of At4CL5 (4cl5) revealed …	4.18654	TRUE	4CL
16.8.4.2	secondary metabolism.flavonoids.flavonols.flavonol 3-O-glycosyltransferase	m.312658	(loc_os03g46400.1 : 390.0) no description available & (at3g53150 : 142.0) UDP-glucosyl transferase 73D1 (UGT73D1); FUNCTIONS IN: transferase activity, transferring hexosyl groups, UDP-glycosyltransferase activity; INVOLVED IN: metabolic process; LOCATED IN: endomembrane system; EXPRESSED IN: stem, sepal, stamen; EXPRESSED DURING: 4 anthesis; CONTAINS InterPro DOMAIN/s: UDP-glucuronosyl/UDP-glucos…	4.18654	FALSE	Glycosyl transferase
16.8.3.3	secondary metabolism.flavonoids.dihydroflavonols.flavonoid 3'-monooxygenase	m.89279	(loc_os09g26960.1 : 218.0) no description available & (at5g07990 : 111.0) Required for flavonoid 3 hydroxylase activity.; TRANSPARENT TESTA 7 (TT7); CONTAINS InterPro DOMAIN/s: Cytochrome P450 (InterPro:IPR001128), Cytochrome P450, E-class, group I (InterPro:IPR002401), Cytochrome P450, conserved site (InterPro:IPR017972); BEST Arabidopsis thaliana protein match is: cytochrome P450, family 706, s…	4.4571	TRUE	F3H
16.2.1.4	secondary metabolism.phenylpropanoids.lignin biosynthesis.HCT	m.5005	(loc_os08g43040.3 : 298.0) no description available & (at5g48930 : 160.0) At5g48930 has been shown to encode for the hydroxycinnamoyl-Coenzyme A shikimate/quinate hydroxycinnamoyltransferase (HCT) both synthesizing and catabolizing the hydroxycinnamoylesters (coumaroyl/caffeoyl shikimate and quinate) involved in the phenylpropanoid pathway. Influence on the accumulation of flavonoids which in tur…	4.48558	TRUE	HCT
16.2.1.4	secondary metabolism.phenylpropanoids.lignin biosynthesis.HCT	m.13309	(loc_os08g43040.3 : 155.0) no description available & (at5g48930 : 99.0) At5g48930 has been shown to encode for the hydroxycinnamoyl-Coenzyme A shikimate/quinate hydroxycinnamoyltransferase (HCT) both synthesizing and catabolizing the hydroxycinnamoylesters (coumaroyl/caffeoyl shikimate and quinate) involved in the phenylpropanoid pathway. Influence on the accumulation of flavonoids which in turn…	4.53542	TRUE	HCT
16.2.1.2	secondary metabolism.phenylpropanoids.lignin biosynthesis.C4H	m.9349	(p37115|tcmo_phaau : 231.0) Trans-cinnamate 4-monooxygenase (EC 1.14.13.11) (Cinnamic acid 4-hydroxylase) (CA4H) (C4H) (P450C4H) (Cytochrome P450 73) - Phaseolus aureus (Mung bean) (Vigna radiata) & (at2g30490 : 228.0) Encodes a cinnamate-4-hydroxylase. Mutations in this gene impact phenylpropanoid metabolism, growth and development.; cinnamate-4-hydroxylase (C4H); FUNCTIONS IN: trans-cinnamate 4…	4.55894	TRUE	C4H
16.2.1.4	secondary metabolism.phenylpropanoids.lignin biosynthesis.HCT	m.192208	(loc_os08g43040.2 : 432.0) no description available & (at5g48930 : 238.0) At5g48930 has been shown to encode for the hydroxycinnamoyl-Coenzyme A shikimate/quinate hydroxycinnamoyltransferase (HCT) both synthesizing and catabolizing the hydroxycinnamoylesters (coumaroyl/caffeoyl shikimate and quinate) involved in the phenylpropanoid pathway. Influence on the accumulation of flavonoids which in tur…	4.65171	TRUE	HCT
16.8.1.12	secondary metabolism.flavonoids.anthocyanins.anthocyanidin 3-O-glucosyltransferase	m.88662	(loc_os10g03320.1 : 441.0) no description available & (at5g49690 : 222.0) UDP-Glycosyltransferase superfamily protein; FUNCTIONS IN: transferase activity, transferring glycosyl groups; INVOLVED IN: metabolic process; CONTAINS InterPro DOMAIN/s: UDP-glucuronosyl/UDP-glucosyltransferase (InterPro:IPR002213); BEST Arabidopsis thaliana protein match is: UDP-Glycosyltransferase superfamily protein (TA…	4.66961	TRUE	Glycosyl transferase
16.2.1.1	secondary metabolism.phenylpropanoids.lignin biosynthesis.PAL	m.301254	(loc_os02g41670.1 : 279.0) no description available & (p53443|pal2_orysa : 276.0) Phenylalanine ammonia-lyase (EC 4.3.1.5) - Oryza sativa (Rice) & (at3g53260 : 215.0) Encodes phenylalanine lyase. Arabidopsis has four PALs: AT2G37040 (PAL1), AT3G53260 (PAL2), AT5G04230 (PAL3) and AT3G10340 (PAL4).; phenylalanine ammonia-lyase 2 (PAL2); FUNCTIONS IN: phenylalanine ammonia-lyase activity; INVOLVED I…	4.8843	TRUE	PAL
16.8.1	secondary metabolism.flavonoids.anthocyanins	m.204057	(loc_os05g03640.1 : 224.0) no description available & (at3g11180 : 173.0) 2-oxoglutarate (2OG) and Fe(II)-dependent oxygenase superfamily protein; FUNCTIONS IN: oxidoreductase activity, iron ion binding; INVOLVED IN: oxidation reduction; LOCATED IN: cellular_component unknown; EXPRESSED IN: inflorescence meristem, male gametophyte, flower, pollen tube; EXPRESSED DURING: L mature pollen stage, M g…	5.11689	TRUE	LDOX
16.2.1.4	secondary metabolism.phenylpropanoids.lignin biosynthesis.HCT	m.56218	(loc_os09g25460.1 : 630.0) no description available & (at5g48930 : 241.0) At5g48930 has been shown to encode for the hydroxycinnamoyl-Coenzyme A shikimate/quinate hydroxycinnamoyltransferase (HCT) both synthesizing and catabolizing the hydroxycinnamoylesters (coumaroyl/caffeoyl shikimate and quinate) involved in the phenylpropanoid pathway. Influence on the accumulation of flavonoids which in tur…	5.13313	TRUE	HCT
16.8.1.12	secondary metabolism.flavonoids.anthocyanins.anthocyanidin 3-O-glucosyltransferase	m.88654	(loc_os10g03320.1 : 476.0) no description available & (at5g49690 : 236.0) UDP-Glycosyltransferase superfamily protein; FUNCTIONS IN: transferase activity, transferring glycosyl groups; INVOLVED IN: metabolic process; CONTAINS InterPro DOMAIN/s: UDP-glucuronosyl/UDP-glucosyltransferase (InterPro:IPR002213); BEST Arabidopsis thaliana protein match is: UDP-Glycosyltransferase superfamily protein (TA…	5.3871	TRUE	Glycosyl transferase
16.8.4	secondary metabolism.flavonoids.flavonols	m.151494	(loc_os03g63900.1 : 439.0) no description available & (at4g25300 : 298.0) 2-oxoglutarate (2OG) and Fe(II)-dependent oxygenase superfamily protein; FUNCTIONS IN: oxidoreductase activity, acting on paired donors, with incorporation or reduction of molecular oxygen, 2-oxoglutarate as one donor, and incorporation of one atom each of oxygen into both donors, oxidoreductase activity; INVOLVED IN: flavo…	5.4974	TRUE	LDOX
16.2.1.3	secondary metabolism.phenylpropanoids.lignin biosynthesis.4CL	m.55543	(loc_os08g34790.1 : 311.0) no description available & (p17814|4cl1_orysa : 278.0) 4-coumarate--CoA ligase 1 (EC 6.2.1.12) (4CL 1) (4-coumaroyl-CoA synthase 1) - Oryza sativa (Rice) & (at1g51680 : 270.0) encodes an isoform of 4-coumarate:CoA ligase (4CL), which is involved in the last step of the general phenylpropanoid pathway. In addition to 4-coumarate, it also converts ferulate. The catalytic …	5.58206	TRUE	4CL
16.8.3	secondary metabolism.flavonoids.dihydroflavonols	m.169179	(loc_os01g53350.1 : 113.0) no description available & (at1g01390 : 80.5) UDP-Glycosyltransferase superfamily protein; FUNCTIONS IN: UDP-glycosyltransferase activity, transferase activity, transferring glycosyl groups; INVOLVED IN: metabolic process; EXPRESSED IN: 7 plant structures; EXPRESSED DURING: 9 growth stages; CONTAINS InterPro DOMAIN/s: UDP-glucuronosyl/UDP-glucosyltransferase (InterPro:I…	5.96582	TRUE	Glycosyl transferase
16.2	secondary metabolism.phenylpropanoids	m.315265	(loc_os06g41800.1 : 130.0) no description available & (at2g33590 : 102.0) NAD(P)-binding Rossmann-fold superfamily protein; FUNCTIONS IN: coenzyme binding, binding, cinnamoyl-CoA reductase activity, catalytic activity; INVOLVED IN: response to cadmium ion, lignin biosynthetic process; LOCATED IN: cellular_component unknown; EXPRESSED IN: 23 plant structures; EXPRESSED DURING: 13 growth stages; CO…	6.27981	TRUE	NAD(P)-binding Rossmann-fold superfamily protein
16.8.4.2	secondary metabolism.flavonoids.flavonols.flavonol 3-O-glycosyltransferase	m.38538	(loc_os05g42060.1 : 166.0) no description available & (at3g16520 : 119.0) UDP-glucosyl transferase 88A1 (UGT88A1); FUNCTIONS IN: in 6 functions; INVOLVED IN: metabolic process; LOCATED IN: cellular_component unknown; EXPRESSED IN: 22 plant structures; EXPRESSED DURING: 13 growth stages; CONTAINS InterPro DOMAIN/s: UDP-glucuronosyl/UDP-glucosyltransferase (InterPro:IPR002213); BEST Arabidopsis tha…	6.27981	FALSE	Glycosyl transferase
16.2.1.3	secondary metabolism.phenylpropanoids.lignin biosynthesis.4CL	m.316200	(loc_os02g08100.1 : 110.0) no description available & (p31685|4cl2_soltu : 99.4) 4-coumarate--CoA ligase 2 (EC 6.2.1.12) (4CL 2) (4-coumaroyl-CoA synthase 2) - Solanum tuberosum (Potato) & (at3g21240 : 94.0) encodes an isoform of 4-coumarate:CoA ligase (4CL), which is involved in the last step of the general phenylpropanoid pathway. The catalytic efficiency was in the following (descending) order…	6.27981	TRUE	4CL
16.8.1.12	secondary metabolism.flavonoids.anthocyanins.anthocyanidin 3-O-glucosyltransferase	m.112675	(loc_os03g59030.1 : 550.0) no description available & (at5g49690 : 337.0) UDP-Glycosyltransferase superfamily protein; FUNCTIONS IN: transferase activity, transferring glycosyl groups; INVOLVED IN: metabolic process; CONTAINS InterPro DOMAIN/s: UDP-glucuronosyl/UDP-glucosyltransferase (InterPro:IPR002213); BEST Arabidopsis thaliana protein match is: UDP-Glycosyltransferase superfamily protein (TA…	6.44728	TRUE	Glycosyl transferase
16.8.1	secondary metabolism.flavonoids.anthocyanins	m.204059	(loc_os05g03640.1 : 349.0) no description available & (at3g11180 : 271.0) 2-oxoglutarate (2OG) and Fe(II)-dependent oxygenase superfamily protein; FUNCTIONS IN: oxidoreductase activity, iron ion binding; INVOLVED IN: oxidation reduction; LOCATED IN: cellular_component unknown; EXPRESSED IN: inflorescence meristem, male gametophyte, flower, pollen tube; EXPRESSED DURING: L mature pollen stage, M g…	6.80313	TRUE	2-oxoglutarate (2OG) and Fe(II)-dependent oxygenase superfamily protein
16.2.1.3	secondary metabolism.phenylpropanoids.lignin biosynthesis.4CL	m.73909	(loc_os08g34790.1 : 225.0) no description available & (o24145|4cl1_tobac : 135.0) 4-coumarate--CoA ligase 1 (EC 6.2.1.12) (4CL 1) (4-coumaroyl-CoA synthase 1) - Nicotiana tabacum (Common tobacco) & (at3g21230 : 132.0) The gene encodes a 4-coumarate coenzyme A ligase being able to use sinapate as substrate. The catalytic efficiency was in the following (descending) order: p-coumaric acid, caffeic …	6.80313	TRUE	4CL
16.2.1.1	secondary metabolism.phenylpropanoids.lignin biosynthesis.PAL	m.62333	(q43210|paly_wheat : 195.0) Phenylalanine ammonia-lyase (EC 4.3.1.5) - Triticum aestivum (Wheat) & (loc_os04g43800.1 : 189.0) no description available & (at3g53260 : 157.0) Encodes phenylalanine lyase. Arabidopsis has four PALs: AT2G37040 (PAL1), AT3G53260 (PAL2), AT5G04230 (PAL3) and AT3G10340 (PAL4).; phenylalanine ammonia-lyase 2 (PAL2); FUNCTIONS IN: phenylalanine ammonia-lyase activity; INVO…	7.09011	TRUE	PAL
16.2	secondary metabolism.phenylpropanoids	m.39464	(loc_os08g02030.1 : 167.0) no description available & (at5g67150 : 84.7) HXXXD-type acyl-transferase family protein; FUNCTIONS IN: transferase activity, transferring acyl groups other than amino-acyl groups, transferase activity; INVOLVED IN: biological_process unknown; LOCATED IN: cellular_component unknown; EXPRESSED IN: 22 plant structures; EXPRESSED DURING: 13 growth stages; CONTAINS InterPro…	7.37196	TRUE	Acyltransferase
16.8.4	secondary metabolism.flavonoids.flavonols	m.45222	(loc_os02g17940.6 : 336.0) no description available & (at5g20400 : 227.0) encodes a protein whose sequence is similar to flavanone 3 hydroxylase from Malus.; 2-oxoglutarate (2OG) and Fe(II)-dependent oxygenase superfamily protein; CONTAINS InterPro DOMAIN/s: Oxoglutarate/iron-dependent oxygenase (InterPro:IPR005123); BEST Arabidopsis thaliana protein match is: 2-oxoglutarate (2OG) and Fe(II)-depe…	7.43994	TRUE	encodes a protein whose sequence is similar to flavanone 3 hydroxylase from Malus.
16.8.1.21	secondary metabolism.flavonoids.anthocyanins.anthocyanin 5-aromatic acyltransferase	m.229059	(loc_os02g28340.1 : 403.0) no description available & (at5g39050 : 187.0) HXXXD-type acyl-transferase family protein; FUNCTIONS IN: transferase activity, transferring acyl groups other than amino-acyl groups, transferase activity; INVOLVED IN: biological_process unknown; LOCATED IN: cellular_component unknown; EXPRESSED IN: 21 plant structures; EXPRESSED DURING: 13 growth stages; CONTAINS InterPr…	7.59604	TRUE	Acyltransferase
16.2.1.3	secondary metabolism.phenylpropanoids.lignin biosynthesis.4CL	m.73916	(loc_os08g34790.1 : 199.0) no description available & (o24146|4cl2_tobac : 156.0) 4-coumarate--CoA ligase 2 (EC 6.2.1.12) (4CL 2) (4-coumaroyl-CoA synthase 2) - Nicotiana tabacum (Common tobacco) & (at1g51680 : 155.0) encodes an isoform of 4-coumarate:CoA ligase (4CL), which is involved in the last step of the general phenylpropanoid pathway. In addition to 4-coumarate, it also converts ferulate.…	9.07084	TRUE	4CL
16.8.4	secondary metabolism.flavonoids.flavonols	m.131905	(loc_os01g41430.1 : 162.0) no description available & (at2g36780 : 90.5) UDP-Glycosyltransferase superfamily protein; FUNCTIONS IN: UDP-glycosyltransferase activity, transferase activity, transferring glycosyl groups; INVOLVED IN: metabolic process; LOCATED IN: cellular_component unknown; CONTAINS InterPro DOMAIN/s: UDP-glucuronosyl/UDP-glucosyltransferase (InterPro:IPR002213); BEST Arabidopsis t…	9.2702	TRUE	UDP-Glycosyltransferase superfamily protein
16.8.1	secondary metabolism.flavonoids.anthocyanins	m.27250	(loc_os03g18030.1 : 578.0) no description available & (at5g05600 : 412.0) 2-oxoglutarate (2OG) and Fe(II)-dependent oxygenase superfamily protein; FUNCTIONS IN: oxidoreductase activity, iron ion binding; INVOLVED IN: response to salt stress, response to karrikin; EXPRESSED IN: 15 plant structures; EXPRESSED DURING: 9 growth stages; CONTAINS InterPro DOMAIN/s: Isopenicillin N synthase (InterPro:IP…	9.40191	TRUE	Flavonol synthase
16.2	secondary metabolism.phenylpropanoids	m.306404	(loc_os08g01980.1 : 192.0) no description available & (at3g50280 : 94.4) HXXXD-type acyl-transferase family protein; FUNCTIONS IN: transferase activity, transferring acyl groups other than amino-acyl groups, transferase activity; INVOLVED IN: biological_process unknown; LOCATED IN: cellular_component unknown; EXPRESSED IN: 20 plant structures; EXPRESSED DURING: 12 growth stages; CONTAINS InterPro…	10.4664	TRUE	Acyltransferase
16.8.2	secondary metabolism.flavonoids.chalcones	m.97266	(loc_os07g34260.1 : 415.0) no description available & (p53415|chs2_secce : 274.0) Chalcone synthase 2 (EC 2.3.1.74) (Naringenin-chalcone synthase 2) - Secale cereale (Rye) & (at5g13930 : 263.0) Encodes chalcone synthase (CHS), a key enzyme involved in the biosynthesis of flavonoids. Required for the accumulation of purple anthocyanins in leaves and stems. Also involved in the regulation of auxin …	13.7226	TRUE	Chalcone synthase
16.8.3.3	secondary metabolism.flavonoids.dihydroflavonols.flavonoid 3'-monooxygenase	m.65583	(loc_os08g35510.1 : 729.0) no description available & (q9sbq9|f3ph_pethy : 346.0) Flavonoid 3-monooxygenase (EC 1.14.13.21) (Flavonoid 3'-hydroxylase) (Cytochrome P450 75B2) - Petunia hybrida (Petunia) & (at5g07990 : 326.0) Required for flavonoid 3' hydroxylase activity.; TRANSPARENT TESTA 7 (TT7); CONTAINS InterPro DOMAIN/s: Cytochrome P450 (InterPro:IPR001128), Cytochrome P450, E-class, group I…	14.6529	TRUE	F3H
16.8.2	secondary metabolism.flavonoids.chalcones	m.97269	(loc_os07g34140.1 : 488.0) no description available & (p48405|chsy_orysa : 362.0) Chalcone synthase (EC 2.3.1.74) (Naregenin-chalcone synthase) - Oryza sativa (Rice) & (at5g13930 : 355.0) Encodes chalcone synthase (CHS), a key enzyme involved in the biosynthesis of flavonoids. Required for the accumulation of purple anthocyanins in leaves and stems. Also involved in the regulation of auxin transp…	19.8056	TRUE	Chalcone synthase
16.2.1.3	secondary metabolism.phenylpropanoids.lignin biosynthesis.4CL	m.55541	(loc_os08g34790.1 : 127.0) no description available & (p17814|4cl1_orysa : 119.0) 4-coumarate--CoA ligase 1 (EC 6.2.1.12) (4CL 1) (4-coumaroyl-CoA synthase 1) - Oryza sativa (Rice) & (at1g51680 : 114.0) encodes an isoform of 4-coumarate:CoA ligase (4CL), which is involved in the last step of the general phenylpropanoid pathway. In addition to 4-coumarate, it also converts ferulate. The catalytic …	20.9327	TRUE	4CL
16.8.3	secondary metabolism.flavonoids.dihydroflavonols	m.27657	(loc_os04g49194.1 : 197.0) no description available & (at5g24530 : 131.0) Encodes a putative 2OG-Fe(II) oxygenase that is defense-associated but required for susceptibility to downy mildew.; DOWNY MILDEW RESISTANT 6 (DMR6); FUNCTIONS IN: oxidoreductase activity, acting on paired donors, with incorporation or reduction of molecular oxygen, 2-oxoglutarate as one donor, and incorporation of one atom…	22.7643	TRUE	Encodes a putative 2OG-Fe(II) oxygenase that is defense-associated but required for susceptibility to downy mildew.
16.8.1	secondary metabolism.flavonoids.anthocyanins	m.88444	(loc_os01g61610.4 : 116.0) no description available & (at3g11180 : 88.6) 2-oxoglutarate (2OG) and Fe(II)-dependent oxygenase superfamily protein; FUNCTIONS IN: oxidoreductase activity, iron ion binding; INVOLVED IN: oxidation reduction; LOCATED IN: cellular_component unknown; EXPRESSED IN: inflorescence meristem, male gametophyte, flower, pollen tube; EXPRESSED DURING: L mature pollen stage, M ge…	43.9587	TRUE	2-oxoglutarate (2OG) and Fe(II)-dependent oxygenase superfamily protein
Simple phenols
16.1	secondary metabolism.simple phenols	m.303835	(loc_os12g15680.1 : 216.0) no description available & (at3g09220 : 163.0) putative laccase, a member of laccase family of genes (17 members in Arabidopsis).; laccase 7 (LAC7); FUNCTIONS IN: laccase activity; INVOLVED IN: oxidation reduction, lignin catabolic process; LOCATED IN: endomembrane system, apoplast; EXPRESSED IN: 18 plant structures; EXPRESSED DURING: 7 growth stages; CONTAINS InterPro …	-3.18481	TRUE	putative laccase, a member of laccase family of genes (17 members in Arabidopsis).
16.1	secondary metabolism.simple phenols	m.34570	(loc_os01g62480.1 : 142.0) no description available & (at5g60020 : 106.0) putative laccase, a member of laccase family of genes (17 members in Arabidopsis).; laccase 17 (LAC17); FUNCTIONS IN: laccase activity; INVOLVED IN: oxidation reduction, lignin catabolic process; LOCATED IN: endomembrane system, apoplast; EXPRESSED IN: 14 plant structures; EXPRESSED DURING: LP.04 four leaves visible, 4 anth…	-3.00434	TRUE	putative laccase, a member of laccase family of genes (17 members in Arabidopsis).
16.1	secondary metabolism.simple phenols	m.38079	(loc_os01g61160.1 : 124.0) no description available & (at5g07130 : 112.0) putative laccase, a member of laccase family of genes (17 members in Arabidopsis).; laccase 13 (LAC13); FUNCTIONS IN: laccase activity; INVOLVED IN: oxidation reduction, lignin catabolic process; LOCATED IN: endomembrane system, apoplast; EXPRESSED IN: 16 plant structures; EXPRESSED DURING: 11 growth stages; CONTAINS InterP…	-2.13137	TRUE	putative laccase, a member of laccase family of genes (17 members in Arabidopsis).
16.1	secondary metabolism.simple phenols	m.89973	(loc_os10g20610.1 : 498.0) no description available & (at3g09220 : 317.0) putative laccase, a member of laccase family of genes (17 members in Arabidopsis).; laccase 7 (LAC7); FUNCTIONS IN: laccase activity; INVOLVED IN: oxidation reduction, lignin catabolic process; LOCATED IN: endomembrane system, apoplast; EXPRESSED IN: 18 plant structures; EXPRESSED DURING: 7 growth stages; CONTAINS InterPro …	-1.43316	FALSE	putative laccase, a member of laccase family of genes (17 members in Arabidopsis).
16.1	secondary metabolism.simple phenols	m.265631	(loc_os12g15920.1 : 660.0) no description available & (at3g09220 : 456.0) putative laccase, a member of laccase family of genes (17 members in Arabidopsis).; laccase 7 (LAC7); FUNCTIONS IN: laccase activity; INVOLVED IN: oxidation reduction, lignin catabolic process; LOCATED IN: endomembrane system, apoplast; EXPRESSED IN: 18 plant structures; EXPRESSED DURING: 7 growth stages; CONTAINS InterPro …	-1.38539	FALSE	putative laccase, a member of laccase family of genes (17 members in Arabidopsis).
16.1	secondary metabolism.simple phenols	m.265634	(loc_os12g15920.1 : 532.0) no description available & (at3g09220 : 363.0) putative laccase, a member of laccase family of genes (17 members in Arabidopsis).; laccase 7 (LAC7); FUNCTIONS IN: laccase activity; INVOLVED IN: oxidation reduction, lignin catabolic process; LOCATED IN: endomembrane system, apoplast; EXPRESSED IN: 18 plant structures; EXPRESSED DURING: 7 growth stages; CONTAINS InterPro …	-1.33762	FALSE	putative laccase, a member of laccase family of genes (17 members in Arabidopsis).
16.1	secondary metabolism.simple phenols	m.92338	(loc_os03g16610.1 : 301.0) no description available & (at5g60020 : 276.0) putative laccase, a member of laccase family of genes (17 members in Arabidopsis).; laccase 17 (LAC17); FUNCTIONS IN: laccase activity; INVOLVED IN: oxidation reduction, lignin catabolic process; LOCATED IN: endomembrane system, apoplast; EXPRESSED IN: 14 plant structures; EXPRESSED DURING: LP.04 four leaves visible, 4 anth…	-1.19181	FALSE	putative laccase, a member of laccase family of genes (17 members in Arabidopsis).
16.1	secondary metabolism.simple phenols	m.92335	(loc_os05g38420.1 : 342.0) no description available & (at5g60020 : 306.0) putative laccase, a member of laccase family of genes (17 members in Arabidopsis).; laccase 17 (LAC17); FUNCTIONS IN: laccase activity; INVOLVED IN: oxidation reduction, lignin catabolic process; LOCATED IN: endomembrane system, apoplast; EXPRESSED IN: 14 plant structures; EXPRESSED DURING: LP.04 four leaves visible, 4 anth…	-1.01225	FALSE	putative laccase, a member of laccase family of genes (17 members in Arabidopsis).
16.1	secondary metabolism.simple phenols	m.309641	(loc_os11g16260.1 : 157.0) no description available & (at3g09220 : 114.0) putative laccase, a member of laccase family of genes (17 members in Arabidopsis).; laccase 7 (LAC7); FUNCTIONS IN: laccase activity; INVOLVED IN: oxidation reduction, lignin catabolic process; LOCATED IN: endomembrane system, apoplast; EXPRESSED IN: 18 plant structures; EXPRESSED DURING: 7 growth stages; CONTAINS InterPro …	0	FALSE	putative laccase, a member of laccase family of genes (17 members in Arabidopsis).
16.1	secondary metabolism.simple phenols	m.319162	(loc_os11g47390.1 : 188.0) no description available & (at2g40370 : 106.0) putative laccase, a member of laccase family of genes (17 members in Arabidopsis).; laccase 5 (LAC5); FUNCTIONS IN: laccase activity; INVOLVED IN: response to copper ion; LOCATED IN: endomembrane system, apoplast; EXPRESSED IN: 8 plant structures; EXPRESSED DURING: 4 anthesis, petal differentiation and expansion stage; CONT…	0	FALSE	putative laccase, a member of laccase family of genes (17 members in Arabidopsis).
16.1	secondary metabolism.simple phenols	m.330514	(loc_os10g20610.1 : 167.0) no description available & (at3g09220 : 144.0) putative laccase, a member of laccase family of genes (17 members in Arabidopsis).; laccase 7 (LAC7); FUNCTIONS IN: laccase activity; INVOLVED IN: oxidation reduction, lignin catabolic process; LOCATED IN: endomembrane system, apoplast; EXPRESSED IN: 18 plant structures; EXPRESSED DURING: 7 growth stages; CONTAINS InterPro …	0	FALSE	putative laccase, a member of laccase family of genes (17 members in Arabidopsis).
16.1	secondary metabolism.simple phenols	m.92323	(loc_os01g62480.1 : 317.0) no description available & (at5g60020 : 243.0) putative laccase, a member of laccase family of genes (17 members in Arabidopsis).; laccase 17 (LAC17); FUNCTIONS IN: laccase activity; INVOLVED IN: oxidation reduction, lignin catabolic process; LOCATED IN: endomembrane system, apoplast; EXPRESSED IN: 14 plant structures; EXPRESSED DURING: LP.04 four leaves visible, 4 anth…	1.00164	FALSE	putative laccase, a member of laccase family of genes (17 members in Arabidopsis).
16.1	secondary metabolism.simple phenols	m.135018	(loc_os10g20610.1 : 563.0) no description available & (at3g09220 : 465.0) putative laccase, a member of laccase family of genes (17 members in Arabidopsis).; laccase 7 (LAC7); FUNCTIONS IN: laccase activity; INVOLVED IN: oxidation reduction, lignin catabolic process; LOCATED IN: endomembrane system, apoplast; EXPRESSED IN: 18 plant structures; EXPRESSED DURING: 7 growth stages; CONTAINS InterPro …	1.04664	FALSE	putative laccase, a member of laccase family of genes (17 members in Arabidopsis).
16.1	secondary metabolism.simple phenols	m.30717	(loc_os01g63200.1 : 198.0) no description available & (at5g01050 : 125.0) putative laccase, a member of laccase family of genes (17 members in Arabidopsis).; Laccase/Diphenol oxidase family protein; FUNCTIONS IN: laccase activity; INVOLVED IN: oxidation reduction, lignin catabolic process; LOCATED IN: endomembrane system, apoplast; EXPRESSED IN: root, flower; CONTAINS InterPro DOMAIN/s: Multicopp…	1.04664	FALSE	putative laccase, a member of laccase family of genes (17 members in Arabidopsis).
16.1	secondary metabolism.simple phenols	m.75692	(loc_os01g63200.1 : 251.0) no description available & (at5g01050 : 101.0) putative laccase, a member of laccase family of genes (17 members in Arabidopsis).; Laccase/Diphenol oxidase family protein; FUNCTIONS IN: laccase activity; INVOLVED IN: oxidation reduction, lignin catabolic process; LOCATED IN: endomembrane system, apoplast; EXPRESSED IN: root, flower; CONTAINS InterPro DOMAIN/s: Multicopp…	1.04664	FALSE	putative laccase, a member of laccase family of genes (17 members in Arabidopsis).
16.1	secondary metabolism.simple phenols	m.84172	(loc_os01g62480.1 : 929.0) no description available & (at5g60020 : 781.0) putative laccase, a member of laccase family of genes (17 members in Arabidopsis).; laccase 17 (LAC17); FUNCTIONS IN: laccase activity; INVOLVED IN: oxidation reduction, lignin catabolic process; LOCATED IN: endomembrane system, apoplast; EXPRESSED IN: 14 plant structures; EXPRESSED DURING: LP.04 four leaves visible, 4 anth…	1.08447	FALSE	putative laccase, a member of laccase family of genes (17 members in Arabidopsis).
16.1	secondary metabolism.simple phenols	m.265644	(loc_os07g01110.1 : 434.0) no description available & (at3g09220 : 299.0) putative laccase, a member of laccase family of genes (17 members in Arabidopsis).; laccase 7 (LAC7); FUNCTIONS IN: laccase activity; INVOLVED IN: oxidation reduction, lignin catabolic process; LOCATED IN: endomembrane system, apoplast; EXPRESSED IN: 18 plant structures; EXPRESSED DURING: 7 growth stages; CONTAINS InterPro …	1.09123	FALSE	putative laccase, a member of laccase family of genes (17 members in Arabidopsis).
16.1	secondary metabolism.simple phenols	m.301935	(loc_os10g20610.1 : 575.0) no description available & (at3g09220 : 453.0) putative laccase, a member of laccase family of genes (17 members in Arabidopsis).; laccase 7 (LAC7); FUNCTIONS IN: laccase activity; INVOLVED IN: oxidation reduction, lignin catabolic process; LOCATED IN: endomembrane system, apoplast; EXPRESSED IN: 18 plant structures; EXPRESSED DURING: 7 growth stages; CONTAINS InterPro …	1.21055	FALSE	putative laccase, a member of laccase family of genes (17 members in Arabidopsis).
16.1	secondary metabolism.simple phenols	m.51514	(loc_os11g42200.1 : 811.0) no description available & (at3g09220 : 355.0) putative laccase, a member of laccase family of genes (17 members in Arabidopsis).; laccase 7 (LAC7); FUNCTIONS IN: laccase activity; INVOLVED IN: oxidation reduction, lignin catabolic process; LOCATED IN: endomembrane system, apoplast; EXPRESSED IN: 18 plant structures; EXPRESSED DURING: 7 growth stages; CONTAINS InterPro …	1.27091	FALSE	putative laccase, a member of laccase family of genes (17 members in Arabidopsis).
16.1	secondary metabolism.simple phenols	m.92327	(loc_os03g16610.1 : 193.0) no description available & (at5g60020 : 159.0) putative laccase, a member of laccase family of genes (17 members in Arabidopsis).; laccase 17 (LAC17); FUNCTIONS IN: laccase activity; INVOLVED IN: oxidation reduction, lignin catabolic process; LOCATED IN: endomembrane system, apoplast; EXPRESSED IN: 14 plant structures; EXPRESSED DURING: LP.04 four leaves visible, 4 anth…	1.27462	FALSE	putative laccase, a member of laccase family of genes (17 members in Arabidopsis).
16.1	secondary metabolism.simple phenols	m.23172	(loc_os01g27700.1 : 172.0) no description available & (at2g30210 : 123.0) putative laccase, a member of laccase family of genes (17 members in Arabidopsis).; laccase 3 (LAC3); FUNCTIONS IN: laccase activity; INVOLVED IN: oxidation reduction, lignin catabolic process; LOCATED IN: endomembrane system, apoplast; EXPRESSED IN: hypocotyl, fruit, root, seed; EXPRESSED DURING: E expanded cotyledon stage…	1.28817	FALSE	putative laccase, a member of laccase family of genes (17 members in Arabidopsis).
16.1	secondary metabolism.simple phenols	m.102464	(loc_os11g48060.1 : 1022.0) no description available & (at2g38080 : 778.0) Encodes a protein with similarity to putative laccase, a member of laccase family (17 members in Arabidopsis). Might be involved in cell wall biosynthesis. Mutants have a mild irregular xylem phenotype.; IRREGULAR XYLEM 12 (IRX12); FUNCTIONS IN: laccase activity; INVOLVED IN: secondary cell wall biogenesis; LOCATED IN: end…	1.29701	FALSE	Encodes a protein with similarity to putative laccase, a member of laccase family (17 members in Arabidopsis). Might be involved in cell wall biosynthesis. Mutants have a mild irregular xylem phenotype.
16.1	secondary metabolism.simple phenols	m.118589	(loc_os12g01730.1 : 442.0) no description available & (at5g05390 : 361.0) putative laccase, a member of laccase family of genes (17 members in Arabidopsis).; laccase 12 (LAC12); FUNCTIONS IN: laccase activity; INVOLVED IN: oxidation reduction, lignin catabolic process; LOCATED IN: endomembrane system, apoplast; EXPRESSED IN: 7 plant structures; EXPRESSED DURING: petal differentiation and expansio…	1.33731	FALSE	putative laccase, a member of laccase family of genes (17 members in Arabidopsis).
16.1	secondary metabolism.simple phenols	m.220189	(loc_os03g18640.1 : 538.0) no description available & (at2g40370 : 362.0) putative laccase, a member of laccase family of genes (17 members in Arabidopsis).; laccase 5 (LAC5); FUNCTIONS IN: laccase activity; INVOLVED IN: response to copper ion; LOCATED IN: endomembrane system, apoplast; EXPRESSED IN: 8 plant structures; EXPRESSED DURING: 4 anthesis, petal differentiation and expansion stage; CONT…	1.45016	FALSE	putative laccase, a member of laccase family of genes (17 members in Arabidopsis).
16.1	secondary metabolism.simple phenols	m.92331	(loc_os03g16610.1 : 287.0) no description available & (at5g60020 : 221.0) putative laccase, a member of laccase family of genes (17 members in Arabidopsis).; laccase 17 (LAC17); FUNCTIONS IN: laccase activity; INVOLVED IN: oxidation reduction, lignin catabolic process; LOCATED IN: endomembrane system, apoplast; EXPRESSED IN: 14 plant structures; EXPRESSED DURING: LP.04 four leaves visible, 4 anth…	1.49478	FALSE	putative laccase, a member of laccase family of genes (17 members in Arabidopsis).
16.1	secondary metabolism.simple phenols	m.89971	(loc_os10g20610.1 : 240.0) no description available & (at3g09220 : 155.0) putative laccase, a member of laccase family of genes (17 members in Arabidopsis).; laccase 7 (LAC7); FUNCTIONS IN: laccase activity; INVOLVED IN: oxidation reduction, lignin catabolic process; LOCATED IN: endomembrane system, apoplast; EXPRESSED IN: 18 plant structures; EXPRESSED DURING: 7 growth stages; CONTAINS InterPro …	1.61021	FALSE	putative laccase, a member of laccase family of genes (17 members in Arabidopsis).
16.1	secondary metabolism.simple phenols	m.92322	(loc_os05g38420.1 : 330.0) no description available & (at5g60020 : 263.0) putative laccase, a member of laccase family of genes (17 members in Arabidopsis).; laccase 17 (LAC17); FUNCTIONS IN: laccase activity; INVOLVED IN: oxidation reduction, lignin catabolic process; LOCATED IN: endomembrane system, apoplast; EXPRESSED IN: 14 plant structures; EXPRESSED DURING: LP.04 four leaves visible, 4 anth…	1.64688	FALSE	putative laccase, a member of laccase family of genes (17 members in Arabidopsis).
16.1	secondary metabolism.simple phenols	m.92329	(loc_os03g16610.1 : 187.0) no description available & (at5g60020 : 153.0) putative laccase, a member of laccase family of genes (17 members in Arabidopsis).; laccase 17 (LAC17); FUNCTIONS IN: laccase activity; INVOLVED IN: oxidation reduction, lignin catabolic process; LOCATED IN: endomembrane system, apoplast; EXPRESSED IN: 14 plant structures; EXPRESSED DURING: LP.04 four leaves visible, 4 anth…	1.69831	FALSE	putative laccase, a member of laccase family of genes (17 members in Arabidopsis).
16.1	secondary metabolism.simple phenols	m.220185	(loc_os01g61160.1 : 820.0) no description available & (at2g40370 : 635.0) putative laccase, a member of laccase family of genes (17 members in Arabidopsis).; laccase 5 (LAC5); FUNCTIONS IN: laccase activity; INVOLVED IN: response to copper ion; LOCATED IN: endomembrane system, apoplast; EXPRESSED IN: 8 plant structures; EXPRESSED DURING: 4 anthesis, petal differentiation and expansion stage; CONT…	1.74619	FALSE	putative laccase, a member of laccase family of genes (17 members in Arabidopsis).
16.1	secondary metabolism.simple phenols	m.6284	(loc_os03g16610.1 : 181.0) no description available & (at2g29130 : 157.0) putative laccase, knockout mutant had reduced root elongation under PEG-induced dehydration; laccase 2 (LAC2); FUNCTIONS IN: laccase activity; INVOLVED IN: response to water deprivation; LOCATED IN: endomembrane system, apoplast; EXPRESSED IN: 6 plant structures; EXPRESSED DURING: petal differentiation and expansion stage; …	1.83057	FALSE	putative laccase, knockout mutant had reduced root elongation under PEG-induced dehydration
16.1	secondary metabolism.simple phenols	m.92334	(loc_os01g62480.1 : 332.0) no description available & (at5g60020 : 305.0) putative laccase, a member of laccase family of genes (17 members in Arabidopsis).; laccase 17 (LAC17); FUNCTIONS IN: laccase activity; INVOLVED IN: oxidation reduction, lignin catabolic process; LOCATED IN: endomembrane system, apoplast; EXPRESSED IN: 14 plant structures; EXPRESSED DURING: LP.04 four leaves visible, 4 anth…	1.89971	FALSE	putative laccase, a member of laccase family of genes (17 members in Arabidopsis).
16.1	secondary metabolism.simple phenols	m.265640	(loc_os05g38390.1 : 451.0) no description available & (at5g60020 : 367.0) putative laccase, a member of laccase family of genes (17 members in Arabidopsis).; laccase 17 (LAC17); FUNCTIONS IN: laccase activity; INVOLVED IN: oxidation reduction, lignin catabolic process; LOCATED IN: endomembrane system, apoplast; EXPRESSED IN: 14 plant structures; EXPRESSED DURING: LP.04 four leaves visible, 4 anth…	1.97698	FALSE	putative laccase, a member of laccase family of genes (17 members in Arabidopsis).
16.1	secondary metabolism.simple phenols	m.265636	(loc_os05g38390.1 : 489.0) no description available & (at5g60020 : 374.0) putative laccase, a member of laccase family of genes (17 members in Arabidopsis).; laccase 17 (LAC17); FUNCTIONS IN: laccase activity; INVOLVED IN: oxidation reduction, lignin catabolic process; LOCATED IN: endomembrane system, apoplast; EXPRESSED IN: 14 plant structures; EXPRESSED DURING: LP.04 four leaves visible, 4 anth…	2.00862	TRUE	putative laccase, a member of laccase family of genes (17 members in Arabidopsis).
16.1	secondary metabolism.simple phenols	m.50042	(loc_os11g42220.1 : 264.0) no description available & (at3g09220 : 139.0) putative laccase, a member of laccase family of genes (17 members in Arabidopsis).; laccase 7 (LAC7); FUNCTIONS IN: laccase activity; INVOLVED IN: oxidation reduction, lignin catabolic process; LOCATED IN: endomembrane system, apoplast; EXPRESSED IN: 18 plant structures; EXPRESSED DURING: 7 growth stages; CONTAINS InterPro …	2.09327	FALSE	putative laccase, a member of laccase family of genes (17 members in Arabidopsis).
16.1	secondary metabolism.simple phenols	m.84168	(loc_os01g62490.1 : 902.0) no description available & (at5g60020 : 774.0) putative laccase, a member of laccase family of genes (17 members in Arabidopsis).; laccase 17 (LAC17); FUNCTIONS IN: laccase activity; INVOLVED IN: oxidation reduction, lignin catabolic process; LOCATED IN: endomembrane system, apoplast; EXPRESSED IN: 14 plant structures; EXPRESSED DURING: LP.04 four leaves visible, 4 anth…	2.29727	TRUE	putative laccase, a member of laccase family of genes (17 members in Arabidopsis).
16.1	secondary metabolism.simple phenols	m.220181	(loc_os03g18640.1 : 692.0) no description available & (at2g40370 : 581.0) putative laccase, a member of laccase family of genes (17 members in Arabidopsis).; laccase 5 (LAC5); FUNCTIONS IN: laccase activity; INVOLVED IN: response to copper ion; LOCATED IN: endomembrane system, apoplast; EXPRESSED IN: 8 plant structures; EXPRESSED DURING: 4 anthesis, petal differentiation and expansion stage; CONT…	2.60864	TRUE	putative laccase, a member of laccase family of genes (17 members in Arabidopsis).
16.1	secondary metabolism.simple phenols	m.255555	(loc_os02g51440.1 : 467.0) no description available & (at5g09360 : 338.0) putative laccase, a member of laccase family of genes (17 members in Arabidopsis).; laccase 14 (LAC14); FUNCTIONS IN: laccase activity; INVOLVED IN: oxidation reduction, lignin catabolic process; LOCATED IN: endomembrane system, apoplast; EXPRESSED IN: central cell, fruit; CONTAINS InterPro DOMAIN/s: Multicopper oxidase, ty…	2.8317	TRUE	putative laccase, a member of laccase family of genes (17 members in Arabidopsis).
16.1	secondary metabolism.simple phenols	m.162490	(loc_os01g63200.1 : 676.0) no description available & (at3g09220 : 417.0) putative laccase, a member of laccase family of genes (17 members in Arabidopsis).; laccase 7 (LAC7); FUNCTIONS IN: laccase activity; INVOLVED IN: oxidation reduction, lignin catabolic process; LOCATED IN: endomembrane system, apoplast; EXPRESSED IN: 18 plant structures; EXPRESSED DURING: 7 growth stages; CONTAINS InterPro …	2.85446	TRUE	putative laccase, a member of laccase family of genes (17 members in Arabidopsis).
16.1	secondary metabolism.simple phenols	m.255553	(loc_os02g51440.1 : 677.0) no description available & (at5g09360 : 523.0) putative laccase, a member of laccase family of genes (17 members in Arabidopsis).; laccase 14 (LAC14); FUNCTIONS IN: laccase activity; INVOLVED IN: oxidation reduction, lignin catabolic process; LOCATED IN: endomembrane system, apoplast; EXPRESSED IN: central cell, fruit; CONTAINS InterPro DOMAIN/s: Multicopper oxidase, ty…	3.0248	TRUE	putative laccase, a member of laccase family of genes (17 members in Arabidopsis).
16.1	secondary metabolism.simple phenols	m.56175	(loc_os05g38390.1 : 528.0) no description available & (at2g29130 : 425.0) putative laccase, knockout mutant had reduced root elongation under PEG-induced dehydration; laccase 2 (LAC2); FUNCTIONS IN: laccase activity; INVOLVED IN: response to water deprivation; LOCATED IN: endomembrane system, apoplast; EXPRESSED IN: 6 plant structures; EXPRESSED DURING: petal differentiation and expansion stage; …	3.15547	TRUE	putative laccase, knockout mutant had reduced root elongation under PEG-induced dehydration
16.1	secondary metabolism.simple phenols	m.271187	(loc_os01g63190.2 : 326.0) no description available & (at3g09220 : 191.0) putative laccase, a member of laccase family of genes (17 members in Arabidopsis).; laccase 7 (LAC7); FUNCTIONS IN: laccase activity; INVOLVED IN: oxidation reduction, lignin catabolic process; LOCATED IN: endomembrane system, apoplast; EXPRESSED IN: 18 plant structures; EXPRESSED DURING: 7 growth stages; CONTAINS InterPro …	3.75636	TRUE	putative laccase, a member of laccase family of genes (17 members in Arabidopsis).
16.1	secondary metabolism.simple phenols	m.271169	(loc_os01g63190.1 : 733.0) no description available & (at3g09220 : 457.0) putative laccase, a member of laccase family of genes (17 members in Arabidopsis).; laccase 7 (LAC7); FUNCTIONS IN: laccase activity; INVOLVED IN: oxidation reduction, lignin catabolic process; LOCATED IN: endomembrane system, apoplast; EXPRESSED IN: 18 plant structures; EXPRESSED DURING: 7 growth stages; CONTAINS InterPro …	3.87007	TRUE	putative laccase, a member of laccase family of genes (17 members in Arabidopsis).
Sulfur-containing
16.5.1.1.2.1	secondary metabolism.sulfur-containing.glucosinolates.synthesis.aromatic.CYP79A2 monooxygenase	m.18245	(loc_os04g08828.1 : 621.0) no description available & (q43135|c79a1_sorbi : 570.0) Cytochrome P450 79A1 (EC 1.14.13.41) (Tyrosine N-monooxygenase) (Cytochrome P450Tyr) - Sorghum bicolor (Sorghum) (Sorghum vulgare) & (at2g22330 : 500.0) Encodes a cytochrome P450. Involved in tryptophan metabolism. Converts Trp to indole-3-acetaldoxime (IAOx), a precursor to IAA and indole glucosinolates.; "cytochr…	-21.0197	TRUE	Cytochrome P450 79A1 (EC 1.14.13.41) (Tyrosine N-monooxygenase) (Cytochrome P450Tyr)
16.5.1.4.1	secondary metabolism.sulfur-containing.glucosinolates.transport.aliphatic	m.137144	(loc_os09g34900.1 : 135.0) no description available & (at4g22840 : 103.0) Sodium Bile acid symporter family; FUNCTIONS IN: transporter activity, bile acid:sodium symporter activity; INVOLVED IN: sodium ion transport; LOCATED IN: membrane; EXPRESSED IN: 23 plant structures; EXPRESSED DURING: 14 growth stages; CONTAINS InterPro DOMAIN/s: Bile acid:sodium symporter (InterPro:IPR002657); BEST Arabido…	-8.43974	TRUE	Sodium Bile acid symporter family
16.5.1.1.4.1	secondary metabolism.sulfur-containing.glucosinolates.synthesis.shared.CYP83B1 phenylacetaldoxime monooxygenase	m.24742	(loc_os06g30500.1 : 233.0) no description available & (o81974|c71d8_soybn : 140.0) Cytochrome P450 71D8 (EC 1.14.-.-) (P450 CP7) - Glycine max (Soybean) & (at1g13080 : 109.0) cytochrome P450 monooxygenase; "cytochrome P450, family 71, subfamily B, polypeptide 2" (CYP71B2); FUNCTIONS IN: electron carrier activity, monooxygenase activity, iron ion binding, oxygen binding, heme binding; INVOLVED IN:…	-5.32318	TRUE	Cytochrome P450 71D8 (EC 1.14.-.-) (P450 CP7)
16.5.1.3.1	secondary metabolism.sulfur-containing.glucosinolates.degradation.myrosinase	m.240770	(loc_os06g21570.1 : 748.0) no description available & (at2g44480 : 528.0) beta glucosidase 17 (BGLU17); FUNCTIONS IN: cation binding, hydrolase activity, hydrolyzing O-glycosyl compounds, catalytic activity; INVOLVED IN: carbohydrate metabolic process; EXPRESSED IN: stem, hypocotyl, sepal, male gametophyte, root; EXPRESSED DURING: 4 anthesis; CONTAINS InterPro DOMAIN/s: Glycoside hydrolase, famil…	-4.62195	TRUE	beta glucosidase 17 (BGLU17)
16.5.1.4.1	secondary metabolism.sulfur-containing.glucosinolates.transport.aliphatic	m.137145	(loc_os09g34900.1 : 630.0) no description available & (at4g22840 : 455.0) Sodium Bile acid symporter family; FUNCTIONS IN: transporter activity, bile acid:sodium symporter activity; INVOLVED IN: sodium ion transport; LOCATED IN: membrane; EXPRESSED IN: 23 plant structures; EXPRESSED DURING: 14 growth stages; CONTAINS InterPro DOMAIN/s: Bile acid:sodium symporter (InterPro:IPR002657); BEST Arabido…	-2.7013	TRUE	Sodium Bile acid symporter family
16.5.1.1.1.5	secondary metabolism.sulfur-containing.glucosinolates.synthesis.aliphatic.methylthioalkylmalate dehydrogenase (MAM-D)	m.129993	(loc_os03g45320.1 : 640.0) no description available & (at1g80560 : 586.0) The AtIMD2 is one out of 3 genes encoding the enzyme 3-isopropylmalate dehydrogenase involved in leucine biosynthesis in Arabidopsis. Its subcellular location has been targeted to plastids.; isopropylmalate dehydrogenase 2 (IMD2); FUNCTIONS IN: 3-isopropylmalate dehydrogenase activity; INVOLVED IN: leucine biosynthetic proc…	-2.67375	TRUE	The AtIMD2 is one out of 3 genes encoding the enzyme 3-isopropylmalate dehydrogenase involved in leucine biosynthesis in Arabidopsis. Its subcellular location has been targeted to plastids.
16.5.1.1.3.3	secondary metabolism.sulfur-containing.glucosinolates.synthesis.indole.indole-3-methyl-desulfoglucosinolate sulfotransferase	m.256539	(loc_os04g44460.1 : 498.0) no description available & (at2g03750 : 248.0) P-loop containing nucleoside triphosphate hydrolases superfamily protein; FUNCTIONS IN: sulfotransferase activity; INVOLVED IN: biological_process unknown; LOCATED IN: endomembrane system; EXPRESSED IN: 20 plant structures; EXPRESSED DURING: 13 growth stages; CONTAINS InterPro DOMAIN/s: Sulfotransferase domain (InterPro:IPR…	-2.38861	FALSE	P-loop containing nucleoside triphosphate hydrolases superfamily protein
16.5.1.1.1.5	secondary metabolism.sulfur-containing.glucosinolates.synthesis.aliphatic.methylthioalkylmalate dehydrogenase (MAM-D)	m.24729	(loc_os03g45320.2 : 296.0) no description available & (p29102|leu3_brana : 274.0) 3-isopropylmalate dehydrogenase, chloroplast precursor (EC 1.1.1.85) (Beta-IPM dehydrogenase) (IMDH) (3-IPM-DH) - Brassica napus (Rape) & (at1g80560 : 271.0) The AtIMD2 is one out of 3 genes encoding the enzyme 3-isopropylmalate dehydrogenase involved in leucine biosynthesis in Arabidopsis. Its subcellular location …	-2.38422	TRUE	3-isopropylmalate dehydrogenase, chloroplast precursor (EC 1.1.1.85) (Beta-IPM dehydrogenase) (IMDH) (3-IPM-DH)
16.5.1.1.1.3	secondary metabolism.sulfur-containing.glucosinolates.synthesis.aliphatic.methylthioalkylmalate isomerase large subunit (MAM-IL)	m.121341	(loc_os02g03260.1 : 864.0) no description available & (at4g13430 : 784.0) Encodes methylthioalkylmalate isomerase.; isopropyl malate isomerase large subunit 1 (IIL1); FUNCTIONS IN: lyase activity, intramolecular transferase activity, transferring hydroxy groups; INVOLVED IN: glucosinolate biosynthetic process, response to cadmium ion, metabolic process; LOCATED IN: chloroplast stroma, chloroplast…	-2.24543	TRUE	Encodes methylthioalkylmalate isomerase.
16.5.1.1.1.9	secondary metabolism.sulfur-containing.glucosinolates.synthesis.aliphatic.sulfotransferase	m.301523	(loc_os04g44460.1 : 511.0) no description available & (at5g07010 : 257.0) Encodes a sulfotransferase that acts specifically on 11- and 12-hydroxyjasmonic acid. Transcript levels for this enzyme are increased by treatments with jasmonic acid (JA), 12-hydroxyJA, JA-isoleucine, and 12-oxyphytodienoic acid (a JA precursor).; sulfotransferase 2A (ST2A); CONTAINS InterPro DOMAIN/s: Sulfotransferase dom…	-2.22169	TRUE	Encodes a sulfotransferase that acts specifically on 11- and 12-hydroxyjasmonic acid. Transcript levels for this enzyme are increased by treatments with jasmonic acid (JA), 12-hydroxyJA, JA-isoleucine, and 12-oxyphytodienoic acid (a JA precursor).
16.5.1.1.1.1	secondary metabolism.sulfur-containing.glucosinolates.synthesis.aliphatic.branched-chain amino acid aminotransferase (BCAT/MAAT)	m.277858	(loc_os03g01600.1 : 229.0) no description available & (at3g49680 : 177.0) Encodes a chloroplast branched-chain amino acid aminotransferase. Complements the yeast leu/iso-leu/val auxotrophy mutant.; branched-chain aminotransferase 3 (BCAT3); FUNCTIONS IN: branched-chain-amino-acid transaminase activity, catalytic activity; INVOLVED IN: branched chain family amino acid metabolic process, metabolic …	-2.20487	TRUE	Encodes a chloroplast branched-chain amino acid aminotransferase. Complements the yeast leu/iso-leu/val auxotrophy mutant.
16.5.99.1	secondary metabolism.sulfur-containing.misc.alliinase	m.298411	(loc_os01g52010.1 : 612.0) no description available & (at1g34060 : 406.0) Pyridoxal phosphate (PLP)-dependent transferases superfamily protein; FUNCTIONS IN: carbon-sulfur lyase activity, pyridoxal phosphate binding, catalytic activity; LOCATED IN: endomembrane system; CONTAINS InterPro DOMAIN/s: Pyridoxal phosphate-dependent transferase, major domain (InterPro:IPR015424), EGF-like, alliinase (In…	-2.18481	TRUE	Pyridoxal phosphate (PLP)-dependent transferases superfamily protein
16.5.1.1.1.12	secondary metabolism.sulfur-containing.glucosinolates.synthesis.aliphatic.benzoate-CoA ligase	m.107964	(loc_os03g03790.1 : 342.0) no description available & (at1g66120 : 217.0) AMP-dependent synthetase and ligase family protein; FUNCTIONS IN: catalytic activity; INVOLVED IN: metabolic process; EXPRESSED IN: embryo, sepal, male gametophyte, carpel, stamen; EXPRESSED DURING: 4 anthesis, C globular stage, petal differentiation and expansion stage; CONTAINS InterPro DOMAIN/s: AMP-dependent synthetase/…	-2.02256	TRUE	AMP-dependent synthetase and ligase family protein
16.5.1.1.1.12	secondary metabolism.sulfur-containing.glucosinolates.synthesis.aliphatic.benzoate-CoA ligase	m.162135	(loc_os03g03790.1 : 521.0) no description available & (at1g65880 : 367.0) Encodes a benzoate-CoA ligase. Involved in the biosynthesis of benzoyloxyglucosinolate in Arabidopsis seeds.; benzoyloxyglucosinolate 1 (BZO1); CONTAINS InterPro DOMAIN/s: AMP-dependent synthetase/ligase (InterPro:IPR000873); BEST Arabidopsis thaliana protein match is: acyl activating enzyme 12 (TAIR:AT1G65890.1); Has 76758…	-1.95097	FALSE	Encodes a benzoate-CoA ligase. Involved in the biosynthesis of benzoyloxyglucosinolate in Arabidopsis seeds.
16.5.1.4.1	secondary metabolism.sulfur-containing.glucosinolates.transport.aliphatic	m.137142	(loc_os09g34900.1 : 616.0) no description available & (at4g22840 : 455.0) Sodium Bile acid symporter family; FUNCTIONS IN: transporter activity, bile acid:sodium symporter activity; INVOLVED IN: sodium ion transport; LOCATED IN: membrane; EXPRESSED IN: 23 plant structures; EXPRESSED DURING: 14 growth stages; CONTAINS InterPro DOMAIN/s: Bile acid:sodium symporter (InterPro:IPR002657); BEST Arabido…	-1.9215	FALSE	Sodium Bile acid symporter family
16.5.1.1.3.3	secondary metabolism.sulfur-containing.glucosinolates.synthesis.indole.indole-3-methyl-desulfoglucosinolate sulfotransferase	m.155684	(loc_os08g14190.1 : 232.0) no description available & (at5g43690 : 186.0) P-loop containing nucleoside triphosphate hydrolases superfamily protein; FUNCTIONS IN: sulfotransferase activity; INVOLVED IN: biological_process unknown; LOCATED IN: cellular_component unknown; EXPRESSED IN: root; CONTAINS InterPro DOMAIN/s: Sulfotransferase domain (InterPro:IPR000863); BEST Arabidopsis thaliana protein m…	-1.91088	FALSE	P-loop containing nucleoside triphosphate hydrolases superfamily protein
16.5.1.1.1.8	secondary metabolism.sulfur-containing.glucosinolates.synthesis.aliphatic.UDP-glycosyltransferase	m.16519	(loc_os04g12970.1 : 177.0) no description available & (at2g31790 : 136.0) UDP-Glycosyltransferase superfamily protein; FUNCTIONS IN: UDP-glycosyltransferase activity, transferase activity, transferring glycosyl groups; INVOLVED IN: metabolic process; LOCATED IN: cellular_component unknown; EXPRESSED IN: 22 plant structures; EXPRESSED DURING: 13 growth stages; CONTAINS InterPro DOMAIN/s: UDP-glucu…	-1.91088	FALSE	UDP-Glycosyltransferase superfamily protein
16.5.1.1.1.10	secondary metabolism.sulfur-containing.glucosinolates.synthesis.aliphatic.flavin-containing monooxygenase	m.135721	(loc_os10g40570.1 : 377.0) no description available & (at1g62600 : 280.0) Flavin-binding monooxygenase family protein; FUNCTIONS IN: NADP or NADPH binding, monooxygenase activity, FAD binding, flavin-containing monooxygenase activity; INVOLVED IN: oxidation reduction; LOCATED IN: vacuole; CONTAINS InterPro DOMAIN/s: Flavin-containing monooxygenase FMO (InterPro:IPR000960), Flavin-containing monoo…	-1.90015	FALSE	Flavin-binding monooxygenase family protein
16.5.1.1.1.10	secondary metabolism.sulfur-containing.glucosinolates.synthesis.aliphatic.flavin-containing monooxygenase	m.252855	(loc_os10g40570.1 : 492.0) no description available & (at1g12200 : 415.0) Flavin-binding monooxygenase family protein; FUNCTIONS IN: NADP or NADPH binding, monooxygenase activity, FAD binding, flavin-containing monooxygenase activity; INVOLVED IN: oxidation reduction; LOCATED IN: cellular_component unknown; EXPRESSED IN: 22 plant structures; EXPRESSED DURING: 13 growth stages; CONTAINS InterPro D…	-1.89125	FALSE	Flavin-binding monooxygenase family protein
16.5.1.1.1.1	secondary metabolism.sulfur-containing.glucosinolates.synthesis.aliphatic.branched-chain amino acid aminotransferase (BCAT/MAAT)	m.138775	(loc_os03g01600.1 : 605.0) no description available & (at5g65780 : 493.0) encodes a chloroplast branched-chain amino acid aminotransferase, can complement the yeast leu/iso-leu/val auxotrophy mutant; ATBCAT-5; FUNCTIONS IN: branched-chain-amino-acid transaminase activity, catalytic activity; LOCATED IN: mitochondrion, chloroplast; EXPRESSED IN: 23 plant structures; EXPRESSED DURING: 13 growth sta…	-1.8589	FALSE	encodes a chloroplast branched-chain amino acid aminotransferase, can complement the yeast leu/iso-leu/val auxotrophy mutant
16.5.1.1.3.3	secondary metabolism.sulfur-containing.glucosinolates.synthesis.indole.indole-3-methyl-desulfoglucosinolate sulfotransferase	m.48528	(loc_os09g08190.1 : 295.0) no description available & (at3g45070 : 221.0) P-loop containing nucleoside triphosphate hydrolases superfamily protein; FUNCTIONS IN: sulfotransferase activity; INVOLVED IN: biological_process unknown; LOCATED IN: cellular_component unknown; CONTAINS InterPro DOMAIN/s: Sulfotransferase domain (InterPro:IPR000863); BEST Arabidopsis thaliana protein match is: P-loop cont…	-1.75087	FALSE	P-loop containing nucleoside triphosphate hydrolases superfamily protein
16.5.1.1.1.9	secondary metabolism.sulfur-containing.glucosinolates.synthesis.aliphatic.sulfotransferase	m.109158	(loc_os09g38239.1 : 206.0) no description available & (at4g26280 : 140.0) P-loop containing nucleoside triphosphate hydrolases superfamily protein; FUNCTIONS IN: sulfotransferase activity; INVOLVED IN: biological_process unknown; LOCATED IN: cellular_component unknown; EXPRESSED IN: embryo, sepal, flower, seed; EXPRESSED DURING: petal differentiation and expansion stage, E expanded cotyledon stag…	-1.67202	FALSE	P-loop containing nucleoside triphosphate hydrolases superfamily protein
16.5.1.1.1.1	secondary metabolism.sulfur-containing.glucosinolates.synthesis.aliphatic.branched-chain amino acid aminotransferase (BCAT/MAAT)	m.138406	(loc_os05g48450.6 : 644.0) no description available & (at5g65780 : 508.0) encodes a chloroplast branched-chain amino acid aminotransferase, can complement the yeast leu/iso-leu/val auxotrophy mutant; ATBCAT-5; FUNCTIONS IN: branched-chain-amino-acid transaminase activity, catalytic activity; LOCATED IN: mitochondrion, chloroplast; EXPRESSED IN: 23 plant structures; EXPRESSED DURING: 13 growth sta…	-1.63951	FALSE	encodes a chloroplast branched-chain amino acid aminotransferase, can complement the yeast leu/iso-leu/val auxotrophy mutant
16.5.1.1.3.2	secondary metabolism.sulfur-containing.glucosinolates.synthesis.indole.CYP79B3 monooxygenase	m.155546	(q43135|c79a1_sorbi : 739.0) Cytochrome P450 79A1 (EC 1.14.13.41) (Tyrosine N-monooxygenase) (Cytochrome P450Tyr) - Sorghum bicolor (Sorghum) (Sorghum vulgare) & (at4g39950 : 576.0) Belongs to cytochrome P450 and is involved in tryptophan metabolism. Converts Trp to indo-3-acetaldoxime (IAOx), a precursor to IAA and indole glucosinolates.; "cytochrome P450, family 79, subfamily B, polypeptide 2" …	-1.63854	FALSE	Cytochrome P450 79A1 (EC 1.14.13.41) (Tyrosine N-monooxygenase) (Cytochrome P450Tyr)
16.5.1.1.1.12	secondary metabolism.sulfur-containing.glucosinolates.synthesis.aliphatic.benzoate-CoA ligase	m.263500	(loc_os09g38350.1 : 784.0) no description available & (at1g65880 : 608.0) Encodes a benzoate-CoA ligase. Involved in the biosynthesis of benzoyloxyglucosinolate in Arabidopsis seeds.; benzoyloxyglucosinolate 1 (BZO1); CONTAINS InterPro DOMAIN/s: AMP-dependent synthetase/ligase (InterPro:IPR000873); BEST Arabidopsis thaliana protein match is: acyl activating enzyme 12 (TAIR:AT1G65890.1); Has 76758…	-1.62987	FALSE	Encodes a benzoate-CoA ligase. Involved in the biosynthesis of benzoyloxyglucosinolate in Arabidopsis seeds.
16.5.1.1.3.3	secondary metabolism.sulfur-containing.glucosinolates.synthesis.indole.indole-3-methyl-desulfoglucosinolate sulfotransferase	m.303492	(loc_os09g08190.1 : 142.0) no description available & (at3g45080 : 117.0) P-loop containing nucleoside triphosphate hydrolases superfamily protein; FUNCTIONS IN: sulfotransferase activity; INVOLVED IN: biological_process unknown; LOCATED IN: cellular_component unknown; CONTAINS InterPro DOMAIN/s: Sulfotransferase domain (InterPro:IPR000863); BEST Arabidopsis thaliana protein match is: P-loop cont…	-1.60307	FALSE	P-loop containing nucleoside triphosphate hydrolases superfamily protein
16.5.1.1.1.12	secondary metabolism.sulfur-containing.glucosinolates.synthesis.aliphatic.benzoate-CoA ligase	m.34939	(loc_os09g38350.1 : 339.0) no description available & (at1g65880 : 255.0) Encodes a benzoate-CoA ligase. Involved in the biosynthesis of benzoyloxyglucosinolate in Arabidopsis seeds.; benzoyloxyglucosinolate 1 (BZO1); CONTAINS InterPro DOMAIN/s: AMP-dependent synthetase/ligase (InterPro:IPR000873); BEST Arabidopsis thaliana protein match is: acyl activating enzyme 12 (TAIR:AT1G65890.1); Has 76758…	-1.56966	FALSE	Encodes a benzoate-CoA ligase. Involved in the biosynthesis of benzoyloxyglucosinolate in Arabidopsis seeds.
16.5	secondary metabolism.sulfur-containing	m.66813	(loc_os06g05400.1 : 232.0) no description available & (at1g10500 : 192.0) Involved in chloroplast Fe-S cluster assembly. Located in the chloroplast stroma. Expressed preferentially in green tissues.; chloroplast-localized ISCA-like protein (CPISCA); CONTAINS InterPro DOMAIN/s: FeS cluster insertion, C-terminal, conserved site (InterPro:IPR017870), FeS cluster biogenesis (InterPro:IPR000361), FeS …	-1.52323	FALSE	Involved in chloroplast Fe-S cluster assembly. Located in the chloroplast stroma. Expressed preferentially in green tissues.
16.5.1.3.1	secondary metabolism.sulfur-containing.glucosinolates.degradation.myrosinase	m.114149	(loc_os04g39880.1 : 848.0) no description available & (at5g44640 : 553.0) beta glucosidase 13 (BGLU13); FUNCTIONS IN: cation binding, hydrolase activity, hydrolyzing O-glycosyl compounds, catalytic activity; INVOLVED IN: carbohydrate metabolic process; LOCATED IN: endomembrane system; CONTAINS InterPro DOMAIN/s: Glycoside hydrolase, family 1 (InterPro:IPR001360), Glycoside hydrolase, family 1, ac…	-1.46922	FALSE	beta glucosidase 13 (BGLU13)
16.5.1.1.4.2	secondary metabolism.sulfur-containing.glucosinolates.synthesis.shared.alkylthiohydroximate C-S lyase	m.299387	(loc_os02g20360.2 : 239.0) no description available & (at2g20610 : 182.0) Confers auxin overproduction. Mutants have an over-proliferation of lateral roots. Encodes a C-S lyase involved in converting S-alkylthiohydroximate to thiohydroximate in glucosinolate biosynthesis.; SUPERROOT 1 (SUR1); FUNCTIONS IN: S-alkylthiohydroximate lyase activity, carbon-sulfur lyase activity, transaminase activity;…	-1.43316	FALSE	Confers auxin overproduction. Mutants have an over-proliferation of lateral roots. Encodes a C-S lyase involved in converting S-alkylthiohydroximate to thiohydroximate in glucosinolate biosynthesis.
16.5.1.1.3.3	secondary metabolism.sulfur-containing.glucosinolates.synthesis.indole.indole-3-methyl-desulfoglucosinolate sulfotransferase	m.48529	(loc_os09g08190.1 : 283.0) no description available & (at1g18590 : 210.0) encodes a desulfoglucosinolate sulfotransferase, involved in the final step of glucosinolate core structure biosynthesis. Has a broad-substrate specificity with preference with methionine-derived desulfoglucosinolates.; sulfotransferase 17 (SOT17); CONTAINS InterPro DOMAIN/s: Sulfotransferase domain (InterPro:IPR000863); BE…	-1.43316	FALSE	encodes a desulfoglucosinolate sulfotransferase, involved in the final step of glucosinolate core structure biosynthesis. Has a broad-substrate specificity with preference with methionine-derived desulfoglucosinolates.
16.5.1.1.1.9	secondary metabolism.sulfur-containing.glucosinolates.synthesis.aliphatic.sulfotransferase	m.9128	(loc_os09g08190.1 : 152.0) no description available & (at2g03770 : 118.0) P-loop containing nucleoside triphosphate hydrolases superfamily protein; FUNCTIONS IN: sulfotransferase activity; CONTAINS InterPro DOMAIN/s: Sulfotransferase domain (InterPro:IPR000863); BEST Arabidopsis thaliana protein match is: sulphotransferase 12 (TAIR:AT2G03760.1); Has 2856 Blast hits to 2814 proteins in 190 species…	-1.43316	FALSE	P-loop containing nucleoside triphosphate hydrolases superfamily protein
16.5.1.1.1.13	secondary metabolism.sulfur-containing.glucosinolates.synthesis.aliphatic.2-oxoglutarate-dependent dioxygenase	m.251198	(loc_os08g30100.1 : 378.0) no description available & (at1g06620 : 300.0) encodes a protein whose sequence is similar to a 2-oxoglutarate-dependent dioxygenase; 2-oxoglutarate (2OG) and Fe(II)-dependent oxygenase superfamily protein; CONTAINS InterPro DOMAIN/s: Oxoglutarate/iron-dependent oxygenase (InterPro:IPR005123); BEST Arabidopsis thaliana protein match is: 2-oxoglutarate (2OG) and Fe(II)-d…	-1.38509	FALSE	encodes a protein whose sequence is similar to a 2-oxoglutarate-dependent dioxygenase
16.5.1.1.1.1	secondary metabolism.sulfur-containing.glucosinolates.synthesis.aliphatic.branched-chain amino acid aminotransferase (BCAT/MAAT)	m.25624	(loc_os04g47190.2 : 633.0) no description available & (at3g49680 : 490.0) Encodes a chloroplast branched-chain amino acid aminotransferase. Complements the yeast leu/iso-leu/val auxotrophy mutant.; branched-chain aminotransferase 3 (BCAT3); FUNCTIONS IN: branched-chain-amino-acid transaminase activity, catalytic activity; INVOLVED IN: branched chain family amino acid metabolic process, metabolic …	-1.28212	FALSE	Encodes a chloroplast branched-chain amino acid aminotransferase. Complements the yeast leu/iso-leu/val auxotrophy mutant.
16.5.1.2.3	secondary metabolism.sulfur-containing.glucosinolates.regulation.indole	m.58821	(loc_os02g49440.1 : 123.0) no description available & (at5g60850 : 92.4) Encodes a zinc finger protein.; OBF binding protein 4 (OBP4); CONTAINS InterPro DOMAIN/s: Zinc finger, Dof-type (InterPro:IPR003851); BEST Arabidopsis thaliana protein match is: DOF zinc finger protein 1 (TAIR:AT1G51700.1); Has 1807 Blast hits to 1807 proteins in 277 species: Archae - 0; Bacteria - 0; Metazoa - 736; Fungi - …	-1.2721	FALSE	Encodes a zinc finger protein.
16.5.1.1.3.3	secondary metabolism.sulfur-containing.glucosinolates.synthesis.indole.indole-3-methyl-desulfoglucosinolate sulfotransferase	m.48531	(loc_os09g08190.1 : 275.0) no description available & (at1g74100 : 221.0) encodes a desulfoglucosinolate sulfotransferase, involved in the final step of glucosinolate core structure biosynthesis. Has a broad-substrate specificity with different desulfoglucosinolates, the best substrate is indole-3-methyl-dsGS, followed by benzyl-dsGS. Expression was induced by wounding, jasmonate and ethylene sti…	-1.18629	FALSE	encodes a desulfoglucosinolate sulfotransferase, involved in the final step of glucosinolate core structure biosynthesis. Has a broad-substrate specificity with different desulfoglucosinolates, the best substrate is indole-3-methyl-dsGS, followed by benzyl-dsGS. Expression was induced by wounding, jasmonate and ethylene stimulates.
16.5.1.1.1.6	secondary metabolism.sulfur-containing.glucosinolates.synthesis.aliphatic.CYP79F1/F2 monooxygenase	m.311663	(loc_os03g37290.1 : 308.0) no description available & (q43135|c79a1_sorbi : 255.0) Cytochrome P450 79A1 (EC 1.14.13.41) (Tyrosine N-monooxygenase) (Cytochrome P450Tyr) - Sorghum bicolor (Sorghum) (Sorghum vulgare) & (at4g39950 : 233.0) Belongs to cytochrome P450 and is involved in tryptophan metabolism. Converts Trp to indo-3-acetaldoxime (IAOx), a precursor to IAA and indole glucosinolates.; "cy…	-1.16018	FALSE	Cytochrome P450 79A1 (EC 1.14.13.41) (Tyrosine N-monooxygenase) (Cytochrome P450Tyr)
16.5.1.1.1.10	secondary metabolism.sulfur-containing.glucosinolates.synthesis.aliphatic.flavin-containing monooxygenase	m.139106	(loc_os10g40570.1 : 288.0) no description available & (at1g63370 : 234.0) Flavin-binding monooxygenase family protein; FUNCTIONS IN: NADP or NADPH binding, monooxygenase activity, FAD binding, flavin-containing monooxygenase activity; INVOLVED IN: oxidation reduction; LOCATED IN: cellular_component unknown; CONTAINS InterPro DOMAIN/s: Flavin-containing monooxygenase FMO (InterPro:IPR000960), Flav…	-1.05602	FALSE	Flavin-binding monooxygenase family protein
16.5.1.3.1	secondary metabolism.sulfur-containing.glucosinolates.degradation.myrosinase	m.27676	(loc_os08g39870.1 : 762.0) no description available & (at2g44480 : 489.0) beta glucosidase 17 (BGLU17); FUNCTIONS IN: cation binding, hydrolase activity, hydrolyzing O-glycosyl compounds, catalytic activity; INVOLVED IN: carbohydrate metabolic process; EXPRESSED IN: stem, hypocotyl, sepal, male gametophyte, root; EXPRESSED DURING: 4 anthesis; CONTAINS InterPro DOMAIN/s: Glycoside hydrolase, famil…	-1.05545	FALSE	beta glucosidase 17 (BGLU17)
16.5.1.2.3	secondary metabolism.sulfur-containing.glucosinolates.regulation.indole	m.243083	(loc_os05g02150.1 : 134.0) no description available & (at5g02460 : 116.0) Dof-type zinc finger DNA-binding family protein; CONTAINS InterPro DOMAIN/s: Zinc finger, Dof-type (InterPro:IPR003851); BEST Arabidopsis thaliana protein match is: DNA binding with one finger 2.4 (TAIR:AT2G37590.1); Has 1212 Blast hits to 1182 proteins in 84 species: Archae - 0; Bacteria - 4; Metazoa - 69; Fungi - 10; Plan…	-1.0298	FALSE	Dof-type zinc finger DNA-binding family protein
16.5.1.1.1.7	secondary metabolism.sulfur-containing.glucosinolates.synthesis.aliphatic.CYP83A1 phenylacetaldoxime monooxygenase	m.125712	(loc_os06g43384.1 : 317.0) no description available & (o48923|c71da_soybn : 219.0) Cytochrome P450 71D10 (EC 1.14.-.-) - Glycine max (Soybean) & (at2g45550 : 191.0) member of CYP76C; "cytochrome P450, family 76, subfamily C, polypeptide 4" (CYP76C4); FUNCTIONS IN: electron carrier activity, monooxygenase activity, iron ion binding, oxygen binding, heme binding; INVOLVED IN: oxidation reduction; E…	-1.0271	FALSE	Cytochrome P450 71D10 (EC 1.14.-.-)
16.5.1.1.1.10	secondary metabolism.sulfur-containing.glucosinolates.synthesis.aliphatic.flavin-containing monooxygenase	m.252848	(loc_os10g40570.1 : 421.0) no description available & (at1g12200 : 343.0) Flavin-binding monooxygenase family protein; FUNCTIONS IN: NADP or NADPH binding, monooxygenase activity, FAD binding, flavin-containing monooxygenase activity; INVOLVED IN: oxidation reduction; LOCATED IN: cellular_component unknown; EXPRESSED IN: 22 plant structures; EXPRESSED DURING: 13 growth stages; CONTAINS InterPro D…	-1.02501	FALSE	Flavin-binding monooxygenase family protein
16.5.1.1.1.7	secondary metabolism.sulfur-containing.glucosinolates.synthesis.aliphatic.CYP83A1 phenylacetaldoxime monooxygenase	m.168575	(loc_os02g09320.1 : 221.0) no description available & (o48923|c71da_soybn : 171.0) Cytochrome P450 71D10 (EC 1.14.-.-) - Glycine max (Soybean) & (at5g25180 : 166.0) putative cytochrome P450; "cytochrome P450, family 71, subfamily B, polypeptide 14" (CYP71B14); FUNCTIONS IN: electron carrier activity, monooxygenase activity, iron ion binding, oxygen binding, heme binding; INVOLVED IN: oxidation re…	10.4664	TRUE	Cytochrome P450 71D10 (EC 1.14.-.-)
16.5.1.1.1.10	secondary metabolism.sulfur-containing.glucosinolates.synthesis.aliphatic.flavin-containing monooxygenase	m.21843	(loc_os10g40570.1 : 155.0) no description available & (at1g12130 : 117.0) Flavin-binding monooxygenase family protein; FUNCTIONS IN: NADP or NADPH binding, monooxygenase activity, FAD binding, flavin-containing monooxygenase activity; INVOLVED IN: oxidation reduction; CONTAINS InterPro DOMAIN/s: Flavin-containing monooxygenase FMO (InterPro:IPR000960), Flavin-containing monooxygenase-like (InterP…	0	FALSE	Flavin-binding monooxygenase family protein
16.5.1.3.1	secondary metabolism.sulfur-containing.glucosinolates.degradation.myrosinase	m.241050	(loc_os04g39900.1 : 192.0) no description available & (at5g24540 : 157.0) beta glucosidase 31 (BGLU31); FUNCTIONS IN: cation binding, hydrolase activity, hydrolyzing O-glycosyl compounds, catalytic activity; INVOLVED IN: response to other organism; LOCATED IN: endomembrane system; EXPRESSED IN: stem, sepal; EXPRESSED DURING: 4 anthesis; CONTAINS InterPro DOMAIN/s: Glycoside hydrolase, family 1 (I…	-10.9876	TRUE	beta glucosidase 31 (BGLU31)
16.5.1.1.4.1	secondary metabolism.sulfur-containing.glucosinolates.synthesis.shared.CYP83B1 phenylacetaldoxime monooxygenase	m.303094	(loc_os04g10160.1 : 378.0) no description available & (o48957|c99a1_sorbi : 343.0) Cytochrome P450 CYP99A1 (EC 1.14.-.-) (Fragment) - Sorghum bicolor (Sorghum) (Sorghum vulgare) & (at3g26210 : 164.0) putative cytochrome P450; "cytochrome P450, family 71, subfamily B, polypeptide 23" (CYP71B23); FUNCTIONS IN: electron carrier activity, monooxygenase activity, iron ion binding, oxygen binding, heme…	0	FALSE	Cytochrome P450 CYP99A1 (EC 1.14.-.-) (Fragment)
16.5.1.1.1.7	secondary metabolism.sulfur-containing.glucosinolates.synthesis.aliphatic.CYP83A1 phenylacetaldoxime monooxygenase	m.318517	(loc_os02g09200.1 : 266.0) no description available & (o48923|c71da_soybn : 194.0) Cytochrome P450 71D10 (EC 1.14.-.-) - Glycine max (Soybean) & (at3g26330 : 176.0) putative cytochrome P450; "cytochrome P450, family 71, subfamily B, polypeptide 37" (CYP71B37); FUNCTIONS IN: electron carrier activity, monooxygenase activity, iron ion binding, oxygen binding, heme binding; INVOLVED IN: oxidation re…	0	FALSE	Cytochrome P450 71D10 (EC 1.14.-.-)
16.5.1.1.1.10	secondary metabolism.sulfur-containing.glucosinolates.synthesis.aliphatic.flavin-containing monooxygenase	m.323069	(loc_os10g40570.1 : 139.0) no description available & (at1g63370 : 115.0) Flavin-binding monooxygenase family protein; FUNCTIONS IN: NADP or NADPH binding, monooxygenase activity, FAD binding, flavin-containing monooxygenase activity; INVOLVED IN: oxidation reduction; LOCATED IN: cellular_component unknown; CONTAINS InterPro DOMAIN/s: Flavin-containing monooxygenase FMO (InterPro:IPR000960), Flav…	0	FALSE	Flavin-binding monooxygenase family protein
16.5.1.1.3.2	secondary metabolism.sulfur-containing.glucosinolates.synthesis.indole.CYP79B3 monooxygenase	m.325282	(q43135|c79a1_sorbi : 155.0) Cytochrome P450 79A1 (EC 1.14.13.41) (Tyrosine N-monooxygenase) (Cytochrome P450Tyr) - Sorghum bicolor (Sorghum) (Sorghum vulgare) & (loc_os03g37290.1 : 112.0) no description available & (at2g22330 : 109.0) Encodes a cytochrome P450. Involved in tryptophan metabolism. Converts Trp to indole-3-acetaldoxime (IAOx), a precursor to IAA and indole glucosinolates.; "cytochr…	0	FALSE	Cytochrome P450 79A1 (EC 1.14.13.41) (Tyrosine N-monooxygenase) (Cytochrome P450Tyr)
16.5.1.1.1.13	secondary metabolism.sulfur-containing.glucosinolates.synthesis.aliphatic.2-oxoglutarate-dependent dioxygenase	m.62943	(loc_os01g35230.1 : 373.0) no description available & (at1g06620 : 184.0) encodes a protein whose sequence is similar to a 2-oxoglutarate-dependent dioxygenase; 2-oxoglutarate (2OG) and Fe(II)-dependent oxygenase superfamily protein; CONTAINS InterPro DOMAIN/s: Oxoglutarate/iron-dependent oxygenase (InterPro:IPR005123); BEST Arabidopsis thaliana protein match is: 2-oxoglutarate (2OG) and Fe(II)-d…	0	FALSE	encodes a protein whose sequence is similar to a 2-oxoglutarate-dependent dioxygenase
16.5.1.1.1.9	secondary metabolism.sulfur-containing.glucosinolates.synthesis.aliphatic.sulfotransferase	m.71008	(loc_os09g38239.1 : 184.0) no description available & (at5g07010 : 123.0) Encodes a sulfotransferase that acts specifically on 11- and 12-hydroxyjasmonic acid. Transcript levels for this enzyme are increased by treatments with jasmonic acid (JA), 12-hydroxyJA, JA-isoleucine, and 12-oxyphytodienoic acid (a JA precursor).; sulfotransferase 2A (ST2A); CONTAINS InterPro DOMAIN/s: Sulfotransferase dom…	0	FALSE	Encodes a sulfotransferase that acts specifically on 11- and 12-hydroxyjasmonic acid. Transcript levels for this enzyme are increased by treatments with jasmonic acid (JA), 12-hydroxyJA, JA-isoleucine, and 12-oxyphytodienoic acid (a JA precursor).
16.5.1.1.1.10	secondary metabolism.sulfur-containing.glucosinolates.synthesis.aliphatic.flavin-containing monooxygenase	m.73999	(loc_os10g40570.1 : 136.0) no description available & (at1g12200 : 130.0) Flavin-binding monooxygenase family protein; FUNCTIONS IN: NADP or NADPH binding, monooxygenase activity, FAD binding, flavin-containing monooxygenase activity; INVOLVED IN: oxidation reduction; LOCATED IN: cellular_component unknown; EXPRESSED IN: 22 plant structures; EXPRESSED DURING: 13 growth stages; CONTAINS InterPro D…	0	FALSE	Flavin-binding monooxygenase family protein
16.5.1.1.1.12	secondary metabolism.sulfur-containing.glucosinolates.synthesis.aliphatic.benzoate-CoA ligase	m.7505	(loc_os09g38350.1 : 182.0) no description available & (at1g66120 : 101.0) AMP-dependent synthetase and ligase family protein; FUNCTIONS IN: catalytic activity; INVOLVED IN: metabolic process; EXPRESSED IN: embryo, sepal, male gametophyte, carpel, stamen; EXPRESSED DURING: 4 anthesis, C globular stage, petal differentiation and expansion stage; CONTAINS InterPro DOMAIN/s: AMP-dependent synthetase/…	-4.29949	TRUE	AMP-dependent synthetase and ligase family protein
16.5.1.1.1.10	secondary metabolism.sulfur-containing.glucosinolates.synthesis.aliphatic.flavin-containing monooxygenase	m.129493	(loc_os10g40610.1 : 236.0) no description available & (at1g12200 : 215.0) Flavin-binding monooxygenase family protein; FUNCTIONS IN: NADP or NADPH binding, monooxygenase activity, FAD binding, flavin-containing monooxygenase activity; INVOLVED IN: oxidation reduction; LOCATED IN: cellular_component unknown; EXPRESSED IN: 22 plant structures; EXPRESSED DURING: 13 growth stages; CONTAINS InterPro D…	1.00157	FALSE	Flavin-binding monooxygenase family protein
16.5.1.1.4.1	secondary metabolism.sulfur-containing.glucosinolates.synthesis.shared.CYP83B1 phenylacetaldoxime monooxygenase	m.22972	(loc_os01g27890.1 : 157.0) no description available & (o81974|c71d8_soybn : 134.0) Cytochrome P450 71D8 (EC 1.14.-.-) (P450 CP7) - Glycine max (Soybean) & (at2g45550 : 114.0) member of CYP76C; "cytochrome P450, family 76, subfamily C, polypeptide 4" (CYP76C4); FUNCTIONS IN: electron carrier activity, monooxygenase activity, iron ion binding, oxygen binding, heme binding; INVOLVED IN: oxidation re…	1.01615	FALSE	Cytochrome P450 71D8 (EC 1.14.-.-) (P450 CP7)
16.5.1.3.1	secondary metabolism.sulfur-containing.glucosinolates.degradation.myrosinase	m.114150	(loc_os04g39880.2 : 144.0) no description available & (at5g54570 : 92.4) beta glucosidase 41 (BGLU41); FUNCTIONS IN: cation binding, hydrolase activity, hydrolyzing O-glycosyl compounds, catalytic activity; INVOLVED IN: carbohydrate metabolic process; LOCATED IN: plant-type cell wall; EXPRESSED IN: 14 plant structures; EXPRESSED DURING: 4 anthesis, petal differentiation and expansion stage, E exp…	1.01673	FALSE	beta glucosidase 41 (BGLU41)
16.5.1.1.1.10	secondary metabolism.sulfur-containing.glucosinolates.synthesis.aliphatic.flavin-containing monooxygenase	m.252851	(loc_os10g40570.1 : 298.0) no description available & (at1g63370 : 261.0) Flavin-binding monooxygenase family protein; FUNCTIONS IN: NADP or NADPH binding, monooxygenase activity, FAD binding, flavin-containing monooxygenase activity; INVOLVED IN: oxidation reduction; LOCATED IN: cellular_component unknown; CONTAINS InterPro DOMAIN/s: Flavin-containing monooxygenase FMO (InterPro:IPR000960), Flav…	1.01997	FALSE	Flavin-binding monooxygenase family protein
16.5.1.1.1.10	secondary metabolism.sulfur-containing.glucosinolates.synthesis.aliphatic.flavin-containing monooxygenase	m.135706	(loc_os10g40570.1 : 514.0) no description available & (at1g12200 : 429.0) Flavin-binding monooxygenase family protein; FUNCTIONS IN: NADP or NADPH binding, monooxygenase activity, FAD binding, flavin-containing monooxygenase activity; INVOLVED IN: oxidation reduction; LOCATED IN: cellular_component unknown; EXPRESSED IN: 22 plant structures; EXPRESSED DURING: 13 growth stages; CONTAINS InterPro D…	1.14821	FALSE	Flavin-binding monooxygenase family protein
16.5.1.1.1.13	secondary metabolism.sulfur-containing.glucosinolates.synthesis.aliphatic.2-oxoglutarate-dependent dioxygenase	m.193745	(loc_os03g48430.1 : 283.0) no description available & (at1g06645 : 229.0) 2-oxoglutarate (2OG) and Fe(II)-dependent oxygenase superfamily protein; FUNCTIONS IN: oxidoreductase activity; INVOLVED IN: biological_process unknown; LOCATED IN: cellular_component unknown; CONTAINS InterPro DOMAIN/s: Oxoglutarate/iron-dependent oxygenase (InterPro:IPR005123); BEST Arabidopsis thaliana protein match is: …	1.15074	FALSE	2-oxoglutarate (2OG) and Fe(II)-dependent oxygenase superfamily protein
16.5.1	secondary metabolism.sulfur-containing.glucosinolates	m.15157	(at1g52820 : 149.0) 2-oxoglutarate (2OG) and Fe(II)-dependent oxygenase superfamily protein; FUNCTIONS IN: oxidoreductase activity; EXPRESSED IN: root; CONTAINS InterPro DOMAIN/s: Oxoglutarate/iron-dependent oxygenase (InterPro:IPR005123); BEST Arabidopsis thaliana protein match is: 2-oxoglutarate (2OG) and Fe(II)-dependent oxygenase superfamily protein (TAIR:AT4G03070.1); Has 7837 Blast hits to …	1.15549	FALSE	2-oxoglutarate (2OG) and Fe(II)-dependent oxygenase superfamily protein
16.5.1.1.1.7	secondary metabolism.sulfur-containing.glucosinolates.synthesis.aliphatic.CYP83A1 phenylacetaldoxime monooxygenase	m.147817	(loc_os04g10160.1 : 531.0) no description available & (o48957|c99a1_sorbi : 490.0) Cytochrome P450 CYP99A1 (EC 1.14.-.-) (Fragment) - Sorghum bicolor (Sorghum) (Sorghum vulgare) & (at3g26310 : 270.0) putative cytochrome P450; "cytochrome P450, family 71, subfamily B, polypeptide 35" (CYP71B35); FUNCTIONS IN: electron carrier activity, monooxygenase activity, iron ion binding, oxygen binding, heme…	1.16834	FALSE	Cytochrome P450 CYP99A1 (EC 1.14.-.-) (Fragment)
16.5.1.1.1.10	secondary metabolism.sulfur-containing.glucosinolates.synthesis.aliphatic.flavin-containing monooxygenase	m.135692	(loc_os10g40570.1 : 574.0) no description available & (at1g12200 : 437.0) Flavin-binding monooxygenase family protein; FUNCTIONS IN: NADP or NADPH binding, monooxygenase activity, FAD binding, flavin-containing monooxygenase activity; INVOLVED IN: oxidation reduction; LOCATED IN: cellular_component unknown; EXPRESSED IN: 22 plant structures; EXPRESSED DURING: 13 growth stages; CONTAINS InterPro D…	1.18998	FALSE	Flavin-binding monooxygenase family protein
16.5.1.1.1.10	secondary metabolism.sulfur-containing.glucosinolates.synthesis.aliphatic.flavin-containing monooxygenase	m.129512	(loc_os10g40610.1 : 489.0) no description available & (at1g12200 : 377.0) Flavin-binding monooxygenase family protein; FUNCTIONS IN: NADP or NADPH binding, monooxygenase activity, FAD binding, flavin-containing monooxygenase activity; INVOLVED IN: oxidation reduction; LOCATED IN: cellular_component unknown; EXPRESSED IN: 22 plant structures; EXPRESSED DURING: 13 growth stages; CONTAINS InterPro D…	1.19015	FALSE	Flavin-binding monooxygenase family protein
16.5.1.1.3.3	secondary metabolism.sulfur-containing.glucosinolates.synthesis.indole.indole-3-methyl-desulfoglucosinolate sulfotransferase	m.116736	(loc_os07g41460.1 : 474.0) no description available & (at3g45070 : 253.0) P-loop containing nucleoside triphosphate hydrolases superfamily protein; FUNCTIONS IN: sulfotransferase activity; INVOLVED IN: biological_process unknown; LOCATED IN: cellular_component unknown; CONTAINS InterPro DOMAIN/s: Sulfotransferase domain (InterPro:IPR000863); BEST Arabidopsis thaliana protein match is: P-loop cont…	1.21012	FALSE	P-loop containing nucleoside triphosphate hydrolases superfamily protein
16.5.1.1.4.1	secondary metabolism.sulfur-containing.glucosinolates.synthesis.shared.CYP83B1 phenylacetaldoxime monooxygenase	m.70605	(loc_os03g39650.1 : 248.0) no description available & (o81974|c71d8_soybn : 190.0) Cytochrome P450 71D8 (EC 1.14.-.-) (P450 CP7) - Glycine max (Soybean) & (at5g25180 : 170.0) putative cytochrome P450; "cytochrome P450, family 71, subfamily B, polypeptide 14" (CYP71B14); FUNCTIONS IN: electron carrier activity, monooxygenase activity, iron ion binding, oxygen binding, heme binding; INVOLVED IN: ox…	1.22369	FALSE	Cytochrome P450 71D8 (EC 1.14.-.-) (P450 CP7)
16.5.1.1.1.8	secondary metabolism.sulfur-containing.glucosinolates.synthesis.aliphatic.UDP-glycosyltransferase	m.84311	(loc_os09g34214.1 : 181.0) no description available & (at2g43820 : 154.0) Induced by Salicylic acid, virus, fungus and bacteria.Involved in the tryptophan synthesis pathway. Independent of NPR1 for their induction by salicylic acid. UGT74F1 transfers UDP:glucose to salicylic acid (forming a glucoside (SAG) and a glucose ester (SGE)), benzoic acid, and athranilate in vitro. UGT74F2 shows a weak ab…	1.23134	FALSE	Induced by Salicylic acid, virus, fungus and bacteria.Involved in the tryptophan synthesis pathway. Independent of NPR1 for their induction by salicylic acid. UGT74F1 transfers UDP:glucose to salicylic acid (forming a glucoside (SAG) and a glucose ester (SGE)), benzoic acid, and athranilate in vitro. UGT74F2 shows a weak ability to catalyze the formation of the p-aminobenzoate-glucose ester in vi…
16.5.1.1.3.2	secondary metabolism.sulfur-containing.glucosinolates.synthesis.indole.CYP79B3 monooxygenase	m.34625	(q43135|c79a1_sorbi : 748.0) Cytochrome P450 79A1 (EC 1.14.13.41) (Tyrosine N-monooxygenase) (Cytochrome P450Tyr) - Sorghum bicolor (Sorghum) (Sorghum vulgare) & (at4g39950 : 583.0) Belongs to cytochrome P450 and is involved in tryptophan metabolism. Converts Trp to indo-3-acetaldoxime (IAOx), a precursor to IAA and indole glucosinolates.; "cytochrome P450, family 79, subfamily B, polypeptide 2" …	1.23449	FALSE	Cytochrome P450 79A1 (EC 1.14.13.41) (Tyrosine N-monooxygenase) (Cytochrome P450Tyr)
16.5.1.1.1.7	secondary metabolism.sulfur-containing.glucosinolates.synthesis.aliphatic.CYP83A1 phenylacetaldoxime monooxygenase	m.16514	(loc_os04g10160.1 : 573.0) no description available & (o48957|c99a1_sorbi : 538.0) Cytochrome P450 CYP99A1 (EC 1.14.-.-) (Fragment) - Sorghum bicolor (Sorghum) (Sorghum vulgare) & (at3g26210 : 290.0) putative cytochrome P450; "cytochrome P450, family 71, subfamily B, polypeptide 23" (CYP71B23); FUNCTIONS IN: electron carrier activity, monooxygenase activity, iron ion binding, oxygen binding, heme…	1.27454	FALSE	Cytochrome P450 CYP99A1 (EC 1.14.-.-) (Fragment)
16.5.1.1.3.3	secondary metabolism.sulfur-containing.glucosinolates.synthesis.indole.indole-3-methyl-desulfoglucosinolate sulfotransferase	m.21932	(loc_os09g08190.1 : 362.0) no description available & (at5g07010 : 252.0) Encodes a sulfotransferase that acts specifically on 11- and 12-hydroxyjasmonic acid. Transcript levels for this enzyme are increased by treatments with jasmonic acid (JA), 12-hydroxyJA, JA-isoleucine, and 12-oxyphytodienoic acid (a JA precursor).; sulfotransferase 2A (ST2A); CONTAINS InterPro DOMAIN/s: Sulfotransferase dom…	1.29254	FALSE	Encodes a sulfotransferase that acts specifically on 11- and 12-hydroxyjasmonic acid. Transcript levels for this enzyme are increased by treatments with jasmonic acid (JA), 12-hydroxyJA, JA-isoleucine, and 12-oxyphytodienoic acid (a JA precursor).
16.5.1.1.1.9	secondary metabolism.sulfur-containing.glucosinolates.synthesis.aliphatic.sulfotransferase	m.102672	(loc_os08g40380.1 : 360.0) no description available & (at5g07010 : 230.0) Encodes a sulfotransferase that acts specifically on 11- and 12-hydroxyjasmonic acid. Transcript levels for this enzyme are increased by treatments with jasmonic acid (JA), 12-hydroxyJA, JA-isoleucine, and 12-oxyphytodienoic acid (a JA precursor).; sulfotransferase 2A (ST2A); CONTAINS InterPro DOMAIN/s: Sulfotransferase dom…	1.30829	FALSE	Encodes a sulfotransferase that acts specifically on 11- and 12-hydroxyjasmonic acid. Transcript levels for this enzyme are increased by treatments with jasmonic acid (JA), 12-hydroxyJA, JA-isoleucine, and 12-oxyphytodienoic acid (a JA precursor).
16.5.1.1.1.1	secondary metabolism.sulfur-containing.glucosinolates.synthesis.aliphatic.branched-chain amino acid aminotransferase (BCAT/MAAT)	m.14397	(loc_os03g12890.2 : 537.0) no description available & (at3g49680 : 426.0) Encodes a chloroplast branched-chain amino acid aminotransferase. Complements the yeast leu/iso-leu/val auxotrophy mutant.; branched-chain aminotransferase 3 (BCAT3); FUNCTIONS IN: branched-chain-amino-acid transaminase activity, catalytic activity; INVOLVED IN: branched chain family amino acid metabolic process, metabolic …	1.32339	FALSE	Encodes a chloroplast branched-chain amino acid aminotransferase. Complements the yeast leu/iso-leu/val auxotrophy mutant.
16.5.1.1.4.3	secondary metabolism.sulfur-containing.glucosinolates.synthesis.shared.UDP-glycosyltransferase	m.26435	(loc_os04g12970.1 : 236.0) no description available & (at1g05680 : 167.0) Encodes a UDP-glucosyltransferase, UGT74E2, that acts on IBA (indole-3-butyric acid) and affects auxin homeostasis. The transcript and protein levels of this enzyme are strongly induced by H2O2 and may allow integration of ROS (reactive oxygen species) and auxin signaling. This enzyme can also transfer glycosyl groups to se…	1.34567	FALSE	Encodes a UDP-glucosyltransferase, UGT74E2, that acts on IBA (indole-3-butyric acid) and affects auxin homeostasis. The transcript and protein levels of this enzyme are strongly induced by H2O2 and may allow integration of ROS (reactive oxygen species) and auxin signaling. This enzyme can also transfer glycosyl groups to several compounds related to the explosive TNT when this synthetic compound …
16.5.1.2.3	secondary metabolism.sulfur-containing.glucosinolates.regulation.indole	m.31658	(loc_os03g38870.1 : 154.0) no description available & (at5g62940 : 94.7) HCA2 induces the formation of interfascicular cambium and regulates vascular tissue development in the aerial parts of the plant. Evidence from both gain of function and dominant negative alleles.; HIGH CAMBIAL ACTIVITY2 (HCA2); CONTAINS InterPro DOMAIN/s: Zinc finger, Dof-type (InterPro:IPR003851); BEST Arabidopsis thaliana…	1.349	FALSE	HCA2 induces the formation of interfascicular cambium and regulates vascular tissue development in the aerial parts of the plant. Evidence from both gain of function and dominant negative alleles.
16.5.1.1.4.2	secondary metabolism.sulfur-containing.glucosinolates.synthesis.shared.alkylthiohydroximate C-S lyase	m.239864	(loc_os11g42510.1 : 640.0) no description available & (at5g53970 : 313.0) encodes tyrosine aminotransferase which is strongly induced upon aging and coronatine treatment; Tyrosine transaminase family protein; CONTAINS InterPro DOMAIN/s: 1-aminocyclopropane-1-carboxylate synthase (InterPro:IPR001176), Aminotransferase, class I/classII (InterPro:IPR004839), Pyridoxal phosphate-dependent transferase…	1.3562	FALSE	encodes tyrosine aminotransferase which is strongly induced upon aging and coronatine treatment
16.5.1.1.1.10	secondary metabolism.sulfur-containing.glucosinolates.synthesis.aliphatic.flavin-containing monooxygenase	m.135702	(loc_os10g40570.1 : 516.0) no description available & (at1g12200 : 429.0) Flavin-binding monooxygenase family protein; FUNCTIONS IN: NADP or NADPH binding, monooxygenase activity, FAD binding, flavin-containing monooxygenase activity; INVOLVED IN: oxidation reduction; LOCATED IN: cellular_component unknown; EXPRESSED IN: 22 plant structures; EXPRESSED DURING: 13 growth stages; CONTAINS InterPro D…	1.3744	FALSE	Flavin-binding monooxygenase family protein
16.5.1.1.1.13	secondary metabolism.sulfur-containing.glucosinolates.synthesis.aliphatic.2-oxoglutarate-dependent dioxygenase	m.80848	(loc_os06g14400.1 : 557.0) no description available & (at1g06650 : 247.0) encodes a protein whose sequence is similar to 2-oxoglutarate-dependent dioxygenase; 2-oxoglutarate (2OG) and Fe(II)-dependent oxygenase superfamily protein; CONTAINS InterPro DOMAIN/s: Oxoglutarate/iron-dependent oxygenase (InterPro:IPR005123); BEST Arabidopsis thaliana protein match is: 2-oxoglutarate (2OG) and Fe(II)-dep…	1.45619	FALSE	encodes a protein whose sequence is similar to 2-oxoglutarate-dependent dioxygenase
16.5.1.1.1.8	secondary metabolism.sulfur-containing.glucosinolates.synthesis.aliphatic.UDP-glycosyltransferase	m.110979	(loc_os11g04860.1 : 106.0) no description available & (at2g31790 : 101.0) UDP-Glycosyltransferase superfamily protein; FUNCTIONS IN: UDP-glycosyltransferase activity, transferase activity, transferring glycosyl groups; INVOLVED IN: metabolic process; LOCATED IN: cellular_component unknown; EXPRESSED IN: 22 plant structures; EXPRESSED DURING: 13 growth stages; CONTAINS InterPro DOMAIN/s: UDP-glucu…	1.51428	FALSE	UDP-Glycosyltransferase superfamily protein
16.5.1.1.1.10	secondary metabolism.sulfur-containing.glucosinolates.synthesis.aliphatic.flavin-containing monooxygenase	m.135709	(loc_os10g40570.1 : 273.0) no description available & (at1g62560 : 200.0) belongs to the flavin-monooxygenase (FMO) family, encodes a glucosinolate S-oxygenase that catalyzes the conversion of methylthioalkyl glucosinolates to methylsulfinylalkyl glucosinolates; flavin-monooxygenase glucosinolate S-oxygenase 3 (FMO GS-OX3); CONTAINS InterPro DOMAIN/s: Flavin-containing monooxygenase FMO (InterPro…	1.53957	FALSE	belongs to the flavin-monooxygenase (FMO) family, encodes a glucosinolate S-oxygenase that catalyzes the conversion of methylthioalkyl glucosinolates to methylsulfinylalkyl glucosinolates
16.5.1.1.3.4	secondary metabolism.sulfur-containing.glucosinolates.synthesis.indole.cytochrome P450 monooxygenase	m.203874	(loc_os03g55240.1 : 712.0) no description available & (at4g37330 : 357.0) member of CYP81D; "cytochrome P450, family 81, subfamily D, polypeptide 4" (CYP81D4); FUNCTIONS IN: electron carrier activity, monooxygenase activity, iron ion binding, oxygen binding, heme binding; INVOLVED IN: oxidation reduction; LOCATED IN: endoplasmic reticulum; EXPRESSED IN: 23 plant structures; EXPRESSED DURING: 13 g…	1.57391	FALSE	member of CYP81D
16.5.1.1.3.3	secondary metabolism.sulfur-containing.glucosinolates.synthesis.indole.indole-3-methyl-desulfoglucosinolate sulfotransferase	m.155679	(loc_os12g17160.1 : 254.0) no description available & (at2g03760 : 187.0) Encodes a brassinosteroid sulfotransferase. In vitro experiements show that this enzyme has a preference for 24-epibrassinosteroids, particularly 24-epicathasterone, but does not act on castasterone and brassinolide. It is differentially expressed during development, being more abundant in young seedlings and actively growi…	1.59303	FALSE	Encodes a brassinosteroid sulfotransferase. In vitro experiements show that this enzyme has a preference for 24-epibrassinosteroids, particularly 24-epicathasterone, but does not act on castasterone and brassinolide. It is differentially expressed during development, being more abundant in young seedlings and actively growing cell cultures. Expression is induced in response to salicylic acid and …
16.5.1.1.4.1	secondary metabolism.sulfur-containing.glucosinolates.synthesis.shared.CYP83B1 phenylacetaldoxime monooxygenase	m.133636	(loc_os12g16720.1 : 882.0) no description available & (o81970|c71a9_soybn : 382.0) Cytochrome P450 71A9 (EC 1.14.-.-) (P450 CP1) - Glycine max (Soybean) & (at1g13080 : 352.0) cytochrome P450 monooxygenase; "cytochrome P450, family 71, subfamily B, polypeptide 2" (CYP71B2); FUNCTIONS IN: electron carrier activity, monooxygenase activity, iron ion binding, oxygen binding, heme binding; INVOLVED IN:…	1.68051	FALSE	Cytochrome P450 71A9 (EC 1.14.-.-) (P450 CP1)
16.5.1.1.1.10	secondary metabolism.sulfur-containing.glucosinolates.synthesis.aliphatic.flavin-containing monooxygenase	m.135707	(loc_os10g40570.1 : 256.0) no description available & (at1g12130 : 205.0) Flavin-binding monooxygenase family protein; FUNCTIONS IN: NADP or NADPH binding, monooxygenase activity, FAD binding, flavin-containing monooxygenase activity; INVOLVED IN: oxidation reduction; CONTAINS InterPro DOMAIN/s: Flavin-containing monooxygenase FMO (InterPro:IPR000960), Flavin-containing monooxygenase-like (InterP…	1.71268	FALSE	Flavin-binding monooxygenase family protein
16.5.1.1.4.1	secondary metabolism.sulfur-containing.glucosinolates.synthesis.shared.CYP83B1 phenylacetaldoxime monooxygenase	m.50513	(loc_os04g40470.1 : 282.0) no description available & (o81970|c71a9_soybn : 194.0) Cytochrome P450 71A9 (EC 1.14.-.-) (P450 CP1) - Glycine max (Soybean) & (at3g48280 : 179.0) putative cytochrome P450; "cytochrome P450, family 71, subfamily A, polypeptide 25" (CYP71A25); FUNCTIONS IN: electron carrier activity, monooxygenase activity, iron ion binding, oxygen binding, heme binding; INVOLVED IN: ox…	1.74439	FALSE	Cytochrome P450 71A9 (EC 1.14.-.-) (P450 CP1)
16.5.1.1.4.2	secondary metabolism.sulfur-containing.glucosinolates.synthesis.shared.alkylthiohydroximate C-S lyase	m.49742	(loc_os02g20360.1 : 647.0) no description available & (at5g53970 : 421.0) encodes tyrosine aminotransferase which is strongly induced upon aging and coronatine treatment; Tyrosine transaminase family protein; CONTAINS InterPro DOMAIN/s: 1-aminocyclopropane-1-carboxylate synthase (InterPro:IPR001176), Aminotransferase, class I/classII (InterPro:IPR004839), Pyridoxal phosphate-dependent transferase…	1.74799	FALSE	encodes tyrosine aminotransferase which is strongly induced upon aging and coronatine treatment
16.5.1.1.3.4	secondary metabolism.sulfur-containing.glucosinolates.synthesis.indole.cytochrome P450 monooxygenase	m.95624	(loc_os03g55240.1 : 450.0) no description available & (at2g23190 : 283.0) member of CYP81D; "cytochrome P450, family 81, subfamily D, polypeptide 7" (CYP81D7); FUNCTIONS IN: electron carrier activity, monooxygenase activity, iron ion binding, oxygen binding, heme binding; INVOLVED IN: oxidation reduction; LOCATED IN: endomembrane system; CONTAINS InterPro DOMAIN/s: Cytochrome P450 (InterPro:IPR00…	1.77509	FALSE	member of CYP81D
16.5.1.2.1	secondary metabolism.sulfur-containing.glucosinolates.regulation.aliphatic	m.213807	(loc_os01g50720.1 : 368.0) no description available & (p20027|myb3_horvu : 293.0) Myb-related protein Hv33 - Hordeum vulgare (Barley) & (at5g26660 : 207.0) a MYB gene encodes a transcriptional repressor of the C4H gene which is involved in the biosynthesis of sinapate esters.; myb domain protein 86 (MYB86); CONTAINS InterPro DOMAIN/s: SANT, DNA-binding (InterPro:IPR001005), Homeodomain-like (Inte…	1.7811	FALSE	Myb-related protein Hv33
16.5.1.1.1.8	secondary metabolism.sulfur-containing.glucosinolates.synthesis.aliphatic.UDP-glycosyltransferase	m.302698	(loc_os02g10880.1 : 125.0) no description available & (q41819|iaag_maize : 123.0) Indole-3-acetate beta-glucosyltransferase (EC 2.4.1.121) (IAA-Glu synthetase) ((Uridine 5-diphosphate-glucose:indol-3-ylacetyl)-beta-D-glucosyl transferase) - Zea mays (Maize) & (at1g05560 : 114.0) A UDP-glucose transferase localized in the phragmoplast. It has been co-purified with the callose synthase complex and …	1.80918	FALSE	Indole-3-acetate beta-glucosyltransferase (EC 2.4.1.121) (IAA-Glu synthetase) ((Uridine 5-diphosphate-glucose:indol-3-ylacetyl)-beta-D-glucosyl transferase)
16.5.1.1.1.8	secondary metabolism.sulfur-containing.glucosinolates.synthesis.aliphatic.UDP-glycosyltransferase	m.266533	(loc_os04g12970.1 : 421.0) no description available & (at1g05680 : 253.0) Encodes a UDP-glucosyltransferase, UGT74E2, that acts on IBA (indole-3-butyric acid) and affects auxin homeostasis. The transcript and protein levels of this enzyme are strongly induced by H2O2 and may allow integration of ROS (reactive oxygen species) and auxin signaling. This enzyme can also transfer glycosyl groups to se…	1.8789	FALSE	Encodes a UDP-glucosyltransferase, UGT74E2, that acts on IBA (indole-3-butyric acid) and affects auxin homeostasis. The transcript and protein levels of this enzyme are strongly induced by H2O2 and may allow integration of ROS (reactive oxygen species) and auxin signaling. This enzyme can also transfer glycosyl groups to several compounds related to the explosive TNT when this synthetic compound …
16.5.1.1.4.1	secondary metabolism.sulfur-containing.glucosinolates.synthesis.shared.CYP83B1 phenylacetaldoxime monooxygenase	m.301946	(loc_os09g26960.1 : 246.0) no description available & (at2g45550 : 169.0) member of CYP76C; "cytochrome P450, family 76, subfamily C, polypeptide 4" (CYP76C4); FUNCTIONS IN: electron carrier activity, monooxygenase activity, iron ion binding, oxygen binding, heme binding; INVOLVED IN: oxidation reduction; EXPRESSED IN: stem, root, carpel; EXPRESSED DURING: 4 anthesis; CONTAINS InterPro DOMAIN/s: …	1.92895	FALSE	member of CYP76C
16.5.1.1.1.13	secondary metabolism.sulfur-containing.glucosinolates.synthesis.aliphatic.2-oxoglutarate-dependent dioxygenase	m.122174	(loc_os01g35230.1 : 389.0) no description available & (at1g06620 : 200.0) encodes a protein whose sequence is similar to a 2-oxoglutarate-dependent dioxygenase; 2-oxoglutarate (2OG) and Fe(II)-dependent oxygenase superfamily protein; CONTAINS InterPro DOMAIN/s: Oxoglutarate/iron-dependent oxygenase (InterPro:IPR005123); BEST Arabidopsis thaliana protein match is: 2-oxoglutarate (2OG) and Fe(II)-d…	2.09327	FALSE	encodes a protein whose sequence is similar to a 2-oxoglutarate-dependent dioxygenase
16.5.1.1.4.1	secondary metabolism.sulfur-containing.glucosinolates.synthesis.shared.CYP83B1 phenylacetaldoxime monooxygenase	m.301277	(loc_os05g43910.1 : 225.0) no description available & (p93703|c71c3_maize : 168.0) Cytochrome P450 71C3 (EC 1.14.-.-) (Benzoxazineless 5) - Zea mays (Maize) & (at3g26220 : 160.0) cytochrome P450 monooxygenase; "cytochrome P450, family 71, subfamily B, polypeptide 3" (CYP71B3); FUNCTIONS IN: electron carrier activity, monooxygenase activity, iron ion binding, oxygen binding, heme binding; INVOLVED…	2.09327	FALSE	Cytochrome P450 71C3 (EC 1.14.-.-) (Benzoxazineless 5)
16.5.1.1.1.10	secondary metabolism.sulfur-containing.glucosinolates.synthesis.aliphatic.flavin-containing monooxygenase	m.32377	(loc_os10g40570.1 : 296.0) no description available & (at1g63370 : 257.0) Flavin-binding monooxygenase family protein; FUNCTIONS IN: NADP or NADPH binding, monooxygenase activity, FAD binding, flavin-containing monooxygenase activity; INVOLVED IN: oxidation reduction; LOCATED IN: cellular_component unknown; CONTAINS InterPro DOMAIN/s: Flavin-containing monooxygenase FMO (InterPro:IPR000960), Flav…	2.09327	FALSE	Flavin-binding monooxygenase family protein
16.5.1.1.1.4	secondary metabolism.sulfur-containing.glucosinolates.synthesis.aliphatic.methylthioalkylmalate isomerase small subunit (MAM-IS)	m.19456	(loc_os02g43830.2 : 285.0) no description available & (at2g43090 : 213.0) Aconitase/3-isopropylmalate dehydratase protein; FUNCTIONS IN: hydro-lyase activity, 3-isopropylmalate dehydratase activity; INVOLVED IN: metabolic process; EXPRESSED IN: 23 plant structures; EXPRESSED DURING: 13 growth stages; CONTAINS InterPro DOMAIN/s: 3-isopropylmalate dehydratase, small subunit-like (InterPro:IPR012305…	2.12232	TRUE	Aconitase/3-isopropylmalate dehydratase protein
16.5.99.1	secondary metabolism.sulfur-containing.misc.alliinase	m.63604	(loc_os05g07720.1 : 190.0) no description available & (at4g24670 : 150.0) Encodes a protein with similarity to the TAA1 trytophan aminotransferase involved in IAA biosynthesis. Double mutant analyses suggest that this protein is involved in regulating many aspects of plant growth and development from embryogenesis to flower formation and plays a role in ethylene-mediated signaling.; tryptophan am…	2.18875	TRUE	Encodes a protein with similarity to the TAA1 trytophan aminotransferase involved in IAA biosynthesis. Double mutant analyses suggest that this protein is involved in regulating many aspects of plant growth and development from embryogenesis to flower formation and plays a role in ethylene-mediated signaling.
16.5.1.1.1.9	secondary metabolism.sulfur-containing.glucosinolates.synthesis.aliphatic.sulfotransferase	m.81776	(loc_os09g38239.1 : 357.0) no description available & (at3g45070 : 248.0) P-loop containing nucleoside triphosphate hydrolases superfamily protein; FUNCTIONS IN: sulfotransferase activity; INVOLVED IN: biological_process unknown; LOCATED IN: cellular_component unknown; CONTAINS InterPro DOMAIN/s: Sulfotransferase domain (InterPro:IPR000863); BEST Arabidopsis thaliana protein match is: P-loop cont…	2.22442	TRUE	P-loop containing nucleoside triphosphate hydrolases superfamily protein
16.5.1.1.3.3	secondary metabolism.sulfur-containing.glucosinolates.synthesis.indole.indole-3-methyl-desulfoglucosinolate sulfotransferase	m.155665	(loc_os12g17160.1 : 347.0) no description available & (at3g45070 : 248.0) P-loop containing nucleoside triphosphate hydrolases superfamily protein; FUNCTIONS IN: sulfotransferase activity; INVOLVED IN: biological_process unknown; LOCATED IN: cellular_component unknown; CONTAINS InterPro DOMAIN/s: Sulfotransferase domain (InterPro:IPR000863); BEST Arabidopsis thaliana protein match is: P-loop cont…	2.28851	TRUE	P-loop containing nucleoside triphosphate hydrolases superfamily protein
16.5.1.1.1.9	secondary metabolism.sulfur-containing.glucosinolates.synthesis.aliphatic.sulfotransferase	m.300056	(loc_os08g40380.1 : 365.0) no description available & (at5g43690 : 276.0) P-loop containing nucleoside triphosphate hydrolases superfamily protein; FUNCTIONS IN: sulfotransferase activity; INVOLVED IN: biological_process unknown; LOCATED IN: cellular_component unknown; EXPRESSED IN: root; CONTAINS InterPro DOMAIN/s: Sulfotransferase domain (InterPro:IPR000863); BEST Arabidopsis thaliana protein m…	2.56089	TRUE	P-loop containing nucleoside triphosphate hydrolases superfamily protein
16.5.1.1.3.4	secondary metabolism.sulfur-containing.glucosinolates.synthesis.indole.cytochrome P450 monooxygenase	m.209593	(loc_os12g39240.1 : 177.0) no description available & (at3g28740 : 141.0) Encodes a member of the cytochrome p450 family. Expression is upregulated in response to cis-jasmonate treatment. Overexpression induces synthesis of volatile compounds that affect chemical ecology and insect interactions.; CYP81D1; FUNCTIONS IN: electron carrier activity, monooxygenase activity, iron ion binding, oxygen bi…	2.6221	TRUE	Encodes a member of the cytochrome p450 family. Expression is upregulated in response to cis-jasmonate treatment. Overexpression induces synthesis of volatile compounds that affect chemical ecology and insect interactions.
16.5.1.1.1.9	secondary metabolism.sulfur-containing.glucosinolates.synthesis.aliphatic.sulfotransferase	m.109157	(loc_os11g30910.1 : 218.0) no description available & (at1g18590 : 167.0) encodes a desulfoglucosinolate sulfotransferase, involved in the final step of glucosinolate core structure biosynthesis. Has a broad-substrate specificity with preference with methionine-derived desulfoglucosinolates.; sulfotransferase 17 (SOT17); CONTAINS InterPro DOMAIN/s: Sulfotransferase domain (InterPro:IPR000863); BE…	2.65148	TRUE	encodes a desulfoglucosinolate sulfotransferase, involved in the final step of glucosinolate core structure biosynthesis. Has a broad-substrate specificity with preference with methionine-derived desulfoglucosinolates.
16.5.1	secondary metabolism.sulfur-containing.glucosinolates	m.300766	(loc_os05g50090.1 : 237.0) no description available & (at1g52820 : 217.0) 2-oxoglutarate (2OG) and Fe(II)-dependent oxygenase superfamily protein; FUNCTIONS IN: oxidoreductase activity; EXPRESSED IN: root; CONTAINS InterPro DOMAIN/s: Oxoglutarate/iron-dependent oxygenase (InterPro:IPR005123); BEST Arabidopsis thaliana protein match is: 2-oxoglutarate (2OG) and Fe(II)-dependent oxygenase superfami…	2.71751	TRUE	2-oxoglutarate (2OG) and Fe(II)-dependent oxygenase superfamily protein
16.5.1.1.4.1	secondary metabolism.sulfur-containing.glucosinolates.synthesis.shared.CYP83B1 phenylacetaldoxime monooxygenase	m.150851	(loc_os02g09400.1 : 239.0) no description available & (o22307|c71db_lotja : 165.0) Cytochrome P450 71D11 (EC 1.14.-.-) (Fragment) - Lotus japonicus & (at3g26330 : 144.0) putative cytochrome P450; "cytochrome P450, family 71, subfamily B, polypeptide 37" (CYP71B37); FUNCTIONS IN: electron carrier activity, monooxygenase activity, iron ion binding, oxygen binding, heme binding; INVOLVED IN: oxidati…	2.87825	TRUE	Cytochrome P450 71D11 (EC 1.14.-.-) (Fragment)
16.5.1.1.4.1	secondary metabolism.sulfur-containing.glucosinolates.synthesis.shared.CYP83B1 phenylacetaldoxime monooxygenase	m.42820	(loc_os09g36080.1 : 176.0) no description available & (at3g48280 : 134.0) putative cytochrome P450; "cytochrome P450, family 71, subfamily A, polypeptide 25" (CYP71A25); FUNCTIONS IN: electron carrier activity, monooxygenase activity, iron ion binding, oxygen binding, heme binding; INVOLVED IN: oxidation reduction; CONTAINS InterPro DOMAIN/s: Cytochrome P450 (InterPro:IPR001128), Cytochrome P450,…	2.88727	TRUE	putative cytochrome P450
16.5.1.1.1.7	secondary metabolism.sulfur-containing.glucosinolates.synthesis.aliphatic.CYP83A1 phenylacetaldoxime monooxygenase	m.125726	(loc_os06g43384.1 : 396.0) no description available & (ipr001128 : 222.39525) Cytochrome P450 & (o48923|c71da_soybn : 209.0) Cytochrome P450 71D10 (EC 1.14.-.-) - Glycine max (Soybean) & (at3g26230 : 156.0) putative cytochrome P450; "cytochrome P450, family 71, subfamily B, polypeptide 24" (CYP71B24); FUNCTIONS IN: electron carrier activity, monooxygenase activity, iron ion binding, oxygen bindin…	2.97109	TRUE	Cytochrome P45
16.5.99.1	secondary metabolism.sulfur-containing.misc.alliinase	m.89880	(loc_os01g07500.1 : 657.0) no description available & (at4g24670 : 401.0) Encodes a protein with similarity to the TAA1 trytophan aminotransferase involved in IAA biosynthesis. Double mutant analyses suggest that this protein is involved in regulating many aspects of plant growth and development from embryogenesis to flower formation and plays a role in ethylene-mediated signaling.; tryptophan am…	3.09492	TRUE	Encodes a protein with similarity to the TAA1 trytophan aminotransferase involved in IAA biosynthesis. Double mutant analyses suggest that this protein is involved in regulating many aspects of plant growth and development from embryogenesis to flower formation and plays a role in ethylene-mediated signaling.
16.5.99.1	secondary metabolism.sulfur-containing.misc.alliinase	m.46080	(loc_os05g07720.1 : 209.0) no description available & (at1g70560 : 106.0) TAA1 is involved in the shade-induced production of indole-3-pyruvate (IPA), a precursor to IAA, a biologically active auxin. It is also involved in regulating many aspects of plant growth and development from embryogenesis to flower formation and plays a role in ethylene-mediated signaling. This enzyme can catalyze the for…	3.13991	FALSE	TAA1 is involved in the shade-induced production of indole-3-pyruvate (IPA), a precursor to IAA, a biologically active auxin. It is also involved in regulating many aspects of plant growth and development from embryogenesis to flower formation and plays a role in ethylene-mediated signaling. This enzyme can catalyze the formation of IPA from L-tryptophan. Though L-Trp is expected to be the prefer…
16.5.1.1.3.3	secondary metabolism.sulfur-containing.glucosinolates.synthesis.indole.indole-3-methyl-desulfoglucosinolate sulfotransferase	m.64380	(loc_os01g20950.1 : 416.0) no description available & (at3g45070 : 246.0) P-loop containing nucleoside triphosphate hydrolases superfamily protein; FUNCTIONS IN: sulfotransferase activity; INVOLVED IN: biological_process unknown; LOCATED IN: cellular_component unknown; CONTAINS InterPro DOMAIN/s: Sulfotransferase domain (InterPro:IPR000863); BEST Arabidopsis thaliana protein match is: P-loop cont…	3.13991	FALSE	P-loop containing nucleoside triphosphate hydrolases superfamily protein
16.5.1.1.4.1	secondary metabolism.sulfur-containing.glucosinolates.synthesis.shared.CYP83B1 phenylacetaldoxime monooxygenase	m.185368	(loc_os09g26960.1 : 227.0) no description available & (q42798|c93a1_soybn : 137.0) Cytochrome P450 93A1 (EC 1.14.-.-) - Glycine max (Soybean) & (at5g06900 : 124.0) member of CYP93D; "cytochrome P450, family 93, subfamily D, polypeptide 1" (CYP93D1); FUNCTIONS IN: electron carrier activity, monooxygenase activity, iron ion binding, oxygen binding, heme binding; INVOLVED IN: oxidation reduction; LO…	4.02552	TRUE	Cytochrome P450 93A1 (EC 1.14.-.-)
16.5.1.2.3	secondary metabolism.sulfur-containing.glucosinolates.regulation.indole	m.214658	(p38564|mnb1a_maize : 181.0) Dof zinc finger protein MNB1A - Zea mays (Maize) & (loc_os08g38220.1 : 178.0) no description available & (at3g50410 : 108.0) Arabidopsis Dof protein containing a single 51-amino acid zinc finger DNA-binding domain, which may play an important roles in plant growth and development.; OBF binding protein 1 (OBP1); CONTAINS InterPro DOMAIN/s: Zinc finger, Dof-type (InterP…	4.40628	TRUE	Dof zinc finger protein MNB1A
16.5.1.1.1.9	secondary metabolism.sulfur-containing.glucosinolates.synthesis.aliphatic.sulfotransferase	m.43329	(loc_os09g38239.1 : 282.0) no description available & (at2g03770 : 159.0) P-loop containing nucleoside triphosphate hydrolases superfamily protein; FUNCTIONS IN: sulfotransferase activity; CONTAINS InterPro DOMAIN/s: Sulfotransferase domain (InterPro:IPR000863); BEST Arabidopsis thaliana protein match is: sulphotransferase 12 (TAIR:AT2G03760.1); Has 2856 Blast hits to 2814 proteins in 190 species…	4.57767	TRUE	P-loop containing nucleoside triphosphate hydrolases superfamily protein
16.5.1.1.4.1	secondary metabolism.sulfur-containing.glucosinolates.synthesis.shared.CYP83B1 phenylacetaldoxime monooxygenase	m.38440	(loc_os08g01510.1 : 141.0) no description available & (q43257|c71c4_maize : 135.0) Cytochrome P450 71C4 (EC 1.14.-.-) (Benzoxazineless 2) - Zea mays (Maize) & (at3g26310 : 125.0) putative cytochrome P450; "cytochrome P450, family 71, subfamily B, polypeptide 35" (CYP71B35); FUNCTIONS IN: electron carrier activity, monooxygenase activity, iron ion binding, oxygen binding, heme binding; INVOLVED IN…	4.6052	TRUE	Cytochrome P450 71C4 (EC 1.14.-.-) (Benzoxazineless 2)
16.5.1.2.3	secondary metabolism.sulfur-containing.glucosinolates.regulation.indole	m.214657	(p38564|mnb1a_maize : 172.0) Dof zinc finger protein MNB1A - Zea mays (Maize) & (loc_os08g38220.1 : 167.0) no description available & (at3g50410 : 108.0) Arabidopsis Dof protein containing a single 51-amino acid zinc finger DNA-binding domain, which may play an important roles in plant growth and development.; OBF binding protein 1 (OBP1); CONTAINS InterPro DOMAIN/s: Zinc finger, Dof-type (InterP…	4.70417	TRUE	Dof zinc finger protein MNB1A
16.5.1.1.4.1	secondary metabolism.sulfur-containing.glucosinolates.synthesis.shared.CYP83B1 phenylacetaldoxime monooxygenase	m.65037	(loc_os02g09200.1 : 277.0) no description available & (o81974|c71d8_soybn : 166.0) Cytochrome P450 71D8 (EC 1.14.-.-) (P450 CP7) - Glycine max (Soybean) & (at2g24180 : 113.0) cytochrome P450 monooxygenase; cytochrome p450 71b6 (CYP71B6); FUNCTIONS IN: electron carrier activity, monooxygenase activity, iron ion binding, oxygen binding, heme binding; INVOLVED IN: oxidation reduction; LOCATED IN: mi…	5.44251	TRUE	Cytochrome P450 71D8 (EC 1.14.-.-) (P450 CP7)
16.5.1.1.3.3	secondary metabolism.sulfur-containing.glucosinolates.synthesis.indole.indole-3-methyl-desulfoglucosinolate sulfotransferase	m.64381	(loc_os01g20950.1 : 416.0) no description available & (at3g45070 : 246.0) P-loop containing nucleoside triphosphate hydrolases superfamily protein; FUNCTIONS IN: sulfotransferase activity; INVOLVED IN: biological_process unknown; LOCATED IN: cellular_component unknown; CONTAINS InterPro DOMAIN/s: Sulfotransferase domain (InterPro:IPR000863); BEST Arabidopsis thaliana protein match is: P-loop cont…	7.32645	TRUE	P-loop containing nucleoside triphosphate hydrolases superfamily protein
16.5.1.1.4.3	secondary metabolism.sulfur-containing.glucosinolates.synthesis.shared.UDP-glycosyltransferase	m.12605	(loc_os09g34250.1 : 160.0) no description available & (at2g43840 : 134.0) UGT74F1 transfers UDP:glucose to salicylic acid (forming a glucoside), benzoic acid, quercetin, and athranilate in vitro. UGT74F1 shows a weak ability to catalyze the formation of the p-aminobenzoate-glucose ester in vitro. But, UGT75B1 appears to be the dominant pABA acylglucosyltransferase in vivo based on assays in leave…	9.55624	TRUE	UGT74F1 transfers UDP:glucose to salicylic acid (forming a glucoside), benzoic acid, quercetin, and athranilate in vitro. UGT74F1 shows a weak ability to catalyze the formation of the p-aminobenzoate-glucose ester in vitro. But, UGT75B1 appears to be the dominant pABA acylglucosyltransferase in vivo based on assays in leaves, flowers, and siliques. The true biological substrate(s) of UGT74F1 are …
16.5.1.1.3.3	secondary metabolism.sulfur-containing.glucosinolates.synthesis.indole.indole-3-methyl-desulfoglucosinolate sulfotransferase	m.298542	(loc_os08g40380.1 : 333.0) no description available & (at3g45080 : 229.0) P-loop containing nucleoside triphosphate hydrolases superfamily protein; FUNCTIONS IN: sulfotransferase activity; INVOLVED IN: biological_process unknown; LOCATED IN: cellular_component unknown; CONTAINS InterPro DOMAIN/s: Sulfotransferase domain (InterPro:IPR000863); BEST Arabidopsis thaliana protein match is: P-loop cont…	21.3723	TRUE	P-loop containing nucleoside triphosphate hydrolases superfamily protein
Wax
16.7	secondary metabolism.wax	m.50757	(loc_os02g40784.3 : 289.0) no description available & (at1g02205 : 199.0) Expression of the CER1 gene associated with production of stem epicuticular wax and pollen fertility. Biochemical studies showed that cer1 mutants are blocked in the conversion of stem wax C30 aldehydes to C29 alkanes, and they also lack the secondary alcohols and ketones. These suggested the CER1 protein is an aldehyde dec…	-8.59898	TRUE	Expression of the CER1 gene associated with production of stem epicuticular wax and pollen fertility. Biochemical studies showed that cer1 mutants are blocked in the conversion of stem wax C30 aldehydes to C29 alkanes, and they also lack the secondary alcohols and ketones. These suggested the CER1 protein is an aldehyde decarbonylase, but the exact molecular function of this protein remains to be…
16.7	secondary metabolism.wax	m.50760	(loc_os04g43270.1 : 156.0) no description available & (at1g02205 : 92.0) Expression of the CER1 gene associated with production of stem epicuticular wax and pollen fertility. Biochemical studies showed that cer1 mutants are blocked in the conversion of stem wax C30 aldehydes to C29 alkanes, and they also lack the secondary alcohols and ketones. These suggested the CER1 protein is an aldehyde deca…	-5.73265	FALSE	Expression of the CER1 gene associated with production of stem epicuticular wax and pollen fertility. Biochemical studies showed that cer1 mutants are blocked in the conversion of stem wax C30 aldehydes to C29 alkanes, and they also lack the secondary alcohols and ketones. These suggested the CER1 protein is an aldehyde decarbonylase, but the exact molecular function of this protein remains to be…
16.7	secondary metabolism.wax	m.50751	(loc_os02g40784.2 : 600.0) no description available & (at1g02205 : 402.0) Expression of the CER1 gene associated with production of stem epicuticular wax and pollen fertility. Biochemical studies showed that cer1 mutants are blocked in the conversion of stem wax C30 aldehydes to C29 alkanes, and they also lack the secondary alcohols and ketones. These suggested the CER1 protein is an aldehyde dec…	-5.66441	TRUE	Expression of the CER1 gene associated with production of stem epicuticular wax and pollen fertility. Biochemical studies showed that cer1 mutants are blocked in the conversion of stem wax C30 aldehydes to C29 alkanes, and they also lack the secondary alcohols and ketones. These suggested the CER1 protein is an aldehyde decarbonylase, but the exact molecular function of this protein remains to be…
16.7	secondary metabolism.wax	m.50758	(loc_os04g43270.1 : 252.0) no description available & (at1g02205 : 144.0) Expression of the CER1 gene associated with production of stem epicuticular wax and pollen fertility. Biochemical studies showed that cer1 mutants are blocked in the conversion of stem wax C30 aldehydes to C29 alkanes, and they also lack the secondary alcohols and ketones. These suggested the CER1 protein is an aldehyde dec…	-2.62747	FALSE	Expression of the CER1 gene associated with production of stem epicuticular wax and pollen fertility. Biochemical studies showed that cer1 mutants are blocked in the conversion of stem wax C30 aldehydes to C29 alkanes, and they also lack the secondary alcohols and ketones. These suggested the CER1 protein is an aldehyde decarbonylase, but the exact molecular function of this protein remains to be…
16.7	secondary metabolism.wax	m.8974	(loc_os10g33250.1 : 1117.0) no description available & (at1g02205 : 785.0) Expression of the CER1 gene associated with production of stem epicuticular wax and pollen fertility. Biochemical studies showed that cer1 mutants are blocked in the conversion of stem wax C30 aldehydes to C29 alkanes, and they also lack the secondary alcohols and ketones. These suggested the CER1 protein is an aldehyde de…	-2.39506	TRUE	Expression of the CER1 gene associated with production of stem epicuticular wax and pollen fertility. Biochemical studies showed that cer1 mutants are blocked in the conversion of stem wax C30 aldehydes to C29 alkanes, and they also lack the secondary alcohols and ketones. These suggested the CER1 protein is an aldehyde decarbonylase, but the exact molecular function of this protein remains to be…
16.7	secondary metabolism.wax	m.95453	(loc_os02g40784.2 : 1111.0) no description available & (at1g02205 : 741.0) Expression of the CER1 gene associated with production of stem epicuticular wax and pollen fertility. Biochemical studies showed that cer1 mutants are blocked in the conversion of stem wax C30 aldehydes to C29 alkanes, and they also lack the secondary alcohols and ketones. These suggested the CER1 protein is an aldehyde de…	-1.78999	FALSE	Expression of the CER1 gene associated with production of stem epicuticular wax and pollen fertility. Biochemical studies showed that cer1 mutants are blocked in the conversion of stem wax C30 aldehydes to C29 alkanes, and they also lack the secondary alcohols and ketones. These suggested the CER1 protein is an aldehyde decarbonylase, but the exact molecular function of this protein remains to be…
16.7	secondary metabolism.wax	m.192855	(loc_os02g49920.1 : 273.0) no description available & (at1g68530 : 267.0) Encodes KCS6, a member of the 3-ketoacyl-CoA synthase family involved in the biosynthesis of VLCFA (very long chain fatty acids).; 3-ketoacyl-CoA synthase 6 (KCS6); FUNCTIONS IN: transferase activity, transferring acyl groups other than amino-acyl groups, catalytic activity; INVOLVED IN: in 7 processes; LOCATED IN: endoplas…	-1.77131	FALSE	Encodes KCS6, a member of the 3-ketoacyl-CoA synthase family involved in the biosynthesis of VLCFA (very long chain fatty acids).
16.7	secondary metabolism.wax	m.89930	(loc_os11g24484.1 : 424.0) no description available & (at1g24470 : 243.0) Encodes one of the two Arabidopsis homologues to YBR159w encoding a S. cerevisiae beta-ketoacyl reductase (KCR), which catalyzes the first reduction during VLCFA (very long chain fatty acids, >18 carbon) elongation: KCR1 (At1g67730), KCR2 (At1g24470). Complementation of the yeast ybr159Delta mutant demonstrated that the two…	-1.53186	FALSE	Encodes one of the two Arabidopsis homologues to YBR159w encoding a S. cerevisiae beta-ketoacyl reductase (KCR), which catalyzes the first reduction during VLCFA (very long chain fatty acids, >18 carbon) elongation: KCR1 (At1g67730), KCR2 (At1g24470). Complementation of the yeast ybr159Delta mutant demonstrated that the two KCR proteins are divergent and that only AtKCR1 can restore heterologous …
16.7	secondary metabolism.wax	m.50773	(loc_os02g40784.3 : 331.0) no description available & (at1g02205 : 282.0) Expression of the CER1 gene associated with production of stem epicuticular wax and pollen fertility. Biochemical studies showed that cer1 mutants are blocked in the conversion of stem wax C30 aldehydes to C29 alkanes, and they also lack the secondary alcohols and ketones. These suggested the CER1 protein is an aldehyde dec…	-1.39495	FALSE	Expression of the CER1 gene associated with production of stem epicuticular wax and pollen fertility. Biochemical studies showed that cer1 mutants are blocked in the conversion of stem wax C30 aldehydes to C29 alkanes, and they also lack the secondary alcohols and ketones. These suggested the CER1 protein is an aldehyde decarbonylase, but the exact molecular function of this protein remains to be…
16.7	secondary metabolism.wax	m.88768	(loc_os06g19500.1 : 166.0) no description available & (at1g67730 : 108.0) Encodes one of the two Arabidopsis homologues to YBR159w encoding a S. cerevisiae beta-ketoacyl reductase (KCR), which catalyzes the first reduction during VLCFA (very long chain fatty acids, >18 carbon) elongation: KCR1 (At1g67730), KCR2 (At1g24470). Complementation of the yeast ybr159Delta mutant demonstrated that the two…	-1.35933	FALSE	Encodes one of the two Arabidopsis homologues to YBR159w encoding a S. cerevisiae beta-ketoacyl reductase (KCR), which catalyzes the first reduction during VLCFA (very long chain fatty acids, >18 carbon) elongation: KCR1 (At1g67730), KCR2 (At1g24470). Complementation of the yeast ybr159Delta mutant demonstrated that the two KCR proteins are divergent and that only AtKCR1 can restore heterologous …
16.7	secondary metabolism.wax	m.83299	(loc_os03g14170.1 : 254.0) no description available & (at2g26640 : 233.0) Encodes KCS11, a member of the 3-ketoacyl-CoA synthase family involved in the biosynthesis of VLCFA (very long chain fatty acids).; 3-ketoacyl-CoA synthase 11 (KCS11); FUNCTIONS IN: transferase activity, transferring acyl groups other than amino-acyl groups, catalytic activity; INVOLVED IN: response to cold, response to lig…	-1.24263	FALSE	Encodes KCS11, a member of the 3-ketoacyl-CoA synthase family involved in the biosynthesis of VLCFA (very long chain fatty acids).
16.7	secondary metabolism.wax	m.8975	(loc_os10g33250.1 : 326.0) no description available & (at1g02205 : 252.0) Expression of the CER1 gene associated with production of stem epicuticular wax and pollen fertility. Biochemical studies showed that cer1 mutants are blocked in the conversion of stem wax C30 aldehydes to C29 alkanes, and they also lack the secondary alcohols and ketones. These suggested the CER1 protein is an aldehyde dec…	-1.23327	FALSE	Expression of the CER1 gene associated with production of stem epicuticular wax and pollen fertility. Biochemical studies showed that cer1 mutants are blocked in the conversion of stem wax C30 aldehydes to C29 alkanes, and they also lack the secondary alcohols and ketones. These suggested the CER1 protein is an aldehyde decarbonylase, but the exact molecular function of this protein remains to be…
16.7	secondary metabolism.wax	m.143127	(loc_os04g20880.1 : 312.0) no description available & (at3g51970 : 162.0) acyl-CoA sterol acyl transferase 1 (ASAT1); FUNCTIONS IN: acyltransferase activity; INVOLVED IN: biological_process unknown; LOCATED IN: endomembrane system; EXPRESSED IN: 10 plant structures; EXPRESSED DURING: 6 growth stages; CONTAINS InterPro DOMAIN/s: Wax synthase (InterPro:IPR017088); BEST Arabidopsis thaliana protein …	-1.22909	FALSE	acyl-CoA sterol acyl transferase 1 (ASAT1)
16.7	secondary metabolism.wax	m.143128	(loc_os04g20880.1 : 230.0) no description available & (at3g51970 : 139.0) acyl-CoA sterol acyl transferase 1 (ASAT1); FUNCTIONS IN: acyltransferase activity; INVOLVED IN: biological_process unknown; LOCATED IN: endomembrane system; EXPRESSED IN: 10 plant structures; EXPRESSED DURING: 6 growth stages; CONTAINS InterPro DOMAIN/s: Wax synthase (InterPro:IPR017088); BEST Arabidopsis thaliana protein …	-1.16776	FALSE	acyl-CoA sterol acyl transferase 1 (ASAT1)
16.7	secondary metabolism.wax	m.192851	(loc_os02g49920.1 : 521.0) no description available & (at1g68530 : 481.0) Encodes KCS6, a member of the 3-ketoacyl-CoA synthase family involved in the biosynthesis of VLCFA (very long chain fatty acids).; 3-ketoacyl-CoA synthase 6 (KCS6); FUNCTIONS IN: transferase activity, transferring acyl groups other than amino-acyl groups, catalytic activity; INVOLVED IN: in 7 processes; LOCATED IN: endoplas…	-1.14291	FALSE	Encodes KCS6, a member of the 3-ketoacyl-CoA synthase family involved in the biosynthesis of VLCFA (very long chain fatty acids).
16.7	secondary metabolism.wax	m.50787	(loc_os02g40784.3 : 295.0) no description available & (at1g02205 : 236.0) Expression of the CER1 gene associated with production of stem epicuticular wax and pollen fertility. Biochemical studies showed that cer1 mutants are blocked in the conversion of stem wax C30 aldehydes to C29 alkanes, and they also lack the secondary alcohols and ketones. These suggested the CER1 protein is an aldehyde dec…	-1.12606	FALSE	Expression of the CER1 gene associated with production of stem epicuticular wax and pollen fertility. Biochemical studies showed that cer1 mutants are blocked in the conversion of stem wax C30 aldehydes to C29 alkanes, and they also lack the secondary alcohols and ketones. These suggested the CER1 protein is an aldehyde decarbonylase, but the exact molecular function of this protein remains to be…
16.7	secondary metabolism.wax	m.304185	(loc_os06g14810.1 : 118.0) no description available & (at1g68530 : 114.0) Encodes KCS6, a member of the 3-ketoacyl-CoA synthase family involved in the biosynthesis of VLCFA (very long chain fatty acids).; 3-ketoacyl-CoA synthase 6 (KCS6); FUNCTIONS IN: transferase activity, transferring acyl groups other than amino-acyl groups, catalytic activity; INVOLVED IN: in 7 processes; LOCATED IN: endoplas…	-1.08393	FALSE	Encodes KCS6, a member of the 3-ketoacyl-CoA synthase family involved in the biosynthesis of VLCFA (very long chain fatty acids).
16.7	secondary metabolism.wax	m.192823	(loc_os05g49290.3 : 205.0) no description available & (at2g16280 : 197.0) Encodes KCS9, a member of the 3-ketoacyl-CoA synthase family involved in the biosynthesis of VLCFA (very long chain fatty acids).; 3-ketoacyl-CoA synthase 9 (KCS9); FUNCTIONS IN: transferase activity, transferring acyl groups other than amino-acyl groups, catalytic activity; INVOLVED IN: response to cold, response to light …	-1.01287	FALSE	Encodes KCS9, a member of the 3-ketoacyl-CoA synthase family involved in the biosynthesis of VLCFA (very long chain fatty acids).
16.7	secondary metabolism.wax	m.27115	(loc_os01g46270.1 : 389.0) no description available & (at5g55340 : 139.0) MBOAT (membrane bound O-acyl transferase) family protein; CONTAINS InterPro DOMAIN/s: Wax synthase (InterPro:IPR017088); BEST Arabidopsis thaliana protein match is: MBOAT (membrane bound O-acyl transferase) family protein (TAIR:AT5G55350.1); Has 1807 Blast hits to 1807 proteins in 277 species: Archae - 0; Bacteria - 0; Meta…	8.37308	TRUE	MBOAT (membrane bound O-acyl transferase) family protein
16.7	secondary metabolism.wax	m.316023	(loc_os11g24484.1 : 187.0) no description available & (at1g24470 : 143.0) Encodes one of the two Arabidopsis homologues to YBR159w encoding a S. cerevisiae beta-ketoacyl reductase (KCR), which catalyzes the first reduction during VLCFA (very long chain fatty acids, >18 carbon) elongation: KCR1 (At1g67730), KCR2 (At1g24470). Complementation of the yeast ybr159Delta mutant demonstrated that the two…	0	FALSE	Encodes one of the two Arabidopsis homologues to YBR159w encoding a S. cerevisiae beta-ketoacyl reductase (KCR), which catalyzes the first reduction during VLCFA (very long chain fatty acids, >18 carbon) elongation: KCR1 (At1g67730), KCR2 (At1g24470). Complementation of the yeast ybr159Delta mutant demonstrated that the two KCR proteins are divergent and that only AtKCR1 can restore heterologous …
16.7	secondary metabolism.wax	m.50764	(loc_os02g40784.3 : 250.0) no description available & (at1g02205 : 167.0) Expression of the CER1 gene associated with production of stem epicuticular wax and pollen fertility. Biochemical studies showed that cer1 mutants are blocked in the conversion of stem wax C30 aldehydes to C29 alkanes, and they also lack the secondary alcohols and ketones. These suggested the CER1 protein is an aldehyde dec…	-9.0767	TRUE	Expression of the CER1 gene associated with production of stem epicuticular wax and pollen fertility. Biochemical studies showed that cer1 mutants are blocked in the conversion of stem wax C30 aldehydes to C29 alkanes, and they also lack the secondary alcohols and ketones. These suggested the CER1 protein is an aldehyde decarbonylase, but the exact molecular function of this protein remains to be…
16.7	secondary metabolism.wax	m.71110	(loc_os02g25700.1 : 199.0) no description available & (at5g55380 : 90.1) MBOAT (membrane bound O-acyl transferase) family protein; CONTAINS InterPro DOMAIN/s: Wax synthase (InterPro:IPR017088), Membrane bound O-acyl transferase, MBOAT (InterPro:IPR004299); BEST Arabidopsis thaliana protein match is: MBOAT (membrane bound O-acyl transferase) family protein (TAIR:AT5G55370.1); Has 1807 Blast hits t…	1.01492	FALSE	MBOAT (membrane bound O-acyl transferase) family protein
16.7	secondary metabolism.wax	m.171996	(loc_os02g49920.1 : 543.0) no description available & (at1g25450 : 405.0) Encodes KCS5, a member of the 3-ketoacyl-CoA synthase family involved in the biosynthesis of VLCFA (very long chain fatty acids).; 3-ketoacyl-CoA synthase 5 (KCS5); FUNCTIONS IN: fatty acid elongase activity; INVOLVED IN: in 6 processes; LOCATED IN: endoplasmic reticulum, membrane; EXPRESSED IN: 22 plant structures; EXPRESS…	1.02728	FALSE	Encodes KCS5, a member of the 3-ketoacyl-CoA synthase family involved in the biosynthesis of VLCFA (very long chain fatty acids).
16.7	secondary metabolism.wax	m.171993	(loc_os06g14810.1 : 569.0) no description available & (at1g25450 : 407.0) Encodes KCS5, a member of the 3-ketoacyl-CoA synthase family involved in the biosynthesis of VLCFA (very long chain fatty acids).; 3-ketoacyl-CoA synthase 5 (KCS5); FUNCTIONS IN: fatty acid elongase activity; INVOLVED IN: in 6 processes; LOCATED IN: endoplasmic reticulum, membrane; EXPRESSED IN: 22 plant structures; EXPRESS…	1.056	FALSE	Encodes KCS5, a member of the 3-ketoacyl-CoA synthase family involved in the biosynthesis of VLCFA (very long chain fatty acids).
16.7	secondary metabolism.wax	m.224261	(loc_os06g39750.3 : 696.0) no description available & (at2g26640 : 637.0) Encodes KCS11, a member of the 3-ketoacyl-CoA synthase family involved in the biosynthesis of VLCFA (very long chain fatty acids).; 3-ketoacyl-CoA synthase 11 (KCS11); FUNCTIONS IN: transferase activity, transferring acyl groups other than amino-acyl groups, catalytic activity; INVOLVED IN: response to cold, response to lig…	1.0566	FALSE	Encodes KCS11, a member of the 3-ketoacyl-CoA synthase family involved in the biosynthesis of VLCFA (very long chain fatty acids).
16.7	secondary metabolism.wax	m.83309	(loc_os03g14170.1 : 260.0) no description available & (at2g26640 : 229.0) Encodes KCS11, a member of the 3-ketoacyl-CoA synthase family involved in the biosynthesis of VLCFA (very long chain fatty acids).; 3-ketoacyl-CoA synthase 11 (KCS11); FUNCTIONS IN: transferase activity, transferring acyl groups other than amino-acyl groups, catalytic activity; INVOLVED IN: response to cold, response to lig…	1.10351	FALSE	Encodes KCS11, a member of the 3-ketoacyl-CoA synthase family involved in the biosynthesis of VLCFA (very long chain fatty acids).
16.7	secondary metabolism.wax	m.309589	(loc_os09g34930.1 : 370.0) no description available & (at1g19440 : 187.0) Encodes KCS4, a member of the 3-ketoacyl-CoA synthase family involved in the biosynthesis of VLCFA (very long chain fatty acids).; 3-ketoacyl-CoA synthase 4 (KCS4); FUNCTIONS IN: transferase activity, transferring acyl groups other than amino-acyl groups, catalytic activity; INVOLVED IN: very long-chain fatty acid metabolic…	1.14929	FALSE	Encodes KCS4, a member of the 3-ketoacyl-CoA synthase family involved in the biosynthesis of VLCFA (very long chain fatty acids).
16.7	secondary metabolism.wax	m.11900	(loc_os09g34930.1 : 224.0) no description available & (at1g19440 : 136.0) Encodes KCS4, a member of the 3-ketoacyl-CoA synthase family involved in the biosynthesis of VLCFA (very long chain fatty acids).; 3-ketoacyl-CoA synthase 4 (KCS4); FUNCTIONS IN: transferase activity, transferring acyl groups other than amino-acyl groups, catalytic activity; INVOLVED IN: very long-chain fatty acid metabolic…	1.18847	FALSE	Encodes KCS4, a member of the 3-ketoacyl-CoA synthase family involved in the biosynthesis of VLCFA (very long chain fatty acids).
16.7	secondary metabolism.wax	m.42314	(loc_os06g19500.1 : 180.0) no description available & (at1g67730 : 103.0) Encodes one of the two Arabidopsis homologues to YBR159w encoding a S. cerevisiae beta-ketoacyl reductase (KCR), which catalyzes the first reduction during VLCFA (very long chain fatty acids, >18 carbon) elongation: KCR1 (At1g67730), KCR2 (At1g24470). Complementation of the yeast ybr159Delta mutant demonstrated that the two…	1.20918	FALSE	Encodes one of the two Arabidopsis homologues to YBR159w encoding a S. cerevisiae beta-ketoacyl reductase (KCR), which catalyzes the first reduction during VLCFA (very long chain fatty acids, >18 carbon) elongation: KCR1 (At1g67730), KCR2 (At1g24470). Complementation of the yeast ybr159Delta mutant demonstrated that the two KCR proteins are divergent and that only AtKCR1 can restore heterologous …
16.7	secondary metabolism.wax	m.172025	(loc_os06g14810.1 : 208.0) no description available & (at1g25450 : 154.0) Encodes KCS5, a member of the 3-ketoacyl-CoA synthase family involved in the biosynthesis of VLCFA (very long chain fatty acids).; 3-ketoacyl-CoA synthase 5 (KCS5); FUNCTIONS IN: fatty acid elongase activity; INVOLVED IN: in 6 processes; LOCATED IN: endoplasmic reticulum, membrane; EXPRESSED IN: 22 plant structures; EXPRESS…	1.26739	FALSE	Encodes KCS5, a member of the 3-ketoacyl-CoA synthase family involved in the biosynthesis of VLCFA (very long chain fatty acids).
16.7	secondary metabolism.wax	m.95454	(loc_os02g40784.3 : 457.0) no description available & (at1g02205 : 360.0) Expression of the CER1 gene associated with production of stem epicuticular wax and pollen fertility. Biochemical studies showed that cer1 mutants are blocked in the conversion of stem wax C30 aldehydes to C29 alkanes, and they also lack the secondary alcohols and ketones. These suggested the CER1 protein is an aldehyde dec…	1.2793	FALSE	Expression of the CER1 gene associated with production of stem epicuticular wax and pollen fertility. Biochemical studies showed that cer1 mutants are blocked in the conversion of stem wax C30 aldehydes to C29 alkanes, and they also lack the secondary alcohols and ketones. These suggested the CER1 protein is an aldehyde decarbonylase, but the exact molecular function of this protein remains to be…
16.7	secondary metabolism.wax	m.71109	(loc_os02g25700.1 : 201.0) no description available & (at5g55380 : 94.4) MBOAT (membrane bound O-acyl transferase) family protein; CONTAINS InterPro DOMAIN/s: Wax synthase (InterPro:IPR017088), Membrane bound O-acyl transferase, MBOAT (InterPro:IPR004299); BEST Arabidopsis thaliana protein match is: MBOAT (membrane bound O-acyl transferase) family protein (TAIR:AT5G55370.1); Has 1807 Blast hits t…	1.30401	FALSE	MBOAT (membrane bound O-acyl transferase) family protein
16.7	secondary metabolism.wax	m.227875	(loc_os02g38440.1 : 523.0) no description available & (at1g67730 : 363.0) Encodes one of the two Arabidopsis homologues to YBR159w encoding a S. cerevisiae beta-ketoacyl reductase (KCR), which catalyzes the first reduction during VLCFA (very long chain fatty acids, >18 carbon) elongation: KCR1 (At1g67730), KCR2 (At1g24470). Complementation of the yeast ybr159Delta mutant demonstrated that the two…	1.36823	FALSE	Encodes one of the two Arabidopsis homologues to YBR159w encoding a S. cerevisiae beta-ketoacyl reductase (KCR), which catalyzes the first reduction during VLCFA (very long chain fatty acids, >18 carbon) elongation: KCR1 (At1g67730), KCR2 (At1g24470). Complementation of the yeast ybr159Delta mutant demonstrated that the two KCR proteins are divergent and that only AtKCR1 can restore heterologous …
16.7	secondary metabolism.wax	m.83303	(loc_os05g49900.1 : 266.0) no description available & (at2g26640 : 248.0) Encodes KCS11, a member of the 3-ketoacyl-CoA synthase family involved in the biosynthesis of VLCFA (very long chain fatty acids).; 3-ketoacyl-CoA synthase 11 (KCS11); FUNCTIONS IN: transferase activity, transferring acyl groups other than amino-acyl groups, catalytic activity; INVOLVED IN: response to cold, response to lig…	1.38289	FALSE	Encodes KCS11, a member of the 3-ketoacyl-CoA synthase family involved in the biosynthesis of VLCFA (very long chain fatty acids).
16.7	secondary metabolism.wax	m.224258	(loc_os06g39750.3 : 816.0) no description available & (at2g26640 : 743.0) Encodes KCS11, a member of the 3-ketoacyl-CoA synthase family involved in the biosynthesis of VLCFA (very long chain fatty acids).; 3-ketoacyl-CoA synthase 11 (KCS11); FUNCTIONS IN: transferase activity, transferring acyl groups other than amino-acyl groups, catalytic activity; INVOLVED IN: response to cold, response to lig…	1.39988	FALSE	Encodes KCS11, a member of the 3-ketoacyl-CoA synthase family involved in the biosynthesis of VLCFA (very long chain fatty acids).
16.7	secondary metabolism.wax	m.120334	(loc_os03g14170.1 : 231.0) no description available & (at1g01120 : 185.0) Encodes a condensing enzyme KCS1 (3-ketoacyl-CoA synthase 1) which is involved in the critical fatty acid elongation process in wax biosynthesis.; 3-ketoacyl-CoA synthase 1 (KCS1); FUNCTIONS IN: fatty acid elongase activity, acyltransferase activity; INVOLVED IN: in 7 processes; LOCATED IN: cytosolic ribosome, endoplasmic r…	1.43658	FALSE	Encodes a condensing enzyme KCS1 (3-ketoacyl-CoA synthase 1) which is involved in the critical fatty acid elongation process in wax biosynthesis.
16.7	secondary metabolism.wax	m.171999	(loc_os01g34560.1 : 498.0) no description available & (at1g68530 : 358.0) Encodes KCS6, a member of the 3-ketoacyl-CoA synthase family involved in the biosynthesis of VLCFA (very long chain fatty acids).; 3-ketoacyl-CoA synthase 6 (KCS6); FUNCTIONS IN: transferase activity, transferring acyl groups other than amino-acyl groups, catalytic activity; INVOLVED IN: in 7 processes; LOCATED IN: endoplas…	1.50218	FALSE	Encodes KCS6, a member of the 3-ketoacyl-CoA synthase family involved in the biosynthesis of VLCFA (very long chain fatty acids).
16.7	secondary metabolism.wax	m.172008	(loc_os06g14810.1 : 513.0) no description available & (at1g25450 : 394.0) Encodes KCS5, a member of the 3-ketoacyl-CoA synthase family involved in the biosynthesis of VLCFA (very long chain fatty acids).; 3-ketoacyl-CoA synthase 5 (KCS5); FUNCTIONS IN: fatty acid elongase activity; INVOLVED IN: in 6 processes; LOCATED IN: endoplasmic reticulum, membrane; EXPRESSED IN: 22 plant structures; EXPRESS…	1.51033	FALSE	Encodes KCS5, a member of the 3-ketoacyl-CoA synthase family involved in the biosynthesis of VLCFA (very long chain fatty acids).
16.7	secondary metabolism.wax	m.95526	(loc_os06g19590.1 : 426.0) no description available & (at1g67730 : 237.0) Encodes one of the two Arabidopsis homologues to YBR159w encoding a S. cerevisiae beta-ketoacyl reductase (KCR), which catalyzes the first reduction during VLCFA (very long chain fatty acids, >18 carbon) elongation: KCR1 (At1g67730), KCR2 (At1g24470). Complementation of the yeast ybr159Delta mutant demonstrated that the two…	1.52248	FALSE	Encodes one of the two Arabidopsis homologues to YBR159w encoding a S. cerevisiae beta-ketoacyl reductase (KCR), which catalyzes the first reduction during VLCFA (very long chain fatty acids, >18 carbon) elongation: KCR1 (At1g67730), KCR2 (At1g24470). Complementation of the yeast ybr159Delta mutant demonstrated that the two KCR proteins are divergent and that only AtKCR1 can restore heterologous …
16.7	secondary metabolism.wax	m.224255	(loc_os03g08360.1 : 768.0) no description available & (at2g26250 : 703.0) epidermis-specific, encodes KCS10, a putative 3-ketoacyl-CoA synthase. probably involved in the synthesis of long-chain lipids found in the cuticle.; 3-ketoacyl-CoA synthase 10 (KCS10); FUNCTIONS IN: transferase activity, transferring acyl groups other than amino-acyl groups, catalytic activity, acyltransferase activity; IN…	1.5704	FALSE	epidermis-specific, encodes KCS10, a putative 3-ketoacyl-CoA synthase. probably involved in the synthesis of long-chain lipids found in the cuticle.
16.7	secondary metabolism.wax	m.131276	(loc_os02g56920.1 : 721.0) no description available & (at1g02205 : 520.0) Expression of the CER1 gene associated with production of stem epicuticular wax and pollen fertility. Biochemical studies showed that cer1 mutants are blocked in the conversion of stem wax C30 aldehydes to C29 alkanes, and they also lack the secondary alcohols and ketones. These suggested the CER1 protein is an aldehyde dec…	1.59869	FALSE	Expression of the CER1 gene associated with production of stem epicuticular wax and pollen fertility. Biochemical studies showed that cer1 mutants are blocked in the conversion of stem wax C30 aldehydes to C29 alkanes, and they also lack the secondary alcohols and ketones. These suggested the CER1 protein is an aldehyde decarbonylase, but the exact molecular function of this protein remains to be…
16.7	secondary metabolism.wax	m.172015	(loc_os06g14810.1 : 538.0) no description available & (at1g25450 : 392.0) Encodes KCS5, a member of the 3-ketoacyl-CoA synthase family involved in the biosynthesis of VLCFA (very long chain fatty acids).; 3-ketoacyl-CoA synthase 5 (KCS5); FUNCTIONS IN: fatty acid elongase activity; INVOLVED IN: in 6 processes; LOCATED IN: endoplasmic reticulum, membrane; EXPRESSED IN: 22 plant structures; EXPRESS…	1.60655	FALSE	Encodes KCS5, a member of the 3-ketoacyl-CoA synthase family involved in the biosynthesis of VLCFA (very long chain fatty acids).
16.7	secondary metabolism.wax	m.120328	(loc_os03g12030.1 : 689.0) no description available & (at1g68530 : 601.0) Encodes KCS6, a member of the 3-ketoacyl-CoA synthase family involved in the biosynthesis of VLCFA (very long chain fatty acids).; 3-ketoacyl-CoA synthase 6 (KCS6); FUNCTIONS IN: transferase activity, transferring acyl groups other than amino-acyl groups, catalytic activity; INVOLVED IN: in 7 processes; LOCATED IN: endoplas…	1.61183	FALSE	Encodes KCS6, a member of the 3-ketoacyl-CoA synthase family involved in the biosynthesis of VLCFA (very long chain fatty acids).
16.7	secondary metabolism.wax	m.172004	(loc_os06g14810.1 : 594.0) no description available & (at1g25450 : 405.0) Encodes KCS5, a member of the 3-ketoacyl-CoA synthase family involved in the biosynthesis of VLCFA (very long chain fatty acids).; 3-ketoacyl-CoA synthase 5 (KCS5); FUNCTIONS IN: fatty acid elongase activity; INVOLVED IN: in 6 processes; LOCATED IN: endoplasmic reticulum, membrane; EXPRESSED IN: 22 plant structures; EXPRESS…	1.76185	FALSE	Encodes KCS5, a member of the 3-ketoacyl-CoA synthase family involved in the biosynthesis of VLCFA (very long chain fatty acids).
16.7	secondary metabolism.wax	m.172011	(loc_os02g49920.1 : 570.0) no description available & (at1g25450 : 403.0) Encodes KCS5, a member of the 3-ketoacyl-CoA synthase family involved in the biosynthesis of VLCFA (very long chain fatty acids).; 3-ketoacyl-CoA synthase 5 (KCS5); FUNCTIONS IN: fatty acid elongase activity; INVOLVED IN: in 6 processes; LOCATED IN: endoplasmic reticulum, membrane; EXPRESSED IN: 22 plant structures; EXPRESS…	1.78054	FALSE	Encodes KCS5, a member of the 3-ketoacyl-CoA synthase family involved in the biosynthesis of VLCFA (very long chain fatty acids).
16.7	secondary metabolism.wax	m.107080	(loc_os02g25700.1 : 516.0) no description available & (at5g55350 : 226.0) MBOAT (membrane bound O-acyl transferase) family protein; CONTAINS InterPro DOMAIN/s: Wax synthase (InterPro:IPR017088); BEST Arabidopsis thaliana protein match is: MBOAT (membrane bound O-acyl transferase) family protein (TAIR:AT5G55360.1); Has 1807 Blast hits to 1807 proteins in 277 species: Archae - 0; Bacteria - 0; Meta…	1.78544	FALSE	MBOAT (membrane bound O-acyl transferase) family protein
16.7	secondary metabolism.wax	m.23322	(loc_os06g14810.1 : 272.0) no description available & (at1g68530 : 228.0) Encodes KCS6, a member of the 3-ketoacyl-CoA synthase family involved in the biosynthesis of VLCFA (very long chain fatty acids).; 3-ketoacyl-CoA synthase 6 (KCS6); FUNCTIONS IN: transferase activity, transferring acyl groups other than amino-acyl groups, catalytic activity; INVOLVED IN: in 7 processes; LOCATED IN: endoplas…	1.8933	FALSE	Encodes KCS6, a member of the 3-ketoacyl-CoA synthase family involved in the biosynthesis of VLCFA (very long chain fatty acids).
16.7	secondary metabolism.wax	m.172019	(loc_os03g14170.1 : 188.0) no description available & (at1g01120 : 152.0) Encodes a condensing enzyme KCS1 (3-ketoacyl-CoA synthase 1) which is involved in the critical fatty acid elongation process in wax biosynthesis.; 3-ketoacyl-CoA synthase 1 (KCS1); FUNCTIONS IN: fatty acid elongase activity, acyltransferase activity; INVOLVED IN: in 7 processes; LOCATED IN: cytosolic ribosome, endoplasmic r…	1.90637	FALSE	Encodes a condensing enzyme KCS1 (3-ketoacyl-CoA synthase 1) which is involved in the critical fatty acid elongation process in wax biosynthesis.
16.7	secondary metabolism.wax	m.75699	(loc_os09g19650.1 : 571.0) no description available & (at1g04220 : 286.0) Encodes KCS2, a member of the 3-ketoacyl-CoA synthase family involved in the biosynthesis of VLCFA (very long chain fatty acids).; 3-ketoacyl-CoA synthase 2 (KCS2); FUNCTIONS IN: fatty acid elongase activity; INVOLVED IN: response to wounding, response to osmotic stress, suberin biosynthetic process; LOCATED IN: membrane; E…	1.91222	FALSE	Encodes KCS2, a member of the 3-ketoacyl-CoA synthase family involved in the biosynthesis of VLCFA (very long chain fatty acids).
16.7	secondary metabolism.wax	m.192826	(loc_os06g15170.1 : 140.0) no description available & (at1g25450 : 97.4) Encodes KCS5, a member of the 3-ketoacyl-CoA synthase family involved in the biosynthesis of VLCFA (very long chain fatty acids).; 3-ketoacyl-CoA synthase 5 (KCS5); FUNCTIONS IN: fatty acid elongase activity; INVOLVED IN: in 6 processes; LOCATED IN: endoplasmic reticulum, membrane; EXPRESSED IN: 22 plant structures; EXPRESSE…	2.01925	TRUE	Encodes KCS5, a member of the 3-ketoacyl-CoA synthase family involved in the biosynthesis of VLCFA (very long chain fatty acids).
16.7	secondary metabolism.wax	m.43674	(loc_os03g06700.1 : 318.0) no description available & (at2g26640 : 194.0) Encodes KCS11, a member of the 3-ketoacyl-CoA synthase family involved in the biosynthesis of VLCFA (very long chain fatty acids).; 3-ketoacyl-CoA synthase 11 (KCS11); FUNCTIONS IN: transferase activity, transferring acyl groups other than amino-acyl groups, catalytic activity; INVOLVED IN: response to cold, response to lig…	2.0521	TRUE	Encodes KCS11, a member of the 3-ketoacyl-CoA synthase family involved in the biosynthesis of VLCFA (very long chain fatty acids).
16.7	secondary metabolism.wax	m.185193	(loc_os02g08230.1 : 1050.0) no description available & (at5g57800 : 769.0) encodes a transmembrane protein with similarity to the sterol desaturase family at the N-terminus and to the short-chain dehydrogenase/reductase family at the C-terminus. Mutant analyses indicate this protein is involved in cuticle membrane and wax biosynthesis.; ECERIFERUM 3 (CER3); FUNCTIONS IN: oxidoreductase activity, …	2.08204	TRUE	encodes a transmembrane protein with similarity to the sterol desaturase family at the N-terminus and to the short-chain dehydrogenase/reductase family at the C-terminus. Mutant analyses indicate this protein is involved in cuticle membrane and wax biosynthesis.
16.7	secondary metabolism.wax	m.185188	(loc_os09g25850.1 : 929.0) no description available & (at5g57800 : 714.0) encodes a transmembrane protein with similarity to the sterol desaturase family at the N-terminus and to the short-chain dehydrogenase/reductase family at the C-terminus. Mutant analyses indicate this protein is involved in cuticle membrane and wax biosynthesis.; ECERIFERUM 3 (CER3); FUNCTIONS IN: oxidoreductase activity, b…	2.44138	TRUE	encodes a transmembrane protein with similarity to the sterol desaturase family at the N-terminus and to the short-chain dehydrogenase/reductase family at the C-terminus. Mutant analyses indicate this protein is involved in cuticle membrane and wax biosynthesis.
16.7	secondary metabolism.wax	m.192860	(loc_os03g08360.4 : 288.0) no description available & (at2g16280 : 234.0) Encodes KCS9, a member of the 3-ketoacyl-CoA synthase family involved in the biosynthesis of VLCFA (very long chain fatty acids).; 3-ketoacyl-CoA synthase 9 (KCS9); FUNCTIONS IN: transferase activity, transferring acyl groups other than amino-acyl groups, catalytic activity; INVOLVED IN: response to cold, response to light …	2.44763	TRUE	Encodes KCS9, a member of the 3-ketoacyl-CoA synthase family involved in the biosynthesis of VLCFA (very long chain fatty acids).
16.7	secondary metabolism.wax	m.135333	(loc_os04g40590.1 : 332.0) no description available & (at5g55350 : 161.0) MBOAT (membrane bound O-acyl transferase) family protein; CONTAINS InterPro DOMAIN/s: Wax synthase (InterPro:IPR017088); BEST Arabidopsis thaliana protein match is: MBOAT (membrane bound O-acyl transferase) family protein (TAIR:AT5G55360.1); Has 1807 Blast hits to 1807 proteins in 277 species: Archae - 0; Bacteria - 0; Meta…	2.56163	TRUE	MBOAT (membrane bound O-acyl transferase) family protein
16.7	secondary metabolism.wax	m.192840	(loc_os06g15250.1 : 567.0) no description available & (at1g68530 : 465.0) Encodes KCS6, a member of the 3-ketoacyl-CoA synthase family involved in the biosynthesis of VLCFA (very long chain fatty acids).; 3-ketoacyl-CoA synthase 6 (KCS6); FUNCTIONS IN: transferase activity, transferring acyl groups other than amino-acyl groups, catalytic activity; INVOLVED IN: in 7 processes; LOCATED IN: endoplas…	2.56975	TRUE	Encodes KCS6, a member of the 3-ketoacyl-CoA synthase family involved in the biosynthesis of VLCFA (very long chain fatty acids).
16.7	secondary metabolism.wax	m.83310	(loc_os03g06700.1 : 182.0) no description available & (at5g43760 : 160.0) Encodes KCS20, a member of the 3-ketoacyl-CoA synthase family involved in the biosynthesis of VLCFA (very long chain fatty acids).; 3-ketoacyl-CoA synthase 20 (KCS20); FUNCTIONS IN: fatty acid elongase activity; INVOLVED IN: response to cold, response to light stimulus, response to osmotic stress; LOCATED IN: membrane; EXPR…	3.40908	TRUE	Encodes KCS20, a member of the 3-ketoacyl-CoA synthase family involved in the biosynthesis of VLCFA (very long chain fatty acids).
16.7	secondary metabolism.wax	m.50983	(loc_os06g44300.1 : 328.0) no description available & (at5g57800 : 202.0) encodes a transmembrane protein with similarity to the sterol desaturase family at the N-terminus and to the short-chain dehydrogenase/reductase family at the C-terminus. Mutant analyses indicate this protein is involved in cuticle membrane and wax biosynthesis.; ECERIFERUM 3 (CER3); FUNCTIONS IN: oxidoreductase activity, b…	3.41203	TRUE	encodes a transmembrane protein with similarity to the sterol desaturase family at the N-terminus and to the short-chain dehydrogenase/reductase family at the C-terminus. Mutant analyses indicate this protein is involved in cuticle membrane and wax biosynthesis.
Isoprenoids
16.1.5	secondary metabolism.isoprenoids.terpenoids	m.40297	(loc_os04g27190.1 : 597.0) no description available & (p93665|dcs1_goshi : 339.0) (+)-delta-cadinene synthase (EC 4.2.3.13) (D-cadinene synthase) - Gossypium hirsutum (Upland cotton) & (at5g23960 : 266.0) Encodes a sesquiterpene synthase involved in generating all of the group A sesquiterpenes found in the Arabidopsis floral volatile blend. Strongly expressed in the stigma.; terpene synthase 21 (…	-8.1332	TRUE	(+)-delta-cadinene synthase (EC 4.2.3.13) (D-cadinene synthase)
16.1.2.8	secondary metabolism.isoprenoids.mevalonate pathway.geranyl diphosphate synthase	m.86441	(loc_os08g09370.1 : 162.0) no description available & (at2g34630 : 144.0) Encodes a geranyl diphosphate synthase. RNAi lines are dwarf. T-DNA knock-out lines are embryo lethal.; geranyl diphosphate synthase 1 (GPS1); CONTAINS InterPro DOMAIN/s: Polyprenyl synthetase-related (InterPro:IPR017446), Terpenoid synthase (InterPro:IPR008949), Polyprenyl synthetase (InterPro:IPR000092); BEST Arabidopsis …	-5.99805	TRUE	Encodes a geranyl diphosphate synthase. RNAi lines are dwarf. T-DNA knock-out lines are embryo lethal.
16.1	secondary metabolism.isoprenoids	m.76454	(loc_os02g39290.1 : 469.0) no description available & (at3g11950 : 267.0) publications Tian et al (2007) and Sadre et al (2006) refer to At3g11950. The prenyltransferase gene studied is actually At3g11945 which arises from a split of the previous At3g11950 gene model.; TRAF-like superfamily protein; FUNCTIONS IN: prenyltransferase activity, zinc ion binding; CONTAINS InterPro DOMAIN/s: Zinc finge…	-5.53151	TRUE	publications Tian et al (2007) and Sadre et al (2006) refer to At3g11950. The prenyltransferase gene studied is actually At3g11945 which arises from a split of the previous At3g11950 gene model.
16.1.5	secondary metabolism.isoprenoids.terpenoids	m.316389	(loc_os02g04730.1 : 154.0) no description available & (at2g07050 : 108.0) Involved in the biosynthesis of brassinosteroids. Catalyzes the reaction from epoxysqualene to cycloartenol.; cycloartenol synthase 1 (CAS1); FUNCTIONS IN: cycloartenol synthase activity; INVOLVED IN: pentacyclic triterpenoid biosynthetic process, thylakoid membrane organization, pollen development; LOCATED IN: vacuole; EXP…	-5.35048	TRUE	Involved in the biosynthesis of brassinosteroids. Catalyzes the reaction from epoxysqualene to cycloartenol.
16.1.5	secondary metabolism.isoprenoids.terpenoids	m.28936	(loc_os02g04730.1 : 167.0) no description available & (at2g07050 : 140.0) Involved in the biosynthesis of brassinosteroids. Catalyzes the reaction from epoxysqualene to cycloartenol.; cycloartenol synthase 1 (CAS1); FUNCTIONS IN: cycloartenol synthase activity; INVOLVED IN: pentacyclic triterpenoid biosynthetic process, thylakoid membrane organization, pollen development; LOCATED IN: vacuole; EXP…	-5.25493	TRUE	Involved in the biosynthesis of brassinosteroids. Catalyzes the reaction from epoxysqualene to cycloartenol.
16.1.5	secondary metabolism.isoprenoids.terpenoids	m.28935	(loc_os02g04730.1 : 236.0) no description available & (at2g07050 : 183.0) Involved in the biosynthesis of brassinosteroids. Catalyzes the reaction from epoxysqualene to cycloartenol.; cycloartenol synthase 1 (CAS1); FUNCTIONS IN: cycloartenol synthase activity; INVOLVED IN: pentacyclic triterpenoid biosynthetic process, thylakoid membrane organization, pollen development; LOCATED IN: vacuole; EXP…	-4.49412	TRUE	Involved in the biosynthesis of brassinosteroids. Catalyzes the reaction from epoxysqualene to cycloartenol.
16.1.3.3	secondary metabolism.isoprenoids.tocopherol biosynthesis.MPBQ/MSBQ methyltransferase	m.36757	(loc_os07g08200.1 : 209.0) no description available & (p23525|in37_spiol : 194.0) 37 kDa inner envelope membrane protein, chloroplast precursor (E37) - Spinacia oleracea (Spinach) & (at3g63410 : 189.0) Encodes a MPBQ/MSBQ methyltransferase located in the chloroplast inner envelope membrane. Mutant plants lack plastoquinone (PQ), suggesting that the APG1 protein is involved in the methylation step…	-4.17564	TRUE	37 kDa inner envelope membrane protein, chloroplast precursor (E37)
16.1.3.3	secondary metabolism.isoprenoids.tocopherol biosynthesis.MPBQ/MSBQ methyltransferase	m.141481	(loc_os12g42090.2 : 321.0) no description available & (p23525|in37_spiol : 301.0) 37 kDa inner envelope membrane protein, chloroplast precursor (E37) - Spinacia oleracea (Spinach) & (at3g63410 : 290.0) Encodes a MPBQ/MSBQ methyltransferase located in the chloroplast inner envelope membrane. Mutant plants lack plastoquinone (PQ), suggesting that the APG1 protein is involved in the methylation step…	-4.02848	TRUE	37 kDa inner envelope membrane protein, chloroplast precursor (E37)
16.1.1	secondary metabolism.isoprenoids.non-mevalonate pathway	m.164599	(loc_os06g46380.1 : 812.0) no description available & (at4g24490 : 318.0) RAB geranylgeranyl transferase alpha subunit 1; FUNCTIONS IN: protein prenyltransferase activity; EXPRESSED IN: 22 plant structures; EXPRESSED DURING: 13 growth stages; CONTAINS InterPro DOMAIN/s: Protein prenyltransferase (InterPro:IPR008940), Protein prenyltransferase, alpha subunit (InterPro:IPR002088); BEST Arabidopsis …	-3.79623	TRUE	RAB geranylgeranyl transferase alpha subunit 1
16.1.5	secondary metabolism.isoprenoids.terpenoids	m.81869	(at2g07050 : 91.7) Involved in the biosynthesis of brassinosteroids. Catalyzes the reaction from epoxysqualene to cycloartenol.; cycloartenol synthase 1 (CAS1); FUNCTIONS IN: cycloartenol synthase activity; INVOLVED IN: pentacyclic triterpenoid biosynthetic process, thylakoid membrane organization, pollen development; LOCATED IN: vacuole; EXPRESSED IN: 24 plant structures; EXPRESSED DURING: 13 gr…	-3.72623	TRUE	Involved in the biosynthesis of brassinosteroids. Catalyzes the reaction from epoxysqualene to cycloartenol.
16.1.2.9	secondary metabolism.isoprenoids.mevalonate pathway.farnesyl pyrophosphate synthetase	m.298797	(loc_os04g56230.1 : 702.0) no description available & (p49353|fpps_maize : 447.0) Farnesyl pyrophosphate synthetase (FPP synthetase) (FPS) (Farnesyl diphosphate synthetase) [Includes: Dimethylallyltranstransferase (EC 2.5.1.1); Geranyltranstransferase (EC 2.5.1.10)] - Zea mays (Maize) & (at5g47770 : 440.0) Encodes a protein with farnesyl diphosphate synthase activity.; farnesyl diphosphate syntha…	-3.6281	TRUE	Farnesyl pyrophosphate synthetase (FPP synthetase) (FPS) (Farnesyl diphosphate synthetase) [Includes: Dimethylallyltranstransferase (EC 2.5.1.1)
16.1.5	secondary metabolism.isoprenoids.terpenoids	m.157700	(at2g24210 : 98.6) terpene synthase 10 (TPS10); CONTAINS InterPro DOMAIN/s: Terpene synthase, metal-binding domain (InterPro:IPR005630), Terpenoid synthase (InterPro:IPR008949), Terpenoid cylases/protein prenyltransferase alpha-alpha toroid (InterPro:IPR008930), Terpene synthase-like (InterPro:IPR001906); BEST Arabidopsis thaliana protein match is: terpene synthase-like sequence-1,8-cineole (TAIR…	-3.58291	FALSE	terpene synthase 10 (TPS10)
16.1.5	secondary metabolism.isoprenoids.terpenoids	m.69965	(loc_os08g04500.1 : 684.0) no description available & (p93665|dcs1_goshi : 341.0) (+)-delta-cadinene synthase (EC 4.2.3.13) (D-cadinene synthase) - Gossypium hirsutum (Upland cotton) & (at5g23960 : 270.0) Encodes a sesquiterpene synthase involved in generating all of the group A sesquiterpenes found in the Arabidopsis floral volatile blend. Strongly expressed in the stigma.; terpene synthase 21 (…	-3.51656	TRUE	(+)-delta-cadinene synthase (EC 4.2.3.13) (D-cadinene synthase)
16.1.2.9	secondary metabolism.isoprenoids.mevalonate pathway.farnesyl pyrophosphate synthetase	m.198639	(loc_os01g50050.1 : 203.0) no description available & (p49353|fpps_maize : 165.0) Farnesyl pyrophosphate synthetase (FPP synthetase) (FPS) (Farnesyl diphosphate synthetase) [Includes: Dimethylallyltranstransferase (EC 2.5.1.1); Geranyltranstransferase (EC 2.5.1.10)] - Zea mays (Maize) & (at5g47770 : 164.0) Encodes a protein with farnesyl diphosphate synthase activity.; farnesyl diphosphate syntha…	-3.5119	TRUE	Farnesyl pyrophosphate synthetase (FPP synthetase) (FPS) (Farnesyl diphosphate synthetase) [Includes: Dimethylallyltranstransferase (EC 2.5.1.1)
16.1.2.9	secondary metabolism.isoprenoids.mevalonate pathway.farnesyl pyrophosphate synthetase	m.198700	(loc_os01g50050.1 : 570.0) no description available & (p49353|fpps_maize : 502.0) Farnesyl pyrophosphate synthetase (FPP synthetase) (FPS) (Farnesyl diphosphate synthetase) [Includes: Dimethylallyltranstransferase (EC 2.5.1.1); Geranyltranstransferase (EC 2.5.1.10)] - Zea mays (Maize) & (at4g17190 : 472.0) Encodes a protein with farnesyl diphosphate synthase activity, which catalyzes the rate lim…	-3.4313	TRUE	Farnesyl pyrophosphate synthetase (FPP synthetase) (FPS) (Farnesyl diphosphate synthetase) [Includes: Dimethylallyltranstransferase (EC 2.5.1.1)
16.1.5	secondary metabolism.isoprenoids.terpenoids	m.25539	(loc_os04g27190.1 : 309.0) no description available & (p93665|dcs1_goshi : 186.0) (+)-delta-cadinene synthase (EC 4.2.3.13) (D-cadinene synthase) - Gossypium hirsutum (Upland cotton) & (at5g23960 : 144.0) Encodes a sesquiterpene synthase involved in generating all of the group A sesquiterpenes found in the Arabidopsis floral volatile blend. Strongly expressed in the stigma.; terpene synthase 21 (…	-3.29358	TRUE	(+)-delta-cadinene synthase (EC 4.2.3.13) (D-cadinene synthase)
16.1.5	secondary metabolism.isoprenoids.terpenoids	m.59699	(loc_os10g34790.1 : 253.0) no description available & (at1g61680 : 115.0) terpene synthase 14 (TPS14); CONTAINS InterPro DOMAIN/s: Terpene synthase, metal-binding domain (InterPro:IPR005630), Terpenoid synthase (InterPro:IPR008949), Terpenoid cylases/protein prenyltransferase alpha-alpha toroid (InterPro:IPR008930), Terpene synthase-like (InterPro:IPR001906); BEST Arabidopsis thaliana protein mat…	-3.09524	TRUE	terpene synthase 14 (TPS14)
16.1.3.2	secondary metabolism.isoprenoids.tocopherol biosynthesis.homogentisate phytyltransferase	m.37488	(loc_os06g43880.1 : 519.0) no description available & (at2g18950 : 333.0) Encodes homogentisate phytyltransferase involved in tocopherol biosynthesis. Has impact on seed longevity and plays a role in the adaptation to low temperature stress, notably phloem loading.; homogentisate phytyltransferase 1 (HPT1); CONTAINS InterPro DOMAIN/s: UbiA prenyltransferase (InterPro:IPR000537); BEST Arabidopsis …	-2.96187	TRUE	Encodes homogentisate phytyltransferase involved in tocopherol biosynthesis. Has impact on seed longevity and plays a role in the adaptation to low temperature stress, notably phloem loading.
16.1.3.2	secondary metabolism.isoprenoids.tocopherol biosynthesis.homogentisate phytyltransferase	m.15750	(loc_os06g44840.1 : 592.0) no description available & (at2g18950 : 439.0) Encodes homogentisate phytyltransferase involved in tocopherol biosynthesis. Has impact on seed longevity and plays a role in the adaptation to low temperature stress, notably phloem loading.; homogentisate phytyltransferase 1 (HPT1); CONTAINS InterPro DOMAIN/s: UbiA prenyltransferase (InterPro:IPR000537); BEST Arabidopsis …	-2.92111	TRUE	Encodes homogentisate phytyltransferase involved in tocopherol biosynthesis. Has impact on seed longevity and plays a role in the adaptation to low temperature stress, notably phloem loading.
16.1.3	secondary metabolism.isoprenoids.tocopherol biosynthesis	m.234786	(loc_os07g38850.1 : 579.0) no description available & (at3g11945 : 495.0) Encodes a protein involved in plastoquinone-9 biosynthesis. The enzyme possesses homogentisate prenyltransferase activity and was shown to use solanesyl diphosphate, farnesyl diphosphate and geranylgeranyldiphosphate as prenyl donors, but not phytyldiphosphate. This gene At3g11945 derives from a split of At3g11950, publicat…	-2.83837	TRUE	Encodes a protein involved in plastoquinone-9 biosynthesis. The enzyme possesses homogentisate prenyltransferase activity and was shown to use solanesyl diphosphate, farnesyl diphosphate and geranylgeranyldiphosphate as prenyl donors, but not phytyldiphosphate. This gene At3g11945 derives from a split of At3g11950, publications Tian et al (2007) and Sadre et al (2006) refer to this gene as At3g11…
16.1.5	secondary metabolism.isoprenoids.terpenoids	m.137447	(loc_os04g27790.1 : 528.0) no description available & (p93665|dcs1_goshi : 328.0) (+)-delta-cadinene synthase (EC 4.2.3.13) (D-cadinene synthase) - Gossypium hirsutum (Upland cotton) & (at5g23960 : 266.0) Encodes a sesquiterpene synthase involved in generating all of the group A sesquiterpenes found in the Arabidopsis floral volatile blend. Strongly expressed in the stigma.; terpene synthase 21 (…	-2.77299	TRUE	(+)-delta-cadinene synthase (EC 4.2.3.13) (D-cadinene synthase)
16.1.2.9	secondary metabolism.isoprenoids.mevalonate pathway.farnesyl pyrophosphate synthetase	m.168177	(loc_os01g50760.1 : 630.0) no description available & (p49353|fpps_maize : 600.0) Farnesyl pyrophosphate synthetase (FPP synthetase) (FPS) (Farnesyl diphosphate synthetase) [Includes: Dimethylallyltranstransferase (EC 2.5.1.1); Geranyltranstransferase (EC 2.5.1.10)] - Zea mays (Maize) & (at5g47770 : 514.0) Encodes a protein with farnesyl diphosphate synthase activity.; farnesyl diphosphate syntha…	-2.74986	TRUE	Farnesyl pyrophosphate synthetase (FPP synthetase) (FPS) (Farnesyl diphosphate synthetase) [Includes: Dimethylallyltranstransferase (EC 2.5.1.1)
16.1.2.8	secondary metabolism.isoprenoids.mevalonate pathway.geranyl diphosphate synthase	m.86428	(loc_os08g09370.1 : 514.0) no description available & (at2g34630 : 408.0) Encodes a geranyl diphosphate synthase. RNAi lines are dwarf. T-DNA knock-out lines are embryo lethal.; geranyl diphosphate synthase 1 (GPS1); CONTAINS InterPro DOMAIN/s: Polyprenyl synthetase-related (InterPro:IPR017446), Terpenoid synthase (InterPro:IPR008949), Polyprenyl synthetase (InterPro:IPR000092); BEST Arabidopsis …	-2.68221	TRUE	Encodes a geranyl diphosphate synthase. RNAi lines are dwarf. T-DNA knock-out lines are embryo lethal.
16.1.5	secondary metabolism.isoprenoids.terpenoids	m.69452	(loc_os04g52230.1 : 425.0) no description available & (at1g79460 : 301.0) Encodes for a protein with ent-kaurene synthase B activity which catalyzes the second step in the cyclization of GGPP to ent-kaurene in the gibberellins biosynthetic pathway.; GA REQUIRING 2 (GA2); FUNCTIONS IN: ent-kaurene synthase activity; INVOLVED IN: gibberellin biosynthetic process, gibberellic acid mediated signaling…	-2.54785	FALSE	Encodes for a protein with ent-kaurene synthase B activity which catalyzes the second step in the cyclization of GGPP to ent-kaurene in the gibberellins biosynthetic pathway.
16.1.1.6	secondary metabolism.isoprenoids.non-mevalonate pathway.HDS	m.298226	(loc_os02g39160.1 : 1248.0) no description available & (at5g60600 : 1099.0) Encodes a chloroplast-localized hydroxy-2-methyl-2-(E)-butenyl 4-diphosphate (HMBPP) synthase (HDS), catalyzes the formation of HMBPP from 2-C-methyl-D-erythrytol 2,4-cyclodiphosphate (MEcPP). The HDS enzyme controls the penultimate steps of the biosynthesis of IPP and dimethylallyl diphosphate (DMAPP) via the MEP pathway…	-2.49045	TRUE	Encodes a chloroplast-localized hydroxy-2-methyl-2-(E)-butenyl 4-diphosphate (HMBPP) synthase (HDS), catalyzes the formation of HMBPP from 2-C-methyl-D-erythrytol 2,4-cyclodiphosphate (MEcPP). The HDS enzyme controls the penultimate steps of the biosynthesis of IPP and dimethylallyl diphosphate (DMAPP) via the MEP pathway and may serve as a metabolic control point for SA-mediated disease resistan…
16.1.2.2	secondary metabolism.isoprenoids.mevalonate pathway.HMG-CoA synthase	m.151756	(loc_os08g43170.1 : 867.0) no description available & (at4g11820 : 732.0) Encodes a protein with hydroxymethylglutaryl-CoA synthase activity which was characterized by phenotypical complementation of the S. cerevisiae mutant.; MVA1; CONTAINS InterPro DOMAIN/s: Thiolase-like (InterPro:IPR016039), Hydroxymethylglutaryl-coenzyme A synthase C-terminal (InterPro:IPR013746), Hydroxymethylglutaryl-coenz…	-2.46277	TRUE	Encodes a protein with hydroxymethylglutaryl-CoA synthase activity which was characterized by phenotypical complementation of the S. cerevisiae mutant.
16.1.4.8	secondary metabolism.isoprenoids.carotenoids.carotenoid isomerase	m.243939	(loc_os11g36440.1 : 884.0) no description available & (q2vex9|crtso_dauca : 799.0) Carotenoid isomerase, chloroplast precursor (EC 5.-.-.-) (CrtISO) - Daucus carota (Carrot) & (at1g06820 : 779.0) Encodes carotenoid isomerase. Catalyzes the isomerization of poly-cis-carotenoids to all-trans-carotenoids. Together with PDS and ZDS, CRTiso is required to complete the synthesis of lycopene from phytoe…	-2.44086	TRUE	Carotenoid isomerase, chloroplast precursor (EC 5.-.-.-) (CrtISO)
16.1.4.21	secondary metabolism.isoprenoids.carotenoids.violaxanthin de-epoxidase	m.252945	(loc_os01g51860.1 : 823.0) no description available & (at2g21860 : 651.0) violaxanthin de-epoxidase-related; BEST Arabidopsis thaliana protein match is: non-photochemical quenching 1 (TAIR:AT1G08550.2); Has 151 Blast hits to 151 proteins in 39 species: Archae - 0; Bacteria - 0; Metazoa - 0; Fungi - 0; Plants - 126; Viruses - 0; Other Eukaryotes - 25 (source: NCBI BLink). & (chl4|519468 : 357.0) n…	-2.35238	TRUE	violaxanthin de-epoxidase-related
16.1.2.9	secondary metabolism.isoprenoids.mevalonate pathway.farnesyl pyrophosphate synthetase	m.168175	(p49353|fpps_maize : 627.0) Farnesyl pyrophosphate synthetase (FPP synthetase) (FPS) (Farnesyl diphosphate synthetase) [Includes: Dimethylallyltranstransferase (EC 2.5.1.1); Geranyltranstransferase (EC 2.5.1.10)] - Zea mays (Maize) & (loc_os05g46580.1 : 596.0) no description available & (at5g47770 : 530.0) Encodes a protein with farnesyl diphosphate synthase activity.; farnesyl diphosphate syntha…	-2.25203	TRUE	Farnesyl pyrophosphate synthetase (FPP synthetase) (FPS) (Farnesyl diphosphate synthetase) [Includes: Dimethylallyltranstransferase (EC 2.5.1.1)
16.1.1.7	secondary metabolism.isoprenoids.non-mevalonate pathway.HDR	m.113332	(loc_os03g52170.1 : 762.0) no description available & (at4g34350 : 674.0) Arabidopsis ISPH is involved in the plastid nonmevalonate pathway of isoprenoid biosynthesis. It was shown to complement the lethal phenotype of E. coli ispH mutant and is therefore most likely encodes a protein with 4-hydroxy-3-methylbut-2-en-1-yl diphosphate reductase activity involved in the last step of mevalonate-indep…	-2.2399	TRUE	Arabidopsis ISPH is involved in the plastid nonmevalonate pathway of isoprenoid biosynthesis. It was shown to complement the lethal phenotype of E. coli ispH mutant and is therefore most likely encodes a protein with 4-hydroxy-3-methylbut-2-en-1-yl diphosphate reductase activity involved in the last step of mevalonate-independent isopentenyl biosynthesis. Mutant has Albino seedling.
16.1.4.4	secondary metabolism.isoprenoids.carotenoids.lycopene epsilon cyclase	m.195883	(loc_os01g39960.1 : 838.0) no description available & (at5g57030 : 655.0) Lutein-deficient 2 (LUT2) required for lutein biosynthesis, member of the xanthophyll class of carotenoids. Encodes lycopene epsilon cyclase; LUTEIN DEFICIENT 2 (LUT2); CONTAINS InterPro DOMAIN/s: Lycopene beta/epsilon cyclase (InterPro:IPR008671), Lycopene cyclase, beta/epsilon (InterPro:IPR010108); BEST Arabidopsis thalia…	-2.20047	TRUE	Lutein-deficient 2 (LUT2) required for lutein biosynthesis, member of the xanthophyll class of carotenoids. Encodes lycopene epsilon cyclase
16.1.2.5	secondary metabolism.isoprenoids.mevalonate pathway.phosphomevalonate kinase	m.152321	(loc_os03g14830.1 : 737.0) no description available & (at1g31910 : 516.0) GHMP kinase family protein; FUNCTIONS IN: kinase activity, ATP binding; INVOLVED IN: phosphorylation; EXPRESSED IN: 24 plant structures; EXPRESSED DURING: 15 growth stages; CONTAINS InterPro DOMAIN/s: Phosphomevalonate kinase, eukaryotic (InterPro:IPR005916), Phosphomevalonate kinase, ERG8 (InterPro:IPR016005), Ribosomal pr…	-2.18332	TRUE	GHMP kinase family protein
16.1.2.7	secondary metabolism.isoprenoids.mevalonate pathway.isopentenyl pyrophosphate:dimethyllallyl pyrophosphate isomerase	m.298181	(loc_os07g36190.1 : 431.0) no description available & (at3g02780 : 404.0) Encodes a protein with isopentenyl diphosphate:dimethylallyl diphosphate isomerase activity. There is genetic evidence that it functions in the mevalonate, but not the MEP biosynthetic pathway.; isopentenyl pyrophosphate:dimethylallyl pyrophosphate isomerase 2 (IPP2); FUNCTIONS IN: isopentenyl-diphosphate delta-isomerase ac…	-2.17956	TRUE	Encodes a protein with isopentenyl diphosphate:dimethylallyl diphosphate isomerase activity. There is genetic evidence that it functions in the mevalonate, but not the MEP biosynthetic pathway.
16.1.5	secondary metabolism.isoprenoids.terpenoids	m.298420	(loc_os02g02930.1 : 635.0) no description available & (at1g61680 : 275.0) terpene synthase 14 (TPS14); CONTAINS InterPro DOMAIN/s: Terpene synthase, metal-binding domain (InterPro:IPR005630), Terpenoid synthase (InterPro:IPR008949), Terpenoid cylases/protein prenyltransferase alpha-alpha toroid (InterPro:IPR008930), Terpene synthase-like (InterPro:IPR001906); BEST Arabidopsis thaliana protein mat…	-2.15963	TRUE	terpene synthase 14 (TPS14)
16.1.4.2	secondary metabolism.isoprenoids.carotenoids.phytoene dehydrogenase	m.298726	(q9ztn9|crti_orysa : 1006.0) Phytoene dehydrogenase, chloroplast precursor (EC 1.14.99.-) (Phytoene desaturase) - Oryza sativa (Rice) & (loc_os03g08570.1 : 1006.0) no description available & (at4g14210 : 881.0) Encodes phytoene desaturase (phytoene dehydrogenase), an enzyme that catalyzes the desaturation of phytoene to zeta-carotene during carotenoid biosynthesis. Processed protein is localized …	-2.09549	TRUE	Phytoene dehydrogenase, chloroplast precursor (EC 1.14.99.-) (Phytoene desaturase)
16.1.1.4	secondary metabolism.isoprenoids.non-mevalonate pathway.CMK	m.179684	(loc_os01g58790.1 : 548.0) no description available & (at2g26930 : 438.0) Encodes a 4-(cytidine 5-phospho)-2-C-methyl-D-erithritol kinase.; 4-(cytidine 5'-phospho)-2-C-methyl-D-erithritol kinase (CDPMEK); FUNCTIONS IN: 4-(cytidine 5'-diphospho)-2-C-methyl-D-erythritol kinase activity; INVOLVED IN: response to light stimulus; LOCATED IN: chloroplast; EXPRESSED IN: 23 plant structures; EXPRESSED DU…	-2.08682	TRUE	Encodes a 4-(cytidine 5-phospho)-2-C-methyl-D-erithritol kinase.
[truncated: 92 more rows]
