# Supplementary material for: Fungal endophyte infection of ryegrass reprograms host metabolism and alters development
Source: New Phytol. 2015 Aug 25;208(4):1227–40. doi: 10.1111/nph.13614 (PMC5049663; doi:10.1111/nph.13614)
Supplement: Supplementary file 17 — Table S16 Annotations of the genes predicted to encode for enzymes involved in degradation of xenobiotics [file NPH-208-1227-s017.xlsx]

## Sheet: Table S14
Table S16: Annotations of the genes predicted to encode for enzymes involved in degradation of xenobiotics
BINCODE, NAME and DESCRIPTION refers to the output of Mercator analysis. The “significant” column correspond to a DegSeq Qvalue < 0.05. The “function” column is extracted from the Mercator analysis. The IDENTIFIER is the ryegrass ESTs identifer
BINCODE	NAME	IDENTIFIER	DESCRIPTION	FOLD	Significant	Function
Degradation of Xenobiotics
24.1	Biodegradation of Xenobiotics.hydroxyacylglutathione hydrolase	m.115237	(loc_os09g34100.1 : 592.0) no description available & (at1g06130 : 413.0) glyoxalase 2-4 (GLX2-4); FUNCTIONS IN: hydrolase activity, hydroxyacylglutathione hydrolase activity, zinc ion binding; INVOLVED IN: methylglyoxal catabolic process to D-lactate; LOCATED IN: chloroplast; EXPRESSED IN: 24 plant structures; EXPRESSED DURING: 13 growth stages; CONTAINS InterPro DOMAIN/s: Beta-lactamase-like (I…	-2.59518	TRUE	glyoxalase 2-4 (GLX2-4)
24	Biodegradation of Xenobiotics	m.27714	(loc_os07g44890.1 : 186.0) no description available & (at5g23530 : 107.0) carboxyesterase 18 (CXE18); CONTAINS InterPro DOMAIN/s: Alpha/beta hydrolase fold-3 (InterPro:IPR013094); BEST Arabidopsis thaliana protein match is: alpha/beta-Hydrolases superfamily protein (TAIR:AT5G27320.1); Has 1807 Blast hits to 1807 proteins in 277 species: Archae - 0; Bacteria - 0; Metazoa - 736; Fungi - 347; Plants…	-2.19752	FALSE	carboxyesterase 18 (CXE18)
24.2	Biodegradation of Xenobiotics.lactoylglutathione lyase	m.113159	(q948t6|lgul_orysa : 550.0) Lactoylglutathione lyase (EC 4.4.1.5) (Methylglyoxalase) (Aldoketomutase) (Glyoxalase I) (Glx I) (Ketone-aldehyde mutase) (S-D-lactoylglutathione methylglyoxal lyase) (Allergen Ory s ?) (Allergen Glb33) (PP33) - Oryza sativa (Rice) & (loc_os08g09250.2 : 550.0) no description available & (at1g67280 : 431.0) Glyoxalase/Bleomycin resistance protein/Dioxygenase superfamily…	-1.77847	FALSE	Lactoylglutathione lyase (EC 4.4.1.5) (Methylglyoxalase) (Aldoketomutase) (Glyoxalase I) (Glx I) (Ketone-aldehyde mutase) (S-D-lactoylglutathione methylglyoxal lyase) (Allergen Ory s ?) (Allergen Glb33) (PP33)
24.2	Biodegradation of Xenobiotics.lactoylglutathione lyase	m.94792	(loc_os05g14194.1 : 550.0) no description available & (at1g67280 : 512.0) Glyoxalase/Bleomycin resistance protein/Dioxygenase superfamily protein; FUNCTIONS IN: lactoylglutathione lyase activity, metal ion binding; INVOLVED IN: response to cold, carbohydrate metabolic process; LOCATED IN: thylakoid, stromule, chloroplast; EXPRESSED IN: 24 plant structures; EXPRESSED DURING: 14 growth stages; CONT…	-1.76335	FALSE	Glyoxalase/Bleomycin resistance protein/Dioxygenase superfamily protein
24.2	Biodegradation of Xenobiotics.lactoylglutathione lyase	m.61613	(loc_os06g06420.1 : 216.0) no description available & (at1g64185 : 177.0) Lactoylglutathione lyase / glyoxalase I family protein; BEST Arabidopsis thaliana protein match is: Lactoylglutathione lyase / glyoxalase I family protein (TAIR:AT5G41650.1); Has 78 Blast hits to 78 proteins in 36 species: Archae - 0; Bacteria - 18; Metazoa - 0; Fungi - 0; Plants - 44; Viruses - 0; Other Eukaryotes - 16 (so…	-1.74027	FALSE	Lactoylglutathione lyase / glyoxalase I family protein
24.1	Biodegradation of Xenobiotics.hydroxyacylglutathione hydrolase	m.146243	(loc_os01g47690.1 : 461.0) no description available & (at1g53580 : 409.0) Mononuclear Fe(II)-containing member of the b-lactamase fold superfamily. ETHE1 is homodimeric in solution, exhibits low-level esterase activity, and specifically binds a single Fe(II) atom in the active site.; glyoxalase II 3 (GLY3); FUNCTIONS IN: hydrolase activity, acting on ester bonds, hydroxyacylglutathione hydrolase …	-1.61211	FALSE	Mononuclear Fe(II)-containing member of the b-lactamase fold superfamily. ETHE1 is homodimeric in solution, exhibits low-level esterase activity, and specifically binds a single Fe(II) atom in the active site.
24.2	Biodegradation of Xenobiotics.lactoylglutathione lyase	m.134056	(loc_os02g17920.2 : 551.0) no description available & (at1g67280 : 498.0) Glyoxalase/Bleomycin resistance protein/Dioxygenase superfamily protein; FUNCTIONS IN: lactoylglutathione lyase activity, metal ion binding; INVOLVED IN: response to cold, carbohydrate metabolic process; LOCATED IN: thylakoid, stromule, chloroplast; EXPRESSED IN: 24 plant structures; EXPRESSED DURING: 14 growth stages; CONT…	-1.52313	FALSE	Glyoxalase/Bleomycin resistance protein/Dioxygenase superfamily protein
24.1	Biodegradation of Xenobiotics.hydroxyacylglutathione hydrolase	m.64217	(loc_os03g21460.1 : 482.0) no description available & (at3g10850 : 389.0) glyoxalase II cytoplasmic isozyme (Glx2-2) mRNA, complete; GLY2; FUNCTIONS IN: hydroxyacylglutathione hydrolase activity; INVOLVED IN: methylglyoxal catabolic process to D-lactate; LOCATED IN: endomembrane system, cytoplasm; EXPRESSED IN: 23 plant structures; EXPRESSED DURING: 13 growth stages; CONTAINS InterPro DOMAIN/s: B…	-1.51265	FALSE	glyoxalase II cytoplasmic isozyme (Glx2-2) mRNA, complete
24.2	Biodegradation of Xenobiotics.lactoylglutathione lyase	m.242740	(loc_os07g06660.1 : 285.0) no description available & (at5g57040 : 232.0) Lactoylglutathione lyase / glyoxalase I family protein; FUNCTIONS IN: catalytic activity; INVOLVED IN: metabolic process; LOCATED IN: chloroplast; EXPRESSED IN: 23 plant structures; EXPRESSED DURING: 15 growth stages; CONTAINS InterPro DOMAIN/s: Glyoxalase/bleomycin resistance protein/dioxygenase (InterPro:IPR004360); BEST …	-1.41037	FALSE	Lactoylglutathione lyase / glyoxalase I family protein
24	Biodegradation of Xenobiotics	m.65526	(loc_os09g28280.1 : 304.0) no description available & (at3g48700 : 161.0) carboxyesterase 13 (CXE13); FUNCTIONS IN: hydrolase activity; INVOLVED IN: metabolic process; LOCATED IN: cellular_component unknown; EXPRESSED IN: 6 plant structures; EXPRESSED DURING: F mature embryo stage, petal differentiation and expansion stage, E expanded cotyledon stage, D bilateral stage; CONTAINS InterPro DOMAIN/s…	-1.28252	FALSE	carboxyesterase 13 (CXE13)
24	Biodegradation of Xenobiotics	m.7345	(loc_os09g28660.1 : 281.0) no description available & (at3g48690 : 126.0) Encodes a protein with carboxylesterase whose activity was tested using both pNA and 2,4-D-methyl.; CXE12; FUNCTIONS IN: carboxylesterase activity; INVOLVED IN: response to salt stress; LOCATED IN: cytoplasm; EXPRESSED IN: 24 plant structures; EXPRESSED DURING: 14 growth stages; CONTAINS InterPro DOMAIN/s: Lipase, GDXG, act…	-1.22195	FALSE	Encodes a protein with carboxylesterase whose activity was tested using both pNA and 2,4-D-methyl.
24.2	Biodegradation of Xenobiotics.lactoylglutathione lyase	m.134057	(loc_os02g17920.2 : 181.0) no description available & (at1g67280 : 161.0) Glyoxalase/Bleomycin resistance protein/Dioxygenase superfamily protein; FUNCTIONS IN: lactoylglutathione lyase activity, metal ion binding; INVOLVED IN: response to cold, carbohydrate metabolic process; LOCATED IN: thylakoid, stromule, chloroplast; EXPRESSED IN: 24 plant structures; EXPRESSED DURING: 14 growth stages; CONT…	-1.21142	FALSE	Glyoxalase/Bleomycin resistance protein/Dioxygenase superfamily protein
24	Biodegradation of Xenobiotics	m.15149	(loc_os09g28750.1 : 157.0) no description available & (at1g19190 : 128.0) alpha/beta-Hydrolases superfamily protein; FUNCTIONS IN: hydrolase activity; INVOLVED IN: metabolic process; LOCATED IN: cellular_component unknown; EXPRESSED IN: inflorescence meristem, root, flower; EXPRESSED DURING: petal differentiation and expansion stage; CONTAINS InterPro DOMAIN/s: Lipase, GDXG, active site (InterPro…	-1.14195	FALSE	alpha/beta-Hydrolases superfamily protein
24	Biodegradation of Xenobiotics	m.30308	(loc_os07g44890.1 : 169.0) no description available & (at5g23530 : 82.0) carboxyesterase 18 (CXE18); CONTAINS InterPro DOMAIN/s: Alpha/beta hydrolase fold-3 (InterPro:IPR013094); BEST Arabidopsis thaliana protein match is: alpha/beta-Hydrolases superfamily protein (TAIR:AT5G27320.1); Has 1807 Blast hits to 1807 proteins in 277 species: Archae - 0; Bacteria - 0; Metazoa - 736; Fungi - 347; Plants …	-1.13459	FALSE	carboxyesterase 18 (CXE18)
24	Biodegradation of Xenobiotics	m.72777	(loc_os11g04350.1 : 215.0) no description available & (at5g16080 : 103.0) carboxyesterase 17 (CXE17); FUNCTIONS IN: hydrolase activity; INVOLVED IN: metabolic process; LOCATED IN: cellular_component unknown; EXPRESSED IN: 11 plant structures; EXPRESSED DURING: 4 anthesis, petal differentiation and expansion stage; CONTAINS InterPro DOMAIN/s: Lipase, GDXG, active site (InterPro:IPR002168), Alpha/b…	0	FALSE	carboxyesterase 17 (CXE17)
24	Biodegradation of Xenobiotics	m.13312	(loc_os09g28660.1 : 130.0) no description available & (at3g48690 : 89.7) Encodes a protein with carboxylesterase whose activity was tested using both pNA and 2,4-D-methyl.; CXE12; FUNCTIONS IN: carboxylesterase activity; INVOLVED IN: response to salt stress; LOCATED IN: cytoplasm; EXPRESSED IN: 24 plant structures; EXPRESSED DURING: 14 growth stages; CONTAINS InterPro DOMAIN/s: Lipase, GDXG, acti…	1.01318	FALSE	Encodes a protein with carboxylesterase whose activity was tested using both pNA and 2,4-D-methyl.
24	Biodegradation of Xenobiotics	m.34348	(loc_os11g13670.1 : 197.0) no description available & (at5g23530 : 114.0) carboxyesterase 18 (CXE18); CONTAINS InterPro DOMAIN/s: Alpha/beta hydrolase fold-3 (InterPro:IPR013094); BEST Arabidopsis thaliana protein match is: alpha/beta-Hydrolases superfamily protein (TAIR:AT5G27320.1); Has 1807 Blast hits to 1807 proteins in 277 species: Archae - 0; Bacteria - 0; Metazoa - 736; Fungi - 347; Plants…	1.04664	FALSE	carboxyesterase 18 (CXE18)
24	Biodegradation of Xenobiotics	m.15153	(loc_os08g37030.1 : 121.0) no description available & (at3g48690 : 82.0) Encodes a protein with carboxylesterase whose activity was tested using both pNA and 2,4-D-methyl.; CXE12; FUNCTIONS IN: carboxylesterase activity; INVOLVED IN: response to salt stress; LOCATED IN: cytoplasm; EXPRESSED IN: 24 plant structures; EXPRESSED DURING: 14 growth stages; CONTAINS InterPro DOMAIN/s: Lipase, GDXG, acti…	1.05226	FALSE	Encodes a protein with carboxylesterase whose activity was tested using both pNA and 2,4-D-methyl.
24	Biodegradation of Xenobiotics	m.126124	(loc_os09g28630.1 : 382.0) no description available & (at3g48690 : 224.0) Encodes a protein with carboxylesterase whose activity was tested using both pNA and 2,4-D-methyl.; CXE12; FUNCTIONS IN: carboxylesterase activity; INVOLVED IN: response to salt stress; LOCATED IN: cytoplasm; EXPRESSED IN: 24 plant structures; EXPRESSED DURING: 14 growth stages; CONTAINS InterPro DOMAIN/s: Lipase, GDXG, act…	1.06063	FALSE	Encodes a protein with carboxylesterase whose activity was tested using both pNA and 2,4-D-methyl.
24	Biodegradation of Xenobiotics	m.58066	(loc_os06g20200.1 : 182.0) no description available & (at5g23530 : 95.5) carboxyesterase 18 (CXE18); CONTAINS InterPro DOMAIN/s: Alpha/beta hydrolase fold-3 (InterPro:IPR013094); BEST Arabidopsis thaliana protein match is: alpha/beta-Hydrolases superfamily protein (TAIR:AT5G27320.1); Has 1807 Blast hits to 1807 proteins in 277 species: Archae - 0; Bacteria - 0; Metazoa - 736; Fungi - 347; Plants …	1.09742	FALSE	carboxyesterase 18 (CXE18)
24	Biodegradation of Xenobiotics	m.302933	(loc_os09g28720.1 : 446.0) no description available & (at3g48690 : 251.0) Encodes a protein with carboxylesterase whose activity was tested using both pNA and 2,4-D-methyl.; CXE12; FUNCTIONS IN: carboxylesterase activity; INVOLVED IN: response to salt stress; LOCATED IN: cytoplasm; EXPRESSED IN: 24 plant structures; EXPRESSED DURING: 14 growth stages; CONTAINS InterPro DOMAIN/s: Lipase, GDXG, act…	1.10578	FALSE	Encodes a protein with carboxylesterase whose activity was tested using both pNA and 2,4-D-methyl.
24	Biodegradation of Xenobiotics	m.126119	(loc_os06g11130.1 : 308.0) no description available & (at3g48700 : 209.0) carboxyesterase 13 (CXE13); FUNCTIONS IN: hydrolase activity; INVOLVED IN: metabolic process; LOCATED IN: cellular_component unknown; EXPRESSED IN: 6 plant structures; EXPRESSED DURING: F mature embryo stage, petal differentiation and expansion stage, E expanded cotyledon stage, D bilateral stage; CONTAINS InterPro DOMAIN/s…	1.10611	FALSE	carboxyesterase 13 (CXE13)
24	Biodegradation of Xenobiotics	m.102164	(loc_os09g28730.1 : 201.0) no description available & (at3g48690 : 116.0) Encodes a protein with carboxylesterase whose activity was tested using both pNA and 2,4-D-methyl.; CXE12; FUNCTIONS IN: carboxylesterase activity; INVOLVED IN: response to salt stress; LOCATED IN: cytoplasm; EXPRESSED IN: 24 plant structures; EXPRESSED DURING: 14 growth stages; CONTAINS InterPro DOMAIN/s: Lipase, GDXG, act…	1.12715	FALSE	Encodes a protein with carboxylesterase whose activity was tested using both pNA and 2,4-D-methyl.
24	Biodegradation of Xenobiotics	m.69925	(loc_os07g41590.1 : 253.0) no description available & (at5g23530 : 127.0) carboxyesterase 18 (CXE18); CONTAINS InterPro DOMAIN/s: Alpha/beta hydrolase fold-3 (InterPro:IPR013094); BEST Arabidopsis thaliana protein match is: alpha/beta-Hydrolases superfamily protein (TAIR:AT5G27320.1); Has 1807 Blast hits to 1807 proteins in 277 species: Archae - 0; Bacteria - 0; Metazoa - 736; Fungi - 347; Plants…	1.13979	FALSE	carboxyesterase 18 (CXE18)
24	Biodegradation of Xenobiotics	m.102150	(loc_os09g28730.1 : 322.0) no description available & (at3g48690 : 159.0) Encodes a protein with carboxylesterase whose activity was tested using both pNA and 2,4-D-methyl.; CXE12; FUNCTIONS IN: carboxylesterase activity; INVOLVED IN: response to salt stress; LOCATED IN: cytoplasm; EXPRESSED IN: 24 plant structures; EXPRESSED DURING: 14 growth stages; CONTAINS InterPro DOMAIN/s: Lipase, GDXG, act…	1.16293	FALSE	Encodes a protein with carboxylesterase whose activity was tested using both pNA and 2,4-D-methyl.
24	Biodegradation of Xenobiotics	m.166441	(loc_os06g11090.1 : 231.0) no description available & (at3g48690 : 124.0) Encodes a protein with carboxylesterase whose activity was tested using both pNA and 2,4-D-methyl.; CXE12; FUNCTIONS IN: carboxylesterase activity; INVOLVED IN: response to salt stress; LOCATED IN: cytoplasm; EXPRESSED IN: 24 plant structures; EXPRESSED DURING: 14 growth stages; CONTAINS InterPro DOMAIN/s: Lipase, GDXG, act…	1.17	FALSE	Encodes a protein with carboxylesterase whose activity was tested using both pNA and 2,4-D-methyl.
24	Biodegradation of Xenobiotics	m.126101	(loc_os07g44890.1 : 214.0) no description available & (at5g23530 : 126.0) carboxyesterase 18 (CXE18); CONTAINS InterPro DOMAIN/s: Alpha/beta hydrolase fold-3 (InterPro:IPR013094); BEST Arabidopsis thaliana protein match is: alpha/beta-Hydrolases superfamily protein (TAIR:AT5G27320.1); Has 1807 Blast hits to 1807 proteins in 277 species: Archae - 0; Bacteria - 0; Metazoa - 736; Fungi - 347; Plants…	1.18747	FALSE	carboxyesterase 18 (CXE18)
24	Biodegradation of Xenobiotics	m.102147	(loc_os09g28730.1 : 160.0) no description available & (at1g49650 : 108.0) alpha/beta-Hydrolases superfamily protein; FUNCTIONS IN: hydrolase activity; INVOLVED IN: metabolic process; EXPRESSED IN: 15 plant structures; EXPRESSED DURING: 10 growth stages; CONTAINS InterPro DOMAIN/s: Alpha/beta hydrolase fold-3 (InterPro:IPR013094); BEST Arabidopsis thaliana protein match is: carboxyesterase 5 (TAIR…	1.25596	FALSE	alpha/beta-Hydrolases superfamily protein
24	Biodegradation of Xenobiotics	m.117416	(loc_os06g11090.1 : 218.0) no description available & (at1g49660 : 150.0) Encodes a protein with carboxylesterase whose activity was tested using pNA.; carboxyesterase 5 (CXE5); FUNCTIONS IN: carboxylesterase activity; INVOLVED IN: metabolic process; LOCATED IN: cellular_component unknown; EXPRESSED IN: 23 plant structures; EXPRESSED DURING: 13 growth stages; CONTAINS InterPro DOMAIN/s: Alpha/bet…	1.26534	FALSE	Encodes a protein with carboxylesterase whose activity was tested using pNA.
24	Biodegradation of Xenobiotics	m.144382	(loc_os08g37050.1 : 442.0) no description available & (at3g48700 : 224.0) carboxyesterase 13 (CXE13); FUNCTIONS IN: hydrolase activity; INVOLVED IN: metabolic process; LOCATED IN: cellular_component unknown; EXPRESSED IN: 6 plant structures; EXPRESSED DURING: F mature embryo stage, petal differentiation and expansion stage, E expanded cotyledon stage, D bilateral stage; CONTAINS InterPro DOMAIN/s…	1.42277	FALSE	carboxyesterase 13 (CXE13)
24.3	Biodegradation of Xenobiotics.3-hydroxybutyryl-CoA dehydrogenase	m.299480	(loc_os01g58380.1 : 510.0) no description available & (at3g15290 : 407.0) 3-hydroxyacyl-CoA dehydrogenase family protein; FUNCTIONS IN: in 7 functions; INVOLVED IN: fatty acid metabolic process, metabolic process; LOCATED IN: peroxisome; EXPRESSED IN: 24 plant structures; EXPRESSED DURING: 15 growth stages; CONTAINS InterPro DOMAIN/s: Dehydrogenase, multihelical (InterPro:IPR013328), 6-phosphoglu…	1.61555	FALSE	3-hydroxyacyl-CoA dehydrogenase family protein
24	Biodegradation of Xenobiotics	m.121208	(loc_os09g28690.1 : 187.0) no description available & (at1g47480 : 112.0) alpha/beta-Hydrolases superfamily protein; FUNCTIONS IN: hydrolase activity; INVOLVED IN: metabolic process; LOCATED IN: cellular_component unknown; EXPRESSED IN: stem, hypocotyl, root, flower; EXPRESSED DURING: petal differentiation and expansion stage; CONTAINS InterPro DOMAIN/s: Lipase, GDXG, active site (InterPro:IPR002…	1.63105	FALSE	alpha/beta-Hydrolases superfamily protein
24	Biodegradation of Xenobiotics	m.121205	(loc_os06g11130.1 : 458.0) no description available & (at3g48690 : 223.0) Encodes a protein with carboxylesterase whose activity was tested using both pNA and 2,4-D-methyl.; CXE12; FUNCTIONS IN: carboxylesterase activity; INVOLVED IN: response to salt stress; LOCATED IN: cytoplasm; EXPRESSED IN: 24 plant structures; EXPRESSED DURING: 14 growth stages; CONTAINS InterPro DOMAIN/s: Lipase, GDXG, act…	1.63912	FALSE	Encodes a protein with carboxylesterase whose activity was tested using both pNA and 2,4-D-methyl.
24	Biodegradation of Xenobiotics	m.51495	(loc_os09g28730.1 : 261.0) no description available & (at2g03550 : 114.0) alpha/beta-Hydrolases superfamily protein; FUNCTIONS IN: hydrolase activity; INVOLVED IN: metabolic process; LOCATED IN: cellular_component unknown; EXPRESSED IN: 21 plant structures; EXPRESSED DURING: 13 growth stages; CONTAINS InterPro DOMAIN/s: Alpha/beta hydrolase fold-3 (InterPro:IPR013094); BEST Arabidopsis thaliana p…	1.66363	FALSE	alpha/beta-Hydrolases superfamily protein
24	Biodegradation of Xenobiotics	m.124813	(loc_os07g44910.2 : 385.0) no description available & (at5g23530 : 219.0) carboxyesterase 18 (CXE18); CONTAINS InterPro DOMAIN/s: Alpha/beta hydrolase fold-3 (InterPro:IPR013094); BEST Arabidopsis thaliana protein match is: alpha/beta-Hydrolases superfamily protein (TAIR:AT5G27320.1); Has 1807 Blast hits to 1807 proteins in 277 species: Archae - 0; Bacteria - 0; Metazoa - 736; Fungi - 347; Plants…	1.72891	FALSE	carboxyesterase 18 (CXE18)
24	Biodegradation of Xenobiotics	m.46662	(loc_os08g37060.1 : 529.0) no description available & (at3g48690 : 253.0) Encodes a protein with carboxylesterase whose activity was tested using both pNA and 2,4-D-methyl.; CXE12; FUNCTIONS IN: carboxylesterase activity; INVOLVED IN: response to salt stress; LOCATED IN: cytoplasm; EXPRESSED IN: 24 plant structures; EXPRESSED DURING: 14 growth stages; CONTAINS InterPro DOMAIN/s: Lipase, GDXG, act…	1.87062	FALSE	Encodes a protein with carboxylesterase whose activity was tested using both pNA and 2,4-D-methyl.
24	Biodegradation of Xenobiotics	m.102140	(loc_os09g28730.1 : 362.0) no description available & (at3g48690 : 181.0) Encodes a protein with carboxylesterase whose activity was tested using both pNA and 2,4-D-methyl.; CXE12; FUNCTIONS IN: carboxylesterase activity; INVOLVED IN: response to salt stress; LOCATED IN: cytoplasm; EXPRESSED IN: 24 plant structures; EXPRESSED DURING: 14 growth stages; CONTAINS InterPro DOMAIN/s: Lipase, GDXG, act…	1.94375	FALSE	Encodes a protein with carboxylesterase whose activity was tested using both pNA and 2,4-D-methyl.
24.2	Biodegradation of Xenobiotics.lactoylglutathione lyase	m.105259	(loc_os04g45590.1 : 214.0) no description available & (at1g15380 : 147.0) Lactoylglutathione lyase / glyoxalase I family protein; CONTAINS InterPro DOMAIN/s: Glyoxalase/bleomycin resistance protein/dioxygenase (InterPro:IPR004360); BEST Arabidopsis thaliana protein match is: Lactoylglutathione lyase / glyoxalase I family protein (TAIR:AT1G80160.1); Has 35333 Blast hits to 34131 proteins in 2444 s…	2.01574	TRUE	Lactoylglutathione lyase / glyoxalase I family protein
24	Biodegradation of Xenobiotics	m.84957	(loc_os11g13570.1 : 240.0) no description available & (at5g23530 : 144.0) carboxyesterase 18 (CXE18); CONTAINS InterPro DOMAIN/s: Alpha/beta hydrolase fold-3 (InterPro:IPR013094); BEST Arabidopsis thaliana protein match is: alpha/beta-Hydrolases superfamily protein (TAIR:AT5G27320.1); Has 1807 Blast hits to 1807 proteins in 277 species: Archae - 0; Bacteria - 0; Metazoa - 736; Fungi - 347; Plants…	2.06805	TRUE	carboxyesterase 18 (CXE18)
24	Biodegradation of Xenobiotics	m.102161	(loc_os09g28730.1 : 171.0) no description available & (at3g48700 : 102.0) carboxyesterase 13 (CXE13); FUNCTIONS IN: hydrolase activity; INVOLVED IN: metabolic process; LOCATED IN: cellular_component unknown; EXPRESSED IN: 6 plant structures; EXPRESSED DURING: F mature embryo stage, petal differentiation and expansion stage, E expanded cotyledon stage, D bilateral stage; CONTAINS InterPro DOMAIN/s…	2.11966	TRUE	carboxyesterase 13 (CXE13)
24	Biodegradation of Xenobiotics	m.66302	(loc_os11g13670.1 : 219.0) no description available & (at5g23530 : 127.0) carboxyesterase 18 (CXE18); CONTAINS InterPro DOMAIN/s: Alpha/beta hydrolase fold-3 (InterPro:IPR013094); BEST Arabidopsis thaliana protein match is: alpha/beta-Hydrolases superfamily protein (TAIR:AT5G27320.1); Has 1807 Blast hits to 1807 proteins in 277 species: Archae - 0; Bacteria - 0; Metazoa - 736; Fungi - 347; Plants…	2.12075	TRUE	carboxyesterase 18 (CXE18)
24	Biodegradation of Xenobiotics	m.22652	(loc_os09g28740.1 : 348.0) no description available & (at1g47480 : 166.0) alpha/beta-Hydrolases superfamily protein; FUNCTIONS IN: hydrolase activity; INVOLVED IN: metabolic process; LOCATED IN: cellular_component unknown; EXPRESSED IN: stem, hypocotyl, root, flower; EXPRESSED DURING: petal differentiation and expansion stage; CONTAINS InterPro DOMAIN/s: Lipase, GDXG, active site (InterPro:IPR002…	2.17664	TRUE	alpha/beta-Hydrolases superfamily protein
24	Biodegradation of Xenobiotics	m.126126	(loc_os09g28630.1 : 404.0) no description available & (at3g48690 : 199.0) Encodes a protein with carboxylesterase whose activity was tested using both pNA and 2,4-D-methyl.; CXE12; FUNCTIONS IN: carboxylesterase activity; INVOLVED IN: response to salt stress; LOCATED IN: cytoplasm; EXPRESSED IN: 24 plant structures; EXPRESSED DURING: 14 growth stages; CONTAINS InterPro DOMAIN/s: Lipase, GDXG, act…	2.22691	TRUE	Encodes a protein with carboxylesterase whose activity was tested using both pNA and 2,4-D-methyl.
24	Biodegradation of Xenobiotics	m.102158	(loc_os09g28730.1 : 195.0) no description available & (at3g48700 : 103.0) carboxyesterase 13 (CXE13); FUNCTIONS IN: hydrolase activity; INVOLVED IN: metabolic process; LOCATED IN: cellular_component unknown; EXPRESSED IN: 6 plant structures; EXPRESSED DURING: F mature embryo stage, petal differentiation and expansion stage, E expanded cotyledon stage, D bilateral stage; CONTAINS InterPro DOMAIN/s…	2.3249	TRUE	carboxyesterase 13 (CXE13)
24.2	Biodegradation of Xenobiotics.lactoylglutathione lyase	m.32838	(loc_os05g07940.1 : 221.0) no description available & (at1g80160 : 183.0) Lactoylglutathione lyase / glyoxalase I family protein; FUNCTIONS IN: lactoylglutathione lyase activity; INVOLVED IN: carbohydrate metabolic process; LOCATED IN: endomembrane system; EXPRESSED IN: 10 plant structures; EXPRESSED DURING: L mature pollen stage, M germinated pollen stage, 4 anthesis, petal differentiation and e…	2.75931	TRUE	Lactoylglutathione lyase / glyoxalase I family protein
24	Biodegradation of Xenobiotics	m.54244	(loc_os07g44900.1 : 202.0) no description available & (at5g23530 : 108.0) carboxyesterase 18 (CXE18); CONTAINS InterPro DOMAIN/s: Alpha/beta hydrolase fold-3 (InterPro:IPR013094); BEST Arabidopsis thaliana protein match is: alpha/beta-Hydrolases superfamily protein (TAIR:AT5G27320.1); Has 1807 Blast hits to 1807 proteins in 277 species: Archae - 0; Bacteria - 0; Metazoa - 736; Fungi - 347; Plants…	2.78792	TRUE	carboxyesterase 18 (CXE18)
24	Biodegradation of Xenobiotics	m.3054	(loc_os05g48520.1 : 870.0) no description available & (at5g19580 : 473.0) glyoxal oxidase-related protein; FUNCTIONS IN: molecular_function unknown; INVOLVED IN: biological_process unknown; LOCATED IN: endomembrane system; EXPRESSED IN: 10 plant structures; EXPRESSED DURING: L mature pollen stage, M germinated pollen stage, 4 anthesis, C globular stage, petal differentiation and expansion stage; …	2.93058	TRUE	glyoxal oxidase-related protein
24	Biodegradation of Xenobiotics	m.90709	(loc_os07g44910.2 : 518.0) no description available & (at5g23530 : 288.0) carboxyesterase 18 (CXE18); CONTAINS InterPro DOMAIN/s: Alpha/beta hydrolase fold-3 (InterPro:IPR013094); BEST Arabidopsis thaliana protein match is: alpha/beta-Hydrolases superfamily protein (TAIR:AT5G27320.1); Has 1807 Blast hits to 1807 proteins in 277 species: Archae - 0; Bacteria - 0; Metazoa - 736; Fungi - 347; Plants…	2.9936	TRUE	carboxyesterase 18 (CXE18)
24	Biodegradation of Xenobiotics	m.140213	(loc_os03g15320.1 : 782.0) no description available & (at1g75620 : 531.0) glyoxal oxidase-related protein; FUNCTIONS IN: molecular_function unknown; INVOLVED IN: biological_process unknown; LOCATED IN: endomembrane system; EXPRESSED IN: root, flower; EXPRESSED DURING: 4 anthesis; CONTAINS InterPro DOMAIN/s: Galactose oxidase/kelch, beta-propeller (InterPro:IPR011043), Galactose oxidase, beta-prop…	3.02067	TRUE	glyoxal oxidase-related protein
24.2	Biodegradation of Xenobiotics.lactoylglutathione lyase	m.103657	(loc_os03g45720.1 : 235.0) no description available & (at2g32090 : 137.0) Lactoylglutathione lyase / glyoxalase I family protein; BEST Arabidopsis thaliana protein match is: Lactoylglutathione lyase / glyoxalase I family protein (TAIR:AT2G28420.1); Has 35333 Blast hits to 34131 proteins in 2444 species: Archae - 798; Bacteria - 22429; Metazoa - 974; Fungi - 991; Plants - 531; Viruses - 0; Other E…	3.324	TRUE	Lactoylglutathione lyase / glyoxalase I family protein
24	Biodegradation of Xenobiotics	m.298876	(loc_os03g15270.1 : 338.0) no description available & (at5g16080 : 202.0) carboxyesterase 17 (CXE17); FUNCTIONS IN: hydrolase activity; INVOLVED IN: metabolic process; LOCATED IN: cellular_component unknown; EXPRESSED IN: 11 plant structures; EXPRESSED DURING: 4 anthesis, petal differentiation and expansion stage; CONTAINS InterPro DOMAIN/s: Lipase, GDXG, active site (InterPro:IPR002168), Alpha/b…	3.41016	TRUE	carboxyesterase 17 (CXE17)
24	Biodegradation of Xenobiotics	m.102144	(loc_os09g28730.1 : 159.0) no description available & (at1g49650 : 110.0) alpha/beta-Hydrolases superfamily protein; FUNCTIONS IN: hydrolase activity; INVOLVED IN: metabolic process; EXPRESSED IN: 15 plant structures; EXPRESSED DURING: 10 growth stages; CONTAINS InterPro DOMAIN/s: Alpha/beta hydrolase fold-3 (InterPro:IPR013094); BEST Arabidopsis thaliana protein match is: carboxyesterase 5 (TAIR…	3.48879	TRUE	alpha/beta-Hydrolases superfamily protein
24.2	Biodegradation of Xenobiotics.lactoylglutathione lyase	m.232683	(loc_os05g07940.1 : 256.0) no description available & (at1g80160 : 208.0) Lactoylglutathione lyase / glyoxalase I family protein; FUNCTIONS IN: lactoylglutathione lyase activity; INVOLVED IN: carbohydrate metabolic process; LOCATED IN: endomembrane system; EXPRESSED IN: 10 plant structures; EXPRESSED DURING: L mature pollen stage, M germinated pollen stage, 4 anthesis, petal differentiation and e…	3.81059	TRUE	Lactoylglutathione lyase / glyoxalase I family protein
24	Biodegradation of Xenobiotics	m.84955	(loc_os11g13670.1 : 195.0) no description available & (at5g23530 : 102.0) carboxyesterase 18 (CXE18); CONTAINS InterPro DOMAIN/s: Alpha/beta hydrolase fold-3 (InterPro:IPR013094); BEST Arabidopsis thaliana protein match is: alpha/beta-Hydrolases superfamily protein (TAIR:AT5G27320.1); Has 1807 Blast hits to 1807 proteins in 277 species: Archae - 0; Bacteria - 0; Metazoa - 736; Fungi - 347; Plants…	3.87572	TRUE	carboxyesterase 18 (CXE18)
24	Biodegradation of Xenobiotics	m.63537	(loc_os07g44890.1 : 162.0) no description available & (at5g23530 : 101.0) carboxyesterase 18 (CXE18); CONTAINS InterPro DOMAIN/s: Alpha/beta hydrolase fold-3 (InterPro:IPR013094); BEST Arabidopsis thaliana protein match is: alpha/beta-Hydrolases superfamily protein (TAIR:AT5G27320.1); Has 1807 Blast hits to 1807 proteins in 277 species: Archae - 0; Bacteria - 0; Metazoa - 736; Fungi - 347; Plants…	4.11486	TRUE	carboxyesterase 18 (CXE18)
24	Biodegradation of Xenobiotics	m.79847	(loc_os08g37010.1 : 274.0) no description available & (at1g47480 : 138.0) alpha/beta-Hydrolases superfamily protein; FUNCTIONS IN: hydrolase activity; INVOLVED IN: metabolic process; LOCATED IN: cellular_component unknown; EXPRESSED IN: stem, hypocotyl, root, flower; EXPRESSED DURING: petal differentiation and expansion stage; CONTAINS InterPro DOMAIN/s: Lipase, GDXG, active site (InterPro:IPR002…	4.74475	TRUE	alpha/beta-Hydrolases superfamily protein
24	Biodegradation of Xenobiotics	m.102138	(loc_os09g28730.1 : 360.0) no description available & (at3g48690 : 178.0) Encodes a protein with carboxylesterase whose activity was tested using both pNA and 2,4-D-methyl.; CXE12; FUNCTIONS IN: carboxylesterase activity; INVOLVED IN: response to salt stress; LOCATED IN: cytoplasm; EXPRESSED IN: 24 plant structures; EXPRESSED DURING: 14 growth stages; CONTAINS InterPro DOMAIN/s: Lipase, GDXG, act…	5.02385	TRUE	Encodes a protein with carboxylesterase whose activity was tested using both pNA and 2,4-D-methyl.
24	Biodegradation of Xenobiotics	m.102155	(loc_os09g28730.1 : 120.0) no description available & (at3g48690 : 84.3) Encodes a protein with carboxylesterase whose activity was tested using both pNA and 2,4-D-methyl.; CXE12; FUNCTIONS IN: carboxylesterase activity; INVOLVED IN: response to salt stress; LOCATED IN: cytoplasm; EXPRESSED IN: 24 plant structures; EXPRESSED DURING: 14 growth stages; CONTAINS InterPro DOMAIN/s: Lipase, GDXG, acti…	6.27981	FALSE	Encodes a protein with carboxylesterase whose activity was tested using both pNA and 2,4-D-methyl.
24	Biodegradation of Xenobiotics	m.226149	(loc_os05g33940.1 : 582.0) no description available & (at5g16080 : 182.0) carboxyesterase 17 (CXE17); FUNCTIONS IN: hydrolase activity; INVOLVED IN: metabolic process; LOCATED IN: cellular_component unknown; EXPRESSED IN: 11 plant structures; EXPRESSED DURING: 4 anthesis, petal differentiation and expansion stage; CONTAINS InterPro DOMAIN/s: Lipase, GDXG, active site (InterPro:IPR002168), Alpha/b…	6.71346	TRUE	carboxyesterase 17 (CXE17)
24	Biodegradation of Xenobiotics	m.84800	(loc_os07g34170.1 : 414.0) no description available & (at1g47480 : 198.0) alpha/beta-Hydrolases superfamily protein; FUNCTIONS IN: hydrolase activity; INVOLVED IN: metabolic process; LOCATED IN: cellular_component unknown; EXPRESSED IN: stem, hypocotyl, root, flower; EXPRESSED DURING: petal differentiation and expansion stage; CONTAINS InterPro DOMAIN/s: Lipase, GDXG, active site (InterPro:IPR002…	29.8082	TRUE	alpha/beta-Hydrolases superfamily protein
