# Supplementary material for: Fungal endophyte infection of ryegrass reprograms host metabolism and alters development
Source: New Phytol. 2015 Aug 25;208(4):1227–40. doi: 10.1111/nph.13614 (PMC5049663; doi:10.1111/nph.13614)
Supplement: Supplementary file 18 — Table S17 Annotations of the genes predicted to encode for enzymes involved in abiotic stress responses [file NPH-208-1227-s018.xlsx]

## Sheet: Table S15
Table S17: Annotations of the genes predicted to encode for enzymes involved in abiotic stress responses
BINCODE, NAME and DESCRIPTION refers to the output of Mercator analysis. The “significant” column correspond to a DegSeq Qvalue < 0.05. The “function” column is extracted from the Mercator analysis. The IDENTIFIER is the ryegrass ESTs identifer
BINCODE	NAME	IDENTIFIER	DESCRIPTION	FOLD	Significant	Function
Abiotic Stress Response
Cold
20.2.2	stress.abiotic.cold	m.89907	(loc_os10g39160.1 : 276.0) no description available & (p37835|per2_orysa : 128.0) Peroxidase 2 precursor (EC 1.11.1.7) - Oryza sativa (Rice) & (at4g36430 : 127.0) Peroxidase superfamily protein; FUNCTIONS IN: peroxidase activity, heme binding; INVOLVED IN: response to other organism; LOCATED IN: cell wall; EXPRESSED IN: 8 plant structures; EXPRESSED DURING: 4 anthesis, C globular stage, 4 leaf se…	-4.77721	TRUE	Peroxidase 2 precursor (EC 1.11.1.7)
20.2.2	stress.abiotic.cold	m.121111	(loc_os06g29470.1 : 310.0) no description available & (p37834|per1_orysa : 239.0) Peroxidase 1 precursor (EC 1.11.1.7) - Oryza sativa (Rice) & (at1g05260 : 211.0) Encodes a cold-inducible cationic peroxidase that is involved in the stress response. In response to low temperature, RCI3 transcripts accumulate in the aerial part and in roots of etiolated seedlings but only in roots of light-grown se…	-3.58291	TRUE	Peroxidase 1 precursor (EC 1.11.1.7)
20.2.2	stress.abiotic.cold	m.12528	(loc_os01g63010.1 : 282.0) no description available & (at3g03270 : 185.0) Adenine nucleotide alpha hydrolases-like superfamily protein; INVOLVED IN: response to stress; LOCATED IN: plasma membrane, membrane; EXPRESSED IN: 23 plant structures; EXPRESSED DURING: 13 growth stages; CONTAINS InterPro DOMAIN/s: UspA (InterPro:IPR006016), Rossmann-like alpha/beta/alpha sandwich fold (InterPro:IPR014729)…	-2.86633	FALSE	Adenine nucleotide alpha hydrolases-like superfamily protein
20.2.2	stress.abiotic.cold	m.94697	(loc_os05g04410.1 : 268.0) no description available & (at2g39040 : 133.0) Peroxidase superfamily protein; FUNCTIONS IN: peroxidase activity, heme binding; INVOLVED IN: response to oxidative stress, oxidation reduction; LOCATED IN: endomembrane system; EXPRESSED IN: root; CONTAINS InterPro DOMAIN/s: Haem peroxidase (InterPro:IPR010255), Plant peroxidase (InterPro:IPR000823), Peroxidases heam-ligan…	-2.38861	FALSE	Peroxidase superfamily protein
20.2.2	stress.abiotic.cold	m.121114	(loc_os06g29470.1 : 310.0) no description available & (p37834|per1_orysa : 236.0) Peroxidase 1 precursor (EC 1.11.1.7) - Oryza sativa (Rice) & (at5g15180 : 217.0) Peroxidase superfamily protein; FUNCTIONS IN: peroxidase activity, heme binding; INVOLVED IN: response to oxidative stress, oxidation reduction; LOCATED IN: endomembrane system; EXPRESSED IN: root, flower, carpel; EXPRESSED DURING: 4 an…	-2.07013	FALSE	Peroxidase 1 precursor (EC 1.11.1.7)
20.2.2	stress.abiotic.cold	m.193572	(loc_os07g44460.1 : 405.0) no description available & (at4g33420 : 224.0) Peroxidase superfamily protein; FUNCTIONS IN: peroxidase activity, heme binding; INVOLVED IN: response to oxidative stress, oxidation reduction; EXPRESSED IN: 20 plant structures; EXPRESSED DURING: 10 growth stages; CONTAINS InterPro DOMAIN/s: Haem peroxidase (InterPro:IPR010255), Plant peroxidase (InterPro:IPR000823), Pero…	-1.91088	FALSE	Peroxidase superfamily protein
20.2.2	stress.abiotic.cold	m.158049	(loc_os07g22220.1 : 910.0) no description available & (at5g67320 : 670.0) Encodes a WD-40 protein involved in histone deacetylation in response to abiotic stress.Identified in a screen for mutations with altered expression of stress induced genes. Functions as a repressor of cold tolerance induced genes. Loss of function mutants are hypersensitive to freezing.; high expression of osmotically resp…	-1.8042	FALSE	Encodes a WD-40 protein involved in histone deacetylation in response to abiotic stress.Identified in a screen for mutations with altered expression of stress induced genes. Functions as a repressor of cold tolerance induced genes. Loss of function mutants are hypersensitive to freezing.
20.2.2	stress.abiotic.cold	m.151783	(loc_os04g53640.1 : 540.0) no description available & (p37834|per1_orysa : 328.0) Peroxidase 1 precursor (EC 1.11.1.7) - Oryza sativa (Rice) & (at5g15180 : 308.0) Peroxidase superfamily protein; FUNCTIONS IN: peroxidase activity, heme binding; INVOLVED IN: response to oxidative stress, oxidation reduction; LOCATED IN: endomembrane system; EXPRESSED IN: root, flower, carpel; EXPRESSED DURING: 4 an…	-1.53932	FALSE	Peroxidase 1 precursor (EC 1.11.1.7)
20.2.2	stress.abiotic.cold	m.119663	(loc_os11g43980.1 : 125.0) no description available & (p37834|per1_orysa : 108.0) Peroxidase 1 precursor (EC 1.11.1.7) - Oryza sativa (Rice) & (at3g21770 : 88.2) Peroxidase superfamily protein; FUNCTIONS IN: peroxidase activity, transferase activity, transferring glycosyl groups; INVOLVED IN: response to oxidative stress, oxidation reduction; LOCATED IN: cell wall, nucleus, plant-type cell wall, …	-1.43316	FALSE	Peroxidase 1 precursor (EC 1.11.1.7)
20.2.2	stress.abiotic.cold	m.193573	(loc_os07g44460.1 : 406.0) no description available & (at4g33420 : 223.0) Peroxidase superfamily protein; FUNCTIONS IN: peroxidase activity, heme binding; INVOLVED IN: response to oxidative stress, oxidation reduction; EXPRESSED IN: 20 plant structures; EXPRESSED DURING: 10 growth stages; CONTAINS InterPro DOMAIN/s: Haem peroxidase (InterPro:IPR010255), Plant peroxidase (InterPro:IPR000823), Pero…	-1.43316	FALSE	Peroxidase superfamily protein
20.2.2	stress.abiotic.cold	m.27329	(loc_os03g09840.2 : 456.0) no description available & (at5g55530 : 286.0) Calcium-dependent lipid-binding (CaLB domain) family protein; FUNCTIONS IN: molecular_function unknown; INVOLVED IN: biological_process unknown; LOCATED IN: chloroplast; EXPRESSED IN: 22 plant structures; EXPRESSED DURING: 13 growth stages; CONTAINS InterPro DOMAIN/s: C2 calcium/lipid-binding domain, CaLB (InterPro:IPR00897…	-1.37696	FALSE	Calcium-dependent lipid-binding (CaLB domain) family protein
20.2.2	stress.abiotic.cold	m.299995	(loc_os01g07590.1 : 266.0) no description available & (at3g17020 : 179.0) Adenine nucleotide alpha hydrolases-like superfamily protein; FUNCTIONS IN: molecular_function unknown; INVOLVED IN: response to cold, response to stress; LOCATED IN: plasma membrane; EXPRESSED IN: 24 plant structures; EXPRESSED DURING: 15 growth stages; CONTAINS InterPro DOMAIN/s: UspA (InterPro:IPR006016), Rossmann-like a…	-1.267	FALSE	Adenine nucleotide alpha hydrolases-like superfamily protein
20.2.2	stress.abiotic.cold	m.125977	(loc_os01g22230.2 : 167.0) no description available & (at2g38390 : 97.4) Peroxidase superfamily protein; FUNCTIONS IN: peroxidase activity, heme binding; INVOLVED IN: response to salt stress; LOCATED IN: endomembrane system; EXPRESSED IN: root; CONTAINS InterPro DOMAIN/s: Haem peroxidase (InterPro:IPR010255), Plant peroxidase (InterPro:IPR000823), Peroxidases heam-ligand binding site (InterPro:IP…	-1.1943	FALSE	Peroxidase superfamily protein
20.2.2	stress.abiotic.cold	m.270621	(loc_os05g28630.1 : 585.0) no description available & (at3g55990 : 490.0) Encodes ESK1 (Eskimo1). A member of a large gene family of DUF231 domain proteins whose members encode a total of 45 proteins of unknown function. ESK1 functions as a negative regulator of cold acclimation. Mutations in the ESK1 gene provides strong freezing tolerance. A member of the TBL (TRICHOME BIREFRINGENCE-LIKE) gene …	-1.14742	FALSE	Encodes ESK1 (Eskimo1). A member of a large gene family of DUF231 domain proteins whose members encode a total of 45 proteins of unknown function. ESK1 functions as a negative regulator of cold acclimation. Mutations in the ESK1 gene provides strong freezing tolerance. A member of the TBL (TRICHOME BIREFRINGENCE-LIKE) gene family containing a plant-specific DUF231 (domain of unknown function) dom…
20.2.2	stress.abiotic.cold	m.115607	(loc_os01g42810.1 : 256.0) no description available & (at3g12060 : 145.0) Encodes a member of the TBL (TRICHOME BIREFRINGENCE-LIKE) gene family containing a plant-specific DUF231 (domain of unknown function) domain. TBL gene family has 46 members, two of which (TBR/AT5G06700 and TBL3/AT5G01360) have been shown to be involved in the synthesis and deposition of secondary wall cellulose, presumably …	-1.14016	FALSE	Encodes a member of the TBL (TRICHOME BIREFRINGENCE-LIKE) gene family containing a plant-specific DUF231 (domain of unknown function) domain. TBL gene family has 46 members, two of which (TBR/AT5G06700 and TBL3/AT5G01360) have been shown to be involved in the synthesis and deposition of secondary wall cellulose, presumably by influencing the esterification state of pectic polymers. A nomenclature…
20.2.2	stress.abiotic.cold	m.10448	(loc_os07g01370.1 : 133.0) no description available & (p37834|per1_orysa : 122.0) Peroxidase 1 precursor (EC 1.11.1.7) - Oryza sativa (Rice) & (at5g06720 : 112.0) peroxidase 2 (PA2); FUNCTIONS IN: peroxidase activity, heme binding; INVOLVED IN: oxidation reduction, response to oxidative stress; LOCATED IN: endomembrane system; EXPRESSED IN: 21 plant structures; EXPRESSED DURING: 11 growth stages;…	-1.13375	FALSE	Peroxidase 1 precursor (EC 1.11.1.7)
20.2.2	stress.abiotic.cold	m.121109	(loc_os06g29470.1 : 266.0) no description available & (p37834|per1_orysa : 198.0) Peroxidase 1 precursor (EC 1.11.1.7) - Oryza sativa (Rice) & (at5g15180 : 176.0) Peroxidase superfamily protein; FUNCTIONS IN: peroxidase activity, heme binding; INVOLVED IN: response to oxidative stress, oxidation reduction; LOCATED IN: endomembrane system; EXPRESSED IN: root, flower, carpel; EXPRESSED DURING: 4 an…	-1.05099	FALSE	Peroxidase 1 precursor (EC 1.11.1.7)
20.2.2	stress.abiotic.cold	m.26348	(loc_os03g36560.1 : 157.0) no description available & (at5g42180 : 105.0) Peroxidase superfamily protein; FUNCTIONS IN: peroxidase activity, heme binding; INVOLVED IN: oxidation reduction, response to oxidative stress; LOCATED IN: plant-type cell wall; EXPRESSED IN: 10 plant structures; EXPRESSED DURING: 4 anthesis, C globular stage, petal differentiation and expansion stage; CONTAINS InterPro DO…	-1.00681	FALSE	Peroxidase superfamily protein
20.2.2	stress.abiotic.cold	m.193574	(loc_os07g44460.1 : 383.0) no description available & (at4g33420 : 225.0) Peroxidase superfamily protein; FUNCTIONS IN: peroxidase activity, heme binding; INVOLVED IN: response to oxidative stress, oxidation reduction; EXPRESSED IN: 20 plant structures; EXPRESSED DURING: 10 growth stages; CONTAINS InterPro DOMAIN/s: Haem peroxidase (InterPro:IPR010255), Plant peroxidase (InterPro:IPR000823), Pero…	0	FALSE	Peroxidase superfamily protein
20.2.2	stress.abiotic.cold	m.193575	(loc_os07g44499.1 : 325.0) no description available & (at4g11290 : 211.0) Peroxidase superfamily protein; FUNCTIONS IN: peroxidase activity, heme binding; INVOLVED IN: response to oxidative stress, oxidation reduction; LOCATED IN: endomembrane system; EXPRESSED IN: 11 plant structures; EXPRESSED DURING: 7 growth stages; CONTAINS InterPro DOMAIN/s: Haem peroxidase (InterPro:IPR010255), Plant perox…	0	FALSE	Peroxidase superfamily protein
20.2.2	stress.abiotic.cold	m.193585	(loc_os07g44499.1 : 159.0) no description available & (at1g71695 : 102.0) Peroxidase superfamily protein; FUNCTIONS IN: peroxidase activity, heme binding; INVOLVED IN: response to oxidative stress, oxidation reduction; LOCATED IN: cell wall, vacuole, membrane, plant-type cell wall; EXPRESSED IN: 23 plant structures; EXPRESSED DURING: 13 growth stages; CONTAINS InterPro DOMAIN/s: Haem peroxidase (…	0	FALSE	Peroxidase superfamily protein
20.2.2	stress.abiotic.cold	m.31720	(loc_os07g44550.1 : 311.0) no description available & (at4g11290 : 170.0) Peroxidase superfamily protein; FUNCTIONS IN: peroxidase activity, heme binding; INVOLVED IN: response to oxidative stress, oxidation reduction; LOCATED IN: endomembrane system; EXPRESSED IN: 11 plant structures; EXPRESSED DURING: 7 growth stages; CONTAINS InterPro DOMAIN/s: Haem peroxidase (InterPro:IPR010255), Plant perox…	0	FALSE	Peroxidase superfamily protein
20.2.2	stress.abiotic.cold	m.71329	(loc_os07g06300.1 : 375.0) no description available & (p37835|per2_orysa : 244.0) Peroxidase 2 precursor (EC 1.11.1.7) - Oryza sativa (Rice) & (at4g11290 : 233.0) Peroxidase superfamily protein; FUNCTIONS IN: peroxidase activity, heme binding; INVOLVED IN: response to oxidative stress, oxidation reduction; LOCATED IN: endomembrane system; EXPRESSED IN: 11 plant structures; EXPRESSED DURING: 7 gro…	0	FALSE	Peroxidase 2 precursor (EC 1.11.1.7)
20.2.2	stress.abiotic.cold	m.94693	(loc_os05g04410.1 : 258.0) no description available & (p37835|per2_orysa : 137.0) Peroxidase 2 precursor (EC 1.11.1.7) - Oryza sativa (Rice) & (at4g11290 : 136.0) Peroxidase superfamily protein; FUNCTIONS IN: peroxidase activity, heme binding; INVOLVED IN: response to oxidative stress, oxidation reduction; LOCATED IN: endomembrane system; EXPRESSED IN: 11 plant structures; EXPRESSED DURING: 7 gro…	0	FALSE	Peroxidase 2 precursor (EC 1.11.1.7)
20.2.2	stress.abiotic.cold	m.11677	(loc_os01g22370.1 : 143.0) no description available & (at5g15180 : 95.5) Peroxidase superfamily protein; FUNCTIONS IN: peroxidase activity, heme binding; INVOLVED IN: response to oxidative stress, oxidation reduction; LOCATED IN: endomembrane system; EXPRESSED IN: root, flower, carpel; EXPRESSED DURING: 4 anthesis, petal differentiation and expansion stage; CONTAINS InterPro DOMAIN/s: Haem peroxi…	1.14852	FALSE	Peroxidase superfamily protein
20.2.2	stress.abiotic.cold	m.121117	(loc_os07g01370.1 : 350.0) no description available & (p37834|per1_orysa : 295.0) Peroxidase 1 precursor (EC 1.11.1.7) - Oryza sativa (Rice) & (at1g05260 : 223.0) Encodes a cold-inducible cationic peroxidase that is involved in the stress response. In response to low temperature, RCI3 transcripts accumulate in the aerial part and in roots of etiolated seedlings but only in roots of light-grown se…	1.16179	FALSE	Peroxidase 1 precursor (EC 1.11.1.7)
20.2.2	stress.abiotic.cold	m.44038	(loc_os01g22370.1 : 361.0) no description available & (at1g44970 : 196.0) Peroxidase superfamily protein; FUNCTIONS IN: peroxidase activity, heme binding; INVOLVED IN: response to oxidative stress, oxidation reduction; LOCATED IN: endomembrane system; EXPRESSED IN: 17 plant structures; EXPRESSED DURING: 7 growth stages; CONTAINS InterPro DOMAIN/s: Haem peroxidase (InterPro:IPR010255), Plant perox…	1.19368	FALSE	Peroxidase superfamily protein
20.2.2	stress.abiotic.cold	m.88994	(loc_os05g37970.3 : 260.0) no description available & (at3g53990 : 195.0) Adenine nucleotide alpha hydrolases-like superfamily protein; FUNCTIONS IN: molecular_function unknown; INVOLVED IN: response to cold, response to stress; LOCATED IN: cellular_component unknown; EXPRESSED IN: 23 plant structures; EXPRESSED DURING: 14 growth stages; CONTAINS InterPro DOMAIN/s: UspA (InterPro:IPR006016), Ross…	1.21294	FALSE	Adenine nucleotide alpha hydrolases-like superfamily protein
20.2.2	stress.abiotic.cold	m.30556	(loc_os08g03520.1 : 125.0) no description available & (p27484|grp2_nicsy : 103.0) Glycine-rich protein 2 - Nicotiana sylvestris (Wood tobacco) & (chl4|523223 : 103.0) no description available & (at2g17870 : 99.4) Encodes COLD SHOCK DOMAIN PROTEIN 3 (CSP3), involved in the acquisition of freezing tolerance.; cold shock domain protein 3 (CSP3); FUNCTIONS IN: DNA binding, zinc ion binding, nucleic a…	1.22055	FALSE	Glycine-rich protein 2
20.2.2	stress.abiotic.cold	m.59577	(loc_os12g08920.1 : 169.0) no description available & (at4g25980 : 106.0) Peroxidase superfamily protein; FUNCTIONS IN: peroxidase activity; INVOLVED IN: response to oxidative stress, oxidation reduction; LOCATED IN: endomembrane system; EXPRESSED IN: shoot apex, embryo, seed; EXPRESSED DURING: E expanded cotyledon stage, D bilateral stage; CONTAINS InterPro DOMAIN/s: Haem peroxidase (InterPro:IP…	1.2356	FALSE	Peroxidase superfamily protein
20.2.2	stress.abiotic.cold	m.29022	(loc_os01g42810.1 : 205.0) no description available & (at2g40150 : 139.0) Encodes a member of the TBL (TRICHOME BIREFRINGENCE-LIKE) gene family containing a plant-specific DUF231 (domain of unknown function) domain. TBL gene family has 46 members, two of which (TBR/AT5G06700 and TBL3/AT5G01360) have been shown to be involved in the synthesis and deposition of secondary wall cellulose, presumably …	1.25115	FALSE	Encodes a member of the TBL (TRICHOME BIREFRINGENCE-LIKE) gene family containing a plant-specific DUF231 (domain of unknown function) domain. TBL gene family has 46 members, two of which (TBR/AT5G06700 and TBL3/AT5G01360) have been shown to be involved in the synthesis and deposition of secondary wall cellulose, presumably by influencing the esterification state of pectic polymers. A nomenclature…
20.2.2	stress.abiotic.cold	m.40870	(loc_os03g18140.1 : 293.0) no description available & (at3g55990 : 212.0) Encodes ESK1 (Eskimo1). A member of a large gene family of DUF231 domain proteins whose members encode a total of 45 proteins of unknown function. ESK1 functions as a negative regulator of cold acclimation. Mutations in the ESK1 gene provides strong freezing tolerance. A member of the TBL (TRICHOME BIREFRINGENCE-LIKE) gene …	1.2552	FALSE	Encodes ESK1 (Eskimo1). A member of a large gene family of DUF231 domain proteins whose members encode a total of 45 proteins of unknown function. ESK1 functions as a negative regulator of cold acclimation. Mutations in the ESK1 gene provides strong freezing tolerance. A member of the TBL (TRICHOME BIREFRINGENCE-LIKE) gene family containing a plant-specific DUF231 (domain of unknown function) dom…
20.2.2	stress.abiotic.cold	m.226649	(p37834|per1_orysa : 445.0) Peroxidase 1 precursor (EC 1.11.1.7) - Oryza sativa (Rice) & (loc_os05g41990.1 : 445.0) no description available & (at1g05260 : 316.0) Encodes a cold-inducible cationic peroxidase that is involved in the stress response. In response to low temperature, RCI3 transcripts accumulate in the aerial part and in roots of etiolated seedlings but only in roots of light-grown se…	1.29471	FALSE	Peroxidase 1 precursor (EC 1.11.1.7)
20.2.2	stress.abiotic.cold	m.30553	(loc_os08g03520.1 : 115.0) no description available & (p27484|grp2_nicsy : 99.8) Glycine-rich protein 2 - Nicotiana sylvestris (Wood tobacco) & (at2g17870 : 99.4) Encodes COLD SHOCK DOMAIN PROTEIN 3 (CSP3), involved in the acquisition of freezing tolerance.; cold shock domain protein 3 (CSP3); FUNCTIONS IN: DNA binding, zinc ion binding, nucleic acid binding; INVOLVED IN: response to cold, DNA du…	1.3077	FALSE	Glycine-rich protein 2
20.2.2	stress.abiotic.cold	m.145585	(loc_os01g61460.1 : 278.0) no description available & (at3g55990 : 171.0) Encodes ESK1 (Eskimo1). A member of a large gene family of DUF231 domain proteins whose members encode a total of 45 proteins of unknown function. ESK1 functions as a negative regulator of cold acclimation. Mutations in the ESK1 gene provides strong freezing tolerance. A member of the TBL (TRICHOME BIREFRINGENCE-LIKE) gene …	1.33908	FALSE	Encodes ESK1 (Eskimo1). A member of a large gene family of DUF231 domain proteins whose members encode a total of 45 proteins of unknown function. ESK1 functions as a negative regulator of cold acclimation. Mutations in the ESK1 gene provides strong freezing tolerance. A member of the TBL (TRICHOME BIREFRINGENCE-LIKE) gene family containing a plant-specific DUF231 (domain of unknown function) dom…
20.2.2	stress.abiotic.cold	m.145584	(loc_os01g61460.1 : 691.0) no description available & (at3g55990 : 450.0) Encodes ESK1 (Eskimo1). A member of a large gene family of DUF231 domain proteins whose members encode a total of 45 proteins of unknown function. ESK1 functions as a negative regulator of cold acclimation. Mutations in the ESK1 gene provides strong freezing tolerance. A member of the TBL (TRICHOME BIREFRINGENCE-LIKE) gene …	1.43642	FALSE	Encodes ESK1 (Eskimo1). A member of a large gene family of DUF231 domain proteins whose members encode a total of 45 proteins of unknown function. ESK1 functions as a negative regulator of cold acclimation. Mutations in the ESK1 gene provides strong freezing tolerance. A member of the TBL (TRICHOME BIREFRINGENCE-LIKE) gene family containing a plant-specific DUF231 (domain of unknown function) dom…
20.2.2	stress.abiotic.cold	m.54834	(loc_os06g46799.1 : 318.0) no description available & (at1g05260 : 209.0) Encodes a cold-inducible cationic peroxidase that is involved in the stress response. In response to low temperature, RCI3 transcripts accumulate in the aerial part and in roots of etiolated seedlings but only in roots of light-grown seedlings.; RARE COLD INDUCIBLE GENE 3 (RCI3); FUNCTIONS IN: peroxidase activity; INVOLVED …	1.47748	FALSE	Encodes a cold-inducible cationic peroxidase that is involved in the stress response. In response to low temperature, RCI3 transcripts accumulate in the aerial part and in roots of etiolated seedlings but only in roots of light-grown seedlings.
20.2.2	stress.abiotic.cold	m.41087	(loc_os05g04470.1 : 211.0) no description available & (at1g05260 : 117.0) Encodes a cold-inducible cationic peroxidase that is involved in the stress response. In response to low temperature, RCI3 transcripts accumulate in the aerial part and in roots of etiolated seedlings but only in roots of light-grown seedlings.; RARE COLD INDUCIBLE GENE 3 (RCI3); FUNCTIONS IN: peroxidase activity; INVOLVED …	1.50284	FALSE	Encodes a cold-inducible cationic peroxidase that is involved in the stress response. In response to low temperature, RCI3 transcripts accumulate in the aerial part and in roots of etiolated seedlings but only in roots of light-grown seedlings.
20.2.2	stress.abiotic.cold	m.261204	(loc_os11g01370.1 : 278.0) no description available & (at2g40150 : 139.0) Encodes a member of the TBL (TRICHOME BIREFRINGENCE-LIKE) gene family containing a plant-specific DUF231 (domain of unknown function) domain. TBL gene family has 46 members, two of which (TBR/AT5G06700 and TBL3/AT5G01360) have been shown to be involved in the synthesis and deposition of secondary wall cellulose, presumably …	1.51533	FALSE	Encodes a member of the TBL (TRICHOME BIREFRINGENCE-LIKE) gene family containing a plant-specific DUF231 (domain of unknown function) domain. TBL gene family has 46 members, two of which (TBR/AT5G06700 and TBL3/AT5G01360) have been shown to be involved in the synthesis and deposition of secondary wall cellulose, presumably by influencing the esterification state of pectic polymers. A nomenclature…
20.2.2	stress.abiotic.cold	m.65264	(loc_os07g49280.1 : 161.0) no description available & (at2g40150 : 132.0) Encodes a member of the TBL (TRICHOME BIREFRINGENCE-LIKE) gene family containing a plant-specific DUF231 (domain of unknown function) domain. TBL gene family has 46 members, two of which (TBR/AT5G06700 and TBL3/AT5G01360) have been shown to be involved in the synthesis and deposition of secondary wall cellulose, presumably …	1.53034	FALSE	Encodes a member of the TBL (TRICHOME BIREFRINGENCE-LIKE) gene family containing a plant-specific DUF231 (domain of unknown function) domain. TBL gene family has 46 members, two of which (TBR/AT5G06700 and TBL3/AT5G01360) have been shown to be involved in the synthesis and deposition of secondary wall cellulose, presumably by influencing the esterification state of pectic polymers. A nomenclature…
20.2.2	stress.abiotic.cold	m.55557	(loc_os08g03520.1 : 112.0) no description available & (p27484|grp2_nicsy : 100.0) Glycine-rich protein 2 - Nicotiana sylvestris (Wood tobacco) & (chl4|523223 : 97.4) no description available & (at2g21060 : 84.7) glycine-rich protein (AtGRP2b); glycine-rich protein 2B (GRP2B); FUNCTIONS IN: DNA binding, zinc ion binding, nucleic acid binding; INVOLVED IN: regulation of transcription, DNA-dependent…	1.53525	FALSE	Glycine-rich protein 2
20.2.2	stress.abiotic.cold	m.65261	(loc_os07g49280.1 : 161.0) no description available & (at2g40150 : 132.0) Encodes a member of the TBL (TRICHOME BIREFRINGENCE-LIKE) gene family containing a plant-specific DUF231 (domain of unknown function) domain. TBL gene family has 46 members, two of which (TBR/AT5G06700 and TBL3/AT5G01360) have been shown to be involved in the synthesis and deposition of secondary wall cellulose, presumably …	1.58726	FALSE	Encodes a member of the TBL (TRICHOME BIREFRINGENCE-LIKE) gene family containing a plant-specific DUF231 (domain of unknown function) domain. TBL gene family has 46 members, two of which (TBR/AT5G06700 and TBL3/AT5G01360) have been shown to be involved in the synthesis and deposition of secondary wall cellulose, presumably by influencing the esterification state of pectic polymers. A nomenclature…
20.2.2	stress.abiotic.cold	m.125988	(loc_os10g39170.1 : 428.0) no description available & (at1g05260 : 259.0) Encodes a cold-inducible cationic peroxidase that is involved in the stress response. In response to low temperature, RCI3 transcripts accumulate in the aerial part and in roots of etiolated seedlings but only in roots of light-grown seedlings.; RARE COLD INDUCIBLE GENE 3 (RCI3); FUNCTIONS IN: peroxidase activity; INVOLVED …	1.66349	FALSE	Encodes a cold-inducible cationic peroxidase that is involved in the stress response. In response to low temperature, RCI3 transcripts accumulate in the aerial part and in roots of etiolated seedlings but only in roots of light-grown seedlings.
20.2.2	stress.abiotic.cold	m.119661	(loc_os11g43980.1 : 165.0) no description available & (p37834|per1_orysa : 148.0) Peroxidase 1 precursor (EC 1.11.1.7) - Oryza sativa (Rice) & (at3g21770 : 123.0) Peroxidase superfamily protein; FUNCTIONS IN: peroxidase activity, transferase activity, transferring glycosyl groups; INVOLVED IN: response to oxidative stress, oxidation reduction; LOCATED IN: cell wall, nucleus, plant-type cell wall,…	1.71268	FALSE	Peroxidase 1 precursor (EC 1.11.1.7)
20.2.2	stress.abiotic.cold	m.83629	(loc_os12g34524.1 : 418.0) no description available & (at2g39040 : 251.0) Peroxidase superfamily protein; FUNCTIONS IN: peroxidase activity, heme binding; INVOLVED IN: response to oxidative stress, oxidation reduction; LOCATED IN: endomembrane system; EXPRESSED IN: root; CONTAINS InterPro DOMAIN/s: Haem peroxidase (InterPro:IPR010255), Plant peroxidase (InterPro:IPR000823), Peroxidases heam-ligan…	1.75172	FALSE	Peroxidase superfamily protein
20.2.2	stress.abiotic.cold	m.299098	(loc_os07g44550.1 : 435.0) no description available & (at4g11290 : 228.0) Peroxidase superfamily protein; FUNCTIONS IN: peroxidase activity, heme binding; INVOLVED IN: response to oxidative stress, oxidation reduction; LOCATED IN: endomembrane system; EXPRESSED IN: 11 plant structures; EXPRESSED DURING: 7 growth stages; CONTAINS InterPro DOMAIN/s: Haem peroxidase (InterPro:IPR010255), Plant perox…	1.75565	FALSE	Peroxidase superfamily protein
20.2.2	stress.abiotic.cold	m.58151	(loc_os01g22230.2 : 171.0) no description available & (at3g32980 : 119.0) Peroxidase superfamily protein; FUNCTIONS IN: peroxidase activity, heme binding; INVOLVED IN: response to oxidative stress, oxidation reduction; LOCATED IN: cell wall, vacuole, membrane; EXPRESSED IN: leaf; EXPRESSED DURING: seedling growth; CONTAINS InterPro DOMAIN/s: Haem peroxidase (InterPro:IPR010255), Plant peroxidase …	1.86946	FALSE	Peroxidase superfamily protein
20.2.2	stress.abiotic.cold	m.125995	(loc_os01g22249.1 : 217.0) no description available & (at1g05260 : 128.0) Encodes a cold-inducible cationic peroxidase that is involved in the stress response. In response to low temperature, RCI3 transcripts accumulate in the aerial part and in roots of etiolated seedlings but only in roots of light-grown seedlings.; RARE COLD INDUCIBLE GENE 3 (RCI3); FUNCTIONS IN: peroxidase activity; INVOLVED …	1.92094	FALSE	Encodes a cold-inducible cationic peroxidase that is involved in the stress response. In response to low temperature, RCI3 transcripts accumulate in the aerial part and in roots of etiolated seedlings but only in roots of light-grown seedlings.
20.2.2	stress.abiotic.cold	m.10090	(loc_os03g25320.1 : 240.0) no description available & (at4g33420 : 137.0) Peroxidase superfamily protein; FUNCTIONS IN: peroxidase activity, heme binding; INVOLVED IN: response to oxidative stress, oxidation reduction; EXPRESSED IN: 20 plant structures; EXPRESSED DURING: 10 growth stages; CONTAINS InterPro DOMAIN/s: Haem peroxidase (InterPro:IPR010255), Plant peroxidase (InterPro:IPR000823), Pero…	2.09327	FALSE	Peroxidase superfamily protein
20.2.2	stress.abiotic.cold	m.301635	(loc_os07g44460.1 : 246.0) no description available & (at4g11290 : 177.0) Peroxidase superfamily protein; FUNCTIONS IN: peroxidase activity, heme binding; INVOLVED IN: response to oxidative stress, oxidation reduction; LOCATED IN: endomembrane system; EXPRESSED IN: 11 plant structures; EXPRESSED DURING: 7 growth stages; CONTAINS InterPro DOMAIN/s: Haem peroxidase (InterPro:IPR010255), Plant perox…	2.09327	FALSE	Peroxidase superfamily protein
20.2.2	stress.abiotic.cold	m.50634	(loc_os07g01420.1 : 212.0) no description available & (at1g05260 : 155.0) Encodes a cold-inducible cationic peroxidase that is involved in the stress response. In response to low temperature, RCI3 transcripts accumulate in the aerial part and in roots of etiolated seedlings but only in roots of light-grown seedlings.; RARE COLD INDUCIBLE GENE 3 (RCI3); FUNCTIONS IN: peroxidase activity; INVOLVED …	2.09327	FALSE	Encodes a cold-inducible cationic peroxidase that is involved in the stress response. In response to low temperature, RCI3 transcripts accumulate in the aerial part and in roots of etiolated seedlings but only in roots of light-grown seedlings.
20.2.2	stress.abiotic.cold	m.83631	(loc_os02g06630.1 : 204.0) no description available & (at1g05260 : 154.0) Encodes a cold-inducible cationic peroxidase that is involved in the stress response. In response to low temperature, RCI3 transcripts accumulate in the aerial part and in roots of etiolated seedlings but only in roots of light-grown seedlings.; RARE COLD INDUCIBLE GENE 3 (RCI3); FUNCTIONS IN: peroxidase activity; INVOLVED …	2.10709	TRUE	Encodes a cold-inducible cationic peroxidase that is involved in the stress response. In response to low temperature, RCI3 transcripts accumulate in the aerial part and in roots of etiolated seedlings but only in roots of light-grown seedlings.
20.2.2	stress.abiotic.cold	m.64240	(loc_os05g42000.1 : 345.0) no description available & (p37834|per1_orysa : 196.0) Peroxidase 1 precursor (EC 1.11.1.7) - Oryza sativa (Rice) & (at1g05260 : 185.0) Encodes a cold-inducible cationic peroxidase that is involved in the stress response. In response to low temperature, RCI3 transcripts accumulate in the aerial part and in roots of etiolated seedlings but only in roots of light-grown se…	2.15607	TRUE	Peroxidase 1 precursor (EC 1.11.1.7)
20.2.2	stress.abiotic.cold	m.15254	(loc_os07g44460.1 : 196.0) no description available & (at4g11290 : 123.0) Peroxidase superfamily protein; FUNCTIONS IN: peroxidase activity, heme binding; INVOLVED IN: response to oxidative stress, oxidation reduction; LOCATED IN: endomembrane system; EXPRESSED IN: 11 plant structures; EXPRESSED DURING: 7 growth stages; CONTAINS InterPro DOMAIN/s: Haem peroxidase (InterPro:IPR010255), Plant perox…	2.16803	TRUE	Peroxidase superfamily protein
20.2.2	stress.abiotic.cold	m.63168	(loc_os05g04490.1 : 276.0) no description available & (at5g17820 : 181.0) Peroxidase superfamily protein; FUNCTIONS IN: peroxidase activity, heme binding; INVOLVED IN: oxidation reduction, response to oxidative stress; LOCATED IN: cell wall, membrane, plant-type cell wall; EXPRESSED IN: root, leaf; CONTAINS InterPro DOMAIN/s: Haem peroxidase (InterPro:IPR010255), Plant peroxidase (InterPro:IPR000…	2.2164	TRUE	Peroxidase superfamily protein
20.2.2	stress.abiotic.cold	m.125991	(loc_os01g22336.1 : 365.0) no description available & (at1g05260 : 221.0) Encodes a cold-inducible cationic peroxidase that is involved in the stress response. In response to low temperature, RCI3 transcripts accumulate in the aerial part and in roots of etiolated seedlings but only in roots of light-grown seedlings.; RARE COLD INDUCIBLE GENE 3 (RCI3); FUNCTIONS IN: peroxidase activity; INVOLVED …	2.22522	TRUE	Encodes a cold-inducible cationic peroxidase that is involved in the stress response. In response to low temperature, RCI3 transcripts accumulate in the aerial part and in roots of etiolated seedlings but only in roots of light-grown seedlings.
20.2.2	stress.abiotic.cold	m.191324	(loc_os07g39620.2 : 566.0) no description available & (at5g55530 : 271.0) Calcium-dependent lipid-binding (CaLB domain) family protein; FUNCTIONS IN: molecular_function unknown; INVOLVED IN: biological_process unknown; LOCATED IN: chloroplast; EXPRESSED IN: 22 plant structures; EXPRESSED DURING: 13 growth stages; CONTAINS InterPro DOMAIN/s: C2 calcium/lipid-binding domain, CaLB (InterPro:IPR00897…	2.22934	TRUE	Calcium-dependent lipid-binding (CaLB domain) family protein
20.2.2	stress.abiotic.cold	m.125982	(loc_os10g39170.1 : 443.0) no description available & (p37834|per1_orysa : 261.0) Peroxidase 1 precursor (EC 1.11.1.7) - Oryza sativa (Rice) & (at1g05260 : 259.0) Encodes a cold-inducible cationic peroxidase that is involved in the stress response. In response to low temperature, RCI3 transcripts accumulate in the aerial part and in roots of etiolated seedlings but only in roots of light-grown se…	2.37612	TRUE	Peroxidase 1 precursor (EC 1.11.1.7)
20.2.2	stress.abiotic.cold	m.226643	(p37834|per1_orysa : 490.0) Peroxidase 1 precursor (EC 1.11.1.7) - Oryza sativa (Rice) & (loc_os05g41990.1 : 490.0) no description available & (at1g05260 : 322.0) Encodes a cold-inducible cationic peroxidase that is involved in the stress response. In response to low temperature, RCI3 transcripts accumulate in the aerial part and in roots of etiolated seedlings but only in roots of light-grown se…	2.42181	TRUE	Peroxidase 1 precursor (EC 1.11.1.7)
20.2.2	stress.abiotic.cold	m.66379	(loc_os05g06500.1 : 232.0) no description available & (at3g17020 : 161.0) Adenine nucleotide alpha hydrolases-like superfamily protein; FUNCTIONS IN: molecular_function unknown; INVOLVED IN: response to cold, response to stress; LOCATED IN: plasma membrane; EXPRESSED IN: 24 plant structures; EXPRESSED DURING: 15 growth stages; CONTAINS InterPro DOMAIN/s: UspA (InterPro:IPR006016), Rossmann-like a…	2.47901	TRUE	Adenine nucleotide alpha hydrolases-like superfamily protein
20.2.2	stress.abiotic.cold	m.125993	(loc_os01g22336.1 : 378.0) no description available & (at3g21770 : 232.0) Peroxidase superfamily protein; FUNCTIONS IN: peroxidase activity, transferase activity, transferring glycosyl groups; INVOLVED IN: response to oxidative stress, oxidation reduction; LOCATED IN: cell wall, nucleus, plant-type cell wall, cytoplasm; EXPRESSED IN: 15 plant structures; EXPRESSED DURING: 9 growth stages; CONTAIN…	2.51147	TRUE	Peroxidase superfamily protein
20.2.2	stress.abiotic.cold	m.125980	(loc_os03g02920.1 : 302.0) no description available & (at1g05260 : 164.0) Encodes a cold-inducible cationic peroxidase that is involved in the stress response. In response to low temperature, RCI3 transcripts accumulate in the aerial part and in roots of etiolated seedlings but only in roots of light-grown seedlings.; RARE COLD INDUCIBLE GENE 3 (RCI3); FUNCTIONS IN: peroxidase activity; INVOLVED …	2.53367	TRUE	Encodes a cold-inducible cationic peroxidase that is involved in the stress response. In response to low temperature, RCI3 transcripts accumulate in the aerial part and in roots of etiolated seedlings but only in roots of light-grown seedlings.
20.2.2	stress.abiotic.cold	m.78147	(loc_os03g25320.1 : 514.0) no description available & (at4g11290 : 258.0) Peroxidase superfamily protein; FUNCTIONS IN: peroxidase activity, heme binding; INVOLVED IN: response to oxidative stress, oxidation reduction; LOCATED IN: endomembrane system; EXPRESSED IN: 11 plant structures; EXPRESSED DURING: 7 growth stages; CONTAINS InterPro DOMAIN/s: Haem peroxidase (InterPro:IPR010255), Plant perox…	2.58244	TRUE	Peroxidase superfamily protein
20.2.2	stress.abiotic.cold	m.226665	(loc_os01g57730.1 : 398.0) no description available & (p37834|per1_orysa : 242.0) Peroxidase 1 precursor (EC 1.11.1.7) - Oryza sativa (Rice) & (at1g05260 : 241.0) Encodes a cold-inducible cationic peroxidase that is involved in the stress response. In response to low temperature, RCI3 transcripts accumulate in the aerial part and in roots of etiolated seedlings but only in roots of light-grown se…	2.61769	TRUE	Peroxidase 1 precursor (EC 1.11.1.7)
20.2.2	stress.abiotic.cold	m.145590	(loc_os01g61460.1 : 586.0) no description available & (at3g55990 : 421.0) Encodes ESK1 (Eskimo1). A member of a large gene family of DUF231 domain proteins whose members encode a total of 45 proteins of unknown function. ESK1 functions as a negative regulator of cold acclimation. Mutations in the ESK1 gene provides strong freezing tolerance. A member of the TBL (TRICHOME BIREFRINGENCE-LIKE) gene …	2.87855	TRUE	Encodes ESK1 (Eskimo1). A member of a large gene family of DUF231 domain proteins whose members encode a total of 45 proteins of unknown function. ESK1 functions as a negative regulator of cold acclimation. Mutations in the ESK1 gene provides strong freezing tolerance. A member of the TBL (TRICHOME BIREFRINGENCE-LIKE) gene family containing a plant-specific DUF231 (domain of unknown function) dom…
20.2.2	stress.abiotic.cold	m.193577	(loc_os07g44499.1 : 370.0) no description available & (at4g11290 : 218.0) Peroxidase superfamily protein; FUNCTIONS IN: peroxidase activity, heme binding; INVOLVED IN: response to oxidative stress, oxidation reduction; LOCATED IN: endomembrane system; EXPRESSED IN: 11 plant structures; EXPRESSED DURING: 7 growth stages; CONTAINS InterPro DOMAIN/s: Haem peroxidase (InterPro:IPR010255), Plant perox…	2.93058	TRUE	Peroxidase superfamily protein
20.2.2	stress.abiotic.cold	m.212831	(loc_os01g19020.1 : 495.0) no description available & (at4g33420 : 203.0) Peroxidase superfamily protein; FUNCTIONS IN: peroxidase activity, heme binding; INVOLVED IN: response to oxidative stress, oxidation reduction; EXPRESSED IN: 20 plant structures; EXPRESSED DURING: 10 growth stages; CONTAINS InterPro DOMAIN/s: Haem peroxidase (InterPro:IPR010255), Plant peroxidase (InterPro:IPR000823), Pero…	2.93058	TRUE	Peroxidase superfamily protein
20.2.2	stress.abiotic.cold	m.74418	(loc_os03g25320.1 : 237.0) no description available & (at4g11290 : 120.0) Peroxidase superfamily protein; FUNCTIONS IN: peroxidase activity, heme binding; INVOLVED IN: response to oxidative stress, oxidation reduction; LOCATED IN: endomembrane system; EXPRESSED IN: 11 plant structures; EXPRESSED DURING: 7 growth stages; CONTAINS InterPro DOMAIN/s: Haem peroxidase (InterPro:IPR010255), Plant perox…	3.62834	TRUE	Peroxidase superfamily protein
20.2.2	stress.abiotic.cold	m.66506	(loc_os03g25330.1 : 369.0) no description available & (at1g14540 : 167.0) Peroxidase superfamily protein; FUNCTIONS IN: peroxidase activity, heme binding; INVOLVED IN: response to oxidative stress, oxidation reduction; LOCATED IN: endomembrane system; EXPRESSED IN: leaf apex, sepal, root, stamen; EXPRESSED DURING: 4 anthesis; CONTAINS InterPro DOMAIN/s: Haem peroxidase (InterPro:IPR010255), Plant…	3.71138	TRUE	Peroxidase superfamily protein
20.2.2	stress.abiotic.cold	m.145578	(loc_os01g61460.1 : 588.0) no description available & (at3g55990 : 421.0) Encodes ESK1 (Eskimo1). A member of a large gene family of DUF231 domain proteins whose members encode a total of 45 proteins of unknown function. ESK1 functions as a negative regulator of cold acclimation. Mutations in the ESK1 gene provides strong freezing tolerance. A member of the TBL (TRICHOME BIREFRINGENCE-LIKE) gene …	3.90515	TRUE	Encodes ESK1 (Eskimo1). A member of a large gene family of DUF231 domain proteins whose members encode a total of 45 proteins of unknown function. ESK1 functions as a negative regulator of cold acclimation. Mutations in the ESK1 gene provides strong freezing tolerance. A member of the TBL (TRICHOME BIREFRINGENCE-LIKE) gene family containing a plant-specific DUF231 (domain of unknown function) dom…
20.2.2	stress.abiotic.cold	m.63166	(loc_os05g04490.1 : 283.0) no description available & (at1g44970 : 185.0) Peroxidase superfamily protein; FUNCTIONS IN: peroxidase activity, heme binding; INVOLVED IN: response to oxidative stress, oxidation reduction; LOCATED IN: endomembrane system; EXPRESSED IN: 17 plant structures; EXPRESSED DURING: 7 growth stages; CONTAINS InterPro DOMAIN/s: Haem peroxidase (InterPro:IPR010255), Plant perox…	5.81464	TRUE	Peroxidase superfamily protein
20.2.2	stress.abiotic.cold	m.112643	(loc_os08g44850.1 : 226.0) no description available & (at5g23950 : 144.0) Calcium-dependent lipid-binding (CaLB domain) family protein; CONTAINS InterPro DOMAIN/s: C2 calcium/lipid-binding domain, CaLB (InterPro:IPR008973), C2 calcium-dependent membrane targeting (InterPro:IPR000008); BEST Arabidopsis thaliana protein match is: Calcium-dependent lipid-binding (CaLB domain) family protein (TAIR:AT…	6.16408	TRUE	Calcium-dependent lipid-binding (CaLB domain) family protein
20.2.2	stress.abiotic.cold	m.300333	(loc_os07g44499.1 : 345.0) no description available & (q02200|perx_nicsy : 205.0) Lignin-forming anionic peroxidase precursor (EC 1.11.1.7) - Nicotiana sylvestris (Wood tobacco) & (at5g05340 : 198.0) Peroxidase superfamily protein; FUNCTIONS IN: protein binding, peroxidase activity; INVOLVED IN: response to oxidative stress, oxidation reduction; LOCATED IN: apoplast, cell wall; EXPRESSED IN: 9 pl…	6.40541	TRUE	Lignin-forming anionic peroxidase precursor (EC 1.11.1.7)
20.2.2	stress.abiotic.cold	m.6464	(loc_os07g01410.1 : 178.0) no description available & (at1g05260 : 114.0) Encodes a cold-inducible cationic peroxidase that is involved in the stress response. In response to low temperature, RCI3 transcripts accumulate in the aerial part and in roots of etiolated seedlings but only in roots of light-grown seedlings.; RARE COLD INDUCIBLE GENE 3 (RCI3); FUNCTIONS IN: peroxidase activity; INVOLVED …	6.69847	TRUE	Encodes a cold-inducible cationic peroxidase that is involved in the stress response. In response to low temperature, RCI3 transcripts accumulate in the aerial part and in roots of etiolated seedlings but only in roots of light-grown seedlings.
20.2.2	stress.abiotic.cold	m.112638	(loc_os08g44850.1 : 244.0) no description available & (at5g23950 : 150.0) Calcium-dependent lipid-binding (CaLB domain) family protein; CONTAINS InterPro DOMAIN/s: C2 calcium/lipid-binding domain, CaLB (InterPro:IPR008973), C2 calcium-dependent membrane targeting (InterPro:IPR000008); BEST Arabidopsis thaliana protein match is: Calcium-dependent lipid-binding (CaLB domain) family protein (TAIR:AT…	6.78442	TRUE	Calcium-dependent lipid-binding (CaLB domain) family protein
20.2.2	stress.abiotic.cold	m.80832	(loc_os06g32960.1 : 251.0) no description available & (at4g36430 : 193.0) Peroxidase superfamily protein; FUNCTIONS IN: peroxidase activity, heme binding; INVOLVED IN: response to other organism; LOCATED IN: cell wall; EXPRESSED IN: 8 plant structures; EXPRESSED DURING: 4 anthesis, C globular stage, 4 leaf senescence stage; CONTAINS InterPro DOMAIN/s: Haem peroxidase (InterPro:IPR010255), Plant p…	48.1452	TRUE	Peroxidase superfamily protein
Drought/salt
20.2.3	stress.abiotic.drought/salt	m.107814	(loc_os05g44360.2 : 94.4) no description available & (at5g19690 : 86.7) encodes an oligosaccharyl transferase involved response to high salt. Mutants are hypersensitive to high salt conditions; staurosporin and temperature sensitive 3-like A (STT3A); FUNCTIONS IN: oligosaccharyl transferase activity; INVOLVED IN: response to salt stress; LOCATED IN: endoplasmic reticulum, plasma membrane, membran…	-8.12126	TRUE	encodes an oligosaccharyl transferase involved response to high salt. Mutants are hypersensitive to high salt conditions
20.2.3	stress.abiotic.drought/salt	m.101766	(loc_os05g39520.1 : 652.0) no description available & (at2g40280 : 487.0) S-adenosyl-L-methionine-dependent methyltransferases superfamily protein; CONTAINS InterPro DOMAIN/s: Protein of unknown function DUF248, methyltransferase putative (InterPro:IPR004159); BEST Arabidopsis thaliana protein match is: S-adenosyl-L-methionine-dependent methyltransferases superfamily protein (TAIR:AT3G56080.1); H…	-4.91969	TRUE	S-adenosyl-L-methionine-dependent methyltransferases superfamily protein
20.2.3	stress.abiotic.drought/salt	m.1947	(loc_os05g32720.1 : 283.0) no description available & (at1g11960 : 226.0) ERD (early-responsive to dehydration stress) family protein; FUNCTIONS IN: molecular_function unknown; INVOLVED IN: biological_process unknown; LOCATED IN: plasma membrane; EXPRESSED IN: 22 plant structures; EXPRESSED DURING: 13 growth stages; CONTAINS InterPro DOMAIN/s: Protein of unknown function DUF221 (InterPro:IPR00386…	-4.77721	FALSE	ERD (early-responsive to dehydration stress) family protein
20.2.3	stress.abiotic.drought/salt	m.101772	(loc_os05g39520.1 : 219.0) no description available & (at2g40280 : 181.0) S-adenosyl-L-methionine-dependent methyltransferases superfamily protein; CONTAINS InterPro DOMAIN/s: Protein of unknown function DUF248, methyltransferase putative (InterPro:IPR004159); BEST Arabidopsis thaliana protein match is: S-adenosyl-L-methionine-dependent methyltransferases superfamily protein (TAIR:AT3G56080.1); H…	-3.82177	TRUE	S-adenosyl-L-methionine-dependent methyltransferases superfamily protein
20.2.3	stress.abiotic.drought/salt	m.76654	(loc_os05g44360.1 : 253.0) no description available & (at5g19690 : 231.0) encodes an oligosaccharyl transferase involved response to high salt. Mutants are hypersensitive to high salt conditions; staurosporin and temperature sensitive 3-like A (STT3A); FUNCTIONS IN: oligosaccharyl transferase activity; INVOLVED IN: response to salt stress; LOCATED IN: endoplasmic reticulum, plasma membrane, membr…	-3.62798	TRUE	encodes an oligosaccharyl transferase involved response to high salt. Mutants are hypersensitive to high salt conditions
20.2.3	stress.abiotic.drought/salt	m.107816	(loc_os05g44360.1 : 471.0) no description available & (at5g19690 : 451.0) encodes an oligosaccharyl transferase involved response to high salt. Mutants are hypersensitive to high salt conditions; staurosporin and temperature sensitive 3-like A (STT3A); FUNCTIONS IN: oligosaccharyl transferase activity; INVOLVED IN: response to salt stress; LOCATED IN: endoplasmic reticulum, plasma membrane, membr…	-3.58291	TRUE	encodes an oligosaccharyl transferase involved response to high salt. Mutants are hypersensitive to high salt conditions
20.2.3	stress.abiotic.drought/salt	m.54816	(loc_os05g32720.1 : 825.0) no description available & (at4g02900 : 677.0) ERD (early-responsive to dehydration stress) family protein; INVOLVED IN: biological_process unknown; LOCATED IN: endomembrane system, membrane; EXPRESSED IN: 21 plant structures; EXPRESSED DURING: 10 growth stages; CONTAINS InterPro DOMAIN/s: Protein of unknown function DUF221 (InterPro:IPR003864); BEST Arabidopsis thalian…	-3.58291	TRUE	ERD (early-responsive to dehydration stress) family protein
20.2.3	stress.abiotic.drought/salt	m.111041	(loc_os01g72210.1 : 1065.0) no description available & (at3g54510 : 721.0) Early-responsive to dehydration stress protein (ERD4); LOCATED IN: membrane; EXPRESSED IN: 18 plant structures; EXPRESSED DURING: 8 growth stages; CONTAINS InterPro DOMAIN/s: Protein of unknown function DUF221 (InterPro:IPR003864); BEST Arabidopsis thaliana protein match is: hypothetical protein 1 (TAIR:AT3G01100.1); Has 3…	-3.44538	TRUE	Early-responsive to dehydration stress protein (ERD4)
20.2.3	stress.abiotic.drought/salt	m.57927	(loc_os12g39320.1 : 968.0) no description available & (at3g01100 : 586.0) unknown protein, has cDNAs and ESTs associated to it; hypothetical protein 1 (HYP1); LOCATED IN: endomembrane system, membrane; EXPRESSED IN: 24 plant structures; EXPRESSED DURING: 14 growth stages; CONTAINS InterPro DOMAIN/s: Protein of unknown function DUF221 (InterPro:IPR003864); BEST Arabidopsis thaliana protein match i…	-3.16478	TRUE	unknown protein, has cDNAs and ESTs associated to it
20.2.3	stress.abiotic.drought/salt	m.107804	(loc_os05g44360.2 : 126.0) no description available & (at5g19690 : 92.0) encodes an oligosaccharyl transferase involved response to high salt. Mutants are hypersensitive to high salt conditions; staurosporin and temperature sensitive 3-like A (STT3A); FUNCTIONS IN: oligosaccharyl transferase activity; INVOLVED IN: response to salt stress; LOCATED IN: endoplasmic reticulum, plasma membrane, membra…	-3.02329	TRUE	encodes an oligosaccharyl transferase involved response to high salt. Mutants are hypersensitive to high salt conditions
20.2.3	stress.abiotic.drought/salt	m.210668	(loc_os12g41380.1 : 403.0) no description available & (at1g10570 : 229.0) Encodes a deSUMOylating enzyme. In vitro it has both peptidase activity and isopeptidase activity: it can cleave the C-terminal residues from SUMO to activate it for attachment to a target protein and it can also act on the isopeptide bond between SUMO and another protein. sYFP:OTS2 protein accumulates in nuclei in a puncta…	-2.97988	TRUE	Encodes a deSUMOylating enzyme. In vitro it has both peptidase activity and isopeptidase activity: it can cleave the C-terminal residues from SUMO to activate it for attachment to a target protein and it can also act on the isopeptide bond between SUMO and another protein. sYFP:OTS2 protein accumulates in nuclei in a punctate pattern. Double mutant analysis with ULP1D/OTS1 indicates that these ge…
20.2.3	stress.abiotic.drought/salt	m.107818	(loc_os05g44360.1 : 493.0) no description available & (at5g19690 : 473.0) encodes an oligosaccharyl transferase involved response to high salt. Mutants are hypersensitive to high salt conditions; staurosporin and temperature sensitive 3-like A (STT3A); FUNCTIONS IN: oligosaccharyl transferase activity; INVOLVED IN: response to salt stress; LOCATED IN: endoplasmic reticulum, plasma membrane, membr…	-2.96784	TRUE	encodes an oligosaccharyl transferase involved response to high salt. Mutants are hypersensitive to high salt conditions
20.2.3	stress.abiotic.drought/salt	m.107808	(loc_os05g44360.2 : 224.0) no description available & (at5g19690 : 210.0) encodes an oligosaccharyl transferase involved response to high salt. Mutants are hypersensitive to high salt conditions; staurosporin and temperature sensitive 3-like A (STT3A); FUNCTIONS IN: oligosaccharyl transferase activity; INVOLVED IN: response to salt stress; LOCATED IN: endoplasmic reticulum, plasma membrane, membr…	-2.88017	TRUE	encodes an oligosaccharyl transferase involved response to high salt. Mutants are hypersensitive to high salt conditions
20.2.3	stress.abiotic.drought/salt	m.24017	(loc_os03g26200.1 : 1089.0) no description available & (at1g26850 : 872.0) S-adenosyl-L-methionine-dependent methyltransferases superfamily protein; LOCATED IN: Golgi apparatus, membrane; EXPRESSED IN: 25 plant structures; EXPRESSED DURING: 15 growth stages; CONTAINS InterPro DOMAIN/s: Protein of unknown function DUF248, methyltransferase putative (InterPro:IPR004159); BEST Arabidopsis thaliana p…	-2.68561	TRUE	S-adenosyl-L-methionine-dependent methyltransferases superfamily protein
20.2.3	stress.abiotic.drought/salt	m.299325	(loc_os07g08210.3 : 238.0) no description available & (at2g18250 : 192.0) At2g18250 encodes pantetheine-phosphate adenylyltransferase catalyzing the formation of dephospho-CoA from pantetheine 4-phosphate. The enzyme is involved in coenzyme A biosynthesis.; 4-phosphopantetheine adenylyltransferase (COAD); CONTAINS InterPro DOMAIN/s: Rossmann-like alpha/beta/alpha sandwich fold (InterPro:IPR014729…	-2.49641	TRUE	At2g18250 encodes pantetheine-phosphate adenylyltransferase catalyzing the formation of dephospho-CoA from pantetheine 4-phosphate. The enzyme is involved in coenzyme A biosynthesis.
20.2.3	stress.abiotic.drought/salt	m.255017	(loc_os01g35050.3 : 1271.0) no description available & (at4g22120 : 998.0) ERD (early-responsive to dehydration stress) family protein; CONTAINS InterPro DOMAIN/s: Protein of unknown function DUF221 (InterPro:IPR003864); BEST Arabidopsis thaliana protein match is: ERD (early-responsive to dehydration stress) family protein (TAIR:AT4G04340.1). & (ipr003864 : 228.4022) Domain of unknown function DU…	-2.44548	TRUE	ERD (early-responsive to dehydration stress) family protein
20.2.3	stress.abiotic.drought/salt	m.77405	(loc_os01g61250.1 : 679.0) no description available & (at2g40280 : 489.0) S-adenosyl-L-methionine-dependent methyltransferases superfamily protein; CONTAINS InterPro DOMAIN/s: Protein of unknown function DUF248, methyltransferase putative (InterPro:IPR004159); BEST Arabidopsis thaliana protein match is: S-adenosyl-L-methionine-dependent methyltransferases superfamily protein (TAIR:AT3G56080.1); H…	-2.4063	TRUE	S-adenosyl-L-methionine-dependent methyltransferases superfamily protein
20.2.3	stress.abiotic.drought/salt	m.134046	(loc_os05g44360.1 : 1230.0) no description available & (at5g19690 : 1122.0) encodes an oligosaccharyl transferase involved response to high salt. Mutants are hypersensitive to high salt conditions; staurosporin and temperature sensitive 3-like A (STT3A); FUNCTIONS IN: oligosaccharyl transferase activity; INVOLVED IN: response to salt stress; LOCATED IN: endoplasmic reticulum, plasma membrane, mem…	-2.25239	TRUE	encodes an oligosaccharyl transferase involved response to high salt. Mutants are hypersensitive to high salt conditions
20.2.3	stress.abiotic.drought/salt	m.26536	(loc_os01g67360.1 : 426.0) no description available & (at4g10440 : 326.0) S-adenosyl-L-methionine-dependent methyltransferases superfamily protein; CONTAINS InterPro DOMAIN/s: Protein of unknown function DUF248, methyltransferase putative (InterPro:IPR004159); BEST Arabidopsis thaliana protein match is: S-adenosyl-L-methionine-dependent methyltransferases superfamily protein (TAIR:AT1G33170.1); H…	-2.25178	TRUE	S-adenosyl-L-methionine-dependent methyltransferases superfamily protein
20.2.3	stress.abiotic.drought/salt	m.101767	(loc_os05g39520.1 : 190.0) no description available & (at2g40280 : 142.0) S-adenosyl-L-methionine-dependent methyltransferases superfamily protein; CONTAINS InterPro DOMAIN/s: Protein of unknown function DUF248, methyltransferase putative (InterPro:IPR004159); BEST Arabidopsis thaliana protein match is: S-adenosyl-L-methionine-dependent methyltransferases superfamily protein (TAIR:AT3G56080.1); H…	-2.14524	TRUE	S-adenosyl-L-methionine-dependent methyltransferases superfamily protein
20.2.3	stress.abiotic.drought/salt	m.301064	(loc_os01g53630.1 : 430.0) no description available & (at1g60220 : 259.0) Encodes a deSUMOylating enzyme. In vitro it has both peptidase activity and isopeptidase activity: it can cleave C-terminal residues from SUMO to activate it for attachment to a target protein and it can also act on the isopeptide bond between SUMO and another protein. sGFP:OTS1 protein accumulates in the nucleus. Double mu…	-2.14256	TRUE	Encodes a deSUMOylating enzyme. In vitro it has both peptidase activity and isopeptidase activity: it can cleave C-terminal residues from SUMO to activate it for attachment to a target protein and it can also act on the isopeptide bond between SUMO and another protein. sGFP:OTS1 protein accumulates in the nucleus. Double mutant analysis with ULP1C/OTS2 indicates that these genes are involved in s…
20.2.3	stress.abiotic.drought/salt	m.282164	(loc_os04g59590.1 : 937.0) no description available & (at5g64030 : 840.0) S-adenosyl-L-methionine-dependent methyltransferases superfamily protein; CONTAINS InterPro DOMAIN/s: Protein of unknown function DUF248, methyltransferase putative (InterPro:IPR004159); BEST Arabidopsis thaliana protein match is: S-adenosyl-L-methionine-dependent methyltransferases superfamily protein (TAIR:AT1G29470.2); H…	-2.12152	TRUE	S-adenosyl-L-methionine-dependent methyltransferases superfamily protein
20.2.3	stress.abiotic.drought/salt	m.200456	(loc_os04g57890.1 : 1197.0) no description available & (at1g34130 : 1112.0) Encodes homolog of yeast STT3, a subunit of oligosaccharyltransferase.; staurosporin and temperature sensitive 3-like b (STT3B); FUNCTIONS IN: oligosaccharyl transferase activity; INVOLVED IN: protein amino acid glycosylation; LOCATED IN: endoplasmic reticulum, plasma membrane, membrane; EXPRESSED IN: 24 plant structures;…	-2.11019	TRUE	Encodes homolog of yeast STT3, a subunit of oligosaccharyltransferase.
20.2.3	stress.abiotic.drought/salt	m.298529	(loc_os01g66110.2 : 1254.0) no description available & (at5g64030 : 922.0) S-adenosyl-L-methionine-dependent methyltransferases superfamily protein; CONTAINS InterPro DOMAIN/s: Protein of unknown function DUF248, methyltransferase putative (InterPro:IPR004159); BEST Arabidopsis thaliana protein match is: S-adenosyl-L-methionine-dependent methyltransferases superfamily protein (TAIR:AT1G29470.2); …	-2.10401	TRUE	S-adenosyl-L-methionine-dependent methyltransferases superfamily protein
20.2.3	stress.abiotic.drought/salt	m.26299	(loc_os05g28980.1 : 297.0) no description available & (ipr008598 : 176.89359) Drought induced 19/ RING finger protein 114 & (at3g06760 : 128.0) Drought-responsive family protein; INVOLVED IN: response to water deprivation; EXPRESSED IN: 24 plant structures; EXPRESSED DURING: 15 growth stages; CONTAINS InterPro DOMAIN/s: Drought induced 19/ RING finger protein 114 (InterPro:IPR008598); BEST Arabid…	-2.06157	TRUE	Drought induced 19/ RING finger protein 11
20.2.3	stress.abiotic.drought/salt	m.54818	(loc_os05g32720.1 : 1083.0) no description available & (at4g02900 : 847.0) ERD (early-responsive to dehydration stress) family protein; INVOLVED IN: biological_process unknown; LOCATED IN: endomembrane system, membrane; EXPRESSED IN: 21 plant structures; EXPRESSED DURING: 10 growth stages; CONTAINS InterPro DOMAIN/s: Protein of unknown function DUF221 (InterPro:IPR003864); BEST Arabidopsis thalia…	-2.04117	TRUE	ERD (early-responsive to dehydration stress) family protein
20.2.3	stress.abiotic.drought/salt	m.138408	(loc_os10g41970.1 : 1088.0) no description available & (at4g18030 : 889.0) S-adenosyl-L-methionine-dependent methyltransferases superfamily protein; INVOLVED IN: biological_process unknown; LOCATED IN: Golgi apparatus, plasma membrane, plant-type cell wall; EXPRESSED IN: 24 plant structures; EXPRESSED DURING: 14 growth stages; CONTAINS InterPro DOMAIN/s: Protein of unknown function DUF248, methyl…	-1.97531	FALSE	S-adenosyl-L-methionine-dependent methyltransferases superfamily protein
20.2.3	stress.abiotic.drought/salt	m.146566	(loc_os10g42820.1 : 1256.0) no description available & (at1g32090 : 1001.0) early-responsive to dehydration stress protein (ERD4); FUNCTIONS IN: molecular_function unknown; INVOLVED IN: biological_process unknown; LOCATED IN: plasma membrane; EXPRESSED IN: 23 plant structures; EXPRESSED DURING: 13 growth stages; CONTAINS InterPro DOMAIN/s: Protein of unknown function DUF221 (InterPro:IPR003864); …	-1.81855	FALSE	early-responsive to dehydration stress protein (ERD4)
20.2.3	stress.abiotic.drought/salt	m.196348	(loc_os04g48140.1 : 1028.0) no description available & (at4g00740 : 785.0) S-adenosyl-L-methionine-dependent methyltransferases superfamily protein; CONTAINS InterPro DOMAIN/s: Protein of unknown function DUF248, methyltransferase putative (InterPro:IPR004159); BEST Arabidopsis thaliana protein match is: S-adenosyl-L-methionine-dependent methyltransferases superfamily protein (TAIR:AT4G10440.1); …	-1.78677	FALSE	S-adenosyl-L-methionine-dependent methyltransferases superfamily protein
20.2.3	stress.abiotic.drought/salt	m.38406	(loc_os06g29310.1 : 531.0) no description available & (at1g60220 : 294.0) Encodes a deSUMOylating enzyme. In vitro it has both peptidase activity and isopeptidase activity: it can cleave C-terminal residues from SUMO to activate it for attachment to a target protein and it can also act on the isopeptide bond between SUMO and another protein. sGFP:OTS1 protein accumulates in the nucleus. Double mu…	-1.75127	FALSE	Encodes a deSUMOylating enzyme. In vitro it has both peptidase activity and isopeptidase activity: it can cleave C-terminal residues from SUMO to activate it for attachment to a target protein and it can also act on the isopeptide bond between SUMO and another protein. sGFP:OTS1 protein accumulates in the nucleus. Double mutant analysis with ULP1C/OTS2 indicates that these genes are involved in s…
20.2.3	stress.abiotic.drought/salt	m.26297	(loc_os05g28980.2 : 290.0) no description available & (ipr008598 : 155.58253) Drought induced 19/ RING finger protein 114 & (at3g06760 : 113.0) Drought-responsive family protein; INVOLVED IN: response to water deprivation; EXPRESSED IN: 24 plant structures; EXPRESSED DURING: 15 growth stages; CONTAINS InterPro DOMAIN/s: Drought induced 19/ RING finger protein 114 (InterPro:IPR008598); BEST Arabid…	-1.61366	FALSE	Drought induced 19/ RING finger protein 11
20.2.3	stress.abiotic.drought/salt	m.78737	(loc_os10g33720.3 : 1119.0) no description available & (at1g04430 : 884.0) S-adenosyl-L-methionine-dependent methyltransferases superfamily protein; INVOLVED IN: biological_process unknown; LOCATED IN: Golgi apparatus, plasma membrane; EXPRESSED IN: 26 plant structures; EXPRESSED DURING: 15 growth stages; CONTAINS InterPro DOMAIN/s: Protein of unknown function DUF248, methyltransferase putative (…	-1.54945	FALSE	S-adenosyl-L-methionine-dependent methyltransferases superfamily protein
20.2.3	stress.abiotic.drought/salt	m.170871	(loc_os10g36690.4 : 1163.0) no description available & (at4g10440 : 926.0) S-adenosyl-L-methionine-dependent methyltransferases superfamily protein; CONTAINS InterPro DOMAIN/s: Protein of unknown function DUF248, methyltransferase putative (InterPro:IPR004159); BEST Arabidopsis thaliana protein match is: S-adenosyl-L-methionine-dependent methyltransferases superfamily protein (TAIR:AT1G33170.1); …	-1.52249	FALSE	S-adenosyl-L-methionine-dependent methyltransferases superfamily protein
20.2.3	stress.abiotic.drought/salt	m.14367	(loc_os10g33720.3 : 189.0) no description available & (at4g14360 : 103.0) S-adenosyl-L-methionine-dependent methyltransferases superfamily protein; CONTAINS InterPro DOMAIN/s: Protein of unknown function DUF248, methyltransferase putative (InterPro:IPR004159); BEST Arabidopsis thaliana protein match is: S-adenosyl-L-methionine-dependent methyltransferases superfamily protein (TAIR:AT3G23300.1); H…	-1.51278	FALSE	S-adenosyl-L-methionine-dependent methyltransferases superfamily protein
20.2.3	stress.abiotic.drought/salt	m.188076	(loc_os09g24900.2 : 1160.0) no description available & (at1g26850 : 941.0) S-adenosyl-L-methionine-dependent methyltransferases superfamily protein; LOCATED IN: Golgi apparatus, membrane; EXPRESSED IN: 25 plant structures; EXPRESSED DURING: 15 growth stages; CONTAINS InterPro DOMAIN/s: Protein of unknown function DUF248, methyltransferase putative (InterPro:IPR004159); BEST Arabidopsis thaliana p…	-1.44722	FALSE	S-adenosyl-L-methionine-dependent methyltransferases superfamily protein
20.2.3	stress.abiotic.drought/salt	m.34149	(loc_os03g56380.1 : 1111.0) no description available & (at1g19430 : 714.0) S-adenosyl-L-methionine-dependent methyltransferases superfamily protein; CONTAINS InterPro DOMAIN/s: Protein of unknown function DUF248, methyltransferase putative (InterPro:IPR004159); BEST Arabidopsis thaliana protein match is: S-adenosyl-L-methionine-dependent methyltransferases superfamily protein (TAIR:AT5G64030.1); …	-1.42371	FALSE	S-adenosyl-L-methionine-dependent methyltransferases superfamily protein
20.2.3	stress.abiotic.drought/salt	m.16390	(loc_os01g62800.1 : 1062.0) no description available & (at2g39750 : 863.0) S-adenosyl-L-methionine-dependent methyltransferases superfamily protein; CONTAINS InterPro DOMAIN/s: Protein of unknown function DUF248, methyltransferase putative (InterPro:IPR004159); BEST Arabidopsis thaliana protein match is: Putative methyltransferase family protein (TAIR:AT5G06050.1); Has 1633 Blast hits to 1528 pro…	-1.3759	FALSE	S-adenosyl-L-methionine-dependent methyltransferases superfamily protein
20.2.3	stress.abiotic.drought/salt	m.224195	(loc_os07g05570.1 : 1009.0) no description available & (at1g30360 : 691.0) early-responsive to dehydration 4 (ERD4); INVOLVED IN: response to water deprivation; LOCATED IN: plasma membrane, chloroplast, vacuole, membrane, chloroplast envelope; EXPRESSED IN: 26 plant structures; EXPRESSED DURING: 14 growth stages; CONTAINS InterPro DOMAIN/s: Protein of unknown function DUF221 (InterPro:IPR003864);…	-1.35426	FALSE	early-responsive to dehydration 4 (ERD4)
20.2.3	stress.abiotic.drought/salt	m.9945	(loc_os06g01450.1 : 742.0) no description available & (at1g33170 : 605.0) S-adenosyl-L-methionine-dependent methyltransferases superfamily protein; CONTAINS InterPro DOMAIN/s: Protein of unknown function DUF248, methyltransferase putative (InterPro:IPR004159); BEST Arabidopsis thaliana protein match is: S-adenosyl-L-methionine-dependent methyltransferases superfamily protein (TAIR:AT4G10440.1); H…	-1.35327	FALSE	S-adenosyl-L-methionine-dependent methyltransferases superfamily protein
20.2.3	stress.abiotic.drought/salt	m.76018	(loc_os02g04120.1 : 262.0) no description available & (at2g18250 : 225.0) At2g18250 encodes pantetheine-phosphate adenylyltransferase catalyzing the formation of dephospho-CoA from pantetheine 4-phosphate. The enzyme is involved in coenzyme A biosynthesis.; 4-phosphopantetheine adenylyltransferase (COAD); CONTAINS InterPro DOMAIN/s: Rossmann-like alpha/beta/alpha sandwich fold (InterPro:IPR014729…	-1.34889	FALSE	At2g18250 encodes pantetheine-phosphate adenylyltransferase catalyzing the formation of dephospho-CoA from pantetheine 4-phosphate. The enzyme is involved in coenzyme A biosynthesis.
20.2.3	stress.abiotic.drought/salt	m.282168	(loc_os04g59590.3 : 336.0) no description available & (at5g64030 : 298.0) S-adenosyl-L-methionine-dependent methyltransferases superfamily protein; CONTAINS InterPro DOMAIN/s: Protein of unknown function DUF248, methyltransferase putative (InterPro:IPR004159); BEST Arabidopsis thaliana protein match is: S-adenosyl-L-methionine-dependent methyltransferases superfamily protein (TAIR:AT1G29470.2); H…	-1.30129	FALSE	S-adenosyl-L-methionine-dependent methyltransferases superfamily protein
20.2.3	stress.abiotic.drought/salt	m.187184	(loc_os05g31480.2 : 1013.0) no description available & (at5g04060 : 781.0) S-adenosyl-L-methionine-dependent methyltransferases superfamily protein; CONTAINS InterPro DOMAIN/s: Protein of unknown function DUF248, methyltransferase putative (InterPro:IPR004159); BEST Arabidopsis thaliana protein match is: S-adenosyl-L-methionine-dependent methyltransferases superfamily protein (TAIR:AT3G10200.1); …	-1.25661	FALSE	S-adenosyl-L-methionine-dependent methyltransferases superfamily protein
20.2.3	stress.abiotic.drought/salt	m.8582	(loc_os05g51630.2 : 1179.0) no description available & (at4g22120 : 977.0) ERD (early-responsive to dehydration stress) family protein; CONTAINS InterPro DOMAIN/s: Protein of unknown function DUF221 (InterPro:IPR003864); BEST Arabidopsis thaliana protein match is: ERD (early-responsive to dehydration stress) family protein (TAIR:AT4G04340.1). & (ipr003864 : 231.33733) Domain of unknown function D…	-1.18429	FALSE	ERD (early-responsive to dehydration stress) family protein
20.2.3	stress.abiotic.drought/salt	m.212743	(loc_os02g51860.1 : 1060.0) no description available & (at1g78240 : 696.0) Encodes TSD2 (TUMOROUS SHOOT DEVELOPMENT2), a putative methyltransferase with an essential role in cell adhesion and coordinated plant development.; TUMOROUS SHOOT DEVELOPMENT 2 (TSD2); FUNCTIONS IN: methyltransferase activity; INVOLVED IN: shoot development, homogalacturonan biosynthetic process, response to cytokinin sti…	-1.06571	FALSE	Encodes TSD2 (TUMOROUS SHOOT DEVELOPMENT2), a putative methyltransferase with an essential role in cell adhesion and coordinated plant development.
20.2.3	stress.abiotic.drought/salt	m.90129	(loc_os02g45310.2 : 375.0) no description available & (at4g00750 : 273.0) S-adenosyl-L-methionine-dependent methyltransferases superfamily protein; CONTAINS InterPro DOMAIN/s: Protein of unknown function DUF248, methyltransferase putative (InterPro:IPR004159); BEST Arabidopsis thaliana protein match is: S-adenosyl-L-methionine-dependent methyltransferases superfamily protein (TAIR:AT2G45750.1); H…	-1.0507	FALSE	S-adenosyl-L-methionine-dependent methyltransferases superfamily protein
20.2.3	stress.abiotic.drought/salt	m.20182	(loc_os01g03530.2 : 288.0) no description available & (at1g23010 : 247.0) Encodes a protein with multicopper oxidase activity. Located in ER. Function together with LPR2 (AT1G71040) and a P5-type ATPase (At5g23630/PDR2) in a common pathway that adjusts root meristem activity to Pi (inorganic phosphate) availability.; Low Phosphate Root1 (LPR1); CONTAINS InterPro DOMAIN/s: Multicopper oxidase, typ…	0	FALSE	Encodes a protein with multicopper oxidase activity. Located in ER. Function together with LPR2 (AT1G71040) and a P5-type ATPase (At5g23630/PDR2) in a common pathway that adjusts root meristem activity to Pi (inorganic phosphate) availability.
20.2.3	stress.abiotic.drought/salt	m.305379	(loc_os01g03530.2 : 204.0) no description available & (at1g23010 : 143.0) Encodes a protein with multicopper oxidase activity. Located in ER. Function together with LPR2 (AT1G71040) and a P5-type ATPase (At5g23630/PDR2) in a common pathway that adjusts root meristem activity to Pi (inorganic phosphate) availability.; Low Phosphate Root1 (LPR1); CONTAINS InterPro DOMAIN/s: Multicopper oxidase, typ…	0	FALSE	Encodes a protein with multicopper oxidase activity. Located in ER. Function together with LPR2 (AT1G71040) and a P5-type ATPase (At5g23630/PDR2) in a common pathway that adjusts root meristem activity to Pi (inorganic phosphate) availability.
20.2.3	stress.abiotic.drought/salt	m.48691	(loc_os02g18690.1 : 169.0) no description available & (ipr004873 : 102.255356) BURP domain & (at5g25610 : 88.6) responsive to dehydration 22 (RD22) mediated by ABA; RESPONSIVE TO DESSICATION 22 (RD22); FUNCTIONS IN: nutrient reservoir activity; INVOLVED IN: response to desiccation, response to salt stress, response to abscisic acid stimulus; LOCATED IN: endomembrane system; EXPRESSED IN: 21 plant…	0	FALSE	BURP domai
20.2.3	stress.abiotic.drought/salt	m.193114	(loc_os04g48230.2 : 1162.0) no description available & (at4g00750 : 826.0) S-adenosyl-L-methionine-dependent methyltransferases superfamily protein; CONTAINS InterPro DOMAIN/s: Protein of unknown function DUF248, methyltransferase putative (InterPro:IPR004159); BEST Arabidopsis thaliana protein match is: S-adenosyl-L-methionine-dependent methyltransferases superfamily protein (TAIR:AT2G45750.1); …	1.00665	FALSE	S-adenosyl-L-methionine-dependent methyltransferases superfamily protein
20.2.3	stress.abiotic.drought/salt	m.196349	(loc_os04g48140.1 : 214.0) no description available & (at4g00740 : 139.0) S-adenosyl-L-methionine-dependent methyltransferases superfamily protein; CONTAINS InterPro DOMAIN/s: Protein of unknown function DUF248, methyltransferase putative (InterPro:IPR004159); BEST Arabidopsis thaliana protein match is: S-adenosyl-L-methionine-dependent methyltransferases superfamily protein (TAIR:AT4G10440.1); H…	1.01124	FALSE	S-adenosyl-L-methionine-dependent methyltransferases superfamily protein
20.2.3	stress.abiotic.drought/salt	m.214739	(loc_os03g17240.1 : 951.0) no description available & (at3g12360 : 700.0) Encodes a protein with an ankyrin motif and transmembrane domains that is involved in salt tolerance. Expressed throughout the plant and localized to the plasma membrane. Loss of function mutations show an increased tolerance to salt based on assaying seedling growth in the presence of salt. In the mutants, induction of gen…	1.07254	FALSE	Encodes a protein with an ankyrin motif and transmembrane domains that is involved in salt tolerance. Expressed throughout the plant and localized to the plasma membrane. Loss of function mutations show an increased tolerance to salt based on assaying seedling growth in the presence of salt. In the mutants, induction of genes required for production of reactive oxygen species is reduced suggestin…
20.2.3	stress.abiotic.drought/salt	m.176620	(at4g19120 : 857.0) early-responsive to dehydration 3 (ERD3); CONTAINS InterPro DOMAIN/s: Protein of unknown function DUF248, methyltransferase putative (InterPro:IPR004159); BEST Arabidopsis thaliana protein match is: S-adenosyl-L-methionine-dependent methyltransferases superfamily protein (TAIR:AT1G31850.2); Has 1146 Blast hits to 1130 proteins in 105 species: Archae - 6; Bacteria - 157; Metazo…	1.08461	FALSE	early-responsive to dehydration 3 (ERD3)
20.2.3	stress.abiotic.drought/salt	m.115544	(loc_os12g36900.1 : 212.0) no description available & (ipr008598 : 114.94693) Drought induced 19/ RING finger protein 114 & (at3g06760 : 110.0) Drought-responsive family protein; INVOLVED IN: response to water deprivation; EXPRESSED IN: 24 plant structures; EXPRESSED DURING: 15 growth stages; CONTAINS InterPro DOMAIN/s: Drought induced 19/ RING finger protein 114 (InterPro:IPR008598); BEST Arabid…	1.09494	FALSE	Drought induced 19/ RING finger protein 11
20.2.3	stress.abiotic.drought/salt	m.15110	(loc_os03g22470.1 : 465.0) no description available & (at3g62730 : 329.0) unknown protein; FUNCTIONS IN: molecular_function unknown; INVOLVED IN: biological_process unknown; LOCATED IN: endomembrane system; EXPRESSED IN: 13 plant structures; EXPRESSED DURING: LP.04 four leaves visible, 4 anthesis, LP.02 two leaves visible, petal differentiation and expansion stage; BEST Arabidopsis thaliana prote…	1.13508	FALSE	unknown protein
20.2.3	stress.abiotic.drought/salt	m.13866	(loc_os01g61990.1 : 753.0) no description available & (at3g09550 : 536.0) Ankyrin repeat family protein; CONTAINS InterPro DOMAIN/s: Ankyrin repeat-containing domain (InterPro:IPR020683), Ankyrin repeat (InterPro:IPR002110); BEST Arabidopsis thaliana protein match is: Ankyrin repeat family protein (TAIR:AT3G12360.1); Has 55803 Blast hits to 24932 proteins in 1099 species: Archae - 58; Bacteria - …	1.14865	FALSE	Ankyrin repeat family protein
20.2.3	stress.abiotic.drought/salt	m.140361	(loc_os01g53240.1 : 428.0) no description available & (at5g25610 : 275.0) responsive to dehydration 22 (RD22) mediated by ABA; RESPONSIVE TO DESSICATION 22 (RD22); FUNCTIONS IN: nutrient reservoir activity; INVOLVED IN: response to desiccation, response to salt stress, response to abscisic acid stimulus; LOCATED IN: endomembrane system; EXPRESSED IN: 21 plant structures; EXPRESSED DURING: 13 grow…	1.15034	FALSE	responsive to dehydration 22 (RD22) mediated by ABA
20.2.3	stress.abiotic.drought/salt	m.183414	(loc_os05g48800.2 : 287.0) no description available & (ipr008598 : 163.30122) Drought induced 19/ RING finger protein 114 & (at3g05700 : 98.2) Drought-responsive family protein; CONTAINS InterPro DOMAIN/s: Drought induced 19/ RING finger protein 114 (InterPro:IPR008598); BEST Arabidopsis thaliana protein match is: Drought-responsive family protein (TAIR:AT5G26990.1); Has 30201 Blast hits to 17322…	1.15107	FALSE	Drought induced 19/ RING finger protein 11
20.2.3	stress.abiotic.drought/salt	m.171733	(loc_os06g47294.1 : 1004.0) no description available & (at5g14430 : 824.0) S-adenosyl-L-methionine-dependent methyltransferases superfamily protein; LOCATED IN: Golgi apparatus, plasma membrane, plant-type cell wall; EXPRESSED IN: 23 plant structures; EXPRESSED DURING: 13 growth stages; CONTAINS InterPro DOMAIN/s: Protein of unknown function DUF248, methyltransferase putative (InterPro:IPR004159)…	1.20958	FALSE	S-adenosyl-L-methionine-dependent methyltransferases superfamily protein
20.2.3	stress.abiotic.drought/salt	m.110366	(loc_os06g19800.1 : 302.0) no description available & (ipr004873 : 138.4562) BURP domain & (at5g25610 : 96.7) responsive to dehydration 22 (RD22) mediated by ABA; RESPONSIVE TO DESSICATION 22 (RD22); FUNCTIONS IN: nutrient reservoir activity; INVOLVED IN: response to desiccation, response to salt stress, response to abscisic acid stimulus; LOCATED IN: endomembrane system; EXPRESSED IN: 21 plant s…	1.28356	FALSE	BURP domai
20.2.3	stress.abiotic.drought/salt	m.56236	(loc_os08g38810.2 : 404.0) no description available & (ipr004873 : 172.7882) BURP domain & (at5g25610 : 155.0) responsive to dehydration 22 (RD22) mediated by ABA; RESPONSIVE TO DESSICATION 22 (RD22); FUNCTIONS IN: nutrient reservoir activity; INVOLVED IN: response to desiccation, response to salt stress, response to abscisic acid stimulus; LOCATED IN: endomembrane system; EXPRESSED IN: 21 plant …	1.31094	FALSE	BURP domai
20.2.3	stress.abiotic.drought/salt	m.141169	(loc_os05g01730.2 : 262.0) no description available & (ipr008598 : 121.0815) Drought induced 19/ RING finger protein 114 & (at5g26990 : 89.4) Drought-responsive family protein; CONTAINS InterPro DOMAIN/s: Drought induced 19/ RING finger protein 114 (InterPro:IPR008598); BEST Arabidopsis thaliana protein match is: Drought-responsive family protein (TAIR:AT3G05700.1); Has 1807 Blast hits to 1807 pr…	1.3505	FALSE	Drought induced 19/ RING finger protein 11
20.2.3	stress.abiotic.drought/salt	m.101770	(loc_os05g39520.1 : 114.0) no description available & (at2g40280 : 90.9) S-adenosyl-L-methionine-dependent methyltransferases superfamily protein; CONTAINS InterPro DOMAIN/s: Protein of unknown function DUF248, methyltransferase putative (InterPro:IPR004159); BEST Arabidopsis thaliana protein match is: S-adenosyl-L-methionine-dependent methyltransferases superfamily protein (TAIR:AT3G56080.1); Ha…	1.35949	FALSE	S-adenosyl-L-methionine-dependent methyltransferases superfamily protein
20.2.3	stress.abiotic.drought/salt	m.56232	(loc_os08g38810.2 : 420.0) no description available & (ipr004873 : 172.59857) BURP domain & (at5g25610 : 155.0) responsive to dehydration 22 (RD22) mediated by ABA; RESPONSIVE TO DESSICATION 22 (RD22); FUNCTIONS IN: nutrient reservoir activity; INVOLVED IN: response to desiccation, response to salt stress, response to abscisic acid stimulus; LOCATED IN: endomembrane system; EXPRESSED IN: 21 plant…	1.38335	FALSE	BURP domai
20.2.3	stress.abiotic.drought/salt	m.57928	(loc_os12g39320.1 : 199.0) no description available & (at3g01100 : 108.0) unknown protein, has cDNAs and ESTs associated to it; hypothetical protein 1 (HYP1); LOCATED IN: endomembrane system, membrane; EXPRESSED IN: 24 plant structures; EXPRESSED DURING: 14 growth stages; CONTAINS InterPro DOMAIN/s: Protein of unknown function DUF221 (InterPro:IPR003864); BEST Arabidopsis thaliana protein match i…	1.4539	FALSE	unknown protein, has cDNAs and ESTs associated to it
20.2.3	stress.abiotic.drought/salt	m.11905	(loc_os01g73960.1 : 224.0) no description available & (ipr008598 : 104.820305) Drought induced 19/ RING finger protein 114 & (reliability: 183.43553) & (original description: g.11905 ORF g.11905 m.11905 type:complete len:230 (+) comp35889_c0_seq1:436-1125(+))	1.51181	FALSE	Drought induced 19/ RING finger protein 11
20.2.3	stress.abiotic.drought/salt	m.28060	(loc_os11g38860.1 : 611.0) no description available & (at1g26850 : 535.0) S-adenosyl-L-methionine-dependent methyltransferases superfamily protein; LOCATED IN: Golgi apparatus, membrane; EXPRESSED IN: 25 plant structures; EXPRESSED DURING: 15 growth stages; CONTAINS InterPro DOMAIN/s: Protein of unknown function DUF248, methyltransferase putative (InterPro:IPR004159); BEST Arabidopsis thaliana pr…	1.53507	FALSE	S-adenosyl-L-methionine-dependent methyltransferases superfamily protein
20.2.3	stress.abiotic.drought/salt	m.85383	(loc_os06g49860.1 : 366.0) no description available & (at5g64030 : 288.0) S-adenosyl-L-methionine-dependent methyltransferases superfamily protein; CONTAINS InterPro DOMAIN/s: Protein of unknown function DUF248, methyltransferase putative (InterPro:IPR004159); BEST Arabidopsis thaliana protein match is: S-adenosyl-L-methionine-dependent methyltransferases superfamily protein (TAIR:AT1G29470.2); H…	1.74439	FALSE	S-adenosyl-L-methionine-dependent methyltransferases superfamily protein
20.2.3	stress.abiotic.drought/salt	m.108110	(loc_os01g03530.2 : 988.0) no description available & (at1g23010 : 692.0) Encodes a protein with multicopper oxidase activity. Located in ER. Function together with LPR2 (AT1G71040) and a P5-type ATPase (At5g23630/PDR2) in a common pathway that adjusts root meristem activity to Pi (inorganic phosphate) availability.; Low Phosphate Root1 (LPR1); CONTAINS InterPro DOMAIN/s: Multicopper oxidase, typ…	1.80254	FALSE	Encodes a protein with multicopper oxidase activity. Located in ER. Function together with LPR2 (AT1G71040) and a P5-type ATPase (At5g23630/PDR2) in a common pathway that adjusts root meristem activity to Pi (inorganic phosphate) availability.
20.2.3	stress.abiotic.drought/salt	m.130539	(loc_os06g09910.2 : 284.0) no description available & (at1g48605 : 268.0) Encodes a protein similar to yeast HAL3, which regulates the cell cycle and tolerance to salt stress through inhibition of the PPZ1 type-1 protein phosphatase. AtHAL3b mRNA levels are induced by salt stress. HAL3B presumably encodes for phosphopantothenoylcysteine decarboxylase being involved in Coenzyme A biosynthesis as i…	1.98523	FALSE	Encodes a protein similar to yeast HAL3, which regulates the cell cycle and tolerance to salt stress through inhibition of the PPZ1 type-1 protein phosphatase. AtHAL3b mRNA levels are induced by salt stress. HAL3B presumably encodes for phosphopantothenoylcysteine decarboxylase being involved in Coenzyme A biosynthesis as indicated by functional complementation of a double mutant hal3 aaBb.
20.2.3	stress.abiotic.drought/salt	m.90125	(loc_os02g45310.1 : 484.0) no description available & (at4g10440 : 390.0) S-adenosyl-L-methionine-dependent methyltransferases superfamily protein; CONTAINS InterPro DOMAIN/s: Protein of unknown function DUF248, methyltransferase putative (InterPro:IPR004159); BEST Arabidopsis thaliana protein match is: S-adenosyl-L-methionine-dependent methyltransferases superfamily protein (TAIR:AT1G33170.1); H…	2.04631	TRUE	S-adenosyl-L-methionine-dependent methyltransferases superfamily protein
20.2.3	stress.abiotic.drought/salt	m.183408	(loc_os01g48190.1 : 342.0) no description available & (ipr008598 : 137.16185) Drought induced 19/ RING finger protein 114 & (at3g06760 : 121.0) Drought-responsive family protein; INVOLVED IN: response to water deprivation; EXPRESSED IN: 24 plant structures; EXPRESSED DURING: 15 growth stages; CONTAINS InterPro DOMAIN/s: Drought induced 19/ RING finger protein 114 (InterPro:IPR008598); BEST Arabid…	2.0776	TRUE	Drought induced 19/ RING finger protein 11
20.2.3	stress.abiotic.drought/salt	m.305178	(loc_os01g03530.2 : 233.0) no description available & (at1g23010 : 177.0) Encodes a protein with multicopper oxidase activity. Located in ER. Function together with LPR2 (AT1G71040) and a P5-type ATPase (At5g23630/PDR2) in a common pathway that adjusts root meristem activity to Pi (inorganic phosphate) availability.; Low Phosphate Root1 (LPR1); CONTAINS InterPro DOMAIN/s: Multicopper oxidase, typ…	2.09327	FALSE	Encodes a protein with multicopper oxidase activity. Located in ER. Function together with LPR2 (AT1G71040) and a P5-type ATPase (At5g23630/PDR2) in a common pathway that adjusts root meristem activity to Pi (inorganic phosphate) availability.
20.2.3	stress.abiotic.drought/salt	m.183411	(loc_os01g48190.1 : 287.0) no description available & (at3g06760 : 101.0) Drought-responsive family protein; INVOLVED IN: response to water deprivation; EXPRESSED IN: 24 plant structures; EXPRESSED DURING: 15 growth stages; CONTAINS InterPro DOMAIN/s: Drought induced 19/ RING finger protein 114 (InterPro:IPR008598); BEST Arabidopsis thaliana protein match is: Drought-responsive family protein (TA…	2.13329	TRUE	Drought-responsive family protein
20.2.3	stress.abiotic.drought/salt	m.9944	(loc_os06g01450.1 : 350.0) no description available & (at4g10440 : 266.0) S-adenosyl-L-methionine-dependent methyltransferases superfamily protein; CONTAINS InterPro DOMAIN/s: Protein of unknown function DUF248, methyltransferase putative (InterPro:IPR004159); BEST Arabidopsis thaliana protein match is: S-adenosyl-L-methionine-dependent methyltransferases superfamily protein (TAIR:AT1G33170.1); H…	2.17168	TRUE	S-adenosyl-L-methionine-dependent methyltransferases superfamily protein
20.2.3	stress.abiotic.drought/salt	m.149333	(loc_os08g38810.2 : 183.0) no description available & (ipr004873 : 136.16724) BURP domain & (at5g25610 : 123.0) responsive to dehydration 22 (RD22) mediated by ABA; RESPONSIVE TO DESSICATION 22 (RD22); FUNCTIONS IN: nutrient reservoir activity; INVOLVED IN: response to desiccation, response to salt stress, response to abscisic acid stimulus; LOCATED IN: endomembrane system; EXPRESSED IN: 21 plant…	2.31003	TRUE	BURP domai
20.2.3	stress.abiotic.drought/salt	m.85378	(loc_os12g07840.1 : 220.0) no description available & (at2g34300 : 86.7) S-adenosyl-L-methionine-dependent methyltransferases superfamily protein; CONTAINS InterPro DOMAIN/s: Protein of unknown function DUF248, methyltransferase putative (InterPro:IPR004159); BEST Arabidopsis thaliana protein match is: S-adenosyl-L-methionine-dependent methyltransferases superfamily protein (TAIR:AT1G29470.2); Ha…	2.61659	TRUE	S-adenosyl-L-methionine-dependent methyltransferases superfamily protein
20.2.3	stress.abiotic.drought/salt	m.23793	(loc_os01g03549.1 : 874.0) no description available & (at1g23010 : 610.0) Encodes a protein with multicopper oxidase activity. Located in ER. Function together with LPR2 (AT1G71040) and a P5-type ATPase (At5g23630/PDR2) in a common pathway that adjusts root meristem activity to Pi (inorganic phosphate) availability.; Low Phosphate Root1 (LPR1); CONTAINS InterPro DOMAIN/s: Multicopper oxidase, typ…	2.692	TRUE	Encodes a protein with multicopper oxidase activity. Located in ER. Function together with LPR2 (AT1G71040) and a P5-type ATPase (At5g23630/PDR2) in a common pathway that adjusts root meristem activity to Pi (inorganic phosphate) availability.
20.2.3	stress.abiotic.drought/salt	m.177534	(loc_os12g07840.1 : 617.0) no description available & (at5g64030 : 560.0) S-adenosyl-L-methionine-dependent methyltransferases superfamily protein; CONTAINS InterPro DOMAIN/s: Protein of unknown function DUF248, methyltransferase putative (InterPro:IPR004159); BEST Arabidopsis thaliana protein match is: S-adenosyl-L-methionine-dependent methyltransferases superfamily protein (TAIR:AT1G29470.2); H…	2.83207	TRUE	S-adenosyl-L-methionine-dependent methyltransferases superfamily protein
20.2.3	stress.abiotic.drought/salt	m.67038	(loc_os07g46670.3 : 139.0) no description available & (at2g41430 : 93.2) Encodes hydrophilic protein lacking Cys residues that is expressed in response to drought stress, light stress and treatment with plant-growth-promoting rhizobacteria (Paenibacillus polymyxa), possibly revealing a connection between responses to biotic and abiotic stress. Also identified as a CTC Interacting Domain (CID) pro…	3.18477	TRUE	Encodes hydrophilic protein lacking Cys residues that is expressed in response to drought stress, light stress and treatment with plant-growth-promoting rhizobacteria (Paenibacillus polymyxa), possibly revealing a connection between responses to biotic and abiotic stress. Also identified as a CTC Interacting Domain (CID) protein in a yeast two hybrid screen using the PAB2 protein as bait. Contain…
20.2.3	stress.abiotic.drought/salt	m.214740	(loc_os03g17240.1 : 202.0) no description available & (at3g12360 : 99.8) Encodes a protein with an ankyrin motif and transmembrane domains that is involved in salt tolerance. Expressed throughout the plant and localized to the plasma membrane. Loss of function mutations show an increased tolerance to salt based on assaying seedling growth in the presence of salt. In the mutants, induction of gene…	3.31785	TRUE	Encodes a protein with an ankyrin motif and transmembrane domains that is involved in salt tolerance. Expressed throughout the plant and localized to the plasma membrane. Loss of function mutations show an increased tolerance to salt based on assaying seedling growth in the presence of salt. In the mutants, induction of genes required for production of reactive oxygen species is reduced suggestin…
20.2.3	stress.abiotic.drought/salt	m.8982	(loc_os06g19800.1 : 349.0) no description available & (ipr004873 : 139.0467) BURP domain & (at5g25610 : 124.0) responsive to dehydration 22 (RD22) mediated by ABA; RESPONSIVE TO DESSICATION 22 (RD22); FUNCTIONS IN: nutrient reservoir activity; INVOLVED IN: response to desiccation, response to salt stress, response to abscisic acid stimulus; LOCATED IN: endomembrane system; EXPRESSED IN: 21 plant …	3.41569	TRUE	BURP domai
20.2.3	stress.abiotic.drought/salt	m.89888	(loc_os03g23010.3 : 191.0) no description available & (at2g41430 : 88.2) Encodes hydrophilic protein lacking Cys residues that is expressed in response to drought stress, light stress and treatment with plant-growth-promoting rhizobacteria (Paenibacillus polymyxa), possibly revealing a connection between responses to biotic and abiotic stress. Also identified as a CTC Interacting Domain (CID) pro…	3.87345	TRUE	Encodes hydrophilic protein lacking Cys residues that is expressed in response to drought stress, light stress and treatment with plant-growth-promoting rhizobacteria (Paenibacillus polymyxa), possibly revealing a connection between responses to biotic and abiotic stress. Also identified as a CTC Interacting Domain (CID) protein in a yeast two hybrid screen using the PAB2 protein as bait. Contain…
20.2.3	stress.abiotic.drought/salt	m.326457	(loc_os05g05920.1 : 199.0) no description available & (at3g62730 : 117.0) unknown protein; FUNCTIONS IN: molecular_function unknown; INVOLVED IN: biological_process unknown; LOCATED IN: endomembrane system; EXPRESSED IN: 13 plant structures; EXPRESSED DURING: LP.04 four leaves visible, 4 anthesis, LP.02 two leaves visible, petal differentiation and expansion stage; BEST Arabidopsis thaliana prote…	4.18654	FALSE	unknown protein
20.2.3	stress.abiotic.drought/salt	m.89448	(loc_os03g32314.1 : 340.0) no description available & (at3g25780 : 242.0) Encodes allene oxide cyclase, one of the enzymes involved in jasmonic acid biosynthesis. One of four genes in Arabidopsis that encode this enzyme. mRNA expression is upregulated in senescing leaves. Note: Nomenclature for Arabidopsis allene oxide cyclase 3 (AOC3, AT3G25780) gene is based on Stenzel et al. 2003 Plant Molecul…	5.50009	TRUE	Encodes allene oxide cyclase, one of the enzymes involved in jasmonic acid biosynthesis. One of four genes in Arabidopsis that encode this enzyme. mRNA expression is upregulated in senescing leaves. Note: Nomenclature for Arabidopsis allene oxide cyclase 3 (AOC3, AT3G25780) gene is based on Stenzel et al. 2003 Plant Molecular Biology 51:895-911. AOC3 (AT3G25780) is also referred to as AOC2 in He …
Heat
20.2.1	stress.abiotic.heat	m.130285	(loc_os06g11610.1 : 166.0) no description available & (p46254|hs22m_pea : 95.5) Heat shock 22 kDa protein, mitochondrial precursor - Pisum sativum (Garden pea) & (at4g25200 : 92.0) AtHSP23.6-mito mRNA, nuclear gene encoding mitochondrial; mitochondrion-localized small heat shock protein 23.6 (HSP23.6-MITO); FUNCTIONS IN: molecular_function unknown; INVOLVED IN: response to cadmium ion, response t…	-16.0247	TRUE	Heat shock 22 kDa protein, mitochondrial precursor
20.2.1	stress.abiotic.heat	m.130335	(loc_os06g11610.1 : 175.0) no description available & (at4g25200 : 114.0) AtHSP23.6-mito mRNA, nuclear gene encoding mitochondrial; mitochondrion-localized small heat shock protein 23.6 (HSP23.6-MITO); FUNCTIONS IN: molecular_function unknown; INVOLVED IN: response to cadmium ion, response to heat; EXPRESSED IN: 6 plant structures; EXPRESSED DURING: 4 anthesis, petal differentiation and expansion…	-11.5903	TRUE	AtHSP23.6-mito mRNA, nuclear gene encoding mitochondrial
20.2.1	stress.abiotic.heat	m.130329	(loc_os02g52150.2 : 245.0) no description available & (p46254|hs22m_pea : 118.0) Heat shock 22 kDa protein, mitochondrial precursor - Pisum sativum (Garden pea) & (at5g51440 : 112.0) HSP20-like chaperones superfamily protein; CONTAINS InterPro DOMAIN/s: Heat shock protein Hsp20 (InterPro:IPR002068), HSP20-like chaperone (InterPro:IPR008978); BEST Arabidopsis thaliana protein match is: mitochondri…	-10.5326	TRUE	Heat shock 22 kDa protein, mitochondrial precursor
20.2.1	stress.abiotic.heat	m.165931	(loc_os10g28340.3 : 154.0) no description available & (at2g26150 : 127.0) member of Heat Stress Transcription Factor (Hsf) family. Involved in response to misfolded protein accumulation in the cytosol. Regulated by alternative splicing and non-sense-mediated decay.; heat shock transcription factor A2 (HSFA2); FUNCTIONS IN: DNA binding, transcription activator activity, sequence-specific DNA bindi…	-6.8567	TRUE	member of Heat Stress Transcription Factor (Hsf) family. Involved in response to misfolded protein accumulation in the cytosol. Regulated by alternative splicing and non-sense-mediated decay.
20.2.1	stress.abiotic.heat	m.97406	(loc_os06g11440.1 : 108.0) no description available & (at1g28210 : 84.3) DnaJ homolog AtJ1 (atj); ATJ1; FUNCTIONS IN: unfolded protein binding, heat shock protein binding, zinc ion binding, nucleic acid binding; INVOLVED IN: protein folding; LOCATED IN: mitochondrion; EXPRESSED IN: 22 plant structures; EXPRESSED DURING: 11 growth stages; CONTAINS InterPro DOMAIN/s: Molecular chaperone, heat shock…	-6.71324	TRUE	DnaJ homolog AtJ1 (atj)
20.2.1	stress.abiotic.heat	m.13173	(loc_os03g28310.1 : 361.0) no description available & (at5g53150 : 243.0) DNAJ heat shock N-terminal domain-containing protein; FUNCTIONS IN: unfolded protein binding, heat shock protein binding; INVOLVED IN: protein folding; LOCATED IN: cellular_component unknown; EXPRESSED IN: 24 plant structures; EXPRESSED DURING: 15 growth stages; CONTAINS InterPro DOMAIN/s: Molecular chaperone, heat shock pr…	-6.06951	TRUE	DNAJ heat shock N-terminal domain-containing protein
20.2.1	stress.abiotic.heat	m.29959	(at5g52640 : 208.0) Encodes a cytosolic heat shock protein AtHSP90.1. AtHSP90.1 interacts with disease resistance signaling components SGT1b and RAR1 and is required for RPS2-mediated resistance.; heat shock protein 90.1 (HSP90.1); FUNCTIONS IN: unfolded protein binding, ATP binding; INVOLVED IN: defense response to bacterium, response to heat, response to arsenic; LOCATED IN: cytosol, cell wall,…	-6.01929	TRUE	Encodes a cytosolic heat shock protein AtHSP90.1. AtHSP90.1 interacts with disease resistance signaling components SGT1b and RAR1 and is required for RPS2-mediated resistance.
20.2.1	stress.abiotic.heat	m.317777	(loc_os04g36750.1 : 263.0) no description available & (p30236|hsp41_soybn : 174.0) 22.0 kDa class IV heat shock protein precursor - Glycine max (Soybean) & (at4g10250 : 166.0) Columbia endomembrane-localized small heat shock protein; ATHSP22.0; FUNCTIONS IN: molecular_function unknown; INVOLVED IN: response to heat; LOCATED IN: endomembrane system; EXPRESSED IN: 8 plant structures; EXPRESSED DURI…	-5.74261	TRUE	22.0 kDa class IV heat shock protein precursor
20.2.1	stress.abiotic.heat	m.8483	(loc_os09g29840.1 : 508.0) no description available & (at2g04030 : 466.0) Encodes a chloroplast-targeted 90-kDa heat shock protein located in the stroma involved in red-light mediated deetiolation response. Mutants are resistant to chlorate, have elongated hypocotyls in light, and affect the expression of NR2, CAB, and RBCS but NOT NR1 and NiR.; CR88; FUNCTIONS IN: ATP binding; INVOLVED IN: in 7 …	-5.55736	TRUE	Encodes a chloroplast-targeted 90-kDa heat shock protein located in the stroma involved in red-light mediated deetiolation response. Mutants are resistant to chlorate, have elongated hypocotyls in light, and affect the expression of NR2, CAB, and RBCS but NOT NR1 and NiR.
20.2.1	stress.abiotic.heat	m.303459	(loc_os11g13980.1 : 144.0) no description available & (p30236|hsp41_soybn : 122.0) 22.0 kDa class IV heat shock protein precursor - Glycine max (Soybean) & (at4g10250 : 109.0) Columbia endomembrane-localized small heat shock protein; ATHSP22.0; FUNCTIONS IN: molecular_function unknown; INVOLVED IN: response to heat; LOCATED IN: endomembrane system; EXPRESSED IN: 8 plant structures; EXPRESSED DURI…	-5.50517	TRUE	22.0 kDa class IV heat shock protein precursor
20.2.1	stress.abiotic.heat	m.68273	(q00445|hs21c_wheat : 300.0) Small heat shock protein, chloroplast precursor (Heat shock protein 26.6) - Triticum aestivum (Wheat) & (loc_os03g14180.1 : 263.0) no description available & (at4g27670 : 203.0) chloroplast located small heat shock protein.; heat shock protein 21 (HSP21); CONTAINS InterPro DOMAIN/s: Heat shock protein Hsp20 (InterPro:IPR002068), HSP20-like chaperone (InterPro:IPR00897…	-5.41417	TRUE	Small heat shock protein, chloroplast precursor (Heat shock protein 26.6)
20.2.1	stress.abiotic.heat	m.315592	(loc_os01g69930.1 : 251.0) no description available & (at5g53150 : 120.0) DNAJ heat shock N-terminal domain-containing protein; FUNCTIONS IN: unfolded protein binding, heat shock protein binding; INVOLVED IN: protein folding; LOCATED IN: cellular_component unknown; EXPRESSED IN: 24 plant structures; EXPRESSED DURING: 15 growth stages; CONTAINS InterPro DOMAIN/s: Molecular chaperone, heat shock pr…	-5.25493	FALSE	DNAJ heat shock N-terminal domain-containing protein
20.2.1	stress.abiotic.heat	m.41290	(loc_os02g02410.1 : 101.0) no description available & (p24067|bip2_maize : 98.6) Luminal-binding protein 2 precursor (BiP2) (Heat shock protein 70 homolog 2) (B70) (B-70) - Zea mays (Maize) & (at5g42020 : 95.1) Luminal binding protein (BiP2) involved in polar nuclei fusion during proliferation of endosperm nuclei.; luminal binding protein (BIP); FUNCTIONS IN: ATP binding; INVOLVED IN: protein fol…	-5.25493	TRUE	Luminal-binding protein 2 precursor (BiP2) (Heat shock protein 70 homolog 2) (B70) (B-70)
20.2.1	stress.abiotic.heat	m.247245	(at2g46240 : 159.0) A member of Arabidopsis BAG (Bcl-2-associated athanogene) proteins, plant homologs of mammalian regulators of apoptosis. Expression of BAG6 in leaves was strongly induced by heat stress. Knockout mutants exhibited enhanced susceptibility to fungal pathogen Botrytis cinerea. Plant BAG proteins are multi-functional and remarkably similar to their animal counterparts, as they reg…	-4.89527	TRUE	A member of Arabidopsis BAG (Bcl-2-associated athanogene) proteins, plant homologs of mammalian regulators of apoptosis. Expression of BAG6 in leaves was strongly induced by heat stress. Knockout mutants exhibited enhanced susceptibility to fungal pathogen Botrytis cinerea. Plant BAG proteins are multi-functional and remarkably similar to their animal counterparts, as they regulate apoptotic-like…
20.2.1	stress.abiotic.heat	m.51662	(loc_os11g36960.1 : 394.0) no description available & (at3g04980 : 271.0) DNAJ heat shock N-terminal domain-containing protein; FUNCTIONS IN: unfolded protein binding, heat shock protein binding; INVOLVED IN: protein folding; LOCATED IN: cellular_component unknown; EXPRESSED IN: 12 plant structures; EXPRESSED DURING: 6 growth stages; CONTAINS InterPro DOMAIN/s: Molecular chaperone, heat shock pro…	-4.83496	TRUE	DNAJ heat shock N-terminal domain-containing protein
20.2.1	stress.abiotic.heat	m.127993	(at2g25140 : 1306.0) Encodes ClpB4, which belongs to the Casein lytic proteinase/heat shock protein 100 (Clp/Hsp100) family. Targeted to the mitochondrion, also referred to as ClpB-m. Transcripts of ClpB4 accumulate dramatically at high temperatures, suggesting that it may be involved in response to heat stress.; casein lytic proteinase B4 (CLPB4); FUNCTIONS IN: nucleoside-triphosphatase activity…	-4.72554	TRUE	Encodes ClpB4, which belongs to the Casein lytic proteinase/heat shock protein 100 (Clp/Hsp100) family. Targeted to the mitochondrion, also referred to as ClpB-m. Transcripts of ClpB4 accumulate dramatically at high temperatures, suggesting that it may be involved in response to heat stress.
20.2.1	stress.abiotic.heat	m.109976	(loc_os05g23140.1 : 253.0) no description available & (p09886|hs21c_pea : 96.3) Small heat shock protein, chloroplast precursor - Pisum sativum (Garden pea) & (at4g27670 : 94.7) chloroplast located small heat shock protein.; heat shock protein 21 (HSP21); CONTAINS InterPro DOMAIN/s: Heat shock protein Hsp20 (InterPro:IPR002068), HSP20-like chaperone (InterPro:IPR008978); BEST Arabidopsis thaliana…	-4.62991	TRUE	Small heat shock protein, chloroplast precursor
20.2.1	stress.abiotic.heat	m.58369	(loc_os02g33420.1 : 303.0) no description available & (at1g74310 : 229.0) Encodes ClpB1, which belongs to the Casein lytic proteinase/heat shock protein 100 (Clp/Hsp100) family. Involved in refolding of proteins which form aggregates under heat stress. Also known as AtHsp101. AtHsp101 is a cytosolic heat shock protein required for acclimation to high temperature.; heat shock protein 101 (HSP101);…	-4.61378	TRUE	Encodes ClpB1, which belongs to the Casein lytic proteinase/heat shock protein 100 (Clp/Hsp100) family. Involved in refolding of proteins which form aggregates under heat stress. Also known as AtHsp101. AtHsp101 is a cytosolic heat shock protein required for acclimation to high temperature.
20.2.1	stress.abiotic.heat	m.14818	(loc_os11g36960.1 : 395.0) no description available & (at5g27240 : 166.0) DNAJ heat shock N-terminal domain-containing protein; FUNCTIONS IN: unfolded protein binding, heat shock protein binding; INVOLVED IN: protein folding; LOCATED IN: cellular_component unknown; EXPRESSED IN: 15 plant structures; EXPRESSED DURING: 8 growth stages; CONTAINS InterPro DOMAIN/s: Molecular chaperone, heat shock pro…	-4.45723	TRUE	DNAJ heat shock N-terminal domain-containing protein
20.2.1	stress.abiotic.heat	m.105997	(loc_os03g18200.1 : 114.0) no description available & (at3g08970 : 108.0) J domain protein localized in ER lumen. Can compensate for the growth defect in jem1 scj1 mutant yeast. Also shows similarity to HSP40 proteins and is induced by heat stress. At high temperatures, mutant alleles are not transmitted through the pollen due to defects in pollen tube growth.; ATERDJ3A; CONTAINS InterPro DOMAIN/…	-4.40565	TRUE	J domain protein localized in ER lumen. Can compensate for the growth defect in jem1 scj1 mutant yeast. Also shows similarity to HSP40 proteins and is induced by heat stress. At high temperatures, mutant alleles are not transmitted through the pollen due to defects in pollen tube growth.
20.2.1	stress.abiotic.heat	m.259069	(loc_os05g31062.1 : 333.0) no description available & (at5g12430 : 315.0) Heat shock protein DnaJ with tetratricopeptide repeat; FUNCTIONS IN: heat shock protein binding, binding; INVOLVED IN: protein folding; LOCATED IN: chloroplast; EXPRESSED IN: 24 plant structures; EXPRESSED DURING: 15 growth stages; CONTAINS InterPro DOMAIN/s: Tetratricopeptide TPR-1 (InterPro:IPR001440), Tetratricopeptide-l…	-4.37565	TRUE	Heat shock protein DnaJ with tetratricopeptide repeat
20.2.1	stress.abiotic.heat	m.169874	(loc_os03g18200.2 : 550.0) no description available & (at3g08970 : 345.0) J domain protein localized in ER lumen. Can compensate for the growth defect in jem1 scj1 mutant yeast. Also shows similarity to HSP40 proteins and is induced by heat stress. At high temperatures, mutant alleles are not transmitted through the pollen due to defects in pollen tube growth.; ATERDJ3A; CONTAINS InterPro DOMAIN/…	-4.35569	TRUE	J domain protein localized in ER lumen. Can compensate for the growth defect in jem1 scj1 mutant yeast. Also shows similarity to HSP40 proteins and is induced by heat stress. At high temperatures, mutant alleles are not transmitted through the pollen due to defects in pollen tube growth.
20.2.1	stress.abiotic.heat	m.26493	(loc_os02g33420.1 : 163.0) no description available & (at1g74310 : 134.0) Encodes ClpB1, which belongs to the Casein lytic proteinase/heat shock protein 100 (Clp/Hsp100) family. Involved in refolding of proteins which form aggregates under heat stress. Also known as AtHsp101. AtHsp101 is a cytosolic heat shock protein required for acclimation to high temperature.; heat shock protein 101 (HSP101);…	-4.14025	TRUE	Encodes ClpB1, which belongs to the Casein lytic proteinase/heat shock protein 100 (Clp/Hsp100) family. Involved in refolding of proteins which form aggregates under heat stress. Also known as AtHsp101. AtHsp101 is a cytosolic heat shock protein required for acclimation to high temperature.
20.2.1	stress.abiotic.heat	m.259079	(at5g12430 : 476.0) Heat shock protein DnaJ with tetratricopeptide repeat; FUNCTIONS IN: heat shock protein binding, binding; INVOLVED IN: protein folding; LOCATED IN: chloroplast; EXPRESSED IN: 24 plant structures; EXPRESSED DURING: 15 growth stages; CONTAINS InterPro DOMAIN/s: Tetratricopeptide TPR-1 (InterPro:IPR001440), Tetratricopeptide-like helical (InterPro:IPR011990), Heat shock protein D…	-3.7916	TRUE	Heat shock protein DnaJ with tetratricopeptide repeat
20.2.1	stress.abiotic.heat	m.85940	(q08277|hsp82_maize : 317.0) Heat shock protein 82 - Zea mays (Maize) & (loc_os04g01740.1 : 314.0) no description available & (at5g56030 : 303.0) A member of heat shock protein 90 (HSP90) gene family. Expressed in all tissues and abundant in root apical meristem, pollen and tapetum. Expression is NOT heat-induced but induced by IAA and NaCl. Interacts with HsfA1d in the cytosol and the nucleus an…	-3.71924	TRUE	Heat shock protein 82
20.2.1	stress.abiotic.heat	m.34635	(loc_os11g36960.1 : 809.0) no description available & (at5g18750 : 268.0) DNAJ heat shock N-terminal domain-containing protein; FUNCTIONS IN: unfolded protein binding, heat shock protein binding; INVOLVED IN: protein folding; LOCATED IN: cellular_component unknown; EXPRESSED IN: 19 plant structures; EXPRESSED DURING: 8 growth stages; CONTAINS InterPro DOMAIN/s: Molecular chaperone, heat shock pro…	-3.67379	TRUE	DNAJ heat shock N-terminal domain-containing protein
20.2.1	stress.abiotic.heat	m.281491	(loc_os01g27740.3 : 1271.0) no description available & (at3g06340 : 342.0) DNAJ heat shock N-terminal domain-containing protein; FUNCTIONS IN: unfolded protein binding, heat shock protein binding; INVOLVED IN: protein folding; LOCATED IN: cellular_component unknown; EXPRESSED IN: 24 plant structures; EXPRESSED DURING: 15 growth stages; CONTAINS InterPro DOMAIN/s: Molecular chaperone, heat shock p…	-3.65944	TRUE	DNAJ heat shock N-terminal domain-containing protein
20.2.1	stress.abiotic.heat	m.227921	(loc_os02g33420.1 : 338.0) no description available & (q6f2y7|hs101_orysa : 300.0) Heat shock protein 101 - Oryza sativa (Rice) & (at1g74310 : 290.0) Encodes ClpB1, which belongs to the Casein lytic proteinase/heat shock protein 100 (Clp/Hsp100) family. Involved in refolding of proteins which form aggregates under heat stress. Also known as AtHsp101. AtHsp101 is a cytosolic heat shock protein req…	-3.50878	TRUE	Heat shock protein 101
20.2.1	stress.abiotic.heat	m.154510	(loc_os03g11910.1 : 993.0) no description available & (at2g32120 : 722.0) heat-shock protein 70T-2 (HSP70T-2); FUNCTIONS IN: ATP binding; INVOLVED IN: protein folding, response to high light intensity, response to hydrogen peroxide, response to heat; LOCATED IN: cellular_component unknown; EXPRESSED IN: 23 plant structures; EXPRESSED DURING: 12 growth stages; CONTAINS InterPro DOMAIN/s: Heat shoc…	-3.48206	TRUE	heat-shock protein 70T-2 (HSP70T-2)
20.2.1	stress.abiotic.heat	m.20857	(loc_os11g05820.1 : 152.0) no description available & (at3g52490 : 95.1) Double Clp-N motif-containing P-loop nucleoside triphosphate hydrolases superfamily protein; INVOLVED IN: protein metabolic process; LOCATED IN: cellular_component unknown; EXPRESSED IN: 21 plant structures; EXPRESSED DURING: 10 growth stages; CONTAINS InterPro DOMAIN/s: Clp, N-terminal (InterPro:IPR004176); BEST Arabidopsis…	-3.43959	TRUE	Double Clp-N motif-containing P-loop nucleoside triphosphate hydrolases superfamily protein
20.2.1	stress.abiotic.heat	m.68268	(q00445|hs21c_wheat : 302.0) Small heat shock protein, chloroplast precursor (Heat shock protein 26.6) - Triticum aestivum (Wheat) & (loc_os03g14180.1 : 262.0) no description available & (at4g27670 : 203.0) chloroplast located small heat shock protein.; heat shock protein 21 (HSP21); CONTAINS InterPro DOMAIN/s: Heat shock protein Hsp20 (InterPro:IPR002068), HSP20-like chaperone (InterPro:IPR00897…	-3.41592	TRUE	Small heat shock protein, chloroplast precursor (Heat shock protein 26.6)
20.2.1	stress.abiotic.heat	m.51666	(loc_os11g36960.1 : 408.0) no description available & (at3g06340 : 199.0) DNAJ heat shock N-terminal domain-containing protein; FUNCTIONS IN: unfolded protein binding, heat shock protein binding; INVOLVED IN: protein folding; LOCATED IN: cellular_component unknown; EXPRESSED IN: 24 plant structures; EXPRESSED DURING: 15 growth stages; CONTAINS InterPro DOMAIN/s: Molecular chaperone, heat shock pr…	-3.4087	TRUE	DNAJ heat shock N-terminal domain-containing protein
20.2.1	stress.abiotic.heat	m.82164	(loc_os06g13060.1 : 681.0) no description available & (at1g24120 : 470.0) encodes a DnaJ-like protein similar to ARG1 and ARL2 that are both involved in root and hypocotyl gravitropism response. However, null mutation in this gene does not result in defects in gravitropism. Gene is expressed in all tissues examined.; ARG1-like 1 (ARL1); FUNCTIONS IN: unfolded protein binding, heat shock protein b…	-3.4043	TRUE	encodes a DnaJ-like protein similar to ARG1 and ARL2 that are both involved in root and hypocotyl gravitropism response. However, null mutation in this gene does not result in defects in gravitropism. Gene is expressed in all tissues examined.
20.2.1	stress.abiotic.heat	m.190698	(loc_os01g08560.2 : 133.0) no description available & (at1g79930 : 110.0) encodes high molecular weight heat shock protein 70 not a HSP90 homolog, mRNA is constitutively expressed but transiently induced after heat shock; heat shock protein 91 (HSP91); FUNCTIONS IN: ATP binding; INVOLVED IN: protein folding, response to cadmium ion, response to heat; LOCATED IN: nucleus, plasma membrane; EXPRESSE…	-3.3797	TRUE	encodes high molecular weight heat shock protein 70 not a HSP90 homolog, mRNA is constitutively expressed but transiently induced after heat shock
20.2.1	stress.abiotic.heat	m.4287	(loc_os05g38530.1 : 263.0) no description available & (p09189|hsp7c_pethy : 261.0) Heat shock cognate 70 kDa protein - Petunia hybrida (Petunia) & (at5g02500 : 251.0) encodes a member of heat shock protein 70 family.; heat shock cognate protein 70-1 (HSC70-1); FUNCTIONS IN: ATP binding; INVOLVED IN: protein folding, response to cold, response to virus, response to heat; LOCATED IN: cytosol, apopl…	-3.34405	FALSE	Heat shock cognate 70 kDa protein
20.2.1	stress.abiotic.heat	m.15329	(loc_os02g33420.1 : 348.0) no description available & (at1g74310 : 273.0) Encodes ClpB1, which belongs to the Casein lytic proteinase/heat shock protein 100 (Clp/Hsp100) family. Involved in refolding of proteins which form aggregates under heat stress. Also known as AtHsp101. AtHsp101 is a cytosolic heat shock protein required for acclimation to high temperature.; heat shock protein 101 (HSP101);…	-3.34405	TRUE	Encodes ClpB1, which belongs to the Casein lytic proteinase/heat shock protein 100 (Clp/Hsp100) family. Involved in refolding of proteins which form aggregates under heat stress. Also known as AtHsp101. AtHsp101 is a cytosolic heat shock protein required for acclimation to high temperature.
20.2.1	stress.abiotic.heat	m.80426	(loc_os03g02260.1 : 166.0) no description available & (q01899|hsp7m_phavu : 154.0) Heat shock 70 kDa protein, mitochondrial precursor - Phaseolus vulgaris (Kidney bean) (French bean) & (at5g09590 : 144.0) heat shock protein 70 (Hsc70-5); nuclear; mitochondrial HSO70 2 (MTHSC70-2); FUNCTIONS IN: ATP binding; INVOLVED IN: protein folding, response to cadmium ion, response to salt stress, response t…	-3.32772	TRUE	Heat shock 70 kDa protein, mitochondrial precursor
20.2.1	stress.abiotic.heat	m.202654	(loc_os03g31300.1 : 1664.0) no description available & (at5g15450 : 1487.0) Encodes a chloroplast-targeted Hsp101 homologue. Functions as a molecular chaperone involved in plastid differentiation mediating internal thylakoid membrane formation and conferring thermotolerance to chloroplasts during heat stress. APG6 is constitutively expressed in the root tips, the organ boundary region, the reprod…	-3.30865	TRUE	Encodes a chloroplast-targeted Hsp101 homologue. Functions as a molecular chaperone involved in plastid differentiation mediating internal thylakoid membrane formation and conferring thermotolerance to chloroplasts during heat stress. APG6 is constitutively expressed in the root tips, the organ boundary region, the reproductive tissues of mature plants where plastids exist as proplastids, and sli…
20.2.1	stress.abiotic.heat	m.8965	(loc_os06g02620.1 : 607.0) no description available & (at5g48030 : 421.0) encodes a mitochondrially targeted DNAJ protein involved in female gametophyte development.; gametophytic factor 2 (GFA2); FUNCTIONS IN: unfolded protein binding, heat shock protein binding; INVOLVED IN: in 7 processes; LOCATED IN: mitochondrion; EXPRESSED IN: 25 plant structures; EXPRESSED DURING: 13 growth stages; CONTAIN…	-3.26034	TRUE	encodes a mitochondrially targeted DNAJ protein involved in female gametophyte development.
20.2.1	stress.abiotic.heat	m.8482	(loc_os09g29840.1 : 199.0) no description available & (at2g04030 : 166.0) Encodes a chloroplast-targeted 90-kDa heat shock protein located in the stroma involved in red-light mediated deetiolation response. Mutants are resistant to chlorate, have elongated hypocotyls in light, and affect the expression of NR2, CAB, and RBCS but NOT NR1 and NiR.; CR88; FUNCTIONS IN: ATP binding; INVOLVED IN: in 7 …	-3.21613	TRUE	Encodes a chloroplast-targeted 90-kDa heat shock protein located in the stroma involved in red-light mediated deetiolation response. Mutants are resistant to chlorate, have elongated hypocotyls in light, and affect the expression of NR2, CAB, and RBCS but NOT NR1 and NiR.
20.2.1	stress.abiotic.heat	m.306198	(loc_os02g33420.1 : 184.0) no description available & (at1g74310 : 163.0) Encodes ClpB1, which belongs to the Casein lytic proteinase/heat shock protein 100 (Clp/Hsp100) family. Involved in refolding of proteins which form aggregates under heat stress. Also known as AtHsp101. AtHsp101 is a cytosolic heat shock protein required for acclimation to high temperature.; heat shock protein 101 (HSP101);…	-3.19476	TRUE	Encodes ClpB1, which belongs to the Casein lytic proteinase/heat shock protein 100 (Clp/Hsp100) family. Involved in refolding of proteins which form aggregates under heat stress. Also known as AtHsp101. AtHsp101 is a cytosolic heat shock protein required for acclimation to high temperature.
20.2.1	stress.abiotic.heat	m.222101	(loc_os03g55360.1 : 723.0) no description available & (at4g37480 : 469.0) Chaperone DnaJ-domain superfamily protein; FUNCTIONS IN: heat shock protein binding; INVOLVED IN: protein folding; LOCATED IN: mitochondrion; EXPRESSED IN: 22 plant structures; EXPRESSED DURING: 13 growth stages; CONTAINS InterPro DOMAIN/s: Molecular chaperone, heat shock protein, Hsp40, DnaJ (InterPro:IPR015609), Heat shoc…	-3.10519	TRUE	Chaperone DnaJ-domain superfamily protein
20.2.1	stress.abiotic.heat	m.111909	(loc_os06g09560.1 : 132.0) no description available & (at3g14200 : 85.5) Chaperone DnaJ-domain superfamily protein; FUNCTIONS IN: heat shock protein binding; INVOLVED IN: protein folding; LOCATED IN: cellular_component unknown; EXPRESSED IN: 19 plant structures; EXPRESSED DURING: 11 growth stages; CONTAINS InterPro DOMAIN/s: Molecular chaperone, heat shock protein, Hsp40, DnaJ (InterPro:IPR015609…	-3.08681	TRUE	Chaperone DnaJ-domain superfamily protein
20.2.1	stress.abiotic.heat	m.285187	(loc_os01g06454.1 : 134.0) no description available & (at5g03030 : 118.0) Chaperone DnaJ-domain superfamily protein; FUNCTIONS IN: heat shock protein binding; INVOLVED IN: protein folding; EXPRESSED IN: 24 plant structures; EXPRESSED DURING: 15 growth stages; CONTAINS InterPro DOMAIN/s: Heat shock protein DnaJ, N-terminal (InterPro:IPR001623); BEST Arabidopsis thaliana protein match is: Chaperone…	-3.06724	TRUE	Chaperone DnaJ-domain superfamily protein
20.2.1	stress.abiotic.heat	m.187929	(q6f2y7|hs101_orysa : 961.0) Heat shock protein 101 - Oryza sativa (Rice) & (loc_os05g44340.1 : 961.0) no description available & (at1g74310 : 886.0) Encodes ClpB1, which belongs to the Casein lytic proteinase/heat shock protein 100 (Clp/Hsp100) family. Involved in refolding of proteins which form aggregates under heat stress. Also known as AtHsp101. AtHsp101 is a cytosolic heat shock protein req…	-3.05037	TRUE	Heat shock protein 101
20.2.1	stress.abiotic.heat	m.185662	(loc_os10g42439.1 : 4136.0) no description available & (at2g26890 : 3207.0) GRV2 has sequence similarity to the C. elegans protein RME-8 which is involved in endocytosis. grv2 mutants result in a reduction in gravitropic response in hypocotyls and shoots but do not affect root gravitropism. The mutants are defective in amyloplast sedimentation.; GRAVITROPISM DEFECTIVE 2 (GRV2); FUNCTIONS IN: bind…	-3.0476	TRUE	GRV2 has sequence similarity to the C. elegans protein RME-8 which is involved in endocytosis. grv2 mutants result in a reduction in gravitropic response in hypocotyls and shoots but do not affect root gravitropism. The mutants are defective in amyloplast sedimentation.
20.2.1	stress.abiotic.heat	m.15204	(loc_os12g32986.2 : 699.0) no description available & (at3g07770 : 602.0) HEAT SHOCK PROTEIN 89.1 (Hsp89.1); FUNCTIONS IN: ATP binding; INVOLVED IN: protein folding, response to stress; LOCATED IN: mitochondrion, cell wall; EXPRESSED IN: 24 plant structures; EXPRESSED DURING: 14 growth stages; CONTAINS InterPro DOMAIN/s: Chaperone protein htpG (InterPro:IPR001404), Heat shock protein Hsp90, C-ter…	-3.03236	TRUE	HEAT SHOCK PROTEIN 89.1 (Hsp89.1)
20.2.1	stress.abiotic.heat	m.15205	(loc_os12g32986.1 : 516.0) no description available & (at3g07770 : 423.0) HEAT SHOCK PROTEIN 89.1 (Hsp89.1); FUNCTIONS IN: ATP binding; INVOLVED IN: protein folding, response to stress; LOCATED IN: mitochondrion, cell wall; EXPRESSED IN: 24 plant structures; EXPRESSED DURING: 14 growth stages; CONTAINS InterPro DOMAIN/s: Chaperone protein htpG (InterPro:IPR001404), Heat shock protein Hsp90, C-ter…	-2.93157	TRUE	HEAT SHOCK PROTEIN 89.1 (Hsp89.1)
20.2.1	stress.abiotic.heat	m.10583	(loc_os01g08560.2 : 179.0) no description available & (at1g79920 : 149.0) Heat shock protein 70 (Hsp 70) family protein; FUNCTIONS IN: ATP binding; LOCATED IN: cell wall, plasma membrane; EXPRESSED IN: male gametophyte, guard cell, cultured cell, pollen tube; EXPRESSED DURING: L mature pollen stage, M germinated pollen stage; CONTAINS InterPro DOMAIN/s: Heat shock protein Hsp70 (InterPro:IPR00102…	-2.9141	TRUE	Heat shock protein 70 (Hsp 70) family protein
20.2.1	stress.abiotic.heat	m.85942	(p51819|hsp83_iponi : 240.0) Heat shock protein 83 - Ipomoea nil (Japanese morning glory) (Pharbitis nil) & (at5g52640 : 239.0) Encodes a cytosolic heat shock protein AtHSP90.1. AtHSP90.1 interacts with disease resistance signaling components SGT1b and RAR1 and is required for RPS2-mediated resistance.; heat shock protein 90.1 (HSP90.1); FUNCTIONS IN: unfolded protein binding, ATP binding; INVOLV…	-2.91074	TRUE	Heat shock protein 83
20.2.1	stress.abiotic.heat	m.219296	(loc_os05g31062.1 : 521.0) no description available & (at5g12430 : 455.0) Heat shock protein DnaJ with tetratricopeptide repeat; FUNCTIONS IN: heat shock protein binding, binding; INVOLVED IN: protein folding; LOCATED IN: chloroplast; EXPRESSED IN: 24 plant structures; EXPRESSED DURING: 15 growth stages; CONTAINS InterPro DOMAIN/s: Tetratricopeptide TPR-1 (InterPro:IPR001440), Tetratricopeptide-l…	-2.90085	TRUE	Heat shock protein DnaJ with tetratricopeptide repeat
20.2.1	stress.abiotic.heat	m.103934	(loc_os01g39020.1 : 294.0) no description available & (at2g26150 : 147.0) member of Heat Stress Transcription Factor (Hsf) family. Involved in response to misfolded protein accumulation in the cytosol. Regulated by alternative splicing and non-sense-mediated decay.; heat shock transcription factor A2 (HSFA2); FUNCTIONS IN: DNA binding, transcription activator activity, sequence-specific DNA bindi…	-2.86633	FALSE	member of Heat Stress Transcription Factor (Hsf) family. Involved in response to misfolded protein accumulation in the cytosol. Regulated by alternative splicing and non-sense-mediated decay.
20.2.1	stress.abiotic.heat	m.4497	(loc_os03g16920.1 : 255.0) no description available & (p09189|hsp7c_pethy : 253.0) Heat shock cognate 70 kDa protein - Petunia hybrida (Petunia) & (at3g12580 : 249.0) heat shock protein 70 (HSP70); FUNCTIONS IN: ATP binding; INVOLVED IN: in 9 processes; LOCATED IN: cytosol, mitochondrion, cell wall, plasma membrane; EXPRESSED IN: 23 plant structures; EXPRESSED DURING: 11 growth stages; CONTAINS I…	-2.86633	FALSE	Heat shock cognate 70 kDa protein
20.2.1	stress.abiotic.heat	m.37061	(loc_os01g50700.1 : 307.0) no description available & (at4g39150 : 230.0) DNAJ heat shock N-terminal domain-containing protein; FUNCTIONS IN: unfolded protein binding, heat shock protein binding; INVOLVED IN: protein folding; LOCATED IN: cellular_component unknown; EXPRESSED IN: 22 plant structures; EXPRESSED DURING: 14 growth stages; CONTAINS InterPro DOMAIN/s: Molecular chaperone, heat shock pr…	-2.86633	TRUE	DNAJ heat shock N-terminal domain-containing protein
20.2.1	stress.abiotic.heat	m.19316	(loc_os09g29840.2 : 234.0) no description available & (at2g04030 : 204.0) Encodes a chloroplast-targeted 90-kDa heat shock protein located in the stroma involved in red-light mediated deetiolation response. Mutants are resistant to chlorate, have elongated hypocotyls in light, and affect the expression of NR2, CAB, and RBCS but NOT NR1 and NiR.; CR88; FUNCTIONS IN: ATP binding; INVOLVED IN: in 7 …	-2.86187	TRUE	Encodes a chloroplast-targeted 90-kDa heat shock protein located in the stroma involved in red-light mediated deetiolation response. Mutants are resistant to chlorate, have elongated hypocotyls in light, and affect the expression of NR2, CAB, and RBCS but NOT NR1 and NiR.
20.2.1	stress.abiotic.heat	m.197980	(loc_os07g43870.3 : 1132.0) no description available & (at1g18700 : 556.0) DNAJ heat shock N-terminal domain-containing protein; FUNCTIONS IN: heat shock protein binding; INVOLVED IN: protein folding; LOCATED IN: endoplasmic reticulum; EXPRESSED IN: 24 plant structures; EXPRESSED DURING: 15 growth stages; CONTAINS InterPro DOMAIN/s: Molecular chaperone, heat shock protein, Hsp40, DnaJ (InterPro:I…	-2.79644	TRUE	DNAJ heat shock N-terminal domain-containing protein
20.2.1	stress.abiotic.heat	m.16473	(loc_os08g38086.2 : 1183.0) no description available & (at2g04030 : 1057.0) Encodes a chloroplast-targeted 90-kDa heat shock protein located in the stroma involved in red-light mediated deetiolation response. Mutants are resistant to chlorate, have elongated hypocotyls in light, and affect the expression of NR2, CAB, and RBCS but NOT NR1 and NiR.; CR88; FUNCTIONS IN: ATP binding; INVOLVED IN: in …	-2.74786	TRUE	Encodes a chloroplast-targeted 90-kDa heat shock protein located in the stroma involved in red-light mediated deetiolation response. Mutants are resistant to chlorate, have elongated hypocotyls in light, and affect the expression of NR2, CAB, and RBCS but NOT NR1 and NiR.
20.2.1	stress.abiotic.heat	m.10336	(loc_os04g31940.1 : 1169.0) no description available & (at5g53150 : 443.0) DNAJ heat shock N-terminal domain-containing protein; FUNCTIONS IN: unfolded protein binding, heat shock protein binding; INVOLVED IN: protein folding; LOCATED IN: cellular_component unknown; EXPRESSED IN: 24 plant structures; EXPRESSED DURING: 15 growth stages; CONTAINS InterPro DOMAIN/s: Molecular chaperone, heat shock p…	-2.72363	TRUE	DNAJ heat shock N-terminal domain-containing protein
20.2.1	stress.abiotic.heat	m.270325	(loc_os06g34440.1 : 1077.0) no description available & (at5g18750 : 465.0) DNAJ heat shock N-terminal domain-containing protein; FUNCTIONS IN: unfolded protein binding, heat shock protein binding; INVOLVED IN: protein folding; LOCATED IN: cellular_component unknown; EXPRESSED IN: 19 plant structures; EXPRESSED DURING: 8 growth stages; CONTAINS InterPro DOMAIN/s: Molecular chaperone, heat shock pr…	-2.65542	TRUE	DNAJ heat shock N-terminal domain-containing protein
20.2.1	stress.abiotic.heat	m.16994	(loc_os03g06630.1 : 198.0) no description available & (at3g22830 : 139.0) member of Heat Stress Transcription Factor (Hsf) family; heat shock transcription factor A6B (HSFA6B); FUNCTIONS IN: DNA binding, sequence-specific DNA binding transcription factor activity; INVOLVED IN: regulation of transcription, DNA-dependent; LOCATED IN: nucleus; EXPRESSED IN: root; CONTAINS InterPro DOMAIN/s: Winged h…	-2.6424	TRUE	member of Heat Stress Transcription Factor (Hsf) family
20.2.1	stress.abiotic.heat	m.97407	(loc_os06g11440.1 : 507.0) no description available & (at1g28210 : 306.0) DnaJ homolog AtJ1 (atj); ATJ1; FUNCTIONS IN: unfolded protein binding, heat shock protein binding, zinc ion binding, nucleic acid binding; INVOLVED IN: protein folding; LOCATED IN: mitochondrion; EXPRESSED IN: 22 plant structures; EXPRESSED DURING: 11 growth stages; CONTAINS InterPro DOMAIN/s: Molecular chaperone, heat shoc…	-2.6297	TRUE	DnaJ homolog AtJ1 (atj)
20.2.1	stress.abiotic.heat	m.19319	(loc_os09g29840.2 : 244.0) no description available & (at2g04030 : 224.0) Encodes a chloroplast-targeted 90-kDa heat shock protein located in the stroma involved in red-light mediated deetiolation response. Mutants are resistant to chlorate, have elongated hypocotyls in light, and affect the expression of NR2, CAB, and RBCS but NOT NR1 and NiR.; CR88; FUNCTIONS IN: ATP binding; INVOLVED IN: in 7 …	-2.51262	TRUE	Encodes a chloroplast-targeted 90-kDa heat shock protein located in the stroma involved in red-light mediated deetiolation response. Mutants are resistant to chlorate, have elongated hypocotyls in light, and affect the expression of NR2, CAB, and RBCS but NOT NR1 and NiR.
20.2.1	stress.abiotic.heat	m.32784	(loc_os02g35000.1 : 204.0) no description available & (at1g77020 : 141.0) DNAJ heat shock N-terminal domain-containing protein; FUNCTIONS IN: unfolded protein binding, heat shock protein binding; INVOLVED IN: protein folding; LOCATED IN: cellular_component unknown; EXPRESSED IN: 22 plant structures; EXPRESSED DURING: 12 growth stages; CONTAINS InterPro DOMAIN/s: Molecular chaperone, heat shock pr…	-2.48852	TRUE	DNAJ heat shock N-terminal domain-containing protein
20.2.1	stress.abiotic.heat	m.165925	(loc_os10g28340.3 : 154.0) no description available & (at2g26150 : 127.0) member of Heat Stress Transcription Factor (Hsf) family. Involved in response to misfolded protein accumulation in the cytosol. Regulated by alternative splicing and non-sense-mediated decay.; heat shock transcription factor A2 (HSFA2); FUNCTIONS IN: DNA binding, transcription activator activity, sequence-specific DNA bindi…	-2.47546	TRUE	member of Heat Stress Transcription Factor (Hsf) family. Involved in response to misfolded protein accumulation in the cytosol. Regulated by alternative splicing and non-sense-mediated decay.
20.2.1	stress.abiotic.heat	m.15090	(loc_os05g50370.1 : 1033.0) no description available & (at4g36520 : 236.0) Chaperone DnaJ-domain superfamily protein; FUNCTIONS IN: heat shock protein binding; CONTAINS InterPro DOMAIN/s: Heat shock protein DnaJ, N-terminal (InterPro:IPR001623); BEST Arabidopsis thaliana protein match is: Chaperone DnaJ-domain superfamily protein (TAIR:AT4G12770.2); Has 187564 Blast hits to 104912 proteins in 350…	-2.46866	TRUE	Chaperone DnaJ-domain superfamily protein
20.2.1	stress.abiotic.heat	m.285185	(loc_os07g09450.1 : 182.0) no description available & (at3g09700 : 159.0) Chaperone DnaJ-domain superfamily protein; FUNCTIONS IN: heat shock protein binding; INVOLVED IN: protein folding; EXPRESSED IN: 20 plant structures; EXPRESSED DURING: 13 growth stages; CONTAINS InterPro DOMAIN/s: Heat shock protein DnaJ, N-terminal (InterPro:IPR001623); BEST Arabidopsis thaliana protein match is: Chaperone…	-2.46632	TRUE	Chaperone DnaJ-domain superfamily protein
20.2.1	stress.abiotic.heat	m.266992	(loc_os01g44310.1 : 932.0) no description available & (at4g36520 : 243.0) Chaperone DnaJ-domain superfamily protein; FUNCTIONS IN: heat shock protein binding; CONTAINS InterPro DOMAIN/s: Heat shock protein DnaJ, N-terminal (InterPro:IPR001623); BEST Arabidopsis thaliana protein match is: Chaperone DnaJ-domain superfamily protein (TAIR:AT4G12770.2); Has 187564 Blast hits to 104912 proteins in 3501…	-2.44804	TRUE	Chaperone DnaJ-domain superfamily protein
20.2.1	stress.abiotic.heat	m.151627	(p24631|hsp21_maize : 233.0) 17.5 kDa class II heat shock protein - Zea mays (Maize) & (loc_os01g08860.1 : 214.0) no description available & (at5g12020 : 164.0) 17.6 kDa class II heat shock protein (HSP17.6II); CONTAINS InterPro DOMAIN/s: Heat shock protein Hsp20 (InterPro:IPR002068), HSP20-like chaperone (InterPro:IPR008978); BEST Arabidopsis thaliana protein match is: heat shock protein 17.6A (…	-2.43885	TRUE	17.5 kDa class II heat shock protein
20.2.1	stress.abiotic.heat	m.187456	(loc_os01g33800.1 : 613.0) no description available & (at1g65280 : 394.0) DNAJ heat shock N-terminal domain-containing protein; FUNCTIONS IN: heat shock protein binding; INVOLVED IN: protein folding; EXPRESSED IN: 22 plant structures; EXPRESSED DURING: 13 growth stages; CONTAINS InterPro DOMAIN/s: Heat shock protein DnaJ, N-terminal (InterPro:IPR001623), Protein of unknown function DUF3752 (Inter…	-2.43332	TRUE	DNAJ heat shock N-terminal domain-containing protein
20.2.1	stress.abiotic.heat	m.135131	(q84q77|hsp23_orysa : 180.0) 17.4 kDa class I heat shock protein 3 - Oryza sativa (Rice) & (loc_os03g15960.1 : 180.0) no description available & (at3g46230 : 162.0) member of the class I small heat-shock protein (sHSP) family, which accounts for the majority of sHSPs in maturing seeds; heat shock protein 17.4 (HSP17.4); INVOLVED IN: response to heat; LOCATED IN: cellular_component unknown; EXPRES…	-2.43008	TRUE	17.4 kDa class I heat shock protein 3
20.2.1	stress.abiotic.heat	m.317834	(loc_os04g33980.1 : 133.0) no description available & (at3g52490 : 104.0) Double Clp-N motif-containing P-loop nucleoside triphosphate hydrolases superfamily protein; INVOLVED IN: protein metabolic process; LOCATED IN: cellular_component unknown; EXPRESSED IN: 21 plant structures; EXPRESSED DURING: 10 growth stages; CONTAINS InterPro DOMAIN/s: Clp, N-terminal (InterPro:IPR004176); BEST Arabidopsi…	-2.36207	TRUE	Double Clp-N motif-containing P-loop nucleoside triphosphate hydrolases superfamily protein
20.2.1	stress.abiotic.heat	m.13872	(loc_os03g61730.1 : 926.0) no description available & (at5g49580 : 538.0) Chaperone DnaJ-domain superfamily protein; FUNCTIONS IN: unfolded protein binding, heat shock protein binding; INVOLVED IN: protein folding; LOCATED IN: cellular_component unknown; EXPRESSED IN: 24 plant structures; EXPRESSED DURING: 13 growth stages; CONTAINS InterPro DOMAIN/s: Molecular chaperone, heat shock protein, Hsp4…	-2.34669	TRUE	Chaperone DnaJ-domain superfamily protein
20.2.1	stress.abiotic.heat	m.62470	(loc_os04g01740.1 : 130.0) no description available & (p33126|hsp81_orysa : 127.0) Heat shock protein 81-1 (HSP81-1) (Heat shock protein 82) - Oryza sativa (Rice) & (at5g52640 : 124.0) Encodes a cytosolic heat shock protein AtHSP90.1. AtHSP90.1 interacts with disease resistance signaling components SGT1b and RAR1 and is required for RPS2-mediated resistance.; heat shock protein 90.1 (HSP90.1); FU…	-2.33955	TRUE	Heat shock protein 81-1 (HSP81-1) (Heat shock protein 82)
20.2.1	stress.abiotic.heat	m.270323	(loc_os06g34440.1 : 1082.0) no description available & (at5g18750 : 461.0) DNAJ heat shock N-terminal domain-containing protein; FUNCTIONS IN: unfolded protein binding, heat shock protein binding; INVOLVED IN: protein folding; LOCATED IN: cellular_component unknown; EXPRESSED IN: 19 plant structures; EXPRESSED DURING: 8 growth stages; CONTAINS InterPro DOMAIN/s: Molecular chaperone, heat shock pr…	-2.33415	TRUE	DNAJ heat shock N-terminal domain-containing protein
20.2.1	stress.abiotic.heat	m.189734	(q6f2y7|hs101_orysa : 1603.0) Heat shock protein 101 - Oryza sativa (Rice) & (loc_os05g44340.1 : 1603.0) no description available & (at1g74310 : 1446.0) Encodes ClpB1, which belongs to the Casein lytic proteinase/heat shock protein 100 (Clp/Hsp100) family. Involved in refolding of proteins which form aggregates under heat stress. Also known as AtHsp101. AtHsp101 is a cytosolic heat shock protein …	-2.32344	TRUE	Heat shock protein 101
20.2.1	stress.abiotic.heat	m.40972	(at3g12580 : 257.0) heat shock protein 70 (HSP70); FUNCTIONS IN: ATP binding; INVOLVED IN: in 9 processes; LOCATED IN: cytosol, mitochondrion, cell wall, plasma membrane; EXPRESSED IN: 23 plant structures; EXPRESSED DURING: 11 growth stages; CONTAINS InterPro DOMAIN/s: Heat shock protein 70, conserved site (InterPro:IPR018181), Heat shock protein Hsp70 (InterPro:IPR001023), Heat shock protein 70 …	-2.23152	TRUE	heat shock protein 70 (HSP70)
20.2.1	stress.abiotic.heat	m.8359	(loc_os05g46620.1 : 539.0) no description available & (at4g39150 : 419.0) DNAJ heat shock N-terminal domain-containing protein; FUNCTIONS IN: unfolded protein binding, heat shock protein binding; INVOLVED IN: protein folding; LOCATED IN: cellular_component unknown; EXPRESSED IN: 22 plant structures; EXPRESSED DURING: 14 growth stages; CONTAINS InterPro DOMAIN/s: Molecular chaperone, heat shock pr…	-2.20306	TRUE	DNAJ heat shock N-terminal domain-containing protein
20.2.1	stress.abiotic.heat	m.306919	(loc_os02g33420.1 : 165.0) no description available & (at1g74310 : 128.0) Encodes ClpB1, which belongs to the Casein lytic proteinase/heat shock protein 100 (Clp/Hsp100) family. Involved in refolding of proteins which form aggregates under heat stress. Also known as AtHsp101. AtHsp101 is a cytosolic heat shock protein required for acclimation to high temperature.; heat shock protein 101 (HSP101);…	-2.19398	TRUE	Encodes ClpB1, which belongs to the Casein lytic proteinase/heat shock protein 100 (Clp/Hsp100) family. Involved in refolding of proteins which form aggregates under heat stress. Also known as AtHsp101. AtHsp101 is a cytosolic heat shock protein required for acclimation to high temperature.
20.2.1	stress.abiotic.heat	m.56988	(loc_os02g54140.1 : 177.0) no description available & (at1g54050 : 107.0) HSP20-like chaperones superfamily protein; CONTAINS InterPro DOMAIN/s: Heat shock protein Hsp20 (InterPro:IPR002068), HSP20-like chaperone (InterPro:IPR008978); BEST Arabidopsis thaliana protein match is: heat shock protein 17.6A (TAIR:AT5G12030.1); Has 4491 Blast hits to 4491 proteins in 1181 species: Archae - 166; Bacteri…	-2.1908	TRUE	HSP20-like chaperones superfamily protein
20.2.1	stress.abiotic.heat	m.163300	(q07078|hsp83_orysa : 1159.0) Heat shock protein 81-3 (HSP81-3) (Gravity-specific protein GSC 381) - Oryza sativa (Rice) & (loc_os09g30439.1 : 1159.0) no description available & (at5g56010 : 1113.0) A member of heat shock protein 90 (HSP90) gene family. Expressed in all tissues and abundant in root apical meristem, pollen and tapetum. Expression is NOT heat-induced but induced by IAA and NaCl. Ov…	-2.18632	TRUE	Heat shock protein 81-3 (HSP81-3) (Gravity-specific protein GSC 381)
20.2.1	stress.abiotic.heat	m.65525	(loc_os03g56540.1 : 181.0) no description available & (at5g03030 : 141.0) Chaperone DnaJ-domain superfamily protein; FUNCTIONS IN: heat shock protein binding; INVOLVED IN: protein folding; EXPRESSED IN: 24 plant structures; EXPRESSED DURING: 15 growth stages; CONTAINS InterPro DOMAIN/s: Heat shock protein DnaJ, N-terminal (InterPro:IPR001623); BEST Arabidopsis thaliana protein match is: Chaperone…	-2.14975	TRUE	Chaperone DnaJ-domain superfamily protein
20.2.1	stress.abiotic.heat	m.101336	(loc_os03g60620.1 : 1169.0) no description available & (at5g02500 : 1109.0) encodes a member of heat shock protein 70 family.; heat shock cognate protein 70-1 (HSC70-1); FUNCTIONS IN: ATP binding; INVOLVED IN: protein folding, response to cold, response to virus, response to heat; LOCATED IN: cytosol, apoplast, chloroplast, plasma membrane, membrane; EXPRESSED IN: 27 plant structures; EXPRESSED D…	-2.14811	TRUE	encodes a member of heat shock protein 70 family.
20.2.1	stress.abiotic.heat	m.54112	(loc_os05g38530.1 : 399.0) no description available & (p09189|hsp7c_pethy : 395.0) Heat shock cognate 70 kDa protein - Petunia hybrida (Petunia) & (at5g02500 : 387.0) encodes a member of heat shock protein 70 family.; heat shock cognate protein 70-1 (HSC70-1); FUNCTIONS IN: ATP binding; INVOLVED IN: protein folding, response to cold, response to virus, response to heat; LOCATED IN: cytosol, apopl…	-2.13709	TRUE	Heat shock cognate 70 kDa protein
20.2.1	stress.abiotic.heat	m.193135	(loc_os02g03000.1 : 1042.0) no description available & (at5g42480 : 622.0) Shows homology to the cyanobacterial cell division protein Ftn2, mutant only has two mesophyll cell chloroplasts. Protein was localized to a ring at the center of the chloroplasts. Probably involved in functions in the assembly and/or stabilization of the plastid-dividing FtsZ ring, inhibiting FtsZ filament formation in th…	-2.11989	TRUE	Shows homology to the cyanobacterial cell division protein Ftn2, mutant only has two mesophyll cell chloroplasts. Protein was localized to a ring at the center of the chloroplasts. Probably involved in functions in the assembly and/or stabilization of the plastid-dividing FtsZ ring, inhibiting FtsZ filament formation in the chloroplast.
20.2.1	stress.abiotic.heat	m.131274	(loc_os01g53020.1 : 490.0) no description available & (at2g42750 : 378.0) DNAJ heat shock N-terminal domain-containing protein; FUNCTIONS IN: unfolded protein binding, heat shock protein binding; INVOLVED IN: protein folding; LOCATED IN: chloroplast; EXPRESSED IN: 22 plant structures; EXPRESSED DURING: 13 growth stages; CONTAINS InterPro DOMAIN/s: Molecular chaperone, heat shock protein, Hsp40, D…	-2.09255	TRUE	DNAJ heat shock N-terminal domain-containing protein
20.2.1	stress.abiotic.heat	m.298136	(p33126|hsp81_orysa : 345.0) Heat shock protein 81-1 (HSP81-1) (Heat shock protein 82) - Oryza sativa (Rice) & (loc_os08g39140.4 : 345.0) no description available & (at5g56010 : 334.0) A member of heat shock protein 90 (HSP90) gene family. Expressed in all tissues and abundant in root apical meristem, pollen and tapetum. Expression is NOT heat-induced but induced by IAA and NaCl. Overexpression r…	-2.07585	TRUE	Heat shock protein 81-1 (HSP81-1) (Heat shock protein 82)
20.2.1	stress.abiotic.heat	m.119169	(loc_os06g46600.1 : 1053.0) no description available & (at1g11660 : 712.0) heat shock protein 70 (Hsp 70) family protein; FUNCTIONS IN: ATP binding; INVOLVED IN: protein folding; LOCATED IN: cellular_component unknown; EXPRESSED IN: 24 plant structures; EXPRESSED DURING: 15 growth stages; CONTAINS InterPro DOMAIN/s: Heat shock protein Hsp70 (InterPro:IPR001023), Heat shock protein 70 (InterPro:IP…	-2.05364	TRUE	heat shock protein 70 (Hsp 70) family protein
20.2.1	stress.abiotic.heat	m.28265	(loc_os02g56040.1 : 661.0) no description available & (at1g80030 : 488.0) Molecular chaperone Hsp40/DnaJ family protein; FUNCTIONS IN: unfolded protein binding, heat shock protein binding, ATP binding; INVOLVED IN: protein folding, response to heat; LOCATED IN: chloroplast thylakoid membrane, chloroplast; EXPRESSED IN: 23 plant structures; EXPRESSED DURING: 14 growth stages; CONTAINS InterPro DOM…	-2.03794	TRUE	Molecular chaperone Hsp40/DnaJ family protein
20.2.1	stress.abiotic.heat	m.67718	(loc_os03g28310.1 : 324.0) no description available & (at5g53150 : 174.0) DNAJ heat shock N-terminal domain-containing protein; FUNCTIONS IN: unfolded protein binding, heat shock protein binding; INVOLVED IN: protein folding; LOCATED IN: cellular_component unknown; EXPRESSED IN: 24 plant structures; EXPRESSED DURING: 15 growth stages; CONTAINS InterPro DOMAIN/s: Molecular chaperone, heat shock pr…	-2.02975	TRUE	DNAJ heat shock N-terminal domain-containing protein
20.2.1	stress.abiotic.heat	m.130855	(loc_os01g54550.1 : 510.0) no description available & (at4g18880 : 160.0) member of Heat Stress Transcription Factor (Hsf) family; heat shock transcription factor A4A (HSF A4A); FUNCTIONS IN: DNA binding, sequence-specific DNA binding transcription factor activity; INVOLVED IN: response to chitin; LOCATED IN: nucleus; EXPRESSED IN: 23 plant structures; EXPRESSED DURING: 13 growth stages; CONTAINS…	-2.02539	TRUE	member of Heat Stress Transcription Factor (Hsf) family
20.2.1	stress.abiotic.heat	m.144939	(loc_os02g50760.2 : 655.0) no description available & (at1g24120 : 508.0) encodes a DnaJ-like protein similar to ARG1 and ARL2 that are both involved in root and hypocotyl gravitropism response. However, null mutation in this gene does not result in defects in gravitropism. Gene is expressed in all tissues examined.; ARG1-like 1 (ARL1); FUNCTIONS IN: unfolded protein binding, heat shock protein b…	-1.97508	FALSE	encodes a DnaJ-like protein similar to ARG1 and ARL2 that are both involved in root and hypocotyl gravitropism response. However, null mutation in this gene does not result in defects in gravitropism. Gene is expressed in all tissues examined.
20.2.1	stress.abiotic.heat	m.40246	(loc_os03g16860.2 : 229.0) no description available & (p09189|hsp7c_pethy : 227.0) Heat shock cognate 70 kDa protein - Petunia hybrida (Petunia) & (at3g12580 : 226.0) heat shock protein 70 (HSP70); FUNCTIONS IN: ATP binding; INVOLVED IN: in 9 processes; LOCATED IN: cytosol, mitochondrion, cell wall, plasma membrane; EXPRESSED IN: 23 plant structures; EXPRESSED DURING: 11 growth stages; CONTAINS I…	-1.96476	FALSE	Heat shock cognate 70 kDa protein
20.2.1	stress.abiotic.heat	m.155448	(loc_os12g01360.1 : 791.0) no description available & (at1g07200 : 160.0) Double Clp-N motif-containing P-loop nucleoside triphosphate hydrolases superfamily protein; FUNCTIONS IN: ATP binding; INVOLVED IN: biological_process unknown; LOCATED IN: cellular_component unknown; BEST Arabidopsis thaliana protein match is: Double Clp-N motif-containing P-loop nucleoside triphosphate hydrolases superfam…	-1.95253	FALSE	Double Clp-N motif-containing P-loop nucleoside triphosphate hydrolases superfamily protein
20.2.1	stress.abiotic.heat	m.239999	(loc_os02g33420.1 : 121.0) no description available & (q6f2y7|hs101_orysa : 118.0) Heat shock protein 101 - Oryza sativa (Rice) & (at1g74310 : 114.0) Encodes ClpB1, which belongs to the Casein lytic proteinase/heat shock protein 100 (Clp/Hsp100) family. Involved in refolding of proteins which form aggregates under heat stress. Also known as AtHsp101. AtHsp101 is a cytosolic heat shock protein req…	-1.91088	FALSE	Heat shock protein 101
20.2.1	stress.abiotic.heat	m.9008	(loc_os06g46900.4 : 160.0) no description available & (at4g21320 : 137.0) Encodes heat-stress-associated 32-kD protein. Up-regulated by heat shock. Thermotolerance in a knockout mutant was compromised following a long recovery period (> 24 h) after acclimation heat shock treatment.; HEAT-STRESS-ASSOCIATED 32 (HSA32); FUNCTIONS IN: catalytic activity; INVOLVED IN: response to heat, heat acclimatio…	-1.91088	FALSE	Encodes heat-stress-associated 32-kD protein. Up-regulated by heat shock. Thermotolerance in a knockout mutant was compromised following a long recovery period (> 24 h) after acclimation heat shock treatment.
20.2.1	stress.abiotic.heat	m.214239	(loc_os01g08560.2 : 1233.0) no description available & (at1g79930 : 1095.0) encodes high molecular weight heat shock protein 70 not a HSP90 homolog, mRNA is constitutively expressed but transiently induced after heat shock; heat shock protein 91 (HSP91); FUNCTIONS IN: ATP binding; INVOLVED IN: protein folding, response to cadmium ion, response to heat; LOCATED IN: nucleus, plasma membrane; EXPRES…	-1.91008	FALSE	encodes high molecular weight heat shock protein 70 not a HSP90 homolog, mRNA is constitutively expressed but transiently induced after heat shock
20.2.1	stress.abiotic.heat	m.226404	(loc_os03g04400.1 : 180.0) no description available & (at2g03120 : 91.7) homologous to Signal Peptide Peptidases (SPP), required for pollen development and pollen germination. No homozygotes could be recovered from a T-DNA insertion mutant.; signal peptide peptidase (SPP); FUNCTIONS IN: aspartic-type endopeptidase activity; INVOLVED IN: pollen germination, pollen development; LOCATED IN: endoplas…	-1.88981	FALSE	homologous to Signal Peptide Peptidases (SPP), required for pollen development and pollen germination. No homozygotes could be recovered from a T-DNA insertion mutant.
20.2.1	stress.abiotic.heat	m.300307	(loc_os10g36370.1 : 853.0) no description available & (at2g35720 : 597.0) Encodes OWL1, a J-domain protein involved in perception of very low light fluences.; ORIENTATION UNDER VERY LOW FLUENCES OF LIGHT 1 (OWL1); FUNCTIONS IN: heat shock protein binding; INVOLVED IN: protein folding, vegetative to reproductive phase transition of meristem, response to very low light intensity stimulus; EXPRESSED…	-1.88595	FALSE	Encodes OWL1, a J-domain protein involved in perception of very low light fluences.
20.2.1	stress.abiotic.heat	m.111913	(loc_os06g09560.1 : 135.0) no description available & (at3g14200 : 85.5) Chaperone DnaJ-domain superfamily protein; FUNCTIONS IN: heat shock protein binding; INVOLVED IN: protein folding; LOCATED IN: cellular_component unknown; EXPRESSED IN: 19 plant structures; EXPRESSED DURING: 11 growth stages; CONTAINS InterPro DOMAIN/s: Molecular chaperone, heat shock protein, Hsp40, DnaJ (InterPro:IPR015609…	-1.87593	FALSE	Chaperone DnaJ-domain superfamily protein
20.2.1	stress.abiotic.heat	m.9007	(loc_os06g46900.1 : 464.0) no description available & (at4g21320 : 353.0) Encodes heat-stress-associated 32-kD protein. Up-regulated by heat shock. Thermotolerance in a knockout mutant was compromised following a long recovery period (> 24 h) after acclimation heat shock treatment.; HEAT-STRESS-ASSOCIATED 32 (HSA32); FUNCTIONS IN: catalytic activity; INVOLVED IN: response to heat, heat acclimatio…	-1.86425	FALSE	Encodes heat-stress-associated 32-kD protein. Up-regulated by heat shock. Thermotolerance in a knockout mutant was compromised following a long recovery period (> 24 h) after acclimation heat shock treatment.
20.2.1	stress.abiotic.heat	m.45116	(loc_os02g48110.1 : 1377.0) no description available & (at4g16660 : 1042.0) heat shock protein 70 (Hsp 70) family protein; FUNCTIONS IN: ATP binding; LOCATED IN: plasma membrane, chloroplast; EXPRESSED IN: 24 plant structures; EXPRESSED DURING: 13 growth stages; CONTAINS InterPro DOMAIN/s: Heat shock protein 70, conserved site (InterPro:IPR018181), Heat shock protein Hsp70 (InterPro:IPR001023), H…	-1.86422	FALSE	heat shock protein 70 (Hsp 70) family protein
20.2.1	stress.abiotic.heat	m.155009	(loc_os04g24180.2 : 1105.0) no description available & (at1g79940 : 909.0) J domain protein localized in ER membrane. Mutants have defective pollen germination.; ATERDJ2A; FUNCTIONS IN: unfolded protein binding, heat shock protein binding; INVOLVED IN: protein folding; LOCATED IN: mitochondrion, integral to endoplasmic reticulum membrane, endoplasmic reticulum; EXPRESSED IN: 23 plant structures; …	-1.84978	FALSE	J domain protein localized in ER membrane. Mutants have defective pollen germination.
20.2.1	stress.abiotic.heat	m.227698	(loc_os02g53420.1 : 1111.0) no description available & (q01899|hsp7m_phavu : 1050.0) Heat shock 70 kDa protein, mitochondrial precursor - Phaseolus vulgaris (Kidney bean) (French bean) & (at5g09590 : 1027.0) heat shock protein 70 (Hsc70-5); nuclear; mitochondrial HSO70 2 (MTHSC70-2); FUNCTIONS IN: ATP binding; INVOLVED IN: protein folding, response to cadmium ion, response to salt stress, respons…	-1.84622	FALSE	Heat shock 70 kDa protein, mitochondrial precursor
20.2.1	stress.abiotic.heat	m.141566	(loc_os01g74580.1 : 681.0) no description available & (at5g03160 : 508.0) J domain protein localized in ER lumen. Can partially compensate for the growth defect in jem1 scj1 mutant yeast.; homolog of mamallian P58IPK (P58IPK); FUNCTIONS IN: heat shock protein binding, binding; INVOLVED IN: protein folding; LOCATED IN: endoplasmic reticulum, plasma membrane, endoplasmic reticulum lumen; EXPRESSED …	-1.84333	FALSE	J domain protein localized in ER lumen. Can partially compensate for the growth defect in jem1 scj1 mutant yeast.
20.2.1	stress.abiotic.heat	m.259838	(loc_os05g23740.1 : 1159.0) no description available & (q02028|hsp7s_pea : 1075.0) Stromal 70 kDa heat shock-related protein, chloroplast precursor - Pisum sativum (Garden pea) & (at5g49910 : 1056.0) Stromal heat shock protein involved in protein import into chloroplast.; chloroplast heat shock protein 70-2 (CPHSC70-2EAT SHOCK PROTEIN 70-2); FUNCTIONS IN: protein binding; INVOLVED IN: protein fol…	-1.83632	FALSE	Stromal 70 kDa heat shock-related protein, chloroplast precursor
20.2.1	stress.abiotic.heat	m.65622	(q6f2y7|hs101_orysa : 385.0) Heat shock protein 101 - Oryza sativa (Rice) & (loc_os05g44340.1 : 385.0) no description available & (at1g74310 : 350.0) Encodes ClpB1, which belongs to the Casein lytic proteinase/heat shock protein 100 (Clp/Hsp100) family. Involved in refolding of proteins which form aggregates under heat stress. Also known as AtHsp101. AtHsp101 is a cytosolic heat shock protein req…	-1.82596	FALSE	Heat shock protein 101
20.2.1	stress.abiotic.heat	m.129474	(loc_os07g03270.1 : 329.0) no description available & (at4g07990 : 173.0) Chaperone DnaJ-domain superfamily protein; FUNCTIONS IN: heat shock protein binding; INVOLVED IN: protein folding; EXPRESSED IN: 22 plant structures; EXPRESSED DURING: 13 growth stages; CONTAINS InterPro DOMAIN/s: Molecular chaperone, heat shock protein, Hsp40, DnaJ (InterPro:IPR015609), Heat shock protein DnaJ, N-terminal …	-1.81307	FALSE	Chaperone DnaJ-domain superfamily protein
20.2.1	stress.abiotic.heat	m.106004	(loc_os03g18200.1 : 280.0) no description available & (at3g08970 : 193.0) J domain protein localized in ER lumen. Can compensate for the growth defect in jem1 scj1 mutant yeast. Also shows similarity to HSP40 proteins and is induced by heat stress. At high temperatures, mutant alleles are not transmitted through the pollen due to defects in pollen tube growth.; ATERDJ3A; CONTAINS InterPro DOMAIN/…	-1.78227	FALSE	J domain protein localized in ER lumen. Can compensate for the growth defect in jem1 scj1 mutant yeast. Also shows similarity to HSP40 proteins and is induced by heat stress. At high temperatures, mutant alleles are not transmitted through the pollen due to defects in pollen tube growth.
20.2.1	stress.abiotic.heat	m.43396	(loc_os07g49000.1 : 201.0) no description available & (at4g02100 : 126.0) Heat shock protein DnaJ with tetratricopeptide repeat; FUNCTIONS IN: binding, heat shock protein binding; INVOLVED IN: protein folding; LOCATED IN: cellular_component unknown; EXPRESSED IN: leaf; CONTAINS InterPro DOMAIN/s: Tetratricopeptide-like helical (InterPro:IPR011990), Heat shock protein DnaJ, N-terminal (InterPro:IP…	-1.77372	FALSE	Heat shock protein DnaJ with tetratricopeptide repeat
20.2.1	stress.abiotic.heat	m.135126	(q84q77|hsp23_orysa : 180.0) 17.4 kDa class I heat shock protein 3 - Oryza sativa (Rice) & (loc_os03g15960.1 : 180.0) no description available & (at3g46230 : 160.0) member of the class I small heat-shock protein (sHSP) family, which accounts for the majority of sHSPs in maturing seeds; heat shock protein 17.4 (HSP17.4); INVOLVED IN: response to heat; LOCATED IN: cellular_component unknown; EXPRES…	-1.7327	FALSE	17.4 kDa class I heat shock protein 3
20.2.1	stress.abiotic.heat	m.45432	(loc_os12g15590.2 : 453.0) no description available & (at1g61770 : 391.0) J domain protein.; Chaperone DnaJ-domain superfamily protein; FUNCTIONS IN: unfolded protein binding, heat shock protein binding; INVOLVED IN: protein folding; LOCATED IN: endoplasmic reticulum; EXPRESSED IN: 26 plant structures; EXPRESSED DURING: 15 growth stages; CONTAINS InterPro DOMAIN/s: Molecular chaperone, heat shock…	-1.72958	FALSE	J domain protein.
20.2.1	stress.abiotic.heat	m.61325	(loc_os01g08560.2 : 386.0) no description available & (at1g79930 : 360.0) encodes high molecular weight heat shock protein 70 not a HSP90 homolog, mRNA is constitutively expressed but transiently induced after heat shock; heat shock protein 91 (HSP91); FUNCTIONS IN: ATP binding; INVOLVED IN: protein folding, response to cadmium ion, response to heat; LOCATED IN: nucleus, plasma membrane; EXPRESSE…	-1.71124	FALSE	encodes high molecular weight heat shock protein 70 not a HSP90 homolog, mRNA is constitutively expressed but transiently induced after heat shock
20.2.1	stress.abiotic.heat	m.32783	(loc_os02g35000.1 : 392.0) no description available & (at1g77020 : 298.0) DNAJ heat shock N-terminal domain-containing protein; FUNCTIONS IN: unfolded protein binding, heat shock protein binding; INVOLVED IN: protein folding; LOCATED IN: cellular_component unknown; EXPRESSED IN: 22 plant structures; EXPRESSED DURING: 12 growth stages; CONTAINS InterPro DOMAIN/s: Molecular chaperone, heat shock pr…	-1.71033	FALSE	DNAJ heat shock N-terminal domain-containing protein
20.2.1	stress.abiotic.heat	m.249547	(p36183|enpl_horvu : 1313.0) Endoplasmin homolog precursor (GRP94 homolog) - Hordeum vulgare (Barley) & (loc_os06g50300.1 : 1248.0) no description available & (at4g24190 : 1101.0) encodes an ortholog of GRP94, an ER-resident HSP90-like protein and is involved in regulation of meristem size and organization. Single and double mutant analyses suggest that SHD may be required for the correct folding…	-1.70634	FALSE	Endoplasmin homolog precursor (GRP94 homolog)
20.2.1	stress.abiotic.heat	m.14011	(loc_os02g52270.1 : 220.0) no description available & (at2g33735 : 135.0) Chaperone DnaJ-domain superfamily protein; FUNCTIONS IN: unfolded protein binding, heat shock protein binding; INVOLVED IN: protein folding; LOCATED IN: cellular_component unknown; EXPRESSED IN: 20 plant structures; EXPRESSED DURING: 13 growth stages; CONTAINS InterPro DOMAIN/s: Molecular chaperone, heat shock protein, Hsp4…	-1.70357	FALSE	Chaperone DnaJ-domain superfamily protein
20.2.1	stress.abiotic.heat	m.87903	(loc_os01g13760.1 : 322.0) no description available & (at2g20560 : 283.0) DNAJ heat shock family protein; FUNCTIONS IN: unfolded protein binding, heat shock protein binding; INVOLVED IN: protein folding; LOCATED IN: cellular_component unknown; EXPRESSED IN: 10 plant structures; EXPRESSED DURING: M germinated pollen stage, 4 anthesis, C globular stage, petal differentiation and expansion stage; CO…	-1.70221	FALSE	DNAJ heat shock family protein
20.2.1	stress.abiotic.heat	m.125643	(loc_os11g01330.1 : 637.0) no description available & (at1g07200 : 144.0) Double Clp-N motif-containing P-loop nucleoside triphosphate hydrolases superfamily protein; FUNCTIONS IN: ATP binding; INVOLVED IN: biological_process unknown; LOCATED IN: cellular_component unknown; BEST Arabidopsis thaliana protein match is: Double Clp-N motif-containing P-loop nucleoside triphosphate hydrolases superfam…	-1.69981	FALSE	Double Clp-N motif-containing P-loop nucleoside triphosphate hydrolases superfamily protein
20.2.1	stress.abiotic.heat	m.63095	(loc_os02g54130.2 : 360.0) no description available & (at3g14200 : 146.0) Chaperone DnaJ-domain superfamily protein; FUNCTIONS IN: heat shock protein binding; INVOLVED IN: protein folding; LOCATED IN: cellular_component unknown; EXPRESSED IN: 19 plant structures; EXPRESSED DURING: 11 growth stages; CONTAINS InterPro DOMAIN/s: Molecular chaperone, heat shock protein, Hsp40, DnaJ (InterPro:IPR01560…	-1.68937	FALSE	Chaperone DnaJ-domain superfamily protein
20.2.1	stress.abiotic.heat	m.155456	(loc_os11g01330.1 : 250.0) no description available & (at2g29970 : 96.7) Double Clp-N motif-containing P-loop nucleoside triphosphate hydrolases superfamily protein; BEST Arabidopsis thaliana protein match is: Double Clp-N motif-containing P-loop nucleoside triphosphate hydrolases superfamily protein (TAIR:AT1G07200.2); Has 10913 Blast hits to 10488 proteins in 2533 species: Archae - 15; Bacteria…	-1.65143	FALSE	Double Clp-N motif-containing P-loop nucleoside triphosphate hydrolases superfamily protein
20.2.1	stress.abiotic.heat	m.298890	(loc_os09g31486.1 : 1131.0) no description available & (at5g09590 : 1002.0) heat shock protein 70 (Hsc70-5); nuclear; mitochondrial HSO70 2 (MTHSC70-2); FUNCTIONS IN: ATP binding; INVOLVED IN: protein folding, response to cadmium ion, response to salt stress, response to virus, response to heat; LOCATED IN: mitochondrion, cell wall, plasma membrane, chloroplast, mitochondrial matrix; EXPRESSED IN…	-1.64859	FALSE	heat shock protein 70 (Hsc70-5)
20.2.1	stress.abiotic.heat	m.306694	(loc_os02g33420.1 : 226.0) no description available & (at1g74310 : 169.0) Encodes ClpB1, which belongs to the Casein lytic proteinase/heat shock protein 100 (Clp/Hsp100) family. Involved in refolding of proteins which form aggregates under heat stress. Also known as AtHsp101. AtHsp101 is a cytosolic heat shock protein required for acclimation to high temperature.; heat shock protein 101 (HSP101);…	-1.63221	FALSE	Encodes ClpB1, which belongs to the Casein lytic proteinase/heat shock protein 100 (Clp/Hsp100) family. Involved in refolding of proteins which form aggregates under heat stress. Also known as AtHsp101. AtHsp101 is a cytosolic heat shock protein required for acclimation to high temperature.
20.2.1	stress.abiotic.heat	m.230020	(loc_os12g41820.1 : 829.0) no description available & (at1g79030 : 516.0) Chaperone DnaJ-domain superfamily protein; FUNCTIONS IN: unfolded protein binding, heat shock protein binding; INVOLVED IN: protein folding; LOCATED IN: cellular_component unknown; EXPRESSED IN: 22 plant structures; EXPRESSED DURING: 13 growth stages; CONTAINS InterPro DOMAIN/s: Molecular chaperone, heat shock protein, Hsp4…	-1.5958	FALSE	Chaperone DnaJ-domain superfamily protein
20.2.1	stress.abiotic.heat	m.174045	(at3g17830 : 424.0) Molecular chaperone Hsp40/DnaJ family protein; FUNCTIONS IN: unfolded protein binding, heat shock protein binding, ATP binding; INVOLVED IN: protein folding, response to heat; LOCATED IN: chloroplast; EXPRESSED IN: 8 plant structures; EXPRESSED DURING: 4 anthesis, F mature embryo stage, petal differentiation and expansion stage, E expanded cotyledon stage, D bilateral stage; C…	-1.58907	FALSE	Molecular chaperone Hsp40/DnaJ family protein
20.2.1	stress.abiotic.heat	m.16728	(loc_os12g31460.1 : 247.0) no description available & (at5g21430 : 152.0) Chaperone DnaJ-domain superfamily protein; FUNCTIONS IN: heat shock protein binding; LOCATED IN: chloroplast thylakoid membrane, chloroplast; CONTAINS InterPro DOMAIN/s: Heat shock protein DnaJ, N-terminal (InterPro:IPR001623); Has 33 Blast hits to 33 proteins in 14 species: Archae - 0; Bacteria - 2; Metazoa - 0; Fungi - 0;…	-1.58645	FALSE	Chaperone DnaJ-domain superfamily protein
20.2.1	stress.abiotic.heat	m.49551	(loc_os01g50700.1 : 160.0) no description available & (at4g39150 : 127.0) DNAJ heat shock N-terminal domain-containing protein; FUNCTIONS IN: unfolded protein binding, heat shock protein binding; INVOLVED IN: protein folding; LOCATED IN: cellular_component unknown; EXPRESSED IN: 22 plant structures; EXPRESSED DURING: 14 growth stages; CONTAINS InterPro DOMAIN/s: Molecular chaperone, heat shock pr…	-1.57856	FALSE	DNAJ heat shock N-terminal domain-containing protein
20.2.1	stress.abiotic.heat	m.190660	(loc_os05g08840.1 : 266.0) no description available & (at1g79920 : 246.0) Heat shock protein 70 (Hsp 70) family protein; FUNCTIONS IN: ATP binding; LOCATED IN: cell wall, plasma membrane; EXPRESSED IN: male gametophyte, guard cell, cultured cell, pollen tube; EXPRESSED DURING: L mature pollen stage, M germinated pollen stage; CONTAINS InterPro DOMAIN/s: Heat shock protein Hsp70 (InterPro:IPR00102…	-1.57286	FALSE	Heat shock protein 70 (Hsp 70) family protein
20.2.1	stress.abiotic.heat	m.192130	(loc_os05g26926.1 : 687.0) no description available & (at2g22360 : 528.0) DNAJ heat shock family protein; FUNCTIONS IN: unfolded protein binding, heat shock protein binding, ATP binding; INVOLVED IN: protein folding, response to heat; LOCATED IN: chloroplast thylakoid membrane, chloroplast; EXPRESSED IN: 23 plant structures; EXPRESSED DURING: 13 growth stages; CONTAINS InterPro DOMAIN/s: Molecula…	-1.5694	FALSE	DNAJ heat shock family protein
20.2.1	stress.abiotic.heat	m.298828	(loc_os03g15480.1 : 357.0) no description available & (at5g22080 : 306.0) Chaperone DnaJ-domain superfamily protein; FUNCTIONS IN: heat shock protein binding; INVOLVED IN: protein folding; LOCATED IN: cellular_component unknown; CONTAINS InterPro DOMAIN/s: Heat shock protein DnaJ, N-terminal (InterPro:IPR001623); BEST Arabidopsis thaliana protein match is: DNAJ heat shock N-terminal domain-contai…	-1.56729	FALSE	Chaperone DnaJ-domain superfamily protein
20.2.1	stress.abiotic.heat	m.144313	(loc_os03g44620.3 : 513.0) no description available & (q04960|dnjh_cucsa : 461.0) DnaJ protein homolog (DNAJ-1) - Cucumis sativus (Cucumber) & (at3g44110 : 444.0) homologous to the co-chaperon DNAJ protein from E coli; DNAJ homologue 3 (ATJ3); FUNCTIONS IN: unfolded protein binding, heat shock protein binding; INVOLVED IN: protein folding, response to salt stress, regulation of ATPase activity; L…	-1.56714	FALSE	DnaJ protein homolog (DNAJ-1)
20.2.1	stress.abiotic.heat	m.240083	(loc_os02g33420.1 : 352.0) no description available & (at1g74310 : 291.0) Encodes ClpB1, which belongs to the Casein lytic proteinase/heat shock protein 100 (Clp/Hsp100) family. Involved in refolding of proteins which form aggregates under heat stress. Also known as AtHsp101. AtHsp101 is a cytosolic heat shock protein required for acclimation to high temperature.; heat shock protein 101 (HSP101);…	-1.51891	FALSE	Encodes ClpB1, which belongs to the Casein lytic proteinase/heat shock protein 100 (Clp/Hsp100) family. Involved in refolding of proteins which form aggregates under heat stress. Also known as AtHsp101. AtHsp101 is a cytosolic heat shock protein required for acclimation to high temperature.
20.2.1	stress.abiotic.heat	m.69247	(loc_os01g70250.1 : 937.0) no description available & (at5g18750 : 234.0) DNAJ heat shock N-terminal domain-containing protein; FUNCTIONS IN: unfolded protein binding, heat shock protein binding; INVOLVED IN: protein folding; LOCATED IN: cellular_component unknown; EXPRESSED IN: 19 plant structures; EXPRESSED DURING: 8 growth stages; CONTAINS InterPro DOMAIN/s: Molecular chaperone, heat shock pro…	-1.51178	FALSE	DNAJ heat shock N-terminal domain-containing protein
20.2.1	stress.abiotic.heat	m.189739	(q6f2y7|hs101_orysa : 200.0) Heat shock protein 101 - Oryza sativa (Rice) & (loc_os05g44340.1 : 200.0) no description available & (at1g74310 : 196.0) Encodes ClpB1, which belongs to the Casein lytic proteinase/heat shock protein 100 (Clp/Hsp100) family. Involved in refolding of proteins which form aggregates under heat stress. Also known as AtHsp101. AtHsp101 is a cytosolic heat shock protein req…	-1.49772	FALSE	Heat shock protein 101
20.2.1	stress.abiotic.heat	m.144302	(loc_os03g57340.1 : 627.0) no description available & (q04960|dnjh_cucsa : 594.0) DnaJ protein homolog (DNAJ-1) - Cucumis sativus (Cucumber) & (at3g44110 : 588.0) homologous to the co-chaperon DNAJ protein from E coli; DNAJ homologue 3 (ATJ3); FUNCTIONS IN: unfolded protein binding, heat shock protein binding; INVOLVED IN: protein folding, response to salt stress, regulation of ATPase activity; L…	-1.49699	FALSE	DnaJ protein homolog (DNAJ-1)
20.2.1	stress.abiotic.heat	m.37578	(loc_os05g30130.1 : 459.0) no description available & (at3g57340 : 241.0) FUNCTIONS IN: unfolded protein binding, heat shock protein binding; INVOLVED IN: protein folding; LOCATED IN: plasma membrane; EXPRESSED IN: 23 plant structures; EXPRESSED DURING: 15 growth stages; CONTAINS InterPro DOMAIN/s: Molecular chaperone, heat shock protein, Hsp40, DnaJ (InterPro:IPR015609), Protein of unknown funct…	-1.48587	FALSE	FUNCTIONS IN: unfolded protein binding, heat shock protein binding
20.2.1	stress.abiotic.heat	m.64146	(loc_os05g45350.2 : 468.0) no description available & (at2g42750 : 363.0) DNAJ heat shock N-terminal domain-containing protein; FUNCTIONS IN: unfolded protein binding, heat shock protein binding; INVOLVED IN: protein folding; LOCATED IN: chloroplast; EXPRESSED IN: 22 plant structures; EXPRESSED DURING: 13 growth stages; CONTAINS InterPro DOMAIN/s: Molecular chaperone, heat shock protein, Hsp40, D…	-1.48422	FALSE	DNAJ heat shock N-terminal domain-containing protein
20.2.1	stress.abiotic.heat	m.227700	(loc_os03g02260.1 : 737.0) no description available & (q01899|hsp7m_phavu : 709.0) Heat shock 70 kDa protein, mitochondrial precursor - Phaseolus vulgaris (Kidney bean) (French bean) & (at5g09590 : 694.0) heat shock protein 70 (Hsc70-5); nuclear; mitochondrial HSO70 2 (MTHSC70-2); FUNCTIONS IN: ATP binding; INVOLVED IN: protein folding, response to cadmium ion, response to salt stress, response t…	-1.48266	FALSE	Heat shock 70 kDa protein, mitochondrial precursor
20.2.1	stress.abiotic.heat	m.118927	(loc_os02g02410.1 : 974.0) no description available & (o24581|bip3_maize : 972.0) Luminal-binding protein 3 precursor (BiP3) - Zea mays (Maize) & (at5g28540 : 944.0) Encodes the luminal binding protein BiP, an ER-localized member of the HSP70 family. BiP is composed of an N-terminal ATP binding domain and a C-terminal domain that binds to hydrophobic patches on improperly/incompletely folded prot…	-1.47699	FALSE	Luminal-binding protein 3 precursor (BiP3)
20.2.1	stress.abiotic.heat	m.57382	(loc_os01g62290.1 : 197.0) no description available & (at3g12580 : 190.0) heat shock protein 70 (HSP70); FUNCTIONS IN: ATP binding; INVOLVED IN: in 9 processes; LOCATED IN: cytosol, mitochondrion, cell wall, plasma membrane; EXPRESSED IN: 23 plant structures; EXPRESSED DURING: 11 growth stages; CONTAINS InterPro DOMAIN/s: Heat shock protein 70, conserved site (InterPro:IPR018181), Heat shock prot…	-1.47252	FALSE	heat shock protein 70 (HSP70)
20.2.1	stress.abiotic.heat	m.155465	(loc_os03g51830.1 : 354.0) no description available & (at4g07990 : 207.0) Chaperone DnaJ-domain superfamily protein; FUNCTIONS IN: heat shock protein binding; INVOLVED IN: protein folding; EXPRESSED IN: 22 plant structures; EXPRESSED DURING: 13 growth stages; CONTAINS InterPro DOMAIN/s: Molecular chaperone, heat shock protein, Hsp40, DnaJ (InterPro:IPR015609), Heat shock protein DnaJ, N-terminal …	-1.4719	FALSE	Chaperone DnaJ-domain superfamily protein
20.2.1	stress.abiotic.heat	m.34191	(loc_os12g07060.1 : 611.0) no description available & (at5g48030 : 407.0) encodes a mitochondrially targeted DNAJ protein involved in female gametophyte development.; gametophytic factor 2 (GFA2); FUNCTIONS IN: unfolded protein binding, heat shock protein binding; INVOLVED IN: in 7 processes; LOCATED IN: mitochondrion; EXPRESSED IN: 25 plant structures; EXPRESSED DURING: 13 growth stages; CONTAIN…	-1.46977	FALSE	encodes a mitochondrially targeted DNAJ protein involved in female gametophyte development.
20.2.1	stress.abiotic.heat	m.205178	(loc_os03g63750.1 : 118.0) no description available & (at4g17750 : 102.0) native protein is a trimer, interacts with HSP70, also with TBP, DNA interaction is modulated by phosphorylation and is heat-shock inducible; heat shock factor 1 (HSF1); CONTAINS InterPro DOMAIN/s: Winged helix-turn-helix transcription repressor DNA-binding (InterPro:IPR011991), Heat shock factor (HSF)-type, DNA-binding (In…	-1.4439	FALSE	native protein is a trimer, interacts with HSP70, also with TBP, DNA interaction is modulated by phosphorylation and is heat-shock inducible
20.2.1	stress.abiotic.heat	m.266565	(loc_os12g27070.1 : 353.0) no description available & (at5g06410 : 255.0) DNAJ heat shock N-terminal domain-containing protein; FUNCTIONS IN: heat shock protein binding, chaperone binding; INVOLVED IN: protein folding; EXPRESSED IN: 22 plant structures; EXPRESSED DURING: 13 growth stages; CONTAINS InterPro DOMAIN/s: Heat shock cognate protein B, C-terminal oligomerisation (InterPro:IPR009073), He…	-1.42085	FALSE	DNAJ heat shock N-terminal domain-containing protein
20.2.1	stress.abiotic.heat	m.14797	(loc_os07g49000.1 : 226.0) no description available & (at4g02100 : 134.0) Heat shock protein DnaJ with tetratricopeptide repeat; FUNCTIONS IN: binding, heat shock protein binding; INVOLVED IN: protein folding; LOCATED IN: cellular_component unknown; EXPRESSED IN: leaf; CONTAINS InterPro DOMAIN/s: Tetratricopeptide-like helical (InterPro:IPR011990), Heat shock protein DnaJ, N-terminal (InterPro:IP…	-1.40339	FALSE	Heat shock protein DnaJ with tetratricopeptide repeat
20.2.1	stress.abiotic.heat	m.58301	(loc_os03g12370.3 : 323.0) no description available & (at4g17750 : 223.0) native protein is a trimer, interacts with HSP70, also with TBP, DNA interaction is modulated by phosphorylation and is heat-shock inducible; heat shock factor 1 (HSF1); CONTAINS InterPro DOMAIN/s: Winged helix-turn-helix transcription repressor DNA-binding (InterPro:IPR011991), Heat shock factor (HSF)-type, DNA-binding (In…	-1.40194	FALSE	native protein is a trimer, interacts with HSP70, also with TBP, DNA interaction is modulated by phosphorylation and is heat-shock inducible
20.2.1	stress.abiotic.heat	m.101331	(loc_os03g60620.1 : 1181.0) no description available & (at5g02500 : 1129.0) encodes a member of heat shock protein 70 family.; heat shock cognate protein 70-1 (HSC70-1); FUNCTIONS IN: ATP binding; INVOLVED IN: protein folding, response to cold, response to virus, response to heat; LOCATED IN: cytosol, apoplast, chloroplast, plasma membrane, membrane; EXPRESSED IN: 27 plant structures; EXPRESSED D…	-1.3891	FALSE	encodes a member of heat shock protein 70 family.
20.2.1	stress.abiotic.heat	m.55819	(loc_os02g46640.1 : 221.0) no description available & (at5g16650 : 159.0) Chaperone DnaJ-domain superfamily protein; FUNCTIONS IN: unfolded protein binding, heat shock protein binding; INVOLVED IN: protein folding; LOCATED IN: cellular_component unknown; EXPRESSED IN: 24 plant structures; EXPRESSED DURING: 15 growth stages; CONTAINS InterPro DOMAIN/s: Molecular chaperone, heat shock protein, Hsp4…	-1.38755	FALSE	Chaperone DnaJ-domain superfamily protein
20.2.1	stress.abiotic.heat	m.112902	(loc_os04g59060.1 : 399.0) no description available & (at2g18465 : 112.0) Chaperone DnaJ-domain superfamily protein; FUNCTIONS IN: heat shock protein binding; INVOLVED IN: protein folding; LOCATED IN: cellular_component unknown; CONTAINS InterPro DOMAIN/s: Molecular chaperone, heat shock protein, Hsp40, DnaJ (InterPro:IPR015609), Heat shock protein DnaJ, N-terminal (InterPro:IPR001623); BEST Arab…	-1.35984	FALSE	Chaperone DnaJ-domain superfamily protein
20.2.1	stress.abiotic.heat	m.107848	(loc_os05g33010.2 : 244.0) no description available & (at3g05345 : 214.0) Chaperone DnaJ-domain superfamily protein; FUNCTIONS IN: heat shock protein binding; INVOLVED IN: biological_process unknown; LOCATED IN: chloroplast; CONTAINS InterPro DOMAIN/s: Molecular chaperone, heat shock protein, Hsp40, DnaJ (InterPro:IPR015609), Heat shock protein DnaJ, N-terminal (InterPro:IPR001623); BEST Arabidop…	-1.33393	FALSE	Chaperone DnaJ-domain superfamily protein
20.2.1	stress.abiotic.heat	m.82154	(loc_os02g10220.1 : 421.0) no description available & (at5g06910 : 333.0) DnaJ homologue, contains J domain which is common in all known DnaJ proteins but missing G/F domain.; J-domain protein 6 (ATJ6); FUNCTIONS IN: unfolded protein binding, heat shock protein binding; INVOLVED IN: protein folding; LOCATED IN: nucleus; EXPRESSED IN: 25 plant structures; EXPRESSED DURING: 15 growth stages; CONTAI…	-1.32693	FALSE	DnaJ homologue, contains J domain which is common in all known DnaJ proteins but missing G/F domain.
20.2.1	stress.abiotic.heat	m.226400	(loc_os03g04400.1 : 354.0) no description available & (at5g23590 : 157.0) DNAJ heat shock N-terminal domain-containing protein; FUNCTIONS IN: unfolded protein binding, heat shock protein binding, nucleic acid binding; INVOLVED IN: protein folding; LOCATED IN: cellular_component unknown; EXPRESSED IN: male gametophyte; EXPRESSED DURING: M germinated pollen stage; CONTAINS InterPro DOMAIN/s: Molecu…	-1.32221	FALSE	DNAJ heat shock N-terminal domain-containing protein
20.2.1	stress.abiotic.heat	m.144308	(loc_os03g57340.1 : 629.0) no description available & (q04960|dnjh_cucsa : 577.0) DnaJ protein homolog (DNAJ-1) - Cucumis sativus (Cucumber) & (at3g44110 : 568.0) homologous to the co-chaperon DNAJ protein from E coli; DNAJ homologue 3 (ATJ3); FUNCTIONS IN: unfolded protein binding, heat shock protein binding; INVOLVED IN: protein folding, response to salt stress, regulation of ATPase activity; L…	-1.31668	FALSE	DnaJ protein homolog (DNAJ-1)
20.2.1	stress.abiotic.heat	m.52909	(loc_os02g33420.1 : 243.0) no description available & (at1g74310 : 201.0) Encodes ClpB1, which belongs to the Casein lytic proteinase/heat shock protein 100 (Clp/Hsp100) family. Involved in refolding of proteins which form aggregates under heat stress. Also known as AtHsp101. AtHsp101 is a cytosolic heat shock protein required for acclimation to high temperature.; heat shock protein 101 (HSP101);…	-1.29781	FALSE	Encodes ClpB1, which belongs to the Casein lytic proteinase/heat shock protein 100 (Clp/Hsp100) family. Involved in refolding of proteins which form aggregates under heat stress. Also known as AtHsp101. AtHsp101 is a cytosolic heat shock protein required for acclimation to high temperature.
20.2.1	stress.abiotic.heat	m.58778	(loc_os02g43930.3 : 642.0) no description available & (q04960|dnjh_cucsa : 535.0) DnaJ protein homolog (DNAJ-1) - Cucumis sativus (Cucumber) & (at3g44110 : 520.0) homologous to the co-chaperon DNAJ protein from E coli; DNAJ homologue 3 (ATJ3); FUNCTIONS IN: unfolded protein binding, heat shock protein binding; INVOLVED IN: protein folding, response to salt stress, regulation of ATPase activity; L…	-1.29709	FALSE	DnaJ protein homolog (DNAJ-1)
20.2.1	stress.abiotic.heat	m.109450	(loc_os02g20394.1 : 503.0) no description available & (at2g20560 : 410.0) DNAJ heat shock family protein; FUNCTIONS IN: unfolded protein binding, heat shock protein binding; INVOLVED IN: protein folding; LOCATED IN: cellular_component unknown; EXPRESSED IN: 10 plant structures; EXPRESSED DURING: M germinated pollen stage, 4 anthesis, C globular stage, petal differentiation and expansion stage; CO…	-1.28441	FALSE	DNAJ heat shock family protein
20.2.1	stress.abiotic.heat	m.231500	(loc_os08g15230.1 : 1328.0) no description available & (at5g57710 : 550.0) Double Clp-N motif-containing P-loop nucleoside triphosphate hydrolases superfamily protein; FUNCTIONS IN: ATP binding; INVOLVED IN: response to karrikin; EXPRESSED IN: 22 plant structures; EXPRESSED DURING: 13 growth stages; CONTAINS InterPro DOMAIN/s: ATPase, AAA-2 (InterPro:IPR013093); BEST Arabidopsis thaliana protein …	-1.24458	FALSE	Double Clp-N motif-containing P-loop nucleoside triphosphate hydrolases superfamily protein
20.2.1	stress.abiotic.heat	m.102070	(loc_os08g41110.1 : 675.0) no description available & (at1g21080 : 521.0) DNAJ heat shock N-terminal domain-containing protein; FUNCTIONS IN: unfolded protein binding, heat shock protein binding; INVOLVED IN: protein folding; LOCATED IN: cellular_component unknown; EXPRESSED IN: 23 plant structures; EXPRESSED DURING: 15 growth stages; CONTAINS InterPro DOMAIN/s: Molecular chaperone, heat shock pr…	-1.23013	FALSE	DNAJ heat shock N-terminal domain-containing protein
20.2.1	stress.abiotic.heat	m.155661	(loc_os06g14240.1 : 189.0) no description available & (at5g37670 : 125.0) HSP20-like chaperones superfamily protein; CONTAINS InterPro DOMAIN/s: Heat shock protein Hsp20 (InterPro:IPR002068), HSP20-like chaperone (InterPro:IPR008978); BEST Arabidopsis thaliana protein match is: HSP20-like chaperones superfamily protein (TAIR:AT1G59860.1); Has 1807 Blast hits to 1807 proteins in 277 species: Archa…	-1.20442	FALSE	HSP20-like chaperones superfamily protein
20.2.1	stress.abiotic.heat	m.14013	(loc_os02g52270.1 : 220.0) no description available & (at2g33735 : 135.0) Chaperone DnaJ-domain superfamily protein; FUNCTIONS IN: unfolded protein binding, heat shock protein binding; INVOLVED IN: protein folding; LOCATED IN: cellular_component unknown; EXPRESSED IN: 20 plant structures; EXPRESSED DURING: 13 growth stages; CONTAINS InterPro DOMAIN/s: Molecular chaperone, heat shock protein, Hsp4…	-1.17119	FALSE	Chaperone DnaJ-domain superfamily protein
20.2.1	stress.abiotic.heat	m.106349	(loc_os09g32050.1 : 627.0) no description available & (at1g21080 : 492.0) DNAJ heat shock N-terminal domain-containing protein; FUNCTIONS IN: unfolded protein binding, heat shock protein binding; INVOLVED IN: protein folding; LOCATED IN: cellular_component unknown; EXPRESSED IN: 23 plant structures; EXPRESSED DURING: 15 growth stages; CONTAINS InterPro DOMAIN/s: Molecular chaperone, heat shock pr…	-1.16987	FALSE	DNAJ heat shock N-terminal domain-containing protein
20.2.1	stress.abiotic.heat	m.107604	(loc_os05g45410.1 : 321.0) no description available & (at4g18880 : 151.0) member of Heat Stress Transcription Factor (Hsf) family; heat shock transcription factor A4A (HSF A4A); FUNCTIONS IN: DNA binding, sequence-specific DNA binding transcription factor activity; INVOLVED IN: response to chitin; LOCATED IN: nucleus; EXPRESSED IN: 23 plant structures; EXPRESSED DURING: 13 growth stages; CONTAINS…	-1.16018	FALSE	member of Heat Stress Transcription Factor (Hsf) family
20.2.1	stress.abiotic.heat	m.6465	(loc_os08g06460.1 : 467.0) no description available & (at5g25530 : 315.0) DNAJ heat shock family protein; FUNCTIONS IN: unfolded protein binding, heat shock protein binding; INVOLVED IN: protein folding; LOCATED IN: cellular_component unknown; EXPRESSED IN: petal, male gametophyte, flower, pollen tube; EXPRESSED DURING: L mature pollen stage, M germinated pollen stage, 4 anthesis, petal different…	-1.15306	FALSE	DNAJ heat shock family protein
20.2.1	stress.abiotic.heat	m.8667	(o24581|bip3_maize : 82.0) Luminal-binding protein 3 precursor (BiP3) - Zea mays (Maize) & (loc_os02g02410.1 : 82.0) no description available & (at5g42020 : 81.6) Luminal binding protein (BiP2) involved in polar nuclei fusion during proliferation of endosperm nuclei.; luminal binding protein (BIP); FUNCTIONS IN: ATP binding; INVOLVED IN: protein folding, response to cadmium ion, response to heat,…	-1.14301	FALSE	Luminal-binding protein 3 precursor (BiP3)
20.2.1	stress.abiotic.heat	m.50890	(loc_os05g51360.1 : 313.0) no description available & (at5g28540 : 236.0) Encodes the luminal binding protein BiP, an ER-localized member of the HSP70 family. BiP is composed of an N-terminal ATP binding domain and a C-terminal domain that binds to hydrophobic patches on improperly/incompletely folded proteins in an ATP-dependent manner. Involved in polar nuclei fusion during proliferation of end…	-1.14025	FALSE	Encodes the luminal binding protein BiP, an ER-localized member of the HSP70 family. BiP is composed of an N-terminal ATP binding domain and a C-terminal domain that binds to hydrophobic patches on improperly/incompletely folded proteins in an ATP-dependent manner. Involved in polar nuclei fusion during proliferation of endosperm nuclei.
20.2.1	stress.abiotic.heat	m.45002	(loc_os05g01590.1 : 318.0) no description available & (at2g18465 : 111.0) Chaperone DnaJ-domain superfamily protein; FUNCTIONS IN: heat shock protein binding; INVOLVED IN: protein folding; LOCATED IN: cellular_component unknown; CONTAINS InterPro DOMAIN/s: Molecular chaperone, heat shock protein, Hsp40, DnaJ (InterPro:IPR015609), Heat shock protein DnaJ, N-terminal (InterPro:IPR001623); BEST Arab…	-1.13863	FALSE	Chaperone DnaJ-domain superfamily protein
20.2.1	stress.abiotic.heat	m.227919	(loc_os02g33420.1 : 396.0) no description available & (q6f2y7|hs101_orysa : 322.0) Heat shock protein 101 - Oryza sativa (Rice) & (at1g74310 : 320.0) Encodes ClpB1, which belongs to the Casein lytic proteinase/heat shock protein 100 (Clp/Hsp100) family. Involved in refolding of proteins which form aggregates under heat stress. Also known as AtHsp101. AtHsp101 is a cytosolic heat shock protein req…	-1.12829	FALSE	Heat shock protein 101
20.2.1	stress.abiotic.heat	m.64790	(loc_os05g48810.1 : 352.0) no description available & (at2g20560 : 292.0) DNAJ heat shock family protein; FUNCTIONS IN: unfolded protein binding, heat shock protein binding; INVOLVED IN: protein folding; LOCATED IN: cellular_component unknown; EXPRESSED IN: 10 plant structures; EXPRESSED DURING: M germinated pollen stage, 4 anthesis, C globular stage, petal differentiation and expansion stage; CO…	-1.12744	FALSE	DNAJ heat shock family protein
20.2.1	stress.abiotic.heat	m.28847	(loc_os08g06460.1 : 325.0) no description available & (at5g25530 : 313.0) DNAJ heat shock family protein; FUNCTIONS IN: unfolded protein binding, heat shock protein binding; INVOLVED IN: protein folding; LOCATED IN: cellular_component unknown; EXPRESSED IN: petal, male gametophyte, flower, pollen tube; EXPRESSED DURING: L mature pollen stage, M germinated pollen stage, 4 anthesis, petal different…	-1.11063	FALSE	DNAJ heat shock family protein
20.2.1	stress.abiotic.heat	m.135764	(loc_os05g06440.1 : 573.0) no description available & (at3g62600 : 505.0) J domain protein localized in ER lumen. Can partially compensate for the growth defect in jem1 scj1 mutant yeast. Forms a complex SDF2-ERdj3B-BiP that is required for the proper accumulation of the surface-exposed leucine-rich repeat receptor kinases EFR. EFR is involved in PAMP (pathogen associated molecular patterns) trig…	-1.09391	FALSE	J domain protein localized in ER lumen. Can partially compensate for the growth defect in jem1 scj1 mutant yeast. Forms a complex SDF2-ERdj3B-BiP that is required for the proper accumulation of the surface-exposed leucine-rich repeat receptor kinases EFR. EFR is involved in PAMP (pathogen associated molecular patterns) triggered immunity.
20.2.1	stress.abiotic.heat	m.13048	(loc_os11g05820.1 : 664.0) no description available & (at3g52490 : 390.0) Double Clp-N motif-containing P-loop nucleoside triphosphate hydrolases superfamily protein; INVOLVED IN: protein metabolic process; LOCATED IN: cellular_component unknown; EXPRESSED IN: 21 plant structures; EXPRESSED DURING: 10 growth stages; CONTAINS InterPro DOMAIN/s: Clp, N-terminal (InterPro:IPR004176); BEST Arabidopsi…	-1.07056	FALSE	Double Clp-N motif-containing P-loop nucleoside triphosphate hydrolases superfamily protein
20.2.1	stress.abiotic.heat	m.300936	(loc_os09g28590.2 : 229.0) no description available & (at4g10130 : 127.0) DNAJ heat shock N-terminal domain-containing protein; FUNCTIONS IN: heat shock protein binding; INVOLVED IN: protein folding; LOCATED IN: cellular_component unknown; EXPRESSED IN: 22 plant structures; EXPRESSED DURING: 13 growth stages; CONTAINS InterPro DOMAIN/s: Molecular chaperone, heat shock protein, Hsp40, DnaJ (InterP…	-1.06771	FALSE	DNAJ heat shock N-terminal domain-containing protein
20.2.1	stress.abiotic.heat	m.4349	(loc_os03g16920.1 : 155.0) no description available & (p25840|hsp70_chlre : 152.0) Heat shock 70 kDa protein - Chlamydomonas reinhardtii & (chl4|525480 : 152.0) no description available & (at3g12580 : 148.0) heat shock protein 70 (HSP70); FUNCTIONS IN: ATP binding; INVOLVED IN: in 9 processes; LOCATED IN: cytosol, mitochondrion, cell wall, plasma membrane; EXPRESSED IN: 23 plant structures; EXPRE…	-1.0423	FALSE	Heat shock 70 kDa protein
20.2.1	stress.abiotic.heat	m.64416	(loc_os03g18870.1 : 190.0) no description available & (at1g56300 : 133.0) Chaperone DnaJ-domain superfamily protein; FUNCTIONS IN: heat shock protein binding; INVOLVED IN: protein folding, response to cyclopentenone; LOCATED IN: cellular_component unknown; EXPRESSED IN: 23 plant structures; EXPRESSED DURING: 15 growth stages; CONTAINS InterPro DOMAIN/s: Molecular chaperone, heat shock protein, Hs…	-1.03163	FALSE	Chaperone DnaJ-domain superfamily protein
20.2.1	stress.abiotic.heat	m.86340	(loc_os03g60790.1 : 238.0) no description available & (at5g59610 : 180.0) Chaperone DnaJ-domain superfamily protein; FUNCTIONS IN: unfolded protein binding, heat shock protein binding; INVOLVED IN: protein folding; EXPRESSED IN: 24 plant structures; EXPRESSED DURING: 15 growth stages; CONTAINS InterPro DOMAIN/s: Molecular chaperone, heat shock protein, Hsp40, DnaJ (InterPro:IPR015609), Heat shock…	-1.03153	FALSE	Chaperone DnaJ-domain superfamily protein
20.2.1	stress.abiotic.heat	m.229966	(loc_os02g54720.1 : 929.0) no description available & (at5g57710 : 329.0) Double Clp-N motif-containing P-loop nucleoside triphosphate hydrolases superfamily protein; FUNCTIONS IN: ATP binding; INVOLVED IN: response to karrikin; EXPRESSED IN: 22 plant structures; EXPRESSED DURING: 13 growth stages; CONTAINS InterPro DOMAIN/s: ATPase, AAA-2 (InterPro:IPR013093); BEST Arabidopsis thaliana protein m…	-1.02629	FALSE	Double Clp-N motif-containing P-loop nucleoside triphosphate hydrolases superfamily protein
20.2.1	stress.abiotic.heat	m.221477	(loc_os03g63750.1 : 582.0) no description available & (at5g16820 : 326.0) Encodes a putative transcription factor whose expression is not induced by heat but whose stable overexpression leads to expression of HSP. Required early in the stress response for transient expression of heat shock genes.; heat shock factor 3 (HSF3); CONTAINS InterPro DOMAIN/s: Winged helix-turn-helix transcription repres…	-1.02496	FALSE	Encodes a putative transcription factor whose expression is not induced by heat but whose stable overexpression leads to expression of HSP. Required early in the stress response for transient expression of heat shock genes.
20.2.1	stress.abiotic.heat	m.212975	(loc_os11g10990.1 : 273.0) no description available & (at4g09350 : 213.0) Chaperone DnaJ-domain superfamily protein; FUNCTIONS IN: heat shock protein binding; INVOLVED IN: protein folding; LOCATED IN: chloroplast; EXPRESSED IN: 21 plant structures; EXPRESSED DURING: 13 growth stages; CONTAINS InterPro DOMAIN/s: Molecular chaperone, heat shock protein, Hsp40, DnaJ (InterPro:IPR015609), Heat shock …	-1.02089	FALSE	Chaperone DnaJ-domain superfamily protein
20.2.1	stress.abiotic.heat	m.165714	(loc_os12g31840.1 : 456.0) no description available & (at1g74250 : 345.0) DNAJ heat shock N-terminal domain-containing protein; FUNCTIONS IN: heat shock protein binding, zinc ion binding, nucleic acid binding; INVOLVED IN: protein folding; LOCATED IN: intracellular; EXPRESSED IN: 22 plant structures; EXPRESSED DURING: 13 growth stages; CONTAINS InterPro DOMAIN/s: Zinc finger, C2H2-like (InterPro:…	-1.01709	FALSE	DNAJ heat shock N-terminal domain-containing protein
20.2.1	stress.abiotic.heat	m.239993	(loc_os02g33420.1 : 379.0) no description available & (at1g74310 : 308.0) Encodes ClpB1, which belongs to the Casein lytic proteinase/heat shock protein 100 (Clp/Hsp100) family. Involved in refolding of proteins which form aggregates under heat stress. Also known as AtHsp101. AtHsp101 is a cytosolic heat shock protein required for acclimation to high temperature.; heat shock protein 101 (HSP101);…	-1.01248	FALSE	Encodes ClpB1, which belongs to the Casein lytic proteinase/heat shock protein 100 (Clp/Hsp100) family. Involved in refolding of proteins which form aggregates under heat stress. Also known as AtHsp101. AtHsp101 is a cytosolic heat shock protein required for acclimation to high temperature.
20.2.1	stress.abiotic.heat	m.106859	(loc_os03g19200.1 : 617.0) no description available & (at4g02100 : 345.0) Heat shock protein DnaJ with tetratricopeptide repeat; FUNCTIONS IN: binding, heat shock protein binding; INVOLVED IN: protein folding; LOCATED IN: cellular_component unknown; EXPRESSED IN: leaf; CONTAINS InterPro DOMAIN/s: Tetratricopeptide-like helical (InterPro:IPR011990), Heat shock protein DnaJ, N-terminal (InterPro:IP…	-1.01239	FALSE	Heat shock protein DnaJ with tetratricopeptide repeat
20.2.1	stress.abiotic.heat	m.123840	(q03684|bip4_tobac : 974.0) Luminal-binding protein 4 precursor (BiP 4) (78 kDa glucose-regulated protein homolog 4) (GRP 78-4) - Nicotiana tabacum (Common tobacco) & (at5g42020 : 969.0) Luminal binding protein (BiP2) involved in polar nuclei fusion during proliferation of endosperm nuclei.; luminal binding protein (BIP); FUNCTIONS IN: ATP binding; INVOLVED IN: protein folding, response to cadmiu…	0	FALSE	Luminal-binding protein 4 precursor (BiP 4) (78 kDa glucose-regulated protein homolog 4) (GRP 78-4)
20.2.1	stress.abiotic.heat	m.13820	(at5g56030 : 147.0) A member of heat shock protein 90 (HSP90) gene family. Expressed in all tissues and abundant in root apical meristem, pollen and tapetum. Expression is NOT heat-induced but induced by IAA and NaCl. Interacts with HsfA1d in the cytosol and the nucleus and negatively regulates HsfA1d. Did not bind to AtHsfA4c.; heat shock protein 81-2 (HSP81-2); CONTAINS InterPro DOMAIN/s: Chape…	0	FALSE	A member of heat shock protein 90 (HSP90) gene family. Expressed in all tissues and abundant in root apical meristem, pollen and tapetum. Expression is NOT heat-induced but induced by IAA and NaCl. Interacts with HsfA1d in the cytosol and the nucleus and negatively regulates HsfA1d. Did not bind to AtHsfA4c.
20.2.1	stress.abiotic.heat	m.15068	(p35016|enpl_catro : 330.0) Endoplasmin homolog precursor (GRP94 homolog) - Catharanthus roseus (Rosy periwinkle) (Madagascar periwinkle) & (at4g24190 : 325.0) encodes an ortholog of GRP94, an ER-resident HSP90-like protein and is involved in regulation of meristem size and organization. Single and double mutant analyses suggest that SHD may be required for the correct folding and/or complex form…	0	FALSE	Endoplasmin homolog precursor (GRP94 homolog)
20.2.1	stress.abiotic.heat	m.180	(at1g16030 : 252.0) heat shock protein 70B (Hsp70b); FUNCTIONS IN: ATP binding; INVOLVED IN: protein folding, response to heat; LOCATED IN: cytosol, cell wall, plasma membrane, chloroplast, membrane; EXPRESSED IN: 19 plant structures; EXPRESSED DURING: 10 growth stages; CONTAINS InterPro DOMAIN/s: Heat shock protein 70, conserved site (InterPro:IPR018181), Heat shock protein Hsp70 (InterPro:IPR00…	0	FALSE	heat shock protein 70B (Hsp70b)
20.2.1	stress.abiotic.heat	m.20220	(loc_os02g33420.1 : 262.0) no description available & (q6f2y7|hs101_orysa : 209.0) Heat shock protein 101 - Oryza sativa (Rice) & (at1g74310 : 197.0) Encodes ClpB1, which belongs to the Casein lytic proteinase/heat shock protein 100 (Clp/Hsp100) family. Involved in refolding of proteins which form aggregates under heat stress. Also known as AtHsp101. AtHsp101 is a cytosolic heat shock protein req…	0	FALSE	Heat shock protein 101
20.2.1	stress.abiotic.heat	m.21172	(loc_os08g09770.1 : 247.0) no description available & (q03685|bip5_tobac : 216.0) Luminal-binding protein 5 precursor (BiP 5) (78 kDa glucose-regulated protein homolog 5) (GRP 78-5) - Nicotiana tabacum (Common tobacco) & (at5g42020 : 211.0) Luminal binding protein (BiP2) involved in polar nuclei fusion during proliferation of endosperm nuclei.; luminal binding protein (BIP); FUNCTIONS IN: ATP bin…	0	FALSE	Luminal-binding protein 5 precursor (BiP 5) (78 kDa glucose-regulated protein homolog 5) (GRP 78-5)
20.2.1	stress.abiotic.heat	m.22724	(loc_os05g35400.1 : 358.0) no description available & (q03685|bip5_tobac : 348.0) Luminal-binding protein 5 precursor (BiP 5) (78 kDa glucose-regulated protein homolog 5) (GRP 78-5) - Nicotiana tabacum (Common tobacco) & (at5g28540 : 343.0) Encodes the luminal binding protein BiP, an ER-localized member of the HSP70 family. BiP is composed of an N-terminal ATP binding domain and a C-terminal doma…	0	FALSE	Luminal-binding protein 5 precursor (BiP 5) (78 kDa glucose-regulated protein homolog 5) (GRP 78-5)
20.2.1	stress.abiotic.heat	m.23265	(p35016|enpl_catro : 372.0) Endoplasmin homolog precursor (GRP94 homolog) - Catharanthus roseus (Rosy periwinkle) (Madagascar periwinkle) & (loc_os06g50300.1 : 351.0) no description available & (at4g24190 : 348.0) encodes an ortholog of GRP94, an ER-resident HSP90-like protein and is involved in regulation of meristem size and organization. Single and double mutant analyses suggest that SHD may b…	0	FALSE	Endoplasmin homolog precursor (GRP94 homolog)
20.2.1	stress.abiotic.heat	m.240237	(loc_os02g33420.1 : 189.0) no description available & (at1g74310 : 173.0) Encodes ClpB1, which belongs to the Casein lytic proteinase/heat shock protein 100 (Clp/Hsp100) family. Involved in refolding of proteins which form aggregates under heat stress. Also known as AtHsp101. AtHsp101 is a cytosolic heat shock protein required for acclimation to high temperature.; heat shock protein 101 (HSP101);…	0	FALSE	Encodes ClpB1, which belongs to the Casein lytic proteinase/heat shock protein 100 (Clp/Hsp100) family. Involved in refolding of proteins which form aggregates under heat stress. Also known as AtHsp101. AtHsp101 is a cytosolic heat shock protein required for acclimation to high temperature.
20.2.1	stress.abiotic.heat	m.305616	(loc_os08g09770.1 : 181.0) no description available & (o24581|bip3_maize : 174.0) Luminal-binding protein 3 precursor (BiP3) - Zea mays (Maize) & (at5g28540 : 166.0) Encodes the luminal binding protein BiP, an ER-localized member of the HSP70 family. BiP is composed of an N-terminal ATP binding domain and a C-terminal domain that binds to hydrophobic patches on improperly/incompletely folded prot…	0	FALSE	Luminal-binding protein 3 precursor (BiP3)
20.2.1	stress.abiotic.heat	m.309690	(p51819|hsp83_iponi : 159.0) Heat shock protein 83 - Ipomoea nil (Japanese morning glory) (Pharbitis nil) & (at5g56030 : 157.0) A member of heat shock protein 90 (HSP90) gene family. Expressed in all tissues and abundant in root apical meristem, pollen and tapetum. Expression is NOT heat-induced but induced by IAA and NaCl. Interacts with HsfA1d in the cytosol and the nucleus and negatively regul…	119.316	TRUE	Heat shock protein 83
20.2.1	stress.abiotic.heat	m.314569	(loc_os08g09770.1 : 197.0) no description available & (q03685|bip5_tobac : 184.0) Luminal-binding protein 5 precursor (BiP 5) (78 kDa glucose-regulated protein homolog 5) (GRP 78-5) - Nicotiana tabacum (Common tobacco) & (at5g42020 : 182.0) Luminal binding protein (BiP2) involved in polar nuclei fusion during proliferation of endosperm nuclei.; luminal binding protein (BIP); FUNCTIONS IN: ATP bin…	0	FALSE	Luminal-binding protein 5 precursor (BiP 5) (78 kDa glucose-regulated protein homolog 5) (GRP 78-5)
20.2.1	stress.abiotic.heat	m.316119	(loc_os06g13060.1 : 187.0) no description available & (at1g24120 : 162.0) encodes a DnaJ-like protein similar to ARG1 and ARL2 that are both involved in root and hypocotyl gravitropism response. However, null mutation in this gene does not result in defects in gravitropism. Gene is expressed in all tissues examined.; ARG1-like 1 (ARL1); FUNCTIONS IN: unfolded protein binding, heat shock protein b…	0	FALSE	encodes a DnaJ-like protein similar to ARG1 and ARL2 that are both involved in root and hypocotyl gravitropism response. However, null mutation in this gene does not result in defects in gravitropism. Gene is expressed in all tissues examined.
20.2.1	stress.abiotic.heat	m.317197	(loc_os08g09770.1 : 102.0) no description available & (q03685|bip5_tobac : 97.1) Luminal-binding protein 5 precursor (BiP 5) (78 kDa glucose-regulated protein homolog 5) (GRP 78-5) - Nicotiana tabacum (Common tobacco) & (at5g42020 : 93.6) Luminal binding protein (BiP2) involved in polar nuclei fusion during proliferation of endosperm nuclei.; luminal binding protein (BIP); FUNCTIONS IN: ATP bindi…	0	FALSE	Luminal-binding protein 5 precursor (BiP 5) (78 kDa glucose-regulated protein homolog 5) (GRP 78-5)
20.2.1	stress.abiotic.heat	m.317579	(p35016|enpl_catro : 210.0) Endoplasmin homolog precursor (GRP94 homolog) - Catharanthus roseus (Rosy periwinkle) (Madagascar periwinkle) & (at4g24190 : 201.0) encodes an ortholog of GRP94, an ER-resident HSP90-like protein and is involved in regulation of meristem size and organization. Single and double mutant analyses suggest that SHD may be required for the correct folding and/or complex form…	0	FALSE	Endoplasmin homolog precursor (GRP94 homolog)
20.2.1	stress.abiotic.heat	m.318966	(loc_os06g34440.1 : 155.0) no description available & (at3g06340 : 115.0) DNAJ heat shock N-terminal domain-containing protein; FUNCTIONS IN: unfolded protein binding, heat shock protein binding; INVOLVED IN: protein folding; LOCATED IN: cellular_component unknown; EXPRESSED IN: 24 plant structures; EXPRESSED DURING: 15 growth stages; CONTAINS InterPro DOMAIN/s: Molecular chaperone, heat shock pr…	0	FALSE	DNAJ heat shock N-terminal domain-containing protein
20.2.1	stress.abiotic.heat	m.319363	(p36183|enpl_horvu : 162.0) Endoplasmin homolog precursor (GRP94 homolog) - Hordeum vulgare (Barley) & (at4g24190 : 161.0) encodes an ortholog of GRP94, an ER-resident HSP90-like protein and is involved in regulation of meristem size and organization. Single and double mutant analyses suggest that SHD may be required for the correct folding and/or complex formation of CLV proteins. Lines carrying…	0	FALSE	Endoplasmin homolog precursor (GRP94 homolog)
20.2.1	stress.abiotic.heat	m.321787	(q04960|dnjh_cucsa : 181.0) DnaJ protein homolog (DNAJ-1) - Cucumis sativus (Cucumber) & (at3g44110 : 174.0) homologous to the co-chaperon DNAJ protein from E coli; DNAJ homologue 3 (ATJ3); FUNCTIONS IN: unfolded protein binding, heat shock protein binding; INVOLVED IN: protein folding, response to salt stress, regulation of ATPase activity; LOCATED IN: nucleolus, cell wall, plasma membrane; EXPR…	0	FALSE	DnaJ protein homolog (DNAJ-1)
20.2.1	stress.abiotic.heat	m.324776	(loc_os05g38530.1 : 171.0) no description available & (p09189|hsp7c_pethy : 169.0) Heat shock cognate 70 kDa protein - Petunia hybrida (Petunia) & (at3g12580 : 167.0) heat shock protein 70 (HSP70); FUNCTIONS IN: ATP binding; INVOLVED IN: in 9 processes; LOCATED IN: cytosol, mitochondrion, cell wall, plasma membrane; EXPRESSED IN: 23 plant structures; EXPRESSED DURING: 11 growth stages; CONTAINS I…	0	FALSE	Heat shock cognate 70 kDa protein
20.2.1	stress.abiotic.heat	m.325617	(o24581|bip3_maize : 194.0) Luminal-binding protein 3 precursor (BiP3) - Zea mays (Maize) & (loc_os02g02410.1 : 189.0) no description available & (at5g28540 : 181.0) Encodes the luminal binding protein BiP, an ER-localized member of the HSP70 family. BiP is composed of an N-terminal ATP binding domain and a C-terminal domain that binds to hydrophobic patches on improperly/incompletely folded prot…	0	FALSE	Luminal-binding protein 3 precursor (BiP3)
20.2.1	stress.abiotic.heat	m.325786	(loc_os03g44620.3 : 184.0) no description available & (q04960|dnjh_cucsa : 178.0) DnaJ protein homolog (DNAJ-1) - Cucumis sativus (Cucumber) & (at3g44110 : 164.0) homologous to the co-chaperon DNAJ protein from E coli; DNAJ homologue 3 (ATJ3); FUNCTIONS IN: unfolded protein binding, heat shock protein binding; INVOLVED IN: protein folding, response to salt stress, regulation of ATPase activity; L…	0	FALSE	DnaJ protein homolog (DNAJ-1)
20.2.1	stress.abiotic.heat	m.329996	(at3g07770 : 170.0) HEAT SHOCK PROTEIN 89.1 (Hsp89.1); FUNCTIONS IN: ATP binding; INVOLVED IN: protein folding, response to stress; LOCATED IN: mitochondrion, cell wall; EXPRESSED IN: 24 plant structures; EXPRESSED DURING: 14 growth stages; CONTAINS InterPro DOMAIN/s: Chaperone protein htpG (InterPro:IPR001404), Heat shock protein Hsp90, C-terminal (InterPro:IPR020576), Heat shock protein Hsp90, …	0	FALSE	HEAT SHOCK PROTEIN 89.1 (Hsp89.1)
20.2.1	stress.abiotic.heat	m.330941	(loc_os05g06440.1 : 200.0) no description available & (at3g62600 : 186.0) J domain protein localized in ER lumen. Can partially compensate for the growth defect in jem1 scj1 mutant yeast. Forms a complex SDF2-ERdj3B-BiP that is required for the proper accumulation of the surface-exposed leucine-rich repeat receptor kinases EFR. EFR is involved in PAMP (pathogen associated molecular patterns) trig…	0	FALSE	J domain protein localized in ER lumen. Can partially compensate for the growth defect in jem1 scj1 mutant yeast. Forms a complex SDF2-ERdj3B-BiP that is required for the proper accumulation of the surface-exposed leucine-rich repeat receptor kinases EFR. EFR is involved in PAMP (pathogen associated molecular patterns) triggered immunity.
20.2.1	stress.abiotic.heat	m.3948	(at3g09440 : 267.0) Heat shock protein 70 (Hsp 70) family protein; FUNCTIONS IN: ATP binding; INVOLVED IN: protein folding, response to karrikin, response to heat; LOCATED IN: cytosol; EXPRESSED IN: 24 plant structures; EXPRESSED DURING: 13 growth stages; CONTAINS InterPro DOMAIN/s: Heat shock protein 70, conserved site (InterPro:IPR018181), Heat shock protein Hsp70 (InterPro:IPR001023), Heat sho…	0	FALSE	Heat shock protein 70 (Hsp 70) family protein
20.2.1	stress.abiotic.heat	m.40550	(loc_os11g47760.6 : 460.0) no description available & (p09189|hsp7c_pethy : 459.0) Heat shock cognate 70 kDa protein - Petunia hybrida (Petunia) & (at3g09440 : 454.0) Heat shock protein 70 (Hsp 70) family protein; FUNCTIONS IN: ATP binding; INVOLVED IN: protein folding, response to karrikin, response to heat; LOCATED IN: cytosol; EXPRESSED IN: 24 plant structures; EXPRESSED DURING: 13 growth stag…	0	FALSE	Heat shock cognate 70 kDa protein
20.2.1	stress.abiotic.heat	m.43271	(loc_os05g38530.1 : 184.0) no description available & (at3g09440 : 182.0) Heat shock protein 70 (Hsp 70) family protein; FUNCTIONS IN: ATP binding; INVOLVED IN: protein folding, response to karrikin, response to heat; LOCATED IN: cytosol; EXPRESSED IN: 24 plant structures; EXPRESSED DURING: 13 growth stages; CONTAINS InterPro DOMAIN/s: Heat shock protein 70, conserved site (InterPro:IPR018181), H…	0	FALSE	Heat shock protein 70 (Hsp 70) family protein
20.2.1	stress.abiotic.heat	m.44662	(q07078|hsp83_orysa : 548.0) Heat shock protein 81-3 (HSP81-3) (Gravity-specific protein GSC 381) - Oryza sativa (Rice) & (loc_os09g30439.1 : 548.0) no description available & (at5g56030 : 544.0) A member of heat shock protein 90 (HSP90) gene family. Expressed in all tissues and abundant in root apical meristem, pollen and tapetum. Expression is NOT heat-induced but induced by IAA and NaCl. Inter…	0	FALSE	Heat shock protein 81-3 (HSP81-3) (Gravity-specific protein GSC 381)
20.2.1	stress.abiotic.heat	m.5226	(p11143|hsp70_maize : 131.0) Heat shock 70 kDa protein - Zea mays (Maize) & (at3g09440 : 129.0) Heat shock protein 70 (Hsp 70) family protein; FUNCTIONS IN: ATP binding; INVOLVED IN: protein folding, response to karrikin, response to heat; LOCATED IN: cytosol; EXPRESSED IN: 24 plant structures; EXPRESSED DURING: 13 growth stages; CONTAINS InterPro DOMAIN/s: Heat shock protein 70, conserved site (…	0	FALSE	Heat shock 70 kDa protein
20.2.1	stress.abiotic.heat	m.5449	(p09189|hsp7c_pethy : 174.0) Heat shock cognate 70 kDa protein - Petunia hybrida (Petunia) & (loc_os03g16860.2 : 172.0) no description available & (at3g09440 : 171.0) Heat shock protein 70 (Hsp 70) family protein; FUNCTIONS IN: ATP binding; INVOLVED IN: protein folding, response to karrikin, response to heat; LOCATED IN: cytosol; EXPRESSED IN: 24 plant structures; EXPRESSED DURING: 13 growth stag…	0	FALSE	Heat shock cognate 70 kDa protein
20.2.1	stress.abiotic.heat	m.5561	(at1g56410 : 252.0) encodes a heat shock protein whose gene expression is induced by heat and dehydration.; EARLY-RESPONSIVE TO DEHYDRATION 2 (ERD2); FUNCTIONS IN: ATP binding; INVOLVED IN: protein folding, response to cadmium ion, response to water deprivation, response to heat; LOCATED IN: chloroplast, chloroplast envelope; EXPRESSED IN: cotyledon, cultured cell; EXPRESSED DURING: seed developm…	0	FALSE	encodes a heat shock protein whose gene expression is induced by heat and dehydration.
20.2.1	stress.abiotic.heat	m.48378	(loc_os07g44310.1 : 219.0) no description available & (at3g62190 : 129.0) Chaperone DnaJ-domain superfamily protein; FUNCTIONS IN: heat shock protein binding; INVOLVED IN: protein folding; LOCATED IN: cellular_component unknown; EXPRESSED IN: 23 plant structures; EXPRESSED DURING: 15 growth stages; CONTAINS InterPro DOMAIN/s: Molecular chaperone, heat shock protein, Hsp40, DnaJ (InterPro:IPR01560…	1.00241	FALSE	Chaperone DnaJ-domain superfamily protein
20.2.1	stress.abiotic.heat	m.37467	(loc_os05g03630.1 : 322.0) no description available & (at5g01390 : 283.0) DNAJ heat shock family protein; FUNCTIONS IN: unfolded protein binding, heat shock protein binding; INVOLVED IN: protein folding; LOCATED IN: cellular_component unknown; EXPRESSED IN: 24 plant structures; EXPRESSED DURING: 15 growth stages; CONTAINS InterPro DOMAIN/s: Molecular chaperone, heat shock protein, Hsp40, DnaJ (In…	1.01525	FALSE	DNAJ heat shock family protein
20.2.1	stress.abiotic.heat	m.72456	(loc_os07g28800.1 : 384.0) no description available & (at2g42080 : 160.0) Chaperone DnaJ-domain superfamily protein; FUNCTIONS IN: heat shock protein binding; INVOLVED IN: protein folding; LOCATED IN: chloroplast; EXPRESSED IN: 23 plant structures; EXPRESSED DURING: 15 growth stages; CONTAINS InterPro DOMAIN/s: Molecular chaperone, heat shock protein, Hsp40, DnaJ (InterPro:IPR015609), Heat shock …	1.03665	FALSE	Chaperone DnaJ-domain superfamily protein
20.2.1	stress.abiotic.heat	m.20400	(loc_os02g33460.1 : 244.0) no description available & (at3g52490 : 128.0) Double Clp-N motif-containing P-loop nucleoside triphosphate hydrolases superfamily protein; INVOLVED IN: protein metabolic process; LOCATED IN: cellular_component unknown; EXPRESSED IN: 21 plant structures; EXPRESSED DURING: 10 growth stages; CONTAINS InterPro DOMAIN/s: Clp, N-terminal (InterPro:IPR004176); BEST Arabidopsi…	1.03839	FALSE	Double Clp-N motif-containing P-loop nucleoside triphosphate hydrolases superfamily protein
20.2.1	stress.abiotic.heat	m.321685	(loc_os01g69930.1 : 297.0) no description available & (at5g53150 : 182.0) DNAJ heat shock N-terminal domain-containing protein; FUNCTIONS IN: unfolded protein binding, heat shock protein binding; INVOLVED IN: protein folding; LOCATED IN: cellular_component unknown; EXPRESSED IN: 24 plant structures; EXPRESSED DURING: 15 growth stages; CONTAINS InterPro DOMAIN/s: Molecular chaperone, heat shock pr…	1.04664	FALSE	DNAJ heat shock N-terminal domain-containing protein
20.2.1	stress.abiotic.heat	m.221506	(loc_os03g63750.1 : 579.0) no description available & (at5g16820 : 322.0) Encodes a putative transcription factor whose expression is not induced by heat but whose stable overexpression leads to expression of HSP. Required early in the stress response for transient expression of heat shock genes.; heat shock factor 3 (HSF3); CONTAINS InterPro DOMAIN/s: Winged helix-turn-helix transcription repres…	1.05427	FALSE	Encodes a putative transcription factor whose expression is not induced by heat but whose stable overexpression leads to expression of HSP. Required early in the stress response for transient expression of heat shock genes.
20.2.1	stress.abiotic.heat	m.48377	(loc_os07g44310.1 : 114.0) no description available & (at3g62190 : 87.8) Chaperone DnaJ-domain superfamily protein; FUNCTIONS IN: heat shock protein binding; INVOLVED IN: protein folding; LOCATED IN: cellular_component unknown; EXPRESSED IN: 23 plant structures; EXPRESSED DURING: 15 growth stages; CONTAINS InterPro DOMAIN/s: Molecular chaperone, heat shock protein, Hsp40, DnaJ (InterPro:IPR015609…	1.06567	FALSE	Chaperone DnaJ-domain superfamily protein
20.2.1	stress.abiotic.heat	m.101829	(loc_os03g53340.3 : 212.0) no description available & (at3g22830 : 140.0) member of Heat Stress Transcription Factor (Hsf) family; heat shock transcription factor A6B (HSFA6B); FUNCTIONS IN: DNA binding, sequence-specific DNA binding transcription factor activity; INVOLVED IN: regulation of transcription, DNA-dependent; LOCATED IN: nucleus; EXPRESSED IN: root; CONTAINS InterPro DOMAIN/s: Winged h…	1.11055	FALSE	member of Heat Stress Transcription Factor (Hsf) family
20.2.1	stress.abiotic.heat	m.61281	(loc_os05g51360.1 : 405.0) no description available & (at5g28540 : 254.0) Encodes the luminal binding protein BiP, an ER-localized member of the HSP70 family. BiP is composed of an N-terminal ATP binding domain and a C-terminal domain that binds to hydrophobic patches on improperly/incompletely folded proteins in an ATP-dependent manner. Involved in polar nuclei fusion during proliferation of end…	1.15192	FALSE	Encodes the luminal binding protein BiP, an ER-localized member of the HSP70 family. BiP is composed of an N-terminal ATP binding domain and a C-terminal domain that binds to hydrophobic patches on improperly/incompletely folded proteins in an ATP-dependent manner. Involved in polar nuclei fusion during proliferation of endosperm nuclei.
20.2.1	stress.abiotic.heat	m.84321	(loc_os03g27460.3 : 433.0) no description available & (at2g01710 : 134.0) Chaperone DnaJ-domain superfamily protein; FUNCTIONS IN: unfolded protein binding, heat shock protein binding; INVOLVED IN: protein folding; LOCATED IN: cellular_component unknown; EXPRESSED IN: 22 plant structures; EXPRESSED DURING: 13 growth stages; CONTAINS InterPro DOMAIN/s: Molecular chaperone, heat shock protein, Hsp4…	1.15518	FALSE	Chaperone DnaJ-domain superfamily protein
20.2.1	stress.abiotic.heat	m.49950	(at1g79920 : 188.0) Heat shock protein 70 (Hsp 70) family protein; FUNCTIONS IN: ATP binding; LOCATED IN: cell wall, plasma membrane; EXPRESSED IN: male gametophyte, guard cell, cultured cell, pollen tube; EXPRESSED DURING: L mature pollen stage, M germinated pollen stage; CONTAINS InterPro DOMAIN/s: Heat shock protein Hsp70 (InterPro:IPR001023), Heat shock protein 70 (InterPro:IPR013126); BEST A…	1.16225	FALSE	Heat shock protein 70 (Hsp 70) family protein
20.2.1	stress.abiotic.heat	m.106853	(loc_os03g19200.1 : 588.0) no description available & (at2g47440 : 337.0) Tetratricopeptide repeat (TPR)-like superfamily protein; FUNCTIONS IN: binding, heat shock protein binding; INVOLVED IN: protein folding; LOCATED IN: cellular_component unknown; EXPRESSED IN: 22 plant structures; EXPRESSED DURING: 13 growth stages; CONTAINS InterPro DOMAIN/s: Tetratricopeptide TPR-1 (InterPro:IPR001440), Te…	1.16524	FALSE	Tetratricopeptide repeat (TPR)-like superfamily protein
20.2.1	stress.abiotic.heat	m.133231	(loc_os01g54550.1 : 175.0) no description available & (at1g46264 : 161.0) Encodes SCHIZORIZA, a member of Heat Shock Transcription Factor (Hsf) family. Functions as a nuclear factor regulating asymmetry of stem cell divisions.; heat shock transcription factor B4 (HSFB4); FUNCTIONS IN: DNA binding, sequence-specific DNA binding transcription factor activity; INVOLVED IN: asymmetric cell division; …	1.17136	FALSE	Encodes SCHIZORIZA, a member of Heat Shock Transcription Factor (Hsf) family. Functions as a nuclear factor regulating asymmetry of stem cell divisions.
20.2.1	stress.abiotic.heat	m.141830	(loc_os01g37560.3 : 533.0) no description available & (at3g57340 : 329.0) FUNCTIONS IN: unfolded protein binding, heat shock protein binding; INVOLVED IN: protein folding; LOCATED IN: plasma membrane; EXPRESSED IN: 23 plant structures; EXPRESSED DURING: 15 growth stages; CONTAINS InterPro DOMAIN/s: Molecular chaperone, heat shock protein, Hsp40, DnaJ (InterPro:IPR015609), Protein of unknown funct…	1.17393	FALSE	FUNCTIONS IN: unfolded protein binding, heat shock protein binding
20.2.1	stress.abiotic.heat	m.104552	(loc_os05g42120.1 : 270.0) no description available & (at5g54660 : 154.0) HSP20-like chaperones superfamily protein; CONTAINS InterPro DOMAIN/s: Heat shock protein Hsp20 (InterPro:IPR002068), HSP20-like chaperone (InterPro:IPR008978); BEST Arabidopsis thaliana protein match is: HSP20-like chaperones superfamily protein (TAIR:AT1G53540.1); Has 30201 Blast hits to 17322 proteins in 780 species: Arc…	1.1885	FALSE	HSP20-like chaperones superfamily protein
20.2.1	stress.abiotic.heat	m.205180	(loc_os03g63750.1 : 117.0) no description available & (at4g17750 : 101.0) native protein is a trimer, interacts with HSP70, also with TBP, DNA interaction is modulated by phosphorylation and is heat-shock inducible; heat shock factor 1 (HSF1); CONTAINS InterPro DOMAIN/s: Winged helix-turn-helix transcription repressor DNA-binding (InterPro:IPR011991), Heat shock factor (HSF)-type, DNA-binding (In…	1.20497	FALSE	native protein is a trimer, interacts with HSP70, also with TBP, DNA interaction is modulated by phosphorylation and is heat-shock inducible
20.2.1	stress.abiotic.heat	m.165749	(loc_os09g28354.1 : 360.0) no description available & (at4g36990 : 172.0) encodes a protein whose sequence is similar to heat shock factors that regulate the expression of heat shock proteins. Transcript level is increased in response to heat shock. However, overexpression of this gene did not result in the increase of decrease of heat shock proteins.; heat shock factor 4 (HSF4); FUNCTIONS IN: tr…	1.27947	FALSE	encodes a protein whose sequence is similar to heat shock factors that regulate the expression of heat shock proteins. Transcript level is increased in response to heat shock. However, overexpression of this gene did not result in the increase of decrease of heat shock proteins.
20.2.1	stress.abiotic.heat	m.107672	(loc_os01g04350.1 : 176.0) no description available & (q943e6|hsp12_orysa : 111.0) 16.9 kDa class I heat shock protein 2 - Oryza sativa (Rice) & (at3g46230 : 94.4) member of the class I small heat-shock protein (sHSP) family, which accounts for the majority of sHSPs in maturing seeds; heat shock protein 17.4 (HSP17.4); INVOLVED IN: response to heat; LOCATED IN: cellular_component unknown; EXPRESS…	1.31032	FALSE	16.9 kDa class I heat shock protein 2
20.2.1	stress.abiotic.heat	m.299612	(loc_os02g03570.1 : 197.0) no description available & (at1g53540 : 110.0) HSP20-like chaperones superfamily protein; CONTAINS InterPro DOMAIN/s: Heat shock protein Hsp20 (InterPro:IPR002068), HSP20-like chaperone (InterPro:IPR008978); BEST Arabidopsis thaliana protein match is: heat shock protein 17.4 (TAIR:AT3G46230.1); Has 7090 Blast hits to 7089 proteins in 1610 species: Archae - 175; Bacteria…	1.35244	FALSE	HSP20-like chaperones superfamily protein
20.2.1	stress.abiotic.heat	m.106852	(loc_os03g19200.1 : 639.0) no description available & (at2g47440 : 346.0) Tetratricopeptide repeat (TPR)-like superfamily protein; FUNCTIONS IN: binding, heat shock protein binding; INVOLVED IN: protein folding; LOCATED IN: cellular_component unknown; EXPRESSED IN: 22 plant structures; EXPRESSED DURING: 13 growth stages; CONTAINS InterPro DOMAIN/s: Tetratricopeptide TPR-1 (InterPro:IPR001440), Te…	1.37145	FALSE	Tetratricopeptide repeat (TPR)-like superfamily protein
20.2.1	stress.abiotic.heat	m.133228	(loc_os09g35790.2 : 216.0) no description available & (at4g11660 : 188.0) member of Heat Stress Transcription Factor (Hsf) family; AT-HSFB2B; FUNCTIONS IN: transcription repressor activity, sequence-specific DNA binding transcription factor activity; INVOLVED IN: response to chitin; LOCATED IN: nucleus; EXPRESSED IN: 24 plant structures; EXPRESSED DURING: 14 growth stages; CONTAINS InterPro DOMAI…	1.37335	FALSE	member of Heat Stress Transcription Factor (Hsf) family
20.2.1	stress.abiotic.heat	m.178244	(loc_os07g07670.1 : 171.0) no description available & (at4g14830 : 101.0) unknown protein; BEST Arabidopsis thaliana protein match is: unknown protein (TAIR:AT3G22530.1); Has 77 Blast hits to 77 proteins in 12 species: Archae - 0; Bacteria - 0; Metazoa - 0; Fungi - 0; Plants - 77; Viruses - 0; Other Eukaryotes - 0 (source: NCBI BLink). & (reliability: 193.4) & (original description: g.178244 ORF …	1.37391	FALSE	unknown protein
20.2.1	stress.abiotic.heat	m.72872	(loc_os04g33980.1 : 815.0) no description available & (at3g52490 : 302.0) Double Clp-N motif-containing P-loop nucleoside triphosphate hydrolases superfamily protein; INVOLVED IN: protein metabolic process; LOCATED IN: cellular_component unknown; EXPRESSED IN: 21 plant structures; EXPRESSED DURING: 10 growth stages; CONTAINS InterPro DOMAIN/s: Clp, N-terminal (InterPro:IPR004176); BEST Arabidopsi…	1.37924	FALSE	Double Clp-N motif-containing P-loop nucleoside triphosphate hydrolases superfamily protein
20.2.1	stress.abiotic.heat	m.103937	(loc_os01g39020.1 : 142.0) no description available & (at2g26150 : 108.0) member of Heat Stress Transcription Factor (Hsf) family. Involved in response to misfolded protein accumulation in the cytosol. Regulated by alternative splicing and non-sense-mediated decay.; heat shock transcription factor A2 (HSFA2); FUNCTIONS IN: DNA binding, transcription activator activity, sequence-specific DNA bindi…	1.39551	FALSE	member of Heat Stress Transcription Factor (Hsf) family. Involved in response to misfolded protein accumulation in the cytosol. Regulated by alternative splicing and non-sense-mediated decay.
20.2.1	stress.abiotic.heat	m.6701	(loc_os07g08140.1 : 187.0) no description available & (at2g26150 : 133.0) member of Heat Stress Transcription Factor (Hsf) family. Involved in response to misfolded protein accumulation in the cytosol. Regulated by alternative splicing and non-sense-mediated decay.; heat shock transcription factor A2 (HSFA2); FUNCTIONS IN: DNA binding, transcription activator activity, sequence-specific DNA bindi…	1.44364	FALSE	member of Heat Stress Transcription Factor (Hsf) family. Involved in response to misfolded protein accumulation in the cytosol. Regulated by alternative splicing and non-sense-mediated decay.
20.2.1	stress.abiotic.heat	m.101855	(loc_os03g53340.3 : 205.0) no description available & (at3g22830 : 146.0) member of Heat Stress Transcription Factor (Hsf) family; heat shock transcription factor A6B (HSFA6B); FUNCTIONS IN: DNA binding, sequence-specific DNA binding transcription factor activity; INVOLVED IN: regulation of transcription, DNA-dependent; LOCATED IN: nucleus; EXPRESSED IN: root; CONTAINS InterPro DOMAIN/s: Winged h…	1.46529	FALSE	member of Heat Stress Transcription Factor (Hsf) family
20.2.1	stress.abiotic.heat	m.83584	(loc_os04g23220.1 : 869.0) no description available & (at4g29920 : 333.0) Double Clp-N motif-containing P-loop nucleoside triphosphate hydrolases superfamily protein; INVOLVED IN: protein metabolic process; LOCATED IN: chloroplast; CONTAINS InterPro DOMAIN/s: Clp, N-terminal (InterPro:IPR004176); BEST Arabidopsis thaliana protein match is: Clp amino terminal domain-containing protein (TAIR:AT5G57…	1.49962	FALSE	Double Clp-N motif-containing P-loop nucleoside triphosphate hydrolases superfamily protein
20.2.1	stress.abiotic.heat	m.18424	(loc_os01g65480.1 : 508.0) no description available & (at3g08910 : 213.0) DNAJ heat shock family protein; FUNCTIONS IN: unfolded protein binding, heat shock protein binding; INVOLVED IN: protein folding; LOCATED IN: cellular_component unknown; EXPRESSED IN: 19 plant structures; EXPRESSED DURING: 12 growth stages; CONTAINS InterPro DOMAIN/s: Molecular chaperone, heat shock protein, Hsp40, DnaJ (In…	1.51063	FALSE	DNAJ heat shock family protein
20.2.1	stress.abiotic.heat	m.83557	(loc_os04g57880.1 : 524.0) no description available & (at5g23240 : 333.0) DNAJ heat shock N-terminal domain-containing protein; FUNCTIONS IN: unfolded protein binding, heat shock protein binding; INVOLVED IN: protein folding; LOCATED IN: chloroplast; EXPRESSED IN: 21 plant structures; EXPRESSED DURING: 11 growth stages; CONTAINS InterPro DOMAIN/s: Molecular chaperone, heat shock protein, Hsp40, D…	1.55778	FALSE	DNAJ heat shock N-terminal domain-containing protein
20.2.1	stress.abiotic.heat	m.101853	(loc_os03g53340.3 : 214.0) no description available & (at3g22830 : 166.0) member of Heat Stress Transcription Factor (Hsf) family; heat shock transcription factor A6B (HSFA6B); FUNCTIONS IN: DNA binding, sequence-specific DNA binding transcription factor activity; INVOLVED IN: regulation of transcription, DNA-dependent; LOCATED IN: nucleus; EXPRESSED IN: root; CONTAINS InterPro DOMAIN/s: Winged h…	1.56556	FALSE	member of Heat Stress Transcription Factor (Hsf) family
20.2.1	stress.abiotic.heat	m.52906	(loc_os02g33420.1 : 289.0) no description available & (q6f2y7|hs101_orysa : 209.0) Heat shock protein 101 - Oryza sativa (Rice) & (at1g74310 : 208.0) Encodes ClpB1, which belongs to the Casein lytic proteinase/heat shock protein 100 (Clp/Hsp100) family. Involved in refolding of proteins which form aggregates under heat stress. Also known as AtHsp101. AtHsp101 is a cytosolic heat shock protein req…	1.57131	FALSE	Heat shock protein 101
20.2.1	stress.abiotic.heat	m.155449	(loc_os11g01330.1 : 501.0) no description available & (at2g29970 : 219.0) Double Clp-N motif-containing P-loop nucleoside triphosphate hydrolases superfamily protein; BEST Arabidopsis thaliana protein match is: Double Clp-N motif-containing P-loop nucleoside triphosphate hydrolases superfamily protein (TAIR:AT1G07200.2); Has 10913 Blast hits to 10488 proteins in 2533 species: Archae - 15; Bacteri…	1.5986	FALSE	Double Clp-N motif-containing P-loop nucleoside triphosphate hydrolases superfamily protein
20.2.1	stress.abiotic.heat	m.221195	(loc_os03g53340.3 : 142.0) no description available & (at2g26150 : 121.0) member of Heat Stress Transcription Factor (Hsf) family. Involved in response to misfolded protein accumulation in the cytosol. Regulated by alternative splicing and non-sense-mediated decay.; heat shock transcription factor A2 (HSFA2); FUNCTIONS IN: DNA binding, transcription activator activity, sequence-specific DNA bindi…	1.6623	FALSE	member of Heat Stress Transcription Factor (Hsf) family. Involved in response to misfolded protein accumulation in the cytosol. Regulated by alternative splicing and non-sense-mediated decay.
20.2.1	stress.abiotic.heat	m.44311	(loc_os06g02170.1 : 484.0) no description available & (at2g35540 : 177.0) DNAJ heat shock N-terminal domain-containing protein; FUNCTIONS IN: unfolded protein binding, heat shock protein binding; INVOLVED IN: protein folding; LOCATED IN: cellular_component unknown; EXPRESSED IN: 12 plant structures; EXPRESSED DURING: 6 growth stages; CONTAINS InterPro DOMAIN/s: Molecular chaperone, heat shock pro…	1.66561	FALSE	DNAJ heat shock N-terminal domain-containing protein
20.2.1	stress.abiotic.heat	m.159697	(loc_os07g42800.2 : 519.0) no description available & (at2g01710 : 130.0) Chaperone DnaJ-domain superfamily protein; FUNCTIONS IN: unfolded protein binding, heat shock protein binding; INVOLVED IN: protein folding; LOCATED IN: cellular_component unknown; EXPRESSED IN: 22 plant structures; EXPRESSED DURING: 13 growth stages; CONTAINS InterPro DOMAIN/s: Molecular chaperone, heat shock protein, Hsp4…	1.6776	FALSE	Chaperone DnaJ-domain superfamily protein
20.2.1	stress.abiotic.heat	m.92434	(loc_os07g33350.2 : 159.0) no description available & (at4g21870 : 89.4) HSP20-like chaperones superfamily protein; CONTAINS InterPro DOMAIN/s: Heat shock protein Hsp20 (InterPro:IPR002068), HSP20-like chaperone (InterPro:IPR008978); BEST Arabidopsis thaliana protein match is: HSP20-like chaperones superfamily protein (TAIR:AT1G53540.1); Has 2331 Blast hits to 2331 proteins in 523 species: Archae…	1.69136	FALSE	HSP20-like chaperones superfamily protein
20.2.1	stress.abiotic.heat	m.58041	(loc_os06g28050.3 : 268.0) no description available & (at5g23240 : 142.0) DNAJ heat shock N-terminal domain-containing protein; FUNCTIONS IN: unfolded protein binding, heat shock protein binding; INVOLVED IN: protein folding; LOCATED IN: chloroplast; EXPRESSED IN: 21 plant structures; EXPRESSED DURING: 11 growth stages; CONTAINS InterPro DOMAIN/s: Molecular chaperone, heat shock protein, Hsp40, D…	1.70767	FALSE	DNAJ heat shock N-terminal domain-containing protein
20.2.1	stress.abiotic.heat	m.226386	(loc_os03g04400.1 : 180.0) no description available & (at5g23590 : 90.5) DNAJ heat shock N-terminal domain-containing protein; FUNCTIONS IN: unfolded protein binding, heat shock protein binding, nucleic acid binding; INVOLVED IN: protein folding; LOCATED IN: cellular_component unknown; EXPRESSED IN: male gametophyte; EXPRESSED DURING: M germinated pollen stage; CONTAINS InterPro DOMAIN/s: Molecul…	1.7899	FALSE	DNAJ heat shock N-terminal domain-containing protein
20.2.1	stress.abiotic.heat	m.221332	(loc_os02g32590.1 : 570.0) no description available & (at3g22830 : 238.0) member of Heat Stress Transcription Factor (Hsf) family; heat shock transcription factor A6B (HSFA6B); FUNCTIONS IN: DNA binding, sequence-specific DNA binding transcription factor activity; INVOLVED IN: regulation of transcription, DNA-dependent; LOCATED IN: nucleus; EXPRESSED IN: root; CONTAINS InterPro DOMAIN/s: Winged h…	2.01118	TRUE	member of Heat Stress Transcription Factor (Hsf) family
20.2.1	stress.abiotic.heat	m.56335	(loc_os08g43490.1 : 107.0) no description available & (at4g36040 : 94.4) Chaperone DnaJ-domain superfamily protein; FUNCTIONS IN: heat shock protein binding; INVOLVED IN: protein folding, response to stress; LOCATED IN: nucleus; EXPRESSED IN: 24 plant structures; EXPRESSED DURING: 14 growth stages; CONTAINS InterPro DOMAIN/s: Molecular chaperone, heat shock protein, Hsp40, DnaJ (InterPro:IPR01560…	2.0457	TRUE	Chaperone DnaJ-domain superfamily protein
20.2.1	stress.abiotic.heat	m.221515	(loc_os03g58160.2 : 144.0) no description available & (at4g17750 : 115.0) native protein is a trimer, interacts with HSP70, also with TBP, DNA interaction is modulated by phosphorylation and is heat-shock inducible; heat shock factor 1 (HSF1); CONTAINS InterPro DOMAIN/s: Winged helix-turn-helix transcription repressor DNA-binding (InterPro:IPR011991), Heat shock factor (HSF)-type, DNA-binding (In…	2.04605	TRUE	native protein is a trimer, interacts with HSP70, also with TBP, DNA interaction is modulated by phosphorylation and is heat-shock inducible
20.2.1	stress.abiotic.heat	m.104409	(loc_os01g42190.1 : 181.0) no description available & (at1g56300 : 119.0) Chaperone DnaJ-domain superfamily protein; FUNCTIONS IN: heat shock protein binding; INVOLVED IN: protein folding, response to cyclopentenone; LOCATED IN: cellular_component unknown; EXPRESSED IN: 23 plant structures; EXPRESSED DURING: 15 growth stages; CONTAINS InterPro DOMAIN/s: Molecular chaperone, heat shock protein, Hs…	2.09327	FALSE	Chaperone DnaJ-domain superfamily protein
20.2.1	stress.abiotic.heat	m.48787	(loc_os05g35400.1 : 191.0) no description available & (q03681|bip1_tobac : 189.0) Luminal-binding protein 1 (BiP 1) (78 kDa glucose-regulated protein homolog 1) (GRP 78-1) (Fragment) - Nicotiana tabacum (Common tobacco) & (at5g42020 : 182.0) Luminal binding protein (BiP2) involved in polar nuclei fusion during proliferation of endosperm nuclei.; luminal binding protein (BIP); FUNCTIONS IN: ATP bi…	2.09327	FALSE	Luminal-binding protein 1 (BiP 1) (78 kDa glucose-regulated protein homolog 1) (GRP 78-1) (Fragment)
20.2.1	stress.abiotic.heat	m.46370	(loc_os01g01160.1 : 202.0) no description available & (at4g13830 : 129.0) DnaJ-like protein (J20); nuclear gene; DNAJ-like 20 (J20); FUNCTIONS IN: heat shock protein binding; INVOLVED IN: protein folding, response to stress; LOCATED IN: nucleus; EXPRESSED IN: 23 plant structures; EXPRESSED DURING: 13 growth stages; CONTAINS InterPro DOMAIN/s: Molecular chaperone, heat shock protein, Hsp40, DnaJ (…	2.84032	TRUE	DnaJ-like protein (J20)
20.2.1	stress.abiotic.heat	m.104416	(loc_os01g42190.1 : 209.0) no description available & (at1g71000 : 129.0) Chaperone DnaJ-domain superfamily protein; FUNCTIONS IN: heat shock protein binding; INVOLVED IN: protein folding; LOCATED IN: cellular_component unknown; EXPRESSED IN: 7 plant structures; EXPRESSED DURING: 4 anthesis, petal differentiation and expansion stage; CONTAINS InterPro DOMAIN/s: Molecular chaperone, heat shock pro…	2.99039	TRUE	Chaperone DnaJ-domain superfamily protein
20.2.1	stress.abiotic.heat	m.91060	(loc_os08g43490.1 : 131.0) no description available & (at2g17880 : 85.5) Chaperone DnaJ-domain superfamily protein; FUNCTIONS IN: heat shock protein binding; INVOLVED IN: protein folding; LOCATED IN: chloroplast; EXPRESSED IN: 18 plant structures; EXPRESSED DURING: 11 growth stages; CONTAINS InterPro DOMAIN/s: Molecular chaperone, heat shock protein, Hsp40, DnaJ (InterPro:IPR015609), Heat shock p…	4.45761	TRUE	Chaperone DnaJ-domain superfamily protein
20.2.1	stress.abiotic.heat	m.83596	(loc_os04g33980.1 : 226.0) no description available & (at3g52490 : 211.0) Double Clp-N motif-containing P-loop nucleoside triphosphate hydrolases superfamily protein; INVOLVED IN: protein metabolic process; LOCATED IN: cellular_component unknown; EXPRESSED IN: 21 plant structures; EXPRESSED DURING: 10 growth stages; CONTAINS InterPro DOMAIN/s: Clp, N-terminal (InterPro:IPR004176); BEST Arabidopsi…	5.3827	TRUE	Double Clp-N motif-containing P-loop nucleoside triphosphate hydrolases superfamily protein
20.2.1	stress.abiotic.heat	m.15345	(loc_os02g02410.1 : 232.0) no description available & (o24581|bip3_maize : 229.0) Luminal-binding protein 3 precursor (BiP3) - Zea mays (Maize) & (at5g28540 : 228.0) Encodes the luminal binding protein BiP, an ER-localized member of the HSP70 family. BiP is composed of an N-terminal ATP binding domain and a C-terminal domain that binds to hydrophobic patches on improperly/incompletely folded prot…	6.27981	FALSE	Luminal-binding protein 3 precursor (BiP3)
Light
20.2.5	stress.abiotic.light	m.215332	(loc_os05g51480.1 : 265.0) no description available & (at4g05420 : 249.0) Structurally similar to damaged DNA binding proteins.DDB1a is part of a 350 KDa nuclear localized DET1 protein complex. This complex may physically interact with histone tails and while bound to chromatin- repress transcription of genes involved in photomorphogenesis.; damaged DNA binding protein 1A (DDB1A); FUNCTIONS IN: p…	-11.4653	TRUE	Structurally similar to damaged DNA binding proteins.DDB1a is part of a 350 KDa nuclear localized DET1 protein complex. This complex may physically interact with histone tails and while bound to chromatin- repress transcription of genes involved in photomorphogenesis.
20.2.5	stress.abiotic.light	m.249170	(loc_os05g51480.1 : 172.0) no description available & (at4g05420 : 169.0) Structurally similar to damaged DNA binding proteins.DDB1a is part of a 350 KDa nuclear localized DET1 protein complex. This complex may physically interact with histone tails and while bound to chromatin- repress transcription of genes involved in photomorphogenesis.; damaged DNA binding protein 1A (DDB1A); FUNCTIONS IN: p…	-4.45873	TRUE	Structurally similar to damaged DNA binding proteins.DDB1a is part of a 350 KDa nuclear localized DET1 protein complex. This complex may physically interact with histone tails and while bound to chromatin- repress transcription of genes involved in photomorphogenesis.
20.2.5	stress.abiotic.light	m.242396	(loc_os10g42710.1 : 738.0) no description available & (at1g32230 : 204.0) Encodes a protein belonging to the (ADP-ribosyl)transferase domain-containing subfamily of WWE protein-protein interaction domain protein family. Superoxide radicals are necessary and sufficient to propagate cell death or lesion formation in rcd1 mutants. Without stress treatment, RCD1 is localized in the nucleus. Under hig…	-3.39763	TRUE	Encodes a protein belonging to the (ADP-ribosyl)transferase domain-containing subfamily of WWE protein-protein interaction domain protein family. Superoxide radicals are necessary and sufficient to propagate cell death or lesion formation in rcd1 mutants. Without stress treatment, RCD1 is localized in the nucleus. Under high salt or oxidative stress, RCD1 is found not only in the nucleus but also…
20.2.5	stress.abiotic.light	m.238317	(loc_os04g57640.2 : 640.0) no description available & (at1g32230 : 137.0) Encodes a protein belonging to the (ADP-ribosyl)transferase domain-containing subfamily of WWE protein-protein interaction domain protein family. Superoxide radicals are necessary and sufficient to propagate cell death or lesion formation in rcd1 mutants. Without stress treatment, RCD1 is localized in the nucleus. Under hig…	-3.22462	TRUE	Encodes a protein belonging to the (ADP-ribosyl)transferase domain-containing subfamily of WWE protein-protein interaction domain protein family. Superoxide radicals are necessary and sufficient to propagate cell death or lesion formation in rcd1 mutants. Without stress treatment, RCD1 is localized in the nucleus. Under high salt or oxidative stress, RCD1 is found not only in the nucleus but also…
20.2.5	stress.abiotic.light	m.238322	(loc_os04g57640.2 : 629.0) no description available & (at1g32230 : 137.0) Encodes a protein belonging to the (ADP-ribosyl)transferase domain-containing subfamily of WWE protein-protein interaction domain protein family. Superoxide radicals are necessary and sufficient to propagate cell death or lesion formation in rcd1 mutants. Without stress treatment, RCD1 is localized in the nucleus. Under hig…	-3.08926	TRUE	Encodes a protein belonging to the (ADP-ribosyl)transferase domain-containing subfamily of WWE protein-protein interaction domain protein family. Superoxide radicals are necessary and sufficient to propagate cell death or lesion formation in rcd1 mutants. Without stress treatment, RCD1 is localized in the nucleus. Under high salt or oxidative stress, RCD1 is found not only in the nucleus but also…
20.2.5	stress.abiotic.light	m.242381	(loc_os10g42710.2 : 172.0) no description available & (at2g35510 : 101.0) Encodes a WWE domain-containing protein with 76% similarity to RCD1. The protein also contains a PARP signature upstream of the C-terminal protein interaction domain. The PARP signature may bind NAD+ and attach the ADP-ribose-moiety from NAD+ to the target molecule. Its presence suggests a role for the protein in ADP ribosy…	-2.94366	TRUE	Encodes a WWE domain-containing protein with 76% similarity to RCD1. The protein also contains a PARP signature upstream of the C-terminal protein interaction domain. The PARP signature may bind NAD+ and attach the ADP-ribose-moiety from NAD+ to the target molecule. Its presence suggests a role for the protein in ADP ribosylation.
20.2.5	stress.abiotic.light	m.10183	(loc_os03g63770.6 : 623.0) no description available & (at1g32230 : 245.0) Encodes a protein belonging to the (ADP-ribosyl)transferase domain-containing subfamily of WWE protein-protein interaction domain protein family. Superoxide radicals are necessary and sufficient to propagate cell death or lesion formation in rcd1 mutants. Without stress treatment, RCD1 is localized in the nucleus. Under hig…	-2.46965	TRUE	Encodes a protein belonging to the (ADP-ribosyl)transferase domain-containing subfamily of WWE protein-protein interaction domain protein family. Superoxide radicals are necessary and sufficient to propagate cell death or lesion formation in rcd1 mutants. Without stress treatment, RCD1 is localized in the nucleus. Under high salt or oxidative stress, RCD1 is found not only in the nucleus but also…
20.2.5	stress.abiotic.light	m.249173	(loc_os05g51480.2 : 1160.0) no description available & (at4g05420 : 1084.0) Structurally similar to damaged DNA binding proteins.DDB1a is part of a 350 KDa nuclear localized DET1 protein complex. This complex may physically interact with histone tails and while bound to chromatin- repress transcription of genes involved in photomorphogenesis.; damaged DNA binding protein 1A (DDB1A); FUNCTIONS IN:…	-2.44665	TRUE	Structurally similar to damaged DNA binding proteins.DDB1a is part of a 350 KDa nuclear localized DET1 protein complex. This complex may physically interact with histone tails and while bound to chromatin- repress transcription of genes involved in photomorphogenesis.
20.2.5	stress.abiotic.light	m.199615	(q53ni2|nadk2_orysa : 1548.0) Probable NAD kinase 2, chloroplast precursor (EC 2.7.1.23) - Oryza sativa (Rice) & (loc_os11g08670.1 : 1548.0) no description available & (at1g21640 : 1102.0) Encodes a protein with NAD kinase activity. The protein was also shown to bind calmodulin.; NAD kinase 2 (NADK2); FUNCTIONS IN: NAD+ kinase activity, calmodulin binding; INVOLVED IN: pyridine nucleotide biosynt…	-2.36089	TRUE	Probable NAD kinase 2, chloroplast precursor (EC 2.7.1.23)
20.2.5	stress.abiotic.light	m.298871	(loc_os03g10180.1 : 693.0) no description available & (at1g75100 : 161.0) Contains a J-domain at the C-terminus which is similar to the J-domain of auxilin, a clathrin-uncoating factor in cow, yeast and worm. Arabidopsis contains 6 other proteins similar to auxilin. Expressed in leaves and stems, but not in roots. Localized in the cytoplasm. Required for the chloroplast accumulation response, but…	-1.88562	FALSE	Contains a J-domain at the C-terminus which is similar to the J-domain of auxilin, a clathrin-uncoating factor in cow, yeast and worm. Arabidopsis contains 6 other proteins similar to auxilin. Expressed in leaves and stems, but not in roots. Localized in the cytoplasm. Required for the chloroplast accumulation response, but not for the avoidance response. No molecular function known.
20.2.5	stress.abiotic.light	m.251013	(loc_os05g51480.1 : 2030.0) no description available & (at4g05420 : 1801.0) Structurally similar to damaged DNA binding proteins.DDB1a is part of a 350 KDa nuclear localized DET1 protein complex. This complex may physically interact with histone tails and while bound to chromatin- repress transcription of genes involved in photomorphogenesis.; damaged DNA binding protein 1A (DDB1A); FUNCTIONS IN:…	-1.78944	FALSE	Structurally similar to damaged DNA binding proteins.DDB1a is part of a 350 KDa nuclear localized DET1 protein complex. This complex may physically interact with histone tails and while bound to chromatin- repress transcription of genes involved in photomorphogenesis.
20.2.5	stress.abiotic.light	m.299983	(loc_os04g57640.2 : 1007.0) no description available & (at1g32230 : 203.0) Encodes a protein belonging to the (ADP-ribosyl)transferase domain-containing subfamily of WWE protein-protein interaction domain protein family. Superoxide radicals are necessary and sufficient to propagate cell death or lesion formation in rcd1 mutants. Without stress treatment, RCD1 is localized in the nucleus. Under hi…	-1.66138	FALSE	Encodes a protein belonging to the (ADP-ribosyl)transferase domain-containing subfamily of WWE protein-protein interaction domain protein family. Superoxide radicals are necessary and sufficient to propagate cell death or lesion formation in rcd1 mutants. Without stress treatment, RCD1 is localized in the nucleus. Under high salt or oxidative stress, RCD1 is found not only in the nucleus but also…
20.2.5	stress.abiotic.light	m.298446	(loc_os04g35570.1 : 818.0) no description available & (at5g63860 : 685.0) UV-B-specific signaling component that orchestrates expression of a range of genes with vital UV-protective functions. Located in the nucleus and the cytosol. Associates with chromatin via histones. UV-B light promotes URV8 protein accumulation in the nucleus.; UVB-RESISTANCE 8 (UVR8); FUNCTIONS IN: chromatin binding, guany…	-1.11364	FALSE	UV-B-specific signaling component that orchestrates expression of a range of genes with vital UV-protective functions. Located in the nucleus and the cytosol. Associates with chromatin via histones. UV-B light promotes URV8 protein accumulation in the nucleus.
20.2.5	stress.abiotic.light	m.135744	(loc_os02g34860.1 : 715.0) no description available & (at5g63860 : 639.0) UV-B-specific signaling component that orchestrates expression of a range of genes with vital UV-protective functions. Located in the nucleus and the cytosol. Associates with chromatin via histones. UV-B light promotes URV8 protein accumulation in the nucleus.; UVB-RESISTANCE 8 (UVR8); FUNCTIONS IN: chromatin binding, guany…	1.13266	FALSE	UV-B-specific signaling component that orchestrates expression of a range of genes with vital UV-protective functions. Located in the nucleus and the cytosol. Associates with chromatin via histones. UV-B light promotes URV8 protein accumulation in the nucleus.
Touch/wounding
20.2.4	stress.abiotic.touch/wounding	m.310500	(at5g43860 : 218.0) Encodes a chlorophyllase, the first enzyme in chlorophyll degradation. It catalyzes the hydrolysis of the ester bond to chlorophyllide and phytol. AtCLH2 has a typical signal sequence for the chloroplast. Gene expression does not respond to methyljasmonate, a known promoter of senescence and chlorophyll degradation.; chlorophyllase 2 (CLH2); CONTAINS InterPro DOMAIN/s: Chlorop…	-4.20395	TRUE	Encodes a chlorophyllase, the first enzyme in chlorophyll degradation. It catalyzes the hydrolysis of the ester bond to chlorophyllide and phytol. AtCLH2 has a typical signal sequence for the chloroplast. Gene expression does not respond to methyljasmonate, a known promoter of senescence and chlorophyll degradation.
20.2.4	stress.abiotic.touch/wounding	m.48875	(loc_os01g50622.4 : 516.0) no description available & (at1g19660 : 286.0) Wound-responsive family protein; FUNCTIONS IN: DNA binding, nuclease activity; INVOLVED IN: response to wounding, nucleotide-excision repair; EXPRESSED IN: ovule; CONTAINS InterPro DOMAIN/s: Protein of unknown function DUF151 (InterPro:IPR003729), UvrB/UvrC protein (InterPro:IPR001943); BEST Arabidopsis thaliana protein mat…	-3.66036	TRUE	Wound-responsive family protein
20.2.4	stress.abiotic.touch/wounding	m.260910	(loc_os03g22160.1 : 1477.0) no description available & (at4g02260 : 1018.0) RELA/SPOT homolog 1 (RSH1); FUNCTIONS IN: catalytic activity; INVOLVED IN: response to wounding; LOCATED IN: chloroplast; EXPRESSED IN: 24 plant structures; EXPRESSED DURING: 13 growth stages; CONTAINS InterPro DOMAIN/s: Metal-dependent phosphohydrolase, HD subdomain (InterPro:IPR006674), TGS-like (InterPro:IPR012676), TG…	-3.22243	TRUE	RELA/SPOT homolog 1 (RSH1)
20.2.4	stress.abiotic.touch/wounding	m.301801	(loc_os01g66050.1 : 501.0) no description available & (at1g21610 : 293.0) wound-responsive family protein; FUNCTIONS IN: molecular_function unknown; INVOLVED IN: response to wounding; LOCATED IN: cellular_component unknown; EXPRESSED IN: 24 plant structures; EXPRESSED DURING: 14 growth stages; BEST Arabidopsis thaliana protein match is: unknown protein (TAIR:AT1G77310.1). & (reliability: 586.0) &…	-2.22102	TRUE	wound-responsive family protein
20.2.4	stress.abiotic.touch/wounding	m.16383	(loc_os05g34900.1 : 639.0) no description available & (at1g21610 : 311.0) wound-responsive family protein; FUNCTIONS IN: molecular_function unknown; INVOLVED IN: response to wounding; LOCATED IN: cellular_component unknown; EXPRESSED IN: 24 plant structures; EXPRESSED DURING: 14 growth stages; BEST Arabidopsis thaliana protein match is: unknown protein (TAIR:AT1G77310.1). & (reliability: 622.0) &…	-1.66562	FALSE	wound-responsive family protein
20.2.4	stress.abiotic.touch/wounding	m.16386	(loc_os05g34900.1 : 660.0) no description available & (at1g21610 : 313.0) wound-responsive family protein; FUNCTIONS IN: molecular_function unknown; INVOLVED IN: response to wounding; LOCATED IN: cellular_component unknown; EXPRESSED IN: 24 plant structures; EXPRESSED DURING: 14 growth stages; BEST Arabidopsis thaliana protein match is: unknown protein (TAIR:AT1G77310.1). & (reliability: 626.0) &…	-1.5593	FALSE	wound-responsive family protein
20.2.4	stress.abiotic.touch/wounding	m.302264	(loc_os05g27580.1 : 223.0) no description available & (at5g01740 : 87.8) Nuclear transport factor 2 (NTF2) family protein; CONTAINS InterPro DOMAIN/s: Wound-induced protein, Wun1 (InterPro:IPR009798); BEST Arabidopsis thaliana protein match is: senescence associated gene 20 (TAIR:AT3G10985.1); Has 1807 Blast hits to 1807 proteins in 277 species: Archae - 0; Bacteria - 0; Metazoa - 736; Fungi - 34…	1.49519	FALSE	Nuclear transport factor 2 (NTF2) family protein
20.2.4	stress.abiotic.touch/wounding	m.98467	(loc_os01g36950.2 : 395.0) no description available & (p37707|b2_dauca : 276.0) B2 protein - Daucus carota (Carrot) & (at5g42050 : 266.0) DCD (Development and Cell Death) domain protein; CONTAINS InterPro DOMAIN/s: Development/cell death domain (InterPro:IPR013989), Kelch related (InterPro:IPR013089); BEST Arabidopsis thaliana protein match is: DCD (Development and Cell Death) domain protein (TAI…	3.43689	TRUE	B2 protein
Misc
20.2	stress.abiotic	m.17969	(loc_os09g28570.3 : 479.0) no description available & (at1g49670 : 353.0) molecular function has not been defined. Was shown involved in oxidative stress tolerance.; NQR; FUNCTIONS IN: oxidoreductase activity, binding, zinc ion binding, catalytic activity; INVOLVED IN: response to oxidative stress, metabolic process; LOCATED IN: mitochondrion, peroxisome; EXPRESSED IN: 24 plant structures; EXPRES…	-6.13863	TRUE	molecular function has not been defined. Was shown involved in oxidative stress tolerance.
20.2.99	stress.abiotic.unspecified	m.298851	(loc_os08g08980.1 : 145.0) no description available & (at5g39120 : 84.7) RmlC-like cupins superfamily protein; FUNCTIONS IN: manganese ion binding, nutrient reservoir activity; INVOLVED IN: biological_process unknown; LOCATED IN: endomembrane system, apoplast; CONTAINS InterPro DOMAIN/s: Cupin, RmlC-type (InterPro:IPR011051), Cupin 1 (InterPro:IPR006045), RmlC-like jelly roll fold (InterPro:IPR01…	-3.82177	FALSE	RmlC-like cupins superfamily protein
20.2	stress.abiotic	m.17968	(loc_os09g28570.1 : 627.0) no description available & (at1g49670 : 509.0) molecular function has not been defined. Was shown involved in oxidative stress tolerance.; NQR; FUNCTIONS IN: oxidoreductase activity, binding, zinc ion binding, catalytic activity; INVOLVED IN: response to oxidative stress, metabolic process; LOCATED IN: mitochondrion, peroxisome; EXPRESSED IN: 24 plant structures; EXPRES…	-3.72442	TRUE	molecular function has not been defined. Was shown involved in oxidative stress tolerance.
20.2.99	stress.abiotic.unspecified	m.19508	(loc_os04g32680.1 : 232.0) no description available & (p33050|psc13_maize : 212.0) Pollen-specific protein C13 precursor - Zea mays (Maize) & (at4g08685 : 120.0) Encodes a protein, expressed in leaves, with similarity to pollen allergens.; SAH7; FUNCTIONS IN: molecular_function unknown; INVOLVED IN: biological_process unknown; LOCATED IN: endomembrane system; EXPRESSED IN: 22 plant structures; EX…	-2.94595	TRUE	Pollen-specific protein C13 precursor
20.2	stress.abiotic	m.82265	(loc_os02g36570.1 : 1191.0) no description available & (at5g64940 : 1055.0) Encodes a member of ATH subfamily of ATP-binding cassette (ABC) proteins.; ABC2 homolog 13 (ATH13); FUNCTIONS IN: transporter activity; INVOLVED IN: transport; LOCATED IN: chloroplast, chloroplast envelope; EXPRESSED IN: 22 plant structures; EXPRESSED DURING: 13 growth stages; CONTAINS InterPro DOMAIN/s: ABC-1 (InterPro:I…	-2.26501	TRUE	Encodes a member of ATH subfamily of ATP-binding cassette (ABC) proteins.
20.2.99	stress.abiotic.unspecified	m.119834	(loc_os08g09010.1 : 263.0) no description available & (at5g38960 : 197.0) RmlC-like cupins superfamily protein; FUNCTIONS IN: manganese ion binding, nutrient reservoir activity; INVOLVED IN: biological_process unknown; LOCATED IN: endomembrane system, apoplast; EXPRESSED IN: leaf whorl, leaf; EXPRESSED DURING: LP.06 six leaves visible; CONTAINS InterPro DOMAIN/s: Cupin, RmlC-type (InterPro:IPR011…	-2.14975	FALSE	RmlC-like cupins superfamily protein
20.2.99	stress.abiotic.unspecified	m.24993	(loc_os07g47620.1 : 137.0) no description available & (at2g47710 : 97.8) Adenine nucleotide alpha hydrolases-like superfamily protein; FUNCTIONS IN: molecular_function unknown; INVOLVED IN: response to stress; LOCATED IN: vacuole; EXPRESSED IN: 23 plant structures; EXPRESSED DURING: 13 growth stages; CONTAINS InterPro DOMAIN/s: UspA (InterPro:IPR006016), Rossmann-like alpha/beta/alpha sandwich fo…	-2.03032	FALSE	Adenine nucleotide alpha hydrolases-like superfamily protein
20.2.99	stress.abiotic.unspecified	m.140562	(loc_os08g09080.2 : 240.0) no description available & (at5g38910 : 160.0) RmlC-like cupins superfamily protein; FUNCTIONS IN: manganese ion binding, nutrient reservoir activity; INVOLVED IN: biological_process unknown; LOCATED IN: endomembrane system, apoplast; CONTAINS InterPro DOMAIN/s: Cupin, RmlC-type (InterPro:IPR011051), Cupin 1 (InterPro:IPR006045), RmlC-like jelly roll fold (InterPro:IPR0…	-1.91088	FALSE	RmlC-like cupins superfamily protein
20.2	stress.abiotic	m.38780	(loc_os06g40120.1 : 183.0) no description available & (at5g20150 : 123.0) SPX domain gene 1 (SPX1); CONTAINS InterPro DOMAIN/s: SPX, N-terminal (InterPro:IPR004331); BEST Arabidopsis thaliana protein match is: SPX domain gene 2 (TAIR:AT2G26660.1); Has 1126 Blast hits to 1124 proteins in 197 species: Archae - 3; Bacteria - 7; Metazoa - 241; Fungi - 471; Plants - 313; Viruses - 0; Other Eukaryotes …	-1.90179	FALSE	SPX domain gene 1 (SPX1)
20.2	stress.abiotic	m.106135	(loc_os03g61200.1 : 369.0) no description available & (at5g15330 : 226.0) SPX domain gene 4 (SPX4); CONTAINS InterPro DOMAIN/s: SPX, N-terminal (InterPro:IPR004331); BEST Arabidopsis thaliana protein match is: SPX domain gene 1 (TAIR:AT5G20150.1); Has 30201 Blast hits to 17322 proteins in 780 species: Archae - 12; Bacteria - 1396; Metazoa - 17338; Fungi - 3422; Plants - 5037; Viruses - 0; Other E…	-1.89556	FALSE	SPX domain gene 4 (SPX4)
20.2	stress.abiotic	m.299657	(loc_os05g13330.1 : 607.0) no description available & (at1g16560 : 447.0) Per1-like family protein; CONTAINS InterPro DOMAIN/s: Per1-like (InterPro:IPR007217); BEST Arabidopsis thaliana protein match is: Per1-like family protein (TAIR:AT5G62130.2); Has 35333 Blast hits to 34131 proteins in 2444 species: Archae - 798; Bacteria - 22429; Metazoa - 974; Fungi - 991; Plants - 531; Viruses - 0; Other E…	-1.88001	FALSE	Per1-like family protein
20.2	stress.abiotic	m.88439	(loc_os06g40120.1 : 267.0) no description available & (at2g26660 : 190.0) SPX domain gene 2 (SPX2); CONTAINS InterPro DOMAIN/s: SPX, N-terminal (InterPro:IPR004331); BEST Arabidopsis thaliana protein match is: SPX domain gene 1 (TAIR:AT5G20150.1); Has 1206 Blast hits to 1202 proteins in 209 species: Archae - 0; Bacteria - 6; Metazoa - 245; Fungi - 512; Plants - 320; Viruses - 0; Other Eukaryotes …	-1.81485	FALSE	SPX domain gene 2 (SPX2)
20.2	stress.abiotic	m.299660	(loc_os07g22950.1 : 286.0) no description available & (at5g60340 : 210.0) P-loop containing nucleoside triphosphate hydrolases superfamily protein; FUNCTIONS IN: oxidoreductase activity, ATP binding; INVOLVED IN: metabolic process; LOCATED IN: mitochondrion; EXPRESSED IN: 7 plant structures; EXPRESSED DURING: LP.04 four leaves visible, C globular stage, petal differentiation and expansion stage, …	-1.79607	FALSE	P-loop containing nucleoside triphosphate hydrolases superfamily protein
20.2	stress.abiotic	m.183368	(loc_os04g53490.1 : 493.0) no description available & (at3g47860 : 397.0) Encodes a chloroplastic lipocalin AtCHL. Located in thylakoid lumen. Involved in the protection of thylakoidal membrane lipids against reactive oxygen species, especially singlet oxygen, produced upon excess light.; chloroplastic lipocalin (CHL); FUNCTIONS IN: binding; INVOLVED IN: response to oxidative stress; LOCATED IN: …	-1.69566	FALSE	Encodes a chloroplastic lipocalin AtCHL. Located in thylakoid lumen. Involved in the protection of thylakoidal membrane lipids against reactive oxygen species, especially singlet oxygen, produced upon excess light.
20.2	stress.abiotic	m.20391	(loc_os01g02310.1 : 176.0) no description available & (p14170|osmo_tobac : 87.4) Osmotin precursor - Nicotiana tabacum (Common tobacco) & (at4g11650 : 82.0) osmotin-like protein; osmotin 34 (OSM34); INVOLVED IN: defense response to fungus, incompatible interaction, response to salt stress, defense response to bacterium, incompatible interaction, response to other organism; LOCATED IN: endomembran…	-1.67202	FALSE	Osmotin precursor
20.2.99	stress.abiotic.unspecified	m.49238	(loc_os02g47840.1 : 223.0) no description available & (at5g14680 : 197.0) Adenine nucleotide alpha hydrolases-like superfamily protein; FUNCTIONS IN: molecular_function unknown; INVOLVED IN: response to stress; LOCATED IN: cellular_component unknown; EXPRESSED IN: 22 plant structures; EXPRESSED DURING: 13 growth stages; CONTAINS InterPro DOMAIN/s: UspA (InterPro:IPR006016), Rossmann-like alpha/be…	-1.6287	FALSE	Adenine nucleotide alpha hydrolases-like superfamily protein
20.2	stress.abiotic	m.97258	(loc_os10g38030.1 : 499.0) no description available & (at1g16560 : 327.0) Per1-like family protein; CONTAINS InterPro DOMAIN/s: Per1-like (InterPro:IPR007217); BEST Arabidopsis thaliana protein match is: Per1-like family protein (TAIR:AT5G62130.2); Has 35333 Blast hits to 34131 proteins in 2444 species: Archae - 798; Bacteria - 22429; Metazoa - 974; Fungi - 991; Plants - 531; Viruses - 0; Other E…	-1.50048	FALSE	Per1-like family protein
20.2.99	stress.abiotic.unspecified	m.119825	(loc_os08g09010.1 : 263.0) no description available & (at5g38960 : 197.0) RmlC-like cupins superfamily protein; FUNCTIONS IN: manganese ion binding, nutrient reservoir activity; INVOLVED IN: biological_process unknown; LOCATED IN: endomembrane system, apoplast; EXPRESSED IN: leaf whorl, leaf; EXPRESSED DURING: LP.06 six leaves visible; CONTAINS InterPro DOMAIN/s: Cupin, RmlC-type (InterPro:IPR011…	-1.33762	FALSE	RmlC-like cupins superfamily protein
20.2.99	stress.abiotic.unspecified	m.140560	(loc_os08g09080.2 : 365.0) no description available & (at5g38960 : 246.0) RmlC-like cupins superfamily protein; FUNCTIONS IN: manganese ion binding, nutrient reservoir activity; INVOLVED IN: biological_process unknown; LOCATED IN: endomembrane system, apoplast; EXPRESSED IN: leaf whorl, leaf; EXPRESSED DURING: LP.06 six leaves visible; CONTAINS InterPro DOMAIN/s: Cupin, RmlC-type (InterPro:IPR011…	-1.31373	FALSE	RmlC-like cupins superfamily protein
20.2.99	stress.abiotic.unspecified	m.154919	(loc_os01g61500.1 : 379.0) no description available & (at3g51780 : 236.0) A member of Arabidopsis BAG (Bcl-2-associated athanogene) proteins, plant homologs of mammalian regulators of apoptosis. BD domain of ATBAG4 had highest similarity to human DB domain of BAG protein. Plant BAG proteins are multi-functional and remarkably similar to their animal counterparts, as they regulate apoptotic-like p…	-1.28597	FALSE	A member of Arabidopsis BAG (Bcl-2-associated athanogene) proteins, plant homologs of mammalian regulators of apoptosis. BD domain of ATBAG4 had highest similarity to human DB domain of BAG protein. Plant BAG proteins are multi-functional and remarkably similar to their animal counterparts, as they regulate apoptotic-like processes ranging from pathogen attack, to abiotic stress, to plant develop…
20.2	stress.abiotic	m.38708	(loc_os01g02310.1 : 231.0) no description available & (p25096|p21_soybn : 168.0) Protein P21 - Glycine max (Soybean) & (at4g11650 : 149.0) osmotin-like protein; osmotin 34 (OSM34); INVOLVED IN: defense response to fungus, incompatible interaction, response to salt stress, defense response to bacterium, incompatible interaction, response to other organism; LOCATED IN: endomembrane system; EXPRESSE…	-1.27392	FALSE	Protein P21
20.2	stress.abiotic	m.281764	(at4g05440 : 219.0) embryo sac development arrest 35 (EDA35); FUNCTIONS IN: molecular_function unknown; INVOLVED IN: polar nucleus fusion; LOCATED IN: cellular_component unknown; EXPRESSED IN: 25 plant structures; EXPRESSED DURING: 15 growth stages; CONTAINS InterPro DOMAIN/s: D123 (InterPro:IPR009772); Has 352 Blast hits to 345 proteins in 166 species: Archae - 0; Bacteria - 0; Metazoa - 112; Fu…	-1.25898	FALSE	embryo sac development arrest 35 (EDA35)
20.2.99	stress.abiotic.unspecified	m.45829	(loc_os02g21280.1 : 236.0) no description available & (at5g54855 : 201.0) Pollen Ole e 1 allergen and extensin family protein; FUNCTIONS IN: molecular_function unknown; INVOLVED IN: biological_process unknown; LOCATED IN: endomembrane system; EXPRESSED IN: 22 plant structures; EXPRESSED DURING: 13 growth stages; CONTAINS InterPro DOMAIN/s: Pollen Ole e 1 allergen/extensin (InterPro:IPR006041); Ha…	-1.22867	FALSE	Pollen Ole e 1 allergen and extensin family protein
20.2.99	stress.abiotic.unspecified	m.49241	(loc_os02g47840.1 : 334.0) no description available & (at5g14680 : 277.0) Adenine nucleotide alpha hydrolases-like superfamily protein; FUNCTIONS IN: molecular_function unknown; INVOLVED IN: response to stress; LOCATED IN: cellular_component unknown; EXPRESSED IN: 22 plant structures; EXPRESSED DURING: 13 growth stages; CONTAINS InterPro DOMAIN/s: UspA (InterPro:IPR006016), Rossmann-like alpha/be…	-1.19298	FALSE	Adenine nucleotide alpha hydrolases-like superfamily protein
20.2	stress.abiotic	m.106130	(loc_os03g61200.1 : 360.0) no description available & (at5g15330 : 226.0) SPX domain gene 4 (SPX4); CONTAINS InterPro DOMAIN/s: SPX, N-terminal (InterPro:IPR004331); BEST Arabidopsis thaliana protein match is: SPX domain gene 1 (TAIR:AT5G20150.1); Has 30201 Blast hits to 17322 proteins in 780 species: Archae - 12; Bacteria - 1396; Metazoa - 17338; Fungi - 3422; Plants - 5037; Viruses - 0; Other E…	-1.17528	FALSE	SPX domain gene 4 (SPX4)
20.2.99	stress.abiotic.unspecified	m.56685	(loc_os10g11500.1 : 224.0) no description available & (p35792|pr12_horvu : 197.0) Pathogenesis-related protein PRB1-2 precursor - Hordeum vulgare (Barley) & (at4g33720 : 155.0) CAP (Cysteine-rich secretory proteins, Antigen 5, and Pathogenesis-related 1 protein) superfamily protein; FUNCTIONS IN: molecular_function unknown; INVOLVED IN: biological_process unknown; LOCATED IN: endomembrane system,…	-1.17259	FALSE	Pathogenesis-related protein PRB1-2 precursor
20.2.99	stress.abiotic.unspecified	m.123143	(loc_os08g09010.1 : 369.0) no description available & (at4g14630 : 248.0) germin-like protein with N-terminal signal sequence that may target it to the vacuole, plasma membrane and/or outside the cell.; germin-like protein 9 (GLP9); FUNCTIONS IN: manganese ion binding, nutrient reservoir activity; INVOLVED IN: response to salt stress; LOCATED IN: extracellular region, plasma membrane, plant-type …	-1.12161	FALSE	germin-like protein with N-terminal signal sequence that may target it to the vacuole, plasma membrane and/or outside the cell.
20.2.99	stress.abiotic.unspecified	m.126673	(loc_os01g72290.1 : 291.0) no description available & (q9spv5|nec1_nicpl : 228.0) Nectarin-1 precursor (EC 1.15.1.1) (Superoxide dismutase [Mn]) - Nicotiana plumbaginifolia (Leadwort-leaved tobacco) & (at1g09560 : 222.0) germin-like protein (GLP5); germin-like protein 5 (GLP5); FUNCTIONS IN: manganese ion binding, nutrient reservoir activity; INVOLVED IN: response to cold; LOCATED IN: cell wall, …	-1.05941	FALSE	Nectarin-1 precursor (EC 1.15.1.1) (Superoxide dismutase [Mn])
20.2	stress.abiotic	m.281760	(at4g05440 : 216.0) embryo sac development arrest 35 (EDA35); FUNCTIONS IN: molecular_function unknown; INVOLVED IN: polar nucleus fusion; LOCATED IN: cellular_component unknown; EXPRESSED IN: 25 plant structures; EXPRESSED DURING: 15 growth stages; CONTAINS InterPro DOMAIN/s: D123 (InterPro:IPR009772); Has 352 Blast hits to 345 proteins in 166 species: Archae - 0; Bacteria - 0; Metazoa - 112; Fu…	-1.05131	FALSE	embryo sac development arrest 35 (EDA35)
20.2	stress.abiotic	m.147711	(loc_os01g05790.1 : 614.0) no description available & (at2g37570 : 434.0) encodes a protein that can complement the salt-sensitive phenotype of a calcineurin (CaN)-deficient yeast mutant. This gene occurs in a single-copy and is 75% identical to tobacco SLT1 gene.; sodium- and lithium-tolerant 1 (SLT1); FUNCTIONS IN: molecular_function unknown; INVOLVED IN: hyperosmotic salinity response; LOCATED…	-1.00505	FALSE	encodes a protein that can complement the salt-sensitive phenotype of a calcineurin (CaN)-deficient yeast mutant. This gene occurs in a single-copy and is 75% identical to tobacco SLT1 gene.
20.2.99	stress.abiotic.unspecified	m.115609	(loc_os12g31710.1 : 301.0) no description available & (at1g69080 : 147.0) Adenine nucleotide alpha hydrolases-like superfamily protein; FUNCTIONS IN: molecular_function unknown; INVOLVED IN: response to stress; EXPRESSED IN: 9 plant structures; EXPRESSED DURING: 4 anthesis, C globular stage, petal differentiation and expansion stage; CONTAINS InterPro DOMAIN/s: UspA (InterPro:IPR006016), Rossmann…	-1.00439	FALSE	Adenine nucleotide alpha hydrolases-like superfamily protein
20.2.99	stress.abiotic.unspecified	m.239401	(loc_os05g19670.1 : 192.0) no description available & (at3g62020 : 177.0) germin-like protein (GLP10); germin-like protein 10 (GLP10); FUNCTIONS IN: manganese ion binding, nutrient reservoir activity; INVOLVED IN: biological_process unknown; LOCATED IN: cell wall, plant-type cell wall; EXPRESSED IN: 19 plant structures; EXPRESSED DURING: 10 growth stages; CONTAINS InterPro DOMAIN/s: Cupin, RmlC-t…	0	FALSE	germin-like protein (GLP10)
20.2.99	stress.abiotic.unspecified	m.24104	(loc_os09g39520.1 : 194.0) no description available & (at1g02335 : 112.0) germin-like protein subfamily 2 member 2 precursor (GL22); FUNCTIONS IN: manganese ion binding, nutrient reservoir activity; LOCATED IN: endomembrane system, apoplast; CONTAINS InterPro DOMAIN/s: Cupin, RmlC-type (InterPro:IPR011051), Cupin 1 (InterPro:IPR006045), RmlC-like jelly roll fold (InterPro:IPR014710), Germin (Inte…	0	FALSE	germin-like protein subfamily 2 member 2 precursor (GL22)
20.2.99	stress.abiotic.unspecified	m.306266	(loc_os02g29010.1 : 304.0) no description available & (at3g05950 : 227.0) RmlC-like cupins superfamily protein; FUNCTIONS IN: manganese ion binding, nutrient reservoir activity; INVOLVED IN: biological_process unknown; LOCATED IN: endomembrane system, apoplast; EXPRESSED IN: sperm cell, male gametophyte, root, flower, pollen tube; EXPRESSED DURING: L mature pollen stage, M germinated pollen stage…	0	FALSE	RmlC-like cupins superfamily protein
20.2.99	stress.abiotic.unspecified	m.328528	(at2g47710 : 181.0) Adenine nucleotide alpha hydrolases-like superfamily protein; FUNCTIONS IN: molecular_function unknown; INVOLVED IN: response to stress; LOCATED IN: vacuole; EXPRESSED IN: 23 plant structures; EXPRESSED DURING: 13 growth stages; CONTAINS InterPro DOMAIN/s: UspA (InterPro:IPR006016), Rossmann-like alpha/beta/alpha sandwich fold (InterPro:IPR014729), Universal stress protein A (…	0	FALSE	Adenine nucleotide alpha hydrolases-like superfamily protein
20.2.99	stress.abiotic.unspecified	m.38387	(loc_os04g52720.1 : 109.0) no description available & (at5g39190 : 84.0) germin-like protein (GLP2a); germin-like protein 2 (GER2); CONTAINS InterPro DOMAIN/s: Cupin, RmlC-type (InterPro:IPR011051), Cupin 1 (InterPro:IPR006045), RmlC-like jelly roll fold (InterPro:IPR014710), Germin (InterPro:IPR001929), Germin, manganese binding site (InterPro:IPR019780); BEST Arabidopsis thaliana protein match …	0	FALSE	germin-like protein (GLP2a)
20.2.99	stress.abiotic.unspecified	m.42513	(loc_os09g39520.1 : 271.0) no description available & (q9spv5|nec1_nicpl : 132.0) Nectarin-1 precursor (EC 1.15.1.1) (Superoxide dismutase [Mn]) - Nicotiana plumbaginifolia (Leadwort-leaved tobacco) & (at1g02335 : 127.0) germin-like protein subfamily 2 member 2 precursor (GL22); FUNCTIONS IN: manganese ion binding, nutrient reservoir activity; LOCATED IN: endomembrane system, apoplast; CONTAINS I…	0	FALSE	Nectarin-1 precursor (EC 1.15.1.1) (Superoxide dismutase [Mn])
20.2	stress.abiotic	m.327839	(loc_os03g46070.1 : 134.0) no description available & (p31110|tlp_orysa : 125.0) Thaumatin-like protein precursor - Oryza sativa (Rice) & (at4g11650 : 107.0) osmotin-like protein; osmotin 34 (OSM34); INVOLVED IN: defense response to fungus, incompatible interaction, response to salt stress, defense response to bacterium, incompatible interaction, response to other organism; LOCATED IN: endomembra…	0	FALSE	Thaumatin-like protein precursor
20.2	stress.abiotic	m.329771	(at4g21860 : 123.0) methionine sulfoxide reductase B 2 (MSRB2); FUNCTIONS IN: peptide-methionine-(S)-S-oxide reductase activity; INVOLVED IN: oxidation reduction; LOCATED IN: chloroplast; EXPRESSED IN: 24 plant structures; EXPRESSED DURING: 13 growth stages; CONTAINS InterPro DOMAIN/s: Methionine sulphoxide reductase B (InterPro:IPR002579), Mss4-like (InterPro:IPR011057); BEST Arabidopsis thalian…	0	FALSE	methionine sulfoxide reductase B 2 (MSRB2)
20.2	stress.abiotic	m.5942	(loc_os01g02310.1 : 212.0) no description available & (p33679|zeam_maize : 140.0) Zeamatin precursor - Zea mays (Maize) & (at4g11650 : 120.0) osmotin-like protein; osmotin 34 (OSM34); INVOLVED IN: defense response to fungus, incompatible interaction, response to salt stress, defense response to bacterium, incompatible interaction, response to other organism; LOCATED IN: endomembrane system; EXPRE…	0	FALSE	Zeamatin precursor
20.2	stress.abiotic	m.5944	(loc_os01g02310.1 : 202.0) no description available & (p33679|zeam_maize : 137.0) Zeamatin precursor - Zea mays (Maize) & (at4g11650 : 117.0) osmotin-like protein; osmotin 34 (OSM34); INVOLVED IN: defense response to fungus, incompatible interaction, response to salt stress, defense response to bacterium, incompatible interaction, response to other organism; LOCATED IN: endomembrane system; EXPRE…	0	FALSE	Zeamatin precursor
20.2	stress.abiotic	m.299915	(loc_os06g40120.1 : 385.0) no description available & (at2g26660 : 305.0) SPX domain gene 2 (SPX2); CONTAINS InterPro DOMAIN/s: SPX, N-terminal (InterPro:IPR004331); BEST Arabidopsis thaliana protein match is: SPX domain gene 1 (TAIR:AT5G20150.1); Has 1206 Blast hits to 1202 proteins in 209 species: Archae - 0; Bacteria - 6; Metazoa - 245; Fungi - 512; Plants - 320; Viruses - 0; Other Eukaryotes …	1.02161	FALSE	SPX domain gene 2 (SPX2)
20.2.99	stress.abiotic.unspecified	m.38384	(loc_os04g52720.1 : 301.0) no description available & (at4g14630 : 234.0) germin-like protein with N-terminal signal sequence that may target it to the vacuole, plasma membrane and/or outside the cell.; germin-like protein 9 (GLP9); FUNCTIONS IN: manganese ion binding, nutrient reservoir activity; INVOLVED IN: response to salt stress; LOCATED IN: extracellular region, plasma membrane, plant-type …	1.04664	FALSE	germin-like protein with N-terminal signal sequence that may target it to the vacuole, plasma membrane and/or outside the cell.
20.2	stress.abiotic	m.29635	(loc_os02g10990.1 : 364.0) no description available & (at3g15620 : 321.0) Required for photorepair of 6-4 photoproducts in Arabidopsis thaliana.; UV REPAIR DEFECTIVE 3 (UVR3); CONTAINS InterPro DOMAIN/s: Rossmann-like alpha/beta/alpha sandwich fold (InterPro:IPR014729), DNA photolyase, N-terminal (InterPro:IPR006050), DNA photolyase, FAD-binding/Cryptochrome, C-terminal (InterPro:IPR005101); BEST…	1.05669	FALSE	Required for photorepair of 6-4 photoproducts in Arabidopsis thaliana.
20.2.99	stress.abiotic.unspecified	m.151340	(loc_os01g57450.1 : 298.0) no description available & (at1g11360 : 229.0) Adenine nucleotide alpha hydrolases-like superfamily protein; INVOLVED IN: response to stress; LOCATED IN: cytosol; EXPRESSED IN: 23 plant structures; EXPRESSED DURING: 13 growth stages; CONTAINS InterPro DOMAIN/s: UspA (InterPro:IPR006016), Rossmann-like alpha/beta/alpha sandwich fold (InterPro:IPR014729), Universal stress…	1.05915	FALSE	Adenine nucleotide alpha hydrolases-like superfamily protein
20.2.99	stress.abiotic.unspecified	m.104943	(loc_os10g22590.1 : 262.0) no description available & (at4g08685 : 145.0) Encodes a protein, expressed in leaves, with similarity to pollen allergens.; SAH7; FUNCTIONS IN: molecular_function unknown; INVOLVED IN: biological_process unknown; LOCATED IN: endomembrane system; EXPRESSED IN: 22 plant structures; EXPRESSED DURING: 13 growth stages; CONTAINS InterPro DOMAIN/s: Pollen Ole e 1 allergen/ex…	1.07783	FALSE	Encodes a protein, expressed in leaves, with similarity to pollen allergens.
20.2.99	stress.abiotic.unspecified	m.123012	(loc_os08g09080.2 : 235.0) no description available & (at5g39110 : 169.0) RmlC-like cupins superfamily protein; FUNCTIONS IN: manganese ion binding, nutrient reservoir activity; INVOLVED IN: biological_process unknown; LOCATED IN: endomembrane system, apoplast; CONTAINS InterPro DOMAIN/s: Cupin, RmlC-type (InterPro:IPR011051), Cupin 1 (InterPro:IPR006045), RmlC-like jelly roll fold (InterPro:IPR0…	1.0885	FALSE	RmlC-like cupins superfamily protein
20.2.99	stress.abiotic.unspecified	m.241432	(loc_os04g52890.1 : 263.0) no description available & (at5g62100 : 144.0) A member of Arabidopsis BAG (Bcl-2-associated athanogene) proteins, plant homologs of mammalian regulators of apoptosis. Plant BAG proteins are multi-functional and remarkably similar to their animal counterparts, as they regulate apoptotic-like processes ranging from pathogen attack, to abiotic stress, to plant development…	1.11817	FALSE	A member of Arabidopsis BAG (Bcl-2-associated athanogene) proteins, plant homologs of mammalian regulators of apoptosis. Plant BAG proteins are multi-functional and remarkably similar to their animal counterparts, as they regulate apoptotic-like processes ranging from pathogen attack, to abiotic stress, to plant development.
20.2	stress.abiotic	m.63626	(loc_os04g38450.1 : 886.0) no description available & (at4g39640 : 674.0) The gene encodes a gamma-glutamyltransferase (AKA gamma-glutamyl transpeptidase, EC 2.3.2.2) that is located in vascular tissues (predominantly phloem) of leaves and is involved in the degradation of glutathione. The encoded enzyme also mitigates oxidative stress by metabolizing GSSG (oxidized form of GSH - glutathione) in …	1.12448	FALSE	The gene encodes a gamma-glutamyltransferase (AKA gamma-glutamyl transpeptidase, EC 2.3.2.2) that is located in vascular tissues (predominantly phloem) of leaves and is involved in the degradation of glutathione. The encoded enzyme also mitigates oxidative stress by metabolizing GSSG (oxidized form of GSH
20.2	stress.abiotic	m.39257	(loc_os03g29250.1 : 171.0) no description available & (at2g45130 : 107.0) SPX domain gene 3 (SPX3); CONTAINS InterPro DOMAIN/s: SPX, N-terminal (InterPro:IPR004331); BEST Arabidopsis thaliana protein match is: SPX domain gene 1 (TAIR:AT5G20150.1); Has 942 Blast hits to 942 proteins in 190 species: Archae - 0; Bacteria - 0; Metazoa - 232; Fungi - 375; Plants - 276; Viruses - 0; Other Eukaryotes - …	1.13386	FALSE	SPX domain gene 3 (SPX3)
20.2	stress.abiotic	m.135750	(loc_os03g16910.2 : 762.0) no description available & (at2g37570 : 494.0) encodes a protein that can complement the salt-sensitive phenotype of a calcineurin (CaN)-deficient yeast mutant. This gene occurs in a single-copy and is 75% identical to tobacco SLT1 gene.; sodium- and lithium-tolerant 1 (SLT1); FUNCTIONS IN: molecular_function unknown; INVOLVED IN: hyperosmotic salinity response; LOCATED…	1.15311	FALSE	encodes a protein that can complement the salt-sensitive phenotype of a calcineurin (CaN)-deficient yeast mutant. This gene occurs in a single-copy and is 75% identical to tobacco SLT1 gene.
20.2	stress.abiotic	m.135760	(loc_os01g62300.1 : 827.0) no description available & (at2g37570 : 560.0) encodes a protein that can complement the salt-sensitive phenotype of a calcineurin (CaN)-deficient yeast mutant. This gene occurs in a single-copy and is 75% identical to tobacco SLT1 gene.; sodium- and lithium-tolerant 1 (SLT1); FUNCTIONS IN: molecular_function unknown; INVOLVED IN: hyperosmotic salinity response; LOCATED…	1.15519	FALSE	encodes a protein that can complement the salt-sensitive phenotype of a calcineurin (CaN)-deficient yeast mutant. This gene occurs in a single-copy and is 75% identical to tobacco SLT1 gene.
20.2	stress.abiotic	m.83997	(loc_os01g05790.1 : 236.0) no description available & (at2g37570 : 152.0) encodes a protein that can complement the salt-sensitive phenotype of a calcineurin (CaN)-deficient yeast mutant. This gene occurs in a single-copy and is 75% identical to tobacco SLT1 gene.; sodium- and lithium-tolerant 1 (SLT1); FUNCTIONS IN: molecular_function unknown; INVOLVED IN: hyperosmotic salinity response; LOCATED…	1.15954	FALSE	encodes a protein that can complement the salt-sensitive phenotype of a calcineurin (CaN)-deficient yeast mutant. This gene occurs in a single-copy and is 75% identical to tobacco SLT1 gene.
20.2.99	stress.abiotic.unspecified	m.92650	(q41495|st14_soltu : 134.0) STS14 protein precursor - Solanum tuberosum (Potato) & (at5g66590 : 122.0) CAP (Cysteine-rich secretory proteins, Antigen 5, and Pathogenesis-related 1 protein) superfamily protein; FUNCTIONS IN: molecular_function unknown; INVOLVED IN: biological_process unknown; LOCATED IN: endomembrane system, extracellular region; EXPRESSED IN: 22 plant structures; EXPRESSED DURING…	1.22286	FALSE	STS14 protein precursor
20.2.99	stress.abiotic.unspecified	m.120940	(loc_os08g08980.1 : 341.0) no description available & (at5g39120 : 227.0) RmlC-like cupins superfamily protein; FUNCTIONS IN: manganese ion binding, nutrient reservoir activity; INVOLVED IN: biological_process unknown; LOCATED IN: endomembrane system, apoplast; CONTAINS InterPro DOMAIN/s: Cupin, RmlC-type (InterPro:IPR011051), Cupin 1 (InterPro:IPR006045), RmlC-like jelly roll fold (InterPro:IPR0…	1.26448	FALSE	RmlC-like cupins superfamily protein
20.2.99	stress.abiotic.unspecified	m.89507	(loc_os02g47650.1 : 288.0) no description available & (at2g21620 : 238.0) Encodes gene that is induced in response to dessication; mRNA expression is seen 10 and 24 hrs after start of dessication treatment.; RD2; FUNCTIONS IN: molecular_function unknown; INVOLVED IN: response to desiccation, response to stress; LOCATED IN: cellular_component unknown; EXPRESSED IN: 24 plant structures; EXPRESSED D…	1.28084	FALSE	Encodes gene that is induced in response to dessication
20.2.99	stress.abiotic.unspecified	m.182330	(loc_os08g09010.1 : 217.0) no description available & (at5g39110 : 153.0) RmlC-like cupins superfamily protein; FUNCTIONS IN: manganese ion binding, nutrient reservoir activity; INVOLVED IN: biological_process unknown; LOCATED IN: endomembrane system, apoplast; CONTAINS InterPro DOMAIN/s: Cupin, RmlC-type (InterPro:IPR011051), Cupin 1 (InterPro:IPR006045), RmlC-like jelly roll fold (InterPro:IPR0…	1.28297	FALSE	RmlC-like cupins superfamily protein
20.2	stress.abiotic	m.109679	(loc_os09g35630.1 : 337.0) no description available & (at5g52060 : 225.0) A member of Arabidopsis BAG (Bcl-2-associated athanogene) proteins, plant homologs of mammalian regulators of apoptosis. Plant BAG proteins are multi-functional and remarkably similar to their animal counterparts, as they regulate apoptotic-like processes ranging from pathogen attack, to abiotic stress, to plant development…	1.31523	FALSE	A member of Arabidopsis BAG (Bcl-2-associated athanogene) proteins, plant homologs of mammalian regulators of apoptosis. Plant BAG proteins are multi-functional and remarkably similar to their animal counterparts, as they regulate apoptotic-like processes ranging from pathogen attack, to abiotic stress, to plant development.
20.2.99	stress.abiotic.unspecified	m.90399	(loc_os01g07060.1 : 175.0) no description available & (at5g05500 : 106.0) Pollen Ole e 1 allergen and extensin family protein; FUNCTIONS IN: molecular_function unknown; INVOLVED IN: biological_process unknown; LOCATED IN: endomembrane system; EXPRESSED IN: root; CONTAINS InterPro DOMAIN/s: Pollen Ole e 1 allergen/extensin (InterPro:IPR006041); BEST Arabidopsis thaliana protein match is: Pollen Ol…	1.39551	FALSE	Pollen Ole e 1 allergen and extensin family protein
20.2.99	stress.abiotic.unspecified	m.67310	(loc_os01g72300.1 : 258.0) no description available & (at1g09560 : 192.0) germin-like protein (GLP5); germin-like protein 5 (GLP5); FUNCTIONS IN: manganese ion binding, nutrient reservoir activity; INVOLVED IN: response to cold; LOCATED IN: cell wall, nucleus; EXPRESSED IN: 22 plant structures; EXPRESSED DURING: 14 growth stages; CONTAINS InterPro DOMAIN/s: Cupin, RmlC-type (InterPro:IPR011051), …	1.42641	FALSE	germin-like protein (GLP5)
20.2.99	stress.abiotic.unspecified	m.30463	(loc_os08g35760.1 : 349.0) no description available & (o04011|abp20_prupe : 261.0) Auxin-binding protein ABP20 precursor - Prunus persica (Peach) & (at5g20630 : 244.0) Encodes a germin-like protein. Its transcripts are more abundant in RNA from leaves collected in the evening, suggesting some kind of circadian regulation.; germin 3 (GER3); INVOLVED IN: response to cold, peptidyl-cysteine S-nitros…	1.44502	FALSE	Auxin-binding protein ABP20 precursor
20.2.99	stress.abiotic.unspecified	m.182324	(loc_os08g09080.2 : 386.0) no description available & (at5g39120 : 242.0) RmlC-like cupins superfamily protein; FUNCTIONS IN: manganese ion binding, nutrient reservoir activity; INVOLVED IN: biological_process unknown; LOCATED IN: endomembrane system, apoplast; CONTAINS InterPro DOMAIN/s: Cupin, RmlC-type (InterPro:IPR011051), Cupin 1 (InterPro:IPR006045), RmlC-like jelly roll fold (InterPro:IPR0…	1.44587	FALSE	RmlC-like cupins superfamily protein
20.2	stress.abiotic	m.281788	(at4g05440 : 99.8) embryo sac development arrest 35 (EDA35); FUNCTIONS IN: molecular_function unknown; INVOLVED IN: polar nucleus fusion; LOCATED IN: cellular_component unknown; EXPRESSED IN: 25 plant structures; EXPRESSED DURING: 15 growth stages; CONTAINS InterPro DOMAIN/s: D123 (InterPro:IPR009772); Has 352 Blast hits to 345 proteins in 166 species: Archae - 0; Bacteria - 0; Metazoa - 112; Fun…	1.45154	FALSE	embryo sac development arrest 35 (EDA35)
20.2	stress.abiotic	m.38710	(loc_os01g02310.1 : 228.0) no description available & (p25096|p21_soybn : 164.0) Protein P21 - Glycine max (Soybean) & (at4g11650 : 138.0) osmotin-like protein; osmotin 34 (OSM34); INVOLVED IN: defense response to fungus, incompatible interaction, response to salt stress, defense response to bacterium, incompatible interaction, response to other organism; LOCATED IN: endomembrane system; EXPRESSE…	1.49519	FALSE	Protein P21
20.2.99	stress.abiotic.unspecified	m.104386	(at1g48960 : 94.4) Adenine nucleotide alpha hydrolases-like superfamily protein; FUNCTIONS IN: molecular_function unknown; INVOLVED IN: response to stress; LOCATED IN: cellular_component unknown; EXPRESSED IN: 22 plant structures; EXPRESSED DURING: 13 growth stages; CONTAINS InterPro DOMAIN/s: UspA (InterPro:IPR006016), Rossmann-like alpha/beta/alpha sandwich fold (InterPro:IPR014729); BEST Arabi…	1.54379	FALSE	Adenine nucleotide alpha hydrolases-like superfamily protein
20.2.99	stress.abiotic.unspecified	m.16895	(loc_os06g02420.1 : 132.0) no description available & (at1g01170 : 124.0) Protein of unknown function (DUF1138); FUNCTIONS IN: molecular_function unknown; INVOLVED IN: response to stress; LOCATED IN: membrane; EXPRESSED IN: 23 plant structures; EXPRESSED DURING: 13 growth stages; CONTAINS InterPro DOMAIN/s: Protein of unknown function DUF1138 (InterPro:IPR009515); BEST Arabidopsis thaliana protei…	1.58719	FALSE	Protein of unknown function (DUF1138)
20.2	stress.abiotic	m.135756	(loc_os01g62300.1 : 650.0) no description available & (at2g37570 : 481.0) encodes a protein that can complement the salt-sensitive phenotype of a calcineurin (CaN)-deficient yeast mutant. This gene occurs in a single-copy and is 75% identical to tobacco SLT1 gene.; sodium- and lithium-tolerant 1 (SLT1); FUNCTIONS IN: molecular_function unknown; INVOLVED IN: hyperosmotic salinity response; LOCATED…	1.6084	FALSE	encodes a protein that can complement the salt-sensitive phenotype of a calcineurin (CaN)-deficient yeast mutant. This gene occurs in a single-copy and is 75% identical to tobacco SLT1 gene.
20.2	stress.abiotic	m.21474	(loc_os03g46070.1 : 184.0) no description available & (p33679|zeam_maize : 161.0) Zeamatin precursor - Zea mays (Maize) & (at4g11650 : 139.0) osmotin-like protein; osmotin 34 (OSM34); INVOLVED IN: defense response to fungus, incompatible interaction, response to salt stress, defense response to bacterium, incompatible interaction, response to other organism; LOCATED IN: endomembrane system; EXPRE…	1.62229	FALSE	Zeamatin precursor
20.2.99	stress.abiotic.unspecified	m.119826	(loc_os05g10830.1 : 278.0) no description available & (at5g38960 : 175.0) RmlC-like cupins superfamily protein; FUNCTIONS IN: manganese ion binding, nutrient reservoir activity; INVOLVED IN: biological_process unknown; LOCATED IN: endomembrane system, apoplast; EXPRESSED IN: leaf whorl, leaf; EXPRESSED DURING: LP.06 six leaves visible; CONTAINS InterPro DOMAIN/s: Cupin, RmlC-type (InterPro:IPR011…	1.66536	FALSE	RmlC-like cupins superfamily protein
20.2.99	stress.abiotic.unspecified	m.52598	(loc_os01g72290.1 : 183.0) no description available & (at3g62020 : 154.0) germin-like protein (GLP10); germin-like protein 10 (GLP10); FUNCTIONS IN: manganese ion binding, nutrient reservoir activity; INVOLVED IN: biological_process unknown; LOCATED IN: cell wall, plant-type cell wall; EXPRESSED IN: 19 plant structures; EXPRESSED DURING: 10 growth stages; CONTAINS InterPro DOMAIN/s: Cupin, RmlC-t…	1.6797	FALSE	germin-like protein (GLP10)
20.2.99	stress.abiotic.unspecified	m.60592	(loc_os12g36640.2 : 280.0) no description available & (at2g47710 : 207.0) Adenine nucleotide alpha hydrolases-like superfamily protein; FUNCTIONS IN: molecular_function unknown; INVOLVED IN: response to stress; LOCATED IN: vacuole; EXPRESSED IN: 23 plant structures; EXPRESSED DURING: 13 growth stages; CONTAINS InterPro DOMAIN/s: UspA (InterPro:IPR006016), Rossmann-like alpha/beta/alpha sandwich f…	1.69783	FALSE	Adenine nucleotide alpha hydrolases-like superfamily protein
20.2.99	stress.abiotic.unspecified	m.68184	(loc_os01g32780.1 : 213.0) no description available & (at1g68300 : 141.0) Adenine nucleotide alpha hydrolases-like superfamily protein; FUNCTIONS IN: molecular_function unknown; INVOLVED IN: response to stress; LOCATED IN: cellular_component unknown; EXPRESSED IN: 24 plant structures; EXPRESSED DURING: 15 growth stages; CONTAINS InterPro DOMAIN/s: UspA (InterPro:IPR006016), Rossmann-like alpha/be…	1.71525	FALSE	Adenine nucleotide alpha hydrolases-like superfamily protein
20.2.99	stress.abiotic.unspecified	m.136852	(loc_os01g18170.1 : 352.0) no description available & (at1g09560 : 263.0) germin-like protein (GLP5); germin-like protein 5 (GLP5); FUNCTIONS IN: manganese ion binding, nutrient reservoir activity; INVOLVED IN: response to cold; LOCATED IN: cell wall, nucleus; EXPRESSED IN: 22 plant structures; EXPRESSED DURING: 14 growth stages; CONTAINS InterPro DOMAIN/s: Cupin, RmlC-type (InterPro:IPR011051), …	1.73575	FALSE	germin-like protein (GLP5)
20.2	stress.abiotic	m.36514	(loc_os01g02310.1 : 363.0) no description available & (p33679|zeam_maize : 255.0) Zeamatin precursor - Zea mays (Maize) & (at4g11650 : 212.0) osmotin-like protein; osmotin 34 (OSM34); INVOLVED IN: defense response to fungus, incompatible interaction, response to salt stress, defense response to bacterium, incompatible interaction, response to other organism; LOCATED IN: endomembrane system; EXPRE…	1.77473	FALSE	Zeamatin precursor
20.2	stress.abiotic	m.281769	(at4g05440 : 143.0) embryo sac development arrest 35 (EDA35); FUNCTIONS IN: molecular_function unknown; INVOLVED IN: polar nucleus fusion; LOCATED IN: cellular_component unknown; EXPRESSED IN: 25 plant structures; EXPRESSED DURING: 15 growth stages; CONTAINS InterPro DOMAIN/s: D123 (InterPro:IPR009772); Has 352 Blast hits to 345 proteins in 166 species: Archae - 0; Bacteria - 0; Metazoa - 112; Fu…	1.80282	FALSE	embryo sac development arrest 35 (EDA35)
20.2.99	stress.abiotic.unspecified	m.72729	(loc_os07g47620.1 : 199.0) no description available & (at2g47710 : 150.0) Adenine nucleotide alpha hydrolases-like superfamily protein; FUNCTIONS IN: molecular_function unknown; INVOLVED IN: response to stress; LOCATED IN: vacuole; EXPRESSED IN: 23 plant structures; EXPRESSED DURING: 13 growth stages; CONTAINS InterPro DOMAIN/s: UspA (InterPro:IPR006016), Rossmann-like alpha/beta/alpha sandwich f…	1.83101	FALSE	Adenine nucleotide alpha hydrolases-like superfamily protein
20.2.99	stress.abiotic.unspecified	m.49444	(loc_os02g54530.1 : 130.0) no description available & (at3g09590 : 95.5) CAP (Cysteine-rich secretory proteins, Antigen 5, and Pathogenesis-related 1 protein) superfamily protein; FUNCTIONS IN: molecular_function unknown; INVOLVED IN: biological_process unknown; LOCATED IN: endomembrane system, extracellular region; EXPRESSED IN: male gametophyte, pollen tube; EXPRESSED DURING: L mature pollen st…	1.83161	FALSE	CAP (Cysteine-rich secretory proteins, Antigen 5, and Pathogenesis-related 1 protein) superfamily protein
20.2	stress.abiotic	m.302187	(loc_os03g29250.1 : 201.0) no description available & (at2g45130 : 179.0) SPX domain gene 3 (SPX3); CONTAINS InterPro DOMAIN/s: SPX, N-terminal (InterPro:IPR004331); BEST Arabidopsis thaliana protein match is: SPX domain gene 1 (TAIR:AT5G20150.1); Has 942 Blast hits to 942 proteins in 190 species: Archae - 0; Bacteria - 0; Metazoa - 232; Fungi - 375; Plants - 276; Viruses - 0; Other Eukaryotes - …	1.86529	FALSE	SPX domain gene 3 (SPX3)
20.2	stress.abiotic	m.314127	(loc_os11g47670.1 : 254.0) no description available & (at1g75800 : 81.3) Pathogenesis-related thaumatin superfamily protein; FUNCTIONS IN: molecular_function unknown; INVOLVED IN: response to other organism; LOCATED IN: endomembrane system; EXPRESSED IN: 22 plant structures; EXPRESSED DURING: 13 growth stages; CONTAINS InterPro DOMAIN/s: Thaumatin, conserved site (InterPro:IPR017949), Thaumatin, …	1.90297	FALSE	Pathogenesis-related thaumatin superfamily protein
20.2.99	stress.abiotic.unspecified	m.298378	(p15290|ger2_wheat : 418.0) Oxalate oxidase GF-2.8 precursor (EC 1.2.3.4) (Germin GF-2.8) - Triticum aestivum (Wheat) & (loc_os03g48780.1 : 349.0) no description available & (at1g18980 : 222.0) RmlC-like cupins superfamily protein; FUNCTIONS IN: manganese ion binding, nutrient reservoir activity; INVOLVED IN: biological_process unknown; LOCATED IN: endomembrane system, apoplast; EXPRESSED IN: inf…	1.92682	FALSE	Oxalate oxidase GF-2.8 precursor (EC 1.2.3.4) (Germin GF-2.8)
20.2	stress.abiotic	m.281778	(at4g05440 : 146.0) embryo sac development arrest 35 (EDA35); FUNCTIONS IN: molecular_function unknown; INVOLVED IN: polar nucleus fusion; LOCATED IN: cellular_component unknown; EXPRESSED IN: 25 plant structures; EXPRESSED DURING: 15 growth stages; CONTAINS InterPro DOMAIN/s: D123 (InterPro:IPR009772); Has 352 Blast hits to 345 proteins in 166 species: Archae - 0; Bacteria - 0; Metazoa - 112; Fu…	1.93984	FALSE	embryo sac development arrest 35 (EDA35)
20.2.99	stress.abiotic.unspecified	m.151337	(loc_os07g36600.2 : 272.0) no description available & (at1g11360 : 215.0) Adenine nucleotide alpha hydrolases-like superfamily protein; INVOLVED IN: response to stress; LOCATED IN: cytosol; EXPRESSED IN: 23 plant structures; EXPRESSED DURING: 13 growth stages; CONTAINS InterPro DOMAIN/s: UspA (InterPro:IPR006016), Rossmann-like alpha/beta/alpha sandwich fold (InterPro:IPR014729), Universal stress…	1.96189	FALSE	Adenine nucleotide alpha hydrolases-like superfamily protein
20.2.99	stress.abiotic.unspecified	m.151342	(loc_os07g36600.2 : 320.0) no description available & (at1g11360 : 241.0) Adenine nucleotide alpha hydrolases-like superfamily protein; INVOLVED IN: response to stress; LOCATED IN: cytosol; EXPRESSED IN: 23 plant structures; EXPRESSED DURING: 13 growth stages; CONTAINS InterPro DOMAIN/s: UspA (InterPro:IPR006016), Rossmann-like alpha/beta/alpha sandwich fold (InterPro:IPR014729), Universal stress…	2.02252	TRUE	Adenine nucleotide alpha hydrolases-like superfamily protein
20.2.99	stress.abiotic.unspecified	m.301465	(loc_os05g19670.1 : 180.0) no description available & (at1g09560 : 129.0) germin-like protein (GLP5); germin-like protein 5 (GLP5); FUNCTIONS IN: manganese ion binding, nutrient reservoir activity; INVOLVED IN: response to cold; LOCATED IN: cell wall, nucleus; EXPRESSED IN: 22 plant structures; EXPRESSED DURING: 14 growth stages; CONTAINS InterPro DOMAIN/s: Cupin, RmlC-type (InterPro:IPR011051), …	2.02291	TRUE	germin-like protein (GLP5)
20.2.99	stress.abiotic.unspecified	m.298160	(loc_os04g39150.1 : 235.0) no description available & (at1g24020 : 125.0) MLP-like protein 423 (MLP423); INVOLVED IN: response to biotic stimulus, defense response; EXPRESSED IN: 22 plant structures; EXPRESSED DURING: 14 growth stages; CONTAINS InterPro DOMAIN/s: Bet v I allergen (InterPro:IPR000916); BEST Arabidopsis thaliana protein match is: MLP-like protein 28 (TAIR:AT1G70830.3). & (ipr000916…	2.14414	TRUE	MLP-like protein 423 (MLP423)
20.2.99	stress.abiotic.unspecified	m.8877	(p15290|ger2_wheat : 208.0) Oxalate oxidase GF-2.8 precursor (EC 1.2.3.4) (Germin GF-2.8) - Triticum aestivum (Wheat) & (loc_os03g48780.1 : 180.0) no description available & (at1g18980 : 118.0) RmlC-like cupins superfamily protein; FUNCTIONS IN: manganese ion binding, nutrient reservoir activity; INVOLVED IN: biological_process unknown; LOCATED IN: endomembrane system, apoplast; EXPRESSED IN: inf…	2.29319	TRUE	Oxalate oxidase GF-2.8 precursor (EC 1.2.3.4) (Germin GF-2.8)
20.2.99	stress.abiotic.unspecified	m.126814	(loc_os02g13330.1 : 290.0) no description available & (at2g26040 : 211.0) Encodes a member of the PYR (pyrabactin resistance )/PYL(PYR1-like)/RCAR (regulatory components of ABA receptor) family proteins with 14 members. PYR/PYL/RCAR family proteins function as abscisic acid sensors. Mediate ABA-dependent regulation of protein phosphatase 2Cs ABI1 and ABI2.; PYR1-like 2 (PYL2); CONTAINS InterPro D…	2.57633	TRUE	Encodes a member of the PYR (pyrabactin resistance )/PYL(PYR1-like)/RCAR (regulatory components of ABA receptor) family proteins with 14 members. PYR/PYL/RCAR family proteins function as abscisic acid sensors. Mediate ABA-dependent regulation of protein phosphatase 2Cs ABI1 and ABI2.
20.2.99	stress.abiotic.unspecified	m.299228	(p45851|oxo2_horvu : 370.0) Oxalate oxidase 2 precursor (EC 1.2.3.4) (Germin) - Hordeum vulgare (Barley) & (loc_os03g48780.1 : 321.0) no description available & (at1g18980 : 209.0) RmlC-like cupins superfamily protein; FUNCTIONS IN: manganese ion binding, nutrient reservoir activity; INVOLVED IN: biological_process unknown; LOCATED IN: endomembrane system, apoplast; EXPRESSED IN: inflorescence me…	2.62993	TRUE	Oxalate oxidase 2 precursor (EC 1.2.3.4) (Germin)
20.2	stress.abiotic	m.132930	(loc_os12g38150.1 : 187.0) no description available & (at2g28790 : 81.6) Pathogenesis-related thaumatin superfamily protein; CONTAINS InterPro DOMAIN/s: Thaumatin, pathogenesis-related (InterPro:IPR001938); BEST Arabidopsis thaliana protein match is: Pathogenesis-related thaumatin superfamily protein (TAIR:AT1G75800.1); Has 1542 Blast hits to 1521 proteins in 166 species: Archae - 0; Bacteria - 1…	2.80114	TRUE	Pathogenesis-related thaumatin superfamily protein
20.2	stress.abiotic	m.93664	(loc_os08g43270.1 : 303.0) no description available & (at5g52060 : 206.0) A member of Arabidopsis BAG (Bcl-2-associated athanogene) proteins, plant homologs of mammalian regulators of apoptosis. Plant BAG proteins are multi-functional and remarkably similar to their animal counterparts, as they regulate apoptotic-like processes ranging from pathogen attack, to abiotic stress, to plant development…	2.81876	TRUE	A member of Arabidopsis BAG (Bcl-2-associated athanogene) proteins, plant homologs of mammalian regulators of apoptosis. Plant BAG proteins are multi-functional and remarkably similar to their animal counterparts, as they regulate apoptotic-like processes ranging from pathogen attack, to abiotic stress, to plant development.
20.2.99	stress.abiotic.unspecified	m.48281	(loc_os01g14670.1 : 165.0) no description available & (at1g09560 : 140.0) germin-like protein (GLP5); germin-like protein 5 (GLP5); FUNCTIONS IN: manganese ion binding, nutrient reservoir activity; INVOLVED IN: response to cold; LOCATED IN: cell wall, nucleus; EXPRESSED IN: 22 plant structures; EXPRESSED DURING: 14 growth stages; CONTAINS InterPro DOMAIN/s: Cupin, RmlC-type (InterPro:IPR011051), …	2.93268	TRUE	germin-like protein (GLP5)
20.2.99	stress.abiotic.unspecified	m.17487	(loc_os02g32980.1 : 370.0) no description available & (at3g10080 : 214.0) RmlC-like cupins superfamily protein; FUNCTIONS IN: manganese ion binding, nutrient reservoir activity; INVOLVED IN: biological_process unknown; LOCATED IN: endomembrane system, apoplast; EXPRESSED IN: 22 plant structures; EXPRESSED DURING: 13 growth stages; CONTAINS InterPro DOMAIN/s: Cupin, RmlC-type (InterPro:IPR011051),…	2.98649	TRUE	RmlC-like cupins superfamily protein
20.2	stress.abiotic	m.41708	(loc_os04g38450.1 : 222.0) no description available & (at4g39640 : 181.0) The gene encodes a gamma-glutamyltransferase (AKA gamma-glutamyl transpeptidase, EC 2.3.2.2) that is located in vascular tissues (predominantly phloem) of leaves and is involved in the degradation of glutathione. The encoded enzyme also mitigates oxidative stress by metabolizing GSSG (oxidized form of GSH - glutathione) in …	3.13991	FALSE	The gene encodes a gamma-glutamyltransferase (AKA gamma-glutamyl transpeptidase, EC 2.3.2.2) that is located in vascular tissues (predominantly phloem) of leaves and is involved in the degradation of glutathione. The encoded enzyme also mitigates oxidative stress by metabolizing GSSG (oxidized form of GSH
20.2	stress.abiotic	m.27948	(p32937|pr1a_horvu : 155.0) Pathogenesis-related protein 1A/1B precursor - Hordeum vulgare (Barley) & (loc_os12g43440.1 : 134.0) no description available & (at4g11650 : 94.0) osmotin-like protein; osmotin 34 (OSM34); INVOLVED IN: defense response to fungus, incompatible interaction, response to salt stress, defense response to bacterium, incompatible interaction, response to other organism; LOCAT…	3.24407	TRUE	Pathogenesis-related protein 1A/1B precursor
20.2.99	stress.abiotic.unspecified	m.151344	(loc_os07g36600.2 : 333.0) no description available & (at1g11360 : 219.0) Adenine nucleotide alpha hydrolases-like superfamily protein; INVOLVED IN: response to stress; LOCATED IN: cytosol; EXPRESSED IN: 23 plant structures; EXPRESSED DURING: 13 growth stages; CONTAINS InterPro DOMAIN/s: UspA (InterPro:IPR006016), Rossmann-like alpha/beta/alpha sandwich fold (InterPro:IPR014729), Universal stress…	3.42216	TRUE	Adenine nucleotide alpha hydrolases-like superfamily protein
20.2.99	stress.abiotic.unspecified	m.53260	(loc_os07g03730.1 : 184.0) no description available & (p35793|pr13_horvu : 177.0) Pathogenesis-related protein PRB1-3 precursor (PR-1B) (HV-8) - Hordeum vulgare (Barley) & (at4g33720 : 155.0) CAP (Cysteine-rich secretory proteins, Antigen 5, and Pathogenesis-related 1 protein) superfamily protein; FUNCTIONS IN: molecular_function unknown; INVOLVED IN: biological_process unknown; LOCATED IN: endom…	3.68255	TRUE	Pathogenesis-related protein PRB1-3 precursor (PR-1B) (HV-8)
20.2.99	stress.abiotic.unspecified	m.55958	(loc_os01g65440.1 : 294.0) no description available & (at1g44760 : 212.0) Adenine nucleotide alpha hydrolases-like superfamily protein; FUNCTIONS IN: molecular_function unknown; INVOLVED IN: response to stress; EXPRESSED IN: 22 plant structures; EXPRESSED DURING: 13 growth stages; CONTAINS InterPro DOMAIN/s: UspA (InterPro:IPR006016), Rossmann-like alpha/beta/alpha sandwich fold (InterPro:IPR0147…	3.96872	TRUE	Adenine nucleotide alpha hydrolases-like superfamily protein
20.2.99	stress.abiotic.unspecified	m.54783	(loc_os10g42280.1 : 294.0) no description available & (at5g46790 : 216.0) Encodes a member of the PYR (pyrabactin resistance )/PYL(PYR1-like)/RCAR (regulatory components of ABA receptor) family proteins with 14 members. PYR/PYL/RCAR family proteins function as abscisic acid sensors. Mediate ABA-dependent regulation of protein phosphatase 2Cs ABI1 and ABI2.; PYR1-like 1 (PYL1); CONTAINS InterPro D…	4.05372	TRUE	Encodes a member of the PYR (pyrabactin resistance )/PYL(PYR1-like)/RCAR (regulatory components of ABA receptor) family proteins with 14 members. PYR/PYL/RCAR family proteins function as abscisic acid sensors. Mediate ABA-dependent regulation of protein phosphatase 2Cs ABI1 and ABI2.
20.2.99	stress.abiotic.unspecified	m.204806	(loc_os02g29000.1 : 344.0) no description available & (at3g05950 : 253.0) RmlC-like cupins superfamily protein; FUNCTIONS IN: manganese ion binding, nutrient reservoir activity; INVOLVED IN: biological_process unknown; LOCATED IN: endomembrane system, apoplast; EXPRESSED IN: sperm cell, male gametophyte, root, flower, pollen tube; EXPRESSED DURING: L mature pollen stage, M germinated pollen stage…	4.18654	FALSE	RmlC-like cupins superfamily protein
20.2.99	stress.abiotic.unspecified	m.60376	(loc_os10g39890.1 : 219.0) no description available & (at3g09925 : 100.0) Pollen Ole e 1 allergen and extensin family protein; FUNCTIONS IN: molecular_function unknown; INVOLVED IN: biological_process unknown; LOCATED IN: endomembrane system; CONTAINS InterPro DOMAIN/s: Pollen Ole e 1 allergen/extensin (InterPro:IPR006041); BEST Arabidopsis thaliana protein match is: Pollen Ole e 1 allergen and e…	4.18654	TRUE	Pollen Ole e 1 allergen and extensin family protein
20.2.99	stress.abiotic.unspecified	m.67338	(loc_os03g58980.1 : 310.0) no description available & (at1g18970 : 198.0) Encodes a germin-like protein with possible oxalate oxidase activity (based on GenBank record).; germin-like protein 4 (GLP4); FUNCTIONS IN: manganese ion binding, nutrient reservoir activity; LOCATED IN: endomembrane system, apoplast; EXPRESSED IN: root; CONTAINS InterPro DOMAIN/s: Cupin, RmlC-type (InterPro:IPR011051), Cu…	4.4482	TRUE	Encodes a germin-like protein with possible oxalate oxidase activity (based on GenBank record).
20.2.99	stress.abiotic.unspecified	m.134269	(loc_os07g03730.1 : 130.0) no description available & (p08299|pr1a_tobac : 94.7) Pathogenesis-related protein 1A precursor (PR-1A) - Nicotiana tabacum (Common tobacco) & (at3g19690 : 91.7) CAP (Cysteine-rich secretory proteins, Antigen 5, and Pathogenesis-related 1 protein) superfamily protein; FUNCTIONS IN: molecular_function unknown; INVOLVED IN: biological_process unknown; LOCATED IN: endomemb…	6.27981	FALSE	Pathogenesis-related protein 1A precursor (PR-1A)
20.2	stress.abiotic	m.134669	(loc_os03g53900.4 : 233.0) no description available & (at3g58450 : 150.0) Adenine nucleotide alpha hydrolases-like superfamily protein; FUNCTIONS IN: molecular_function unknown; INVOLVED IN: response to stress; LOCATED IN: cellular_component unknown; EXPRESSED IN: carpel; EXPRESSED DURING: 4 anthesis; CONTAINS InterPro DOMAIN/s: UspA (InterPro:IPR006016), Rossmann-like alpha/beta/alpha sandwich f…	8.92548	TRUE	Adenine nucleotide alpha hydrolases-like superfamily protein
20.2.99	stress.abiotic.unspecified	m.6112	(loc_os01g50900.1 : 333.0) no description available & (at1g18980 : 195.0) RmlC-like cupins superfamily protein; FUNCTIONS IN: manganese ion binding, nutrient reservoir activity; INVOLVED IN: biological_process unknown; LOCATED IN: endomembrane system, apoplast; EXPRESSED IN: inflorescence meristem, hypocotyl, root, flower, pollen tube; EXPRESSED DURING: petal differentiation and expansion stage; …	9.41972	TRUE	RmlC-like cupins superfamily protein
