# Supplementary material for: Fungal endophyte infection of ryegrass reprograms host metabolism and alters development
Source: New Phytol. 2015 Aug 25;208(4):1227–40. doi: 10.1111/nph.13614 (PMC5049663; doi:10.1111/nph.13614)
Supplement: Supplementary file 19 — Table S18 Annotations of the genes predicted to encode for enzymes involved in biotic stress responses [file NPH-208-1227-s019.xlsx]

## Sheet: Table S16
Table S18: Annotations of the genes predicted to encode for enzymes involved in biotic stress responses
BINCODE, NAME and DESCRIPTION refers to the output of Mercator analysis. The “significant” column correspond to a DegSeq Qvalue < 0.05. The “function” column is extracted from the Mercator analysis. The IDENTIFIER is the ryegrass ESTs identifer
BINCODE	NAME	IDENTIFIER	DESCRIPTION	FOLD	Significant	Function
Biotic Stress Response
PR proteins
20.1.7	stress.biotic.PR-proteins	m.239848	(loc_os11g44970.1 : 397.0) no description available & (at3g14470 : 152.0) NB-ARC domain-containing disease resistance protein; FUNCTIONS IN: protein binding; INVOLVED IN: apoptosis, defense response; LOCATED IN: endomembrane system; EXPRESSED IN: 23 plant structures; EXPRESSED DURING: 14 growth stages; CONTAINS InterPro DOMAIN/s: Leucine-rich repeat-containing protein (InterPro:IPR015766), NB-ARC…	-14.053	TRUE	NB-ARC domain-containing disease resistance protein
20.1.7	stress.biotic.PR-proteins	m.316232	(loc_os01g04070.1 : 141.0) no description available & (at2g33050 : 108.0) receptor like protein 26 (RLP26); FUNCTIONS IN: kinase activity; INVOLVED IN: signal transduction, defense response; LOCATED IN: endomembrane system; CONTAINS InterPro DOMAIN/s: Leucine-rich repeat (InterPro:IPR001611); BEST Arabidopsis thaliana protein match is: receptor like protein 27 (TAIR:AT2G33060.1); Has 88860 Blast …	-13.8539	TRUE	Putative transmembrane PRR
20.1.7	stress.biotic.PR-proteins	m.241346	(loc_os11g28950.1 : 556.0) no description available & (at3g14470 : 181.0) NB-ARC domain-containing disease resistance protein; FUNCTIONS IN: protein binding; INVOLVED IN: apoptosis, defense response; LOCATED IN: endomembrane system; EXPRESSED IN: 23 plant structures; EXPRESSED DURING: 14 growth stages; CONTAINS InterPro DOMAIN/s: Leucine-rich repeat-containing protein (InterPro:IPR015766), NB-ARC…	-13.3762	TRUE	Putative transmembrane PRR
20.1.7	stress.biotic.PR-proteins	m.303731	(loc_os12g37760.1 : 253.0) no description available & (at3g50950 : 100.0) HOPZ-ACTIVATED RESISTANCE 1 (ZAR1); FUNCTIONS IN: ATP binding; INVOLVED IN: defense response, apoptosis; LOCATED IN: cellular_component unknown; EXPRESSED IN: 22 plant structures; EXPRESSED DURING: 13 growth stages; CONTAINS InterPro DOMAIN/s: NB-ARC (InterPro:IPR002182), Disease resistance protein (InterPro:IPR000767); BES…	-11.4653	TRUE	HOPZ-ACTIVATED RESISTANCE 1 (ZAR1)
20.1.7	stress.biotic.PR-proteins	m.65633	(loc_os08g14830.1 : 336.0) no description available & (at3g46730 : 155.0) NB-ARC domain-containing disease resistance protein; FUNCTIONS IN: ATP binding; INVOLVED IN: defense response, apoptosis; LOCATED IN: endomembrane system; CONTAINS InterPro DOMAIN/s: NB-ARC (InterPro:IPR002182), Disease resistance protein (InterPro:IPR000767); BEST Arabidopsis thaliana protein match is: NB-ARC domain-contai…	-10.8682	TRUE	NB-ARC domain-containing disease resistance protein
20.1.7	stress.biotic.PR-proteins	m.209624	(loc_os01g41770.1 : 281.0) no description available & (at2g34930 : 171.0) disease resistance family protein / LRR family protein; INVOLVED IN: signal transduction, defense response to fungus, defense response; LOCATED IN: cell wall; EXPRESSED IN: 10 plant structures; EXPRESSED DURING: 7 growth stages; CONTAINS InterPro DOMAIN/s: Leucine-rich repeat-containing N-terminal domain, type 2 (InterPro:I…	-10.5099	TRUE	Putative transmembrane PRR
20.1.7	stress.biotic.PR-proteins	m.313896	(loc_os01g04070.1 : 189.0) no description available & (at2g33080 : 122.0) receptor like protein 28 (RLP28); INVOLVED IN: signal transduction; LOCATED IN: endomembrane system; EXPRESSED IN: stem, stamen; EXPRESSED DURING: 4 anthesis; CONTAINS InterPro DOMAIN/s: Leucine-rich repeat (InterPro:IPR001611); BEST Arabidopsis thaliana protein match is: receptor like protein 24 (TAIR:AT2G33020.1); Has 103…	-10.5099	TRUE	receptor like protein 28 (RLP28)
20.1.7	stress.biotic.PR-proteins	m.371	(loc_os08g16580.1 : 324.0) no description available & (at2g34930 : 201.0) disease resistance family protein / LRR family protein; INVOLVED IN: signal transduction, defense response to fungus, defense response; LOCATED IN: cell wall; EXPRESSED IN: 10 plant structures; EXPRESSED DURING: 7 growth stages; CONTAINS InterPro DOMAIN/s: Leucine-rich repeat-containing N-terminal domain, type 2 (InterPro:I…	-10.271	TRUE	Putative transmembrane PRR
20.1.7	stress.biotic.PR-proteins	m.281112	(loc_os05g41290.1 : 645.0) no description available & (at3g14470 : 299.0) NB-ARC domain-containing disease resistance protein; FUNCTIONS IN: protein binding; INVOLVED IN: apoptosis, defense response; LOCATED IN: endomembrane system; EXPRESSED IN: 23 plant structures; EXPRESSED DURING: 14 growth stages; CONTAINS InterPro DOMAIN/s: Leucine-rich repeat-containing protein (InterPro:IPR015766), NB-ARC…	-9.74551	TRUE	NB-ARC domain-containing disease resistance protein
20.1.7	stress.biotic.PR-proteins	m.126701	(loc_os01g57280.3 : 704.0) no description available & (at3g14460 : 216.0) LRR and NB-ARC domains-containing disease resistance protein; FUNCTIONS IN: ATP binding; INVOLVED IN: apoptosis, defense response; CONTAINS InterPro DOMAIN/s: NB-ARC (InterPro:IPR002182), Leucine-rich repeat (InterPro:IPR001611), Disease resistance protein (InterPro:IPR000767); BEST Arabidopsis thaliana protein match is: NB…	-9.31556	TRUE	LRR and NB-ARC domains-containing disease resistance protein
20.1.7	stress.biotic.PR-proteins	m.209148	(loc_os06g41640.1 : 659.0) no description available & (at3g14470 : 284.0) NB-ARC domain-containing disease resistance protein; FUNCTIONS IN: protein binding; INVOLVED IN: apoptosis, defense response; LOCATED IN: endomembrane system; EXPRESSED IN: 23 plant structures; EXPRESSED DURING: 14 growth stages; CONTAINS InterPro DOMAIN/s: Leucine-rich repeat-containing protein (InterPro:IPR015766), NB-ARC…	-8.20088	TRUE	NB-ARC domain-containing disease resistance protein
20.1.7	stress.biotic.PR-proteins	m.306731	(loc_os02g17400.1 : 359.0) no description available & (at2g34930 : 188.0) disease resistance family protein / LRR family protein; INVOLVED IN: signal transduction, defense response to fungus, defense response; LOCATED IN: cell wall; EXPRESSED IN: 10 plant structures; EXPRESSED DURING: 7 growth stages; CONTAINS InterPro DOMAIN/s: Leucine-rich repeat-containing N-terminal domain, type 2 (InterPro:I…	-8.12126	TRUE	Putative transmembrane PRR
20.1.7	stress.biotic.PR-proteins	m.325971	(loc_os12g03080.1 : 176.0) no description available & (at3g14470 : 91.7) NB-ARC domain-containing disease resistance protein; FUNCTIONS IN: protein binding; INVOLVED IN: apoptosis, defense response; LOCATED IN: endomembrane system; EXPRESSED IN: 23 plant structures; EXPRESSED DURING: 14 growth stages; CONTAINS InterPro DOMAIN/s: Leucine-rich repeat-containing protein (InterPro:IPR015766), NB-ARC …	-8.12126	TRUE	NB-ARC domain-containing disease resistance protein
20.1.7	stress.biotic.PR-proteins	m.7025	(loc_os01g21240.1 : 183.0) no description available & (at3g50950 : 100.0) HOPZ-ACTIVATED RESISTANCE 1 (ZAR1); FUNCTIONS IN: ATP binding; INVOLVED IN: defense response, apoptosis; LOCATED IN: cellular_component unknown; EXPRESSED IN: 22 plant structures; EXPRESSED DURING: 13 growth stages; CONTAINS InterPro DOMAIN/s: NB-ARC (InterPro:IPR002182), Disease resistance protein (InterPro:IPR000767); BES…	-8.00183	TRUE	HOPZ-ACTIVATED RESISTANCE 1 (ZAR1)
20.1.7	stress.biotic.PR-proteins	m.26991	(loc_os11g10550.1 : 368.0) no description available & (at3g14460 : 118.0) LRR and NB-ARC domains-containing disease resistance protein; FUNCTIONS IN: ATP binding; INVOLVED IN: apoptosis, defense response; CONTAINS InterPro DOMAIN/s: NB-ARC (InterPro:IPR002182), Leucine-rich repeat (InterPro:IPR001611), Disease resistance protein (InterPro:IPR000767); BEST Arabidopsis thaliana protein match is: NB…	-7.64354	TRUE	LRR and NB-ARC domains-containing disease resistance protein
20.1.7	stress.biotic.PR-proteins	m.42770	(loc_os02g17400.1 : 449.0) no description available & (at2g34930 : 254.0) disease resistance family protein / LRR family protein; INVOLVED IN: signal transduction, defense response to fungus, defense response; LOCATED IN: cell wall; EXPRESSED IN: 10 plant structures; EXPRESSED DURING: 7 growth stages; CONTAINS InterPro DOMAIN/s: Leucine-rich repeat-containing N-terminal domain, type 2 (InterPro:I…	-7.64354	TRUE	Putative transmembrane PRR
20.1.7	stress.biotic.PR-proteins	m.706	(loc_os10g04674.3 : 177.0) no description available & (at3g07040 : 90.9) Contains an N-terminal tripartite nucleotide binding site and a C-terminal tandem array of leucine-rich repeats. Confers resistance to Pseudomonas syringae strains that carry the avirulence genes avrB and avrRpm1.; RESISTANCE TO P. SYRINGAE PV MACULICOLA 1 (RPM1); FUNCTIONS IN: protein binding, nucleotide binding; INVOLVED I…	-7.4843	TRUE	Contains an N-terminal tripartite nucleotide binding site and a C-terminal tandem array of leucine-rich repeats. Confers resistance to Pseudomonas syringae strains that carry the avirulence genes avrB and avrRpm1.
20.1.7	stress.biotic.PR-proteins	m.263764	(loc_os12g10180.1 : 1021.0) no description available & (at3g14470 : 238.0) NB-ARC domain-containing disease resistance protein; FUNCTIONS IN: protein binding; INVOLVED IN: apoptosis, defense response; LOCATED IN: endomembrane system; EXPRESSED IN: 23 plant structures; EXPRESSED DURING: 14 growth stages; CONTAINS InterPro DOMAIN/s: Leucine-rich repeat-containing protein (InterPro:IPR015766), NB-AR…	-7.40468	TRUE	NB-ARC domain-containing disease resistance protein
20.1.7	stress.biotic.PR-proteins	m.79138	(loc_os12g37270.1 : 172.0) no description available & (at3g07040 : 85.9) Contains an N-terminal tripartite nucleotide binding site and a C-terminal tandem array of leucine-rich repeats. Confers resistance to Pseudomonas syringae strains that carry the avirulence genes avrB and avrRpm1.; RESISTANCE TO P. SYRINGAE PV MACULICOLA 1 (RPM1); FUNCTIONS IN: protein binding, nucleotide binding; INVOLVED I…	-7.23406	TRUE	Contains an N-terminal tripartite nucleotide binding site and a C-terminal tandem array of leucine-rich repeats. Confers resistance to Pseudomonas syringae strains that carry the avirulence genes avrB and avrRpm1.
20.1.7	stress.biotic.PR-proteins	m.138768	(at1g69550 : 214.0) disease resistance protein (TIR-NBS-LRR class); FUNCTIONS IN: transmembrane receptor activity, nucleoside-triphosphatase activity, nucleotide binding, ATP binding; INVOLVED IN: signal transduction, defense response, apoptosis, innate immune response; LOCATED IN: intrinsic to membrane, endomembrane system; EXPRESSED IN: 21 plant structures; EXPRESSED DURING: 13 growth stages; C…	-7.16582	TRUE	disease resistance protein (TIR-NBS-LRR class)
20.1.7	stress.biotic.PR-proteins	m.248966	(loc_os08g14850.1 : 226.0) no description available & (at1g58807 : 85.5) Disease resistance protein (CC-NBS-LRR class) family; FUNCTIONS IN: ATP binding; INVOLVED IN: apoptosis, defense response; LOCATED IN: cellular_component unknown; EXPRESSED IN: cultured cell; CONTAINS InterPro DOMAIN/s: NB-ARC (InterPro:IPR002182), Disease resistance protein (InterPro:IPR000767); BEST Arabidopsis thaliana pr…	-6.92696	TRUE	Disease resistance protein (CC-NBS-LRR class) family
20.1.7	stress.biotic.PR-proteins	m.113682	(loc_os12g37740.1 : 806.0) no description available & (at3g07040 : 169.0) Contains an N-terminal tripartite nucleotide binding site and a C-terminal tandem array of leucine-rich repeats. Confers resistance to Pseudomonas syringae strains that carry the avirulence genes avrB and avrRpm1.; RESISTANCE TO P. SYRINGAE PV MACULICOLA 1 (RPM1); FUNCTIONS IN: protein binding, nucleotide binding; INVOLVED …	-6.84734	TRUE	Contains an N-terminal tripartite nucleotide binding site and a C-terminal tandem array of leucine-rich repeats. Confers resistance to Pseudomonas syringae strains that carry the avirulence genes avrB and avrRpm1.
20.1.7	stress.biotic.PR-proteins	m.281091	(loc_os05g41290.1 : 701.0) no description available & (at3g14470 : 329.0) NB-ARC domain-containing disease resistance protein; FUNCTIONS IN: protein binding; INVOLVED IN: apoptosis, defense response; LOCATED IN: endomembrane system; EXPRESSED IN: 23 plant structures; EXPRESSED DURING: 14 growth stages; CONTAINS InterPro DOMAIN/s: Leucine-rich repeat-containing protein (InterPro:IPR015766), NB-ARC…	-6.82459	TRUE	NB-ARC domain-containing disease resistance protein
20.1.7	stress.biotic.PR-proteins	m.315267	(loc_os01g04070.1 : 385.0) no description available & (at4g13810 : 142.0) receptor like protein 47 (RLP47); INVOLVED IN: signal transduction, defense response; LOCATED IN: endomembrane system; EXPRESSED IN: 7 plant structures; EXPRESSED DURING: 9 growth stages; CONTAINS InterPro DOMAIN/s: Leucine-rich repeat, typical subtype (InterPro:IPR003591), Leucine-rich repeat-containing N-terminal domain, …	-6.6881	TRUE	receptor like protein 47 (RLP47)
20.1.7	stress.biotic.PR-proteins	m.32271	(loc_os03g63200.1 : 325.0) no description available & (at3g14470 : 120.0) NB-ARC domain-containing disease resistance protein; FUNCTIONS IN: protein binding; INVOLVED IN: apoptosis, defense response; LOCATED IN: endomembrane system; EXPRESSED IN: 23 plant structures; EXPRESSED DURING: 14 growth stages; CONTAINS InterPro DOMAIN/s: Leucine-rich repeat-containing protein (InterPro:IPR015766), NB-ARC…	-6.6881	TRUE	NB-ARC domain-containing disease resistance protein
20.1.7	stress.biotic.PR-proteins	m.223328	(loc_os03g63200.1 : 252.0) no description available & (at3g14470 : 92.8) NB-ARC domain-containing disease resistance protein; FUNCTIONS IN: protein binding; INVOLVED IN: apoptosis, defense response; LOCATED IN: endomembrane system; EXPRESSED IN: 23 plant structures; EXPRESSED DURING: 14 growth stages; CONTAINS InterPro DOMAIN/s: Leucine-rich repeat-containing protein (InterPro:IPR015766), NB-ARC …	-6.441	TRUE	NB-ARC domain-containing disease resistance protein
20.1.7	stress.biotic.PR-proteins	m.15451	(loc_os11g10760.1 : 356.0) no description available & (at1g69550 : 89.0) disease resistance protein (TIR-NBS-LRR class); FUNCTIONS IN: transmembrane receptor activity, nucleoside-triphosphatase activity, nucleotide binding, ATP binding; INVOLVED IN: signal transduction, defense response, apoptosis, innate immune response; LOCATED IN: intrinsic to membrane, endomembrane system; EXPRESSED IN: 21 pl…	-6.36962	TRUE	disease resistance protein (TIR-NBS-LRR class)
20.1.7	stress.biotic.PR-proteins	m.322674	(loc_os05g15040.3 : 215.0) no description available & (at3g50950 : 93.6) HOPZ-ACTIVATED RESISTANCE 1 (ZAR1); FUNCTIONS IN: ATP binding; INVOLVED IN: defense response, apoptosis; LOCATED IN: cellular_component unknown; EXPRESSED IN: 22 plant structures; EXPRESSED DURING: 13 growth stages; CONTAINS InterPro DOMAIN/s: NB-ARC (InterPro:IPR002182), Disease resistance protein (InterPro:IPR000767); BEST…	-6.24712	TRUE	HOPZ-ACTIVATED RESISTANCE 1 (ZAR1)
20.1.7	stress.biotic.PR-proteins	m.281107	(loc_os05g41290.1 : 368.0) no description available & (at3g14470 : 199.0) NB-ARC domain-containing disease resistance protein; FUNCTIONS IN: protein binding; INVOLVED IN: apoptosis, defense response; LOCATED IN: endomembrane system; EXPRESSED IN: 23 plant structures; EXPRESSED DURING: 14 growth stages; CONTAINS InterPro DOMAIN/s: Leucine-rich repeat-containing protein (InterPro:IPR015766), NB-ARC…	-6.21038	TRUE	NB-ARC domain-containing disease resistance protein
20.1.7	stress.biotic.PR-proteins	m.7998	(loc_os10g03100.1 : 129.0) no description available & (at3g49670 : 100.0) Encodes a CLAVATA1-related receptor kinase-like protein required for both shoot and flower meristem function. Very similar to BAM1,with more than 85% a.a. identity. It has a broad expression pattern and is involved in vascular strand development in the leaf, control of leaf shape, size and symmetry, male gametophyte develop…	-6.21038	TRUE	Encodes a CLAVATA1-related receptor kinase-like protein required for both shoot and flower meristem function. Very similar to BAM1,with more than 85% a.a. identity. It has a broad expression pattern and is involved in vascular strand development in the leaf, control of leaf shape, size and symmetry, male gametophyte development and ovule specification and function. Anthers of double mutants (bam1…
20.1.7	stress.biotic.PR-proteins	m.113683	(loc_os12g37740.1 : 360.0) no description available & (at1g50180 : 90.5) NB-ARC domain-containing disease resistance protein; FUNCTIONS IN: ATP binding; INVOLVED IN: apoptosis, defense response; LOCATED IN: cellular_component unknown; EXPRESSED IN: shoot; CONTAINS InterPro DOMAIN/s: NB-ARC (InterPro:IPR002182), Disease resistance protein (InterPro:IPR000767); BEST Arabidopsis thaliana protein mat…	-6.05113	TRUE	NB-ARC domain-containing disease resistance protein
20.1.7	stress.biotic.PR-proteins	m.73931	(loc_os08g42670.1 : 174.0) no description available & (at1g58602 : 89.4) LRR and NB-ARC domains-containing disease resistance protein; FUNCTIONS IN: ATP binding; INVOLVED IN: apoptosis, defense response; CONTAINS InterPro DOMAIN/s: NB-ARC (InterPro:IPR002182), Disease resistance protein (InterPro:IPR000767); BEST Arabidopsis thaliana protein match is: Disease resistance protein (CC-NBS-LRR class)…	-6.00564	TRUE	LRR and NB-ARC domains-containing disease resistance protein
20.1.7	stress.biotic.PR-proteins	m.76440	(loc_os03g63200.1 : 513.0) no description available & (at3g14470 : 177.0) NB-ARC domain-containing disease resistance protein; FUNCTIONS IN: protein binding; INVOLVED IN: apoptosis, defense response; LOCATED IN: endomembrane system; EXPRESSED IN: 23 plant structures; EXPRESSED DURING: 14 growth stages; CONTAINS InterPro DOMAIN/s: Leucine-rich repeat-containing protein (InterPro:IPR015766), NB-ARC…	-5.78554	TRUE	NB-ARC domain-containing disease resistance protein
20.1.7	stress.biotic.PR-proteins	m.28128	(loc_os09g10054.2 : 187.0) no description available & (at1g12220 : 92.8) Resistance gene, mediates resistance against the bacterial pathogen Pseudomonas syringae. Contains a putative nucleotide binding site composed of kinase-1a (or P-loop), kinase-2a, and putative kinase-3a domains, 13 imperfect leucine-rich repeats, a potential leucine zipper, and two uncharacterized motifs that are well conser…	-5.63711	TRUE	Resistance gene, mediates resistance against the bacterial pathogen Pseudomonas syringae. Contains a putative nucleotide binding site composed of kinase-1a (or P-loop), kinase-2a, and putative kinase-3a domains, 13 imperfect leucine-rich repeats, a potential leucine zipper, and two uncharacterized motifs that are well conserved in products of previously isolated R genes. Confers resistance to Pse…
20.1.7	stress.biotic.PR-proteins	m.25988	(loc_os11g10550.1 : 174.0) no description available & (at3g25510 : 92.0) disease resistance protein (TIR-NBS-LRR class), putative; FUNCTIONS IN: transmembrane receptor activity, nucleoside-triphosphatase activity, nucleotide binding, ATP binding; INVOLVED IN: signal transduction, defense response, apoptosis, innate immune response; LOCATED IN: intrinsic to membrane; EXPRESSED IN: epidermis; CONTA…	-5.55351	TRUE	disease resistance protein (TIR-NBS-LRR class), putative
20.1.7	stress.biotic.PR-proteins	m.88460	(loc_os12g03750.1 : 179.0) no description available & (at3g14460 : 92.0) LRR and NB-ARC domains-containing disease resistance protein; FUNCTIONS IN: ATP binding; INVOLVED IN: apoptosis, defense response; CONTAINS InterPro DOMAIN/s: NB-ARC (InterPro:IPR002182), Leucine-rich repeat (InterPro:IPR001611), Disease resistance protein (InterPro:IPR000767); BEST Arabidopsis thaliana protein match is: NB-…	-5.44901	TRUE	LRR and NB-ARC domains-containing disease resistance protein
20.1.7	stress.biotic.PR-proteins	m.164236	(loc_os04g12830.1 : 319.0) no description available & (at1g58390 : 84.7) Disease resistance protein (CC-NBS-LRR class) family; FUNCTIONS IN: ATP binding; INVOLVED IN: defense response, apoptosis; LOCATED IN: cellular_component unknown; EXPRESSED IN: 8 plant structures; EXPRESSED DURING: 4 anthesis, F mature embryo stage, petal differentiation and expansion stage, LP.08 eight leaves visible, D bil…	-5.41417	TRUE	Disease resistance protein (CC-NBS-LRR class) family
20.1.7	stress.biotic.PR-proteins	m.207932	(loc_os08g16580.1 : 611.0) no description available & (at1g35710 : 302.0) Protein kinase family protein with leucine-rich repeat domain; FUNCTIONS IN: protein serine/threonine kinase activity, protein tyrosine kinase activity, protein kinase activity, ATP binding; INVOLVED IN: transmembrane receptor protein tyrosine kinase signaling pathway, protein amino acid phosphorylation; LOCATED IN: endomem…	-5.41417	TRUE	Protein kinase family protein with leucine-rich repeat domain
20.1.7	stress.biotic.PR-proteins	m.317649	(loc_os10g03570.1 : 220.0) no description available & (at3g50950 : 107.0) HOPZ-ACTIVATED RESISTANCE 1 (ZAR1); FUNCTIONS IN: ATP binding; INVOLVED IN: defense response, apoptosis; LOCATED IN: cellular_component unknown; EXPRESSED IN: 22 plant structures; EXPRESSED DURING: 13 growth stages; CONTAINS InterPro DOMAIN/s: NB-ARC (InterPro:IPR002182), Disease resistance protein (InterPro:IPR000767); BES…	-5.37436	TRUE	HOPZ-ACTIVATED RESISTANCE 1 (ZAR1)
20.1.7	stress.biotic.PR-proteins	m.24068	(loc_os11g10610.1 : 206.0) no description available & (at3g14460 : 84.7) LRR and NB-ARC domains-containing disease resistance protein; FUNCTIONS IN: ATP binding; INVOLVED IN: apoptosis, defense response; CONTAINS InterPro DOMAIN/s: NB-ARC (InterPro:IPR002182), Leucine-rich repeat (InterPro:IPR001611), Disease resistance protein (InterPro:IPR000767); BEST Arabidopsis thaliana protein match is: NB-…	-5.25493	FALSE	LRR and NB-ARC domains-containing disease resistance protein
20.1.7	stress.biotic.PR-proteins	m.898	(loc_os04g11430.1 : 780.0) no description available & (at3g14470 : 321.0) NB-ARC domain-containing disease resistance protein; FUNCTIONS IN: protein binding; INVOLVED IN: apoptosis, defense response; LOCATED IN: endomembrane system; EXPRESSED IN: 23 plant structures; EXPRESSED DURING: 14 growth stages; CONTAINS InterPro DOMAIN/s: Leucine-rich repeat-containing protein (InterPro:IPR015766), NB-ARC…	-5.25493	FALSE	NB-ARC domain-containing disease resistance protein
20.1.7	stress.biotic.PR-proteins	m.293066	(loc_os06g49390.1 : 1251.0) no description available & (at3g14470 : 255.0) NB-ARC domain-containing disease resistance protein; FUNCTIONS IN: protein binding; INVOLVED IN: apoptosis, defense response; LOCATED IN: endomembrane system; EXPRESSED IN: 23 plant structures; EXPRESSED DURING: 14 growth stages; CONTAINS InterPro DOMAIN/s: Leucine-rich repeat-containing protein (InterPro:IPR015766), NB-AR…	-5.14127	TRUE	NB-ARC domain-containing disease resistance protein
20.1.7	stress.biotic.PR-proteins	m.6583	(loc_os12g10410.1 : 109.0) no description available & (at1g12290 : 91.7) Disease resistance protein (CC-NBS-LRR class) family; FUNCTIONS IN: ATP binding; INVOLVED IN: N-terminal protein myristoylation, defense response; EXPRESSED IN: stem, inflorescence meristem, root, stamen; EXPRESSED DURING: 4 anthesis; CONTAINS InterPro DOMAIN/s: NB-ARC (InterPro:IPR002182), Disease resistance protein (InterP…	-5.08656	TRUE	Putative transmembrane PRR
20.1.7	stress.biotic.PR-proteins	m.317128	(loc_os04g53160.1 : 272.0) no description available & (at3g14470 : 102.0) NB-ARC domain-containing disease resistance protein; FUNCTIONS IN: protein binding; INVOLVED IN: apoptosis, defense response; LOCATED IN: endomembrane system; EXPRESSED IN: 23 plant structures; EXPRESSED DURING: 14 growth stages; CONTAINS InterPro DOMAIN/s: Leucine-rich repeat-containing protein (InterPro:IPR015766), NB-ARC…	-5.0502	TRUE	NB-ARC domain-containing disease resistance protein
20.1.7	stress.biotic.PR-proteins	m.188828	(loc_os01g41770.1 : 867.0) no description available & (at2g34930 : 414.0) disease resistance family protein / LRR family protein; INVOLVED IN: signal transduction, defense response to fungus, defense response; LOCATED IN: cell wall; EXPRESSED IN: 10 plant structures; EXPRESSED DURING: 7 growth stages; CONTAINS InterPro DOMAIN/s: Leucine-rich repeat-containing N-terminal domain, type 2 (InterPro:I…	-5.01607	TRUE	Putative transmembrane PRR
20.1.7	stress.biotic.PR-proteins	m.14234	(loc_os11g47780.1 : 483.0) no description available & (at3g14470 : 97.8) NB-ARC domain-containing disease resistance protein; FUNCTIONS IN: protein binding; INVOLVED IN: apoptosis, defense response; LOCATED IN: endomembrane system; EXPRESSED IN: 23 plant structures; EXPRESSED DURING: 14 growth stages; CONTAINS InterPro DOMAIN/s: Leucine-rich repeat-containing protein (InterPro:IPR015766), NB-ARC …	-4.7175	TRUE	NB-ARC domain-containing disease resistance protein
20.1.7	stress.biotic.PR-proteins	m.79139	(loc_os08g42670.1 : 159.0) no description available & (at1g59780 : 80.5) NB-ARC domain-containing disease resistance protein; FUNCTIONS IN: ATP binding; INVOLVED IN: defense response, apoptosis; LOCATED IN: cellular_component unknown; EXPRESSED IN: hypocotyl, root, flower, synergid; EXPRESSED DURING: 4 anthesis; CONTAINS InterPro DOMAIN/s: NB-ARC (InterPro:IPR002182), Disease resistance protein (…	-4.61797	TRUE	NB-ARC domain-containing disease resistance protein
20.1.7	stress.biotic.PR-proteins	m.24067	(loc_os11g10770.1 : 298.0) no description available & (at3g14470 : 89.4) NB-ARC domain-containing disease resistance protein; FUNCTIONS IN: protein binding; INVOLVED IN: apoptosis, defense response; LOCATED IN: endomembrane system; EXPRESSED IN: 23 plant structures; EXPRESSED DURING: 14 growth stages; CONTAINS InterPro DOMAIN/s: Leucine-rich repeat-containing protein (InterPro:IPR015766), NB-ARC …	-4.53835	TRUE	NB-ARC domain-containing disease resistance protein
20.1.7	stress.biotic.PR-proteins	m.313721	(loc_os02g06600.1 : 115.0) no description available & (at4g26540 : 96.7) Leucine-rich repeat receptor-like protein kinase family protein; FUNCTIONS IN: kinase activity; INVOLVED IN: protein amino acid phosphorylation; LOCATED IN: plasma membrane; EXPRESSED IN: inflorescence meristem; CONTAINS InterPro DOMAIN/s: Protein kinase, ATP binding site (InterPro:IPR017441), Protein kinase, catalytic domai…	-4.53835	TRUE	Leucine-rich repeat receptor-like protein kinase family protein
20.1.7	stress.biotic.PR-proteins	m.278226	(loc_os11g35410.1 : 455.0) no description available & (at2g34930 : 280.0) disease resistance family protein / LRR family protein; INVOLVED IN: signal transduction, defense response to fungus, defense response; LOCATED IN: cell wall; EXPRESSED IN: 10 plant structures; EXPRESSED DURING: 7 growth stages; CONTAINS InterPro DOMAIN/s: Leucine-rich repeat-containing N-terminal domain, type 2 (InterPro:I…	-4.5243	TRUE	Putative transmembrane PRR
20.1.7	stress.biotic.PR-proteins	m.14443	(loc_os08g19980.1 : 898.0) no description available & (at3g14470 : 314.0) NB-ARC domain-containing disease resistance protein; FUNCTIONS IN: protein binding; INVOLVED IN: apoptosis, defense response; LOCATED IN: endomembrane system; EXPRESSED IN: 23 plant structures; EXPRESSED DURING: 14 growth stages; CONTAINS InterPro DOMAIN/s: Leucine-rich repeat-containing protein (InterPro:IPR015766), NB-ARC…	-4.47642	TRUE	NB-ARC domain-containing disease resistance protein
20.1.7	stress.biotic.PR-proteins	m.7596	(loc_os01g57340.1 : 1487.0) no description available & (at3g14470 : 311.0) NB-ARC domain-containing disease resistance protein; FUNCTIONS IN: protein binding; INVOLVED IN: apoptosis, defense response; LOCATED IN: endomembrane system; EXPRESSED IN: 23 plant structures; EXPRESSED DURING: 14 growth stages; CONTAINS InterPro DOMAIN/s: Leucine-rich repeat-containing protein (InterPro:IPR015766), NB-AR…	-4.42887	TRUE	NB-ARC domain-containing disease resistance protein
20.1.7	stress.biotic.PR-proteins	m.32576	(loc_os01g58530.1 : 540.0) no description available & (at4g27190 : 142.0) NB-ARC domain-containing disease resistance protein; FUNCTIONS IN: nucleoside-triphosphatase activity, nucleotide binding, ATP binding; INVOLVED IN: apoptosis, defense response; LOCATED IN: cellular_component unknown; CONTAINS InterPro DOMAIN/s: ATPase, AAA+ type, core (InterPro:IPR003593), NB-ARC (InterPro:IPR002182), Dise…	-4.42688	TRUE	NB-ARC domain-containing disease resistance protein
20.1.7	stress.biotic.PR-proteins	m.109721	(loc_os02g18000.1 : 427.0) no description available & (at3g14460 : 84.3) LRR and NB-ARC domains-containing disease resistance protein; FUNCTIONS IN: ATP binding; INVOLVED IN: apoptosis, defense response; CONTAINS InterPro DOMAIN/s: NB-ARC (InterPro:IPR002182), Leucine-rich repeat (InterPro:IPR001611), Disease resistance protein (InterPro:IPR000767); BEST Arabidopsis thaliana protein match is: NB-…	-4.40565	TRUE	LRR and NB-ARC domains-containing disease resistance protein
20.1.7	stress.biotic.PR-proteins	m.48574	(loc_os06g16790.1 : 395.0) no description available & (at3g14470 : 114.0) NB-ARC domain-containing disease resistance protein; FUNCTIONS IN: protein binding; INVOLVED IN: apoptosis, defense response; LOCATED IN: endomembrane system; EXPRESSED IN: 23 plant structures; EXPRESSED DURING: 14 growth stages; CONTAINS InterPro DOMAIN/s: Leucine-rich repeat-containing protein (InterPro:IPR015766), NB-ARC…	-4.3724	TRUE	Putative transmembrane PRR
20.1.7	stress.biotic.PR-proteins	m.315046	(loc_os08g05800.1 : 387.0) no description available & (at3g50950 : 94.7) HOPZ-ACTIVATED RESISTANCE 1 (ZAR1); FUNCTIONS IN: ATP binding; INVOLVED IN: defense response, apoptosis; LOCATED IN: cellular_component unknown; EXPRESSED IN: 22 plant structures; EXPRESSED DURING: 13 growth stages; CONTAINS InterPro DOMAIN/s: NB-ARC (InterPro:IPR002182), Disease resistance protein (InterPro:IPR000767); BEST…	-4.34726	TRUE	Putative transmembrane PRR
20.1.7	stress.biotic.PR-proteins	m.330501	(loc_os11g07260.1 : 143.0) no description available & (at3g11080 : 93.6) receptor like protein 35 (RLP35); FUNCTIONS IN: kinase activity; INVOLVED IN: signal transduction, defense response; LOCATED IN: endomembrane system; EXPRESSED IN: stem, stamen; EXPRESSED DURING: 4 anthesis; CONTAINS InterPro DOMAIN/s: Leucine-rich repeat-containing N-terminal domain, type 2 (InterPro:IPR013210), Leucine-ric…	-4.29949	FALSE	receptor like protein 35 (RLP35)
20.1.7	stress.biotic.PR-proteins	m.65637	(loc_os08g14830.1 : 296.0) no description available & (at3g46530 : 134.0) Confers resistance to the biotrophic oomycete, Peronospora parasitica. Encodes an NBS-LRR type R protein with a putative amino-terminal leucine zipper. Fungal protein ATR13 induces RPP13 gene expression and disease resistance.; RECOGNITION OF PERONOSPORA PARASITICA 13 (RPP13); FUNCTIONS IN: ATP binding; INVOLVED IN: defense…	-4.06468	TRUE	Confers resistance to the biotrophic oomycete, Peronospora parasitica. Encodes an NBS-LRR type R protein with a putative amino-terminal leucine zipper. Fungal protein ATR13 induces RPP13 gene expression and disease resistance.
20.1.7	stress.biotic.PR-proteins	m.164242	(loc_os08g14850.1 : 201.0) no description available & (at1g58807 : 80.9) Disease resistance protein (CC-NBS-LRR class) family; FUNCTIONS IN: ATP binding; INVOLVED IN: apoptosis, defense response; LOCATED IN: cellular_component unknown; EXPRESSED IN: cultured cell; CONTAINS InterPro DOMAIN/s: NB-ARC (InterPro:IPR002182), Disease resistance protein (InterPro:IPR000767); BEST Arabidopsis thaliana pr…	-4.01756	TRUE	Disease resistance protein (CC-NBS-LRR class) family
20.1.7	stress.biotic.PR-proteins	m.297032	(loc_os11g29520.1 : 1257.0) no description available & (at3g14470 : 286.0) NB-ARC domain-containing disease resistance protein; FUNCTIONS IN: protein binding; INVOLVED IN: apoptosis, defense response; LOCATED IN: endomembrane system; EXPRESSED IN: 23 plant structures; EXPRESSED DURING: 14 growth stages; CONTAINS InterPro DOMAIN/s: Leucine-rich repeat-containing protein (InterPro:IPR015766), NB-AR…	-3.98199	TRUE	NB-ARC domain-containing disease resistance protein
20.1.7	stress.biotic.PR-proteins	m.29195	(loc_os02g18070.1 : 354.0) no description available & (at3g14470 : 97.4) NB-ARC domain-containing disease resistance protein; FUNCTIONS IN: protein binding; INVOLVED IN: apoptosis, defense response; LOCATED IN: endomembrane system; EXPRESSED IN: 23 plant structures; EXPRESSED DURING: 14 growth stages; CONTAINS InterPro DOMAIN/s: Leucine-rich repeat-containing protein (InterPro:IPR015766), NB-ARC …	-3.95447	TRUE	NB-ARC domain-containing disease resistance protein
20.1.7	stress.biotic.PR-proteins	m.207596	(loc_os01g05600.1 : 639.0) no description available & (at3g14470 : 121.0) NB-ARC domain-containing disease resistance protein; FUNCTIONS IN: protein binding; INVOLVED IN: apoptosis, defense response; LOCATED IN: endomembrane system; EXPRESSED IN: 23 plant structures; EXPRESSED DURING: 14 growth stages; CONTAINS InterPro DOMAIN/s: Leucine-rich repeat-containing protein (InterPro:IPR015766), NB-ARC…	-3.91731	TRUE	NB-ARC domain-containing disease resistance protein
20.1.7	stress.biotic.PR-proteins	m.251594	(loc_os02g16270.2 : 1233.0) no description available & (at3g14470 : 266.0) NB-ARC domain-containing disease resistance protein; FUNCTIONS IN: protein binding; INVOLVED IN: apoptosis, defense response; LOCATED IN: endomembrane system; EXPRESSED IN: 23 plant structures; EXPRESSED DURING: 14 growth stages; CONTAINS InterPro DOMAIN/s: Leucine-rich repeat-containing protein (InterPro:IPR015766), NB-AR…	-3.91485	TRUE	NB-ARC domain-containing disease resistance protein
20.1.7	stress.biotic.PR-proteins	m.29197	(loc_os02g18080.1 : 756.0) no description available & (at3g14470 : 239.0) NB-ARC domain-containing disease resistance protein; FUNCTIONS IN: protein binding; INVOLVED IN: apoptosis, defense response; LOCATED IN: endomembrane system; EXPRESSED IN: 23 plant structures; EXPRESSED DURING: 14 growth stages; CONTAINS InterPro DOMAIN/s: Leucine-rich repeat-containing protein (InterPro:IPR015766), NB-ARC…	-3.83898	TRUE	NB-ARC domain-containing disease resistance protein
20.1.7	stress.biotic.PR-proteins	m.306166	(loc_os02g16270.2 : 696.0) no description available & (at3g14460 : 226.0) LRR and NB-ARC domains-containing disease resistance protein; FUNCTIONS IN: ATP binding; INVOLVED IN: apoptosis, defense response; CONTAINS InterPro DOMAIN/s: NB-ARC (InterPro:IPR002182), Leucine-rich repeat (InterPro:IPR001611), Disease resistance protein (InterPro:IPR000767); BEST Arabidopsis thaliana protein match is: NB…	-3.82177	TRUE	LRR and NB-ARC domains-containing disease resistance protein
20.1.7	stress.biotic.PR-proteins	m.308766	(loc_os11g37759.1 : 294.0) no description available & (at3g46730 : 87.4) NB-ARC domain-containing disease resistance protein; FUNCTIONS IN: ATP binding; INVOLVED IN: defense response, apoptosis; LOCATED IN: endomembrane system; CONTAINS InterPro DOMAIN/s: NB-ARC (InterPro:IPR002182), Disease resistance protein (InterPro:IPR000767); BEST Arabidopsis thaliana protein match is: NB-ARC domain-contain…	-3.82177	FALSE	NB-ARC domain-containing disease resistance protein
20.1.7	stress.biotic.PR-proteins	m.79137	(loc_os08g42670.1 : 196.0) no description available & (at3g07040 : 101.0) Contains an N-terminal tripartite nucleotide binding site and a C-terminal tandem array of leucine-rich repeats. Confers resistance to Pseudomonas syringae strains that carry the avirulence genes avrB and avrRpm1.; RESISTANCE TO P. SYRINGAE PV MACULICOLA 1 (RPM1); FUNCTIONS IN: protein binding, nucleotide binding; INVOLVED …	-3.82177	TRUE	Contains an N-terminal tripartite nucleotide binding site and a C-terminal tandem array of leucine-rich repeats. Confers resistance to Pseudomonas syringae strains that carry the avirulence genes avrB and avrRpm1.
20.1.7	stress.biotic.PR-proteins	m.93027	(loc_os01g41770.1 : 987.0) no description available & (at2g34930 : 496.0) disease resistance family protein / LRR family protein; INVOLVED IN: signal transduction, defense response to fungus, defense response; LOCATED IN: cell wall; EXPRESSED IN: 10 plant structures; EXPRESSED DURING: 7 growth stages; CONTAINS InterPro DOMAIN/s: Leucine-rich repeat-containing N-terminal domain, type 2 (InterPro:I…	-3.82177	TRUE	Putative transmembrane PRR
20.1.7	stress.biotic.PR-proteins	m.8176	(loc_os08g43050.1 : 1238.0) no description available & (at3g14470 : 364.0) NB-ARC domain-containing disease resistance protein; FUNCTIONS IN: protein binding; INVOLVED IN: apoptosis, defense response; LOCATED IN: endomembrane system; EXPRESSED IN: 23 plant structures; EXPRESSED DURING: 14 growth stages; CONTAINS InterPro DOMAIN/s: Leucine-rich repeat-containing protein (InterPro:IPR015766), NB-AR…	-3.76097	TRUE	NB-ARC domain-containing disease resistance protein
20.1.7	stress.biotic.PR-proteins	m.149275	(loc_os01g68870.2 : 659.0) no description available & (at3g24240 : 239.0) Leucine-rich repeat receptor-like protein kinase family protein; FUNCTIONS IN: protein serine/threonine kinase activity, protein kinase activity, ATP binding; INVOLVED IN: transmembrane receptor protein tyrosine kinase signaling pathway, protein amino acid phosphorylation; LOCATED IN: endomembrane system; EXPRESSED IN: root…	-3.71213	TRUE	Putative transmembrane PRR
20.1.7	stress.biotic.PR-proteins	m.4498	(loc_os08g19694.1 : 202.0) no description available & (at3g46730 : 84.3) NB-ARC domain-containing disease resistance protein; FUNCTIONS IN: ATP binding; INVOLVED IN: defense response, apoptosis; LOCATED IN: endomembrane system; CONTAINS InterPro DOMAIN/s: NB-ARC (InterPro:IPR002182), Disease resistance protein (InterPro:IPR000767); BEST Arabidopsis thaliana protein match is: NB-ARC domain-contain…	-3.69438	TRUE	NB-ARC domain-containing disease resistance protein
20.1.7	stress.biotic.PR-proteins	m.143396	(loc_os02g16270.2 : 791.0) no description available & (at3g14470 : 185.0) NB-ARC domain-containing disease resistance protein; FUNCTIONS IN: protein binding; INVOLVED IN: apoptosis, defense response; LOCATED IN: endomembrane system; EXPRESSED IN: 23 plant structures; EXPRESSED DURING: 14 growth stages; CONTAINS InterPro DOMAIN/s: Leucine-rich repeat-containing protein (InterPro:IPR015766), NB-ARC…	-3.6564	TRUE	NB-ARC domain-containing disease resistance protein
20.1.7.6.1	stress.biotic.PR-proteins.proteinase inhibitors.trypsin inhibitor	m.223104	(loc_os03g29350.1 : 652.0) no description available & (at1g19110 : 401.0) inter-alpha-trypsin inhibitor heavy chain-related; FUNCTIONS IN: molecular_function unknown; INVOLVED IN: biological_process unknown; LOCATED IN: plasma membrane, membrane; EXPRESSED IN: 24 plant structures; EXPRESSED DURING: 15 growth stages; CONTAINS InterPro DOMAIN/s: von Willebrand factor, type A (InterPro:IPR002035); B…	-3.58548	TRUE	inter-alpha-trypsin inhibitor heavy chain-related
20.1.7	stress.biotic.PR-proteins	m.202714	(loc_os12g09240.1 : 389.0) no description available & (at3g46730 : 132.0) NB-ARC domain-containing disease resistance protein; FUNCTIONS IN: ATP binding; INVOLVED IN: defense response, apoptosis; LOCATED IN: endomembrane system; CONTAINS InterPro DOMAIN/s: NB-ARC (InterPro:IPR002182), Disease resistance protein (InterPro:IPR000767); BEST Arabidopsis thaliana protein match is: NB-ARC domain-contai…	-3.58291	TRUE	NB-ARC domain-containing disease resistance protein
20.1.7	stress.biotic.PR-proteins	m.21249	(loc_os10g33040.1 : 284.0) no description available & (at5g27060 : 130.0) receptor like protein 53 (RLP53); FUNCTIONS IN: kinase activity; INVOLVED IN: signal transduction, defense response; LOCATED IN: endomembrane system; CONTAINS InterPro DOMAIN/s: Leucine-rich repeat-containing N-terminal domain, type 2 (InterPro:IPR013210), Leucine-rich repeat (InterPro:IPR001611); BEST Arabidopsis thaliana …	-3.58291	FALSE	receptor like protein 53 (RLP53)
20.1.7	stress.biotic.PR-proteins	m.70338	(loc_os08g42670.1 : 481.0) no description available & (at1g59218 : 142.0) Disease resistance protein (CC-NBS-LRR class) family; FUNCTIONS IN: ATP binding; INVOLVED IN: defense response, apoptosis; CONTAINS InterPro DOMAIN/s: NB-ARC (InterPro:IPR002182), Disease resistance protein (InterPro:IPR000767); BEST Arabidopsis thaliana protein match is: Disease resistance protein (CC-NBS-LRR class) family…	-3.58291	FALSE	Disease resistance protein (CC-NBS-LRR class) family
20.1.7	stress.biotic.PR-proteins	m.43655	(loc_os06g41480.1 : 1349.0) no description available & (at3g14460 : 300.0) LRR and NB-ARC domains-containing disease resistance protein; FUNCTIONS IN: ATP binding; INVOLVED IN: apoptosis, defense response; CONTAINS InterPro DOMAIN/s: NB-ARC (InterPro:IPR002182), Leucine-rich repeat (InterPro:IPR001611), Disease resistance protein (InterPro:IPR000767); BEST Arabidopsis thaliana protein match is: N…	-3.49491	TRUE	LRR and NB-ARC domains-containing disease resistance protein
20.1.7	stress.biotic.PR-proteins	m.153063	(loc_os10g04120.1 : 1061.0) no description available & (at3g14470 : 303.0) NB-ARC domain-containing disease resistance protein; FUNCTIONS IN: protein binding; INVOLVED IN: apoptosis, defense response; LOCATED IN: endomembrane system; EXPRESSED IN: 23 plant structures; EXPRESSED DURING: 14 growth stages; CONTAINS InterPro DOMAIN/s: Leucine-rich repeat-containing protein (InterPro:IPR015766), NB-AR…	-3.48302	TRUE	NB-ARC domain-containing disease resistance protein
20.1.7	stress.biotic.PR-proteins	m.100847	(loc_os11g47447.1 : 186.0) no description available & (at3g50950 : 94.0) HOPZ-ACTIVATED RESISTANCE 1 (ZAR1); FUNCTIONS IN: ATP binding; INVOLVED IN: defense response, apoptosis; LOCATED IN: cellular_component unknown; EXPRESSED IN: 22 plant structures; EXPRESSED DURING: 13 growth stages; CONTAINS InterPro DOMAIN/s: NB-ARC (InterPro:IPR002182), Disease resistance protein (InterPro:IPR000767); BEST…	-3.4479	TRUE	HOPZ-ACTIVATED RESISTANCE 1 (ZAR1)
20.1.7	stress.biotic.PR-proteins	m.13368	(loc_os01g41750.1 : 692.0) no description available & (at2g34930 : 402.0) disease resistance family protein / LRR family protein; INVOLVED IN: signal transduction, defense response to fungus, defense response; LOCATED IN: cell wall; EXPRESSED IN: 10 plant structures; EXPRESSED DURING: 7 growth stages; CONTAINS InterPro DOMAIN/s: Leucine-rich repeat-containing N-terminal domain, type 2 (InterPro:I…	-3.43959	TRUE	Putative transmembrane PRR
20.1.7	stress.biotic.PR-proteins	m.2457	(loc_os03g63200.1 : 234.0) no description available & (at3g14460 : 115.0) LRR and NB-ARC domains-containing disease resistance protein; FUNCTIONS IN: ATP binding; INVOLVED IN: apoptosis, defense response; CONTAINS InterPro DOMAIN/s: NB-ARC (InterPro:IPR002182), Leucine-rich repeat (InterPro:IPR001611), Disease resistance protein (InterPro:IPR000767); BEST Arabidopsis thaliana protein match is: NB…	-3.34405	FALSE	LRR and NB-ARC domains-containing disease resistance protein
20.1.7	stress.biotic.PR-proteins	m.287843	(loc_os04g53496.1 : 751.0) no description available & (at3g14460 : 150.0) LRR and NB-ARC domains-containing disease resistance protein; FUNCTIONS IN: ATP binding; INVOLVED IN: apoptosis, defense response; CONTAINS InterPro DOMAIN/s: NB-ARC (InterPro:IPR002182), Leucine-rich repeat (InterPro:IPR001611), Disease resistance protein (InterPro:IPR000767); BEST Arabidopsis thaliana protein match is: NB…	-3.31595	TRUE	LRR and NB-ARC domains-containing disease resistance protein
20.1.7	stress.biotic.PR-proteins	m.278200	(loc_os11g35410.1 : 658.0) no description available & (at2g34930 : 434.0) disease resistance family protein / LRR family protein; INVOLVED IN: signal transduction, defense response to fungus, defense response; LOCATED IN: cell wall; EXPRESSED IN: 10 plant structures; EXPRESSED DURING: 7 growth stages; CONTAINS InterPro DOMAIN/s: Leucine-rich repeat-containing N-terminal domain, type 2 (InterPro:I…	-3.30993	TRUE	Putative transmembrane PRR
20.1.7	stress.biotic.PR-proteins	m.143993	(loc_os08g20000.1 : 991.0) no description available & (at3g14470 : 296.0) NB-ARC domain-containing disease resistance protein; FUNCTIONS IN: protein binding; INVOLVED IN: apoptosis, defense response; LOCATED IN: endomembrane system; EXPRESSED IN: 23 plant structures; EXPRESSED DURING: 14 growth stages; CONTAINS InterPro DOMAIN/s: Leucine-rich repeat-containing protein (InterPro:IPR015766), NB-ARC…	-3.30031	TRUE	NB-ARC domain-containing disease resistance protein
20.1.7	stress.biotic.PR-proteins	m.42554	(loc_os07g29810.1 : 1467.0) no description available & (at3g14470 : 300.0) NB-ARC domain-containing disease resistance protein; FUNCTIONS IN: protein binding; INVOLVED IN: apoptosis, defense response; LOCATED IN: endomembrane system; EXPRESSED IN: 23 plant structures; EXPRESSED DURING: 14 growth stages; CONTAINS InterPro DOMAIN/s: Leucine-rich repeat-containing protein (InterPro:IPR015766), NB-AR…	-3.29142	TRUE	Putative transmembrane PRR
20.1.7	stress.biotic.PR-proteins	m.156938	(loc_os11g42090.1 : 582.0) no description available & (at3g14470 : 194.0) NB-ARC domain-containing disease resistance protein; FUNCTIONS IN: protein binding; INVOLVED IN: apoptosis, defense response; LOCATED IN: endomembrane system; EXPRESSED IN: 23 plant structures; EXPRESSED DURING: 14 growth stages; CONTAINS InterPro DOMAIN/s: Leucine-rich repeat-containing protein (InterPro:IPR015766), NB-ARC…	-3.21759	TRUE	NB-ARC domain-containing disease resistance protein
20.1.7	stress.biotic.PR-proteins	m.185661	(loc_os07g04900.1 : 512.0) no description available & (at3g14460 : 106.0) LRR and NB-ARC domains-containing disease resistance protein; FUNCTIONS IN: ATP binding; INVOLVED IN: apoptosis, defense response; CONTAINS InterPro DOMAIN/s: NB-ARC (InterPro:IPR002182), Leucine-rich repeat (InterPro:IPR001611), Disease resistance protein (InterPro:IPR000767); BEST Arabidopsis thaliana protein match is: NB…	-3.15987	TRUE	LRR and NB-ARC domains-containing disease resistance protein
20.1.7	stress.biotic.PR-proteins	m.295280	(loc_os11g28950.1 : 253.0) no description available & (at3g50950 : 85.9) HOPZ-ACTIVATED RESISTANCE 1 (ZAR1); FUNCTIONS IN: ATP binding; INVOLVED IN: defense response, apoptosis; LOCATED IN: cellular_component unknown; EXPRESSED IN: 22 plant structures; EXPRESSED DURING: 13 growth stages; CONTAINS InterPro DOMAIN/s: NB-ARC (InterPro:IPR002182), Disease resistance protein (InterPro:IPR000767); BEST…	-3.1283	TRUE	HOPZ-ACTIVATED RESISTANCE 1 (ZAR1)
20.1.7	stress.biotic.PR-proteins	m.305752	(loc_os11g47180.1 : 124.0) no description available & (at1g17750 : 93.2) Encodes PEPR2, a plasma membrane leucine-rich repeat receptor kinase functioning as a receptor for the Pep1 and Pep2 peptides. Pep1 and Pep2 are amino acids that induce the transcription of defense-related genes.; PEP1 receptor 2 (PEPR2); FUNCTIONS IN: protein serine/threonine kinase activity, peptide binding, kinase activit…	-3.10519	FALSE	Encodes PEPR2, a plasma membrane leucine-rich repeat receptor kinase functioning as a receptor for the Pep1 and Pep2 peptides. Pep1 and Pep2 are amino acids that induce the transcription of defense-related genes.
20.1.7	stress.biotic.PR-proteins	m.79136	(loc_os08g42670.1 : 238.0) no description available & (at1g53350 : 107.0) Disease resistance protein (CC-NBS-LRR class) family; FUNCTIONS IN: ATP binding; INVOLVED IN: apoptosis, defense response; EXPRESSED IN: 19 plant structures; EXPRESSED DURING: 9 growth stages; CONTAINS InterPro DOMAIN/s: NB-ARC (InterPro:IPR002182), Disease resistance protein (InterPro:IPR000767); BEST Arabidopsis thaliana …	-3.09381	TRUE	Disease resistance protein (CC-NBS-LRR class) family
20.1.7	stress.biotic.PR-proteins	m.86326	(loc_os08g10260.1 : 323.0) no description available & (at3g46730 : 100.0) NB-ARC domain-containing disease resistance protein; FUNCTIONS IN: ATP binding; INVOLVED IN: defense response, apoptosis; LOCATED IN: endomembrane system; CONTAINS InterPro DOMAIN/s: NB-ARC (InterPro:IPR002182), Disease resistance protein (InterPro:IPR000767); BEST Arabidopsis thaliana protein match is: NB-ARC domain-contai…	-3.02557	TRUE	NB-ARC domain-containing disease resistance protein
20.1.7	stress.biotic.PR-proteins	m.290976	(loc_os12g09240.1 : 317.0) no description available & (at3g50950 : 104.0) HOPZ-ACTIVATED RESISTANCE 1 (ZAR1); FUNCTIONS IN: ATP binding; INVOLVED IN: defense response, apoptosis; LOCATED IN: cellular_component unknown; EXPRESSED IN: 22 plant structures; EXPRESSED DURING: 13 growth stages; CONTAINS InterPro DOMAIN/s: NB-ARC (InterPro:IPR002182), Disease resistance protein (InterPro:IPR000767); BES…	-2.94941	TRUE	HOPZ-ACTIVATED RESISTANCE 1 (ZAR1)
20.1.7	stress.biotic.PR-proteins	m.287797	(loc_os04g53496.1 : 409.0) no description available & (at5g35450 : 87.4) Disease resistance protein (CC-NBS-LRR class) family; FUNCTIONS IN: ATP binding; INVOLVED IN: defense response, apoptosis; LOCATED IN: plasma membrane; EXPRESSED IN: 21 plant structures; EXPRESSED DURING: 10 growth stages; CONTAINS InterPro DOMAIN/s: NB-ARC (InterPro:IPR002182), Disease resistance protein (InterPro:IPR000767…	-2.93222	TRUE	Disease resistance protein (CC-NBS-LRR class) family
20.1.7	stress.biotic.PR-proteins	m.294754	(loc_os08g42670.1 : 360.0) no description available & (at1g59780 : 117.0) NB-ARC domain-containing disease resistance protein; FUNCTIONS IN: ATP binding; INVOLVED IN: defense response, apoptosis; LOCATED IN: cellular_component unknown; EXPRESSED IN: hypocotyl, root, flower, synergid; EXPRESSED DURING: 4 anthesis; CONTAINS InterPro DOMAIN/s: NB-ARC (InterPro:IPR002182), Disease resistance protein …	-2.91357	TRUE	Putative transmembrane PRR
20.1.7	stress.biotic.PR-proteins	m.290982	(loc_os05g40160.1 : 837.0) no description available & (at1g58410 : 115.0) Disease resistance protein (CC-NBS-LRR class) family; FUNCTIONS IN: ATP binding; INVOLVED IN: defense response, apoptosis; LOCATED IN: cellular_component unknown; EXPRESSED IN: 7 plant structures; EXPRESSED DURING: F mature embryo stage, petal differentiation and expansion stage, D bilateral stage; CONTAINS InterPro DOMAIN/…	-2.90639	TRUE	Putative transmembrane PRR
20.1.7	stress.biotic.PR-proteins	m.137469	(loc_os08g10440.1 : 285.0) no description available & (at3g46730 : 112.0) NB-ARC domain-containing disease resistance protein; FUNCTIONS IN: ATP binding; INVOLVED IN: defense response, apoptosis; LOCATED IN: endomembrane system; CONTAINS InterPro DOMAIN/s: NB-ARC (InterPro:IPR002182), Disease resistance protein (InterPro:IPR000767); BEST Arabidopsis thaliana protein match is: NB-ARC domain-contai…	-2.90348	TRUE	NB-ARC domain-containing disease resistance protein
20.1.7	stress.biotic.PR-proteins	m.308908	(loc_os11g44580.1 : 169.0) no description available & (at3g14460 : 84.3) LRR and NB-ARC domains-containing disease resistance protein; FUNCTIONS IN: ATP binding; INVOLVED IN: apoptosis, defense response; CONTAINS InterPro DOMAIN/s: NB-ARC (InterPro:IPR002182), Leucine-rich repeat (InterPro:IPR001611), Disease resistance protein (InterPro:IPR000767); BEST Arabidopsis thaliana protein match is: NB-…	-2.86633	FALSE	LRR and NB-ARC domains-containing disease resistance protein
20.1.7	stress.biotic.PR-proteins	m.35284	(loc_os06g36270.5 : 182.0) no description available & (at5g25930 : 122.0) Protein kinase family protein with leucine-rich repeat domain; FUNCTIONS IN: kinase activity; INVOLVED IN: protein amino acid phosphorylation; LOCATED IN: plasma membrane, membrane; EXPRESSED IN: 23 plant structures; EXPRESSED DURING: 14 growth stages; CONTAINS InterPro DOMAIN/s: Protein kinase, ATP binding site (InterPro:I…	-2.86633	FALSE	Protein kinase family protein with leucine-rich repeat domain
20.1.7	stress.biotic.PR-proteins	m.45694	(loc_os11g36020.1 : 447.0) no description available & (at2g34930 : 210.0) disease resistance family protein / LRR family protein; INVOLVED IN: signal transduction, defense response to fungus, defense response; LOCATED IN: cell wall; EXPRESSED IN: 10 plant structures; EXPRESSED DURING: 7 growth stages; CONTAINS InterPro DOMAIN/s: Leucine-rich repeat-containing N-terminal domain, type 2 (InterPro:I…	-2.86633	FALSE	disease resistance family protein / LRR family protein
20.1.7	stress.biotic.PR-proteins	m.287688	(loc_os04g53496.1 : 781.0) no description available & (at3g14460 : 167.0) LRR and NB-ARC domains-containing disease resistance protein; FUNCTIONS IN: ATP binding; INVOLVED IN: apoptosis, defense response; CONTAINS InterPro DOMAIN/s: NB-ARC (InterPro:IPR002182), Leucine-rich repeat (InterPro:IPR001611), Disease resistance protein (InterPro:IPR000767); BEST Arabidopsis thaliana protein match is: NB…	-2.84659	TRUE	LRR and NB-ARC domains-containing disease resistance protein
20.1.7	stress.biotic.PR-proteins	m.110749	(loc_os06g49380.6 : 756.0) no description available & (at3g14460 : 121.0) LRR and NB-ARC domains-containing disease resistance protein; FUNCTIONS IN: ATP binding; INVOLVED IN: apoptosis, defense response; CONTAINS InterPro DOMAIN/s: NB-ARC (InterPro:IPR002182), Leucine-rich repeat (InterPro:IPR001611), Disease resistance protein (InterPro:IPR000767); BEST Arabidopsis thaliana protein match is: NB…	-2.82958	TRUE	LRR and NB-ARC domains-containing disease resistance protein
20.1.7	stress.biotic.PR-proteins	m.277720	(loc_os08g16580.1 : 428.0) no description available & (at1g71400 : 259.0) Encodes a CLAVATA2 (CLV2)-related gene. Complements the clv2 mutant when expressed under the control of the CLV2 promoter.; receptor like protein 12 (RLP12); INVOLVED IN: signal transduction, defense response; LOCATED IN: endomembrane system; EXPRESSED IN: 7 plant structures; EXPRESSED DURING: LP.04 four leaves visible, pet…	-2.81855	TRUE	Encodes a CLAVATA2 (CLV2)-related gene. Complements the clv2 mutant when expressed under the control of the CLV2 promoter.
20.1.7	stress.biotic.PR-proteins	m.115484	(loc_os03g63200.1 : 278.0) no description available & (at1g69550 : 80.5) disease resistance protein (TIR-NBS-LRR class); FUNCTIONS IN: transmembrane receptor activity, nucleoside-triphosphatase activity, nucleotide binding, ATP binding; INVOLVED IN: signal transduction, defense response, apoptosis, innate immune response; LOCATED IN: intrinsic to membrane, endomembrane system; EXPRESSED IN: 21 pl…	-2.76017	TRUE	disease resistance protein (TIR-NBS-LRR class)
20.1.7	stress.biotic.PR-proteins	m.300089	(loc_os02g25900.2 : 1474.0) no description available & (at3g14460 : 256.0) LRR and NB-ARC domains-containing disease resistance protein; FUNCTIONS IN: ATP binding; INVOLVED IN: apoptosis, defense response; CONTAINS InterPro DOMAIN/s: NB-ARC (InterPro:IPR002182), Leucine-rich repeat (InterPro:IPR001611), Disease resistance protein (InterPro:IPR000767); BEST Arabidopsis thaliana protein match is: N…	-2.75201	TRUE	LRR and NB-ARC domains-containing disease resistance protein
20.1.7	stress.biotic.PR-proteins	m.241347	(loc_os11g47780.1 : 572.0) no description available & (at3g14470 : 114.0) NB-ARC domain-containing disease resistance protein; FUNCTIONS IN: protein binding; INVOLVED IN: apoptosis, defense response; LOCATED IN: endomembrane system; EXPRESSED IN: 23 plant structures; EXPRESSED DURING: 14 growth stages; CONTAINS InterPro DOMAIN/s: Leucine-rich repeat-containing protein (InterPro:IPR015766), NB-ARC…	-2.72372	TRUE	NB-ARC domain-containing disease resistance protein
20.1.7	stress.biotic.PR-proteins	m.126707	(loc_os01g57340.1 : 328.0) no description available & (at3g14460 : 144.0) LRR and NB-ARC domains-containing disease resistance protein; FUNCTIONS IN: ATP binding; INVOLVED IN: apoptosis, defense response; CONTAINS InterPro DOMAIN/s: NB-ARC (InterPro:IPR002182), Leucine-rich repeat (InterPro:IPR001611), Disease resistance protein (InterPro:IPR000767); BEST Arabidopsis thaliana protein match is: NB…	-2.68718	TRUE	LRR and NB-ARC domains-containing disease resistance protein
20.1.7	stress.biotic.PR-proteins	m.245569	(loc_os05g46740.2 : 1459.0) no description available & (at4g14368 : 945.0) Regulator of chromosome condensation (RCC1) family protein; FUNCTIONS IN: zinc ion binding; CONTAINS InterPro DOMAIN/s: Regulator of chromosome condensation/beta-lactamase-inhibitor protein II (InterPro:IPR009091), Zinc finger, FYVE-type (InterPro:IPR000306), Zinc finger, FYVE-related (InterPro:IPR017455), Regulator of chr…	-2.68123	TRUE	Regulator of chromosome condensation (RCC1) family protein
20.1.7	stress.biotic.PR-proteins	m.294969	(loc_os11g44580.1 : 698.0) no description available & (at3g14460 : 216.0) LRR and NB-ARC domains-containing disease resistance protein; FUNCTIONS IN: ATP binding; INVOLVED IN: apoptosis, defense response; CONTAINS InterPro DOMAIN/s: NB-ARC (InterPro:IPR002182), Leucine-rich repeat (InterPro:IPR001611), Disease resistance protein (InterPro:IPR000767); BEST Arabidopsis thaliana protein match is: NB…	-2.6717	TRUE	LRR and NB-ARC domains-containing disease resistance protein
20.1.7	stress.biotic.PR-proteins	m.248952	(loc_os08g14850.1 : 524.0) no description available & (at1g53350 : 106.0) Disease resistance protein (CC-NBS-LRR class) family; FUNCTIONS IN: ATP binding; INVOLVED IN: apoptosis, defense response; EXPRESSED IN: 19 plant structures; EXPRESSED DURING: 9 growth stages; CONTAINS InterPro DOMAIN/s: NB-ARC (InterPro:IPR002182), Disease resistance protein (InterPro:IPR000767); BEST Arabidopsis thaliana …	-2.63849	TRUE	Disease resistance protein (CC-NBS-LRR class) family
20.1.7	stress.biotic.PR-proteins	m.100855	(loc_os02g18510.1 : 174.0) no description available & (at3g50950 : 89.7) HOPZ-ACTIVATED RESISTANCE 1 (ZAR1); FUNCTIONS IN: ATP binding; INVOLVED IN: defense response, apoptosis; LOCATED IN: cellular_component unknown; EXPRESSED IN: 22 plant structures; EXPRESSED DURING: 13 growth stages; CONTAINS InterPro DOMAIN/s: NB-ARC (InterPro:IPR002182), Disease resistance protein (InterPro:IPR000767); BEST…	-2.63816	TRUE	HOPZ-ACTIVATED RESISTANCE 1 (ZAR1)
20.1.7	stress.biotic.PR-proteins	m.100851	(loc_os09g19280.1 : 167.0) no description available & (at3g50950 : 87.8) HOPZ-ACTIVATED RESISTANCE 1 (ZAR1); FUNCTIONS IN: ATP binding; INVOLVED IN: defense response, apoptosis; LOCATED IN: cellular_component unknown; EXPRESSED IN: 22 plant structures; EXPRESSED DURING: 13 growth stages; CONTAINS InterPro DOMAIN/s: NB-ARC (InterPro:IPR002182), Disease resistance protein (InterPro:IPR000767); BEST…	-2.62747	TRUE	HOPZ-ACTIVATED RESISTANCE 1 (ZAR1)
20.1.7	stress.biotic.PR-proteins	m.276966	(loc_os11g10760.1 : 365.0) no description available & (at1g69550 : 172.0) disease resistance protein (TIR-NBS-LRR class); FUNCTIONS IN: transmembrane receptor activity, nucleoside-triphosphatase activity, nucleotide binding, ATP binding; INVOLVED IN: signal transduction, defense response, apoptosis, innate immune response; LOCATED IN: intrinsic to membrane, endomembrane system; EXPRESSED IN: 21 p…	-2.62747	TRUE	disease resistance protein (TIR-NBS-LRR class)
20.1.7	stress.biotic.PR-proteins	m.309239	(loc_os08g10440.1 : 192.0) no description available & (at3g14470 : 89.0) NB-ARC domain-containing disease resistance protein; FUNCTIONS IN: protein binding; INVOLVED IN: apoptosis, defense response; LOCATED IN: endomembrane system; EXPRESSED IN: 23 plant structures; EXPRESSED DURING: 14 growth stages; CONTAINS InterPro DOMAIN/s: Leucine-rich repeat-containing protein (InterPro:IPR015766), NB-ARC …	-2.62747	FALSE	NB-ARC domain-containing disease resistance protein
20.1.7	stress.biotic.PR-proteins	m.45692	(loc_os11g35490.1 : 771.0) no description available & (at2g34930 : 337.0) disease resistance family protein / LRR family protein; INVOLVED IN: signal transduction, defense response to fungus, defense response; LOCATED IN: cell wall; EXPRESSED IN: 10 plant structures; EXPRESSED DURING: 7 growth stages; CONTAINS InterPro DOMAIN/s: Leucine-rich repeat-containing N-terminal domain, type 2 (InterPro:I…	-2.62747	FALSE	disease resistance family protein / LRR family protein
20.1.7	stress.biotic.PR-proteins	m.273253	(loc_os12g18374.1 : 415.0) no description available & (at1g58602 : 80.1) LRR and NB-ARC domains-containing disease resistance protein; FUNCTIONS IN: ATP binding; INVOLVED IN: apoptosis, defense response; CONTAINS InterPro DOMAIN/s: NB-ARC (InterPro:IPR002182), Disease resistance protein (InterPro:IPR000767); BEST Arabidopsis thaliana protein match is: Disease resistance protein (CC-NBS-LRR class)…	-2.61552	TRUE	LRR and NB-ARC domains-containing disease resistance protein
20.1.7	stress.biotic.PR-proteins	m.241344	(loc_os11g47780.1 : 655.0) no description available & (at3g14470 : 189.0) NB-ARC domain-containing disease resistance protein; FUNCTIONS IN: protein binding; INVOLVED IN: apoptosis, defense response; LOCATED IN: endomembrane system; EXPRESSED IN: 23 plant structures; EXPRESSED DURING: 14 growth stages; CONTAINS InterPro DOMAIN/s: Leucine-rich repeat-containing protein (InterPro:IPR015766), NB-ARC…	-2.59562	TRUE	NB-ARC domain-containing disease resistance protein
20.1.7	stress.biotic.PR-proteins	m.42091	(loc_os10g03570.1 : 283.0) no description available & (at1g50180 : 90.9) NB-ARC domain-containing disease resistance protein; FUNCTIONS IN: ATP binding; INVOLVED IN: apoptosis, defense response; LOCATED IN: cellular_component unknown; EXPRESSED IN: shoot; CONTAINS InterPro DOMAIN/s: NB-ARC (InterPro:IPR002182), Disease resistance protein (InterPro:IPR000767); BEST Arabidopsis thaliana protein mat…	-2.59562	TRUE	NB-ARC domain-containing disease resistance protein
20.1.7	stress.biotic.PR-proteins	m.98179	(loc_os06g16790.1 : 271.0) no description available & (at5g63020 : 80.9) Disease resistance protein (CC-NBS-LRR class) family; FUNCTIONS IN: ATP binding; INVOLVED IN: N-terminal protein myristoylation, defense response; LOCATED IN: cellular_component unknown; CONTAINS InterPro DOMAIN/s: Leucine-rich repeat-containing protein (InterPro:IPR015766), NB-ARC (InterPro:IPR002182), Disease resistance pr…	-2.56112	TRUE	Disease resistance protein (CC-NBS-LRR class) family
20.1.7.6.1	stress.biotic.PR-proteins.proteinase inhibitors.trypsin inhibitor	m.59355	(loc_os07g42280.1 : 328.0) no description available & (at1g19110 : 182.0) inter-alpha-trypsin inhibitor heavy chain-related; FUNCTIONS IN: molecular_function unknown; INVOLVED IN: biological_process unknown; LOCATED IN: plasma membrane, membrane; EXPRESSED IN: 24 plant structures; EXPRESSED DURING: 15 growth stages; CONTAINS InterPro DOMAIN/s: von Willebrand factor, type A (InterPro:IPR002035); B…	-2.53789	TRUE	inter-alpha-trypsin inhibitor heavy chain-related
20.1.7	stress.biotic.PR-proteins	m.98192	(loc_os04g41370.1 : 1458.0) no description available & (at3g14470 : 276.0) NB-ARC domain-containing disease resistance protein; FUNCTIONS IN: protein binding; INVOLVED IN: apoptosis, defense response; LOCATED IN: endomembrane system; EXPRESSED IN: 23 plant structures; EXPRESSED DURING: 14 growth stages; CONTAINS InterPro DOMAIN/s: Leucine-rich repeat-containing protein (InterPro:IPR015766), NB-AR…	-2.52039	TRUE	NB-ARC domain-containing disease resistance protein
20.1.7	stress.biotic.PR-proteins	m.253735	(loc_os01g55530.1 : 1669.0) no description available & (at4g23440 : 1002.0) Disease resistance protein (TIR-NBS class); FUNCTIONS IN: transmembrane receptor activity, nucleoside-triphosphatase activity, nucleotide binding, ATP binding; INVOLVED IN: signal transduction, apoptosis, innate immune response; LOCATED IN: plasma membrane; EXPRESSED IN: 22 plant structures; EXPRESSED DURING: 13 growth st…	-2.51134	TRUE	Putative transmembrane PRR
20.1.7	stress.biotic.PR-proteins	m.261384	(loc_os08g42710.1 : 541.0) no description available & (at1g53350 : 95.5) Disease resistance protein (CC-NBS-LRR class) family; FUNCTIONS IN: ATP binding; INVOLVED IN: apoptosis, defense response; EXPRESSED IN: 19 plant structures; EXPRESSED DURING: 9 growth stages; CONTAINS InterPro DOMAIN/s: NB-ARC (InterPro:IPR002182), Disease resistance protein (InterPro:IPR000767); BEST Arabidopsis thaliana p…	-2.47291	TRUE	Disease resistance protein (CC-NBS-LRR class) family
20.1.7	stress.biotic.PR-proteins	m.304934	(loc_os11g37870.1 : 358.0) no description available & (at1g53350 : 116.0) Disease resistance protein (CC-NBS-LRR class) family; FUNCTIONS IN: ATP binding; INVOLVED IN: apoptosis, defense response; EXPRESSED IN: 19 plant structures; EXPRESSED DURING: 9 growth stages; CONTAINS InterPro DOMAIN/s: NB-ARC (InterPro:IPR002182), Disease resistance protein (InterPro:IPR000767); BEST Arabidopsis thaliana …	-2.4523	TRUE	Disease resistance protein (CC-NBS-LRR class) family
20.1.7	stress.biotic.PR-proteins	m.51204	(loc_os11g10550.1 : 676.0) no description available & (at1g69550 : 135.0) disease resistance protein (TIR-NBS-LRR class); FUNCTIONS IN: transmembrane receptor activity, nucleoside-triphosphatase activity, nucleotide binding, ATP binding; INVOLVED IN: signal transduction, defense response, apoptosis, innate immune response; LOCATED IN: intrinsic to membrane, endomembrane system; EXPRESSED IN: 21 p…	-2.42842	TRUE	disease resistance protein (TIR-NBS-LRR class)
20.1.7	stress.biotic.PR-proteins	m.129188	(loc_os10g03100.1 : 300.0) no description available & (at1g33610 : 108.0) Leucine-rich repeat (LRR) family protein; INVOLVED IN: signal transduction; LOCATED IN: endomembrane system; EXPRESSED IN: shoot apex, phloem, root, petiole, leaf; EXPRESSED DURING: LP.06 six leaves visible, LP.04 four leaves visible, LP.02 two leaves visible, LP.12 twelve leaves visible; CONTAINS InterPro DOMAIN/s: Leucine…	-2.38861	TRUE	Leucine-rich repeat (LRR) family protein
20.1.7	stress.biotic.PR-proteins	m.24707	(loc_os01g41770.1 : 180.0) no description available & (at2g34930 : 134.0) disease resistance family protein / LRR family protein; INVOLVED IN: signal transduction, defense response to fungus, defense response; LOCATED IN: cell wall; EXPRESSED IN: 10 plant structures; EXPRESSED DURING: 7 growth stages; CONTAINS InterPro DOMAIN/s: Leucine-rich repeat-containing N-terminal domain, type 2 (InterPro:I…	-2.38861	FALSE	disease resistance family protein / LRR family protein
20.1.7	stress.biotic.PR-proteins	m.5807	(loc_os11g45840.1 : 274.0) no description available & (at1g53350 : 103.0) Disease resistance protein (CC-NBS-LRR class) family; FUNCTIONS IN: ATP binding; INVOLVED IN: apoptosis, defense response; EXPRESSED IN: 19 plant structures; EXPRESSED DURING: 9 growth stages; CONTAINS InterPro DOMAIN/s: NB-ARC (InterPro:IPR002182), Disease resistance protein (InterPro:IPR000767); BEST Arabidopsis thaliana …	-2.38861	FALSE	Disease resistance protein (CC-NBS-LRR class) family
20.1.7	stress.biotic.PR-proteins	m.9864	(loc_os11g35410.1 : 150.0) no description available & (at2g34930 : 92.8) disease resistance family protein / LRR family protein; INVOLVED IN: signal transduction, defense response to fungus, defense response; LOCATED IN: cell wall; EXPRESSED IN: 10 plant structures; EXPRESSED DURING: 7 growth stages; CONTAINS InterPro DOMAIN/s: Leucine-rich repeat-containing N-terminal domain, type 2 (InterPro:IP…	-2.38861	FALSE	disease resistance family protein / LRR family protein
20.1.7	stress.biotic.PR-proteins	m.294963	(loc_os06g16790.1 : 718.0) no description available & (at3g14460 : 224.0) LRR and NB-ARC domains-containing disease resistance protein; FUNCTIONS IN: ATP binding; INVOLVED IN: apoptosis, defense response; CONTAINS InterPro DOMAIN/s: NB-ARC (InterPro:IPR002182), Leucine-rich repeat (InterPro:IPR001611), Disease resistance protein (InterPro:IPR000767); BEST Arabidopsis thaliana protein match is: NB…	-2.36472	TRUE	LRR and NB-ARC domains-containing disease resistance protein
20.1.7	stress.biotic.PR-proteins	m.223437	(loc_os01g57340.1 : 676.0) no description available & (at3g14470 : 112.0) NB-ARC domain-containing disease resistance protein; FUNCTIONS IN: protein binding; INVOLVED IN: apoptosis, defense response; LOCATED IN: endomembrane system; EXPRESSED IN: 23 plant structures; EXPRESSED DURING: 14 growth stages; CONTAINS InterPro DOMAIN/s: Leucine-rich repeat-containing protein (InterPro:IPR015766), NB-ARC…	-2.30899	TRUE	NB-ARC domain-containing disease resistance protein
20.1.7.6.1	stress.biotic.PR-proteins.proteinase inhibitors.trypsin inhibitor	m.223078	(loc_os03g29350.3 : 313.0) no description available & (at1g19110 : 192.0) inter-alpha-trypsin inhibitor heavy chain-related; FUNCTIONS IN: molecular_function unknown; INVOLVED IN: biological_process unknown; LOCATED IN: plasma membrane, membrane; EXPRESSED IN: 24 plant structures; EXPRESSED DURING: 15 growth stages; CONTAINS InterPro DOMAIN/s: von Willebrand factor, type A (InterPro:IPR002035); B…	-2.30685	TRUE	inter-alpha-trypsin inhibitor heavy chain-related
20.1.7	stress.biotic.PR-proteins	m.98197	(loc_os04g41370.1 : 848.0) no description available & (at3g14470 : 160.0) NB-ARC domain-containing disease resistance protein; FUNCTIONS IN: protein binding; INVOLVED IN: apoptosis, defense response; LOCATED IN: endomembrane system; EXPRESSED IN: 23 plant structures; EXPRESSED DURING: 14 growth stages; CONTAINS InterPro DOMAIN/s: Leucine-rich repeat-containing protein (InterPro:IPR015766), NB-ARC…	-2.29306	TRUE	NB-ARC domain-containing disease resistance protein
20.1.7	stress.biotic.PR-proteins	m.65191	(loc_os11g17014.1 : 444.0) no description available & (at3g46730 : 111.0) NB-ARC domain-containing disease resistance protein; FUNCTIONS IN: ATP binding; INVOLVED IN: defense response, apoptosis; LOCATED IN: endomembrane system; CONTAINS InterPro DOMAIN/s: NB-ARC (InterPro:IPR002182), Disease resistance protein (InterPro:IPR000767); BEST Arabidopsis thaliana protein match is: NB-ARC domain-contai…	-2.28531	TRUE	Putative transmembrane PRR
20.1.7	stress.biotic.PR-proteins	m.299200	(loc_os11g44580.1 : 667.0) no description available & (at3g14470 : 234.0) NB-ARC domain-containing disease resistance protein; FUNCTIONS IN: protein binding; INVOLVED IN: apoptosis, defense response; LOCATED IN: endomembrane system; EXPRESSED IN: 23 plant structures; EXPRESSED DURING: 14 growth stages; CONTAINS InterPro DOMAIN/s: Leucine-rich repeat-containing protein (InterPro:IPR015766), NB-ARC…	-2.26856	TRUE	NB-ARC domain-containing disease resistance protein
20.1.7	stress.biotic.PR-proteins	m.57559	(loc_os09g20040.1 : 1104.0) no description available & (at3g14470 : 291.0) NB-ARC domain-containing disease resistance protein; FUNCTIONS IN: protein binding; INVOLVED IN: apoptosis, defense response; LOCATED IN: endomembrane system; EXPRESSED IN: 23 plant structures; EXPRESSED DURING: 14 growth stages; CONTAINS InterPro DOMAIN/s: Leucine-rich repeat-containing protein (InterPro:IPR015766), NB-AR…	-2.25313	TRUE	NB-ARC domain-containing disease resistance protein
20.1.7	stress.biotic.PR-proteins	m.102292	(loc_os11g28950.1 : 308.0) no description available & (at3g14470 : 139.0) NB-ARC domain-containing disease resistance protein; FUNCTIONS IN: protein binding; INVOLVED IN: apoptosis, defense response; LOCATED IN: endomembrane system; EXPRESSED IN: 23 plant structures; EXPRESSED DURING: 14 growth stages; CONTAINS InterPro DOMAIN/s: Leucine-rich repeat-containing protein (InterPro:IPR015766), NB-ARC…	-2.24161	TRUE	NB-ARC domain-containing disease resistance protein
20.1.7	stress.biotic.PR-proteins	m.4414	(loc_os02g12910.1 : 278.0) no description available & (at5g25930 : 166.0) Protein kinase family protein with leucine-rich repeat domain; FUNCTIONS IN: kinase activity; INVOLVED IN: protein amino acid phosphorylation; LOCATED IN: plasma membrane, membrane; EXPRESSED IN: 23 plant structures; EXPRESSED DURING: 14 growth stages; CONTAINS InterPro DOMAIN/s: Protein kinase, ATP binding site (InterPro:I…	-2.22937	FALSE	Protein kinase family protein with leucine-rich repeat domain
20.1.7	stress.biotic.PR-proteins	m.48578	(loc_os11g44580.1 : 455.0) no description available & (at3g14460 : 171.0) LRR and NB-ARC domains-containing disease resistance protein; FUNCTIONS IN: ATP binding; INVOLVED IN: apoptosis, defense response; CONTAINS InterPro DOMAIN/s: NB-ARC (InterPro:IPR002182), Leucine-rich repeat (InterPro:IPR001611), Disease resistance protein (InterPro:IPR000767); BEST Arabidopsis thaliana protein match is: NB…	-2.21692	TRUE	LRR and NB-ARC domains-containing disease resistance protein
20.1.7	stress.biotic.PR-proteins	m.68179	(loc_os07g29820.1 : 1462.0) no description available & (at3g14470 : 275.0) NB-ARC domain-containing disease resistance protein; FUNCTIONS IN: protein binding; INVOLVED IN: apoptosis, defense response; LOCATED IN: endomembrane system; EXPRESSED IN: 23 plant structures; EXPRESSED DURING: 14 growth stages; CONTAINS InterPro DOMAIN/s: Leucine-rich repeat-containing protein (InterPro:IPR015766), NB-AR…	-2.20595	TRUE	Putative transmembrane PRR
20.1.7	stress.biotic.PR-proteins	m.81492	(loc_os12g30720.1 : 101.0) no description available & (at1g61190 : 92.8) LRR and NB-ARC domains-containing disease resistance protein; FUNCTIONS IN: ATP binding; INVOLVED IN: N-terminal protein myristoylation, apoptosis, defense response; LOCATED IN: cellular_component unknown; CONTAINS InterPro DOMAIN/s: NB-ARC (InterPro:IPR002182), Disease resistance protein (InterPro:IPR000767); BEST Arabidops…	-2.19494	TRUE	Putative transmembrane PRR
20.1.7	stress.biotic.PR-proteins	m.253232	(loc_os11g38520.1 : 987.0) no description available & (at3g50950 : 84.3) HOPZ-ACTIVATED RESISTANCE 1 (ZAR1); FUNCTIONS IN: ATP binding; INVOLVED IN: defense response, apoptosis; LOCATED IN: cellular_component unknown; EXPRESSED IN: 22 plant structures; EXPRESSED DURING: 13 growth stages; CONTAINS InterPro DOMAIN/s: NB-ARC (InterPro:IPR002182), Disease resistance protein (InterPro:IPR000767); BEST…	-2.19212	TRUE	HOPZ-ACTIVATED RESISTANCE 1 (ZAR1)
20.1.7	stress.biotic.PR-proteins	m.48577	(loc_os11g44580.1 : 513.0) no description available & (at3g14460 : 164.0) LRR and NB-ARC domains-containing disease resistance protein; FUNCTIONS IN: ATP binding; INVOLVED IN: apoptosis, defense response; CONTAINS InterPro DOMAIN/s: NB-ARC (InterPro:IPR002182), Leucine-rich repeat (InterPro:IPR001611), Disease resistance protein (InterPro:IPR000767); BEST Arabidopsis thaliana protein match is: NB…	-2.18465	TRUE	LRR and NB-ARC domains-containing disease resistance protein
20.1.7	stress.biotic.PR-proteins	m.94786	(loc_os08g42840.1 : 1011.0) no description available & (at2g34930 : 437.0) disease resistance family protein / LRR family protein; INVOLVED IN: signal transduction, defense response to fungus, defense response; LOCATED IN: cell wall; EXPRESSED IN: 10 plant structures; EXPRESSED DURING: 7 growth stages; CONTAINS InterPro DOMAIN/s: Leucine-rich repeat-containing N-terminal domain, type 2 (InterPro:…	-2.1796	TRUE	Putative transmembrane PRR
20.1.7	stress.biotic.PR-proteins	m.204468	(loc_os05g12570.1 : 429.0) no description available & (at3g14470 : 333.0) NB-ARC domain-containing disease resistance protein; FUNCTIONS IN: protein binding; INVOLVED IN: apoptosis, defense response; LOCATED IN: endomembrane system; EXPRESSED IN: 23 plant structures; EXPRESSED DURING: 14 growth stages; CONTAINS InterPro DOMAIN/s: Leucine-rich repeat-containing protein (InterPro:IPR015766), NB-ARC…	-2.17259	TRUE	NB-ARC domain-containing disease resistance protein
20.1.7	stress.biotic.PR-proteins	m.285891	(loc_os07g28300.1 : 392.0) no description available & (at2g34930 : 221.0) disease resistance family protein / LRR family protein; INVOLVED IN: signal transduction, defense response to fungus, defense response; LOCATED IN: cell wall; EXPRESSED IN: 10 plant structures; EXPRESSED DURING: 7 growth stages; CONTAINS InterPro DOMAIN/s: Leucine-rich repeat-containing N-terminal domain, type 2 (InterPro:I…	-2.14975	FALSE	disease resistance family protein / LRR family protein
20.1.7	stress.biotic.PR-proteins	m.277415	(loc_os01g06900.1 : 806.0) no description available & (at1g45616 : 373.0) receptor like protein 6 (RLP6); INVOLVED IN: signal transduction, defense response; LOCATED IN: membrane; EXPRESSED IN: leaf; CONTAINS InterPro DOMAIN/s: Leucine-rich repeat-containing N-terminal domain, type 2 (InterPro:IPR013210), Leucine-rich repeat (InterPro:IPR001611); BEST Arabidopsis thaliana protein match is: recept…	-2.12321	TRUE	Putative transmembrane PRR
20.1.7	stress.biotic.PR-proteins	m.237863	(loc_os08g12740.2 : 871.0) no description available & (at3g14470 : 284.0) NB-ARC domain-containing disease resistance protein; FUNCTIONS IN: protein binding; INVOLVED IN: apoptosis, defense response; LOCATED IN: endomembrane system; EXPRESSED IN: 23 plant structures; EXPRESSED DURING: 14 growth stages; CONTAINS InterPro DOMAIN/s: Leucine-rich repeat-containing protein (InterPro:IPR015766), NB-ARC…	-2.11086	TRUE	NB-ARC domain-containing disease resistance protein
20.1.7	stress.biotic.PR-proteins	m.71792	(loc_os02g45980.1 : 1017.0) no description available & (at1g65920 : 527.0) Regulator of chromosome condensation (RCC1) family with FYVE zinc finger domain; FUNCTIONS IN: zinc ion binding; LOCATED IN: plasma membrane, vacuole; EXPRESSED IN: 11 plant structures; EXPRESSED DURING: 6 growth stages; CONTAINS InterPro DOMAIN/s: Regulator of chromosome condensation, RCC1 (InterPro:IPR000408), Disease re…	-2.10932	TRUE	Regulator of chromosome condensation (RCC1) family with FYVE zinc finger domain
20.1.7	stress.biotic.PR-proteins	m.27145	(loc_os08g19980.1 : 1081.0) no description available & (at3g14470 : 296.0) NB-ARC domain-containing disease resistance protein; FUNCTIONS IN: protein binding; INVOLVED IN: apoptosis, defense response; LOCATED IN: endomembrane system; EXPRESSED IN: 23 plant structures; EXPRESSED DURING: 14 growth stages; CONTAINS InterPro DOMAIN/s: Leucine-rich repeat-containing protein (InterPro:IPR015766), NB-AR…	-2.08758	TRUE	NB-ARC domain-containing disease resistance protein
20.1.7	stress.biotic.PR-proteins	m.273254	(loc_os11g45930.1 : 427.0) no description available & (at1g58602 : 84.7) LRR and NB-ARC domains-containing disease resistance protein; FUNCTIONS IN: ATP binding; INVOLVED IN: apoptosis, defense response; CONTAINS InterPro DOMAIN/s: NB-ARC (InterPro:IPR002182), Disease resistance protein (InterPro:IPR000767); BEST Arabidopsis thaliana protein match is: Disease resistance protein (CC-NBS-LRR class)…	-2.07705	TRUE	LRR and NB-ARC domains-containing disease resistance protein
20.1.7	stress.biotic.PR-proteins	m.24708	(loc_os01g41770.1 : 253.0) no description available & (at2g34930 : 152.0) disease resistance family protein / LRR family protein; INVOLVED IN: signal transduction, defense response to fungus, defense response; LOCATED IN: cell wall; EXPRESSED IN: 10 plant structures; EXPRESSED DURING: 7 growth stages; CONTAINS InterPro DOMAIN/s: Leucine-rich repeat-containing N-terminal domain, type 2 (InterPro:I…	-2.07013	FALSE	disease resistance family protein / LRR family protein
20.1.7	stress.biotic.PR-proteins	m.5751	(loc_os01g19750.1 : 188.0) no description available & (p36908|chia_cicar : 162.0) Acidic endochitinase precursor (EC 3.2.1.14) - Cicer arietinum (Chickpea) (Garbanzo) & (at5g24090 : 152.0) Chitinase A (class III) expressed exclusively under environmental stress conditions.; chitinase A (CHIA); FUNCTIONS IN: cation binding, hydrolase activity, hydrolyzing O-glycosyl compounds, catalytic activity; …	-2.07013	FALSE	Acidic endochitinase precursor (EC 3.2.1.14)
20.1.7	stress.biotic.PR-proteins	m.266257	(loc_os08g14850.1 : 758.0) no description available & (at1g53350 : 137.0) Disease resistance protein (CC-NBS-LRR class) family; FUNCTIONS IN: ATP binding; INVOLVED IN: apoptosis, defense response; EXPRESSED IN: 19 plant structures; EXPRESSED DURING: 9 growth stages; CONTAINS InterPro DOMAIN/s: NB-ARC (InterPro:IPR002182), Disease resistance protein (InterPro:IPR000767); BEST Arabidopsis thaliana …	-2.06428	TRUE	Disease resistance protein (CC-NBS-LRR class) family
20.1.7	stress.biotic.PR-proteins	m.185656	(loc_os04g53496.1 : 1036.0) no description available & (at3g14460 : 281.0) LRR and NB-ARC domains-containing disease resistance protein; FUNCTIONS IN: ATP binding; INVOLVED IN: apoptosis, defense response; CONTAINS InterPro DOMAIN/s: NB-ARC (InterPro:IPR002182), Leucine-rich repeat (InterPro:IPR001611), Disease resistance protein (InterPro:IPR000767); BEST Arabidopsis thaliana protein match is: N…	-2.06244	TRUE	LRR and NB-ARC domains-containing disease resistance protein
20.1.7	stress.biotic.PR-proteins	m.311470	(loc_os03g26260.1 : 401.0) no description available & (at1g58410 : 104.0) Disease resistance protein (CC-NBS-LRR class) family; FUNCTIONS IN: ATP binding; INVOLVED IN: defense response, apoptosis; LOCATED IN: cellular_component unknown; EXPRESSED IN: 7 plant structures; EXPRESSED DURING: F mature embryo stage, petal differentiation and expansion stage, D bilateral stage; CONTAINS InterPro DOMAIN/…	-2.05788	TRUE	Disease resistance protein (CC-NBS-LRR class) family
20.1.7	stress.biotic.PR-proteins	m.294967	(loc_os06g16790.1 : 724.0) no description available & (at3g14460 : 233.0) LRR and NB-ARC domains-containing disease resistance protein; FUNCTIONS IN: ATP binding; INVOLVED IN: apoptosis, defense response; CONTAINS InterPro DOMAIN/s: NB-ARC (InterPro:IPR002182), Leucine-rich repeat (InterPro:IPR001611), Disease resistance protein (InterPro:IPR000767); BEST Arabidopsis thaliana protein match is: NB…	-2.03032	TRUE	LRR and NB-ARC domains-containing disease resistance protein
20.1.7.6	stress.biotic.PR-proteins.proteinase inhibitors	m.21799	(loc_os11g11500.1 : 506.0) no description available & (p06293|prtz_horvu : 243.0) Protein Z (Z4) (Major endosperm albumin) - Hordeum vulgare (Barley) & (at1g47710 : 230.0) Serine protease inhibitor (SERPIN) family protein; FUNCTIONS IN: serine-type endopeptidase inhibitor activity, cysteine-type endopeptidase inhibitor activity; INVOLVED IN: biological_process unknown; LOCATED IN: apoplast; EXPRE…	-1.97114	FALSE	Protein Z (Z4) (Major endosperm albumin)
20.1.7	stress.biotic.PR-proteins	m.286269	(loc_os01g57870.2 : 572.0) no description available & (at1g12280 : 192.0) LRR and NB-ARC domains-containing disease resistance protein; FUNCTIONS IN: ATP binding; INVOLVED IN: N-terminal protein myristoylation, defense response, apoptosis; LOCATED IN: endomembrane system; EXPRESSED IN: 13 plant structures; EXPRESSED DURING: 9 growth stages; CONTAINS InterPro DOMAIN/s: NB-ARC (InterPro:IPR002182),…	-1.96914	FALSE	LRR and NB-ARC domains-containing disease resistance protein
20.1.7.6.1	stress.biotic.PR-proteins.proteinase inhibitors.trypsin inhibitor	m.59356	(loc_os07g42280.1 : 280.0) no description available & (at1g19110 : 166.0) inter-alpha-trypsin inhibitor heavy chain-related; FUNCTIONS IN: molecular_function unknown; INVOLVED IN: biological_process unknown; LOCATED IN: plasma membrane, membrane; EXPRESSED IN: 24 plant structures; EXPRESSED DURING: 15 growth stages; CONTAINS InterPro DOMAIN/s: von Willebrand factor, type A (InterPro:IPR002035); B…	-1.94671	FALSE	inter-alpha-trypsin inhibitor heavy chain-related
20.1.7	stress.biotic.PR-proteins	m.248956	(loc_os04g12830.1 : 340.0) no description available & (at3g46530 : 84.7) Confers resistance to the biotrophic oomycete, Peronospora parasitica. Encodes an NBS-LRR type R protein with a putative amino-terminal leucine zipper. Fungal protein ATR13 induces RPP13 gene expression and disease resistance.; RECOGNITION OF PERONOSPORA PARASITICA 13 (RPP13); FUNCTIONS IN: ATP binding; INVOLVED IN: defense …	-1.94327	FALSE	Confers resistance to the biotrophic oomycete, Peronospora parasitica. Encodes an NBS-LRR type R protein with a putative amino-terminal leucine zipper. Fungal protein ATR13 induces RPP13 gene expression and disease resistance.
20.1.7	stress.biotic.PR-proteins	m.38364	(loc_os02g16330.1 : 162.0) no description available & (at3g14470 : 80.9) NB-ARC domain-containing disease resistance protein; FUNCTIONS IN: protein binding; INVOLVED IN: apoptosis, defense response; LOCATED IN: endomembrane system; EXPRESSED IN: 23 plant structures; EXPRESSED DURING: 14 growth stages; CONTAINS InterPro DOMAIN/s: Leucine-rich repeat-containing protein (InterPro:IPR015766), NB-ARC …	-1.93056	FALSE	NB-ARC domain-containing disease resistance protein
20.1.7	stress.biotic.PR-proteins	m.304964	(loc_os08g43000.1 : 625.0) no description available & (at3g14470 : 164.0) NB-ARC domain-containing disease resistance protein; FUNCTIONS IN: protein binding; INVOLVED IN: apoptosis, defense response; LOCATED IN: endomembrane system; EXPRESSED IN: 23 plant structures; EXPRESSED DURING: 14 growth stages; CONTAINS InterPro DOMAIN/s: Leucine-rich repeat-containing protein (InterPro:IPR015766), NB-ARC…	-1.92681	FALSE	NB-ARC domain-containing disease resistance protein
20.1.7	stress.biotic.PR-proteins	m.19000	(loc_os11g35890.1 : 550.0) no description available & (at2g34930 : 226.0) disease resistance family protein / LRR family protein; INVOLVED IN: signal transduction, defense response to fungus, defense response; LOCATED IN: cell wall; EXPRESSED IN: 10 plant structures; EXPRESSED DURING: 7 growth stages; CONTAINS InterPro DOMAIN/s: Leucine-rich repeat-containing N-terminal domain, type 2 (InterPro:I…	-1.91088	FALSE	disease resistance family protein / LRR family protein
20.1.7	stress.biotic.PR-proteins	m.319355	(loc_os10g33130.1 : 93.2) no description available & (at5g56040 : 91.7) Leucine-rich receptor-like protein kinase family protein; FUNCTIONS IN: protein serine/threonine kinase activity, kinase activity, ATP binding; INVOLVED IN: transmembrane receptor protein tyrosine kinase signaling pathway, protein amino acid phosphorylation; LOCATED IN: endomembrane system; EXPRESSED IN: 22 plant structures; …	-1.91088	FALSE	Leucine-rich receptor-like protein kinase family protein
20.1.7	stress.biotic.PR-proteins	m.3954	(loc_os02g30150.1 : 444.0) no description available & (at3g14470 : 110.0) NB-ARC domain-containing disease resistance protein; FUNCTIONS IN: protein binding; INVOLVED IN: apoptosis, defense response; LOCATED IN: endomembrane system; EXPRESSED IN: 23 plant structures; EXPRESSED DURING: 14 growth stages; CONTAINS InterPro DOMAIN/s: Leucine-rich repeat-containing protein (InterPro:IPR015766), NB-ARC…	-1.91088	FALSE	NB-ARC domain-containing disease resistance protein
20.1.7.6.1	stress.biotic.PR-proteins.proteinase inhibitors.trypsin inhibitor	m.59352	(loc_os07g42280.1 : 382.0) no description available & (at1g19110 : 217.0) inter-alpha-trypsin inhibitor heavy chain-related; FUNCTIONS IN: molecular_function unknown; INVOLVED IN: biological_process unknown; LOCATED IN: plasma membrane, membrane; EXPRESSED IN: 24 plant structures; EXPRESSED DURING: 15 growth stages; CONTAINS InterPro DOMAIN/s: von Willebrand factor, type A (InterPro:IPR002035); B…	-1.87966	FALSE	inter-alpha-trypsin inhibitor heavy chain-related
20.1.7	stress.biotic.PR-proteins	m.294971	(loc_os06g16790.1 : 702.0) no description available & (at3g14460 : 225.0) LRR and NB-ARC domains-containing disease resistance protein; FUNCTIONS IN: ATP binding; INVOLVED IN: apoptosis, defense response; CONTAINS InterPro DOMAIN/s: NB-ARC (InterPro:IPR002182), Leucine-rich repeat (InterPro:IPR001611), Disease resistance protein (InterPro:IPR000767); BEST Arabidopsis thaliana protein match is: NB…	-1.81782	FALSE	LRR and NB-ARC domains-containing disease resistance protein
20.1.7	stress.biotic.PR-proteins	m.314494	(loc_os08g16580.1 : 271.0) no description available & (at4g36180 : 156.0) Leucine-rich receptor-like protein kinase family protein; FUNCTIONS IN: protein serine/threonine kinase activity, kinase activity, ATP binding; INVOLVED IN: transmembrane receptor protein tyrosine kinase signaling pathway, protein amino acid phosphorylation; LOCATED IN: plasma membrane; EXPRESSED IN: 21 plant structures; EX…	-1.81534	FALSE	Leucine-rich receptor-like protein kinase family protein
20.1.7	stress.biotic.PR-proteins	m.205187	(loc_os05g34220.2 : 800.0) no description available & (at3g14470 : 335.0) NB-ARC domain-containing disease resistance protein; FUNCTIONS IN: protein binding; INVOLVED IN: apoptosis, defense response; LOCATED IN: endomembrane system; EXPRESSED IN: 23 plant structures; EXPRESSED DURING: 14 growth stages; CONTAINS InterPro DOMAIN/s: Leucine-rich repeat-containing protein (InterPro:IPR015766), NB-ARC…	-1.80207	FALSE	NB-ARC domain-containing disease resistance protein
20.1.7	stress.biotic.PR-proteins	m.50146	(loc_os11g10770.1 : 216.0) no description available & (at3g14470 : 98.2) NB-ARC domain-containing disease resistance protein; FUNCTIONS IN: protein binding; INVOLVED IN: apoptosis, defense response; LOCATED IN: endomembrane system; EXPRESSED IN: 23 plant structures; EXPRESSED DURING: 14 growth stages; CONTAINS InterPro DOMAIN/s: Leucine-rich repeat-containing protein (InterPro:IPR015766), NB-ARC …	-1.75489	FALSE	NB-ARC domain-containing disease resistance protein
20.1.7	stress.biotic.PR-proteins	m.74379	(loc_os12g09739.1 : 249.0) no description available & (at3g50950 : 100.0) HOPZ-ACTIVATED RESISTANCE 1 (ZAR1); FUNCTIONS IN: ATP binding; INVOLVED IN: defense response, apoptosis; LOCATED IN: cellular_component unknown; EXPRESSED IN: 22 plant structures; EXPRESSED DURING: 13 growth stages; CONTAINS InterPro DOMAIN/s: NB-ARC (InterPro:IPR002182), Disease resistance protein (InterPro:IPR000767); BES…	-1.72768	FALSE	HOPZ-ACTIVATED RESISTANCE 1 (ZAR1)
20.1.7	stress.biotic.PR-proteins	m.76960	(loc_os01g65210.1 : 207.0) no description available & (at4g04900 : 89.4) encodes a member of a novel protein family that contains contain a CRIB (for Cdc42/Rac-interactive binding) motif required for their specific interaction with GTP-bound Rop1 (plant-specific Rho GTPase). Most similar to RIC9 and RIC11 (subfamily group I). Gene is expressed predominantly in roots, leaves, and seedlings.; ROP-i…	-1.71418	FALSE	encodes a member of a novel protein family that contains contain a CRIB (for Cdc42/Rac-interactive binding) motif required for their specific interaction with GTP-bound Rop1 (plant-specific Rho GTPase). Most similar to RIC9 and RIC11 (subfamily group I). Gene is expressed predominantly in roots, leaves, and seedlings.
20.1.7	stress.biotic.PR-proteins	m.283146	(loc_os02g30150.1 : 919.0) no description available & (at3g14470 : 336.0) NB-ARC domain-containing disease resistance protein; FUNCTIONS IN: protein binding; INVOLVED IN: apoptosis, defense response; LOCATED IN: endomembrane system; EXPRESSED IN: 23 plant structures; EXPRESSED DURING: 14 growth stages; CONTAINS InterPro DOMAIN/s: Leucine-rich repeat-containing protein (InterPro:IPR015766), NB-ARC…	-1.7114	FALSE	NB-ARC domain-containing disease resistance protein
20.1.7	stress.biotic.PR-proteins	m.263718	(loc_os11g37740.1 : 262.0) no description available & (at3g50950 : 115.0) HOPZ-ACTIVATED RESISTANCE 1 (ZAR1); FUNCTIONS IN: ATP binding; INVOLVED IN: defense response, apoptosis; LOCATED IN: cellular_component unknown; EXPRESSED IN: 22 plant structures; EXPRESSED DURING: 13 growth stages; CONTAINS InterPro DOMAIN/s: NB-ARC (InterPro:IPR002182), Disease resistance protein (InterPro:IPR000767); BES…	-1.70615	FALSE	HOPZ-ACTIVATED RESISTANCE 1 (ZAR1)
20.1.7	stress.biotic.PR-proteins	m.244842	(loc_os05g12570.1 : 763.0) no description available & (at3g14470 : 315.0) NB-ARC domain-containing disease resistance protein; FUNCTIONS IN: protein binding; INVOLVED IN: apoptosis, defense response; LOCATED IN: endomembrane system; EXPRESSED IN: 23 plant structures; EXPRESSED DURING: 14 growth stages; CONTAINS InterPro DOMAIN/s: Leucine-rich repeat-containing protein (InterPro:IPR015766), NB-ARC…	-1.69799	FALSE	NB-ARC domain-containing disease resistance protein
20.1.7	stress.biotic.PR-proteins	m.79359	(loc_os01g06900.1 : 929.0) no description available & (at1g47890 : 446.0) receptor like protein 7 (RLP7); FUNCTIONS IN: kinase activity; INVOLVED IN: signal transduction, defense response; LOCATED IN: endomembrane system; EXPRESSED IN: stem, stamen; EXPRESSED DURING: 4 anthesis; CONTAINS InterPro DOMAIN/s: Leucine-rich repeat-containing N-terminal domain, type 2 (InterPro:IPR013210), Leucine-rich…	-1.69113	FALSE	receptor like protein 7 (RLP7)
20.1.7	stress.biotic.PR-proteins	m.180679	(at5g56040 : 109.0) Leucine-rich receptor-like protein kinase family protein; FUNCTIONS IN: protein serine/threonine kinase activity, kinase activity, ATP binding; INVOLVED IN: transmembrane receptor protein tyrosine kinase signaling pathway, protein amino acid phosphorylation; LOCATED IN: endomembrane system; EXPRESSED IN: 22 plant structures; EXPRESSED DURING: 13 growth stages; CONTAINS InterPr…	-1.67202	FALSE	Leucine-rich receptor-like protein kinase family protein
20.1.7.6	stress.biotic.PR-proteins.proteinase inhibitors	m.151513	(loc_os11g12520.1 : 387.0) no description available & (p06293|prtz_horvu : 254.0) Protein Z (Z4) (Major endosperm albumin) - Hordeum vulgare (Barley) & (at1g47710 : 250.0) Serine protease inhibitor (SERPIN) family protein; FUNCTIONS IN: serine-type endopeptidase inhibitor activity, cysteine-type endopeptidase inhibitor activity; INVOLVED IN: biological_process unknown; LOCATED IN: apoplast; EXPRE…	-1.67202	FALSE	Protein Z (Z4) (Major endosperm albumin)
20.1.7.10	stress.biotic.PR-proteins.NPR	m.9107	(loc_os03g46440.1 : 729.0) no description available & (at5g45110 : 410.0) Encodes a paralog of NPR1. Involved in negative regulation of defense responses against bacterial and oomycete pathogens. npr3 mutants has elevated level of PR1 expression. Interacts with TGA2, TGA3, TGA5 and TGA6 in yeast two hybrid assays.; NPR1-like protein 3 (NPR3); INVOLVED IN: defense response to fungus, incompatible …	-1.65512	FALSE	Encodes a paralog of NPR1. Involved in negative regulation of defense responses against bacterial and oomycete pathogens. npr3 mutants has elevated level of PR1 expression. Interacts with TGA2, TGA3, TGA5 and TGA6 in yeast two hybrid assays.
20.1.7	stress.biotic.PR-proteins	m.278402	(loc_os03g37720.1 : 881.0) no description available & (at3g14460 : 222.0) LRR and NB-ARC domains-containing disease resistance protein; FUNCTIONS IN: ATP binding; INVOLVED IN: apoptosis, defense response; CONTAINS InterPro DOMAIN/s: NB-ARC (InterPro:IPR002182), Leucine-rich repeat (InterPro:IPR001611), Disease resistance protein (InterPro:IPR000767); BEST Arabidopsis thaliana protein match is: NB…	-1.6412	FALSE	LRR and NB-ARC domains-containing disease resistance protein
20.1.7	stress.biotic.PR-proteins	m.110746	(loc_os06g49390.1 : 759.0) no description available & (at3g14460 : 121.0) LRR and NB-ARC domains-containing disease resistance protein; FUNCTIONS IN: ATP binding; INVOLVED IN: apoptosis, defense response; CONTAINS InterPro DOMAIN/s: NB-ARC (InterPro:IPR002182), Leucine-rich repeat (InterPro:IPR001611), Disease resistance protein (InterPro:IPR000767); BEST Arabidopsis thaliana protein match is: NB…	-1.6167	FALSE	LRR and NB-ARC domains-containing disease resistance protein
20.1.7	stress.biotic.PR-proteins	m.301565	(loc_os05g34220.2 : 1481.0) no description available & (at3g14470 : 368.0) NB-ARC domain-containing disease resistance protein; FUNCTIONS IN: protein binding; INVOLVED IN: apoptosis, defense response; LOCATED IN: endomembrane system; EXPRESSED IN: 23 plant structures; EXPRESSED DURING: 14 growth stages; CONTAINS InterPro DOMAIN/s: Leucine-rich repeat-containing protein (InterPro:IPR015766), NB-AR…	-1.61231	FALSE	NB-ARC domain-containing disease resistance protein
20.1.7	stress.biotic.PR-proteins	m.23783	(loc_os05g23990.1 : 163.0) no description available & (at1g69550 : 94.4) disease resistance protein (TIR-NBS-LRR class); FUNCTIONS IN: transmembrane receptor activity, nucleoside-triphosphatase activity, nucleotide binding, ATP binding; INVOLVED IN: signal transduction, defense response, apoptosis, innate immune response; LOCATED IN: intrinsic to membrane, endomembrane system; EXPRESSED IN: 21 pl…	-1.5924	FALSE	disease resistance protein (TIR-NBS-LRR class)
20.1.7	stress.biotic.PR-proteins	m.321465	(loc_os01g71106.2 : 151.0) no description available & (at1g69550 : 134.0) disease resistance protein (TIR-NBS-LRR class); FUNCTIONS IN: transmembrane receptor activity, nucleoside-triphosphatase activity, nucleotide binding, ATP binding; INVOLVED IN: signal transduction, defense response, apoptosis, innate immune response; LOCATED IN: intrinsic to membrane, endomembrane system; EXPRESSED IN: 21 p…	-1.55259	FALSE	disease resistance protein (TIR-NBS-LRR class)
20.1.7	stress.biotic.PR-proteins	m.705	(loc_os11g35580.1 : 161.0) no description available & (at3g07040 : 85.5) Contains an N-terminal tripartite nucleotide binding site and a C-terminal tandem array of leucine-rich repeats. Confers resistance to Pseudomonas syringae strains that carry the avirulence genes avrB and avrRpm1.; RESISTANCE TO P. SYRINGAE PV MACULICOLA 1 (RPM1); FUNCTIONS IN: protein binding, nucleotide binding; INVOLVED I…	-1.51278	FALSE	Contains an N-terminal tripartite nucleotide binding site and a C-terminal tandem array of leucine-rich repeats. Confers resistance to Pseudomonas syringae strains that carry the avirulence genes avrB and avrRpm1.
20.1.7	stress.biotic.PR-proteins	m.23566	(loc_os11g11810.1 : 416.0) no description available & (at3g46710 : 101.0) NB-ARC domain-containing disease resistance protein; FUNCTIONS IN: protein binding; INVOLVED IN: apoptosis, defense response; LOCATED IN: cellular_component unknown; EXPRESSED IN: root; CONTAINS InterPro DOMAIN/s: NB-ARC (InterPro:IPR002182), Disease resistance protein (InterPro:IPR000767); BEST Arabidopsis thaliana protein…	-1.49686	FALSE	NB-ARC domain-containing disease resistance protein
20.1.7	stress.biotic.PR-proteins	m.257391	(loc_os11g44580.1 : 754.0) no description available & (at3g14470 : 197.0) NB-ARC domain-containing disease resistance protein; FUNCTIONS IN: protein binding; INVOLVED IN: apoptosis, defense response; LOCATED IN: endomembrane system; EXPRESSED IN: 23 plant structures; EXPRESSED DURING: 14 growth stages; CONTAINS InterPro DOMAIN/s: Leucine-rich repeat-containing protein (InterPro:IPR015766), NB-ARC…	-1.48	FALSE	NB-ARC domain-containing disease resistance protein
20.1.7	stress.biotic.PR-proteins	m.126131	(loc_os08g28460.1 : 311.0) no description available & (at3g50950 : 119.0) HOPZ-ACTIVATED RESISTANCE 1 (ZAR1); FUNCTIONS IN: ATP binding; INVOLVED IN: defense response, apoptosis; LOCATED IN: cellular_component unknown; EXPRESSED IN: 22 plant structures; EXPRESSED DURING: 13 growth stages; CONTAINS InterPro DOMAIN/s: NB-ARC (InterPro:IPR002182), Disease resistance protein (InterPro:IPR000767); BES…	-1.43316	FALSE	HOPZ-ACTIVATED RESISTANCE 1 (ZAR1)
20.1.7	stress.biotic.PR-proteins	m.134866	(loc_os06g38340.1 : 182.0) no description available & (at4g08850 : 99.0) Leucine-rich repeat receptor-like protein kinase family protein; FUNCTIONS IN: kinase activity; INVOLVED IN: protein amino acid phosphorylation; LOCATED IN: plasma membrane, membrane; EXPRESSED IN: 23 plant structures; EXPRESSED DURING: 13 growth stages; CONTAINS InterPro DOMAIN/s: Protein kinase, ATP binding site (InterPro:…	-1.43316	FALSE	Leucine-rich repeat receptor-like protein kinase family protein
20.1.7	stress.biotic.PR-proteins	m.32091	(loc_os02g30150.1 : 281.0) no description available & (at3g14470 : 106.0) NB-ARC domain-containing disease resistance protein; FUNCTIONS IN: protein binding; INVOLVED IN: apoptosis, defense response; LOCATED IN: endomembrane system; EXPRESSED IN: 23 plant structures; EXPRESSED DURING: 14 growth stages; CONTAINS InterPro DOMAIN/s: Leucine-rich repeat-containing protein (InterPro:IPR015766), NB-ARC…	-1.43316	FALSE	NB-ARC domain-containing disease resistance protein
20.1.7	stress.biotic.PR-proteins	m.322616	(loc_os08g16460.1 : 148.0) no description available & (at3g14470 : 100.0) NB-ARC domain-containing disease resistance protein; FUNCTIONS IN: protein binding; INVOLVED IN: apoptosis, defense response; LOCATED IN: endomembrane system; EXPRESSED IN: 23 plant structures; EXPRESSED DURING: 14 growth stages; CONTAINS InterPro DOMAIN/s: Leucine-rich repeat-containing protein (InterPro:IPR015766), NB-ARC…	-1.43316	FALSE	NB-ARC domain-containing disease resistance protein
20.1.7	stress.biotic.PR-proteins	m.32329	(loc_os07g28300.1 : 226.0) no description available & (at1g54470 : 111.0) Encodes a Cf-like gene in Arabidopsis that confers downy mildew resistance to several isolates of Peronospora parasitica.; resistance to Peronospora parasitica 27 (RPP27); LOCATED IN: endomembrane system; CONTAINS InterPro DOMAIN/s: Leucine-rich repeat, typical subtype (InterPro:IPR003591), Leucine-rich repeat-containing N-…	-1.43316	FALSE	Encodes a Cf-like gene in Arabidopsis that confers downy mildew resistance to several isolates of Peronospora parasitica.
20.1.7	stress.biotic.PR-proteins	m.86328	(loc_os08g10260.1 : 285.0) no description available & (at3g46730 : 100.0) NB-ARC domain-containing disease resistance protein; FUNCTIONS IN: ATP binding; INVOLVED IN: defense response, apoptosis; LOCATED IN: endomembrane system; CONTAINS InterPro DOMAIN/s: NB-ARC (InterPro:IPR002182), Disease resistance protein (InterPro:IPR000767); BEST Arabidopsis thaliana protein match is: NB-ARC domain-contai…	-1.43316	FALSE	NB-ARC domain-containing disease resistance protein
20.1.7.6	stress.biotic.PR-proteins.proteinase inhibitors	m.5421	(loc_os11g11760.1 : 122.0) no description available & (at1g47710 : 110.0) Serine protease inhibitor (SERPIN) family protein; FUNCTIONS IN: serine-type endopeptidase inhibitor activity, cysteine-type endopeptidase inhibitor activity; INVOLVED IN: biological_process unknown; LOCATED IN: apoplast; EXPRESSED IN: 25 plant structures; EXPRESSED DURING: 13 growth stages; CONTAINS InterPro DOMAIN/s: Prot…	-1.43316	FALSE	Serine protease inhibitor (SERPIN) family protein
20.1.7	stress.biotic.PR-proteins	m.285896	(loc_os07g28300.1 : 393.0) no description available & (at2g34930 : 203.0) disease resistance family protein / LRR family protein; INVOLVED IN: signal transduction, defense response to fungus, defense response; LOCATED IN: cell wall; EXPRESSED IN: 10 plant structures; EXPRESSED DURING: 7 growth stages; CONTAINS InterPro DOMAIN/s: Leucine-rich repeat-containing N-terminal domain, type 2 (InterPro:I…	-1.39642	FALSE	disease resistance family protein / LRR family protein
20.1.7	stress.biotic.PR-proteins	m.64729	(loc_os01g61890.1 : 285.0) no description available & (at3g58090 : 114.0) Disease resistance-responsive (dirigent-like protein) family protein; CONTAINS InterPro DOMAIN/s: Plant disease resistance response protein (InterPro:IPR004265); BEST Arabidopsis thaliana protein match is: Disease resistance-responsive (dirigent-like protein) family protein (TAIR:AT1G65870.1); Has 879 Blast hits to 874 prot…	-1.33465	FALSE	Disease resistance-responsive (dirigent-like protein) family protein
20.1.7	stress.biotic.PR-proteins	m.265536	(loc_os12g25170.1 : 482.0) no description available & (at3g14470 : 89.0) NB-ARC domain-containing disease resistance protein; FUNCTIONS IN: protein binding; INVOLVED IN: apoptosis, defense response; LOCATED IN: endomembrane system; EXPRESSED IN: 23 plant structures; EXPRESSED DURING: 14 growth stages; CONTAINS InterPro DOMAIN/s: Leucine-rich repeat-containing protein (InterPro:IPR015766), NB-ARC …	-1.327	FALSE	NB-ARC domain-containing disease resistance protein
20.1.7.6	stress.biotic.PR-proteins.proteinase inhibitors	m.54996	(loc_os11g11760.1 : 342.0) no description available & (p06293|prtz_horvu : 249.0) Protein Z (Z4) (Major endosperm albumin) - Hordeum vulgare (Barley) & (at1g47710 : 246.0) Serine protease inhibitor (SERPIN) family protein; FUNCTIONS IN: serine-type endopeptidase inhibitor activity, cysteine-type endopeptidase inhibitor activity; INVOLVED IN: biological_process unknown; LOCATED IN: apoplast; EXPRE…	-1.32292	FALSE	Protein Z (Z4) (Major endosperm albumin)
20.1.7	stress.biotic.PR-proteins	m.281325	(loc_os11g45160.1 : 357.0) no description available & (at1g50180 : 119.0) NB-ARC domain-containing disease resistance protein; FUNCTIONS IN: ATP binding; INVOLVED IN: apoptosis, defense response; LOCATED IN: cellular_component unknown; EXPRESSED IN: shoot; CONTAINS InterPro DOMAIN/s: NB-ARC (InterPro:IPR002182), Disease resistance protein (InterPro:IPR000767); BEST Arabidopsis thaliana protein ma…	-1.31373	FALSE	NB-ARC domain-containing disease resistance protein
20.1.7	stress.biotic.PR-proteins	m.305798	(loc_os09g10054.2 : 158.0) no description available & (at1g61190 : 98.6) LRR and NB-ARC domains-containing disease resistance protein; FUNCTIONS IN: ATP binding; INVOLVED IN: N-terminal protein myristoylation, apoptosis, defense response; LOCATED IN: cellular_component unknown; CONTAINS InterPro DOMAIN/s: NB-ARC (InterPro:IPR002182), Disease resistance protein (InterPro:IPR000767); BEST Arabidops…	-1.31373	FALSE	LRR and NB-ARC domains-containing disease resistance protein
20.1.7	stress.biotic.PR-proteins	m.287784	(loc_os04g53496.1 : 801.0) no description available & (at3g14460 : 167.0) LRR and NB-ARC domains-containing disease resistance protein; FUNCTIONS IN: ATP binding; INVOLVED IN: apoptosis, defense response; CONTAINS InterPro DOMAIN/s: NB-ARC (InterPro:IPR002182), Leucine-rich repeat (InterPro:IPR001611), Disease resistance protein (InterPro:IPR000767); BEST Arabidopsis thaliana protein match is: NB…	-1.28998	FALSE	LRR and NB-ARC domains-containing disease resistance protein
20.1.7	stress.biotic.PR-proteins	m.278234	(loc_os02g17400.1 : 236.0) no description available & (at2g34930 : 132.0) disease resistance family protein / LRR family protein; INVOLVED IN: signal transduction, defense response to fungus, defense response; LOCATED IN: cell wall; EXPRESSED IN: 10 plant structures; EXPRESSED DURING: 7 growth stages; CONTAINS InterPro DOMAIN/s: Leucine-rich repeat-containing N-terminal domain, type 2 (InterPro:I…	-1.27392	FALSE	disease resistance family protein / LRR family protein
20.1.7	stress.biotic.PR-proteins	m.278218	(loc_os11g35410.1 : 545.0) no description available & (at2g34930 : 334.0) disease resistance family protein / LRR family protein; INVOLVED IN: signal transduction, defense response to fungus, defense response; LOCATED IN: cell wall; EXPRESSED IN: 10 plant structures; EXPRESSED DURING: 7 growth stages; CONTAINS InterPro DOMAIN/s: Leucine-rich repeat-containing N-terminal domain, type 2 (InterPro:I…	-1.26167	FALSE	disease resistance family protein / LRR family protein
20.1.7	stress.biotic.PR-proteins	m.293401	(loc_os11g10550.1 : 1016.0) no description available & (at3g14470 : 262.0) NB-ARC domain-containing disease resistance protein; FUNCTIONS IN: protein binding; INVOLVED IN: apoptosis, defense response; LOCATED IN: endomembrane system; EXPRESSED IN: 23 plant structures; EXPRESSED DURING: 14 growth stages; CONTAINS InterPro DOMAIN/s: Leucine-rich repeat-containing protein (InterPro:IPR015766), NB-AR…	-1.25409	FALSE	NB-ARC domain-containing disease resistance protein
20.1.7	stress.biotic.PR-proteins	m.15676	(loc_os11g17014.1 : 343.0) no description available & (at3g46730 : 84.0) NB-ARC domain-containing disease resistance protein; FUNCTIONS IN: ATP binding; INVOLVED IN: defense response, apoptosis; LOCATED IN: endomembrane system; CONTAINS InterPro DOMAIN/s: NB-ARC (InterPro:IPR002182), Disease resistance protein (InterPro:IPR000767); BEST Arabidopsis thaliana protein match is: NB-ARC domain-contain…	-1.24359	FALSE	NB-ARC domain-containing disease resistance protein
20.1.7	stress.biotic.PR-proteins	m.164239	(loc_os04g12830.1 : 302.0) no description available & (at1g58390 : 84.7) Disease resistance protein (CC-NBS-LRR class) family; FUNCTIONS IN: ATP binding; INVOLVED IN: defense response, apoptosis; LOCATED IN: cellular_component unknown; EXPRESSED IN: 8 plant structures; EXPRESSED DURING: 4 anthesis, F mature embryo stage, petal differentiation and expansion stage, LP.08 eight leaves visible, D bil…	-1.22843	FALSE	Disease resistance protein (CC-NBS-LRR class) family
20.1.7	stress.biotic.PR-proteins	m.29075	(loc_os11g10760.1 : 365.0) no description available & (at3g25510 : 89.7) disease resistance protein (TIR-NBS-LRR class), putative; FUNCTIONS IN: transmembrane receptor activity, nucleoside-triphosphatase activity, nucleotide binding, ATP binding; INVOLVED IN: signal transduction, defense response, apoptosis, innate immune response; LOCATED IN: intrinsic to membrane; EXPRESSED IN: epidermis; CONTA…	-1.22843	FALSE	disease resistance protein (TIR-NBS-LRR class), putative
20.1.7	stress.biotic.PR-proteins	m.307946	(loc_os05g41290.1 : 1618.0) no description available & (at3g14470 : 530.0) NB-ARC domain-containing disease resistance protein; FUNCTIONS IN: protein binding; INVOLVED IN: apoptosis, defense response; LOCATED IN: endomembrane system; EXPRESSED IN: 23 plant structures; EXPRESSED DURING: 14 growth stages; CONTAINS InterPro DOMAIN/s: Leucine-rich repeat-containing protein (InterPro:IPR015766), NB-AR…	-1.1943	FALSE	NB-ARC domain-containing disease resistance protein
20.1.7	stress.biotic.PR-proteins	m.56685	(loc_os10g11500.1 : 224.0) no description available & (p35792|pr12_horvu : 197.0) Pathogenesis-related protein PRB1-2 precursor - Hordeum vulgare (Barley) & (at4g33720 : 155.0) CAP (Cysteine-rich secretory proteins, Antigen 5, and Pathogenesis-related 1 protein) superfamily protein; FUNCTIONS IN: molecular_function unknown; INVOLVED IN: biological_process unknown; LOCATED IN: endomembrane system,…	-1.17259	FALSE	Pathogenesis-related protein PRB1-2 precursor
20.1.7	stress.biotic.PR-proteins	m.303671	(loc_os11g35890.1 : 680.0) no description available & (at2g34930 : 355.0) disease resistance family protein / LRR family protein; INVOLVED IN: signal transduction, defense response to fungus, defense response; LOCATED IN: cell wall; EXPRESSED IN: 10 plant structures; EXPRESSED DURING: 7 growth stages; CONTAINS InterPro DOMAIN/s: Leucine-rich repeat-containing N-terminal domain, type 2 (InterPro:I…	-1.16776	FALSE	disease resistance family protein / LRR family protein
20.1.7	stress.biotic.PR-proteins	m.286513	(loc_os08g14850.1 : 285.0) no description available & (at1g50180 : 80.5) NB-ARC domain-containing disease resistance protein; FUNCTIONS IN: ATP binding; INVOLVED IN: apoptosis, defense response; LOCATED IN: cellular_component unknown; EXPRESSED IN: shoot; CONTAINS InterPro DOMAIN/s: NB-ARC (InterPro:IPR002182), Disease resistance protein (InterPro:IPR000767); BEST Arabidopsis thaliana protein mat…	-1.1254	FALSE	NB-ARC domain-containing disease resistance protein
20.1.7	stress.biotic.PR-proteins	m.21394	(loc_os11g10550.1 : 204.0) no description available & (at1g69550 : 130.0) disease resistance protein (TIR-NBS-LRR class); FUNCTIONS IN: transmembrane receptor activity, nucleoside-triphosphatase activity, nucleotide binding, ATP binding; INVOLVED IN: signal transduction, defense response, apoptosis, innate immune response; LOCATED IN: intrinsic to membrane, endomembrane system; EXPRESSED IN: 21 p…	-1.10243	FALSE	disease resistance protein (TIR-NBS-LRR class)
20.1.7	stress.biotic.PR-proteins	m.89496	(loc_os10g33140.1 : 286.0) no description available & (at4g04220 : 142.0) receptor like protein 46 (RLP46); FUNCTIONS IN: kinase activity; INVOLVED IN: signal transduction, defense response; LOCATED IN: endomembrane system; EXPRESSED IN: 20 plant structures; EXPRESSED DURING: 11 growth stages; CONTAINS InterPro DOMAIN/s: Leucine-rich repeat, typical subtype (InterPro:IPR003591), Leucine-rich repe…	-1.09193	FALSE	receptor like protein 46 (RLP46)
20.1.7	stress.biotic.PR-proteins	m.152342	(at1g59218 : 106.0) Disease resistance protein (CC-NBS-LRR class) family; FUNCTIONS IN: ATP binding; INVOLVED IN: defense response, apoptosis; CONTAINS InterPro DOMAIN/s: NB-ARC (InterPro:IPR002182), Disease resistance protein (InterPro:IPR000767); BEST Arabidopsis thaliana protein match is: Disease resistance protein (CC-NBS-LRR class) family (TAIR:AT1G58848.2). & (loc_os10g10360.4 : 83.6) no de…	-1.08573	FALSE	Disease resistance protein (CC-NBS-LRR class) family
20.1.7.10	stress.biotic.PR-proteins.NPR	m.224094	(loc_os01g09800.1 : 837.0) no description available & (at1g64280 : 434.0) This gene is a key regulator of the salicylic acid (SA)-mediated systemic acquired resistance (SAR) pathway. It is similar to the transcription factor inhibitor I kappa B, and contains ankyrin repeats. It confers resistance to the pathogens Pseudomonas syringae and Peronospora parasitica in a dosage-dependent fashion. Altho…	-1.07104	FALSE	This gene is a key regulator of the salicylic acid (SA)-mediated systemic acquired resistance (SAR) pathway. It is similar to the transcription factor inhibitor I kappa B, and contains ankyrin repeats. It confers resistance to the pathogens Pseudomonas syringae and Peronospora parasitica in a dosage-dependent fashion. Although transgenic Arabidopsis plants overexpressing NPR1 acquire enhanced sen…
20.1.7	stress.biotic.PR-proteins	m.309753	(loc_os03g26260.1 : 382.0) no description available & (at3g07040 : 125.0) Contains an N-terminal tripartite nucleotide binding site and a C-terminal tandem array of leucine-rich repeats. Confers resistance to Pseudomonas syringae strains that carry the avirulence genes avrB and avrRpm1.; RESISTANCE TO P. SYRINGAE PV MACULICOLA 1 (RPM1); FUNCTIONS IN: protein binding, nucleotide binding; INVOLVED …	-1.04911	FALSE	Contains an N-terminal tripartite nucleotide binding site and a C-terminal tandem array of leucine-rich repeats. Confers resistance to Pseudomonas syringae strains that carry the avirulence genes avrB and avrRpm1.
20.1.7	stress.biotic.PR-proteins	m.93319	(loc_os11g35450.1 : 406.0) no description available & (at2g34930 : 221.0) disease resistance family protein / LRR family protein; INVOLVED IN: signal transduction, defense response to fungus, defense response; LOCATED IN: cell wall; EXPRESSED IN: 10 plant structures; EXPRESSED DURING: 7 growth stages; CONTAINS InterPro DOMAIN/s: Leucine-rich repeat-containing N-terminal domain, type 2 (InterPro:I…	-1.03852	FALSE	disease resistance family protein / LRR family protein
20.1.7	stress.biotic.PR-proteins	m.46259	(loc_os10g33130.1 : 304.0) no description available & (at1g35710 : 139.0) Protein kinase family protein with leucine-rich repeat domain; FUNCTIONS IN: protein serine/threonine kinase activity, protein tyrosine kinase activity, protein kinase activity, ATP binding; INVOLVED IN: transmembrane receptor protein tyrosine kinase signaling pathway, protein amino acid phosphorylation; LOCATED IN: endomem…	-1.02369	FALSE	Protein kinase family protein with leucine-rich repeat domain
20.1.7	stress.biotic.PR-proteins	m.84888	(loc_os11g35410.1 : 560.0) no description available & (at2g34930 : 273.0) disease resistance family protein / LRR family protein; INVOLVED IN: signal transduction, defense response to fungus, defense response; LOCATED IN: cell wall; EXPRESSED IN: 10 plant structures; EXPRESSED DURING: 7 growth stages; CONTAINS InterPro DOMAIN/s: Leucine-rich repeat-containing N-terminal domain, type 2 (InterPro:I…	-1.00852	FALSE	disease resistance family protein / LRR family protein
20.1.7	stress.biotic.PR-proteins	m.104715	(loc_os08g09110.1 : 235.0) no description available & (at1g50180 : 83.2) NB-ARC domain-containing disease resistance protein; FUNCTIONS IN: ATP binding; INVOLVED IN: apoptosis, defense response; LOCATED IN: cellular_component unknown; EXPRESSED IN: shoot; CONTAINS InterPro DOMAIN/s: NB-ARC (InterPro:IPR002182), Disease resistance protein (InterPro:IPR000767); BEST Arabidopsis thaliana protein mat…	0	FALSE	NB-ARC domain-containing disease resistance protein
20.1.7	stress.biotic.PR-proteins	m.109950	(loc_os05g34220.2 : 401.0) no description available & (at3g14460 : 217.0) LRR and NB-ARC domains-containing disease resistance protein; FUNCTIONS IN: ATP binding; INVOLVED IN: apoptosis, defense response; CONTAINS InterPro DOMAIN/s: NB-ARC (InterPro:IPR002182), Leucine-rich repeat (InterPro:IPR001611), Disease resistance protein (InterPro:IPR000767); BEST Arabidopsis thaliana protein match is: NB…	0	FALSE	LRR and NB-ARC domains-containing disease resistance protein
20.1.7	stress.biotic.PR-proteins	m.109958	(loc_os05g34220.2 : 342.0) no description available & (at3g14460 : 193.0) LRR and NB-ARC domains-containing disease resistance protein; FUNCTIONS IN: ATP binding; INVOLVED IN: apoptosis, defense response; CONTAINS InterPro DOMAIN/s: NB-ARC (InterPro:IPR002182), Leucine-rich repeat (InterPro:IPR001611), Disease resistance protein (InterPro:IPR000767); BEST Arabidopsis thaliana protein match is: NB…	0	FALSE	LRR and NB-ARC domains-containing disease resistance protein
20.1.7	stress.biotic.PR-proteins	m.126723	(loc_os11g10310.1 : 181.0) no description available & (at3g11080 : 109.0) receptor like protein 35 (RLP35); FUNCTIONS IN: kinase activity; INVOLVED IN: signal transduction, defense response; LOCATED IN: endomembrane system; EXPRESSED IN: stem, stamen; EXPRESSED DURING: 4 anthesis; CONTAINS InterPro DOMAIN/s: Leucine-rich repeat-containing N-terminal domain, type 2 (InterPro:IPR013210), Leucine-ri…	-6.21038	TRUE	receptor like protein 35 (RLP35)
20.1.7	stress.biotic.PR-proteins	m.138767	(loc_os09g16000.1 : 204.0) no description available & (at1g69550 : 179.0) disease resistance protein (TIR-NBS-LRR class); FUNCTIONS IN: transmembrane receptor activity, nucleoside-triphosphatase activity, nucleotide binding, ATP binding; INVOLVED IN: signal transduction, defense response, apoptosis, innate immune response; LOCATED IN: intrinsic to membrane, endomembrane system; EXPRESSED IN: 21 p…	0	FALSE	disease resistance protein (TIR-NBS-LRR class)
20.1.7	stress.biotic.PR-proteins	m.159856	(loc_os11g10310.1 : 199.0) no description available & (at2g26380 : 83.2) Leucine-rich repeat (LRR) family protein; INVOLVED IN: signal transduction, defense response; LOCATED IN: endomembrane system; EXPRESSED IN: hypocotyl, root; CONTAINS InterPro DOMAIN/s: Leucine-rich repeat-containing N-terminal domain, type 2 (InterPro:IPR013210), Leucine-rich repeat (InterPro:IPR001611); BEST Arabidopsis th…	0	FALSE	Leucine-rich repeat (LRR) family protein
20.1.7	stress.biotic.PR-proteins	m.161838	(loc_os10g04290.1 : 255.0) no description available & (at1g69550 : 106.0) disease resistance protein (TIR-NBS-LRR class); FUNCTIONS IN: transmembrane receptor activity, nucleoside-triphosphatase activity, nucleotide binding, ATP binding; INVOLVED IN: signal transduction, defense response, apoptosis, innate immune response; LOCATED IN: intrinsic to membrane, endomembrane system; EXPRESSED IN: 21 p…	0	FALSE	disease resistance protein (TIR-NBS-LRR class)
20.1.7	stress.biotic.PR-proteins	m.163948	(loc_os10g04110.1 : 389.0) no description available & (at3g46730 : 145.0) NB-ARC domain-containing disease resistance protein; FUNCTIONS IN: ATP binding; INVOLVED IN: defense response, apoptosis; LOCATED IN: endomembrane system; CONTAINS InterPro DOMAIN/s: NB-ARC (InterPro:IPR002182), Disease resistance protein (InterPro:IPR000767); BEST Arabidopsis thaliana protein match is: NB-ARC domain-contai…	0	FALSE	NB-ARC domain-containing disease resistance protein
20.1.7	stress.biotic.PR-proteins	m.163961	(loc_os10g04110.1 : 356.0) no description available & (at3g07040 : 159.0) Contains an N-terminal tripartite nucleotide binding site and a C-terminal tandem array of leucine-rich repeats. Confers resistance to Pseudomonas syringae strains that carry the avirulence genes avrB and avrRpm1.; RESISTANCE TO P. SYRINGAE PV MACULICOLA 1 (RPM1); FUNCTIONS IN: protein binding, nucleotide binding; INVOLVED …	0	FALSE	Contains an N-terminal tripartite nucleotide binding site and a C-terminal tandem array of leucine-rich repeats. Confers resistance to Pseudomonas syringae strains that carry the avirulence genes avrB and avrRpm1.
20.1.7	stress.biotic.PR-proteins	m.17368	(loc_os01g06900.1 : 472.0) no description available & (at1g47890 : 204.0) receptor like protein 7 (RLP7); FUNCTIONS IN: kinase activity; INVOLVED IN: signal transduction, defense response; LOCATED IN: endomembrane system; EXPRESSED IN: stem, stamen; EXPRESSED DURING: 4 anthesis; CONTAINS InterPro DOMAIN/s: Leucine-rich repeat-containing N-terminal domain, type 2 (InterPro:IPR013210), Leucine-rich…	0	FALSE	receptor like protein 7 (RLP7)
20.1.7	stress.biotic.PR-proteins	m.18861	(loc_os01g41960.1 : 218.0) no description available & (at2g34930 : 141.0) disease resistance family protein / LRR family protein; INVOLVED IN: signal transduction, defense response to fungus, defense response; LOCATED IN: cell wall; EXPRESSED IN: 10 plant structures; EXPRESSED DURING: 7 growth stages; CONTAINS InterPro DOMAIN/s: Leucine-rich repeat-containing N-terminal domain, type 2 (InterPro:I…	0	FALSE	disease resistance family protein / LRR family protein
20.1.7	stress.biotic.PR-proteins	m.19001	(loc_os11g35450.1 : 356.0) no description available & (at2g34930 : 174.0) disease resistance family protein / LRR family protein; INVOLVED IN: signal transduction, defense response to fungus, defense response; LOCATED IN: cell wall; EXPRESSED IN: 10 plant structures; EXPRESSED DURING: 7 growth stages; CONTAINS InterPro DOMAIN/s: Leucine-rich repeat-containing N-terminal domain, type 2 (InterPro:I…	0	FALSE	disease resistance family protein / LRR family protein
20.1.7	stress.biotic.PR-proteins	m.20847	(loc_os01g41750.1 : 197.0) no description available & (at2g34930 : 101.0) disease resistance family protein / LRR family protein; INVOLVED IN: signal transduction, defense response to fungus, defense response; LOCATED IN: cell wall; EXPRESSED IN: 10 plant structures; EXPRESSED DURING: 7 growth stages; CONTAINS InterPro DOMAIN/s: Leucine-rich repeat-containing N-terminal domain, type 2 (InterPro:I…	0	FALSE	disease resistance family protein / LRR family protein
20.1.7	stress.biotic.PR-proteins	m.209621	(loc_os07g28300.1 : 201.0) no description available & (at3g24900 : 122.0) receptor like protein 39 (RLP39); INVOLVED IN: signal transduction, defense response; LOCATED IN: endomembrane system; EXPRESSED IN: 11 plant structures; EXPRESSED DURING: 10 growth stages; CONTAINS InterPro DOMAIN/s: Leucine-rich repeat, typical subtype (InterPro:IPR003591), Leucine-rich repeat (InterPro:IPR001611); BEST A…	-3.82177	TRUE	receptor like protein 39 (RLP39)
20.1.7	stress.biotic.PR-proteins	m.21395	(loc_os11g10760.1 : 117.0) no description available & (at1g69550 : 82.4) disease resistance protein (TIR-NBS-LRR class); FUNCTIONS IN: transmembrane receptor activity, nucleoside-triphosphatase activity, nucleotide binding, ATP binding; INVOLVED IN: signal transduction, defense response, apoptosis, innate immune response; LOCATED IN: intrinsic to membrane, endomembrane system; EXPRESSED IN: 21 pl…	0	FALSE	disease resistance protein (TIR-NBS-LRR class)
20.1.7	stress.biotic.PR-proteins	m.23136	(loc_os03g63200.1 : 275.0) no description available & (at3g14470 : 108.0) NB-ARC domain-containing disease resistance protein; FUNCTIONS IN: protein binding; INVOLVED IN: apoptosis, defense response; LOCATED IN: endomembrane system; EXPRESSED IN: 23 plant structures; EXPRESSED DURING: 14 growth stages; CONTAINS InterPro DOMAIN/s: Leucine-rich repeat-containing protein (InterPro:IPR015766), NB-ARC…	-4.29949	TRUE	NB-ARC domain-containing disease resistance protein
20.1.7	stress.biotic.PR-proteins	m.237423	(loc_os01g41770.1 : 396.0) no description available & (at2g34930 : 226.0) disease resistance family protein / LRR family protein; INVOLVED IN: signal transduction, defense response to fungus, defense response; LOCATED IN: cell wall; EXPRESSED IN: 10 plant structures; EXPRESSED DURING: 7 growth stages; CONTAINS InterPro DOMAIN/s: Leucine-rich repeat-containing N-terminal domain, type 2 (InterPro:I…	-7.16582	TRUE	disease resistance family protein / LRR family protein
20.1.7	stress.biotic.PR-proteins	m.24711	(loc_os01g41770.1 : 150.0) no description available & (at2g34930 : 117.0) disease resistance family protein / LRR family protein; INVOLVED IN: signal transduction, defense response to fungus, defense response; LOCATED IN: cell wall; EXPRESSED IN: 10 plant structures; EXPRESSED DURING: 7 growth stages; CONTAINS InterPro DOMAIN/s: Leucine-rich repeat-containing N-terminal domain, type 2 (InterPro:I…	0	FALSE	disease resistance family protein / LRR family protein
20.1.7	stress.biotic.PR-proteins	m.26228	(loc_os01g41770.1 : 441.0) no description available & (at2g34930 : 199.0) disease resistance family protein / LRR family protein; INVOLVED IN: signal transduction, defense response to fungus, defense response; LOCATED IN: cell wall; EXPRESSED IN: 10 plant structures; EXPRESSED DURING: 7 growth stages; CONTAINS InterPro DOMAIN/s: Leucine-rich repeat-containing N-terminal domain, type 2 (InterPro:I…	-4.29949	TRUE	disease resistance family protein / LRR family protein
20.1.7	stress.biotic.PR-proteins	m.278254	(loc_os11g35410.1 : 216.0) no description available & (at2g34930 : 135.0) disease resistance family protein / LRR family protein; INVOLVED IN: signal transduction, defense response to fungus, defense response; LOCATED IN: cell wall; EXPRESSED IN: 10 plant structures; EXPRESSED DURING: 7 growth stages; CONTAINS InterPro DOMAIN/s: Leucine-rich repeat-containing N-terminal domain, type 2 (InterPro:I…	0	FALSE	disease resistance family protein / LRR family protein
20.1.7	stress.biotic.PR-proteins	m.278258	(loc_os02g17400.1 : 202.0) no description available & (at2g34930 : 134.0) disease resistance family protein / LRR family protein; INVOLVED IN: signal transduction, defense response to fungus, defense response; LOCATED IN: cell wall; EXPRESSED IN: 10 plant structures; EXPRESSED DURING: 7 growth stages; CONTAINS InterPro DOMAIN/s: Leucine-rich repeat-containing N-terminal domain, type 2 (InterPro:I…	0	FALSE	disease resistance family protein / LRR family protein
20.1.7	stress.biotic.PR-proteins	m.278263	(loc_os01g41770.1 : 115.0) no description available & (at5g27060 : 89.0) receptor like protein 53 (RLP53); FUNCTIONS IN: kinase activity; INVOLVED IN: signal transduction, defense response; LOCATED IN: endomembrane system; CONTAINS InterPro DOMAIN/s: Leucine-rich repeat-containing N-terminal domain, type 2 (InterPro:IPR013210), Leucine-rich repeat (InterPro:IPR001611); BEST Arabidopsis thaliana p…	0	FALSE	receptor like protein 53 (RLP53)
20.1.7	stress.biotic.PR-proteins	m.302781	(loc_os03g17220.1 : 256.0) no description available & (at2g39430 : 171.0) Disease resistance-responsive (dirigent-like protein) family protein; FUNCTIONS IN: molecular_function unknown; INVOLVED IN: lignan biosynthetic process; LOCATED IN: endomembrane system; EXPRESSED IN: leaf apex, hypocotyl, root, petiole, leaf; EXPRESSED DURING: LP.04 four leaves visible, LP.08 eight leaves visible; CONTAINS…	10.4664	TRUE	Disease resistance-responsive (dirigent-like protein) family protein
20.1.7	stress.biotic.PR-proteins	m.303828	(loc_os07g28570.1 : 353.0) no description available & (at2g34930 : 197.0) disease resistance family protein / LRR family protein; INVOLVED IN: signal transduction, defense response to fungus, defense response; LOCATED IN: cell wall; EXPRESSED IN: 10 plant structures; EXPRESSED DURING: 7 growth stages; CONTAINS InterPro DOMAIN/s: Leucine-rich repeat-containing N-terminal domain, type 2 (InterPro:I…	0	FALSE	disease resistance family protein / LRR family protein
20.1.7	stress.biotic.PR-proteins	m.304286	(loc_os01g41750.1 : 462.0) no description available & (at4g04220 : 174.0) receptor like protein 46 (RLP46); FUNCTIONS IN: kinase activity; INVOLVED IN: signal transduction, defense response; LOCATED IN: endomembrane system; EXPRESSED IN: 20 plant structures; EXPRESSED DURING: 11 growth stages; CONTAINS InterPro DOMAIN/s: Leucine-rich repeat, typical subtype (InterPro:IPR003591), Leucine-rich repe…	0	FALSE	receptor like protein 46 (RLP46)
20.1.7	stress.biotic.PR-proteins	m.305354	(loc_os11g37759.3 : 281.0) no description available & (at1g53350 : 104.0) Disease resistance protein (CC-NBS-LRR class) family; FUNCTIONS IN: ATP binding; INVOLVED IN: apoptosis, defense response; EXPRESSED IN: 19 plant structures; EXPRESSED DURING: 9 growth stages; CONTAINS InterPro DOMAIN/s: NB-ARC (InterPro:IPR002182), Disease resistance protein (InterPro:IPR000767); BEST Arabidopsis thaliana …	-8.12126	TRUE	Disease resistance protein (CC-NBS-LRR class) family
20.1.7	stress.biotic.PR-proteins	m.305838	(loc_os11g07260.1 : 196.0) no description available & (at3g47570 : 109.0) Leucine-rich repeat protein kinase family protein; FUNCTIONS IN: protein serine/threonine kinase activity, kinase activity, ATP binding; INVOLVED IN: transmembrane receptor protein tyrosine kinase signaling pathway, protein amino acid phosphorylation; LOCATED IN: plasma membrane; EXPRESSED IN: 13 plant structures; EXPRESSED…	-3.82177	TRUE	Leucine-rich repeat protein kinase family protein
20.1.7	stress.biotic.PR-proteins	m.306281	(loc_os01g41770.1 : 397.0) no description available & (at2g34930 : 276.0) disease resistance family protein / LRR family protein; INVOLVED IN: signal transduction, defense response to fungus, defense response; LOCATED IN: cell wall; EXPRESSED IN: 10 plant structures; EXPRESSED DURING: 7 growth stages; CONTAINS InterPro DOMAIN/s: Leucine-rich repeat-containing N-terminal domain, type 2 (InterPro:I…	-4.77721	TRUE	disease resistance family protein / LRR family protein
20.1.7	stress.biotic.PR-proteins	m.306282	(loc_os02g17400.1 : 247.0) no description available & (at1g74190 : 122.0) receptor like protein 15 (RLP15); INVOLVED IN: signal transduction; LOCATED IN: endomembrane system; CONTAINS InterPro DOMAIN/s: Leucine-rich repeat-containing N-terminal domain, type 2 (InterPro:IPR013210), Leucine-rich repeat (InterPro:IPR001611); BEST Arabidopsis thaliana protein match is: receptor like protein 13 (TAIR:…	0	FALSE	receptor like protein 15 (RLP15)
20.1.7	stress.biotic.PR-proteins	m.307352	(loc_os01g04070.1 : 142.0) no description available & (at4g13810 : 111.0) receptor like protein 47 (RLP47); INVOLVED IN: signal transduction, defense response; LOCATED IN: endomembrane system; EXPRESSED IN: 7 plant structures; EXPRESSED DURING: 9 growth stages; CONTAINS InterPro DOMAIN/s: Leucine-rich repeat, typical subtype (InterPro:IPR003591), Leucine-rich repeat-containing N-terminal domain, …	0	FALSE	receptor like protein 47 (RLP47)
20.1.7	stress.biotic.PR-proteins	m.307387	(loc_os01g41750.1 : 169.0) no description available & (at2g34930 : 114.0) disease resistance family protein / LRR family protein; INVOLVED IN: signal transduction, defense response to fungus, defense response; LOCATED IN: cell wall; EXPRESSED IN: 10 plant structures; EXPRESSED DURING: 7 growth stages; CONTAINS InterPro DOMAIN/s: Leucine-rich repeat-containing N-terminal domain, type 2 (InterPro:I…	0	FALSE	disease resistance family protein / LRR family protein
20.1.7	stress.biotic.PR-proteins	m.307469	(loc_os10g33080.1 : 426.0) no description available & (at4g04220 : 219.0) receptor like protein 46 (RLP46); FUNCTIONS IN: kinase activity; INVOLVED IN: signal transduction, defense response; LOCATED IN: endomembrane system; EXPRESSED IN: 20 plant structures; EXPRESSED DURING: 11 growth stages; CONTAINS InterPro DOMAIN/s: Leucine-rich repeat, typical subtype (InterPro:IPR003591), Leucine-rich repe…	0	FALSE	receptor like protein 46 (RLP46)
20.1.7	stress.biotic.PR-proteins	m.309488	(at5g01950 : 108.0) Leucine-rich repeat protein kinase family protein; FUNCTIONS IN: protein serine/threonine kinase activity, kinase activity, ATP binding; INVOLVED IN: transmembrane receptor protein tyrosine kinase signaling pathway, protein amino acid phosphorylation; LOCATED IN: chloroplast, plasma membrane; EXPRESSED IN: 19 plant structures; EXPRESSED DURING: 10 growth stages; CONTAINS Inter…	0	FALSE	Leucine-rich repeat protein kinase family protein
20.1.7	stress.biotic.PR-proteins	m.310800	(loc_os01g04070.1 : 283.0) no description available & (at4g20140 : 122.0) Encodes GASSHO1 (GSO1), a putative leucine-rich repeat transmembrane-type receptor kinase. GSO1 and a homolog GSO2 (At5g44700) are required for the formation of a normal epidermal surface during embryogenesis.; GASSHO1 (GSO1); FUNCTIONS IN: protein serine/threonine kinase activity, protein kinase activity, ATP binding; INVO…	-8.59898	TRUE	Encodes GASSHO1 (GSO1), a putative leucine-rich repeat transmembrane-type receptor kinase. GSO1 and a homolog GSO2 (At5g44700) are required for the formation of a normal epidermal surface during embryogenesis.
20.1.7	stress.biotic.PR-proteins	m.310801	(loc_os01g04070.1 : 259.0) no description available & (at1g47890 : 115.0) receptor like protein 7 (RLP7); FUNCTIONS IN: kinase activity; INVOLVED IN: signal transduction, defense response; LOCATED IN: endomembrane system; EXPRESSED IN: stem, stamen; EXPRESSED DURING: 4 anthesis; CONTAINS InterPro DOMAIN/s: Leucine-rich repeat-containing N-terminal domain, type 2 (InterPro:IPR013210), Leucine-rich…	-13.3762	TRUE	receptor like protein 7 (RLP7)
20.1.7	stress.biotic.PR-proteins	m.311143	(loc_os01g06900.1 : 1001.0) no description available & (at1g47890 : 441.0) receptor like protein 7 (RLP7); FUNCTIONS IN: kinase activity; INVOLVED IN: signal transduction, defense response; LOCATED IN: endomembrane system; EXPRESSED IN: stem, stamen; EXPRESSED DURING: 4 anthesis; CONTAINS InterPro DOMAIN/s: Leucine-rich repeat-containing N-terminal domain, type 2 (InterPro:IPR013210), Leucine-ric…	0	FALSE	receptor like protein 7 (RLP7)
20.1.7	stress.biotic.PR-proteins	m.311353	(loc_os08g10440.1 : 289.0) no description available & (at3g46730 : 90.9) NB-ARC domain-containing disease resistance protein; FUNCTIONS IN: ATP binding; INVOLVED IN: defense response, apoptosis; LOCATED IN: endomembrane system; CONTAINS InterPro DOMAIN/s: NB-ARC (InterPro:IPR002182), Disease resistance protein (InterPro:IPR000767); BEST Arabidopsis thaliana protein match is: NB-ARC domain-contain…	0	FALSE	NB-ARC domain-containing disease resistance protein
20.1.7	stress.biotic.PR-proteins	m.311696	(loc_os02g34790.1 : 144.0) no description available & (at5g07180 : 95.1) Encodes a receptor-like kinase that, together with ER and ERL1 governs the initial decision of protodermal cells to either divide proliferatively to produce pavement cells or divide asymmetrically to generate stomatal complexes. It is also important for maintaining stomatal stem cell activity and preventing terminal differen…	0	FALSE	Encodes a receptor-like kinase that, together with ER and ERL1 governs the initial decision of protodermal cells to either divide proliferatively to produce pavement cells or divide asymmetrically to generate stomatal complexes. It is also important for maintaining stomatal stem cell activity and preventing terminal differentiation of the meristemoid into the guard mother cell. When heterozygous …
20.1.7	stress.biotic.PR-proteins	m.312530	(loc_os10g22890.1 : 192.0) no description available & (at1g71400 : 110.0) Encodes a CLAVATA2 (CLV2)-related gene. Complements the clv2 mutant when expressed under the control of the CLV2 promoter.; receptor like protein 12 (RLP12); INVOLVED IN: signal transduction, defense response; LOCATED IN: endomembrane system; EXPRESSED IN: 7 plant structures; EXPRESSED DURING: LP.04 four leaves visible, pet…	-6.21038	TRUE	Encodes a CLAVATA2 (CLV2)-related gene. Complements the clv2 mutant when expressed under the control of the CLV2 promoter.
20.1.7	stress.biotic.PR-proteins	m.313804	(loc_os10g32990.1 : 89.4) no description available & (at4g28490 : 82.4) member of Receptor kinase-like protein family; HAESA (HAE); CONTAINS InterPro DOMAIN/s: Protein kinase, ATP binding site (InterPro:IPR017441), Protein kinase, catalytic domain (InterPro:IPR000719), Leucine-rich repeat-containing N-terminal domain, type 2 (InterPro:IPR013210), Leucine-rich repeat (InterPro:IPR001611), Serine/t…	0	FALSE	member of Receptor kinase-like protein family
20.1.7	stress.biotic.PR-proteins	m.313842	(loc_os08g42840.1 : 163.0) no description available & (at2g34930 : 91.7) disease resistance family protein / LRR family protein; INVOLVED IN: signal transduction, defense response to fungus, defense response; LOCATED IN: cell wall; EXPRESSED IN: 10 plant structures; EXPRESSED DURING: 7 growth stages; CONTAINS InterPro DOMAIN/s: Leucine-rich repeat-containing N-terminal domain, type 2 (InterPro:IP…	0	FALSE	disease resistance family protein / LRR family protein
20.1.7	stress.biotic.PR-proteins	m.313878	(loc_os01g41770.1 : 433.0) no description available & (at2g34930 : 269.0) disease resistance family protein / LRR family protein; INVOLVED IN: signal transduction, defense response to fungus, defense response; LOCATED IN: cell wall; EXPRESSED IN: 10 plant structures; EXPRESSED DURING: 7 growth stages; CONTAINS InterPro DOMAIN/s: Leucine-rich repeat-containing N-terminal domain, type 2 (InterPro:I…	0	FALSE	disease resistance family protein / LRR family protein
20.1.7	stress.biotic.PR-proteins	m.313950	(loc_os11g28950.1 : 357.0) no description available & (at3g14470 : 134.0) NB-ARC domain-containing disease resistance protein; FUNCTIONS IN: protein binding; INVOLVED IN: apoptosis, defense response; LOCATED IN: endomembrane system; EXPRESSED IN: 23 plant structures; EXPRESSED DURING: 14 growth stages; CONTAINS InterPro DOMAIN/s: Leucine-rich repeat-containing protein (InterPro:IPR015766), NB-ARC…	0	FALSE	NB-ARC domain-containing disease resistance protein
20.1.7	stress.biotic.PR-proteins	m.315747	(loc_os10g03100.1 : 160.0) no description available & (at3g05660 : 94.0) receptor like protein 33 (RLP33); FUNCTIONS IN: kinase activity; INVOLVED IN: signal transduction, defense response; LOCATED IN: chloroplast; EXPRESSED IN: 10 plant structures; EXPRESSED DURING: 10 growth stages; CONTAINS InterPro DOMAIN/s: Leucine-rich repeat, typical subtype (InterPro:IPR003591), Leucine-rich repeat-contai…	-3.82177	TRUE	receptor like protein 33 (RLP33)
20.1.7	stress.biotic.PR-proteins	m.317697	(loc_os01g05960.1 : 190.0) no description available & (at3g28890 : 99.8) receptor like protein 43 (RLP43); FUNCTIONS IN: kinase activity; INVOLVED IN: signal transduction; LOCATED IN: endomembrane system; EXPRESSED IN: stem, leaf whorl, inflorescence meristem, leaf, stamen; EXPRESSED DURING: LP.04 four leaves visible, 4 anthesis; CONTAINS InterPro DOMAIN/s: Leucine-rich repeat-containing N-termin…	-8.59898	TRUE	receptor like protein 43 (RLP43)
20.1.7	stress.biotic.PR-proteins	m.317713	(loc_os07g44250.1 : 177.0) no description available & (at1g64160 : 164.0) Disease resistance-responsive (dirigent-like protein) family protein; FUNCTIONS IN: molecular_function unknown; INVOLVED IN: lignan biosynthetic process, defense response; LOCATED IN: endomembrane system; EXPRESSED IN: petal, hypocotyl, root; EXPRESSED DURING: petal differentiation and expansion stage; CONTAINS InterPro DOM…	0	FALSE	Disease resistance-responsive (dirigent-like protein) family protein
20.1.7	stress.biotic.PR-proteins	m.319391	(loc_os07g44370.1 : 130.0) no description available & (at1g64160 : 100.0) Disease resistance-responsive (dirigent-like protein) family protein; FUNCTIONS IN: molecular_function unknown; INVOLVED IN: lignan biosynthetic process, defense response; LOCATED IN: endomembrane system; EXPRESSED IN: petal, hypocotyl, root; EXPRESSED DURING: petal differentiation and expansion stage; CONTAINS InterPro DOM…	0	FALSE	Disease resistance-responsive (dirigent-like protein) family protein
20.1.7	stress.biotic.PR-proteins	m.320867	(loc_os11g41540.4 : 161.0) no description available & (at3g46710 : 84.7) NB-ARC domain-containing disease resistance protein; FUNCTIONS IN: protein binding; INVOLVED IN: apoptosis, defense response; LOCATED IN: cellular_component unknown; EXPRESSED IN: root; CONTAINS InterPro DOMAIN/s: NB-ARC (InterPro:IPR002182), Disease resistance protein (InterPro:IPR000767); BEST Arabidopsis thaliana protein …	0	FALSE	NB-ARC domain-containing disease resistance protein
20.1.7	stress.biotic.PR-proteins	m.32093	(loc_os02g30150.1 : 191.0) no description available & (at3g14470 : 93.2) NB-ARC domain-containing disease resistance protein; FUNCTIONS IN: protein binding; INVOLVED IN: apoptosis, defense response; LOCATED IN: endomembrane system; EXPRESSED IN: 23 plant structures; EXPRESSED DURING: 14 growth stages; CONTAINS InterPro DOMAIN/s: Leucine-rich repeat-containing protein (InterPro:IPR015766), NB-ARC …	0	FALSE	NB-ARC domain-containing disease resistance protein
20.1.7	stress.biotic.PR-proteins	m.321123	(loc_os01g04070.1 : 231.0) no description available & (at4g13920 : 140.0) receptor like protein 50 (RLP50); FUNCTIONS IN: kinase activity; INVOLVED IN: signal transduction, defense response; LOCATED IN: endomembrane system; CONTAINS InterPro DOMAIN/s: Leucine-rich repeat-containing N-terminal domain, type 2 (InterPro:IPR013210), Leucine-rich repeat (InterPro:IPR001611); BEST Arabidopsis thaliana …	0	FALSE	receptor like protein 50 (RLP50)
20.1.7	stress.biotic.PR-proteins	m.321149	(loc_os10g04342.1 : 184.0) no description available & (at1g50180 : 81.3) NB-ARC domain-containing disease resistance protein; FUNCTIONS IN: ATP binding; INVOLVED IN: apoptosis, defense response; LOCATED IN: cellular_component unknown; EXPRESSED IN: shoot; CONTAINS InterPro DOMAIN/s: NB-ARC (InterPro:IPR002182), Disease resistance protein (InterPro:IPR000767); BEST Arabidopsis thaliana protein mat…	0	FALSE	NB-ARC domain-containing disease resistance protein
20.1.7	stress.biotic.PR-proteins	m.32338	(loc_os11g10550.1 : 625.0) no description available & (at3g14460 : 186.0) LRR and NB-ARC domains-containing disease resistance protein; FUNCTIONS IN: ATP binding; INVOLVED IN: apoptosis, defense response; CONTAINS InterPro DOMAIN/s: NB-ARC (InterPro:IPR002182), Leucine-rich repeat (InterPro:IPR001611), Disease resistance protein (InterPro:IPR000767); BEST Arabidopsis thaliana protein match is: NB…	0	FALSE	LRR and NB-ARC domains-containing disease resistance protein
20.1.7	stress.biotic.PR-proteins	m.323675	(loc_os06g06390.1 : 222.0) no description available & (at3g07040 : 103.0) Contains an N-terminal tripartite nucleotide binding site and a C-terminal tandem array of leucine-rich repeats. Confers resistance to Pseudomonas syringae strains that carry the avirulence genes avrB and avrRpm1.; RESISTANCE TO P. SYRINGAE PV MACULICOLA 1 (RPM1); FUNCTIONS IN: protein binding, nucleotide binding; INVOLVED …	0	FALSE	Contains an N-terminal tripartite nucleotide binding site and a C-terminal tandem array of leucine-rich repeats. Confers resistance to Pseudomonas syringae strains that carry the avirulence genes avrB and avrRpm1.
20.1.7	stress.biotic.PR-proteins	m.324170	(loc_os06g38670.1 : 140.0) no description available & (at5g25910 : 89.4) putative disease resistance protein induced by chitin oligomers.; receptor like protein 52 (RLP52); FUNCTIONS IN: kinase activity; INVOLVED IN: signal transduction, defense response to fungus, response to chitin, defense response; LOCATED IN: endomembrane system; EXPRESSED IN: stem, stamen; EXPRESSED DURING: 4 anthesis; CONT…	0	FALSE	putative disease resistance protein induced by chitin oligomers.
20.1.7	stress.biotic.PR-proteins	m.330471	(loc_os06g38650.1 : 187.0) no description available & (at3g47580 : 105.0) Leucine-rich repeat protein kinase family protein; FUNCTIONS IN: protein serine/threonine kinase activity, kinase activity, ATP binding; INVOLVED IN: transmembrane receptor protein tyrosine kinase signaling pathway, protein amino acid phosphorylation; LOCATED IN: endomembrane system; CONTAINS InterPro DOMAIN/s: Protein kina…	0	FALSE	Leucine-rich repeat protein kinase family protein
20.1.7	stress.biotic.PR-proteins	m.36792	(loc_os11g46200.1 : 163.0) no description available & (at3g46530 : 92.8) Confers resistance to the biotrophic oomycete, Peronospora parasitica. Encodes an NBS-LRR type R protein with a putative amino-terminal leucine zipper. Fungal protein ATR13 induces RPP13 gene expression and disease resistance.; RECOGNITION OF PERONOSPORA PARASITICA 13 (RPP13); FUNCTIONS IN: ATP binding; INVOLVED IN: defense …	0	FALSE	Confers resistance to the biotrophic oomycete, Peronospora parasitica. Encodes an NBS-LRR type R protein with a putative amino-terminal leucine zipper. Fungal protein ATR13 induces RPP13 gene expression and disease resistance.
20.1.7	stress.biotic.PR-proteins	m.38549	(loc_os08g14830.1 : 244.0) no description available & (at3g46530 : 88.2) Confers resistance to the biotrophic oomycete, Peronospora parasitica. Encodes an NBS-LRR type R protein with a putative amino-terminal leucine zipper. Fungal protein ATR13 induces RPP13 gene expression and disease resistance.; RECOGNITION OF PERONOSPORA PARASITICA 13 (RPP13); FUNCTIONS IN: ATP binding; INVOLVED IN: defense …	0	FALSE	Confers resistance to the biotrophic oomycete, Peronospora parasitica. Encodes an NBS-LRR type R protein with a putative amino-terminal leucine zipper. Fungal protein ATR13 induces RPP13 gene expression and disease resistance.
20.1.7	stress.biotic.PR-proteins	m.38550	(loc_os08g14830.1 : 229.0) no description available & (at3g46530 : 86.7) Confers resistance to the biotrophic oomycete, Peronospora parasitica. Encodes an NBS-LRR type R protein with a putative amino-terminal leucine zipper. Fungal protein ATR13 induces RPP13 gene expression and disease resistance.; RECOGNITION OF PERONOSPORA PARASITICA 13 (RPP13); FUNCTIONS IN: ATP binding; INVOLVED IN: defense …	0	FALSE	Confers resistance to the biotrophic oomycete, Peronospora parasitica. Encodes an NBS-LRR type R protein with a putative amino-terminal leucine zipper. Fungal protein ATR13 induces RPP13 gene expression and disease resistance.
20.1.7	stress.biotic.PR-proteins	m.40451	(loc_os07g37950.1 : 306.0) no description available & (at1g61105 : 158.0) Toll-Interleukin-Resistance (TIR) domain family protein; FUNCTIONS IN: transmembrane receptor activity; INVOLVED IN: signal transduction, innate immune response; LOCATED IN: intrinsic to membrane; CONTAINS InterPro DOMAIN/s: Toll-Interleukin receptor (InterPro:IPR000157); BEST Arabidopsis thaliana protein match is: Toll-Int…	0	FALSE	Toll-Interleukin-Resistance (TIR) domain family protein
20.1.7	stress.biotic.PR-proteins	m.41414	(loc_os04g15660.1 : 151.0) no description available & (at5g20480 : 92.0) Encodes a predicted leucine-rich repeat receptor kinase (LRR-RLK). Functions as the receptor for bacterial PAMP (pathogen associated molecular patterns) EF-Tu.; EF-TU receptor (EFR); FUNCTIONS IN: protein serine/threonine kinase activity, transmembrane receptor protein kinase activity, kinase activity, ATP binding; INVOLVED …	0	FALSE	Encodes a predicted leucine-rich repeat receptor kinase (LRR-RLK). Functions as the receptor for bacterial PAMP (pathogen associated molecular patterns) EF-Tu.
20.1.7	stress.biotic.PR-proteins	m.41989	(loc_os11g11580.1 : 218.0) no description available & (at3g50950 : 96.7) HOPZ-ACTIVATED RESISTANCE 1 (ZAR1); FUNCTIONS IN: ATP binding; INVOLVED IN: defense response, apoptosis; LOCATED IN: cellular_component unknown; EXPRESSED IN: 22 plant structures; EXPRESSED DURING: 13 growth stages; CONTAINS InterPro DOMAIN/s: NB-ARC (InterPro:IPR002182), Disease resistance protein (InterPro:IPR000767); BEST…	-39.1731	TRUE	HOPZ-ACTIVATED RESISTANCE 1 (ZAR1)
20.1.7	stress.biotic.PR-proteins	m.43131	(loc_os11g27430.1 : 406.0) no description available & (at3g46730 : 99.8) NB-ARC domain-containing disease resistance protein; FUNCTIONS IN: ATP binding; INVOLVED IN: defense response, apoptosis; LOCATED IN: endomembrane system; CONTAINS InterPro DOMAIN/s: NB-ARC (InterPro:IPR002182), Disease resistance protein (InterPro:IPR000767); BEST Arabidopsis thaliana protein match is: NB-ARC domain-contain…	-18.1534	TRUE	NB-ARC domain-containing disease resistance protein
20.1.7	stress.biotic.PR-proteins	m.57217	(loc_os07g19040.1 : 171.0) no description available & (p51614|chit3_vitvi : 157.0) Acidic endochitinase precursor (EC 3.2.1.14) - Vitis vinifera (Grape) & (at5g24090 : 145.0) Chitinase A (class III) expressed exclusively under environmental stress conditions.; chitinase A (CHIA); FUNCTIONS IN: cation binding, hydrolase activity, hydrolyzing O-glycosyl compounds, catalytic activity; INVOLVED IN: r…	0	FALSE	Acidic endochitinase precursor (EC 3.2.1.14)
20.1.7	stress.biotic.PR-proteins	m.58363	(at1g58807 : 90.5) Disease resistance protein (CC-NBS-LRR class) family; FUNCTIONS IN: ATP binding; INVOLVED IN: apoptosis, defense response; LOCATED IN: cellular_component unknown; EXPRESSED IN: cultured cell; CONTAINS InterPro DOMAIN/s: NB-ARC (InterPro:IPR002182), Disease resistance protein (InterPro:IPR000767); BEST Arabidopsis thaliana protein match is: Disease resistance protein (CC-NBS-LRR…	0	FALSE	Disease resistance protein (CC-NBS-LRR class) family
20.1.7	stress.biotic.PR-proteins	m.640	(loc_os08g10430.1 : 459.0) no description available & (at1g53350 : 182.0) Disease resistance protein (CC-NBS-LRR class) family; FUNCTIONS IN: ATP binding; INVOLVED IN: apoptosis, defense response; EXPRESSED IN: 19 plant structures; EXPRESSED DURING: 9 growth stages; CONTAINS InterPro DOMAIN/s: NB-ARC (InterPro:IPR002182), Disease resistance protein (InterPro:IPR000767); BEST Arabidopsis thaliana …	0	FALSE	Disease resistance protein (CC-NBS-LRR class) family
20.1.7	stress.biotic.PR-proteins	m.69465	(loc_os01g06730.1 : 573.0) no description available & (at5g40170 : 282.0) receptor like protein 54 (RLP54); FUNCTIONS IN: kinase activity; INVOLVED IN: signal transduction, defense response; LOCATED IN: endomembrane system; EXPRESSED IN: 22 plant structures; EXPRESSED DURING: 13 growth stages; CONTAINS InterPro DOMAIN/s: Leucine-rich repeat, typical subtype (InterPro:IPR003591), Leucine-rich repe…	0	FALSE	receptor like protein 54 (RLP54)
20.1.7	stress.biotic.PR-proteins	m.71938	(loc_os10g02970.1 : 143.0) no description available & (at4g26540 : 115.0) Leucine-rich repeat receptor-like protein kinase family protein; FUNCTIONS IN: kinase activity; INVOLVED IN: protein amino acid phosphorylation; LOCATED IN: plasma membrane; EXPRESSED IN: inflorescence meristem; CONTAINS InterPro DOMAIN/s: Protein kinase, ATP binding site (InterPro:IPR017441), Protein kinase, catalytic doma…	0	FALSE	Leucine-rich repeat receptor-like protein kinase family protein
20.1.7	stress.biotic.PR-proteins	m.74304	(loc_os04g02110.2 : 845.0) no description available & (at3g14460 : 347.0) LRR and NB-ARC domains-containing disease resistance protein; FUNCTIONS IN: ATP binding; INVOLVED IN: apoptosis, defense response; CONTAINS InterPro DOMAIN/s: NB-ARC (InterPro:IPR002182), Leucine-rich repeat (InterPro:IPR001611), Disease resistance protein (InterPro:IPR000767); BEST Arabidopsis thaliana protein match is: NB…	0	FALSE	LRR and NB-ARC domains-containing disease resistance protein
20.1.7	stress.biotic.PR-proteins	m.74307	(loc_os04g02110.2 : 803.0) no description available & (at3g14460 : 360.0) LRR and NB-ARC domains-containing disease resistance protein; FUNCTIONS IN: ATP binding; INVOLVED IN: apoptosis, defense response; CONTAINS InterPro DOMAIN/s: NB-ARC (InterPro:IPR002182), Leucine-rich repeat (InterPro:IPR001611), Disease resistance protein (InterPro:IPR000767); BEST Arabidopsis thaliana protein match is: NB…	0	FALSE	LRR and NB-ARC domains-containing disease resistance protein
20.1.7	stress.biotic.PR-proteins	m.74309	(loc_os04g02110.2 : 836.0) no description available & (at3g14460 : 369.0) LRR and NB-ARC domains-containing disease resistance protein; FUNCTIONS IN: ATP binding; INVOLVED IN: apoptosis, defense response; CONTAINS InterPro DOMAIN/s: NB-ARC (InterPro:IPR002182), Leucine-rich repeat (InterPro:IPR001611), Disease resistance protein (InterPro:IPR000767); BEST Arabidopsis thaliana protein match is: NB…	0	FALSE	LRR and NB-ARC domains-containing disease resistance protein
20.1.7	stress.biotic.PR-proteins	m.74312	(loc_os04g02110.2 : 828.0) no description available & (at3g14460 : 342.0) LRR and NB-ARC domains-containing disease resistance protein; FUNCTIONS IN: ATP binding; INVOLVED IN: apoptosis, defense response; CONTAINS InterPro DOMAIN/s: NB-ARC (InterPro:IPR002182), Leucine-rich repeat (InterPro:IPR001611), Disease resistance protein (InterPro:IPR000767); BEST Arabidopsis thaliana protein match is: NB…	0	FALSE	LRR and NB-ARC domains-containing disease resistance protein
20.1.7	stress.biotic.PR-proteins	m.74317	(loc_os04g02110.2 : 786.0) no description available & (at3g14460 : 354.0) LRR and NB-ARC domains-containing disease resistance protein; FUNCTIONS IN: ATP binding; INVOLVED IN: apoptosis, defense response; CONTAINS InterPro DOMAIN/s: NB-ARC (InterPro:IPR002182), Leucine-rich repeat (InterPro:IPR001611), Disease resistance protein (InterPro:IPR000767); BEST Arabidopsis thaliana protein match is: NB…	0	FALSE	LRR and NB-ARC domains-containing disease resistance protein
20.1.7	stress.biotic.PR-proteins	m.74319	(loc_os04g02110.2 : 819.0) no description available & (at3g14460 : 363.0) LRR and NB-ARC domains-containing disease resistance protein; FUNCTIONS IN: ATP binding; INVOLVED IN: apoptosis, defense response; CONTAINS InterPro DOMAIN/s: NB-ARC (InterPro:IPR002182), Leucine-rich repeat (InterPro:IPR001611), Disease resistance protein (InterPro:IPR000767); BEST Arabidopsis thaliana protein match is: NB…	0	FALSE	LRR and NB-ARC domains-containing disease resistance protein
20.1.7	stress.biotic.PR-proteins	m.75801	(loc_os04g28210.1 : 661.0) no description available & (at2g33050 : 288.0) receptor like protein 26 (RLP26); FUNCTIONS IN: kinase activity; INVOLVED IN: signal transduction, defense response; LOCATED IN: endomembrane system; CONTAINS InterPro DOMAIN/s: Leucine-rich repeat (InterPro:IPR001611); BEST Arabidopsis thaliana protein match is: receptor like protein 27 (TAIR:AT2G33060.1); Has 88860 Blast …	0	FALSE	receptor like protein 26 (RLP26)
20.1.7	stress.biotic.PR-proteins	m.75802	(loc_os01g06670.1 : 270.0) no description available & (at1g47890 : 114.0) receptor like protein 7 (RLP7); FUNCTIONS IN: kinase activity; INVOLVED IN: signal transduction, defense response; LOCATED IN: endomembrane system; EXPRESSED IN: stem, stamen; EXPRESSED DURING: 4 anthesis; CONTAINS InterPro DOMAIN/s: Leucine-rich repeat-containing N-terminal domain, type 2 (InterPro:IPR013210), Leucine-rich…	0	FALSE	receptor like protein 7 (RLP7)
20.1.7	stress.biotic.PR-proteins	m.75804	(loc_os01g06670.1 : 1007.0) no description available & (at1g45616 : 429.0) receptor like protein 6 (RLP6); INVOLVED IN: signal transduction, defense response; LOCATED IN: membrane; EXPRESSED IN: leaf; CONTAINS InterPro DOMAIN/s: Leucine-rich repeat-containing N-terminal domain, type 2 (InterPro:IPR013210), Leucine-rich repeat (InterPro:IPR001611); BEST Arabidopsis thaliana protein match is: recep…	0	FALSE	receptor like protein 6 (RLP6)
20.1.7	stress.biotic.PR-proteins	m.254776	(loc_os08g43050.1 : 397.0) no description available & (at3g14470 : 125.0) NB-ARC domain-containing disease resistance protein; FUNCTIONS IN: protein binding; INVOLVED IN: apoptosis, defense response; LOCATED IN: endomembrane system; EXPRESSED IN: 23 plant structures; EXPRESSED DURING: 14 growth stages; CONTAINS InterPro DOMAIN/s: Leucine-rich repeat-containing protein (InterPro:IPR015766), NB-ARC…	1.00787	FALSE	NB-ARC domain-containing disease resistance protein
20.1.7	stress.biotic.PR-proteins	m.36276	(loc_os08g14850.1 : 706.0) no description available & (at1g53350 : 144.0) Disease resistance protein (CC-NBS-LRR class) family; FUNCTIONS IN: ATP binding; INVOLVED IN: apoptosis, defense response; EXPRESSED IN: 19 plant structures; EXPRESSED DURING: 9 growth stages; CONTAINS InterPro DOMAIN/s: NB-ARC (InterPro:IPR002182), Disease resistance protein (InterPro:IPR000767); BEST Arabidopsis thaliana …	1.01191	FALSE	Disease resistance protein (CC-NBS-LRR class) family
20.1.7	stress.biotic.PR-proteins	m.286515	(loc_os08g14850.1 : 274.0) no description available & (at1g53350 : 80.5) Disease resistance protein (CC-NBS-LRR class) family; FUNCTIONS IN: ATP binding; INVOLVED IN: apoptosis, defense response; EXPRESSED IN: 19 plant structures; EXPRESSED DURING: 9 growth stages; CONTAINS InterPro DOMAIN/s: NB-ARC (InterPro:IPR002182), Disease resistance protein (InterPro:IPR000767); BEST Arabidopsis thaliana p…	1.02806	FALSE	Disease resistance protein (CC-NBS-LRR class) family
20.1.7.6	stress.biotic.PR-proteins.proteinase inhibitors	m.9887	(loc_os11g11720.1 : 390.0) no description available & (p06293|prtz_horvu : 271.0) Protein Z (Z4) (Major endosperm albumin) - Hordeum vulgare (Barley) & (at1g47710 : 259.0) Serine protease inhibitor (SERPIN) family protein; FUNCTIONS IN: serine-type endopeptidase inhibitor activity, cysteine-type endopeptidase inhibitor activity; INVOLVED IN: biological_process unknown; LOCATED IN: apoplast; EXPRE…	1.0289	FALSE	Protein Z (Z4) (Major endosperm albumin)
20.1.7	stress.biotic.PR-proteins	m.104714	(loc_os08g09110.1 : 347.0) no description available & (at1g58602 : 138.0) LRR and NB-ARC domains-containing disease resistance protein; FUNCTIONS IN: ATP binding; INVOLVED IN: apoptosis, defense response; CONTAINS InterPro DOMAIN/s: NB-ARC (InterPro:IPR002182), Disease resistance protein (InterPro:IPR000767); BEST Arabidopsis thaliana protein match is: Disease resistance protein (CC-NBS-LRR class…	1.04664	FALSE	LRR and NB-ARC domains-containing disease resistance protein
20.1.7	stress.biotic.PR-proteins	m.153294	(loc_os11g44580.1 : 372.0) no description available & (at3g14470 : 102.0) NB-ARC domain-containing disease resistance protein; FUNCTIONS IN: protein binding; INVOLVED IN: apoptosis, defense response; LOCATED IN: endomembrane system; EXPRESSED IN: 23 plant structures; EXPRESSED DURING: 14 growth stages; CONTAINS InterPro DOMAIN/s: Leucine-rich repeat-containing protein (InterPro:IPR015766), NB-ARC…	1.04664	FALSE	NB-ARC domain-containing disease resistance protein
20.1.7	stress.biotic.PR-proteins	m.16292	(loc_os12g09710.1 : 728.0) no description available & (at3g07040 : 223.0) Contains an N-terminal tripartite nucleotide binding site and a C-terminal tandem array of leucine-rich repeats. Confers resistance to Pseudomonas syringae strains that carry the avirulence genes avrB and avrRpm1.; RESISTANCE TO P. SYRINGAE PV MACULICOLA 1 (RPM1); FUNCTIONS IN: protein binding, nucleotide binding; INVOLVED …	1.04664	FALSE	Contains an N-terminal tripartite nucleotide binding site and a C-terminal tandem array of leucine-rich repeats. Confers resistance to Pseudomonas syringae strains that carry the avirulence genes avrB and avrRpm1.
20.1.7	stress.biotic.PR-proteins	m.180598	(loc_os11g39370.2 : 133.0) no description available & (at4g20140 : 119.0) Encodes GASSHO1 (GSO1), a putative leucine-rich repeat transmembrane-type receptor kinase. GSO1 and a homolog GSO2 (At5g44700) are required for the formation of a normal epidermal surface during embryogenesis.; GASSHO1 (GSO1); FUNCTIONS IN: protein serine/threonine kinase activity, protein kinase activity, ATP binding; INVO…	1.04664	FALSE	Encodes GASSHO1 (GSO1), a putative leucine-rich repeat transmembrane-type receptor kinase. GSO1 and a homolog GSO2 (At5g44700) are required for the formation of a normal epidermal surface during embryogenesis.
20.1.7	stress.biotic.PR-proteins	m.315976	(loc_os10g22484.2 : 330.0) no description available & (at3g46730 : 115.0) NB-ARC domain-containing disease resistance protein; FUNCTIONS IN: ATP binding; INVOLVED IN: defense response, apoptosis; LOCATED IN: endomembrane system; CONTAINS InterPro DOMAIN/s: NB-ARC (InterPro:IPR002182), Disease resistance protein (InterPro:IPR000767); BEST Arabidopsis thaliana protein match is: NB-ARC domain-contai…	1.04664	FALSE	NB-ARC domain-containing disease resistance protein
20.1.7	stress.biotic.PR-proteins	m.32332	(loc_os01g41770.1 : 159.0) no description available & (at4g04220 : 99.4) receptor like protein 46 (RLP46); FUNCTIONS IN: kinase activity; INVOLVED IN: signal transduction, defense response; LOCATED IN: endomembrane system; EXPRESSED IN: 20 plant structures; EXPRESSED DURING: 11 growth stages; CONTAINS InterPro DOMAIN/s: Leucine-rich repeat, typical subtype (InterPro:IPR003591), Leucine-rich repea…	1.04664	FALSE	receptor like protein 46 (RLP46)
20.1.7	stress.biotic.PR-proteins	m.44888	(loc_os11g35410.1 : 599.0) no description available & (at2g34930 : 322.0) disease resistance family protein / LRR family protein; INVOLVED IN: signal transduction, defense response to fungus, defense response; LOCATED IN: cell wall; EXPRESSED IN: 10 plant structures; EXPRESSED DURING: 7 growth stages; CONTAINS InterPro DOMAIN/s: Leucine-rich repeat-containing N-terminal domain, type 2 (InterPro:I…	1.04664	FALSE	disease resistance family protein / LRR family protein
20.1.7	stress.biotic.PR-proteins	m.17779	(loc_os08g14850.1 : 397.0) no description available & (at1g53350 : 87.8) Disease resistance protein (CC-NBS-LRR class) family; FUNCTIONS IN: ATP binding; INVOLVED IN: apoptosis, defense response; EXPRESSED IN: 19 plant structures; EXPRESSED DURING: 9 growth stages; CONTAINS InterPro DOMAIN/s: NB-ARC (InterPro:IPR002182), Disease resistance protein (InterPro:IPR000767); BEST Arabidopsis thaliana p…	1.06274	FALSE	Disease resistance protein (CC-NBS-LRR class) family
20.1.7	stress.biotic.PR-proteins	m.44889	(loc_os11g35450.1 : 288.0) no description available & (at2g34930 : 165.0) disease resistance family protein / LRR family protein; INVOLVED IN: signal transduction, defense response to fungus, defense response; LOCATED IN: cell wall; EXPRESSED IN: 10 plant structures; EXPRESSED DURING: 7 growth stages; CONTAINS InterPro DOMAIN/s: Leucine-rich repeat-containing N-terminal domain, type 2 (InterPro:I…	1.09214	FALSE	disease resistance family protein / LRR family protein
20.1.7	stress.biotic.PR-proteins	m.83140	(loc_os11g43420.1 : 400.0) no description available & (at3g50950 : 115.0) HOPZ-ACTIVATED RESISTANCE 1 (ZAR1); FUNCTIONS IN: ATP binding; INVOLVED IN: defense response, apoptosis; LOCATED IN: cellular_component unknown; EXPRESSED IN: 22 plant structures; EXPRESSED DURING: 13 growth stages; CONTAINS InterPro DOMAIN/s: NB-ARC (InterPro:IPR002182), Disease resistance protein (InterPro:IPR000767); BES…	1.11966	FALSE	HOPZ-ACTIVATED RESISTANCE 1 (ZAR1)
20.1.7.6	stress.biotic.PR-proteins.proteinase inhibitors	m.160361	(loc_os11g12520.1 : 251.0) no description available & (p06293|prtz_horvu : 226.0) Protein Z (Z4) (Major endosperm albumin) - Hordeum vulgare (Barley) & (at2g25240 : 215.0) Serine protease inhibitor (SERPIN) family protein; FUNCTIONS IN: serine-type endopeptidase inhibitor activity; INVOLVED IN: biological_process unknown; LOCATED IN: cellular_component unknown; CONTAINS InterPro DOMAIN/s: Proteas…	1.15764	FALSE	Protein Z (Z4) (Major endosperm albumin)
20.1.7.10	stress.biotic.PR-proteins.NPR	m.246732	(loc_os01g56200.1 : 719.0) no description available & (at4g19660 : 496.0) Encodes a ankyrin repeat BTB/POZ domain-containing protein with 36% sequence identity with NPR1. Mutants are more susceptible to the bacterial pathogen Pseudomonas syringe pv. tomato DC3000 and to the fungal pathogen Erysiphe cichoracearum, but do not differ markedly from wild type in interaction with virulent and avirulent…	1.16046	FALSE	Encodes a ankyrin repeat BTB/POZ domain-containing protein with 36% sequence identity with NPR1. Mutants are more susceptible to the bacterial pathogen Pseudomonas syringe pv. tomato DC3000 and to the fungal pathogen Erysiphe cichoracearum, but do not differ markedly from wild type in interaction with virulent and avirulent strains of the oomycete Peronospora parasitica. NPR4 is required for basa…
20.1.7	stress.biotic.PR-proteins	m.121235	(loc_os12g25170.1 : 482.0) no description available & (at3g14470 : 83.6) NB-ARC domain-containing disease resistance protein; FUNCTIONS IN: protein binding; INVOLVED IN: apoptosis, defense response; LOCATED IN: endomembrane system; EXPRESSED IN: 23 plant structures; EXPRESSED DURING: 14 growth stages; CONTAINS InterPro DOMAIN/s: Leucine-rich repeat-containing protein (InterPro:IPR015766), NB-ARC …	1.17567	FALSE	NB-ARC domain-containing disease resistance protein
20.1.7	stress.biotic.PR-proteins	m.126706	(loc_os01g57280.3 : 305.0) no description available & (at3g14470 : 80.1) NB-ARC domain-containing disease resistance protein; FUNCTIONS IN: protein binding; INVOLVED IN: apoptosis, defense response; LOCATED IN: endomembrane system; EXPRESSED IN: 23 plant structures; EXPRESSED DURING: 14 growth stages; CONTAINS InterPro DOMAIN/s: Leucine-rich repeat-containing protein (InterPro:IPR015766), NB-ARC …	1.19615	FALSE	NB-ARC domain-containing disease resistance protein
20.1.7	stress.biotic.PR-proteins	m.37048	(loc_os01g70080.1 : 264.0) no description available & (at3g46730 : 103.0) NB-ARC domain-containing disease resistance protein; FUNCTIONS IN: ATP binding; INVOLVED IN: defense response, apoptosis; LOCATED IN: endomembrane system; CONTAINS InterPro DOMAIN/s: NB-ARC (InterPro:IPR002182), Disease resistance protein (InterPro:IPR000767); BEST Arabidopsis thaliana protein match is: NB-ARC domain-contai…	1.19844	FALSE	NB-ARC domain-containing disease resistance protein
20.1.7	stress.biotic.PR-proteins	m.278230	(loc_os02g17400.1 : 315.0) no description available & (at2g34930 : 185.0) disease resistance family protein / LRR family protein; INVOLVED IN: signal transduction, defense response to fungus, defense response; LOCATED IN: cell wall; EXPRESSED IN: 10 plant structures; EXPRESSED DURING: 7 growth stages; CONTAINS InterPro DOMAIN/s: Leucine-rich repeat-containing N-terminal domain, type 2 (InterPro:I…	1.27922	FALSE	disease resistance family protein / LRR family protein
20.1.7.10	stress.biotic.PR-proteins.NPR	m.246724	(loc_os01g56200.1 : 776.0) no description available & (at4g19660 : 522.0) Encodes a ankyrin repeat BTB/POZ domain-containing protein with 36% sequence identity with NPR1. Mutants are more susceptible to the bacterial pathogen Pseudomonas syringe pv. tomato DC3000 and to the fungal pathogen Erysiphe cichoracearum, but do not differ markedly from wild type in interaction with virulent and avirulent…	1.29769	FALSE	Encodes a ankyrin repeat BTB/POZ domain-containing protein with 36% sequence identity with NPR1. Mutants are more susceptible to the bacterial pathogen Pseudomonas syringe pv. tomato DC3000 and to the fungal pathogen Erysiphe cichoracearum, but do not differ markedly from wild type in interaction with virulent and avirulent strains of the oomycete Peronospora parasitica. NPR4 is required for basa…
20.1.7	stress.biotic.PR-proteins	m.166656	(loc_os07g28300.1 : 427.0) no description available & (at2g34930 : 207.0) disease resistance family protein / LRR family protein; INVOLVED IN: signal transduction, defense response to fungus, defense response; LOCATED IN: cell wall; EXPRESSED IN: 10 plant structures; EXPRESSED DURING: 7 growth stages; CONTAINS InterPro DOMAIN/s: Leucine-rich repeat-containing N-terminal domain, type 2 (InterPro:I…	1.30122	FALSE	disease resistance family protein / LRR family protein
20.1.7	stress.biotic.PR-proteins	m.276990	(loc_os01g71114.1 : 259.0) no description available & (at1g58400 : 97.8) Disease resistance protein (CC-NBS-LRR class) family; FUNCTIONS IN: ATP binding; INVOLVED IN: defense response, apoptosis; LOCATED IN: cellular_component unknown; CONTAINS InterPro DOMAIN/s: NB-ARC (InterPro:IPR002182), Disease resistance protein (InterPro:IPR000767); BEST Arabidopsis thaliana protein match is: Disease resis…	1.30829	FALSE	Disease resistance protein (CC-NBS-LRR class) family
20.1.7	stress.biotic.PR-proteins	m.299617	(loc_os10g33140.1 : 587.0) no description available & (at4g04220 : 202.0) receptor like protein 46 (RLP46); FUNCTIONS IN: kinase activity; INVOLVED IN: signal transduction, defense response; LOCATED IN: endomembrane system; EXPRESSED IN: 20 plant structures; EXPRESSED DURING: 11 growth stages; CONTAINS InterPro DOMAIN/s: Leucine-rich repeat, typical subtype (InterPro:IPR003591), Leucine-rich repe…	1.35127	FALSE	receptor like protein 46 (RLP46)
20.1.7	stress.biotic.PR-proteins	m.160989	(loc_os01g64100.1 : 523.0) no description available & (p51614|chit3_vitvi : 368.0) Acidic endochitinase precursor (EC 3.2.1.14) - Vitis vinifera (Grape) & (at5g24090 : 329.0) Chitinase A (class III) expressed exclusively under environmental stress conditions.; chitinase A (CHIA); FUNCTIONS IN: cation binding, hydrolase activity, hydrolyzing O-glycosyl compounds, catalytic activity; INVOLVED IN: r…	1.39551	FALSE	Acidic endochitinase precursor (EC 3.2.1.14)
20.1.7	stress.biotic.PR-proteins	m.24985	(loc_os11g16530.2 : 300.0) no description available & (at1g53350 : 116.0) Disease resistance protein (CC-NBS-LRR class) family; FUNCTIONS IN: ATP binding; INVOLVED IN: apoptosis, defense response; EXPRESSED IN: 19 plant structures; EXPRESSED DURING: 9 growth stages; CONTAINS InterPro DOMAIN/s: NB-ARC (InterPro:IPR002182), Disease resistance protein (InterPro:IPR000767); BEST Arabidopsis thaliana …	1.39551	FALSE	Disease resistance protein (CC-NBS-LRR class) family
20.1.7	stress.biotic.PR-proteins	m.37076	(loc_os01g06520.1 : 1121.0) no description available & (at1g45616 : 441.0) receptor like protein 6 (RLP6); INVOLVED IN: signal transduction, defense response; LOCATED IN: membrane; EXPRESSED IN: leaf; CONTAINS InterPro DOMAIN/s: Leucine-rich repeat-containing N-terminal domain, type 2 (InterPro:IPR013210), Leucine-rich repeat (InterPro:IPR001611); BEST Arabidopsis thaliana protein match is: recep…	1.39551	FALSE	receptor like protein 6 (RLP6)
20.1.7	stress.biotic.PR-proteins	m.70343	(loc_os08g42670.1 : 418.0) no description available & (at1g59620 : 124.0) Encodes CW9.; CW9; FUNCTIONS IN: ATP binding; INVOLVED IN: defense response, apoptosis; LOCATED IN: cellular_component unknown; EXPRESSED IN: 21 plant structures; EXPRESSED DURING: 12 growth stages; CONTAINS InterPro DOMAIN/s: NB-ARC (InterPro:IPR002182), Disease resistance protein (InterPro:IPR000767); BEST Arabidopsis tha…	1.39551	FALSE	Encodes CW9.
20.1.7	stress.biotic.PR-proteins	m.265543	(loc_os12g25170.1 : 506.0) no description available & (at3g14470 : 82.0) NB-ARC domain-containing disease resistance protein; FUNCTIONS IN: protein binding; INVOLVED IN: apoptosis, defense response; LOCATED IN: endomembrane system; EXPRESSED IN: 23 plant structures; EXPRESSED DURING: 14 growth stages; CONTAINS InterPro DOMAIN/s: Leucine-rich repeat-containing protein (InterPro:IPR015766), NB-ARC …	1.41296	FALSE	NB-ARC domain-containing disease resistance protein
20.1.7	stress.biotic.PR-proteins	m.166597	(loc_os07g28300.1 : 814.0) no description available & (at2g34930 : 402.0) disease resistance family protein / LRR family protein; INVOLVED IN: signal transduction, defense response to fungus, defense response; LOCATED IN: cell wall; EXPRESSED IN: 10 plant structures; EXPRESSED DURING: 7 growth stages; CONTAINS InterPro DOMAIN/s: Leucine-rich repeat-containing N-terminal domain, type 2 (InterPro:I…	1.42342	FALSE	disease resistance family protein / LRR family protein
20.1.7	stress.biotic.PR-proteins	m.94463	(loc_os07g01710.1 : 192.0) no description available & (at5g53890 : 137.0) Encodes a leucine-rich repeat receptor kinase (LRR-RK) involved in the perception of phytosulfokine (PSK), which is a 5-aa tyrosine-sulfated peptide that primarily promotes cellular proliferation.; phytosylfokine-alpha receptor 2 (PSKR2); FUNCTIONS IN: peptide receptor activity, protein serine/threonine kinase activity, ATP…	1.46788	FALSE	Encodes a leucine-rich repeat receptor kinase (LRR-RK) involved in the perception of phytosulfokine (PSK), which is a 5-aa tyrosine-sulfated peptide that primarily promotes cellular proliferation.
20.1.7.6	stress.biotic.PR-proteins.proteinase inhibitors	m.168699	(loc_os01g16200.1 : 422.0) no description available & (at1g47710 : 202.0) Serine protease inhibitor (SERPIN) family protein; FUNCTIONS IN: serine-type endopeptidase inhibitor activity, cysteine-type endopeptidase inhibitor activity; INVOLVED IN: biological_process unknown; LOCATED IN: apoplast; EXPRESSED IN: 25 plant structures; EXPRESSED DURING: 13 growth stages; CONTAINS InterPro DOMAIN/s: Prot…	1.56995	FALSE	Serine protease inhibitor (SERPIN) family protein
20.1.7	stress.biotic.PR-proteins	m.122188	(loc_os07g44930.1 : 216.0) no description available & (at1g64160 : 179.0) Disease resistance-responsive (dirigent-like protein) family protein; FUNCTIONS IN: molecular_function unknown; INVOLVED IN: lignan biosynthetic process, defense response; LOCATED IN: endomembrane system; EXPRESSED IN: petal, hypocotyl, root; EXPRESSED DURING: petal differentiation and expansion stage; CONTAINS InterPro DOM…	1.63483	FALSE	Disease resistance-responsive (dirigent-like protein) family protein
20.1.7	stress.biotic.PR-proteins	m.131849	(loc_os11g35450.1 : 779.0) no description available & (at2g34930 : 419.0) disease resistance family protein / LRR family protein; INVOLVED IN: signal transduction, defense response to fungus, defense response; LOCATED IN: cell wall; EXPRESSED IN: 10 plant structures; EXPRESSED DURING: 7 growth stages; CONTAINS InterPro DOMAIN/s: Leucine-rich repeat-containing N-terminal domain, type 2 (InterPro:I…	1.65258	FALSE	disease resistance family protein / LRR family protein
20.1.7.6	stress.biotic.PR-proteins.proteinase inhibitors	m.168668	(loc_os01g16200.1 : 459.0) no description available & (at1g47710 : 224.0) Serine protease inhibitor (SERPIN) family protein; FUNCTIONS IN: serine-type endopeptidase inhibitor activity, cysteine-type endopeptidase inhibitor activity; INVOLVED IN: biological_process unknown; LOCATED IN: apoplast; EXPRESSED IN: 25 plant structures; EXPRESSED DURING: 13 growth stages; CONTAINS InterPro DOMAIN/s: Prot…	1.65258	FALSE	Serine protease inhibitor (SERPIN) family protein
20.1.7.6	stress.biotic.PR-proteins.proteinase inhibitors	m.110210	(loc_os01g56010.1 : 310.0) no description available & (p06293|prtz_horvu : 197.0) Protein Z (Z4) (Major endosperm albumin) - Hordeum vulgare (Barley) & (at1g47710 : 186.0) Serine protease inhibitor (SERPIN) family protein; FUNCTIONS IN: serine-type endopeptidase inhibitor activity, cysteine-type endopeptidase inhibitor activity; INVOLVED IN: biological_process unknown; LOCATED IN: apoplast; EXPRE…	1.68013	FALSE	Protein Z (Z4) (Major endosperm albumin)
20.1.7.6	stress.biotic.PR-proteins.proteinase inhibitors	m.259192	(loc_os11g12520.1 : 276.0) no description available & (at1g47710 : 234.0) Serine protease inhibitor (SERPIN) family protein; FUNCTIONS IN: serine-type endopeptidase inhibitor activity, cysteine-type endopeptidase inhibitor activity; INVOLVED IN: biological_process unknown; LOCATED IN: apoplast; EXPRESSED IN: 25 plant structures; EXPRESSED DURING: 13 growth stages; CONTAINS InterPro DOMAIN/s: Prot…	1.71947	FALSE	Serine protease inhibitor (SERPIN) family protein
20.1.7	stress.biotic.PR-proteins	m.35843	(loc_os01g58510.1 : 493.0) no description available & (at5g45440 : 98.6) P-loop containing nucleoside triphosphate hydrolases superfamily protein; FUNCTIONS IN: ATP binding; INVOLVED IN: apoptosis; LOCATED IN: cellular_component unknown; CONTAINS InterPro DOMAIN/s: NB-ARC (InterPro:IPR002182); BEST Arabidopsis thaliana protein match is: P-loop containing nucleoside triphosphate hydrolases superfa…	1.80066	FALSE	P-loop containing nucleoside triphosphate hydrolases superfamily protein
20.1.7	stress.biotic.PR-proteins	m.49444	(loc_os02g54530.1 : 130.0) no description available & (at3g09590 : 95.5) CAP (Cysteine-rich secretory proteins, Antigen 5, and Pathogenesis-related 1 protein) superfamily protein; FUNCTIONS IN: molecular_function unknown; INVOLVED IN: biological_process unknown; LOCATED IN: endomembrane system, extracellular region; EXPRESSED IN: male gametophyte, pollen tube; EXPRESSED DURING: L mature pollen st…	1.83161	FALSE	CAP (Cysteine-rich secretory proteins, Antigen 5, and Pathogenesis-related 1 protein) superfamily protein
20.1.7	stress.biotic.PR-proteins	m.76854	(loc_os04g27980.1 : 220.0) no description available & (p23472|chly_hevbr : 150.0) Hevamine-A precursor [Includes: Chitinase (EC 3.2.1.14); Lysozyme (EC 3.2.1.17)] - Hevea brasiliensis (Para rubber tree) & (at5g24090 : 139.0) Chitinase A (class III) expressed exclusively under environmental stress conditions.; chitinase A (CHIA); FUNCTIONS IN: cation binding, hydrolase activity, hydrolyzing O-glyc…	1.89945	FALSE	Hevamine-A precursor [Includes: Chitinase (EC 3.2.1.14)
20.1.7	stress.biotic.PR-proteins	m.160988	(loc_os01g64110.1 : 399.0) no description available & (p51614|chit3_vitvi : 341.0) Acidic endochitinase precursor (EC 3.2.1.14) - Vitis vinifera (Grape) & (at5g24090 : 310.0) Chitinase A (class III) expressed exclusively under environmental stress conditions.; chitinase A (CHIA); FUNCTIONS IN: cation binding, hydrolase activity, hydrolyzing O-glycosyl compounds, catalytic activity; INVOLVED IN: r…	1.93069	FALSE	Acidic endochitinase precursor (EC 3.2.1.14)
20.1.7.6	stress.biotic.PR-proteins.proteinase inhibitors	m.160364	(loc_os11g13540.1 : 180.0) no description available & (at2g26390 : 165.0) Serine protease inhibitor (SERPIN) family protein; FUNCTIONS IN: serine-type endopeptidase inhibitor activity; INVOLVED IN: biological_process unknown; LOCATED IN: cellular_component unknown; EXPRESSED IN: petal, root, seed; EXPRESSED DURING: 4 anthesis, E expanded cotyledon stage; CONTAINS InterPro DOMAIN/s: Protease inhib…	2.0136	TRUE	Serine protease inhibitor (SERPIN) family protein
20.1.7	stress.biotic.PR-proteins	m.63571	(loc_os01g33160.1 : 166.0) no description available & (at3g17210 : 143.0) Encodes a heat stable protein with antimicrobial and antifungal activity.; heat stable protein 1 (HS1); INVOLVED IN: defense response to fungus, defense response to bacterium; LOCATED IN: plasma membrane; EXPRESSED IN: 24 plant structures; EXPRESSED DURING: 13 growth stages; CONTAINS InterPro DOMAIN/s: Stress responsive alp…	2.0247	TRUE	heat stable protein with antimicrobial and antifungal activity
20.1.7	stress.biotic.PR-proteins	m.160977	(loc_os01g64110.1 : 402.0) no description available & (p23472|chly_hevbr : 341.0) Hevamine-A precursor [Includes: Chitinase (EC 3.2.1.14); Lysozyme (EC 3.2.1.17)] - Hevea brasiliensis (Para rubber tree) & (at5g24090 : 330.0) Chitinase A (class III) expressed exclusively under environmental stress conditions.; chitinase A (CHIA); FUNCTIONS IN: cation binding, hydrolase activity, hydrolyzing O-glyc…	2.03994	TRUE	Chitinase
20.1.7	stress.biotic.PR-proteins	m.161833	(loc_os11g46200.1 : 335.0) no description available & (at3g14460 : 122.0) LRR and NB-ARC domains-containing disease resistance protein; FUNCTIONS IN: ATP binding; INVOLVED IN: apoptosis, defense response; CONTAINS InterPro DOMAIN/s: NB-ARC (InterPro:IPR002182), Leucine-rich repeat (InterPro:IPR001611), Disease resistance protein (InterPro:IPR000767); BEST Arabidopsis thaliana protein match is: NB…	2.09327	FALSE	LRR and NB-ARC domains-containing disease resistance protein
20.1.7	stress.biotic.PR-proteins	m.306896	(loc_os06g16790.1 : 204.0) no description available & (at3g14460 : 80.5) LRR and NB-ARC domains-containing disease resistance protein; FUNCTIONS IN: ATP binding; INVOLVED IN: apoptosis, defense response; CONTAINS InterPro DOMAIN/s: NB-ARC (InterPro:IPR002182), Leucine-rich repeat (InterPro:IPR001611), Disease resistance protein (InterPro:IPR000767); BEST Arabidopsis thaliana protein match is: NB-…	2.09327	FALSE	LRR and NB-ARC domains-containing disease resistance protein
20.1.7.6.1	stress.biotic.PR-proteins.proteinase inhibitors.trypsin inhibitor	m.19920	(loc_os07g42280.1 : 135.0) no description available & (at1g19110 : 96.3) inter-alpha-trypsin inhibitor heavy chain-related; FUNCTIONS IN: molecular_function unknown; INVOLVED IN: biological_process unknown; LOCATED IN: plasma membrane, membrane; EXPRESSED IN: 24 plant structures; EXPRESSED DURING: 15 growth stages; CONTAINS InterPro DOMAIN/s: von Willebrand factor, type A (InterPro:IPR002035); BE…	2.11578	TRUE	inter-alpha-trypsin inhibitor heavy chain-related
20.1.7	stress.biotic.PR-proteins	m.237415	(loc_os02g17400.1 : 711.0) no description available & (at2g34930 : 432.0) disease resistance family protein / LRR family protein; INVOLVED IN: signal transduction, defense response to fungus, defense response; LOCATED IN: cell wall; EXPRESSED IN: 10 plant structures; EXPRESSED DURING: 7 growth stages; CONTAINS InterPro DOMAIN/s: Leucine-rich repeat-containing N-terminal domain, type 2 (InterPro:I…	2.39231	FALSE	disease resistance family protein / LRR family protein
20.1.7	stress.biotic.PR-proteins	m.160967	(loc_os01g64110.1 : 442.0) no description available & (p23472|chly_hevbr : 352.0) Hevamine-A precursor [Includes: Chitinase (EC 3.2.1.14); Lysozyme (EC 3.2.1.17)] - Hevea brasiliensis (Para rubber tree) & (at5g24090 : 335.0) Chitinase A (class III) expressed exclusively under environmental stress conditions.; chitinase A (CHIA); FUNCTIONS IN: cation binding, hydrolase activity, hydrolyzing O-glyc…	2.44806	TRUE	Chitinase
20.1.7	stress.biotic.PR-proteins	m.33456	(q7gcm7|xip1_orysa : 226.0) Xylanase inhibitor protein 1 precursor (Class III chitinase homolog a) (RIXI protein) - Oryza sativa (Rice) & (loc_os11g47580.1 : 226.0) no description available & (at5g24090 : 127.0) Chitinase A (class III) expressed exclusively under environmental stress conditions.; chitinase A (CHIA); FUNCTIONS IN: cation binding, hydrolase activity, hydrolyzing O-glycosyl compound…	2.51857	TRUE	Chitinase
20.1.7	stress.biotic.PR-proteins	m.119467	(loc_os01g21240.1 : 330.0) no description available & (at1g53350 : 99.8) Disease resistance protein (CC-NBS-LRR class) family; FUNCTIONS IN: ATP binding; INVOLVED IN: apoptosis, defense response; EXPRESSED IN: 19 plant structures; EXPRESSED DURING: 9 growth stages; CONTAINS InterPro DOMAIN/s: NB-ARC (InterPro:IPR002182), Disease resistance protein (InterPro:IPR000767); BEST Arabidopsis thaliana p…	2.61659	TRUE	NB-LRR
20.1.7	stress.biotic.PR-proteins	m.295245	(loc_os01g53920.2 : 504.0) no description available & (at5g25930 : 306.0) Protein kinase family protein with leucine-rich repeat domain; FUNCTIONS IN: kinase activity; INVOLVED IN: protein amino acid phosphorylation; LOCATED IN: plasma membrane, membrane; EXPRESSED IN: 23 plant structures; EXPRESSED DURING: 14 growth stages; CONTAINS InterPro DOMAIN/s: Protein kinase, ATP binding site (InterPro:I…	2.74119	TRUE	Protein kinase family protein with leucine-rich repeat domain
20.1.7	stress.biotic.PR-proteins	m.20300	(loc_os03g14900.1 : 254.0) no description available & (at4g26090 : 150.0) Encodes a plasma membrane protein with leucine-rich repeat, leucine zipper, and P loop domains that confers resistance to Pseudomonas syringae infection by interacting with the avirulence gene avrRpt2. RPS2 protein interacts directly with plasma membrane associated protein RIN4 and this interaction is disrupted by avrRpt2.;…	2.81283	TRUE	plasma membrane protein with leucine-rich repeat
20.1.7.6	stress.biotic.PR-proteins.proteinase inhibitors	m.110218	(loc_os01g56010.1 : 325.0) no description available & (p06293|prtz_horvu : 218.0) Protein Z (Z4) (Major endosperm albumin) - Hordeum vulgare (Barley) & (at1g47710 : 200.0) Serine protease inhibitor (SERPIN) family protein; FUNCTIONS IN: serine-type endopeptidase inhibitor activity, cysteine-type endopeptidase inhibitor activity; INVOLVED IN: biological_process unknown; LOCATED IN: apoplast; EXPRE…	2.89838	TRUE	Protein Z (Z4) (Major endosperm albumin)
20.1.7	stress.biotic.PR-proteins	m.160985	(loc_os01g64100.1 : 437.0) no description available & (p51614|chit3_vitvi : 350.0) Acidic endochitinase precursor (EC 3.2.1.14) - Vitis vinifera (Grape) & (at5g24090 : 317.0) Chitinase A (class III) expressed exclusively under environmental stress conditions.; chitinase A (CHIA); FUNCTIONS IN: cation binding, hydrolase activity, hydrolyzing O-glycosyl compounds, catalytic activity; INVOLVED IN: r…	2.93058	TRUE	Chitinase
20.1.7	stress.biotic.PR-proteins	m.319888	(loc_os07g28300.1 : 172.0) no description available & (at2g34930 : 102.0) disease resistance family protein / LRR family protein; INVOLVED IN: signal transduction, defense response to fungus, defense response; LOCATED IN: cell wall; EXPRESSED IN: 10 plant structures; EXPRESSED DURING: 7 growth stages; CONTAINS InterPro DOMAIN/s: Leucine-rich repeat-containing N-terminal domain, type 2 (InterPro:I…	2.93058	TRUE	disease resistance family protein / LRR family protein
20.1.7.6	stress.biotic.PR-proteins.proteinase inhibitors	m.321950	(loc_os01g56010.1 : 169.0) no description available & (at1g47710 : 132.0) Serine protease inhibitor (SERPIN) family protein; FUNCTIONS IN: serine-type endopeptidase inhibitor activity, cysteine-type endopeptidase inhibitor activity; INVOLVED IN: biological_process unknown; LOCATED IN: apoplast; EXPRESSED IN: 25 plant structures; EXPRESSED DURING: 13 growth stages; CONTAINS InterPro DOMAIN/s: Prot…	2.93058	TRUE	Serine protease inhibitor (SERPIN) family protein
20.1.7	stress.biotic.PR-proteins	m.160964	(loc_os01g64100.1 : 370.0) no description available & (p51614|chit3_vitvi : 352.0) Acidic endochitinase precursor (EC 3.2.1.14) - Vitis vinifera (Grape) & (at5g24090 : 335.0) Chitinase A (class III) expressed exclusively under environmental stress conditions.; chitinase A (CHIA); FUNCTIONS IN: cation binding, hydrolase activity, hydrolyzing O-glycosyl compounds, catalytic activity; INVOLVED IN: r…	2.99039	TRUE	Chitinase
20.1.7	stress.biotic.PR-proteins	m.160972	(loc_os01g64100.1 : 341.0) no description available & (p51614|chit3_vitvi : 319.0) Acidic endochitinase precursor (EC 3.2.1.14) - Vitis vinifera (Grape) & (at5g24090 : 306.0) Chitinase A (class III) expressed exclusively under environmental stress conditions.; chitinase A (CHIA); FUNCTIONS IN: cation binding, hydrolase activity, hydrolyzing O-glycosyl compounds, catalytic activity; INVOLVED IN: r…	3.01431	TRUE	Chitinase
20.1.7	stress.biotic.PR-proteins	m.160970	(loc_os01g64100.1 : 456.0) no description available & (p51614|chit3_vitvi : 370.0) Acidic endochitinase precursor (EC 3.2.1.14) - Vitis vinifera (Grape) & (at5g24090 : 348.0) Chitinase A (class III) expressed exclusively under environmental stress conditions.; chitinase A (CHIA); FUNCTIONS IN: cation binding, hydrolase activity, hydrolyzing O-glycosyl compounds, catalytic activity; INVOLVED IN: r…	3.09804	TRUE	Chitinase
20.1.7	stress.biotic.PR-proteins	m.69463	(loc_os01g06730.1 : 514.0) no description available & (at1g47890 : 169.0) receptor like protein 7 (RLP7); FUNCTIONS IN: kinase activity; INVOLVED IN: signal transduction, defense response; LOCATED IN: endomembrane system; EXPRESSED IN: stem, stamen; EXPRESSED DURING: 4 anthesis; CONTAINS InterPro DOMAIN/s: Leucine-rich repeat-containing N-terminal domain, type 2 (InterPro:IPR013210), Leucine-rich…	3.13991	FALSE	receptor like protein 7 (RLP7)
20.1.7	stress.biotic.PR-proteins	m.262617	(loc_os06g45630.1 : 122.0) no description available & (at2g23300 : 92.8) Leucine-rich repeat protein kinase family protein; FUNCTIONS IN: protein serine/threonine kinase activity, kinase activity, ATP binding; INVOLVED IN: transmembrane receptor protein tyrosine kinase signaling pathway, protein amino acid phosphorylation; LOCATED IN: endomembrane system; EXPRESSED IN: 12 plant structures; EXPRES…	3.16218	TRUE	Leucine-rich repeat protein kinase family protein
20.1.7	stress.biotic.PR-proteins	m.27948	(p32937|pr1a_horvu : 155.0) Pathogenesis-related protein 1A/1B precursor - Hordeum vulgare (Barley) & (loc_os12g43440.1 : 134.0) no description available & (at4g11650 : 94.0) osmotin-like protein; osmotin 34 (OSM34); INVOLVED IN: defense response to fungus, incompatible interaction, response to salt stress, defense response to bacterium, incompatible interaction, response to other organism; LOCAT…	3.24407	TRUE	Pathogenesis-related protein 1A/1B precursor
20.1.7	stress.biotic.PR-proteins	m.160982	(loc_os01g47070.1 : 393.0) no description available & (p36908|chia_cicar : 320.0) Acidic endochitinase precursor (EC 3.2.1.14) - Cicer arietinum (Chickpea) (Garbanzo) & (at5g24090 : 313.0) Chitinase A (class III) expressed exclusively under environmental stress conditions.; chitinase A (CHIA); FUNCTIONS IN: cation binding, hydrolase activity, hydrolyzing O-glycosyl compounds, catalytic activity; …	3.41696	TRUE	Chitinase
20.1.7	stress.biotic.PR-proteins	m.53260	(loc_os07g03730.1 : 184.0) no description available & (p35793|pr13_horvu : 177.0) Pathogenesis-related protein PRB1-3 precursor (PR-1B) (HV-8) - Hordeum vulgare (Barley) & (at4g33720 : 155.0) CAP (Cysteine-rich secretory proteins, Antigen 5, and Pathogenesis-related 1 protein) superfamily protein; FUNCTIONS IN: molecular_function unknown; INVOLVED IN: biological_process unknown; LOCATED IN: endom…	3.68255	TRUE	Pathogenesis-related protein PRB1-3 precursor
20.1.7	stress.biotic.PR-proteins	m.209622	(loc_os12g17550.1 : 244.0) no description available & (at2g34930 : 96.3) disease resistance family protein / LRR family protein; INVOLVED IN: signal transduction, defense response to fungus, defense response; LOCATED IN: cell wall; EXPRESSED IN: 10 plant structures; EXPRESSED DURING: 7 growth stages; CONTAINS InterPro DOMAIN/s: Leucine-rich repeat-containing N-terminal domain, type 2 (InterPro:IP…	4.18654	FALSE	disease resistance family protein / LRR family protein
20.1.7	stress.biotic.PR-proteins	m.102002	(loc_os05g44770.1 : 481.0) no description available & (at5g25930 : 242.0) Protein kinase family protein with leucine-rich repeat domain; FUNCTIONS IN: kinase activity; INVOLVED IN: protein amino acid phosphorylation; LOCATED IN: plasma membrane, membrane; EXPRESSED IN: 23 plant structures; EXPRESSED DURING: 14 growth stages; CONTAINS InterPro DOMAIN/s: Protein kinase, ATP binding site (InterPro:I…	4.55793	TRUE	Protein kinase family protein with leucine-rich repeat domain
20.1.7	stress.biotic.PR-proteins	m.32200	(loc_os09g10054.2 : 302.0) no description available & (at4g26090 : 130.0) Encodes a plasma membrane protein with leucine-rich repeat, leucine zipper, and P loop domains that confers resistance to Pseudomonas syringae infection by interacting with the avirulence gene avrRpt2. RPS2 protein interacts directly with plasma membrane associated protein RIN4 and this interaction is disrupted by avrRpt2.;…	6.27981	FALSE	Encodes a plasma membrane protein with leucine-rich repeat, leucine zipper, and P loop domains that confers resistance to Pseudomonas syringae infection by interacting with the avirulence gene avrRpt2. RPS2 protein interacts directly with plasma membrane associated protein RIN4 and this interaction is disrupted by avrRpt2.
20.1.7	stress.biotic.PR-proteins	m.75156	(q8l5c6|xip1_wheat : 488.0) Xylanase inhibitor protein 1 precursor (Class III chitinase homolog) (XIP-I protein) - Triticum aestivum (Wheat) & (loc_os06g25010.1 : 346.0) no description available & (at5g24090 : 162.0) Chitinase A (class III) expressed exclusively under environmental stress conditions.; chitinase A (CHIA); FUNCTIONS IN: cation binding, hydrolase activity, hydrolyzing O-glycosyl com…	6.38143	TRUE	Chitinase
20.1.7	stress.biotic.PR-proteins	m.35281	(loc_os06g36270.5 : 149.0) no description available & (at5g25910 : 94.0) putative disease resistance protein induced by chitin oligomers.; receptor like protein 52 (RLP52); FUNCTIONS IN: kinase activity; INVOLVED IN: signal transduction, defense response to fungus, response to chitin, defense response; LOCATED IN: endomembrane system; EXPRESSED IN: stem, stamen; EXPRESSED DURING: 4 anthesis; CONT…	7.32645	TRUE	putative disease resistance protein induced by chitin oligomers.; receptor like protein 52 (RLP52)
20.1.7	stress.biotic.PR-proteins	m.11574	(loc_os04g40440.1 : 234.0) no description available & (at3g11010 : 133.0) receptor like protein 34 (RLP34); CONTAINS InterPro DOMAIN/s: Leucine-rich repeat, typical subtype (InterPro:IPR003591), Leucine-rich repeat-containing N-terminal domain, type 2 (InterPro:IPR013210), Leucine-rich repeat (InterPro:IPR001611); BEST Arabidopsis thaliana protein match is: receptor like protein 53 (TAIR:AT5G2706…	10.4664	TRUE	receptor like protein 34 (RLP34) (LRR)
Regulation of transcription
20.1.5	stress.biotic.regulation of transcription	m.95656	(loc_os06g27830.1 : 249.0) no description available & (at5g64550 : 140.0) loricrin-related; BEST Arabidopsis thaliana protein match is: loricrin-related (TAIR:AT5G09670.1); Has 1807 Blast hits to 1807 proteins in 277 species: Archae - 0; Bacteria - 0; Metazoa - 736; Fungi - 347; Plants - 385; Viruses - 0; Other Eukaryotes - 339 (source: NCBI BLink). & (reliability: 272.0) & (original description:…	-4.5996	TRUE	loricrin-related
20.1.5	stress.biotic.regulation of transcription	m.128664	(loc_os02g47120.1 : 756.0) no description available & (chl4|515412 : 173.0) no description available & (at1g54130 : 162.0) RELA/SPOT homolog 3 (RSH3); FUNCTIONS IN: GTP diphosphokinase activity; INVOLVED IN: guanosine tetraphosphate metabolic process; LOCATED IN: chloroplast; EXPRESSED IN: 25 plant structures; EXPRESSED DURING: 15 growth stages; CONTAINS InterPro DOMAIN/s: Metal-dependent phospho…	-2.75361	TRUE	RELA/SPOT homolog 3 (RSH3)
20.1.5	stress.biotic.regulation of transcription	m.21110	(loc_os07g42160.1 : 818.0) no description available & (at1g54130 : 551.0) RELA/SPOT homolog 3 (RSH3); FUNCTIONS IN: GTP diphosphokinase activity; INVOLVED IN: guanosine tetraphosphate metabolic process; LOCATED IN: chloroplast; EXPRESSED IN: 25 plant structures; EXPRESSED DURING: 15 growth stages; CONTAINS InterPro DOMAIN/s: Metal-dependent phosphohydrolase, HD subdomain (InterPro:IPR006674), Met…	-1.68842	FALSE	RELA/SPOT homolog 3 (RSH3)
20.1.5	stress.biotic.regulation of transcription	m.218481	(loc_os08g35620.1 : 1142.0) no description available & (at3g14050 : 770.0) RELA/SPOT homolog 2 (RSH2); CONTAINS InterPro DOMAIN/s: Metal-dependent phosphohydrolase, HD subdomain (InterPro:IPR006674), Metal-dependent phosphohydrolase, HD domain (InterPro:IPR003607), RelA/SpoT (InterPro:IPR007685); BEST Arabidopsis thaliana protein match is: RELA/SPOT homolog 3 (TAIR:AT1G54130.1); Has 12447 Blast h…	-1.07314	FALSE	RELA/SPOT homolog 2 (RSH2)
20.1.5	stress.biotic.regulation of transcription	m.218477	(loc_os09g27050.1 : 1075.0) no description available & (at3g14050 : 754.0) RELA/SPOT homolog 2 (RSH2); CONTAINS InterPro DOMAIN/s: Metal-dependent phosphohydrolase, HD subdomain (InterPro:IPR006674), Metal-dependent phosphohydrolase, HD domain (InterPro:IPR003607), RelA/SpoT (InterPro:IPR007685); BEST Arabidopsis thaliana protein match is: RELA/SPOT homolog 3 (TAIR:AT1G54130.1); Has 12447 Blast h…	1.39164	FALSE	RELA/SPOT homolog 2 (RSH2)
20.1.5	stress.biotic.regulation of transcription	m.104819	(loc_os01g43550.2 : 312.0) no description available & (at5g52830 : 142.0) Encodes a WRKY transcription factor WRKY27. Mutation in Arabidopsis WRKY27 results in delayed symptom development in response to the bacterial wilt pathogen Ralstonia solanacearum.; WRKY DNA-binding protein 27 (WRKY27); CONTAINS InterPro DOMAIN/s: DNA-binding WRKY (InterPro:IPR003657); BEST Arabidopsis thaliana protein matc…	2.72125	TRUE	Encodes a WRKY transcription factor WRKY27. Mutation in Arabidopsis WRKY27 results in delayed symptom development in response to the bacterial wilt pathogen Ralstonia solanacearum.
Respiratory burst
20.1.1	stress.biotic.respiratory burst	m.62411	(loc_os05g38980.1 : 225.0) no description available & (at5g47910 : 176.0) NADPH/respiratory burst oxidase protein D (RbohD).Interacts with AtrbohF gene to fine tune the spatial control of ROI production and hypersensitive response to cell in and around infection site.; respiratory burst oxidase homologue D (RBOHD); FUNCTIONS IN: NAD(P)H oxidase activity; INVOLVED IN: oxygen and reactive oxygen sp…	-3.72623	TRUE	RbohD
20.1.1	stress.biotic.respiratory burst	m.62403	(loc_os01g61880.2 : 162.0) no description available & (at3g45810 : 129.0) ferric reductase-like transmembrane component family protein; FUNCTIONS IN: in 8 functions; INVOLVED IN: oxidation reduction; LOCATED IN: membrane; EXPRESSED IN: male gametophyte, flower, pollen tube, leaf; EXPRESSED DURING: L mature pollen stage, M germinated pollen stage, 4 anthesis; CONTAINS InterPro DOMAIN/s: Ferredoxin…	-2.86633	TRUE	Ferric reductase
20.1.1	stress.biotic.respiratory burst	m.75674	(loc_os01g25820.1 : 396.0) no description available & (at1g09090 : 297.0) NADPH-oxidase AtrbohB plays a role in seed after-ripening. Major producer of superoxide in germinating seeds. AtrbohB pre-mRNA is alternatively spliced in seeds in a hormonally and developmentally regulated manner. ABA caused accumulation of AtrbohB- mRNA and prevented prevented AtrbohB-a mRNA expression in fresh seeds.; re…	-2.83014	TRUE	RbohB
20.1.1	stress.biotic.respiratory burst	m.75677	(loc_os01g25820.1 : 1101.0) no description available & (at5g47910 : 713.0) NADPH/respiratory burst oxidase protein D (RbohD).Interacts with AtrbohF gene to fine tune the spatial control of ROI production and hypersensitive response to cell in and around infection site.; respiratory burst oxidase homologue D (RBOHD); FUNCTIONS IN: NAD(P)H oxidase activity; INVOLVED IN: oxygen and reactive oxygen s…	-2.79164	TRUE	RbohD
20.1.1	stress.biotic.respiratory burst	m.64728	(loc_os01g61880.2 : 884.0) no description available & (at5g60010 : 607.0) ferric reductase-like transmembrane component family protein; FUNCTIONS IN: in 8 functions; INVOLVED IN: oxidation reduction; LOCATED IN: integral to membrane, membrane; EXPRESSED IN: 7 plant structures; EXPRESSED DURING: L mature pollen stage, M germinated pollen stage, 4 anthesis, LP.10 ten leaves visible, petal different…	-2.63405	TRUE	Ferric reductase
20.1.1	stress.biotic.respiratory burst	m.28132	(loc_os05g45210.3 : 1504.0) no description available & (at1g64060 : 1214.0) Interacts with AtrbohD gene to fine tune the spatial control of ROI production and hypersensitive response to cell in and around infection site.; respiratory burst oxidase protein F (RBOH F); FUNCTIONS IN: NAD(P)H oxidase activity; INVOLVED IN: in 10 processes; LOCATED IN: plasma membrane, integral to plasma membrane; EXP…	-2.58053	TRUE	RbohD
20.1.1	stress.biotic.respiratory burst	m.10297	(loc_os08g35210.1 : 498.0) no description available & (at1g64060 : 322.0) Interacts with AtrbohD gene to fine tune the spatial control of ROI production and hypersensitive response to cell in and around infection site.; respiratory burst oxidase protein F (RBOH F); FUNCTIONS IN: NAD(P)H oxidase activity; INVOLVED IN: in 10 processes; LOCATED IN: plasma membrane, integral to plasma membrane; EXPRE…	-2.55348	TRUE	RbohD
20.1.1	stress.biotic.respiratory burst	m.62409	(loc_os05g38980.1 : 309.0) no description available & (at5g60010 : 241.0) ferric reductase-like transmembrane component family protein; FUNCTIONS IN: in 8 functions; INVOLVED IN: oxidation reduction; LOCATED IN: integral to membrane, membrane; EXPRESSED IN: 7 plant structures; EXPRESSED DURING: L mature pollen stage, M germinated pollen stage, 4 anthesis, LP.10 ten leaves visible, petal different…	-2.21489	TRUE	Ferric reductase
20.1.1	stress.biotic.respiratory burst	m.81618	(loc_os09g26660.1 : 706.0) no description available & (at1g19230 : 504.0) Riboflavin synthase-like superfamily protein; FUNCTIONS IN: in 6 functions; INVOLVED IN: defense response; LOCATED IN: integral to membrane, membrane; EXPRESSED IN: 7 plant structures; EXPRESSED DURING: petal differentiation and expansion stage; CONTAINS InterPro DOMAIN/s: Ferredoxin reductase-type FAD-binding domain (Inter…	-2.00678	TRUE	Ferric reductase
20.1.1	stress.biotic.respiratory burst	m.10298	(loc_os08g35210.1 : 221.0) no description available & (at1g19230 : 179.0) Riboflavin synthase-like superfamily protein; FUNCTIONS IN: in 6 functions; INVOLVED IN: defense response; LOCATED IN: integral to membrane, membrane; EXPRESSED IN: 7 plant structures; EXPRESSED DURING: petal differentiation and expansion stage; CONTAINS InterPro DOMAIN/s: Ferredoxin reductase-type FAD-binding domain (Inter…	-1.79733	FALSE	Ferric reductase
20.1.1	stress.biotic.respiratory burst	m.92574	(loc_os01g53294.1 : 731.0) no description available & (at1g64060 : 607.0) Interacts with AtrbohD gene to fine tune the spatial control of ROI production and hypersensitive response to cell in and around infection site.; respiratory burst oxidase protein F (RBOH F); FUNCTIONS IN: NAD(P)H oxidase activity; INVOLVED IN: in 10 processes; LOCATED IN: plasma membrane, integral to plasma membrane; EXPRE…	-1.77903	FALSE	RbohD
20.1.1	stress.biotic.respiratory burst	m.61036	(loc_os05g38980.1 : 724.0) no description available & (at5g60010 : 469.0) ferric reductase-like transmembrane component family protein; FUNCTIONS IN: in 8 functions; INVOLVED IN: oxidation reduction; LOCATED IN: integral to membrane, membrane; EXPRESSED IN: 7 plant structures; EXPRESSED DURING: L mature pollen stage, M germinated pollen stage, 4 anthesis, LP.10 ten leaves visible, petal different…	-1.49288	FALSE	Ferric reductase
20.1.1	stress.biotic.respiratory burst	m.64725	(loc_os01g61880.1 : 600.0) no description available & (at5g60010 : 374.0) ferric reductase-like transmembrane component family protein; FUNCTIONS IN: in 8 functions; INVOLVED IN: oxidation reduction; LOCATED IN: integral to membrane, membrane; EXPRESSED IN: 7 plant structures; EXPRESSED DURING: L mature pollen stage, M germinated pollen stage, 4 anthesis, LP.10 ten leaves visible, petal different…	-1.40129	FALSE	Ferric reductase
20.1.1	stress.biotic.respiratory burst	m.74332	(loc_os11g33120.2 : 358.0) no description available & (at5g47910 : 282.0) NADPH/respiratory burst oxidase protein D (RbohD).Interacts with AtrbohF gene to fine tune the spatial control of ROI production and hypersensitive response to cell in and around infection site.; respiratory burst oxidase homologue D (RBOHD); FUNCTIONS IN: NAD(P)H oxidase activity; INVOLVED IN: oxygen and reactive oxygen sp…	-1.15336	FALSE	RbohD
20.1.1	stress.biotic.respiratory burst	m.126055	(loc_os12g35610.1 : 556.0) no description available & (at5g51060 : 337.0) RHD2 (along with RHD3 and RHD4) is required for normal root hair elongation. Has NADPH oxidase activity. Gene is expressed in the elongation and differention zone in trichoblasts and elongating root hairs. RDH2 is localized to the growing tips of root hair cells. It is required for the production of reactive oxygen species …	-1.07487	FALSE	RHD2
20.1.1	stress.biotic.respiratory burst	m.307309	(loc_os11g33120.2 : 208.0) no description available & (at5g47910 : 114.0) NADPH/respiratory burst oxidase protein D (RbohD).Interacts with AtrbohF gene to fine tune the spatial control of ROI production and hypersensitive response to cell in and around infection site.; respiratory burst oxidase homologue D (RBOHD); FUNCTIONS IN: NAD(P)H oxidase activity; INVOLVED IN: oxygen and reactive oxygen sp…	0	FALSE	RbohD
20.1.1	stress.biotic.respiratory burst	m.74339	(loc_os11g33120.3 : 537.0) no description available & (at5g47910 : 456.0) NADPH/respiratory burst oxidase protein D (RbohD).Interacts with AtrbohF gene to fine tune the spatial control of ROI production and hypersensitive response to cell in and around infection site.; respiratory burst oxidase homologue D (RBOHD); FUNCTIONS IN: NAD(P)H oxidase activity; INVOLVED IN: oxygen and reactive oxygen sp…	1.37145	FALSE	RbohD
20.1.1	stress.biotic.respiratory burst	m.191795	(loc_os09g26660.1 : 676.0) no description available & (at1g19230 : 459.0) Riboflavin synthase-like superfamily protein; FUNCTIONS IN: in 6 functions; INVOLVED IN: defense response; LOCATED IN: integral to membrane, membrane; EXPRESSED IN: 7 plant structures; EXPRESSED DURING: petal differentiation and expansion stage; CONTAINS InterPro DOMAIN/s: Ferredoxin reductase-type FAD-binding domain (Inter…	1.55508	FALSE	Ferric reductase
20.1.1	stress.biotic.respiratory burst	m.191789	(loc_os09g26660.1 : 788.0) no description available & (at1g19230 : 464.0) Riboflavin synthase-like superfamily protein; FUNCTIONS IN: in 6 functions; INVOLVED IN: defense response; LOCATED IN: integral to membrane, membrane; EXPRESSED IN: 7 plant structures; EXPRESSED DURING: petal differentiation and expansion stage; CONTAINS InterPro DOMAIN/s: Ferredoxin reductase-type FAD-binding domain (Inter…	1.67801	FALSE	Ferric reductase
20.1.1	stress.biotic.respiratory burst	m.92840	(loc_os12g35610.1 : 822.0) no description available & (at5g47910 : 626.0) NADPH/respiratory burst oxidase protein D (RbohD).Interacts with AtrbohF gene to fine tune the spatial control of ROI production and hypersensitive response to cell in and around infection site.; respiratory burst oxidase homologue D (RBOHD); FUNCTIONS IN: NAD(P)H oxidase activity; INVOLVED IN: oxygen and reactive oxygen sp…	1.68188	FALSE	RbohD
20.1.1	stress.biotic.respiratory burst	m.233416	(loc_os11g33120.1 : 1571.0) no description available & (at5g47910 : 1166.0) NADPH/respiratory burst oxidase protein D (RbohD).Interacts with AtrbohF gene to fine tune the spatial control of ROI production and hypersensitive response to cell in and around infection site.; respiratory burst oxidase homologue D (RBOHD); FUNCTIONS IN: NAD(P)H oxidase activity; INVOLVED IN: oxygen and reactive oxygen …	1.88304	FALSE	RbohD
20.1.1	stress.biotic.respiratory burst	m.74337	(loc_os11g33120.3 : 160.0) no description available & (at5g47910 : 144.0) NADPH/respiratory burst oxidase protein D (RbohD).Interacts with AtrbohF gene to fine tune the spatial control of ROI production and hypersensitive response to cell in and around infection site.; respiratory burst oxidase homologue D (RBOHD); FUNCTIONS IN: NAD(P)H oxidase activity; INVOLVED IN: oxygen and reactive oxygen sp…	2.63154	TRUE	RbohD
Signalling
20.1.3.1	stress.biotic.signalling.MLO-like	m.127792	(loc_os11g07912.1 : 298.0) no description available & (at1g11000 : 239.0) A member of a large family of seven-transmembrane domain proteins specific to plants, homologs of the barley mildew resistance locus o (MLO) protein. The Arabidopsis genome contains 15 genes encoding MLO proteins, with localization in plasma membrane. Phylogenetic analysis revealed four clades of closely-related AtMLO genes…	-2.71467	TRUE	A member of a large family of seven-transmembrane domain proteins specific to plants, homologs of the barley mildew resistance locus o (MLO) protein. The Arabidopsis genome contains 15 genes encoding MLO proteins, with localization in plasma membrane. Phylogenetic analysis revealed four clades of closely-related AtMLO genes. ATMLO4 belongs to the clade I, with AtMLO11 and AtMLO14. The gene is exp…
20.1.3	stress.biotic.signalling	m.299694	(loc_os07g02300.1 : 1634.0) no description available & (at4g37460 : 955.0) Encodes a tetratricopeptide repeat domain containing protein that shows sequence similarity to those of transcriptional repressors in other organisms.Involved in mediating effector-triggered immunity.; SUPPRESSOR OF RPS4-RLD 1 (SRFR1); FUNCTIONS IN: protein complex scaffold; INVOLVED IN: defense response to bacterium, inco…	-2.5	TRUE	Encodes a tetratricopeptide repeat domain containing protein that shows sequence similarity to those of transcriptional repressors in other organisms.Involved in mediating effector-triggered immunity.
20.1.3.1	stress.biotic.signalling.MLO-like	m.300379	(loc_os05g34550.1 : 256.0) no description available & (at4g02600 : 188.0) A member of a large family of seven-transmembrane domain proteins specific to plants, homologs of the barley mildew resistance locus o (MLO) protein. The Arabidopsis genome contains 15 genes encoding MLO proteins, with localization in plasma membrane. Phylogenetic analysis revealed four clades of closely-related AtMLO genes…	-2.28245	TRUE	A member of a large family of seven-transmembrane domain proteins specific to plants, homologs of the barley mildew resistance locus o (MLO) protein. The Arabidopsis genome contains 15 genes encoding MLO proteins, with localization in plasma membrane. Phylogenetic analysis revealed four clades of closely-related AtMLO genes. ATMLO1 belongs to the clade II, with ATMLO13 and ATMLO15. The gene is ex…
20.1.3.1	stress.biotic.signalling.MLO-like	m.50128	(loc_os02g10350.1 : 276.0) no description available & (at4g24250 : 254.0) A member of a large family of seven-transmembrane domain proteins specific to plants, homologs of the barley mildew resistance locus o (MLO) protein. The Arabidopsis genome contains 15 genes encoding MLO proteins, with localization in plasma membrane. Phylogenetic analysis revealed four clades of closely-related AtMLO genes…	-2.27941	TRUE	A member of a large family of seven-transmembrane domain proteins specific to plants, homologs of the barley mildew resistance locus o (MLO) protein. The Arabidopsis genome contains 15 genes encoding MLO proteins, with localization in plasma membrane. Phylogenetic analysis revealed four clades of closely-related AtMLO genes. ATMLO13 belongs to the clade II, with ATMLO1 and ATMLO15. The gene is ex…
20.1.3.1	stress.biotic.signalling.MLO-like	m.300378	(loc_os05g34550.1 : 775.0) no description available & (at4g02600 : 614.0) A member of a large family of seven-transmembrane domain proteins specific to plants, homologs of the barley mildew resistance locus o (MLO) protein. The Arabidopsis genome contains 15 genes encoding MLO proteins, with localization in plasma membrane. Phylogenetic analysis revealed four clades of closely-related AtMLO genes…	-1.86998	FALSE	A member of a large family of seven-transmembrane domain proteins specific to plants, homologs of the barley mildew resistance locus o (MLO) protein. The Arabidopsis genome contains 15 genes encoding MLO proteins, with localization in plasma membrane. Phylogenetic analysis revealed four clades of closely-related AtMLO genes. ATMLO1 belongs to the clade II, with ATMLO13 and ATMLO15. The gene is ex…
20.1.3.1	stress.biotic.signalling.MLO-like	m.165031	(loc_os04g36680.1 : 497.0) no description available & (at4g02600 : 479.0) A member of a large family of seven-transmembrane domain proteins specific to plants, homologs of the barley mildew resistance locus o (MLO) protein. The Arabidopsis genome contains 15 genes encoding MLO proteins, with localization in plasma membrane. Phylogenetic analysis revealed four clades of closely-related AtMLO genes…	-1.83126	FALSE	A member of a large family of seven-transmembrane domain proteins specific to plants, homologs of the barley mildew resistance locus o (MLO) protein. The Arabidopsis genome contains 15 genes encoding MLO proteins, with localization in plasma membrane. Phylogenetic analysis revealed four clades of closely-related AtMLO genes. ATMLO1 belongs to the clade II, with ATMLO13 and ATMLO15. The gene is ex…
20.1.3.1	stress.biotic.signalling.MLO-like	m.127785	(loc_os11g07912.1 : 486.0) no description available & (at1g11000 : 386.0) A member of a large family of seven-transmembrane domain proteins specific to plants, homologs of the barley mildew resistance locus o (MLO) protein. The Arabidopsis genome contains 15 genes encoding MLO proteins, with localization in plasma membrane. Phylogenetic analysis revealed four clades of closely-related AtMLO genes…	-1.79408	FALSE	A member of a large family of seven-transmembrane domain proteins specific to plants, homologs of the barley mildew resistance locus o (MLO) protein. The Arabidopsis genome contains 15 genes encoding MLO proteins, with localization in plasma membrane. Phylogenetic analysis revealed four clades of closely-related AtMLO genes. ATMLO4 belongs to the clade I, with AtMLO11 and AtMLO14. The gene is exp…
20.1.3.1	stress.biotic.signalling.MLO-like	m.127786	(loc_os11g07912.1 : 287.0) no description available & (at1g11000 : 215.0) A member of a large family of seven-transmembrane domain proteins specific to plants, homologs of the barley mildew resistance locus o (MLO) protein. The Arabidopsis genome contains 15 genes encoding MLO proteins, with localization in plasma membrane. Phylogenetic analysis revealed four clades of closely-related AtMLO genes…	-1.61724	FALSE	A member of a large family of seven-transmembrane domain proteins specific to plants, homologs of the barley mildew resistance locus o (MLO) protein. The Arabidopsis genome contains 15 genes encoding MLO proteins, with localization in plasma membrane. Phylogenetic analysis revealed four clades of closely-related AtMLO genes. ATMLO4 belongs to the clade I, with AtMLO11 and AtMLO14. The gene is exp…
20.1.3.1	stress.biotic.signalling.MLO-like	m.115542	(loc_os10g39520.1 : 709.0) no description available & (at5g65970 : 506.0) A member of a large family of seven-transmembrane domain proteins specific to plants, homologs of the barley mildew resistance locus o (MLO) protein. The Arabidopsis genome contains 15 genes encoding MLO proteins, with localization in plasma membrane. Phylogenetic analysis revealed four clades of closely-related AtMLO genes…	-1.4921	FALSE	A member of a large family of seven-transmembrane domain proteins specific to plants, homologs of the barley mildew resistance locus o (MLO) protein. The Arabidopsis genome contains 15 genes encoding MLO proteins, with localization in plasma membrane. Phylogenetic analysis revealed four clades of closely-related AtMLO genes. ATMLO10 belongs to the clade III, with AtMLO5, AtMLO7, AtMLO8, and AtMLO…
20.1.3.1	stress.biotic.signalling.MLO-like	m.116422	(at2g17480 : 335.0) A member of a large family of seven-transmembrane domain proteins specific to plants, homologs of the barley mildew resistance locus o (MLO) protein. The Arabidopsis genome contains 15 genes encoding MLO proteins, with localization in plasma membrane. Phylogenetic analysis revealed four clades of closely-related AtMLO genes. ATMLO8 belongs to the clade III, with AtMLO5, AtMLO7…	-1.43316	FALSE	A member of a large family of seven-transmembrane domain proteins specific to plants, homologs of the barley mildew resistance locus o (MLO) protein. The Arabidopsis genome contains 15 genes encoding MLO proteins, with localization in plasma membrane. Phylogenetic analysis revealed four clades of closely-related AtMLO genes. ATMLO8 belongs to the clade III, with AtMLO5, AtMLO7, AtMLO9, and AtMLO1…
20.1.3.1	stress.biotic.signalling.MLO-like	m.66890	(loc_os02g10350.1 : 695.0) no description available & (at4g02600 : 421.0) A member of a large family of seven-transmembrane domain proteins specific to plants, homologs of the barley mildew resistance locus o (MLO) protein. The Arabidopsis genome contains 15 genes encoding MLO proteins, with localization in plasma membrane. Phylogenetic analysis revealed four clades of closely-related AtMLO genes…	-1.38168	FALSE	A member of a large family of seven-transmembrane domain proteins specific to plants, homologs of the barley mildew resistance locus o (MLO) protein. The Arabidopsis genome contains 15 genes encoding MLO proteins, with localization in plasma membrane. Phylogenetic analysis revealed four clades of closely-related AtMLO genes. ATMLO1 belongs to the clade II, with ATMLO13 and ATMLO15. The gene is ex…
20.1.3.1	stress.biotic.signalling.MLO-like	m.231895	(at1g26700 : 213.0) A member of a large family of seven-transmembrane domain proteins specific to plants, homologs of the barley mildew resistance locus o (MLO) protein. The Arabidopsis genome contains 15 genes encoding MLO proteins, with localization in plasma membrane. Phylogenetic analysis revealed four clades of closely-related AtMLO genes. ATMLO14 belongs to the clade I, with AtMLO4 and AtML…	-1.37857	FALSE	A member of a large family of seven-transmembrane domain proteins specific to plants, homologs of the barley mildew resistance locus o (MLO) protein. The Arabidopsis genome contains 15 genes encoding MLO proteins, with localization in plasma membrane. Phylogenetic analysis revealed four clades of closely-related AtMLO genes. ATMLO14 belongs to the clade I, with AtMLO4 and AtMLO11. The gene is exp…
20.1.3.1	stress.biotic.signalling.MLO-like	m.51927	(p93766|mlo_horvu : 709.0) Protein MLO - Hordeum vulgare (Barley) & (loc_os03g03700.1 : 682.0) no description available & (ipr004326 : 490.11417) Mlo-related protein & (at1g11310 : 447.0) A member of a large family of seven-transmembrane domain proteins specific to plants, homologs of the barley mildew resistance locus o (MLO) protein. The Arabidopsis genome contains 15 genes encoding MLO protein…	-1.30263	FALSE	Protein MLO
20.1.3	stress.biotic.signalling	m.94534	(loc_os02g33180.1 : 374.0) no description available & (at5g51700 : 322.0) Encodes a resistance signalling protein with two zinc binding (CHORD) domains that are highly conserved across eukaryotic phyla. Mutant has reduced RPS5 and RPM1 mediated resistance. Potentially involved in transduction of R gene mediated disease resistance. Required for R protein accumulation.; PPHB SUSCEPTIBLE 2 (PBS2); C…	-1.0884	FALSE	Encodes a resistance signalling protein with two zinc binding (CHORD) domains that are highly conserved across eukaryotic phyla. Mutant has reduced RPS5 and RPM1 mediated resistance. Potentially involved in transduction of R gene mediated disease resistance. Required for R protein accumulation.
20.1.3.1	stress.biotic.signalling.MLO-like	m.32288	(o49873|mloh1_horvu : 196.0) MLO protein homolog 1 - Hordeum vulgare (Barley) & (loc_os03g03700.2 : 191.0) no description available & (at1g11310 : 144.0) A member of a large family of seven-transmembrane domain proteins specific to plants, homologs of the barley mildew resistance locus o (MLO) protein. The Arabidopsis genome contains 15 genes encoding MLO proteins, with localization in plasma mem…	0	FALSE	MLO protein homolog 1
20.1.3.1	stress.biotic.signalling.MLO-like	m.46949	(loc_os01g66510.1 : 232.0) no description available & (at4g02600 : 220.0) A member of a large family of seven-transmembrane domain proteins specific to plants, homologs of the barley mildew resistance locus o (MLO) protein. The Arabidopsis genome contains 15 genes encoding MLO proteins, with localization in plasma membrane. Phylogenetic analysis revealed four clades of closely-related AtMLO genes…	0	FALSE	A member of a large family of seven-transmembrane domain proteins specific to plants, homologs of the barley mildew resistance locus o (MLO) protein. The Arabidopsis genome contains 15 genes encoding MLO proteins, with localization in plasma membrane. Phylogenetic analysis revealed four clades of closely-related AtMLO genes. ATMLO1 belongs to the clade II, with ATMLO13 and ATMLO15. The gene is ex…
20.1.3.1	stress.biotic.signalling.MLO-like	m.51928	(o49873|mloh1_horvu : 158.0) MLO protein homolog 1 - Hordeum vulgare (Barley) & (loc_os03g03700.1 : 152.0) no description available & (ipr004326 : 132.02388) Mlo-related protein & (at1g11310 : 117.0) A member of a large family of seven-transmembrane domain proteins specific to plants, homologs of the barley mildew resistance locus o (MLO) protein. The Arabidopsis genome contains 15 genes encoding…	1.02022	FALSE	MLO protein homolog 1
20.1.3.1	stress.biotic.signalling.MLO-like	m.116413	(loc_os05g09050.1 : 546.0) no description available & (at2g33670 : 527.0) A member of a large family of seven-transmembrane domain proteins specific to plants, homologs of the barley mildew resistance locus o (MLO) protein. The Arabidopsis genome contains 15 genes encoding MLO proteins, with localization in plasma membrane. Phylogenetic analysis revealed four clades of closely-related AtMLO genes…	1.04664	FALSE	A member of a large family of seven-transmembrane domain proteins specific to plants, homologs of the barley mildew resistance locus o (MLO) protein. The Arabidopsis genome contains 15 genes encoding MLO proteins, with localization in plasma membrane. Phylogenetic analysis revealed four clades of closely-related AtMLO genes. ATMLO5 belongs to the clade III, with AtMLO7, AtMLO8, AtMLO9, and AtMLO1…
20.1.3	stress.biotic.signalling	m.96111	(loc_os09g22450.1 : 929.0) no description available & (at3g48090 : 359.0) Component of R gene-mediated disease resistance in Arabidopsis thaliana with homology to eukaryotic lipases.; enhanced disease susceptibility 1 (EDS1); CONTAINS InterPro DOMAIN/s: Lipase, class 3 (InterPro:IPR002921); BEST Arabidopsis thaliana protein match is: alpha/beta-Hydrolases superfamily protein (TAIR:AT3G48080.1); H…	1.06246	FALSE	Component of R gene-mediated disease resistance in Arabidopsis thaliana with homology to eukaryotic lipases.
20.1.3.1	stress.biotic.signalling.MLO-like	m.231843	(at1g26700 : 165.0) A member of a large family of seven-transmembrane domain proteins specific to plants, homologs of the barley mildew resistance locus o (MLO) protein. The Arabidopsis genome contains 15 genes encoding MLO proteins, with localization in plasma membrane. Phylogenetic analysis revealed four clades of closely-related AtMLO genes. ATMLO14 belongs to the clade I, with AtMLO4 and AtML…	1.18456	FALSE	A member of a large family of seven-transmembrane domain proteins specific to plants, homologs of the barley mildew resistance locus o (MLO) protein. The Arabidopsis genome contains 15 genes encoding MLO proteins, with localization in plasma membrane. Phylogenetic analysis revealed four clades of closely-related AtMLO genes. ATMLO14 belongs to the clade I, with AtMLO4 and AtMLO11. The gene is exp…
20.1.3.1	stress.biotic.signalling.MLO-like	m.164983	(loc_os04g36680.1 : 542.0) no description available & (at4g02600 : 407.0) A member of a large family of seven-transmembrane domain proteins specific to plants, homologs of the barley mildew resistance locus o (MLO) protein. The Arabidopsis genome contains 15 genes encoding MLO proteins, with localization in plasma membrane. Phylogenetic analysis revealed four clades of closely-related AtMLO genes…	1.22437	FALSE	A member of a large family of seven-transmembrane domain proteins specific to plants, homologs of the barley mildew resistance locus o (MLO) protein. The Arabidopsis genome contains 15 genes encoding MLO proteins, with localization in plasma membrane. Phylogenetic analysis revealed four clades of closely-related AtMLO genes. ATMLO1 belongs to the clade II, with ATMLO13 and ATMLO15. The gene is ex…
20.1.3.1	stress.biotic.signalling.MLO-like	m.231878	(at1g26700 : 566.0) A member of a large family of seven-transmembrane domain proteins specific to plants, homologs of the barley mildew resistance locus o (MLO) protein. The Arabidopsis genome contains 15 genes encoding MLO proteins, with localization in plasma membrane. Phylogenetic analysis revealed four clades of closely-related AtMLO genes. ATMLO14 belongs to the clade I, with AtMLO4 and AtML…	1.29274	FALSE	A member of a large family of seven-transmembrane domain proteins specific to plants, homologs of the barley mildew resistance locus o (MLO) protein. The Arabidopsis genome contains 15 genes encoding MLO proteins, with localization in plasma membrane. Phylogenetic analysis revealed four clades of closely-related AtMLO genes. ATMLO14 belongs to the clade I, with AtMLO4 and AtMLO11. The gene is exp…
20.1.3.1	stress.biotic.signalling.MLO-like	m.231891	(at1g26700 : 382.0) A member of a large family of seven-transmembrane domain proteins specific to plants, homologs of the barley mildew resistance locus o (MLO) protein. The Arabidopsis genome contains 15 genes encoding MLO proteins, with localization in plasma membrane. Phylogenetic analysis revealed four clades of closely-related AtMLO genes. ATMLO14 belongs to the clade I, with AtMLO4 and AtML…	1.39701	FALSE	A member of a large family of seven-transmembrane domain proteins specific to plants, homologs of the barley mildew resistance locus o (MLO) protein. The Arabidopsis genome contains 15 genes encoding MLO proteins, with localization in plasma membrane. Phylogenetic analysis revealed four clades of closely-related AtMLO genes. ATMLO14 belongs to the clade I, with AtMLO4 and AtMLO11. The gene is exp…
20.1.3.1	stress.biotic.signalling.MLO-like	m.50131	(loc_os02g10350.1 : 177.0) no description available & (at4g02600 : 146.0) A member of a large family of seven-transmembrane domain proteins specific to plants, homologs of the barley mildew resistance locus o (MLO) protein. The Arabidopsis genome contains 15 genes encoding MLO proteins, with localization in plasma membrane. Phylogenetic analysis revealed four clades of closely-related AtMLO genes…	1.41634	FALSE	A member of a large family of seven-transmembrane domain proteins specific to plants, homologs of the barley mildew resistance locus o (MLO) protein. The Arabidopsis genome contains 15 genes encoding MLO proteins, with localization in plasma membrane. Phylogenetic analysis revealed four clades of closely-related AtMLO genes. ATMLO1 belongs to the clade II, with ATMLO13 and ATMLO15. The gene is ex…
20.1.3.1	stress.biotic.signalling.MLO-like	m.164987	(loc_os02g35490.1 : 197.0) no description available & (at4g02600 : 148.0) A member of a large family of seven-transmembrane domain proteins specific to plants, homologs of the barley mildew resistance locus o (MLO) protein. The Arabidopsis genome contains 15 genes encoding MLO proteins, with localization in plasma membrane. Phylogenetic analysis revealed four clades of closely-related AtMLO genes…	1.72922	FALSE	A member of a large family of seven-transmembrane domain proteins specific to plants, homologs of the barley mildew resistance locus o (MLO) protein. The Arabidopsis genome contains 15 genes encoding MLO proteins, with localization in plasma membrane. Phylogenetic analysis revealed four clades of closely-related AtMLO genes. ATMLO1 belongs to the clade II, with ATMLO13 and ATMLO15. The gene is ex…
20.1.3.1	stress.biotic.signalling.MLO-like	m.46943	(loc_os01g66510.1 : 578.0) no description available & (at4g02600 : 462.0) A member of a large family of seven-transmembrane domain proteins specific to plants, homologs of the barley mildew resistance locus o (MLO) protein. The Arabidopsis genome contains 15 genes encoding MLO proteins, with localization in plasma membrane. Phylogenetic analysis revealed four clades of closely-related AtMLO genes…	1.74439	FALSE	A member of a large family of seven-transmembrane domain proteins specific to plants, homologs of the barley mildew resistance locus o (MLO) protein. The Arabidopsis genome contains 15 genes encoding MLO proteins, with localization in plasma membrane. Phylogenetic analysis revealed four clades of closely-related AtMLO genes. ATMLO1 belongs to the clade II, with ATMLO13 and ATMLO15. The gene is ex…
20.1.3	stress.biotic.signalling	m.29567	(loc_os07g42370.2 : 292.0) no description available & (at1g19180 : 110.0) JAZ1 is a nuclear-localized protein involved in jasmonate signaling. JAZ1 transcript levels rise in response to a jasmonate stimulus. JAZ1 can interact with the COI1 F-box subunit of an SCF E3 ubiquitin ligase in a yeast-two-hybrid assay only in the presence of jasmonate-isoleucine (JA-ILE) or coronatine. Application of jas…	2.96303	TRUE	JAZ1 is a nuclear-localized protein involved in jasmonate signaling. JAZ1 transcript levels rise in response to a jasmonate stimulus. JAZ1 can interact with the COI1 F-box subunit of an SCF E3 ubiquitin ligase in a yeast-two-hybrid assay only in the presence of jasmonate-isoleucine (JA-ILE) or coronatine. Application of jasmonate methyl ester to Arabidopsis roots reduces the levels of a JAZ1:GUS …
20.1.3.1	stress.biotic.signalling.MLO-like	m.165064	(loc_os02g35490.1 : 114.0) no description available & (at4g02600 : 104.0) A member of a large family of seven-transmembrane domain proteins specific to plants, homologs of the barley mildew resistance locus o (MLO) protein. The Arabidopsis genome contains 15 genes encoding MLO proteins, with localization in plasma membrane. Phylogenetic analysis revealed four clades of closely-related AtMLO genes…	3.34923	TRUE	A member of a large family of seven-transmembrane domain proteins specific to plants, homologs of the barley mildew resistance locus o (MLO) protein. The Arabidopsis genome contains 15 genes encoding MLO proteins, with localization in plasma membrane. Phylogenetic analysis revealed four clades of closely-related AtMLO genes. ATMLO1 belongs to the clade II, with ATMLO13 and ATMLO15. The gene is ex…
Misc
20.1	stress.biotic	m.228647	(loc_os06g49380.6 : 459.0) no description available & (at3g14470 : 114.0) NB-ARC domain-containing disease resistance protein; FUNCTIONS IN: protein binding; INVOLVED IN: apoptosis, defense response; LOCATED IN: endomembrane system; EXPRESSED IN: 23 plant structures; EXPRESSED DURING: 14 growth stages; CONTAINS InterPro DOMAIN/s: Leucine-rich repeat-containing protein (InterPro:IPR015766), NB-ARC…	-28.9443	TRUE	NB-ARC domain-containing disease resistance protein
20.1	stress.biotic	m.73716	(loc_os02g05970.1 : 209.0) no description available & (at1g17250 : 144.0) receptor like protein 3 (RLP3); CONTAINS InterPro DOMAIN/s: Leucine-rich repeat-containing N-terminal domain, type 2 (InterPro:IPR013210), Leucine-rich repeat (InterPro:IPR001611); BEST Arabidopsis thaliana protein match is: receptor like protein 2 (TAIR:AT1G17240.1); Has 81484 Blast hits to 24794 proteins in 958 species: A…	-22.9306	TRUE	receptor like protein 3 (RLP3)
20.1	stress.biotic	m.35176	(loc_os08g28540.1 : 644.0) no description available & (at5g43470 : 222.0) Confers resistance to Peronospora parasitica. In arabidopsis ecotype Dijon-17, HRT-mediated signaling is dependent on light for the induction of hypersensitive response and resistance to turnip crinkle virus.; RECOGNITION OF PERONOSPORA PARASITICA 8 (RPP8); FUNCTIONS IN: nucleotide binding; INVOLVED IN: defense response to …	-19.1088	TRUE	Confers resistance to Peronospora parasitica. In arabidopsis ecotype Dijon-17, HRT-mediated signaling is dependent on light for the induction of hypersensitive response and resistance to turnip crinkle virus.
20.1	stress.biotic	m.185088	(loc_os09g16000.1 : 326.0) no description available & (at3g14470 : 142.0) NB-ARC domain-containing disease resistance protein; FUNCTIONS IN: protein binding; INVOLVED IN: apoptosis, defense response; LOCATED IN: endomembrane system; EXPRESSED IN: 23 plant structures; EXPRESSED DURING: 14 growth stages; CONTAINS InterPro DOMAIN/s: Leucine-rich repeat-containing protein (InterPro:IPR015766), NB-ARC…	-13.3762	TRUE	NB-ARC domain-containing disease resistance protein
20.1	stress.biotic	m.207592	(loc_os01g05620.1 : 550.0) no description available & (at3g14470 : 180.0) NB-ARC domain-containing disease resistance protein; FUNCTIONS IN: protein binding; INVOLVED IN: apoptosis, defense response; LOCATED IN: endomembrane system; EXPRESSED IN: 23 plant structures; EXPRESSED DURING: 14 growth stages; CONTAINS InterPro DOMAIN/s: Leucine-rich repeat-containing protein (InterPro:IPR015766), NB-ARC…	-12.4208	TRUE	NB-ARC domain-containing disease resistance protein
20.1	stress.biotic	m.23416	(loc_os05g23990.1 : 920.0) no description available & (at3g14470 : 242.0) NB-ARC domain-containing disease resistance protein; FUNCTIONS IN: protein binding; INVOLVED IN: apoptosis, defense response; LOCATED IN: endomembrane system; EXPRESSED IN: 23 plant structures; EXPRESSED DURING: 14 growth stages; CONTAINS InterPro DOMAIN/s: Leucine-rich repeat-containing protein (InterPro:IPR015766), NB-ARC…	-11.4255	TRUE	NB-ARC domain-containing disease resistance protein
20.1	stress.biotic	m.19039	(loc_os10g07978.2 : 445.0) no description available & (at3g07040 : 120.0) Contains an N-terminal tripartite nucleotide binding site and a C-terminal tandem array of leucine-rich repeats. Confers resistance to Pseudomonas syringae strains that carry the avirulence genes avrB and avrRpm1.; RESISTANCE TO P. SYRINGAE PV MACULICOLA 1 (RPM1); FUNCTIONS IN: protein binding, nucleotide binding; INVOLVED …	-10.7487	TRUE	Contains an N-terminal tripartite nucleotide binding site and a C-terminal tandem array of leucine-rich repeats. Confers resistance to Pseudomonas syringae strains that carry the avirulence genes avrB and avrRpm1.
20.1	stress.biotic	m.73717	(loc_os02g05910.1 : 146.0) no description available & (at1g17240 : 102.0) Encodes a CLAVATA2 (CLV2)-related gene. Complements the clv2 mutant when expressed under the control of the CLV2 promoter.; receptor like protein 2 (RLP2); CONTAINS InterPro DOMAIN/s: Leucine-rich repeat-containing N-terminal domain, type 2 (InterPro:IPR013210), Leucine-rich repeat (InterPro:IPR001611); BEST Arabidopsis tha…	-10.5099	TRUE	Encodes a CLAVATA2 (CLV2)-related gene. Complements the clv2 mutant when expressed under the control of the CLV2 promoter.
20.1	stress.biotic	m.109720	(loc_os02g18070.1 : 636.0) no description available & (at3g14470 : 216.0) NB-ARC domain-containing disease resistance protein; FUNCTIONS IN: protein binding; INVOLVED IN: apoptosis, defense response; LOCATED IN: endomembrane system; EXPRESSED IN: 23 plant structures; EXPRESSED DURING: 14 growth stages; CONTAINS InterPro DOMAIN/s: Leucine-rich repeat-containing protein (InterPro:IPR015766), NB-ARC…	-9.67385	TRUE	NB-ARC domain-containing disease resistance protein
20.1	stress.biotic	m.151366	(loc_os05g40150.1 : 604.0) no description available & (at3g46730 : 152.0) NB-ARC domain-containing disease resistance protein; FUNCTIONS IN: ATP binding; INVOLVED IN: defense response, apoptosis; LOCATED IN: endomembrane system; CONTAINS InterPro DOMAIN/s: NB-ARC (InterPro:IPR002182), Disease resistance protein (InterPro:IPR000767); BEST Arabidopsis thaliana protein match is: NB-ARC domain-contai…	-8.12126	TRUE	NB-ARC domain-containing disease resistance protein
20.1	stress.biotic	m.192254	(loc_os02g05950.1 : 824.0) no description available & (at1g17250 : 476.0) receptor like protein 3 (RLP3); CONTAINS InterPro DOMAIN/s: Leucine-rich repeat-containing N-terminal domain, type 2 (InterPro:IPR013210), Leucine-rich repeat (InterPro:IPR001611); BEST Arabidopsis thaliana protein match is: receptor like protein 2 (TAIR:AT1G17240.1); Has 81484 Blast hits to 24794 proteins in 958 species: A…	-8.01889	TRUE	receptor like protein 3 (RLP3)
20.1	stress.biotic	m.273261	(loc_os02g05930.1 : 347.0) no description available & (at1g17240 : 208.0) Encodes a CLAVATA2 (CLV2)-related gene. Complements the clv2 mutant when expressed under the control of the CLV2 promoter.; receptor like protein 2 (RLP2); CONTAINS InterPro DOMAIN/s: Leucine-rich repeat-containing N-terminal domain, type 2 (InterPro:IPR013210), Leucine-rich repeat (InterPro:IPR001611); BEST Arabidopsis tha…	-7.93017	TRUE	Encodes a CLAVATA2 (CLV2)-related gene. Complements the clv2 mutant when expressed under the control of the CLV2 promoter.
20.1	stress.biotic	m.15035	(loc_os08g16120.2 : 1005.0) no description available & (at3g07040 : 381.0) Contains an N-terminal tripartite nucleotide binding site and a C-terminal tandem array of leucine-rich repeats. Confers resistance to Pseudomonas syringae strains that carry the avirulence genes avrB and avrRpm1.; RESISTANCE TO P. SYRINGAE PV MACULICOLA 1 (RPM1); FUNCTIONS IN: protein binding, nucleotide binding; INVOLVED…	-7.91652	TRUE	Contains an N-terminal tripartite nucleotide binding site and a C-terminal tandem array of leucine-rich repeats. Confers resistance to Pseudomonas syringae strains that carry the avirulence genes avrB and avrRpm1.
20.1	stress.biotic	m.88459	(loc_os12g03750.1 : 345.0) no description available & (at3g14470 : 200.0) NB-ARC domain-containing disease resistance protein; FUNCTIONS IN: protein binding; INVOLVED IN: apoptosis, defense response; LOCATED IN: endomembrane system; EXPRESSED IN: 23 plant structures; EXPRESSED DURING: 14 growth stages; CONTAINS InterPro DOMAIN/s: Leucine-rich repeat-containing protein (InterPro:IPR015766), NB-ARC…	-7.90894	TRUE	NB-ARC domain-containing disease resistance protein
20.1	stress.biotic	m.290967	(loc_os12g09240.1 : 593.0) no description available & (at3g46530 : 183.0) Confers resistance to the biotrophic oomycete, Peronospora parasitica. Encodes an NBS-LRR type R protein with a putative amino-terminal leucine zipper. Fungal protein ATR13 induces RPP13 gene expression and disease resistance.; RECOGNITION OF PERONOSPORA PARASITICA 13 (RPP13); FUNCTIONS IN: ATP binding; INVOLVED IN: defense…	-7.71431	TRUE	Confers resistance to the biotrophic oomycete, Peronospora parasitica. Encodes an NBS-LRR type R protein with a putative amino-terminal leucine zipper. Fungal protein ATR13 induces RPP13 gene expression and disease resistance.
20.1	stress.biotic	m.23446	(loc_os02g01270.1 : 191.0) no description available & (at4g19040 : 109.0) Encodes a PH and START domain-containing protein that mediates resistance to pathogenic fungi. Resistance requires salicylic acid signalling. Mutants are resistant to E. cichoracearum. Expressed throughout plant tissues and possibly localized to membranes /mitochondrion.; ENHANCED DISEASE RESISTANCE 2 (EDR2); CONTAINS Inter…	-7.40468	TRUE	Encodes a PH and START domain-containing protein that mediates resistance to pathogenic fungi. Resistance requires salicylic acid signalling. Mutants are resistant to E. cichoracearum. Expressed throughout plant tissues and possibly localized to membranes /mitochondrion.
20.1	stress.biotic	m.263792	(loc_os12g10180.1 : 503.0) no description available & (at3g14460 : 144.0) LRR and NB-ARC domains-containing disease resistance protein; FUNCTIONS IN: ATP binding; INVOLVED IN: apoptosis, defense response; CONTAINS InterPro DOMAIN/s: NB-ARC (InterPro:IPR002182), Leucine-rich repeat (InterPro:IPR001611), Disease resistance protein (InterPro:IPR000767); BEST Arabidopsis thaliana protein match is: NB…	-7.40468	TRUE	LRR and NB-ARC domains-containing disease resistance protein
20.1	stress.biotic	m.41664	(loc_os02g01270.1 : 409.0) no description available & (at5g45560 : 321.0) Pleckstrin homology (PH) domain-containing protein / lipid-binding START domain-containing protein; FUNCTIONS IN: lipid binding; LOCATED IN: mitochondrion; EXPRESSED IN: 19 plant structures; EXPRESSED DURING: 10 growth stages; CONTAINS InterPro DOMAIN/s: Protein of unknown function DUF1336 (InterPro:IPR009769), Lipid-bindin…	-7.28525	TRUE	Pleckstrin homology (PH) domain-containing protein / lipid-binding START domain-containing protein
20.1	stress.biotic	m.272550	(loc_os06g48520.1 : 785.0) no description available & (at3g07040 : 338.0) Contains an N-terminal tripartite nucleotide binding site and a C-terminal tandem array of leucine-rich repeats. Confers resistance to Pseudomonas syringae strains that carry the avirulence genes avrB and avrRpm1.; RESISTANCE TO P. SYRINGAE PV MACULICOLA 1 (RPM1); FUNCTIONS IN: protein binding, nucleotide binding; INVOLVED …	-6.92696	TRUE	Contains an N-terminal tripartite nucleotide binding site and a C-terminal tandem array of leucine-rich repeats. Confers resistance to Pseudomonas syringae strains that carry the avirulence genes avrB and avrRpm1.
20.1	stress.biotic	m.95859	(loc_os08g28540.1 : 489.0) no description available & (at3g46730 : 169.0) NB-ARC domain-containing disease resistance protein; FUNCTIONS IN: ATP binding; INVOLVED IN: defense response, apoptosis; LOCATED IN: endomembrane system; CONTAINS InterPro DOMAIN/s: NB-ARC (InterPro:IPR002182), Disease resistance protein (InterPro:IPR000767); BEST Arabidopsis thaliana protein match is: NB-ARC domain-contai…	-6.6881	TRUE	NB-ARC domain-containing disease resistance protein
20.1	stress.biotic	m.310141	(loc_os11g35580.1 : 275.0) no description available & (at3g07040 : 127.0) Contains an N-terminal tripartite nucleotide binding site and a C-terminal tandem array of leucine-rich repeats. Confers resistance to Pseudomonas syringae strains that carry the avirulence genes avrB and avrRpm1.; RESISTANCE TO P. SYRINGAE PV MACULICOLA 1 (RPM1); FUNCTIONS IN: protein binding, nucleotide binding; INVOLVED …	-6.59255	TRUE	Contains an N-terminal tripartite nucleotide binding site and a C-terminal tandem array of leucine-rich repeats. Confers resistance to Pseudomonas syringae strains that carry the avirulence genes avrB and avrRpm1.
20.1	stress.biotic	m.239847	(loc_os11g45050.1 : 699.0) no description available & (at3g50950 : 241.0) HOPZ-ACTIVATED RESISTANCE 1 (ZAR1); FUNCTIONS IN: ATP binding; INVOLVED IN: defense response, apoptosis; LOCATED IN: cellular_component unknown; EXPRESSED IN: 22 plant structures; EXPRESSED DURING: 13 growth stages; CONTAINS InterPro DOMAIN/s: NB-ARC (InterPro:IPR002182), Disease resistance protein (InterPro:IPR000767); BES…	-6.53123	TRUE	HOPZ-ACTIVATED RESISTANCE 1 (ZAR1)
20.1	stress.biotic	m.27023	(loc_os02g05980.1 : 581.0) no description available & (at1g17240 : 367.0) Encodes a CLAVATA2 (CLV2)-related gene. Complements the clv2 mutant when expressed under the control of the CLV2 promoter.; receptor like protein 2 (RLP2); CONTAINS InterPro DOMAIN/s: Leucine-rich repeat-containing N-terminal domain, type 2 (InterPro:IPR013210), Leucine-rich repeat (InterPro:IPR001611); BEST Arabidopsis tha…	-6.52886	TRUE	Encodes a CLAVATA2 (CLV2)-related gene. Complements the clv2 mutant when expressed under the control of the CLV2 promoter.
20.1	stress.biotic	m.22413	(loc_os10g31770.1 : 131.0) no description available & (at4g19040 : 114.0) Encodes a PH and START domain-containing protein that mediates resistance to pathogenic fungi. Resistance requires salicylic acid signalling. Mutants are resistant to E. cichoracearum. Expressed throughout plant tissues and possibly localized to membranes /mitochondrion.; ENHANCED DISEASE RESISTANCE 2 (EDR2); CONTAINS Inter…	-6.36962	TRUE	Encodes a PH and START domain-containing protein that mediates resistance to pathogenic fungi. Resistance requires salicylic acid signalling. Mutants are resistant to E. cichoracearum. Expressed throughout plant tissues and possibly localized to membranes /mitochondrion.
20.1	stress.biotic	m.242094	(loc_os04g55420.1 : 827.0) no description available & (at3g53240 : 394.0) receptor like protein 45 (RLP45); CONTAINS InterPro DOMAIN/s: Leucine-rich repeat, typical subtype (InterPro:IPR003591), Leucine-rich repeat (InterPro:IPR001611); BEST Arabidopsis thaliana protein match is: receptor like protein 15 (TAIR:AT1G74190.1); Has 114871 Blast hits to 27541 proteins in 1042 species: Archae - 49; Bac…	-6.1573	TRUE	receptor like protein 45 (RLP45)
20.1	stress.biotic	m.41655	(loc_os02g01270.1 : 448.0) no description available & (at5g45560 : 350.0) Pleckstrin homology (PH) domain-containing protein / lipid-binding START domain-containing protein; FUNCTIONS IN: lipid binding; LOCATED IN: mitochondrion; EXPRESSED IN: 19 plant structures; EXPRESSED DURING: 10 growth stages; CONTAINS InterPro DOMAIN/s: Protein of unknown function DUF1336 (InterPro:IPR009769), Lipid-bindin…	-6.14213	TRUE	Pleckstrin homology (PH) domain-containing protein / lipid-binding START domain-containing protein
20.1	stress.biotic	m.192264	(loc_os02g05910.1 : 391.0) no description available & (at1g72300 : 214.0) Encodes a leucine-rich repeat receptor kinase (LRR-RK) involved in the perception of PSY1. PSY1 is an 18-aa tyrosine-sulfated glycopeptide encoded by AT5G58650 that promotes cellular proliferation and expansion.; Leucine-rich receptor-like protein kinase family protein; CONTAINS InterPro DOMAIN/s: Protein kinase, ATP bindin…	-6.09095	TRUE	Encodes a leucine-rich repeat receptor kinase (LRR-RK) involved in the perception of PSY1. PSY1 is an 18-aa tyrosine-sulfated glycopeptide encoded by AT5G58650 that promotes cellular proliferation and expansion.
20.1	stress.biotic	m.199356	(loc_os01g36640.1 : 932.0) no description available & (at3g07040 : 415.0) Contains an N-terminal tripartite nucleotide binding site and a C-terminal tandem array of leucine-rich repeats. Confers resistance to Pseudomonas syringae strains that carry the avirulence genes avrB and avrRpm1.; RESISTANCE TO P. SYRINGAE PV MACULICOLA 1 (RPM1); FUNCTIONS IN: protein binding, nucleotide binding; INVOLVED …	-5.73265	TRUE	Contains an N-terminal tripartite nucleotide binding site and a C-terminal tandem array of leucine-rich repeats. Confers resistance to Pseudomonas syringae strains that carry the avirulence genes avrB and avrRpm1.
20.1	stress.biotic	m.327511	(loc_os10g33440.1 : 389.0) no description available & (at3g14470 : 140.0) NB-ARC domain-containing disease resistance protein; FUNCTIONS IN: protein binding; INVOLVED IN: apoptosis, defense response; LOCATED IN: endomembrane system; EXPRESSED IN: 23 plant structures; EXPRESSED DURING: 14 growth stages; CONTAINS InterPro DOMAIN/s: Leucine-rich repeat-containing protein (InterPro:IPR015766), NB-ARC…	-5.73265	FALSE	NB-ARC domain-containing disease resistance protein
20.1	stress.biotic	m.209155	(loc_os05g12570.1 : 756.0) no description available & (at3g14470 : 266.0) NB-ARC domain-containing disease resistance protein; FUNCTIONS IN: protein binding; INVOLVED IN: apoptosis, defense response; LOCATED IN: endomembrane system; EXPRESSED IN: 23 plant structures; EXPRESSED DURING: 14 growth stages; CONTAINS InterPro DOMAIN/s: Leucine-rich repeat-containing protein (InterPro:IPR015766), NB-ARC…	-5.54157	TRUE	NB-ARC domain-containing disease resistance protein
20.1	stress.biotic	m.192265	(loc_os02g05950.1 : 233.0) no description available & (q8lpb4|pskr_dauca : 128.0) Phytosulfokine receptor precursor (EC 2.7.11.1) (Phytosulfokine LRR receptor kinase) - Daucus carota (Carrot) & (at1g72300 : 124.0) Encodes a leucine-rich repeat receptor kinase (LRR-RK) involved in the perception of PSY1. PSY1 is an 18-aa tyrosine-sulfated glycopeptide encoded by AT5G58650 that promotes cellular pr…	-5.41417	TRUE	Phytosulfokine receptor precursor (EC 2.7.11.1) (Phytosulfokine LRR receptor kinase)
20.1	stress.biotic	m.34345	(loc_os01g05620.1 : 513.0) no description available & (at3g46730 : 154.0) NB-ARC domain-containing disease resistance protein; FUNCTIONS IN: ATP binding; INVOLVED IN: defense response, apoptosis; LOCATED IN: endomembrane system; CONTAINS InterPro DOMAIN/s: NB-ARC (InterPro:IPR002182), Disease resistance protein (InterPro:IPR000767); BEST Arabidopsis thaliana protein match is: NB-ARC domain-contai…	-5.25493	TRUE	NB-ARC domain-containing disease resistance protein
20.1	stress.biotic	m.76889	(loc_os09g10054.2 : 243.0) no description available & (at1g61310 : 172.0) LRR and NB-ARC domains-containing disease resistance protein; FUNCTIONS IN: ATP binding; INVOLVED IN: N-terminal protein myristoylation, apoptosis, defense response; CONTAINS InterPro DOMAIN/s: NB-ARC (InterPro:IPR002182), Disease resistance protein (InterPro:IPR000767); BEST Arabidopsis thaliana protein match is: LRR and N…	-5.25493	TRUE	LRR and NB-ARC domains-containing disease resistance protein
20.1	stress.biotic	m.32699	(loc_os08g10260.1 : 669.0) no description available & (at3g46730 : 228.0) NB-ARC domain-containing disease resistance protein; FUNCTIONS IN: ATP binding; INVOLVED IN: defense response, apoptosis; LOCATED IN: endomembrane system; CONTAINS InterPro DOMAIN/s: NB-ARC (InterPro:IPR002182), Disease resistance protein (InterPro:IPR000767); BEST Arabidopsis thaliana protein match is: NB-ARC domain-contai…	-5.11596	TRUE	NB-ARC domain-containing disease resistance protein
20.1	stress.biotic	m.79332	(loc_os03g10900.1 : 147.0) no description available & (at4g26090 : 145.0) Encodes a plasma membrane protein with leucine-rich repeat, leucine zipper, and P loop domains that confers resistance to Pseudomonas syringae infection by interacting with the avirulence gene avrRpt2. RPS2 protein interacts directly with plasma membrane associated protein RIN4 and this interaction is disrupted by avrRpt2.;…	-5.07579	TRUE	Encodes a plasma membrane protein with leucine-rich repeat, leucine zipper, and P loop domains that confers resistance to Pseudomonas syringae infection by interacting with the avirulence gene avrRpt2. RPS2 protein interacts directly with plasma membrane associated protein RIN4 and this interaction is disrupted by avrRpt2.
20.1	stress.biotic	m.185094	(loc_os09g16000.1 : 651.0) no description available & (at3g14460 : 187.0) LRR and NB-ARC domains-containing disease resistance protein; FUNCTIONS IN: ATP binding; INVOLVED IN: apoptosis, defense response; CONTAINS InterPro DOMAIN/s: NB-ARC (InterPro:IPR002182), Leucine-rich repeat (InterPro:IPR001611), Disease resistance protein (InterPro:IPR000767); BEST Arabidopsis thaliana protein match is: NB…	-5.07119	TRUE	LRR and NB-ARC domains-containing disease resistance protein
20.1	stress.biotic	m.32280	(loc_os11g11940.1 : 413.0) no description available & (at3g07040 : 159.0) Contains an N-terminal tripartite nucleotide binding site and a C-terminal tandem array of leucine-rich repeats. Confers resistance to Pseudomonas syringae strains that carry the avirulence genes avrB and avrRpm1.; RESISTANCE TO P. SYRINGAE PV MACULICOLA 1 (RPM1); FUNCTIONS IN: protein binding, nucleotide binding; INVOLVED …	-5.01607	TRUE	Contains an N-terminal tripartite nucleotide binding site and a C-terminal tandem array of leucine-rich repeats. Confers resistance to Pseudomonas syringae strains that carry the avirulence genes avrB and avrRpm1.
20.1	stress.biotic	m.281296	(loc_os11g45180.1 : 826.0) no description available & (at3g14470 : 233.0) NB-ARC domain-containing disease resistance protein; FUNCTIONS IN: protein binding; INVOLVED IN: apoptosis, defense response; LOCATED IN: endomembrane system; EXPRESSED IN: 23 plant structures; EXPRESSED DURING: 14 growth stages; CONTAINS InterPro DOMAIN/s: Leucine-rich repeat-containing protein (InterPro:IPR015766), NB-ARC…	-4.87276	TRUE	NB-ARC domain-containing disease resistance protein
20.1	stress.biotic	m.273260	(loc_os02g05950.1 : 527.0) no description available & (at1g17240 : 343.0) Encodes a CLAVATA2 (CLV2)-related gene. Complements the clv2 mutant when expressed under the control of the CLV2 promoter.; receptor like protein 2 (RLP2); CONTAINS InterPro DOMAIN/s: Leucine-rich repeat-containing N-terminal domain, type 2 (InterPro:IPR013210), Leucine-rich repeat (InterPro:IPR001611); BEST Arabidopsis tha…	-4.77721	TRUE	Encodes a CLAVATA2 (CLV2)-related gene. Complements the clv2 mutant when expressed under the control of the CLV2 promoter.
20.1	stress.biotic	m.28205	(loc_os08g16070.1 : 168.0) no description available & (at3g07040 : 101.0) Contains an N-terminal tripartite nucleotide binding site and a C-terminal tandem array of leucine-rich repeats. Confers resistance to Pseudomonas syringae strains that carry the avirulence genes avrB and avrRpm1.; RESISTANCE TO P. SYRINGAE PV MACULICOLA 1 (RPM1); FUNCTIONS IN: protein binding, nucleotide binding; INVOLVED …	-4.77721	TRUE	Contains an N-terminal tripartite nucleotide binding site and a C-terminal tandem array of leucine-rich repeats. Confers resistance to Pseudomonas syringae strains that carry the avirulence genes avrB and avrRpm1.
20.1	stress.biotic	m.234845	(loc_os01g36640.1 : 534.0) no description available & (at3g07040 : 251.0) Contains an N-terminal tripartite nucleotide binding site and a C-terminal tandem array of leucine-rich repeats. Confers resistance to Pseudomonas syringae strains that carry the avirulence genes avrB and avrRpm1.; RESISTANCE TO P. SYRINGAE PV MACULICOLA 1 (RPM1); FUNCTIONS IN: protein binding, nucleotide binding; INVOLVED …	-4.64345	TRUE	Contains an N-terminal tripartite nucleotide binding site and a C-terminal tandem array of leucine-rich repeats. Confers resistance to Pseudomonas syringae strains that carry the avirulence genes avrB and avrRpm1.
20.1	stress.biotic	m.272539	(loc_os07g08890.1 : 807.0) no description available & (at3g07040 : 428.0) Contains an N-terminal tripartite nucleotide binding site and a C-terminal tandem array of leucine-rich repeats. Confers resistance to Pseudomonas syringae strains that carry the avirulence genes avrB and avrRpm1.; RESISTANCE TO P. SYRINGAE PV MACULICOLA 1 (RPM1); FUNCTIONS IN: protein binding, nucleotide binding; INVOLVED …	-4.62935	TRUE	Contains an N-terminal tripartite nucleotide binding site and a C-terminal tandem array of leucine-rich repeats. Confers resistance to Pseudomonas syringae strains that carry the avirulence genes avrB and avrRpm1.
20.1	stress.biotic	m.240770	(loc_os06g21570.1 : 748.0) no description available & (at2g44480 : 528.0) beta glucosidase 17 (BGLU17); FUNCTIONS IN: cation binding, hydrolase activity, hydrolyzing O-glycosyl compounds, catalytic activity; INVOLVED IN: carbohydrate metabolic process; EXPRESSED IN: stem, hypocotyl, sepal, male gametophyte, root; EXPRESSED DURING: 4 anthesis; CONTAINS InterPro DOMAIN/s: Glycoside hydrolase, famil…	-4.62195	TRUE	beta glucosidase 17 (BGLU17)
20.1	stress.biotic	m.286854	(loc_os01g72680.1 : 1271.0) no description available & (at4g26090 : 370.0) Encodes a plasma membrane protein with leucine-rich repeat, leucine zipper, and P loop domains that confers resistance to Pseudomonas syringae infection by interacting with the avirulence gene avrRpt2. RPS2 protein interacts directly with plasma membrane associated protein RIN4 and this interaction is disrupted by avrRpt2.…	-4.59455	TRUE	Encodes a plasma membrane protein with leucine-rich repeat, leucine zipper, and P loop domains that confers resistance to Pseudomonas syringae infection by interacting with the avirulence gene avrRpt2. RPS2 protein interacts directly with plasma membrane associated protein RIN4 and this interaction is disrupted by avrRpt2.
20.1	stress.biotic	m.19041	(loc_os10g07978.2 : 849.0) no description available & (at3g07040 : 246.0) Contains an N-terminal tripartite nucleotide binding site and a C-terminal tandem array of leucine-rich repeats. Confers resistance to Pseudomonas syringae strains that carry the avirulence genes avrB and avrRpm1.; RESISTANCE TO P. SYRINGAE PV MACULICOLA 1 (RPM1); FUNCTIONS IN: protein binding, nucleotide binding; INVOLVED …	-4.53835	TRUE	Contains an N-terminal tripartite nucleotide binding site and a C-terminal tandem array of leucine-rich repeats. Confers resistance to Pseudomonas syringae strains that carry the avirulence genes avrB and avrRpm1.
20.1	stress.biotic	m.76886	(loc_os09g10054.2 : 322.0) no description available & (at1g61310 : 182.0) LRR and NB-ARC domains-containing disease resistance protein; FUNCTIONS IN: ATP binding; INVOLVED IN: N-terminal protein myristoylation, apoptosis, defense response; CONTAINS InterPro DOMAIN/s: NB-ARC (InterPro:IPR002182), Disease resistance protein (InterPro:IPR000767); BEST Arabidopsis thaliana protein match is: LRR and N…	-4.53835	TRUE	LRR and NB-ARC domains-containing disease resistance protein
20.1	stress.biotic	m.225144	(loc_os03g63200.1 : 520.0) no description available & (at3g14470 : 211.0) NB-ARC domain-containing disease resistance protein; FUNCTIONS IN: protein binding; INVOLVED IN: apoptosis, defense response; LOCATED IN: endomembrane system; EXPRESSED IN: 23 plant structures; EXPRESSED DURING: 14 growth stages; CONTAINS InterPro DOMAIN/s: Leucine-rich repeat-containing protein (InterPro:IPR015766), NB-ARC…	-4.4608	TRUE	NB-ARC domain-containing disease resistance protein
20.1	stress.biotic	m.62004	(loc_os04g46300.1 : 1204.0) no description available & (at3g07040 : 394.0) Contains an N-terminal tripartite nucleotide binding site and a C-terminal tandem array of leucine-rich repeats. Confers resistance to Pseudomonas syringae strains that carry the avirulence genes avrB and avrRpm1.; RESISTANCE TO P. SYRINGAE PV MACULICOLA 1 (RPM1); FUNCTIONS IN: protein binding, nucleotide binding; INVOLVED…	-4.44	TRUE	Contains an N-terminal tripartite nucleotide binding site and a C-terminal tandem array of leucine-rich repeats. Confers resistance to Pseudomonas syringae strains that carry the avirulence genes avrB and avrRpm1.
20.1	stress.biotic	m.163345	(loc_os07g40810.1 : 1202.0) no description available & (at3g07040 : 327.0) Contains an N-terminal tripartite nucleotide binding site and a C-terminal tandem array of leucine-rich repeats. Confers resistance to Pseudomonas syringae strains that carry the avirulence genes avrB and avrRpm1.; RESISTANCE TO P. SYRINGAE PV MACULICOLA 1 (RPM1); FUNCTIONS IN: protein binding, nucleotide binding; INVOLVED…	-4.37911	TRUE	Contains an N-terminal tripartite nucleotide binding site and a C-terminal tandem array of leucine-rich repeats. Confers resistance to Pseudomonas syringae strains that carry the avirulence genes avrB and avrRpm1.
20.1	stress.biotic	m.160929	(loc_os11g45050.1 : 242.0) no description available & (at3g50950 : 111.0) HOPZ-ACTIVATED RESISTANCE 1 (ZAR1); FUNCTIONS IN: ATP binding; INVOLVED IN: defense response, apoptosis; LOCATED IN: cellular_component unknown; EXPRESSED IN: 22 plant structures; EXPRESSED DURING: 13 growth stages; CONTAINS InterPro DOMAIN/s: NB-ARC (InterPro:IPR002182), Disease resistance protein (InterPro:IPR000767); BES…	-4.29949	TRUE	HOPZ-ACTIVATED RESISTANCE 1 (ZAR1)
20.1	stress.biotic	m.310500	(at5g43860 : 218.0) Encodes a chlorophyllase, the first enzyme in chlorophyll degradation. It catalyzes the hydrolysis of the ester bond to chlorophyllide and phytol. AtCLH2 has a typical signal sequence for the chloroplast. Gene expression does not respond to methyljasmonate, a known promoter of senescence and chlorophyll degradation.; chlorophyllase 2 (CLH2); CONTAINS InterPro DOMAIN/s: Chlorop…	-4.20395	TRUE	Encodes a chlorophyllase, the first enzyme in chlorophyll degradation. It catalyzes the hydrolysis of the ester bond to chlorophyllide and phytol. AtCLH2 has a typical signal sequence for the chloroplast. Gene expression does not respond to methyljasmonate, a known promoter of senescence and chlorophyll degradation.
20.1.2	stress.biotic.receptors	m.276567	(loc_os04g32940.1 : 641.0) no description available & (at1g27170 : 80.1) transmembrane receptors;ATP binding; FUNCTIONS IN: transmembrane receptor activity, ATP binding; INVOLVED IN: signal transduction, defense response, apoptosis, innate immune response; CONTAINS InterPro DOMAIN/s: Leucine-rich repeat, typical subtype (InterPro:IPR003591), NB-ARC (InterPro:IPR002182), Leucine-rich repeat (Inter…	-4.18264	TRUE	transmembrane receptors
20.1	stress.biotic	m.192246	(loc_os02g05910.1 : 916.0) no description available & (at1g72300 : 462.0) Encodes a leucine-rich repeat receptor kinase (LRR-RK) involved in the perception of PSY1. PSY1 is an 18-aa tyrosine-sulfated glycopeptide encoded by AT5G58650 that promotes cellular proliferation and expansion.; Leucine-rich receptor-like protein kinase family protein; CONTAINS InterPro DOMAIN/s: Protein kinase, ATP bindin…	-4.16448	TRUE	Encodes a leucine-rich repeat receptor kinase (LRR-RK) involved in the perception of PSY1. PSY1 is an 18-aa tyrosine-sulfated glycopeptide encoded by AT5G58650 that promotes cellular proliferation and expansion.
20.1	stress.biotic	m.273287	(loc_os01g72680.1 : 309.0) no description available & (at4g26090 : 300.0) Encodes a plasma membrane protein with leucine-rich repeat, leucine zipper, and P loop domains that confers resistance to Pseudomonas syringae infection by interacting with the avirulence gene avrRpt2. RPS2 protein interacts directly with plasma membrane associated protein RIN4 and this interaction is disrupted by avrRpt2.;…	-4.1175	TRUE	Encodes a plasma membrane protein with leucine-rich repeat, leucine zipper, and P loop domains that confers resistance to Pseudomonas syringae infection by interacting with the avirulence gene avrRpt2. RPS2 protein interacts directly with plasma membrane associated protein RIN4 and this interaction is disrupted by avrRpt2.
20.1	stress.biotic	m.41437	(loc_os11g35580.1 : 1130.0) no description available & (at3g07040 : 423.0) Contains an N-terminal tripartite nucleotide binding site and a C-terminal tandem array of leucine-rich repeats. Confers resistance to Pseudomonas syringae strains that carry the avirulence genes avrB and avrRpm1.; RESISTANCE TO P. SYRINGAE PV MACULICOLA 1 (RPM1); FUNCTIONS IN: protein binding, nucleotide binding; INVOLVED…	-4.06381	TRUE	Contains an N-terminal tripartite nucleotide binding site and a C-terminal tandem array of leucine-rich repeats. Confers resistance to Pseudomonas syringae strains that carry the avirulence genes avrB and avrRpm1.
20.1	stress.biotic	m.204949	(loc_os05g16200.1 : 279.0) no description available & (at3g50950 : 115.0) HOPZ-ACTIVATED RESISTANCE 1 (ZAR1); FUNCTIONS IN: ATP binding; INVOLVED IN: defense response, apoptosis; LOCATED IN: cellular_component unknown; EXPRESSED IN: 22 plant structures; EXPRESSED DURING: 13 growth stages; CONTAINS InterPro DOMAIN/s: NB-ARC (InterPro:IPR002182), Disease resistance protein (InterPro:IPR000767); BES…	-4.06063	TRUE	HOPZ-ACTIVATED RESISTANCE 1 (ZAR1)
20.1	stress.biotic	m.234846	(loc_os01g36640.1 : 434.0) no description available & (at3g07040 : 165.0) Contains an N-terminal tripartite nucleotide binding site and a C-terminal tandem array of leucine-rich repeats. Confers resistance to Pseudomonas syringae strains that carry the avirulence genes avrB and avrRpm1.; RESISTANCE TO P. SYRINGAE PV MACULICOLA 1 (RPM1); FUNCTIONS IN: protein binding, nucleotide binding; INVOLVED …	-4.05108	TRUE	Contains an N-terminal tripartite nucleotide binding site and a C-terminal tandem array of leucine-rich repeats. Confers resistance to Pseudomonas syringae strains that carry the avirulence genes avrB and avrRpm1.
20.1	stress.biotic	m.200517	(loc_os09g20030.1 : 1016.0) no description available & (at3g14470 : 218.0) NB-ARC domain-containing disease resistance protein; FUNCTIONS IN: protein binding; INVOLVED IN: apoptosis, defense response; LOCATED IN: endomembrane system; EXPRESSED IN: 23 plant structures; EXPRESSED DURING: 14 growth stages; CONTAINS InterPro DOMAIN/s: Leucine-rich repeat-containing protein (InterPro:IPR015766), NB-AR…	-4.03271	TRUE	NB-ARC domain-containing disease resistance protein
20.1	stress.biotic	m.91752	(loc_os03g63200.1 : 442.0) no description available & (at3g14460 : 174.0) LRR and NB-ARC domains-containing disease resistance protein; FUNCTIONS IN: ATP binding; INVOLVED IN: apoptosis, defense response; CONTAINS InterPro DOMAIN/s: NB-ARC (InterPro:IPR002182), Leucine-rich repeat (InterPro:IPR001611), Disease resistance protein (InterPro:IPR000767); BEST Arabidopsis thaliana protein match is: NB…	-4.02175	TRUE	LRR and NB-ARC domains-containing disease resistance protein
20.1	stress.biotic	m.153079	(loc_os11g41540.3 : 647.0) no description available & (at1g50180 : 321.0) NB-ARC domain-containing disease resistance protein; FUNCTIONS IN: ATP binding; INVOLVED IN: apoptosis, defense response; LOCATED IN: cellular_component unknown; EXPRESSED IN: shoot; CONTAINS InterPro DOMAIN/s: NB-ARC (InterPro:IPR002182), Disease resistance protein (InterPro:IPR000767); BEST Arabidopsis thaliana protein ma…	-4.01286	TRUE	NB-ARC domain-containing disease resistance protein
20.1	stress.biotic	m.192259	(loc_os02g05930.1 : 749.0) no description available & (at1g72300 : 450.0) Encodes a leucine-rich repeat receptor kinase (LRR-RK) involved in the perception of PSY1. PSY1 is an 18-aa tyrosine-sulfated glycopeptide encoded by AT5G58650 that promotes cellular proliferation and expansion.; Leucine-rich receptor-like protein kinase family protein; CONTAINS InterPro DOMAIN/s: Protein kinase, ATP bindin…	-4.00091	TRUE	Encodes a leucine-rich repeat receptor kinase (LRR-RK) involved in the perception of PSY1. PSY1 is an 18-aa tyrosine-sulfated glycopeptide encoded by AT5G58650 that promotes cellular proliferation and expansion.
20.1	stress.biotic	m.193719	(loc_os11g11810.1 : 442.0) no description available & (at3g46710 : 107.0) NB-ARC domain-containing disease resistance protein; FUNCTIONS IN: protein binding; INVOLVED IN: apoptosis, defense response; LOCATED IN: cellular_component unknown; EXPRESSED IN: root; CONTAINS InterPro DOMAIN/s: NB-ARC (InterPro:IPR002182), Disease resistance protein (InterPro:IPR000767); BEST Arabidopsis thaliana protein…	-3.99549	TRUE	NB-ARC domain-containing disease resistance protein
20.1	stress.biotic	m.126394	(loc_os11g11960.1 : 505.0) no description available & (at3g07040 : 218.0) Contains an N-terminal tripartite nucleotide binding site and a C-terminal tandem array of leucine-rich repeats. Confers resistance to Pseudomonas syringae strains that carry the avirulence genes avrB and avrRpm1.; RESISTANCE TO P. SYRINGAE PV MACULICOLA 1 (RPM1); FUNCTIONS IN: protein binding, nucleotide binding; INVOLVED …	-3.97175	TRUE	Contains an N-terminal tripartite nucleotide binding site and a C-terminal tandem array of leucine-rich repeats. Confers resistance to Pseudomonas syringae strains that carry the avirulence genes avrB and avrRpm1.
20.1	stress.biotic	m.242096	(loc_os04g55420.1 : 810.0) no description available & (at3g53240 : 395.0) receptor like protein 45 (RLP45); CONTAINS InterPro DOMAIN/s: Leucine-rich repeat, typical subtype (InterPro:IPR003591), Leucine-rich repeat (InterPro:IPR001611); BEST Arabidopsis thaliana protein match is: receptor like protein 15 (TAIR:AT1G74190.1); Has 114871 Blast hits to 27541 proteins in 1042 species: Archae - 49; Bac…	-3.95826	TRUE	receptor like protein 45 (RLP45)
20.1	stress.biotic	m.181210	(loc_os11g11940.1 : 898.0) no description available & (at3g07040 : 181.0) Contains an N-terminal tripartite nucleotide binding site and a C-terminal tandem array of leucine-rich repeats. Confers resistance to Pseudomonas syringae strains that carry the avirulence genes avrB and avrRpm1.; RESISTANCE TO P. SYRINGAE PV MACULICOLA 1 (RPM1); FUNCTIONS IN: protein binding, nucleotide binding; INVOLVED …	-3.92793	TRUE	Contains an N-terminal tripartite nucleotide binding site and a C-terminal tandem array of leucine-rich repeats. Confers resistance to Pseudomonas syringae strains that carry the avirulence genes avrB and avrRpm1.
20.1	stress.biotic	m.242112	(loc_os04g55420.1 : 827.0) no description available & (at3g53240 : 397.0) receptor like protein 45 (RLP45); CONTAINS InterPro DOMAIN/s: Leucine-rich repeat, typical subtype (InterPro:IPR003591), Leucine-rich repeat (InterPro:IPR001611); BEST Arabidopsis thaliana protein match is: receptor like protein 15 (TAIR:AT1G74190.1); Has 114871 Blast hits to 27541 proteins in 1042 species: Archae - 49; Bac…	-3.90863	TRUE	receptor like protein 45 (RLP45)
20.1	stress.biotic	m.163354	(loc_os07g40810.1 : 1137.0) no description available & (at3g07040 : 279.0) Contains an N-terminal tripartite nucleotide binding site and a C-terminal tandem array of leucine-rich repeats. Confers resistance to Pseudomonas syringae strains that carry the avirulence genes avrB and avrRpm1.; RESISTANCE TO P. SYRINGAE PV MACULICOLA 1 (RPM1); FUNCTIONS IN: protein binding, nucleotide binding; INVOLVED…	-3.82177	TRUE	Contains an N-terminal tripartite nucleotide binding site and a C-terminal tandem array of leucine-rich repeats. Confers resistance to Pseudomonas syringae strains that carry the avirulence genes avrB and avrRpm1.
20.1	stress.biotic	m.49649	(loc_os10g10360.4 : 445.0) no description available & (at1g59620 : 201.0) Encodes CW9.; CW9; FUNCTIONS IN: ATP binding; INVOLVED IN: defense response, apoptosis; LOCATED IN: cellular_component unknown; EXPRESSED IN: 21 plant structures; EXPRESSED DURING: 12 growth stages; CONTAINS InterPro DOMAIN/s: NB-ARC (InterPro:IPR002182), Disease resistance protein (InterPro:IPR000767); BEST Arabidopsis tha…	-3.82177	TRUE	Encodes CW9.
20.1	stress.biotic	m.92979	(loc_os10g21400.1 : 1001.0) no description available & (at3g07040 : 413.0) Contains an N-terminal tripartite nucleotide binding site and a C-terminal tandem array of leucine-rich repeats. Confers resistance to Pseudomonas syringae strains that carry the avirulence genes avrB and avrRpm1.; RESISTANCE TO P. SYRINGAE PV MACULICOLA 1 (RPM1); FUNCTIONS IN: protein binding, nucleotide binding; INVOLVED…	-3.73684	TRUE	Contains an N-terminal tripartite nucleotide binding site and a C-terminal tandem array of leucine-rich repeats. Confers resistance to Pseudomonas syringae strains that carry the avirulence genes avrB and avrRpm1.
20.1	stress.biotic	m.97840	(loc_os12g37770.1 : 746.0) no description available & (at3g46730 : 270.0) NB-ARC domain-containing disease resistance protein; FUNCTIONS IN: ATP binding; INVOLVED IN: defense response, apoptosis; LOCATED IN: endomembrane system; CONTAINS InterPro DOMAIN/s: NB-ARC (InterPro:IPR002182), Disease resistance protein (InterPro:IPR000767); BEST Arabidopsis thaliana protein match is: NB-ARC domain-contai…	-3.67947	TRUE	NB-ARC domain-containing disease resistance protein
20.1	stress.biotic	m.72604	(loc_os02g53070.1 : 672.0) no description available & (at5g64930 : 285.0) Regulator of expression of pathogenesis-related (PR) genes. Participates in signal transduction pathways involved in plant defense (systemic acquired resistance -SAR).; CONSTITUTIVE EXPRESSION OF PR GENES 5 (CPR5); Has 30201 Blast hits to 17322 proteins in 780 species: Archae - 12; Bacteria - 1396; Metazoa - 17338; Fungi - …	-3.66959	TRUE	Regulator of expression of pathogenesis-related (PR) genes. Participates in signal transduction pathways involved in plant defense (systemic acquired resistance -SAR).
20.1	stress.biotic	m.273258	(loc_os02g05950.1 : 571.0) no description available & (at1g17240 : 371.0) Encodes a CLAVATA2 (CLV2)-related gene. Complements the clv2 mutant when expressed under the control of the CLV2 promoter.; receptor like protein 2 (RLP2); CONTAINS InterPro DOMAIN/s: Leucine-rich repeat-containing N-terminal domain, type 2 (InterPro:IPR013210), Leucine-rich repeat (InterPro:IPR001611); BEST Arabidopsis tha…	-3.66253	TRUE	Encodes a CLAVATA2 (CLV2)-related gene. Complements the clv2 mutant when expressed under the control of the CLV2 promoter.
20.1	stress.biotic	m.124297	(loc_os12g09240.1 : 652.0) no description available & (at3g46730 : 272.0) NB-ARC domain-containing disease resistance protein; FUNCTIONS IN: ATP binding; INVOLVED IN: defense response, apoptosis; LOCATED IN: endomembrane system; CONTAINS InterPro DOMAIN/s: NB-ARC (InterPro:IPR002182), Disease resistance protein (InterPro:IPR000767); BEST Arabidopsis thaliana protein match is: NB-ARC domain-contai…	-3.63183	TRUE	NB-ARC domain-containing disease resistance protein
20.1	stress.biotic	m.230181	(loc_os05g40160.1 : 879.0) no description available & (at1g58410 : 122.0) Disease resistance protein (CC-NBS-LRR class) family; FUNCTIONS IN: ATP binding; INVOLVED IN: defense response, apoptosis; LOCATED IN: cellular_component unknown; EXPRESSED IN: 7 plant structures; EXPRESSED DURING: F mature embryo stage, petal differentiation and expansion stage, D bilateral stage; CONTAINS InterPro DOMAIN/…	-3.63068	TRUE	Disease resistance protein (CC-NBS-LRR class) family
20.1	stress.biotic	m.297147	(loc_os10g22484.2 : 870.0) no description available & (at3g46730 : 231.0) NB-ARC domain-containing disease resistance protein; FUNCTIONS IN: ATP binding; INVOLVED IN: defense response, apoptosis; LOCATED IN: endomembrane system; CONTAINS InterPro DOMAIN/s: NB-ARC (InterPro:IPR002182), Disease resistance protein (InterPro:IPR000767); BEST Arabidopsis thaliana protein match is: NB-ARC domain-contai…	-3.62839	TRUE	NB-ARC domain-containing disease resistance protein
20.1	stress.biotic	m.33881	(loc_os04g09590.1 : 361.0) no description available & (at3g62160 : 135.0) HXXXD-type acyl-transferase family protein; FUNCTIONS IN: transferase activity, transferring acyl groups other than amino-acyl groups, transferase activity; INVOLVED IN: biological_process unknown; LOCATED IN: cellular_component unknown; EXPRESSED IN: 22 plant structures; EXPRESSED DURING: 13 growth stages; CONTAINS InterPr…	-3.59646	TRUE	HXXXD-type acyl-transferase family protein
20.1	stress.biotic	m.23447	(loc_os02g01270.1 : 598.0) no description available & (at5g45560 : 463.0) Pleckstrin homology (PH) domain-containing protein / lipid-binding START domain-containing protein; FUNCTIONS IN: lipid binding; LOCATED IN: mitochondrion; EXPRESSED IN: 19 plant structures; EXPRESSED DURING: 10 growth stages; CONTAINS InterPro DOMAIN/s: Protein of unknown function DUF1336 (InterPro:IPR009769), Lipid-bindin…	-3.58291	TRUE	Pleckstrin homology (PH) domain-containing protein / lipid-binding START domain-containing protein
20.1	stress.biotic	m.48261	(loc_os02g06190.1 : 344.0) no description available & (at1g17240 : 188.0) Encodes a CLAVATA2 (CLV2)-related gene. Complements the clv2 mutant when expressed under the control of the CLV2 promoter.; receptor like protein 2 (RLP2); CONTAINS InterPro DOMAIN/s: Leucine-rich repeat-containing N-terminal domain, type 2 (InterPro:IPR013210), Leucine-rich repeat (InterPro:IPR001611); BEST Arabidopsis tha…	-3.58291	FALSE	Encodes a CLAVATA2 (CLV2)-related gene. Complements the clv2 mutant when expressed under the control of the CLV2 promoter.
20.1	stress.biotic	m.92981	(loc_os11g35580.1 : 979.0) no description available & (at3g07040 : 383.0) Contains an N-terminal tripartite nucleotide binding site and a C-terminal tandem array of leucine-rich repeats. Confers resistance to Pseudomonas syringae strains that carry the avirulence genes avrB and avrRpm1.; RESISTANCE TO P. SYRINGAE PV MACULICOLA 1 (RPM1); FUNCTIONS IN: protein binding, nucleotide binding; INVOLVED …	-3.57448	TRUE	Contains an N-terminal tripartite nucleotide binding site and a C-terminal tandem array of leucine-rich repeats. Confers resistance to Pseudomonas syringae strains that carry the avirulence genes avrB and avrRpm1.
20.1	stress.biotic	m.217378	(loc_os12g37770.1 : 1313.0) no description available & (at3g46730 : 263.0) NB-ARC domain-containing disease resistance protein; FUNCTIONS IN: ATP binding; INVOLVED IN: defense response, apoptosis; LOCATED IN: endomembrane system; CONTAINS InterPro DOMAIN/s: NB-ARC (InterPro:IPR002182), Disease resistance protein (InterPro:IPR000767); BEST Arabidopsis thaliana protein match is: NB-ARC domain-conta…	-3.50329	TRUE	NB-ARC domain-containing disease resistance protein
20.1	stress.biotic	m.290962	(loc_os12g09240.1 : 805.0) no description available & (at3g07040 : 212.0) Contains an N-terminal tripartite nucleotide binding site and a C-terminal tandem array of leucine-rich repeats. Confers resistance to Pseudomonas syringae strains that carry the avirulence genes avrB and avrRpm1.; RESISTANCE TO P. SYRINGAE PV MACULICOLA 1 (RPM1); FUNCTIONS IN: protein binding, nucleotide binding; INVOLVED …	-3.49913	TRUE	Contains an N-terminal tripartite nucleotide binding site and a C-terminal tandem array of leucine-rich repeats. Confers resistance to Pseudomonas syringae strains that carry the avirulence genes avrB and avrRpm1.
20.1	stress.biotic	m.295257	(loc_os11g47780.1 : 927.0) no description available & (at3g14470 : 254.0) NB-ARC domain-containing disease resistance protein; FUNCTIONS IN: protein binding; INVOLVED IN: apoptosis, defense response; LOCATED IN: endomembrane system; EXPRESSED IN: 23 plant structures; EXPRESSED DURING: 14 growth stages; CONTAINS InterPro DOMAIN/s: Leucine-rich repeat-containing protein (InterPro:IPR015766), NB-ARC…	-3.4925	TRUE	NB-ARC domain-containing disease resistance protein
20.1	stress.biotic	m.55323	(loc_os04g53160.1 : 515.0) no description available & (at3g14470 : 168.0) NB-ARC domain-containing disease resistance protein; FUNCTIONS IN: protein binding; INVOLVED IN: apoptosis, defense response; LOCATED IN: endomembrane system; EXPRESSED IN: 23 plant structures; EXPRESSED DURING: 14 growth stages; CONTAINS InterPro DOMAIN/s: Leucine-rich repeat-containing protein (InterPro:IPR015766), NB-ARC…	-3.38471	TRUE	NB-ARC domain-containing disease resistance protein
20.1	stress.biotic	m.305980	(loc_os06g06390.1 : 648.0) no description available & (at3g07040 : 95.9) Contains an N-terminal tripartite nucleotide binding site and a C-terminal tandem array of leucine-rich repeats. Confers resistance to Pseudomonas syringae strains that carry the avirulence genes avrB and avrRpm1.; RESISTANCE TO P. SYRINGAE PV MACULICOLA 1 (RPM1); FUNCTIONS IN: protein binding, nucleotide binding; INVOLVED I…	-3.34405	FALSE	Contains an N-terminal tripartite nucleotide binding site and a C-terminal tandem array of leucine-rich repeats. Confers resistance to Pseudomonas syringae strains that carry the avirulence genes avrB and avrRpm1.
20.1	stress.biotic	m.70334	(loc_os08g42670.1 : 553.0) no description available & (at1g59218 : 171.0) Disease resistance protein (CC-NBS-LRR class) family; FUNCTIONS IN: ATP binding; INVOLVED IN: defense response, apoptosis; CONTAINS InterPro DOMAIN/s: NB-ARC (InterPro:IPR002182), Disease resistance protein (InterPro:IPR000767); BEST Arabidopsis thaliana protein match is: Disease resistance protein (CC-NBS-LRR class) family…	-3.34405	FALSE	Disease resistance protein (CC-NBS-LRR class) family
20.1	stress.biotic	m.126395	(loc_os11g12320.1 : 484.0) no description available & (at3g07040 : 141.0) Contains an N-terminal tripartite nucleotide binding site and a C-terminal tandem array of leucine-rich repeats. Confers resistance to Pseudomonas syringae strains that carry the avirulence genes avrB and avrRpm1.; RESISTANCE TO P. SYRINGAE PV MACULICOLA 1 (RPM1); FUNCTIONS IN: protein binding, nucleotide binding; INVOLVED …	-3.32802	TRUE	Contains an N-terminal tripartite nucleotide binding site and a C-terminal tandem array of leucine-rich repeats. Confers resistance to Pseudomonas syringae strains that carry the avirulence genes avrB and avrRpm1.
20.1	stress.biotic	m.50109	(loc_os04g55420.1 : 908.0) no description available & (at1g07390 : 401.0) receptor like protein 1 (RLP1); CONTAINS InterPro DOMAIN/s: Leucine-rich repeat, typical subtype (InterPro:IPR003591), Leucine-rich repeat-containing N-terminal domain, type 2 (InterPro:IPR013210), Leucine-rich repeat (InterPro:IPR001611); BEST Arabidopsis thaliana protein match is: receptor like protein 15 (TAIR:AT1G74190.…	-3.31751	TRUE	receptor like protein 1 (RLP1)
20.1	stress.biotic	m.290956	(loc_os12g09240.1 : 794.0) no description available & (at3g46730 : 204.0) NB-ARC domain-containing disease resistance protein; FUNCTIONS IN: ATP binding; INVOLVED IN: defense response, apoptosis; LOCATED IN: endomembrane system; CONTAINS InterPro DOMAIN/s: NB-ARC (InterPro:IPR002182), Disease resistance protein (InterPro:IPR000767); BEST Arabidopsis thaliana protein match is: NB-ARC domain-contai…	-3.27414	TRUE	NB-ARC domain-containing disease resistance protein
20.1	stress.biotic	m.38302	(loc_os11g11580.1 : 393.0) no description available & (at3g50950 : 148.0) HOPZ-ACTIVATED RESISTANCE 1 (ZAR1); FUNCTIONS IN: ATP binding; INVOLVED IN: defense response, apoptosis; LOCATED IN: cellular_component unknown; EXPRESSED IN: 22 plant structures; EXPRESSED DURING: 13 growth stages; CONTAINS InterPro DOMAIN/s: NB-ARC (InterPro:IPR002182), Disease resistance protein (InterPro:IPR000767); BES…	-3.26168	TRUE	HOPZ-ACTIVATED RESISTANCE 1 (ZAR1)
20.1	stress.biotic	m.276147	(loc_os11g11960.1 : 904.0) no description available & (at3g07040 : 296.0) Contains an N-terminal tripartite nucleotide binding site and a C-terminal tandem array of leucine-rich repeats. Confers resistance to Pseudomonas syringae strains that carry the avirulence genes avrB and avrRpm1.; RESISTANCE TO P. SYRINGAE PV MACULICOLA 1 (RPM1); FUNCTIONS IN: protein binding, nucleotide binding; INVOLVED …	-3.22272	TRUE	Contains an N-terminal tripartite nucleotide binding site and a C-terminal tandem array of leucine-rich repeats. Confers resistance to Pseudomonas syringae strains that carry the avirulence genes avrB and avrRpm1.
20.1	stress.biotic	m.92999	(loc_os11g35580.1 : 1041.0) no description available & (at3g07040 : 368.0) Contains an N-terminal tripartite nucleotide binding site and a C-terminal tandem array of leucine-rich repeats. Confers resistance to Pseudomonas syringae strains that carry the avirulence genes avrB and avrRpm1.; RESISTANCE TO P. SYRINGAE PV MACULICOLA 1 (RPM1); FUNCTIONS IN: protein binding, nucleotide binding; INVOLVED…	-3.21176	TRUE	Contains an N-terminal tripartite nucleotide binding site and a C-terminal tandem array of leucine-rich repeats. Confers resistance to Pseudomonas syringae strains that carry the avirulence genes avrB and avrRpm1.
20.1	stress.biotic	m.18062	(loc_os02g01270.1 : 1108.0) no description available & (at5g45560 : 956.0) Pleckstrin homology (PH) domain-containing protein / lipid-binding START domain-containing protein; FUNCTIONS IN: lipid binding; LOCATED IN: mitochondrion; EXPRESSED IN: 19 plant structures; EXPRESSED DURING: 10 growth stages; CONTAINS InterPro DOMAIN/s: Protein of unknown function DUF1336 (InterPro:IPR009769), Lipid-bindi…	-3.19314	TRUE	Pleckstrin homology (PH) domain-containing protein / lipid-binding START domain-containing protein
20.1	stress.biotic	m.51602	(loc_os02g20870.1 : 540.0) no description available & (at4g18470 : 238.0) Negative regulator of systemic acquired resistance (SAR), repressor of pathogenesis-related PR gene expression which is removed by NPR1 upon induction of SAR. Encodes leucine-rich nuclear protein. Conserved in plants, with putative orthologs found in several plant species. Many NPR1-dependent PR gene are specifically derepr…	-3.16006	TRUE	Negative regulator of systemic acquired resistance (SAR), repressor of pathogenesis-related PR gene expression which is removed by NPR1 upon induction of SAR. Encodes leucine-rich nuclear protein. Conserved in plants, with putative orthologs found in several plant species. Many NPR1-dependent PR gene are specifically derepressed in the sni1 mutant. The structural similarity of SNI1 to Armadillo r…
20.1	stress.biotic	m.73714	(loc_os06g47650.1 : 123.0) no description available & (at1g17250 : 83.6) receptor like protein 3 (RLP3); CONTAINS InterPro DOMAIN/s: Leucine-rich repeat-containing N-terminal domain, type 2 (InterPro:IPR013210), Leucine-rich repeat (InterPro:IPR001611); BEST Arabidopsis thaliana protein match is: receptor like protein 2 (TAIR:AT1G17240.1); Has 81484 Blast hits to 24794 proteins in 958 species: Ar…	-3.15296	TRUE	receptor like protein 3 (RLP3)
20.1	stress.biotic	m.60905	(loc_os06g48960.1 : 261.0) no description available & (at2g24390 : 182.0) AIG2-like (avirulence induced gene) family protein; FUNCTIONS IN: molecular_function unknown; INVOLVED IN: biological_process unknown; EXPRESSED IN: 11 plant structures; EXPRESSED DURING: 7 growth stages; CONTAINS InterPro DOMAIN/s: Butirosin biosynthesis, BtrG-like (InterPro:IPR013024), AIG2-like (InterPro:IPR009288); BEST…	-3.11506	TRUE	AIG2-like (avirulence induced gene) family protein
20.1	stress.biotic	m.92997	(loc_os10g21400.1 : 1049.0) no description available & (at3g07040 : 399.0) Contains an N-terminal tripartite nucleotide binding site and a C-terminal tandem array of leucine-rich repeats. Confers resistance to Pseudomonas syringae strains that carry the avirulence genes avrB and avrRpm1.; RESISTANCE TO P. SYRINGAE PV MACULICOLA 1 (RPM1); FUNCTIONS IN: protein binding, nucleotide binding; INVOLVED…	-3.10519	TRUE	Contains an N-terminal tripartite nucleotide binding site and a C-terminal tandem array of leucine-rich repeats. Confers resistance to Pseudomonas syringae strains that carry the avirulence genes avrB and avrRpm1.
20.1	stress.biotic	m.76441	(loc_os01g25720.2 : 458.0) no description available & (at3g14460 : 129.0) LRR and NB-ARC domains-containing disease resistance protein; FUNCTIONS IN: ATP binding; INVOLVED IN: apoptosis, defense response; CONTAINS InterPro DOMAIN/s: NB-ARC (InterPro:IPR002182), Leucine-rich repeat (InterPro:IPR001611), Disease resistance protein (InterPro:IPR000767); BEST Arabidopsis thaliana protein match is: NB…	-3.10117	TRUE	LRR and NB-ARC domains-containing disease resistance protein
20.1	stress.biotic	m.248981	(loc_os04g12830.1 : 279.0) no description available & (at3g46530 : 99.0) Confers resistance to the biotrophic oomycete, Peronospora parasitica. Encodes an NBS-LRR type R protein with a putative amino-terminal leucine zipper. Fungal protein ATR13 induces RPP13 gene expression and disease resistance.; RECOGNITION OF PERONOSPORA PARASITICA 13 (RPP13); FUNCTIONS IN: ATP binding; INVOLVED IN: defense …	-3.08347	TRUE	Confers resistance to the biotrophic oomycete, Peronospora parasitica. Encodes an NBS-LRR type R protein with a putative amino-terminal leucine zipper. Fungal protein ATR13 induces RPP13 gene expression and disease resistance.
20.1	stress.biotic	m.129551	(loc_os12g37740.1 : 382.0) no description available & (at3g46730 : 164.0) NB-ARC domain-containing disease resistance protein; FUNCTIONS IN: ATP binding; INVOLVED IN: defense response, apoptosis; LOCATED IN: endomembrane system; CONTAINS InterPro DOMAIN/s: NB-ARC (InterPro:IPR002182), Disease resistance protein (InterPro:IPR000767); BEST Arabidopsis thaliana protein match is: NB-ARC domain-contai…	-3.05742	TRUE	NB-ARC domain-containing disease resistance protein
20.1	stress.biotic	m.177569	(loc_os08g42670.1 : 310.0) no description available & (at3g07040 : 99.4) Contains an N-terminal tripartite nucleotide binding site and a C-terminal tandem array of leucine-rich repeats. Confers resistance to Pseudomonas syringae strains that carry the avirulence genes avrB and avrRpm1.; RESISTANCE TO P. SYRINGAE PV MACULICOLA 1 (RPM1); FUNCTIONS IN: protein binding, nucleotide binding; INVOLVED I…	-3.05326	TRUE	Contains an N-terminal tripartite nucleotide binding site and a C-terminal tandem array of leucine-rich repeats. Confers resistance to Pseudomonas syringae strains that carry the avirulence genes avrB and avrRpm1.
20.1	stress.biotic	m.58104	(loc_os12g17480.1 : 290.0) no description available & (at3g46530 : 112.0) Confers resistance to the biotrophic oomycete, Peronospora parasitica. Encodes an NBS-LRR type R protein with a putative amino-terminal leucine zipper. Fungal protein ATR13 induces RPP13 gene expression and disease resistance.; RECOGNITION OF PERONOSPORA PARASITICA 13 (RPP13); FUNCTIONS IN: ATP binding; INVOLVED IN: defense…	-3.04326	TRUE	Confers resistance to the biotrophic oomycete, Peronospora parasitica. Encodes an NBS-LRR type R protein with a putative amino-terminal leucine zipper. Fungal protein ATR13 induces RPP13 gene expression and disease resistance.
20.1	stress.biotic	m.209162	(loc_os06g41660.1 : 420.0) no description available & (at3g14460 : 228.0) LRR and NB-ARC domains-containing disease resistance protein; FUNCTIONS IN: ATP binding; INVOLVED IN: apoptosis, defense response; CONTAINS InterPro DOMAIN/s: NB-ARC (InterPro:IPR002182), Leucine-rich repeat (InterPro:IPR001611), Disease resistance protein (InterPro:IPR000767); BEST Arabidopsis thaliana protein match is: NB…	-3.04004	TRUE	LRR and NB-ARC domains-containing disease resistance protein
20.1	stress.biotic	m.154138	(loc_os11g43700.1 : 591.0) no description available & (at3g46730 : 224.0) NB-ARC domain-containing disease resistance protein; FUNCTIONS IN: ATP binding; INVOLVED IN: defense response, apoptosis; LOCATED IN: endomembrane system; CONTAINS InterPro DOMAIN/s: NB-ARC (InterPro:IPR002182), Disease resistance protein (InterPro:IPR000767); BEST Arabidopsis thaliana protein match is: NB-ARC domain-contai…	-3.01813	TRUE	NB-ARC domain-containing disease resistance protein
20.1	stress.biotic	m.296863	(loc_os11g37870.1 : 595.0) no description available & (at3g46730 : 200.0) NB-ARC domain-containing disease resistance protein; FUNCTIONS IN: ATP binding; INVOLVED IN: defense response, apoptosis; LOCATED IN: endomembrane system; CONTAINS InterPro DOMAIN/s: NB-ARC (InterPro:IPR002182), Disease resistance protein (InterPro:IPR000767); BEST Arabidopsis thaliana protein match is: NB-ARC domain-contai…	-2.97055	TRUE	NB-ARC domain-containing disease resistance protein
20.1	stress.biotic	m.287661	(loc_os09g15850.1 : 595.0) no description available & (at3g14460 : 204.0) LRR and NB-ARC domains-containing disease resistance protein; FUNCTIONS IN: ATP binding; INVOLVED IN: apoptosis, defense response; CONTAINS InterPro DOMAIN/s: NB-ARC (InterPro:IPR002182), Leucine-rich repeat (InterPro:IPR001611), Disease resistance protein (InterPro:IPR000767); BEST Arabidopsis thaliana protein match is: NB…	-2.95479	TRUE	LRR and NB-ARC domains-containing disease resistance protein
20.1	stress.biotic	m.301810	(loc_os12g31160.1 : 327.0) no description available & (at1g53350 : 164.0) Disease resistance protein (CC-NBS-LRR class) family; FUNCTIONS IN: ATP binding; INVOLVED IN: apoptosis, defense response; EXPRESSED IN: 19 plant structures; EXPRESSED DURING: 9 growth stages; CONTAINS InterPro DOMAIN/s: NB-ARC (InterPro:IPR002182), Disease resistance protein (InterPro:IPR000767); BEST Arabidopsis thaliana …	-2.94249	TRUE	Disease resistance protein (CC-NBS-LRR class) family
20.1	stress.biotic	m.49647	(loc_os10g10360.3 : 607.0) no description available & (at1g58410 : 279.0) Disease resistance protein (CC-NBS-LRR class) family; FUNCTIONS IN: ATP binding; INVOLVED IN: defense response, apoptosis; LOCATED IN: cellular_component unknown; EXPRESSED IN: 7 plant structures; EXPRESSED DURING: F mature embryo stage, petal differentiation and expansion stage, D bilateral stage; CONTAINS InterPro DOMAIN/…	-2.93457	TRUE	Disease resistance protein (CC-NBS-LRR class) family
20.1	stress.biotic	m.7130	(loc_os01g15580.1 : 1730.0) no description available & (at3g14470 : 276.0) NB-ARC domain-containing disease resistance protein; FUNCTIONS IN: protein binding; INVOLVED IN: apoptosis, defense response; LOCATED IN: endomembrane system; EXPRESSED IN: 23 plant structures; EXPRESSED DURING: 14 growth stages; CONTAINS InterPro DOMAIN/s: Leucine-rich repeat-containing protein (InterPro:IPR015766), NB-AR…	-2.92499	TRUE	NB-ARC domain-containing disease resistance protein
20.1	stress.biotic	m.287662	(loc_os09g15840.1 : 696.0) no description available & (at3g14460 : 186.0) LRR and NB-ARC domains-containing disease resistance protein; FUNCTIONS IN: ATP binding; INVOLVED IN: apoptosis, defense response; CONTAINS InterPro DOMAIN/s: NB-ARC (InterPro:IPR002182), Leucine-rich repeat (InterPro:IPR001611), Disease resistance protein (InterPro:IPR000767); BEST Arabidopsis thaliana protein match is: NB…	-2.91917	TRUE	LRR and NB-ARC domains-containing disease resistance protein
20.1	stress.biotic	m.61223	(loc_os08g42700.1 : 555.0) no description available & (at3g07040 : 154.0) Contains an N-terminal tripartite nucleotide binding site and a C-terminal tandem array of leucine-rich repeats. Confers resistance to Pseudomonas syringae strains that carry the avirulence genes avrB and avrRpm1.; RESISTANCE TO P. SYRINGAE PV MACULICOLA 1 (RPM1); FUNCTIONS IN: protein binding, nucleotide binding; INVOLVED …	-2.89618	TRUE	Contains an N-terminal tripartite nucleotide binding site and a C-terminal tandem array of leucine-rich repeats. Confers resistance to Pseudomonas syringae strains that carry the avirulence genes avrB and avrRpm1.
20.1	stress.biotic	m.24105	(loc_os01g72000.1 : 984.0) no description available & (at1g20780 : 186.0) Encodes a protein containing a U-box and an ARM domain.; senescence-associated E3 ubiquitin ligase 1 (SAUL1); FUNCTIONS IN: ubiquitin-protein ligase activity; INVOLVED IN: regulation of chlorophyll catabolic process, regulation of chlorophyll biosynthetic process, leaf senescence, regulation of abscisic acid biosynthetic pr…	-2.88555	TRUE	Encodes a protein containing a U-box and an ARM domain.
20.1	stress.biotic	m.234179	(loc_os01g70080.1 : 563.0) no description available & (at3g07040 : 218.0) Contains an N-terminal tripartite nucleotide binding site and a C-terminal tandem array of leucine-rich repeats. Confers resistance to Pseudomonas syringae strains that carry the avirulence genes avrB and avrRpm1.; RESISTANCE TO P. SYRINGAE PV MACULICOLA 1 (RPM1); FUNCTIONS IN: protein binding, nucleotide binding; INVOLVED …	-2.8681	TRUE	Contains an N-terminal tripartite nucleotide binding site and a C-terminal tandem array of leucine-rich repeats. Confers resistance to Pseudomonas syringae strains that carry the avirulence genes avrB and avrRpm1.
20.1	stress.biotic	m.305707	(loc_os12g09240.1 : 384.0) no description available & (at3g46530 : 137.0) Confers resistance to the biotrophic oomycete, Peronospora parasitica. Encodes an NBS-LRR type R protein with a putative amino-terminal leucine zipper. Fungal protein ATR13 induces RPP13 gene expression and disease resistance.; RECOGNITION OF PERONOSPORA PARASITICA 13 (RPP13); FUNCTIONS IN: ATP binding; INVOLVED IN: defense…	-2.86633	TRUE	Confers resistance to the biotrophic oomycete, Peronospora parasitica. Encodes an NBS-LRR type R protein with a putative amino-terminal leucine zipper. Fungal protein ATR13 induces RPP13 gene expression and disease resistance.
20.1	stress.biotic	m.314910	(loc_os11g35410.1 : 153.0) no description available & (at1g07390 : 102.0) receptor like protein 1 (RLP1); CONTAINS InterPro DOMAIN/s: Leucine-rich repeat, typical subtype (InterPro:IPR003591), Leucine-rich repeat-containing N-terminal domain, type 2 (InterPro:IPR013210), Leucine-rich repeat (InterPro:IPR001611); BEST Arabidopsis thaliana protein match is: receptor like protein 15 (TAIR:AT1G74190.…	-2.86633	FALSE	receptor like protein 1 (RLP1)
20.1	stress.biotic	m.281117	(loc_os11g27430.1 : 799.0) no description available & (at3g46530 : 171.0) Confers resistance to the biotrophic oomycete, Peronospora parasitica. Encodes an NBS-LRR type R protein with a putative amino-terminal leucine zipper. Fungal protein ATR13 induces RPP13 gene expression and disease resistance.; RECOGNITION OF PERONOSPORA PARASITICA 13 (RPP13); FUNCTIONS IN: ATP binding; INVOLVED IN: defense…	-2.77927	TRUE	Confers resistance to the biotrophic oomycete, Peronospora parasitica. Encodes an NBS-LRR type R protein with a putative amino-terminal leucine zipper. Fungal protein ATR13 induces RPP13 gene expression and disease resistance.
20.1	stress.biotic	m.249814	(loc_os02g05950.1 : 419.0) no description available & (at1g72300 : 200.0) Encodes a leucine-rich repeat receptor kinase (LRR-RK) involved in the perception of PSY1. PSY1 is an 18-aa tyrosine-sulfated glycopeptide encoded by AT5G58650 that promotes cellular proliferation and expansion.; Leucine-rich receptor-like protein kinase family protein; CONTAINS InterPro DOMAIN/s: Protein kinase, ATP bindin…	-2.77078	TRUE	Encodes a leucine-rich repeat receptor kinase (LRR-RK) involved in the perception of PSY1. PSY1 is an 18-aa tyrosine-sulfated glycopeptide encoded by AT5G58650 that promotes cellular proliferation and expansion.
20.1	stress.biotic	m.297814	(loc_os09g10054.2 : 569.0) no description available & (at1g61300 : 271.0) LRR and NB-ARC domains-containing disease resistance protein; FUNCTIONS IN: ATP binding; INVOLVED IN: N-terminal protein myristoylation, apoptosis, defense response; LOCATED IN: endomembrane system; CONTAINS InterPro DOMAIN/s: NB-ARC (InterPro:IPR002182), Leucine-rich repeat (InterPro:IPR001611), Disease resistance protein …	-2.76994	TRUE	LRR and NB-ARC domains-containing disease resistance protein
20.1	stress.biotic	m.75350	(loc_os06g48990.2 : 585.0) no description available & (at3g07040 : 114.0) Contains an N-terminal tripartite nucleotide binding site and a C-terminal tandem array of leucine-rich repeats. Confers resistance to Pseudomonas syringae strains that carry the avirulence genes avrB and avrRpm1.; RESISTANCE TO P. SYRINGAE PV MACULICOLA 1 (RPM1); FUNCTIONS IN: protein binding, nucleotide binding; INVOLVED …	-2.76133	TRUE	Contains an N-terminal tripartite nucleotide binding site and a C-terminal tandem array of leucine-rich repeats. Confers resistance to Pseudomonas syringae strains that carry the avirulence genes avrB and avrRpm1.
20.1	stress.biotic	m.154687	(loc_os10g31770.1 : 1227.0) no description available & (at4g19040 : 988.0) Encodes a PH and START domain-containing protein that mediates resistance to pathogenic fungi. Resistance requires salicylic acid signalling. Mutants are resistant to E. cichoracearum. Expressed throughout plant tissues and possibly localized to membranes /mitochondrion.; ENHANCED DISEASE RESISTANCE 2 (EDR2); CONTAINS Inte…	-2.7486	TRUE	Encodes a PH and START domain-containing protein that mediates resistance to pathogenic fungi. Resistance requires salicylic acid signalling. Mutants are resistant to E. cichoracearum. Expressed throughout plant tissues and possibly localized to membranes /mitochondrion.
20.1	stress.biotic	m.34352	(loc_os12g17900.1 : 1320.0) no description available & (at1g20780 : 824.0) Encodes a protein containing a U-box and an ARM domain.; senescence-associated E3 ubiquitin ligase 1 (SAUL1); FUNCTIONS IN: ubiquitin-protein ligase activity; INVOLVED IN: regulation of chlorophyll catabolic process, regulation of chlorophyll biosynthetic process, leaf senescence, regulation of abscisic acid biosynthetic p…	-2.74257	TRUE	Encodes a protein containing a U-box and an ARM domain.
20.1	stress.biotic	m.200340	(loc_os03g26090.1 : 739.0) no description available & (at4g17910 : 432.0) transferases, transferring acyl groups; FUNCTIONS IN: transferase activity, transferring acyl groups; INVOLVED IN: GPI anchor biosynthetic process; LOCATED IN: integral to membrane, endoplasmic reticulum membrane; CONTAINS InterPro DOMAIN/s: GWT1 (InterPro:IPR009447); Has 62 Blast hits to 62 proteins in 39 species: Archae -…	-2.73054	TRUE	transferases, transferring acyl groups
20.1	stress.biotic	m.273307	(loc_os01g72680.1 : 203.0) no description available & (at4g26090 : 172.0) Encodes a plasma membrane protein with leucine-rich repeat, leucine zipper, and P loop domains that confers resistance to Pseudomonas syringae infection by interacting with the avirulence gene avrRpt2. RPS2 protein interacts directly with plasma membrane associated protein RIN4 and this interaction is disrupted by avrRpt2.;…	-2.72582	TRUE	Encodes a plasma membrane protein with leucine-rich repeat, leucine zipper, and P loop domains that confers resistance to Pseudomonas syringae infection by interacting with the avirulence gene avrRpt2. RPS2 protein interacts directly with plasma membrane associated protein RIN4 and this interaction is disrupted by avrRpt2.
20.1	stress.biotic	m.159277	(loc_os09g10054.2 : 389.0) no description available & (at4g26090 : 148.0) Encodes a plasma membrane protein with leucine-rich repeat, leucine zipper, and P loop domains that confers resistance to Pseudomonas syringae infection by interacting with the avirulence gene avrRpt2. RPS2 protein interacts directly with plasma membrane associated protein RIN4 and this interaction is disrupted by avrRpt2.;…	-2.66728	TRUE	Encodes a plasma membrane protein with leucine-rich repeat, leucine zipper, and P loop domains that confers resistance to Pseudomonas syringae infection by interacting with the avirulence gene avrRpt2. RPS2 protein interacts directly with plasma membrane associated protein RIN4 and this interaction is disrupted by avrRpt2.
20.1	stress.biotic	m.12303	(loc_os02g05930.1 : 206.0) no description available & (at1g72300 : 113.0) Encodes a leucine-rich repeat receptor kinase (LRR-RK) involved in the perception of PSY1. PSY1 is an 18-aa tyrosine-sulfated glycopeptide encoded by AT5G58650 that promotes cellular proliferation and expansion.; Leucine-rich receptor-like protein kinase family protein; CONTAINS InterPro DOMAIN/s: Protein kinase, ATP bindin…	-2.59334	TRUE	Encodes a leucine-rich repeat receptor kinase (LRR-RK) involved in the perception of PSY1. PSY1 is an 18-aa tyrosine-sulfated glycopeptide encoded by AT5G58650 that promotes cellular proliferation and expansion.
20.1	stress.biotic	m.263721	(loc_os11g43700.1 : 557.0) no description available & (at3g46730 : 235.0) NB-ARC domain-containing disease resistance protein; FUNCTIONS IN: ATP binding; INVOLVED IN: defense response, apoptosis; LOCATED IN: endomembrane system; CONTAINS InterPro DOMAIN/s: NB-ARC (InterPro:IPR002182), Disease resistance protein (InterPro:IPR000767); BEST Arabidopsis thaliana protein match is: NB-ARC domain-contai…	-2.57234	TRUE	NB-ARC domain-containing disease resistance protein
20.1	stress.biotic	m.24930	(loc_os08g10440.1 : 269.0) no description available & (at3g46530 : 101.0) Confers resistance to the biotrophic oomycete, Peronospora parasitica. Encodes an NBS-LRR type R protein with a putative amino-terminal leucine zipper. Fungal protein ATR13 induces RPP13 gene expression and disease resistance.; RECOGNITION OF PERONOSPORA PARASITICA 13 (RPP13); FUNCTIONS IN: ATP binding; INVOLVED IN: defense…	-2.54785	FALSE	Confers resistance to the biotrophic oomycete, Peronospora parasitica. Encodes an NBS-LRR type R protein with a putative amino-terminal leucine zipper. Fungal protein ATR13 induces RPP13 gene expression and disease resistance.
20.1	stress.biotic	m.297216	(loc_os08g42670.1 : 566.0) no description available & (at1g58400 : 199.0) Disease resistance protein (CC-NBS-LRR class) family; FUNCTIONS IN: ATP binding; INVOLVED IN: defense response, apoptosis; LOCATED IN: cellular_component unknown; CONTAINS InterPro DOMAIN/s: NB-ARC (InterPro:IPR002182), Disease resistance protein (InterPro:IPR000767); BEST Arabidopsis thaliana protein match is: Disease resi…	-2.53947	TRUE	Disease resistance protein (CC-NBS-LRR class) family
20.1	stress.biotic	m.294982	(loc_os11g10550.1 : 696.0) no description available & (at3g14470 : 218.0) NB-ARC domain-containing disease resistance protein; FUNCTIONS IN: protein binding; INVOLVED IN: apoptosis, defense response; LOCATED IN: endomembrane system; EXPRESSED IN: 23 plant structures; EXPRESSED DURING: 14 growth stages; CONTAINS InterPro DOMAIN/s: Leucine-rich repeat-containing protein (InterPro:IPR015766), NB-ARC…	-2.4832	TRUE	NB-ARC domain-containing disease resistance protein
20.1	stress.biotic	m.276105	(loc_os11g11960.1 : 1259.0) no description available & (at3g07040 : 336.0) Contains an N-terminal tripartite nucleotide binding site and a C-terminal tandem array of leucine-rich repeats. Confers resistance to Pseudomonas syringae strains that carry the avirulence genes avrB and avrRpm1.; RESISTANCE TO P. SYRINGAE PV MACULICOLA 1 (RPM1); FUNCTIONS IN: protein binding, nucleotide binding; INVOLVED…	-2.47331	TRUE	Contains an N-terminal tripartite nucleotide binding site and a C-terminal tandem array of leucine-rich repeats. Confers resistance to Pseudomonas syringae strains that carry the avirulence genes avrB and avrRpm1.
20.1	stress.biotic	m.78137	(loc_os12g09240.1 : 456.0) no description available & (at3g46730 : 175.0) NB-ARC domain-containing disease resistance protein; FUNCTIONS IN: ATP binding; INVOLVED IN: defense response, apoptosis; LOCATED IN: endomembrane system; CONTAINS InterPro DOMAIN/s: NB-ARC (InterPro:IPR002182), Disease resistance protein (InterPro:IPR000767); BEST Arabidopsis thaliana protein match is: NB-ARC domain-contai…	-2.43204	TRUE	NB-ARC domain-containing disease resistance protein
20.1	stress.biotic	m.191035	(loc_os11g34920.1 : 726.0) no description available & (at1g50180 : 270.0) NB-ARC domain-containing disease resistance protein; FUNCTIONS IN: ATP binding; INVOLVED IN: apoptosis, defense response; LOCATED IN: cellular_component unknown; EXPRESSED IN: shoot; CONTAINS InterPro DOMAIN/s: NB-ARC (InterPro:IPR002182), Disease resistance protein (InterPro:IPR000767); BEST Arabidopsis thaliana protein ma…	-2.41993	TRUE	NB-ARC domain-containing disease resistance protein
20.1	stress.biotic	m.294755	(loc_os08g42670.1 : 553.0) no description available & (at3g50950 : 110.0) HOPZ-ACTIVATED RESISTANCE 1 (ZAR1); FUNCTIONS IN: ATP binding; INVOLVED IN: defense response, apoptosis; LOCATED IN: cellular_component unknown; EXPRESSED IN: 22 plant structures; EXPRESSED DURING: 13 growth stages; CONTAINS InterPro DOMAIN/s: NB-ARC (InterPro:IPR002182), Disease resistance protein (InterPro:IPR000767); BES…	-2.40771	TRUE	HOPZ-ACTIVATED RESISTANCE 1 (ZAR1)
20.1	stress.biotic	m.34995	(loc_os01g68970.1 : 626.0) no description available & (at5g64930 : 283.0) Regulator of expression of pathogenesis-related (PR) genes. Participates in signal transduction pathways involved in plant defense (systemic acquired resistance -SAR).; CONSTITUTIVE EXPRESSION OF PR GENES 5 (CPR5); Has 30201 Blast hits to 17322 proteins in 780 species: Archae - 12; Bacteria - 1396; Metazoa - 17338; Fungi - …	-2.38861	TRUE	Regulator of expression of pathogenesis-related (PR) genes. Participates in signal transduction pathways involved in plant defense (systemic acquired resistance -SAR).
20.1	stress.biotic	m.49578	(loc_os11g41170.1 : 199.0) no description available & (at3g07040 : 81.3) Contains an N-terminal tripartite nucleotide binding site and a C-terminal tandem array of leucine-rich repeats. Confers resistance to Pseudomonas syringae strains that carry the avirulence genes avrB and avrRpm1.; RESISTANCE TO P. SYRINGAE PV MACULICOLA 1 (RPM1); FUNCTIONS IN: protein binding, nucleotide binding; INVOLVED I…	-2.38861	FALSE	Contains an N-terminal tripartite nucleotide binding site and a C-terminal tandem array of leucine-rich repeats. Confers resistance to Pseudomonas syringae strains that carry the avirulence genes avrB and avrRpm1.
20.1	stress.biotic	m.244244	(loc_os11g43700.1 : 670.0) no description available & (at3g46530 : 231.0) Confers resistance to the biotrophic oomycete, Peronospora parasitica. Encodes an NBS-LRR type R protein with a putative amino-terminal leucine zipper. Fungal protein ATR13 induces RPP13 gene expression and disease resistance.; RECOGNITION OF PERONOSPORA PARASITICA 13 (RPP13); FUNCTIONS IN: ATP binding; INVOLVED IN: defense…	-2.38416	TRUE	Confers resistance to the biotrophic oomycete, Peronospora parasitica. Encodes an NBS-LRR type R protein with a putative amino-terminal leucine zipper. Fungal protein ATR13 induces RPP13 gene expression and disease resistance.
20.1	stress.biotic	m.42095	(loc_os10g03570.1 : 371.0) no description available & (at3g46730 : 133.0) NB-ARC domain-containing disease resistance protein; FUNCTIONS IN: ATP binding; INVOLVED IN: defense response, apoptosis; LOCATED IN: endomembrane system; CONTAINS InterPro DOMAIN/s: NB-ARC (InterPro:IPR002182), Disease resistance protein (InterPro:IPR000767); BEST Arabidopsis thaliana protein match is: NB-ARC domain-contai…	-2.35965	TRUE	NB-ARC domain-containing disease resistance protein
20.1	stress.biotic	m.159274	(loc_os09g10054.2 : 721.0) no description available & (at1g61190 : 322.0) LRR and NB-ARC domains-containing disease resistance protein; FUNCTIONS IN: ATP binding; INVOLVED IN: N-terminal protein myristoylation, apoptosis, defense response; LOCATED IN: cellular_component unknown; CONTAINS InterPro DOMAIN/s: NB-ARC (InterPro:IPR002182), Disease resistance protein (InterPro:IPR000767); BEST Arabidop…	-2.35676	TRUE	LRR and NB-ARC domains-containing disease resistance protein
20.1	stress.biotic	m.86783	(loc_os11g11960.1 : 289.0) no description available & (at3g07040 : 132.0) Contains an N-terminal tripartite nucleotide binding site and a C-terminal tandem array of leucine-rich repeats. Confers resistance to Pseudomonas syringae strains that carry the avirulence genes avrB and avrRpm1.; RESISTANCE TO P. SYRINGAE PV MACULICOLA 1 (RPM1); FUNCTIONS IN: protein binding, nucleotide binding; INVOLVED …	-2.3488	TRUE	Contains an N-terminal tripartite nucleotide binding site and a C-terminal tandem array of leucine-rich repeats. Confers resistance to Pseudomonas syringae strains that carry the avirulence genes avrB and avrRpm1.
20.1	stress.biotic	m.18757	(loc_os09g39650.3 : 177.0) no description available & (at5g61560 : 98.2) U-box domain-containing protein kinase family protein; FUNCTIONS IN: ubiquitin-protein ligase activity, protein serine/threonine kinase activity, protein kinase activity, kinase activity, ATP binding; INVOLVED IN: protein amino acid phosphorylation, protein ubiquitination, response to stress; EXPRESSED IN: 21 plant structure…	-2.29306	TRUE	U-box domain-containing protein kinase family protein
20.1	stress.biotic	m.199384	(loc_os01g36640.1 : 715.0) no description available & (at3g07040 : 360.0) Contains an N-terminal tripartite nucleotide binding site and a C-terminal tandem array of leucine-rich repeats. Confers resistance to Pseudomonas syringae strains that carry the avirulence genes avrB and avrRpm1.; RESISTANCE TO P. SYRINGAE PV MACULICOLA 1 (RPM1); FUNCTIONS IN: protein binding, nucleotide binding; INVOLVED …	-2.28977	TRUE	Contains an N-terminal tripartite nucleotide binding site and a C-terminal tandem array of leucine-rich repeats. Confers resistance to Pseudomonas syringae strains that carry the avirulence genes avrB and avrRpm1.
20.1	stress.biotic	m.302753	(loc_os11g36410.1 : 1105.0) no description available & (at4g26090 : 251.0) Encodes a plasma membrane protein with leucine-rich repeat, leucine zipper, and P loop domains that confers resistance to Pseudomonas syringae infection by interacting with the avirulence gene avrRpt2. RPS2 protein interacts directly with plasma membrane associated protein RIN4 and this interaction is disrupted by avrRpt2.…	-2.25211	TRUE	Encodes a plasma membrane protein with leucine-rich repeat, leucine zipper, and P loop domains that confers resistance to Pseudomonas syringae infection by interacting with the avirulence gene avrRpt2. RPS2 protein interacts directly with plasma membrane associated protein RIN4 and this interaction is disrupted by avrRpt2.
20.1	stress.biotic	m.162411	(loc_os11g11960.1 : 1002.0) no description available & (at3g07040 : 367.0) Contains an N-terminal tripartite nucleotide binding site and a C-terminal tandem array of leucine-rich repeats. Confers resistance to Pseudomonas syringae strains that carry the avirulence genes avrB and avrRpm1.; RESISTANCE TO P. SYRINGAE PV MACULICOLA 1 (RPM1); FUNCTIONS IN: protein binding, nucleotide binding; INVOLVED…	-2.25096	TRUE	Contains an N-terminal tripartite nucleotide binding site and a C-terminal tandem array of leucine-rich repeats. Confers resistance to Pseudomonas syringae strains that carry the avirulence genes avrB and avrRpm1.
20.1	stress.biotic	m.202726	(loc_os08g42670.1 : 353.0) no description available & (at3g46530 : 108.0) Confers resistance to the biotrophic oomycete, Peronospora parasitica. Encodes an NBS-LRR type R protein with a putative amino-terminal leucine zipper. Fungal protein ATR13 induces RPP13 gene expression and disease resistance.; RECOGNITION OF PERONOSPORA PARASITICA 13 (RPP13); FUNCTIONS IN: ATP binding; INVOLVED IN: defense…	-2.24764	TRUE	Confers resistance to the biotrophic oomycete, Peronospora parasitica. Encodes an NBS-LRR type R protein with a putative amino-terminal leucine zipper. Fungal protein ATR13 induces RPP13 gene expression and disease resistance.
20.1	stress.biotic	m.13026	(loc_os11g11550.2 : 582.0) no description available & (at3g46730 : 160.0) NB-ARC domain-containing disease resistance protein; FUNCTIONS IN: ATP binding; INVOLVED IN: defense response, apoptosis; LOCATED IN: endomembrane system; CONTAINS InterPro DOMAIN/s: NB-ARC (InterPro:IPR002182), Disease resistance protein (InterPro:IPR000767); BEST Arabidopsis thaliana protein match is: NB-ARC domain-contai…	-2.2429	TRUE	NB-ARC domain-containing disease resistance protein
20.1	stress.biotic	m.299258	(at1g02120 : 433.0) Encodes VAD1 (Vascular Associated Death1), a regulator of cell death and defense responses in vascular tissues. VAD1 is a putative membrane associated protein and contains a GRAM domain. vad1 is a lesion mimic mutant that exhibits light conditional appearance of propagative HR (hypersensitive response)-like lesions along the vascular system.; VASCULAR ASSOCIATED DEATH1 (VAD1);…	-2.24258	TRUE	Encodes VAD1 (Vascular Associated Death1), a regulator of cell death and defense responses in vascular tissues. VAD1 is a putative membrane associated protein and contains a GRAM domain. vad1 is a lesion mimic mutant that exhibits light conditional appearance of propagative HR (hypersensitive response)-like lesions along the vascular system.
20.1	stress.biotic	m.69697	(loc_os11g28950.1 : 461.0) no description available & (at3g14470 : 206.0) NB-ARC domain-containing disease resistance protein; FUNCTIONS IN: protein binding; INVOLVED IN: apoptosis, defense response; LOCATED IN: endomembrane system; EXPRESSED IN: 23 plant structures; EXPRESSED DURING: 14 growth stages; CONTAINS InterPro DOMAIN/s: Leucine-rich repeat-containing protein (InterPro:IPR015766), NB-ARC…	-2.24161	TRUE	NB-ARC domain-containing disease resistance protein
20.1	stress.biotic	m.249825	(loc_os02g05930.1 : 252.0) no description available & (at5g53890 : 107.0) Encodes a leucine-rich repeat receptor kinase (LRR-RK) involved in the perception of phytosulfokine (PSK), which is a 5-aa tyrosine-sulfated peptide that primarily promotes cellular proliferation.; phytosylfokine-alpha receptor 2 (PSKR2); FUNCTIONS IN: peptide receptor activity, protein serine/threonine kinase activity, ATP…	-2.22937	FALSE	Encodes a leucine-rich repeat receptor kinase (LRR-RK) involved in the perception of phytosulfokine (PSK), which is a 5-aa tyrosine-sulfated peptide that primarily promotes cellular proliferation.
20.1	stress.biotic	m.27962	(loc_os11g10550.1 : 586.0) no description available & (at3g14460 : 163.0) LRR and NB-ARC domains-containing disease resistance protein; FUNCTIONS IN: ATP binding; INVOLVED IN: apoptosis, defense response; CONTAINS InterPro DOMAIN/s: NB-ARC (InterPro:IPR002182), Leucine-rich repeat (InterPro:IPR001611), Disease resistance protein (InterPro:IPR000767); BEST Arabidopsis thaliana protein match is: NB…	-2.22937	TRUE	LRR and NB-ARC domains-containing disease resistance protein
20.1	stress.biotic	m.315483	(loc_os10g34930.1 : 155.0) no description available & (at2g15130 : 99.4) Plant basic secretory protein (BSP) family protein; FUNCTIONS IN: molecular_function unknown; INVOLVED IN: defense response; CONTAINS InterPro DOMAIN/s: Uncharacterised protein family, basic secretory protein (InterPro:IPR007541); BEST Arabidopsis thaliana protein match is: Plant basic secretory protein (BSP) family protein …	-2.22937	FALSE	Plant basic secretory protein (BSP) family protein
20.1	stress.biotic	m.37041	(loc_os01g70080.1 : 166.0) no description available & (at3g07040 : 87.8) Contains an N-terminal tripartite nucleotide binding site and a C-terminal tandem array of leucine-rich repeats. Confers resistance to Pseudomonas syringae strains that carry the avirulence genes avrB and avrRpm1.; RESISTANCE TO P. SYRINGAE PV MACULICOLA 1 (RPM1); FUNCTIONS IN: protein binding, nucleotide binding; INVOLVED I…	-2.18956	TRUE	Contains an N-terminal tripartite nucleotide binding site and a C-terminal tandem array of leucine-rich repeats. Confers resistance to Pseudomonas syringae strains that carry the avirulence genes avrB and avrRpm1.
20.1	stress.biotic	m.286496	(loc_os08g14850.1 : 727.0) no description available & (at1g53350 : 142.0) Disease resistance protein (CC-NBS-LRR class) family; FUNCTIONS IN: ATP binding; INVOLVED IN: apoptosis, defense response; EXPRESSED IN: 19 plant structures; EXPRESSED DURING: 9 growth stages; CONTAINS InterPro DOMAIN/s: NB-ARC (InterPro:IPR002182), Disease resistance protein (InterPro:IPR000767); BEST Arabidopsis thaliana …	-2.16687	TRUE	Disease resistance protein (CC-NBS-LRR class) family
20.1	stress.biotic	m.270017	(loc_os08g42670.1 : 780.0) no description available & (at1g53350 : 169.0) Disease resistance protein (CC-NBS-LRR class) family; FUNCTIONS IN: ATP binding; INVOLVED IN: apoptosis, defense response; EXPRESSED IN: 19 plant structures; EXPRESSED DURING: 9 growth stages; CONTAINS InterPro DOMAIN/s: NB-ARC (InterPro:IPR002182), Disease resistance protein (InterPro:IPR000767); BEST Arabidopsis thaliana …	-2.16516	TRUE	Disease resistance protein (CC-NBS-LRR class) family
20.1	stress.biotic	m.18619	(loc_os04g43440.1 : 901.0) no description available & (at4g26090 : 352.0) Encodes a plasma membrane protein with leucine-rich repeat, leucine zipper, and P loop domains that confers resistance to Pseudomonas syringae infection by interacting with the avirulence gene avrRpt2. RPS2 protein interacts directly with plasma membrane associated protein RIN4 and this interaction is disrupted by avrRpt2.;…	-2.14975	FALSE	Encodes a plasma membrane protein with leucine-rich repeat, leucine zipper, and P loop domains that confers resistance to Pseudomonas syringae infection by interacting with the avirulence gene avrRpt2. RPS2 protein interacts directly with plasma membrane associated protein RIN4 and this interaction is disrupted by avrRpt2.
20.1	stress.biotic	m.312284	(loc_os01g36640.1 : 409.0) no description available & (at3g07040 : 205.0) Contains an N-terminal tripartite nucleotide binding site and a C-terminal tandem array of leucine-rich repeats. Confers resistance to Pseudomonas syringae strains that carry the avirulence genes avrB and avrRpm1.; RESISTANCE TO P. SYRINGAE PV MACULICOLA 1 (RPM1); FUNCTIONS IN: protein binding, nucleotide binding; INVOLVED …	-2.14975	FALSE	Contains an N-terminal tripartite nucleotide binding site and a C-terminal tandem array of leucine-rich repeats. Confers resistance to Pseudomonas syringae strains that carry the avirulence genes avrB and avrRpm1.
20.1	stress.biotic	m.63213	(loc_os08g10260.1 : 587.0) no description available & (at3g50950 : 184.0) HOPZ-ACTIVATED RESISTANCE 1 (ZAR1); FUNCTIONS IN: ATP binding; INVOLVED IN: defense response, apoptosis; LOCATED IN: cellular_component unknown; EXPRESSED IN: 22 plant structures; EXPRESSED DURING: 13 growth stages; CONTAINS InterPro DOMAIN/s: NB-ARC (InterPro:IPR002182), Disease resistance protein (InterPro:IPR000767); BES…	-2.14111	TRUE	HOPZ-ACTIVATED RESISTANCE 1 (ZAR1)
20.1	stress.biotic	m.146936	(loc_os08g07890.1 : 554.0) no description available & (at3g50950 : 203.0) HOPZ-ACTIVATED RESISTANCE 1 (ZAR1); FUNCTIONS IN: ATP binding; INVOLVED IN: defense response, apoptosis; LOCATED IN: cellular_component unknown; EXPRESSED IN: 22 plant structures; EXPRESSED DURING: 13 growth stages; CONTAINS InterPro DOMAIN/s: NB-ARC (InterPro:IPR002182), Disease resistance protein (InterPro:IPR000767); BES…	-2.14019	TRUE	HOPZ-ACTIVATED RESISTANCE 1 (ZAR1)
20.1	stress.biotic	m.110755	(loc_os12g29690.1 : 457.0) no description available & (at3g14470 : 155.0) NB-ARC domain-containing disease resistance protein; FUNCTIONS IN: protein binding; INVOLVED IN: apoptosis, defense response; LOCATED IN: endomembrane system; EXPRESSED IN: 23 plant structures; EXPRESSED DURING: 14 growth stages; CONTAINS InterPro DOMAIN/s: Leucine-rich repeat-containing protein (InterPro:IPR015766), NB-ARC…	-2.12159	TRUE	NB-ARC domain-containing disease resistance protein
20.1	stress.biotic	m.54879	(loc_os11g34920.1 : 664.0) no description available & (at3g46730 : 249.0) NB-ARC domain-containing disease resistance protein; FUNCTIONS IN: ATP binding; INVOLVED IN: defense response, apoptosis; LOCATED IN: endomembrane system; CONTAINS InterPro DOMAIN/s: NB-ARC (InterPro:IPR002182), Disease resistance protein (InterPro:IPR000767); BEST Arabidopsis thaliana protein match is: NB-ARC domain-contai…	-2.09003	TRUE	NB-ARC domain-containing disease resistance protein
20.1	stress.biotic	m.6190	(loc_os07g27370.1 : 291.0) no description available & (at3g07040 : 159.0) Contains an N-terminal tripartite nucleotide binding site and a C-terminal tandem array of leucine-rich repeats. Confers resistance to Pseudomonas syringae strains that carry the avirulence genes avrB and avrRpm1.; RESISTANCE TO P. SYRINGAE PV MACULICOLA 1 (RPM1); FUNCTIONS IN: protein binding, nucleotide binding; INVOLVED …	-2.07282	TRUE	Contains an N-terminal tripartite nucleotide binding site and a C-terminal tandem array of leucine-rich repeats. Confers resistance to Pseudomonas syringae strains that carry the avirulence genes avrB and avrRpm1.
20.1	stress.biotic	m.192257	(loc_os02g05950.1 : 803.0) no description available & (at1g72300 : 463.0) Encodes a leucine-rich repeat receptor kinase (LRR-RK) involved in the perception of PSY1. PSY1 is an 18-aa tyrosine-sulfated glycopeptide encoded by AT5G58650 that promotes cellular proliferation and expansion.; Leucine-rich receptor-like protein kinase family protein; CONTAINS InterPro DOMAIN/s: Protein kinase, ATP bindin…	-2.06376	TRUE	Encodes a leucine-rich repeat receptor kinase (LRR-RK) involved in the perception of PSY1. PSY1 is an 18-aa tyrosine-sulfated glycopeptide encoded by AT5G58650 that promotes cellular proliferation and expansion.
20.1	stress.biotic	m.101553	(loc_os10g22484.2 : 691.0) no description available & (at3g07040 : 154.0) Contains an N-terminal tripartite nucleotide binding site and a C-terminal tandem array of leucine-rich repeats. Confers resistance to Pseudomonas syringae strains that carry the avirulence genes avrB and avrRpm1.; RESISTANCE TO P. SYRINGAE PV MACULICOLA 1 (RPM1); FUNCTIONS IN: protein binding, nucleotide binding; INVOLVED …	-2.05657	TRUE	Contains an N-terminal tripartite nucleotide binding site and a C-terminal tandem array of leucine-rich repeats. Confers resistance to Pseudomonas syringae strains that carry the avirulence genes avrB and avrRpm1.
20.1	stress.biotic	m.272298	(loc_os11g43700.1 : 632.0) no description available & (at3g46730 : 218.0) NB-ARC domain-containing disease resistance protein; FUNCTIONS IN: ATP binding; INVOLVED IN: defense response, apoptosis; LOCATED IN: endomembrane system; CONTAINS InterPro DOMAIN/s: NB-ARC (InterPro:IPR002182), Disease resistance protein (InterPro:IPR000767); BEST Arabidopsis thaliana protein match is: NB-ARC domain-contai…	-2.05112	TRUE	NB-ARC domain-containing disease resistance protein
20.1	stress.biotic	m.50030	(loc_os10g04110.1 : 742.0) no description available & (at3g46730 : 257.0) NB-ARC domain-containing disease resistance protein; FUNCTIONS IN: ATP binding; INVOLVED IN: defense response, apoptosis; LOCATED IN: endomembrane system; CONTAINS InterPro DOMAIN/s: NB-ARC (InterPro:IPR002182), Disease resistance protein (InterPro:IPR000767); BEST Arabidopsis thaliana protein match is: NB-ARC domain-contai…	-2.04831	TRUE	NB-ARC domain-containing disease resistance protein
20.1	stress.biotic	m.204943	(loc_os05g16200.1 : 392.0) no description available & (at3g50950 : 133.0) HOPZ-ACTIVATED RESISTANCE 1 (ZAR1); FUNCTIONS IN: ATP binding; INVOLVED IN: defense response, apoptosis; LOCATED IN: cellular_component unknown; EXPRESSED IN: 22 plant structures; EXPRESSED DURING: 13 growth stages; CONTAINS InterPro DOMAIN/s: NB-ARC (InterPro:IPR002182), Disease resistance protein (InterPro:IPR000767); BES…	-2.03032	TRUE	HOPZ-ACTIVATED RESISTANCE 1 (ZAR1)
20.1	stress.biotic	m.5616	(loc_os05g04930.1 : 169.0) no description available & (at5g17540 : 141.0) HXXXD-type acyl-transferase family protein; FUNCTIONS IN: transferase activity, transferring acyl groups other than amino-acyl groups; INVOLVED IN: biological_process unknown; LOCATED IN: cellular_component unknown; EXPRESSED IN: 9 plant structures; EXPRESSED DURING: 4 anthesis, C globular stage, F mature embryo stage, peta…	-2.01325	TRUE	HXXXD-type acyl-transferase family protein
20.1	stress.biotic	m.131749	(loc_os03g11340.1 : 603.0) no description available & (at5g61240 : 490.0) Leucine-rich repeat (LRR) family protein; CONTAINS InterPro DOMAIN/s: Leucine-rich repeat, typical subtype (InterPro:IPR003591), Leucine-rich repeat-containing N-terminal domain, type 2 (InterPro:IPR013210), Leucine-rich repeat (InterPro:IPR001611); BEST Arabidopsis thaliana protein match is: Leucine-rich repeat (LRR) famil…	-2.01159	TRUE	Leucine-rich repeat (LRR) family protein
20.1	stress.biotic	m.186429	(loc_os05g08480.1 : 133.0) no description available & (at2g36800 : 97.8) Encodes a DON-Glucosyltransferase. The UGT73C5 glucosylates both brassinolide and castasterone in the 23-O position. The enzyme is presumably involved in the homeostasis of those steroid hormones hence regulating BR activity. Transgenic plants overexpressing UGT73C5 show a typical BR-deficient phenotype.; don-glucosyltransfe…	-1.99626	FALSE	Encodes a DON-Glucosyltransferase. The UGT73C5 glucosylates both brassinolide and castasterone in the 23-O position. The enzyme is presumably involved in the homeostasis of those steroid hormones hence regulating BR activity. Transgenic plants overexpressing UGT73C5 show a typical BR-deficient phenotype.
20.1	stress.biotic	m.291171	(loc_os05g40160.1 : 1069.0) no description available & (at3g46530 : 147.0) Confers resistance to the biotrophic oomycete, Peronospora parasitica. Encodes an NBS-LRR type R protein with a putative amino-terminal leucine zipper. Fungal protein ATR13 induces RPP13 gene expression and disease resistance.; RECOGNITION OF PERONOSPORA PARASITICA 13 (RPP13); FUNCTIONS IN: ATP binding; INVOLVED IN: defens…	-1.95825	FALSE	Confers resistance to the biotrophic oomycete, Peronospora parasitica. Encodes an NBS-LRR type R protein with a putative amino-terminal leucine zipper. Fungal protein ATR13 induces RPP13 gene expression and disease resistance.
20.1	stress.biotic	m.23058	(loc_os08g05800.1 : 572.0) no description available & (at3g07040 : 182.0) Contains an N-terminal tripartite nucleotide binding site and a C-terminal tandem array of leucine-rich repeats. Confers resistance to Pseudomonas syringae strains that carry the avirulence genes avrB and avrRpm1.; RESISTANCE TO P. SYRINGAE PV MACULICOLA 1 (RPM1); FUNCTIONS IN: protein binding, nucleotide binding; INVOLVED …	-1.94763	FALSE	Contains an N-terminal tripartite nucleotide binding site and a C-terminal tandem array of leucine-rich repeats. Confers resistance to Pseudomonas syringae strains that carry the avirulence genes avrB and avrRpm1.
20.1	stress.biotic	m.19480	(o50070|dad1_orysa : 213.0) Defender against cell death 1 (DAD-1) (Defender against apoptotic death 1 protein) - Oryza sativa (Rice) & (loc_os04g32550.1 : 213.0) no description available & (at1g32210 : 185.0) Encodes protein involved in suppression of apoptosis. Complements a mammalian apoptosis suppressor mutation.; DEFENDER AGAINST APOPTOTIC DEATH 1 (ATDAD1); FUNCTIONS IN: molecular_function un…	-1.91893	FALSE	Defender against cell death 1 (DAD-1) (Defender against apoptotic death 1 protein)
20.1	stress.biotic	m.286503	(loc_os08g14850.1 : 728.0) no description available & (at1g53350 : 135.0) Disease resistance protein (CC-NBS-LRR class) family; FUNCTIONS IN: ATP binding; INVOLVED IN: apoptosis, defense response; EXPRESSED IN: 19 plant structures; EXPRESSED DURING: 9 growth stages; CONTAINS InterPro DOMAIN/s: NB-ARC (InterPro:IPR002182), Disease resistance protein (InterPro:IPR000767); BEST Arabidopsis thaliana …	-1.91088	FALSE	Disease resistance protein (CC-NBS-LRR class) family
20.1	stress.biotic	m.314125	(loc_os08g42670.1 : 310.0) no description available & (at3g07040 : 149.0) Contains an N-terminal tripartite nucleotide binding site and a C-terminal tandem array of leucine-rich repeats. Confers resistance to Pseudomonas syringae strains that carry the avirulence genes avrB and avrRpm1.; RESISTANCE TO P. SYRINGAE PV MACULICOLA 1 (RPM1); FUNCTIONS IN: protein binding, nucleotide binding; INVOLVED …	-1.91088	FALSE	Contains an N-terminal tripartite nucleotide binding site and a C-terminal tandem array of leucine-rich repeats. Confers resistance to Pseudomonas syringae strains that carry the avirulence genes avrB and avrRpm1.
20.1	stress.biotic	m.146934	(loc_os08g07890.1 : 563.0) no description available & (at3g46730 : 213.0) NB-ARC domain-containing disease resistance protein; FUNCTIONS IN: ATP binding; INVOLVED IN: defense response, apoptosis; LOCATED IN: endomembrane system; CONTAINS InterPro DOMAIN/s: NB-ARC (InterPro:IPR002182), Disease resistance protein (InterPro:IPR000767); BEST Arabidopsis thaliana protein match is: NB-ARC domain-contai…	-1.89749	FALSE	NB-ARC domain-containing disease resistance protein
20.1	stress.biotic	m.260881	(loc_os08g28540.1 : 594.0) no description available & (at3g46730 : 220.0) NB-ARC domain-containing disease resistance protein; FUNCTIONS IN: ATP binding; INVOLVED IN: defense response, apoptosis; LOCATED IN: endomembrane system; CONTAINS InterPro DOMAIN/s: NB-ARC (InterPro:IPR002182), Disease resistance protein (InterPro:IPR000767); BEST Arabidopsis thaliana protein match is: NB-ARC domain-contai…	-1.88006	FALSE	NB-ARC domain-containing disease resistance protein
20.1	stress.biotic	m.45806	(loc_os02g35130.2 : 518.0) no description available & (at1g33970 : 264.0) P-loop containing nucleoside triphosphate hydrolases superfamily protein; FUNCTIONS IN: GTP binding; INVOLVED IN: response to bacterium; LOCATED IN: cellular_component unknown; EXPRESSED IN: 22 plant structures; EXPRESSED DURING: 13 growth stages; CONTAINS InterPro DOMAIN/s: AIG1 (InterPro:IPR006703); BEST Arabidopsis thali…	-1.86847	FALSE	P-loop containing nucleoside triphosphate hydrolases superfamily protein
20.1	stress.biotic	m.236831	(loc_os11g46210.1 : 851.0) no description available & (at3g07040 : 209.0) Contains an N-terminal tripartite nucleotide binding site and a C-terminal tandem array of leucine-rich repeats. Confers resistance to Pseudomonas syringae strains that carry the avirulence genes avrB and avrRpm1.; RESISTANCE TO P. SYRINGAE PV MACULICOLA 1 (RPM1); FUNCTIONS IN: protein binding, nucleotide binding; INVOLVED …	-1.86665	FALSE	Contains an N-terminal tripartite nucleotide binding site and a C-terminal tandem array of leucine-rich repeats. Confers resistance to Pseudomonas syringae strains that carry the avirulence genes avrB and avrRpm1.
20.1	stress.biotic	m.209704	(loc_os12g06920.1 : 632.0) no description available & (at3g07040 : 221.0) Contains an N-terminal tripartite nucleotide binding site and a C-terminal tandem array of leucine-rich repeats. Confers resistance to Pseudomonas syringae strains that carry the avirulence genes avrB and avrRpm1.; RESISTANCE TO P. SYRINGAE PV MACULICOLA 1 (RPM1); FUNCTIONS IN: protein binding, nucleotide binding; INVOLVED …	-1.86258	FALSE	Contains an N-terminal tripartite nucleotide binding site and a C-terminal tandem array of leucine-rich repeats. Confers resistance to Pseudomonas syringae strains that carry the avirulence genes avrB and avrRpm1.
20.1	stress.biotic	m.297697	(loc_os02g35210.1 : 624.0) no description available & (at3g46730 : 246.0) NB-ARC domain-containing disease resistance protein; FUNCTIONS IN: ATP binding; INVOLVED IN: defense response, apoptosis; LOCATED IN: endomembrane system; CONTAINS InterPro DOMAIN/s: NB-ARC (InterPro:IPR002182), Disease resistance protein (InterPro:IPR000767); BEST Arabidopsis thaliana protein match is: NB-ARC domain-contai…	-1.84839	FALSE	NB-ARC domain-containing disease resistance protein
20.1	stress.biotic	m.176683	(loc_os12g06920.1 : 855.0) no description available & (at3g46730 : 223.0) NB-ARC domain-containing disease resistance protein; FUNCTIONS IN: ATP binding; INVOLVED IN: defense response, apoptosis; LOCATED IN: endomembrane system; CONTAINS InterPro DOMAIN/s: NB-ARC (InterPro:IPR002182), Disease resistance protein (InterPro:IPR000767); BEST Arabidopsis thaliana protein match is: NB-ARC domain-contai…	-1.84745	FALSE	NB-ARC domain-containing disease resistance protein
20.1	stress.biotic	m.53965	(q9sme9|dad1_horvu : 129.0) Defender against cell death 1 (DAD-1) - Hordeum vulgare (Barley) & (loc_os04g32550.2 : 129.0) no description available & (at1g32210 : 105.0) Encodes protein involved in suppression of apoptosis. Complements a mammalian apoptosis suppressor mutation.; DEFENDER AGAINST APOPTOTIC DEATH 1 (ATDAD1); FUNCTIONS IN: molecular_function unknown; INVOLVED IN: anti-apoptosis; LOCA…	-1.83009	FALSE	Defender against cell death 1 (DAD-1)
20.1	stress.biotic	m.94528	(loc_os10g39220.1 : 493.0) no description available & (at2g02180 : 445.0) Necessary for the efficient multiplication of tobamoviruses.; tobamovirus multiplication protein 3 (TOM3); INVOLVED IN: viral replication complex formation and maintenance; LOCATED IN: endomembrane system; EXPRESSED IN: 23 plant structures; EXPRESSED DURING: 14 growth stages; CONTAINS InterPro DOMAIN/s: Protein of unknown f…	-1.81668	FALSE	Necessary for the efficient multiplication of tobamoviruses.
20.1	stress.biotic	m.63215	(loc_os08g10260.1 : 585.0) no description available & (at3g07040 : 197.0) Contains an N-terminal tripartite nucleotide binding site and a C-terminal tandem array of leucine-rich repeats. Confers resistance to Pseudomonas syringae strains that carry the avirulence genes avrB and avrRpm1.; RESISTANCE TO P. SYRINGAE PV MACULICOLA 1 (RPM1); FUNCTIONS IN: protein binding, nucleotide binding; INVOLVED …	-1.79329	FALSE	Contains an N-terminal tripartite nucleotide binding site and a C-terminal tandem array of leucine-rich repeats. Confers resistance to Pseudomonas syringae strains that carry the avirulence genes avrB and avrRpm1.
20.1	stress.biotic	m.18621	(loc_os04g43440.1 : 803.0) no description available & (at1g12290 : 267.0) Disease resistance protein (CC-NBS-LRR class) family; FUNCTIONS IN: ATP binding; INVOLVED IN: N-terminal protein myristoylation, defense response; EXPRESSED IN: stem, inflorescence meristem, root, stamen; EXPRESSED DURING: 4 anthesis; CONTAINS InterPro DOMAIN/s: NB-ARC (InterPro:IPR002182), Disease resistance protein (Inter…	-1.79145	FALSE	Disease resistance protein (CC-NBS-LRR class) family
20.1	stress.biotic	m.204939	(loc_os11g28950.1 : 372.0) no description available & (at1g50180 : 105.0) NB-ARC domain-containing disease resistance protein; FUNCTIONS IN: ATP binding; INVOLVED IN: apoptosis, defense response; LOCATED IN: cellular_component unknown; EXPRESSED IN: shoot; CONTAINS InterPro DOMAIN/s: NB-ARC (InterPro:IPR002182), Disease resistance protein (InterPro:IPR000767); BEST Arabidopsis thaliana protein ma…	-1.7806	FALSE	NB-ARC domain-containing disease resistance protein
20.1	stress.biotic	m.192684	(loc_os01g08100.1 : 736.0) no description available & (at2g36750 : 428.0) UDP-glucosyl transferase 73C1 (UGT73C1); CONTAINS InterPro DOMAIN/s: UDP-glucuronosyl/UDP-glucosyltransferase (InterPro:IPR002213); BEST Arabidopsis thaliana protein match is: don-glucosyltransferase 1 (TAIR:AT2G36800.1); Has 7705 Blast hits to 7611 proteins in 415 species: Archae - 0; Bacteria - 205; Metazoa - 2197; Fungi …	-1.76691	FALSE	UDP-glucosyl transferase 73C1 (UGT73C1)
20.1	stress.biotic	m.40978	(loc_os11g43700.1 : 364.0) no description available & (at3g07040 : 155.0) Contains an N-terminal tripartite nucleotide binding site and a C-terminal tandem array of leucine-rich repeats. Confers resistance to Pseudomonas syringae strains that carry the avirulence genes avrB and avrRpm1.; RESISTANCE TO P. SYRINGAE PV MACULICOLA 1 (RPM1); FUNCTIONS IN: protein binding, nucleotide binding; INVOLVED …	-1.73174	FALSE	Contains an N-terminal tripartite nucleotide binding site and a C-terminal tandem array of leucine-rich repeats. Confers resistance to Pseudomonas syringae strains that carry the avirulence genes avrB and avrRpm1.
20.1	stress.biotic	m.291233	(loc_os12g18360.2 : 527.0) no description available & (at3g50950 : 166.0) HOPZ-ACTIVATED RESISTANCE 1 (ZAR1); FUNCTIONS IN: ATP binding; INVOLVED IN: defense response, apoptosis; LOCATED IN: cellular_component unknown; EXPRESSED IN: 22 plant structures; EXPRESSED DURING: 13 growth stages; CONTAINS InterPro DOMAIN/s: NB-ARC (InterPro:IPR002182), Disease resistance protein (InterPro:IPR000767); BES…	-1.69856	FALSE	HOPZ-ACTIVATED RESISTANCE 1 (ZAR1)
20.1	stress.biotic	m.128826	(loc_os08g42670.1 : 375.0) no description available & (at3g46530 : 121.0) Confers resistance to the biotrophic oomycete, Peronospora parasitica. Encodes an NBS-LRR type R protein with a putative amino-terminal leucine zipper. Fungal protein ATR13 induces RPP13 gene expression and disease resistance.; RECOGNITION OF PERONOSPORA PARASITICA 13 (RPP13); FUNCTIONS IN: ATP binding; INVOLVED IN: defense…	-1.69658	FALSE	Confers resistance to the biotrophic oomycete, Peronospora parasitica. Encodes an NBS-LRR type R protein with a putative amino-terminal leucine zipper. Fungal protein ATR13 induces RPP13 gene expression and disease resistance.
20.1	stress.biotic	m.36272	(loc_os06g27830.1 : 351.0) no description available & (at5g64550 : 213.0) loricrin-related; BEST Arabidopsis thaliana protein match is: loricrin-related (TAIR:AT5G09670.1); Has 1807 Blast hits to 1807 proteins in 277 species: Archae - 0; Bacteria - 0; Metazoa - 736; Fungi - 347; Plants - 385; Viruses - 0; Other Eukaryotes - 339 (source: NCBI BLink). & (reliability: 416.0) & (original description:…	-1.67743	FALSE	loricrin-related
20.1	stress.biotic	m.291059	(loc_os05g40150.1 : 775.0) no description available & (at3g50950 : 158.0) HOPZ-ACTIVATED RESISTANCE 1 (ZAR1); FUNCTIONS IN: ATP binding; INVOLVED IN: defense response, apoptosis; LOCATED IN: cellular_component unknown; EXPRESSED IN: 22 plant structures; EXPRESSED DURING: 13 growth stages; CONTAINS InterPro DOMAIN/s: NB-ARC (InterPro:IPR002182), Disease resistance protein (InterPro:IPR000767); BES…	-1.6769	FALSE	HOPZ-ACTIVATED RESISTANCE 1 (ZAR1)
20.1	stress.biotic	m.33880	(loc_os04g09590.1 : 369.0) no description available & (at3g62160 : 134.0) HXXXD-type acyl-transferase family protein; FUNCTIONS IN: transferase activity, transferring acyl groups other than amino-acyl groups, transferase activity; INVOLVED IN: biological_process unknown; LOCATED IN: cellular_component unknown; EXPRESSED IN: 22 plant structures; EXPRESSED DURING: 13 growth stages; CONTAINS InterPr…	-1.67296	FALSE	HXXXD-type acyl-transferase family protein
20.1	stress.biotic	m.23325	(loc_os11g42500.1 : 220.0) no description available & (ipr004265 : 94.14362) Plant disease resistance response protein & (at1g65870 : 92.0) Disease resistance-responsive (dirigent-like protein) family protein; FUNCTIONS IN: molecular_function unknown; INVOLVED IN: lignan biosynthetic process, defense response; LOCATED IN: cell wall; EXPRESSED IN: 13 plant structures; EXPRESSED DURING: 9 growth st…	-1.67202	FALSE	Plant disease resistance response protei
20.1	stress.biotic	m.306801	(loc_os02g05970.1 : 216.0) no description available & (at1g17250 : 132.0) receptor like protein 3 (RLP3); CONTAINS InterPro DOMAIN/s: Leucine-rich repeat-containing N-terminal domain, type 2 (InterPro:IPR013210), Leucine-rich repeat (InterPro:IPR001611); BEST Arabidopsis thaliana protein match is: receptor like protein 2 (TAIR:AT1G17240.1); Has 81484 Blast hits to 24794 proteins in 958 species: A…	-1.67202	FALSE	receptor like protein 3 (RLP3)
20.1	stress.biotic	m.8070	(loc_os02g15880.2 : 829.0) no description available & (at1g64140 : 525.0) BEST Arabidopsis thaliana protein match is: loricrin-related (TAIR:AT5G64550.1); Has 3596 Blast hits to 2004 proteins in 150 species: Archae - 0; Bacteria - 54; Metazoa - 1597; Fungi - 38; Plants - 513; Viruses - 9; Other Eukaryotes - 1385 (source: NCBI BLink). & (reliability: 1050.0) & (original description: g.8070 ORF g.8…	-1.67128	FALSE	BEST Arabidopsis thaliana protein match is: loricrin-related (TAIR:AT5G64550.1)
20.1	stress.biotic	m.50682	(loc_os11g27430.1 : 474.0) no description available & (at3g46730 : 139.0) NB-ARC domain-containing disease resistance protein; FUNCTIONS IN: ATP binding; INVOLVED IN: defense response, apoptosis; LOCATED IN: endomembrane system; CONTAINS InterPro DOMAIN/s: NB-ARC (InterPro:IPR002182), Disease resistance protein (InterPro:IPR000767); BEST Arabidopsis thaliana protein match is: NB-ARC domain-contai…	-1.62976	FALSE	NB-ARC domain-containing disease resistance protein
20.1	stress.biotic	m.260877	(loc_os08g28540.1 : 599.0) no description available & (at5g48620 : 213.0) Disease resistance protein (CC-NBS-LRR class) family; FUNCTIONS IN: ATP binding; INVOLVED IN: defense response, apoptosis; LOCATED IN: plasma membrane; EXPRESSED IN: cultured cell; CONTAINS InterPro DOMAIN/s: NB-ARC (InterPro:IPR002182), Disease resistance protein (InterPro:IPR000767); BEST Arabidopsis thaliana protein matc…	-1.62886	FALSE	Disease resistance protein (CC-NBS-LRR class) family
20.1	stress.biotic	m.98636	(loc_os06g27830.1 : 504.0) no description available & (at5g64550 : 224.0) loricrin-related; BEST Arabidopsis thaliana protein match is: loricrin-related (TAIR:AT5G09670.1); Has 1807 Blast hits to 1807 proteins in 277 species: Archae - 0; Bacteria - 0; Metazoa - 736; Fungi - 347; Plants - 385; Viruses - 0; Other Eukaryotes - 339 (source: NCBI BLink). & (reliability: 426.0) & (original description:…	-1.62623	FALSE	loricrin-related
20.1	stress.biotic	m.169790	(loc_os01g23380.1 : 817.0) no description available & (at3g07040 : 247.0) Contains an N-terminal tripartite nucleotide binding site and a C-terminal tandem array of leucine-rich repeats. Confers resistance to Pseudomonas syringae strains that carry the avirulence genes avrB and avrRpm1.; RESISTANCE TO P. SYRINGAE PV MACULICOLA 1 (RPM1); FUNCTIONS IN: protein binding, nucleotide binding; INVOLVED …	-1.62311	FALSE	Contains an N-terminal tripartite nucleotide binding site and a C-terminal tandem array of leucine-rich repeats. Confers resistance to Pseudomonas syringae strains that carry the avirulence genes avrB and avrRpm1.
20.1	stress.biotic	m.276967	(loc_os01g71114.1 : 511.0) no description available & (at3g14470 : 166.0) NB-ARC domain-containing disease resistance protein; FUNCTIONS IN: protein binding; INVOLVED IN: apoptosis, defense response; LOCATED IN: endomembrane system; EXPRESSED IN: 23 plant structures; EXPRESSED DURING: 14 growth stages; CONTAINS InterPro DOMAIN/s: Leucine-rich repeat-containing protein (InterPro:IPR015766), NB-ARC…	-1.60514	FALSE	NB-ARC domain-containing disease resistance protein
20.1	stress.biotic	m.287486	(loc_os04g43440.1 : 1359.0) no description available & (at4g26090 : 406.0) Encodes a plasma membrane protein with leucine-rich repeat, leucine zipper, and P loop domains that confers resistance to Pseudomonas syringae infection by interacting with the avirulence gene avrRpt2. RPS2 protein interacts directly with plasma membrane associated protein RIN4 and this interaction is disrupted by avrRpt2.…	-1.60514	FALSE	Encodes a plasma membrane protein with leucine-rich repeat, leucine zipper, and P loop domains that confers resistance to Pseudomonas syringae infection by interacting with the avirulence gene avrRpt2. RPS2 protein interacts directly with plasma membrane associated protein RIN4 and this interaction is disrupted by avrRpt2.
20.1	stress.biotic	m.301012	(loc_os02g15880.2 : 860.0) no description available & (at1g64140 : 501.0) BEST Arabidopsis thaliana protein match is: loricrin-related (TAIR:AT5G64550.1); Has 3596 Blast hits to 2004 proteins in 150 species: Archae - 0; Bacteria - 54; Metazoa - 1597; Fungi - 38; Plants - 513; Viruses - 9; Other Eukaryotes - 1385 (source: NCBI BLink). & (reliability: 1002.0) & (original description: g.301012 ORF g…	-1.58308	FALSE	BEST Arabidopsis thaliana protein match is: loricrin-related (TAIR:AT5G64550.1)
20.1	stress.biotic	m.204947	(loc_os05g16200.1 : 426.0) no description available & (at3g50950 : 148.0) HOPZ-ACTIVATED RESISTANCE 1 (ZAR1); FUNCTIONS IN: ATP binding; INVOLVED IN: defense response, apoptosis; LOCATED IN: cellular_component unknown; EXPRESSED IN: 22 plant structures; EXPRESSED DURING: 13 growth stages; CONTAINS InterPro DOMAIN/s: NB-ARC (InterPro:IPR002182), Disease resistance protein (InterPro:IPR000767); BES…	-1.56056	FALSE	HOPZ-ACTIVATED RESISTANCE 1 (ZAR1)
20.1	stress.biotic	m.24986	(loc_os02g17304.1 : 398.0) no description available & (at3g46730 : 164.0) NB-ARC domain-containing disease resistance protein; FUNCTIONS IN: ATP binding; INVOLVED IN: defense response, apoptosis; LOCATED IN: endomembrane system; CONTAINS InterPro DOMAIN/s: NB-ARC (InterPro:IPR002182), Disease resistance protein (InterPro:IPR000767); BEST Arabidopsis thaliana protein match is: NB-ARC domain-contai…	-1.55259	FALSE	NB-ARC domain-containing disease resistance protein
20.1	stress.biotic	m.192250	(loc_os02g05950.1 : 769.0) no description available & (at1g17240 : 419.0) Encodes a CLAVATA2 (CLV2)-related gene. Complements the clv2 mutant when expressed under the control of the CLV2 promoter.; receptor like protein 2 (RLP2); CONTAINS InterPro DOMAIN/s: Leucine-rich repeat-containing N-terminal domain, type 2 (InterPro:IPR013210), Leucine-rich repeat (InterPro:IPR001611); BEST Arabidopsis tha…	-1.54174	FALSE	Encodes a CLAVATA2 (CLV2)-related gene. Complements the clv2 mutant when expressed under the control of the CLV2 promoter.
20.1	stress.biotic	m.66412	(loc_os02g45870.1 : 430.0) no description available & (at2g02180 : 329.0) Necessary for the efficient multiplication of tobamoviruses.; tobamovirus multiplication protein 3 (TOM3); INVOLVED IN: viral replication complex formation and maintenance; LOCATED IN: endomembrane system; EXPRESSED IN: 23 plant structures; EXPRESSED DURING: 14 growth stages; CONTAINS InterPro DOMAIN/s: Protein of unknown f…	-1.54004	FALSE	Necessary for the efficient multiplication of tobamoviruses.
20.1	stress.biotic	m.16454	(loc_os02g05450.1 : 705.0) no description available & (at4g29940 : 276.0) Homeodomain protein (PRHA). Expression of the gene differs in various vegetative and floral plant tissues and is positively influenced by the phytohormone auxin. It is often associated with regions of developing vascular tissue. The prha promoter is highly responsive to the synthetic auxin, naphthalene acetic acid, in trans…	-1.53416	FALSE	Homeodomain protein (PRHA). Expression of the gene differs in various vegetative and floral plant tissues and is positively influenced by the phytohormone auxin. It is often associated with regions of developing vascular tissue. The prha promoter is highly responsive to the synthetic auxin, naphthalene acetic acid, in transient assays using tobacco protoplasts. The PRHA protein has the capacity t…
20.1	stress.biotic	m.95479	(loc_os06g30750.1 : 382.0) no description available & (at4g11220 : 246.0) VIRB2-interacting protein 2 (BTI2); INVOLVED IN: biological_process unknown; LOCATED IN: endoplasmic reticulum, plasma membrane, endoplasmic reticulum membrane; EXPRESSED IN: 26 plant structures; EXPRESSED DURING: 16 growth stages; CONTAINS InterPro DOMAIN/s: Reticulon (InterPro:IPR003388); BEST Arabidopsis thaliana protein…	-1.51037	FALSE	VIRB2-interacting protein 2 (BTI2)
20.1	stress.biotic	m.42439	(loc_os08g28540.1 : 802.0) no description available & (at3g46730 : 241.0) NB-ARC domain-containing disease resistance protein; FUNCTIONS IN: ATP binding; INVOLVED IN: defense response, apoptosis; LOCATED IN: endomembrane system; CONTAINS InterPro DOMAIN/s: NB-ARC (InterPro:IPR002182), Disease resistance protein (InterPro:IPR000767); BEST Arabidopsis thaliana protein match is: NB-ARC domain-contai…	-1.50141	FALSE	NB-ARC domain-containing disease resistance protein
20.1	stress.biotic	m.26426	(loc_os01g70080.1 : 496.0) no description available & (at3g07040 : 223.0) Contains an N-terminal tripartite nucleotide binding site and a C-terminal tandem array of leucine-rich repeats. Confers resistance to Pseudomonas syringae strains that carry the avirulence genes avrB and avrRpm1.; RESISTANCE TO P. SYRINGAE PV MACULICOLA 1 (RPM1); FUNCTIONS IN: protein binding, nucleotide binding; INVOLVED …	-1.49626	FALSE	Contains an N-terminal tripartite nucleotide binding site and a C-terminal tandem array of leucine-rich repeats. Confers resistance to Pseudomonas syringae strains that carry the avirulence genes avrB and avrRpm1.
20.1	stress.biotic	m.45658	(loc_os02g02980.1 : 778.0) no description available & (at2g21340 : 575.0) MATE efflux family protein; FUNCTIONS IN: antiporter activity, drug transmembrane transporter activity; INVOLVED IN: drug transmembrane transport, transmembrane transport; LOCATED IN: chloroplast; EXPRESSED IN: 22 plant structures; EXPRESSED DURING: 13 growth stages; CONTAINS InterPro DOMAIN/s: Multi antimicrobial extrusion…	-1.49599	FALSE	MATE efflux family protein
20.1	stress.biotic	m.270021	(loc_os08g42670.1 : 789.0) no description available & (at1g53350 : 168.0) Disease resistance protein (CC-NBS-LRR class) family; FUNCTIONS IN: ATP binding; INVOLVED IN: apoptosis, defense response; EXPRESSED IN: 19 plant structures; EXPRESSED DURING: 9 growth stages; CONTAINS InterPro DOMAIN/s: NB-ARC (InterPro:IPR002182), Disease resistance protein (InterPro:IPR000767); BEST Arabidopsis thaliana …	-1.49396	FALSE	Disease resistance protein (CC-NBS-LRR class) family
20.1	stress.biotic	m.261285	(loc_os05g40150.1 : 1053.0) no description available & (at3g46710 : 178.0) NB-ARC domain-containing disease resistance protein; FUNCTIONS IN: protein binding; INVOLVED IN: apoptosis, defense response; LOCATED IN: cellular_component unknown; EXPRESSED IN: root; CONTAINS InterPro DOMAIN/s: NB-ARC (InterPro:IPR002182), Disease resistance protein (InterPro:IPR000767); BEST Arabidopsis thaliana protei…	-1.48389	FALSE	NB-ARC domain-containing disease resistance protein
20.1	stress.biotic	m.291047	(loc_os05g40150.1 : 791.0) no description available & (at5g43470 : 167.0) Confers resistance to Peronospora parasitica. In arabidopsis ecotype Dijon-17, HRT-mediated signaling is dependent on light for the induction of hypersensitive response and resistance to turnip crinkle virus.; RECOGNITION OF PERONOSPORA PARASITICA 8 (RPP8); FUNCTIONS IN: nucleotide binding; INVOLVED IN: defense response to …	-1.47496	FALSE	Confers resistance to Peronospora parasitica. In arabidopsis ecotype Dijon-17, HRT-mediated signaling is dependent on light for the induction of hypersensitive response and resistance to turnip crinkle virus.
20.1	stress.biotic	m.130109	(loc_os04g44250.1 : 751.0) no description available & (at2g36790 : 311.0) The At2g36790 gene encodes a UDP-glucose:flavonol-3-O-glycoside-7-O-glucosyltransferase (UGT73C6)attaching a glucosyl residue to the 7-O-position of the flavonols kaempferol, quercetin and their 3-O-glycoside derivatives.; UDP-glucosyl transferase 73C6 (UGT73C6); CONTAINS InterPro DOMAIN/s: UDP-glucuronosyl/UDP-glucosyltran…	-1.47297	FALSE	The At2g36790 gene encodes a UDP-glucose:flavonol-3-O-glycoside-7-O-glucosyltransferase (UGT73C6)attaching a glucosyl residue to the 7-O-position of the flavonols kaempferol, quercetin and their 3-O-glycoside derivatives.
20.1	stress.biotic	m.16457	(loc_os02g05450.1 : 713.0) no description available & (at4g29940 : 285.0) Homeodomain protein (PRHA). Expression of the gene differs in various vegetative and floral plant tissues and is positively influenced by the phytohormone auxin. It is often associated with regions of developing vascular tissue. The prha promoter is highly responsive to the synthetic auxin, naphthalene acetic acid, in trans…	-1.47116	FALSE	Homeodomain protein (PRHA). Expression of the gene differs in various vegetative and floral plant tissues and is positively influenced by the phytohormone auxin. It is often associated with regions of developing vascular tissue. The prha promoter is highly responsive to the synthetic auxin, naphthalene acetic acid, in transient assays using tobacco protoplasts. The PRHA protein has the capacity t…
20.1	stress.biotic	m.260879	(loc_os08g28540.1 : 621.0) no description available & (at3g07040 : 213.0) Contains an N-terminal tripartite nucleotide binding site and a C-terminal tandem array of leucine-rich repeats. Confers resistance to Pseudomonas syringae strains that carry the avirulence genes avrB and avrRpm1.; RESISTANCE TO P. SYRINGAE PV MACULICOLA 1 (RPM1); FUNCTIONS IN: protein binding, nucleotide binding; INVOLVED …	-1.46501	FALSE	Contains an N-terminal tripartite nucleotide binding site and a C-terminal tandem array of leucine-rich repeats. Confers resistance to Pseudomonas syringae strains that carry the avirulence genes avrB and avrRpm1.
20.1	stress.biotic	m.241351	(loc_os11g47780.1 : 598.0) no description available & (at3g14470 : 216.0) NB-ARC domain-containing disease resistance protein; FUNCTIONS IN: protein binding; INVOLVED IN: apoptosis, defense response; LOCATED IN: endomembrane system; EXPRESSED IN: 23 plant structures; EXPRESSED DURING: 14 growth stages; CONTAINS InterPro DOMAIN/s: Leucine-rich repeat-containing protein (InterPro:IPR015766), NB-ARC…	-1.44482	FALSE	NB-ARC domain-containing disease resistance protein
20.1	stress.biotic	m.29741	(loc_os04g12830.1 : 375.0) no description available & (at3g07040 : 83.2) Contains an N-terminal tripartite nucleotide binding site and a C-terminal tandem array of leucine-rich repeats. Confers resistance to Pseudomonas syringae strains that carry the avirulence genes avrB and avrRpm1.; RESISTANCE TO P. SYRINGAE PV MACULICOLA 1 (RPM1); FUNCTIONS IN: protein binding, nucleotide binding; INVOLVED I…	-1.43316	FALSE	Contains an N-terminal tripartite nucleotide binding site and a C-terminal tandem array of leucine-rich repeats. Confers resistance to Pseudomonas syringae strains that carry the avirulence genes avrB and avrRpm1.
20.1	stress.biotic	m.309440	(loc_os06g50240.1 : 168.0) no description available & (at4g36010 : 142.0) Pathogenesis-related thaumatin superfamily protein; CONTAINS InterPro DOMAIN/s: Thaumatin, pathogenesis-related (InterPro:IPR001938); BEST Arabidopsis thaliana protein match is: Pathogenesis-related thaumatin superfamily protein (TAIR:AT2G17860.1); Has 35333 Blast hits to 34131 proteins in 2444 species: Archae - 798; Bacter…	-1.43316	FALSE	Pathogenesis-related thaumatin superfamily protein
20.1	stress.biotic	m.312434	(loc_os10g09990.1 : 190.0) no description available & (at2g36750 : 84.3) UDP-glucosyl transferase 73C1 (UGT73C1); CONTAINS InterPro DOMAIN/s: UDP-glucuronosyl/UDP-glucosyltransferase (InterPro:IPR002213); BEST Arabidopsis thaliana protein match is: don-glucosyltransferase 1 (TAIR:AT2G36800.1); Has 7705 Blast hits to 7611 proteins in 415 species: Archae - 0; Bacteria - 205; Metazoa - 2197; Fungi -…	-1.43316	FALSE	UDP-glucosyl transferase 73C1 (UGT73C1)
20.1	stress.biotic	m.68842	(loc_os05g04930.1 : 303.0) no description available & (at5g17540 : 189.0) HXXXD-type acyl-transferase family protein; FUNCTIONS IN: transferase activity, transferring acyl groups other than amino-acyl groups; INVOLVED IN: biological_process unknown; LOCATED IN: cellular_component unknown; EXPRESSED IN: 9 plant structures; EXPRESSED DURING: 4 anthesis, C globular stage, F mature embryo stage, peta…	-1.43316	FALSE	HXXXD-type acyl-transferase family protein
20.1	stress.biotic	m.186416	(loc_os05g08480.1 : 508.0) no description available & (at3g53150 : 278.0) UDP-glucosyl transferase 73D1 (UGT73D1); FUNCTIONS IN: transferase activity, transferring hexosyl groups, UDP-glycosyltransferase activity; INVOLVED IN: metabolic process; LOCATED IN: endomembrane system; EXPRESSED IN: stem, sepal, stamen; EXPRESSED DURING: 4 anthesis; CONTAINS InterPro DOMAIN/s: UDP-glucuronosyl/UDP-glucos…	-1.39947	FALSE	UDP-glucosyl transferase 73D1 (UGT73D1)
20.1	stress.biotic	m.92648	(loc_os10g11980.1 : 646.0) no description available & (at5g17540 : 320.0) HXXXD-type acyl-transferase family protein; FUNCTIONS IN: transferase activity, transferring acyl groups other than amino-acyl groups; INVOLVED IN: biological_process unknown; LOCATED IN: cellular_component unknown; EXPRESSED IN: 9 plant structures; EXPRESSED DURING: 4 anthesis, C globular stage, F mature embryo stage, peta…	-1.39663	FALSE	HXXXD-type acyl-transferase family protein
20.1	stress.biotic	m.261262	(loc_os05g40150.1 : 1053.0) no description available & (at3g46710 : 178.0) NB-ARC domain-containing disease resistance protein; FUNCTIONS IN: protein binding; INVOLVED IN: apoptosis, defense response; LOCATED IN: cellular_component unknown; EXPRESSED IN: root; CONTAINS InterPro DOMAIN/s: NB-ARC (InterPro:IPR002182), Disease resistance protein (InterPro:IPR000767); BEST Arabidopsis thaliana protei…	-1.378	FALSE	NB-ARC domain-containing disease resistance protein
20.1	stress.biotic	m.56351	(loc_os10g25030.1 : 377.0) no description available & (q9mtq6|rccr_horvu : 331.0) Red chlorophyll catabolite reductase (EC 1.-.-.-) (RCC reductase) (HvRCCR) (Fragment) - Hordeum vulgare (Barley) & (ipr009439 : 279.04358) Red chlorophyll catabolite reductase & (at4g37000 : 218.0) Mutants have spontaneous spreading cell death lesions and constitutive activation of defenses in the absence of pathoge…	-1.34837	FALSE	Red chlorophyll catabolite reductase (EC 1.-.-.-) (RCC reductase) (HvRCCR) (Fragment)
20.1	stress.biotic	m.1173	(loc_os11g11810.1 : 673.0) no description available & (at3g46730 : 150.0) NB-ARC domain-containing disease resistance protein; FUNCTIONS IN: ATP binding; INVOLVED IN: defense response, apoptosis; LOCATED IN: endomembrane system; CONTAINS InterPro DOMAIN/s: NB-ARC (InterPro:IPR002182), Disease resistance protein (InterPro:IPR000767); BEST Arabidopsis thaliana protein match is: NB-ARC domain-contai…	-1.33762	FALSE	NB-ARC domain-containing disease resistance protein
20.1	stress.biotic	m.324487	(loc_os06g33180.3 : 156.0) no description available & (at1g64140 : 141.0) BEST Arabidopsis thaliana protein match is: loricrin-related (TAIR:AT5G64550.1); Has 3596 Blast hits to 2004 proteins in 150 species: Archae - 0; Bacteria - 54; Metazoa - 1597; Fungi - 38; Plants - 513; Viruses - 9; Other Eukaryotes - 1385 (source: NCBI BLink). & (reliability: 282.0) & (original description: g.324487 ORF g.…	-1.33762	FALSE	BEST Arabidopsis thaliana protein match is: loricrin-related (TAIR:AT5G64550.1)
20.1	stress.biotic	m.70336	(loc_os08g42670.1 : 490.0) no description available & (at3g07040 : 152.0) Contains an N-terminal tripartite nucleotide binding site and a C-terminal tandem array of leucine-rich repeats. Confers resistance to Pseudomonas syringae strains that carry the avirulence genes avrB and avrRpm1.; RESISTANCE TO P. SYRINGAE PV MACULICOLA 1 (RPM1); FUNCTIONS IN: protein binding, nucleotide binding; INVOLVED …	-1.33762	FALSE	Contains an N-terminal tripartite nucleotide binding site and a C-terminal tandem array of leucine-rich repeats. Confers resistance to Pseudomonas syringae strains that carry the avirulence genes avrB and avrRpm1.
20.1	stress.biotic	m.71112	(loc_os10g41220.1 : 521.0) no description available & (at5g61550 : 425.0) U-box domain-containing protein kinase family protein; FUNCTIONS IN: ubiquitin-protein ligase activity, protein serine/threonine kinase activity, protein kinase activity, kinase activity, ATP binding; INVOLVED IN: protein amino acid phosphorylation, protein ubiquitination; LOCATED IN: ubiquitin ligase complex; CONTAINS Inte…	-1.33613	FALSE	U-box domain-containing protein kinase family protein
20.1	stress.biotic	m.126132	(loc_os08g28540.1 : 378.0) no description available & (at3g46530 : 154.0) Confers resistance to the biotrophic oomycete, Peronospora parasitica. Encodes an NBS-LRR type R protein with a putative amino-terminal leucine zipper. Fungal protein ATR13 induces RPP13 gene expression and disease resistance.; RECOGNITION OF PERONOSPORA PARASITICA 13 (RPP13); FUNCTIONS IN: ATP binding; INVOLVED IN: defense…	-1.327	FALSE	Confers resistance to the biotrophic oomycete, Peronospora parasitica. Encodes an NBS-LRR type R protein with a putative amino-terminal leucine zipper. Fungal protein ATR13 induces RPP13 gene expression and disease resistance.
20.1	stress.biotic	m.311242	(loc_os08g42930.1 : 315.0) no description available & (at3g14470 : 159.0) NB-ARC domain-containing disease resistance protein; FUNCTIONS IN: protein binding; INVOLVED IN: apoptosis, defense response; LOCATED IN: endomembrane system; EXPRESSED IN: 23 plant structures; EXPRESSED DURING: 14 growth stages; CONTAINS InterPro DOMAIN/s: Leucine-rich repeat-containing protein (InterPro:IPR015766), NB-ARC…	-1.31373	FALSE	NB-ARC domain-containing disease resistance protein
20.1	stress.biotic	m.286268	(loc_os01g57870.2 : 1488.0) no description available & (at4g26090 : 450.0) Encodes a plasma membrane protein with leucine-rich repeat, leucine zipper, and P loop domains that confers resistance to Pseudomonas syringae infection by interacting with the avirulence gene avrRpt2. RPS2 protein interacts directly with plasma membrane associated protein RIN4 and this interaction is disrupted by avrRpt2.…	-1.30772	FALSE	Encodes a plasma membrane protein with leucine-rich repeat, leucine zipper, and P loop domains that confers resistance to Pseudomonas syringae infection by interacting with the avirulence gene avrRpt2. RPS2 protein interacts directly with plasma membrane associated protein RIN4 and this interaction is disrupted by avrRpt2.
20.1	stress.biotic	m.16489	(loc_os05g42040.1 : 384.0) no description available & (at4g34135 : 165.0) The At4g34135 gene encodes a flavonol 7-O-glucosyltransferase (EC 2.4.1.237) that glucosylates also with a 20 fold lower activity flavonols (kaempferol and quercetin) at the 3-O-position.; UDP-glucosyltransferase 73B2 (UGT73B2); FUNCTIONS IN: flavonol 3-O-glucosyltransferase activity, UDP-glycosyltransferase activity, querc…	-1.30195	FALSE	The At4g34135 gene encodes a flavonol 7-O-glucosyltransferase (EC 2.4.1.237) that glucosylates also with a 20 fold lower activity flavonols (kaempferol and quercetin) at the 3-O-position.
20.1	stress.biotic	m.239379	(loc_os10g35950.1 : 445.0) no description available & (at5g17540 : 237.0) HXXXD-type acyl-transferase family protein; FUNCTIONS IN: transferase activity, transferring acyl groups other than amino-acyl groups; INVOLVED IN: biological_process unknown; LOCATED IN: cellular_component unknown; EXPRESSED IN: 9 plant structures; EXPRESSED DURING: 4 anthesis, C globular stage, F mature embryo stage, peta…	-1.29769	FALSE	HXXXD-type acyl-transferase family protein
20.1	stress.biotic	m.218088	(loc_os08g07970.3 : 237.0) no description available & (at5g65210 : 170.0) Encodes TGA1, a redox-controlled regulator of systemic acquired resistance. TGA1 targets the activation sequence-1 (as-1) element of the promoter region of defense proteins. TGA1 are S-nitrosylated.; TGA1; CONTAINS InterPro DOMAIN/s: Basic-leucine zipper (bZIP) transcription factor (InterPro:IPR004827), bZIP transcription f…	-1.29225	FALSE	Encodes TGA1, a redox-controlled regulator of systemic acquired resistance. TGA1 targets the activation sequence-1 (as-1) element of the promoter region of defense proteins. TGA1 are S-nitrosylated.
20.1	stress.biotic	m.234822	(loc_os02g05930.1 : 357.0) no description available & (at1g17240 : 161.0) Encodes a CLAVATA2 (CLV2)-related gene. Complements the clv2 mutant when expressed under the control of the CLV2 promoter.; receptor like protein 2 (RLP2); CONTAINS InterPro DOMAIN/s: Leucine-rich repeat-containing N-terminal domain, type 2 (InterPro:IPR013210), Leucine-rich repeat (InterPro:IPR001611); BEST Arabidopsis tha…	-1.28169	FALSE	Encodes a CLAVATA2 (CLV2)-related gene. Complements the clv2 mutant when expressed under the control of the CLV2 promoter.
20.1	stress.biotic	m.111404	(loc_os04g57660.1 : 221.0) no description available & (q8lpb4|pskr_dauca : 102.0) Phytosulfokine receptor precursor (EC 2.7.11.1) (Phytosulfokine LRR receptor kinase) - Daucus carota (Carrot) & (at5g53890 : 99.8) Encodes a leucine-rich repeat receptor kinase (LRR-RK) involved in the perception of phytosulfokine (PSK), which is a 5-aa tyrosine-sulfated peptide that primarily promotes cellular prol…	-1.2703	FALSE	Phytosulfokine receptor precursor (EC 2.7.11.1) (Phytosulfokine LRR receptor kinase)
20.1	stress.biotic	m.25102	(loc_os02g04800.1 : 246.0) no description available & (at2g24390 : 172.0) AIG2-like (avirulence induced gene) family protein; FUNCTIONS IN: molecular_function unknown; INVOLVED IN: biological_process unknown; EXPRESSED IN: 11 plant structures; EXPRESSED DURING: 7 growth stages; CONTAINS InterPro DOMAIN/s: Butirosin biosynthesis, BtrG-like (InterPro:IPR013024), AIG2-like (InterPro:IPR009288); BEST…	-1.2678	FALSE	AIG2-like (avirulence induced gene) family protein
20.1	stress.biotic	m.300471	(loc_os03g46550.1 : 597.0) no description available & (at5g43470 : 253.0) Confers resistance to Peronospora parasitica. In arabidopsis ecotype Dijon-17, HRT-mediated signaling is dependent on light for the induction of hypersensitive response and resistance to turnip crinkle virus.; RECOGNITION OF PERONOSPORA PARASITICA 8 (RPP8); FUNCTIONS IN: nucleotide binding; INVOLVED IN: defense response to …	-1.22244	FALSE	Confers resistance to Peronospora parasitica. In arabidopsis ecotype Dijon-17, HRT-mediated signaling is dependent on light for the induction of hypersensitive response and resistance to turnip crinkle virus.
20.1	stress.biotic	m.54835	(loc_os08g28540.1 : 803.0) no description available & (at3g46730 : 231.0) NB-ARC domain-containing disease resistance protein; FUNCTIONS IN: ATP binding; INVOLVED IN: defense response, apoptosis; LOCATED IN: endomembrane system; CONTAINS InterPro DOMAIN/s: NB-ARC (InterPro:IPR002182), Disease resistance protein (InterPro:IPR000767); BEST Arabidopsis thaliana protein match is: NB-ARC domain-contai…	-1.20154	FALSE	NB-ARC domain-containing disease resistance protein
20.1	stress.biotic	m.172851	(loc_os01g43370.2 : 885.0) no description available & (at1g64140 : 580.0) BEST Arabidopsis thaliana protein match is: loricrin-related (TAIR:AT5G64550.1); Has 3596 Blast hits to 2004 proteins in 150 species: Archae - 0; Bacteria - 54; Metazoa - 1597; Fungi - 38; Plants - 513; Viruses - 9; Other Eukaryotes - 1385 (source: NCBI BLink). & (reliability: 1160.0) & (original description: g.172851 ORF g…	-1.19608	FALSE	BEST Arabidopsis thaliana protein match is: loricrin-related (TAIR:AT5G64550.1)
20.1	stress.biotic	m.270357	(loc_os03g14900.1 : 1249.0) no description available & (at4g26090 : 276.0) Encodes a plasma membrane protein with leucine-rich repeat, leucine zipper, and P loop domains that confers resistance to Pseudomonas syringae infection by interacting with the avirulence gene avrRpt2. RPS2 protein interacts directly with plasma membrane associated protein RIN4 and this interaction is disrupted by avrRpt2.…	-1.17245	FALSE	Encodes a plasma membrane protein with leucine-rich repeat, leucine zipper, and P loop domains that confers resistance to Pseudomonas syringae infection by interacting with the avirulence gene avrRpt2. RPS2 protein interacts directly with plasma membrane associated protein RIN4 and this interaction is disrupted by avrRpt2.
20.1	stress.biotic	m.302861	(loc_os04g53160.1 : 370.0) no description available & (at3g14470 : 109.0) NB-ARC domain-containing disease resistance protein; FUNCTIONS IN: protein binding; INVOLVED IN: apoptosis, defense response; LOCATED IN: endomembrane system; EXPRESSED IN: 23 plant structures; EXPRESSED DURING: 14 growth stages; CONTAINS InterPro DOMAIN/s: Leucine-rich repeat-containing protein (InterPro:IPR015766), NB-ARC…	-1.16776	FALSE	NB-ARC domain-containing disease resistance protein
20.1	stress.biotic	m.218123	(loc_os08g07970.1 : 347.0) no description available & (at5g10030 : 282.0) Encodes a member of basic leucine zipper transcription gene family. Nomenclature according to Xiang, et al. (1997).; TGACG motif-binding factor 4 (TGA4); CONTAINS InterPro DOMAIN/s: Basic-leucine zipper (bZIP) transcription factor (InterPro:IPR004827), bZIP transcription factor, bZIP-1 (InterPro:IPR011616); BEST Arabidopsis…	-1.15035	FALSE	Encodes a member of basic leucine zipper transcription gene family. Nomenclature according to Xiang, et al. (1997).
20.1	stress.biotic	m.105918	(loc_os02g39330.1 : 424.0) no description available & (at3g54420 : 322.0) encodes an EP3 chitinase that is expressed during somatic embryogenesis in nursing' cells surrounding the embryos but not in embryos themselves. The gene is also expressed in mature pollen and growing pollen tubes until they enter the receptive synergid, but not in endosperm and integuments as in carrot. Post-embryonically,…	-1.14238	FALSE	encodes an EP3 chitinase that is expressed during somatic embryogenesis in nursing' cells surrounding the embryos but not in embryos themselves. The gene is also expressed in mature pollen and growing pollen tubes until they enter the receptive synergid, but not in endosperm and integuments as in carrot. Post-embryonically, expression is found in hydathodes, stipules, root epidermis and emerging …
20.1	stress.biotic	m.42142	(loc_os11g37950.1 : 208.0) no description available & (p09762|win2_soltu : 207.0) Wound-induced protein WIN2 precursor - Solanum tuberosum (Potato) & (at3g04720 : 194.0) Encodes a protein similar to the antifungal chitin-binding protein hevein from rubber tree latex. mRNA levels increase in response to ethylene and turnip crinkle virus infection.; pathogenesis-related 4 (PR4); FUNCTIONS IN: chiti…	-1.124	FALSE	Wound-induced protein WIN2 precursor
20.1	stress.biotic	m.58988	(loc_os02g54560.1 : 289.0) no description available & (at4g25780 : 201.0) CAP (Cysteine-rich secretory proteins, Antigen 5, and Pathogenesis-related 1 protein) superfamily protein; FUNCTIONS IN: molecular_function unknown; INVOLVED IN: biological_process unknown; LOCATED IN: endomembrane system, extracellular region; EXPRESSED IN: 14 plant structures; EXPRESSED DURING: 11 growth stages; CONTAINS …	-1.11268	FALSE	CAP (Cysteine-rich secretory proteins, Antigen 5, and Pathogenesis-related 1 protein) superfamily protein
20.1	stress.biotic	m.168353	(q93xp7|czog1_maize : 496.0) Cis-zeatin O-glucosyltransferase 1 (EC 2.4.1.215) (cisZOG1) - Zea mays (Maize) & (loc_os04g46980.1 : 488.0) no description available & (at2g15490 : 167.0) UDP-glycosyltransferase 73B4 (UGT73B4); FUNCTIONS IN: quercetin 3-O-glucosyltransferase activity, UDP-glycosyltransferase activity, quercetin 7-O-glucosyltransferase activity, UDP-glucosyltransferase activity, trans…	-1.1095	FALSE	Cis-zeatin O-glucosyltransferase 1 (EC 2.4.1.215) (cisZOG1)
20.1	stress.biotic	m.221497	(loc_os03g53350.1 : 641.0) no description available & (at4g34131 : 253.0) UDP-glucosyl transferase 73B3 (UGT73B3); FUNCTIONS IN: transferase activity, transferring hexosyl groups, quercetin 3-O-glucosyltransferase activity, UDP-glycosyltransferase activity, UDP-glucosyltransferase activity; INVOLVED IN: response to cyclopentenone, response to other organism; LOCATED IN: endomembrane system; CONTA…	-1.1058	FALSE	UDP-glucosyl transferase 73B3 (UGT73B3)
20.1	stress.biotic	m.137244	(loc_os03g63140.2 : 296.0) no description available & (at3g25070 : 131.0) Encodes a member of the R protein complex and may represent a virulence target of type III pili effector proteins (virulence factors) from bacterial pathogens, which is guarded' by R protein complex (RPM1 and RPS2 proteins). RIN4 physically interacts with RPS2 and RPM1 in vivo. Bacterial avirulence (Avr) effectors AvrB, Avr…	-1.08881	FALSE	Encodes a member of the R protein complex and may represent a virulence target of type III pili effector proteins (virulence factors) from bacterial pathogens, which is guarded' by R protein complex (RPM1 and RPS2 proteins). RIN4 physically interacts with RPS2 and RPM1 in vivo. Bacterial avirulence (Avr) effectors AvrB, AvrRpm1, and AvrRpt2 induce a mobility shift in RIN4 and expression of AvrRpt…
20.1	stress.biotic	m.55944	(loc_os07g01630.1 : 205.0) no description available & (at5g42510 : 120.0) Disease resistance-responsive (dirigent-like protein) family protein; FUNCTIONS IN: molecular_function unknown; INVOLVED IN: defense response; LOCATED IN: endomembrane system; CONTAINS InterPro DOMAIN/s: Plant disease resistance response protein (InterPro:IPR004265); BEST Arabidopsis thaliana protein match is: Disease resis…	-1.08283	FALSE	Disease resistance-responsive (dirigent-like protein) family protein
20.1	stress.biotic	m.72384	(loc_os01g53090.1 : 426.0) no description available & (at1g78780 : 278.0) pathogenesis-related family protein; FUNCTIONS IN: molecular_function unknown; INVOLVED IN: biological_process unknown; LOCATED IN: cellular_component unknown; EXPRESSED IN: 14 plant structures; EXPRESSED DURING: M germinated pollen stage, LP.04 four leaves visible, 4 anthesis, C globular stage, petal differentiation and ex…	-1.07244	FALSE	pathogenesis-related family protein
20.1	stress.biotic	m.72381	(loc_os01g53090.1 : 343.0) no description available & (at1g78780 : 245.0) pathogenesis-related family protein; FUNCTIONS IN: molecular_function unknown; INVOLVED IN: biological_process unknown; LOCATED IN: cellular_component unknown; EXPRESSED IN: 14 plant structures; EXPRESSED DURING: M germinated pollen stage, LP.04 four leaves visible, 4 anthesis, C globular stage, petal differentiation and ex…	-1.07196	FALSE	pathogenesis-related family protein
20.1	stress.biotic	m.152357	(loc_os11g41540.3 : 598.0) no description available & (at1g50180 : 242.0) NB-ARC domain-containing disease resistance protein; FUNCTIONS IN: ATP binding; INVOLVED IN: apoptosis, defense response; LOCATED IN: cellular_component unknown; EXPRESSED IN: shoot; CONTAINS InterPro DOMAIN/s: NB-ARC (InterPro:IPR002182), Disease resistance protein (InterPro:IPR000767); BEST Arabidopsis thaliana protein ma…	-1.07125	FALSE	NB-ARC domain-containing disease resistance protein
20.1	stress.biotic	m.13553	(loc_os03g45740.1 : 339.0) no description available & (at5g17540 : 199.0) HXXXD-type acyl-transferase family protein; FUNCTIONS IN: transferase activity, transferring acyl groups other than amino-acyl groups; INVOLVED IN: biological_process unknown; LOCATED IN: cellular_component unknown; EXPRESSED IN: 9 plant structures; EXPRESSED DURING: 4 anthesis, C globular stage, F mature embryo stage, peta…	-1.05099	FALSE	HXXXD-type acyl-transferase family protein
20.1	stress.biotic	m.119443	(loc_os02g50460.1 : 155.0) no description available & (at3g02840 : 98.2) ARM repeat superfamily protein; FUNCTIONS IN: binding; INVOLVED IN: response to other organism, response to ozone; EXPRESSED IN: 16 plant structures; EXPRESSED DURING: 8 growth stages; CONTAINS InterPro DOMAIN/s: Armadillo-like helical (InterPro:IPR011989), Armadillo-type fold (InterPro:IPR016024); BEST Arabidopsis thaliana …	-1.02369	FALSE	ARM repeat superfamily protein
20.1	stress.biotic	m.178692	(loc_os02g36590.3 : 711.0) no description available & (at5g64550 : 453.0) loricrin-related; BEST Arabidopsis thaliana protein match is: loricrin-related (TAIR:AT5G09670.1); Has 1807 Blast hits to 1807 proteins in 277 species: Archae - 0; Bacteria - 0; Metazoa - 736; Fungi - 347; Plants - 385; Viruses - 0; Other Eukaryotes - 339 (source: NCBI BLink). & (reliability: 826.0) & (original description:…	-1.00381	FALSE	loricrin-related
20.1	stress.biotic	m.5607	(loc_os05g04930.1 : 163.0) no description available & (at3g03480 : 80.9) acetyl CoA:(Z)-3-hexen-1-ol acetyltransferase (CHAT); CONTAINS InterPro DOMAIN/s: Transferase (InterPro:IPR003480); BEST Arabidopsis thaliana protein match is: HXXXD-type acyl-transferase family protein (TAIR:AT5G17540.1); Has 2522 Blast hits to 2511 proteins in 130 species: Archae - 0; Bacteria - 0; Metazoa - 0; Fungi - 44;…	-1.00094	FALSE	acetyl CoA:(Z)-3-hexen-1-ol acetyltransferase (CHAT)
20.1	stress.biotic	m.109937	(loc_os05g34220.2 : 225.0) no description available & (at3g14460 : 131.0) LRR and NB-ARC domains-containing disease resistance protein; FUNCTIONS IN: ATP binding; INVOLVED IN: apoptosis, defense response; CONTAINS InterPro DOMAIN/s: NB-ARC (InterPro:IPR002182), Leucine-rich repeat (InterPro:IPR001611), Disease resistance protein (InterPro:IPR000767); BEST Arabidopsis thaliana protein match is: NB…	0	FALSE	LRR and NB-ARC domains-containing disease resistance protein
20.1	stress.biotic	m.161811	(loc_os11g46200.1 : 429.0) no description available & (at1g58410 : 159.0) Disease resistance protein (CC-NBS-LRR class) family; FUNCTIONS IN: ATP binding; INVOLVED IN: defense response, apoptosis; LOCATED IN: cellular_component unknown; EXPRESSED IN: 7 plant structures; EXPRESSED DURING: F mature embryo stage, petal differentiation and expansion stage, D bilateral stage; CONTAINS InterPro DOMAIN/…	0	FALSE	Disease resistance protein (CC-NBS-LRR class) family
20.1	stress.biotic	m.161815	(loc_os11g46200.1 : 445.0) no description available & (at3g46710 : 139.0) NB-ARC domain-containing disease resistance protein; FUNCTIONS IN: protein binding; INVOLVED IN: apoptosis, defense response; LOCATED IN: cellular_component unknown; EXPRESSED IN: root; CONTAINS InterPro DOMAIN/s: NB-ARC (InterPro:IPR002182), Disease resistance protein (InterPro:IPR000767); BEST Arabidopsis thaliana protein…	0	FALSE	NB-ARC domain-containing disease resistance protein
20.1	stress.biotic	m.161853	(loc_os12g37770.1 : 135.0) no description available & (at3g46530 : 80.9) Confers resistance to the biotrophic oomycete, Peronospora parasitica. Encodes an NBS-LRR type R protein with a putative amino-terminal leucine zipper. Fungal protein ATR13 induces RPP13 gene expression and disease resistance.; RECOGNITION OF PERONOSPORA PARASITICA 13 (RPP13); FUNCTIONS IN: ATP binding; INVOLVED IN: defense …	0	FALSE	Confers resistance to the biotrophic oomycete, Peronospora parasitica. Encodes an NBS-LRR type R protein with a putative amino-terminal leucine zipper. Fungal protein ATR13 induces RPP13 gene expression and disease resistance.
20.1	stress.biotic	m.186427	(loc_os05g08480.1 : 228.0) no description available & (at2g36750 : 114.0) UDP-glucosyl transferase 73C1 (UGT73C1); CONTAINS InterPro DOMAIN/s: UDP-glucuronosyl/UDP-glucosyltransferase (InterPro:IPR002213); BEST Arabidopsis thaliana protein match is: don-glucosyltransferase 1 (TAIR:AT2G36800.1); Has 7705 Blast hits to 7611 proteins in 415 species: Archae - 0; Bacteria - 205; Metazoa - 2197; Fungi …	-4.77721	TRUE	UDP-glucosyl transferase 73C1 (UGT73C1)
20.1	stress.biotic	m.23842	(loc_os03g14900.1 : 285.0) no description available & (at4g26090 : 204.0) Encodes a plasma membrane protein with leucine-rich repeat, leucine zipper, and P loop domains that confers resistance to Pseudomonas syringae infection by interacting with the avirulence gene avrRpt2. RPS2 protein interacts directly with plasma membrane associated protein RIN4 and this interaction is disrupted by avrRpt2.;…	0	FALSE	Encodes a plasma membrane protein with leucine-rich repeat, leucine zipper, and P loop domains that confers resistance to Pseudomonas syringae infection by interacting with the avirulence gene avrRpt2. RPS2 protein interacts directly with plasma membrane associated protein RIN4 and this interaction is disrupted by avrRpt2.
20.1	stress.biotic	m.241050	(loc_os04g39900.1 : 192.0) no description available & (at5g24540 : 157.0) beta glucosidase 31 (BGLU31); FUNCTIONS IN: cation binding, hydrolase activity, hydrolyzing O-glycosyl compounds, catalytic activity; INVOLVED IN: response to other organism; LOCATED IN: endomembrane system; EXPRESSED IN: stem, sepal; EXPRESSED DURING: 4 anthesis; CONTAINS InterPro DOMAIN/s: Glycoside hydrolase, family 1 (I…	-10.9876	TRUE	beta glucosidase 31 (BGLU31)
20.1	stress.biotic	m.270025	(loc_os08g42670.1 : 810.0) no description available & (at3g46730 : 168.0) NB-ARC domain-containing disease resistance protein; FUNCTIONS IN: ATP binding; INVOLVED IN: defense response, apoptosis; LOCATED IN: endomembrane system; CONTAINS InterPro DOMAIN/s: NB-ARC (InterPro:IPR002182), Disease resistance protein (InterPro:IPR000767); BEST Arabidopsis thaliana protein match is: NB-ARC domain-contai…	0	FALSE	NB-ARC domain-containing disease resistance protein
20.1	stress.biotic	m.27655	(loc_os03g59440.1 : 162.0) no description available & (at4g38700 : 132.0) Disease resistance-responsive (dirigent-like protein) family protein; FUNCTIONS IN: molecular_function unknown; INVOLVED IN: defense response; LOCATED IN: endomembrane system; EXPRESSED IN: 14 plant structures; EXPRESSED DURING: 9 growth stages; CONTAINS InterPro DOMAIN/s: Plant disease resistance response protein (InterPro…	-10.0321	TRUE	Disease resistance-responsive (dirigent-like protein) family protein
20.1	stress.biotic	m.286525	(loc_os11g46210.1 : 790.0) no description available & (at3g07040 : 191.0) Contains an N-terminal tripartite nucleotide binding site and a C-terminal tandem array of leucine-rich repeats. Confers resistance to Pseudomonas syringae strains that carry the avirulence genes avrB and avrRpm1.; RESISTANCE TO P. SYRINGAE PV MACULICOLA 1 (RPM1); FUNCTIONS IN: protein binding, nucleotide binding; INVOLVED …	0	FALSE	Contains an N-terminal tripartite nucleotide binding site and a C-terminal tandem array of leucine-rich repeats. Confers resistance to Pseudomonas syringae strains that carry the avirulence genes avrB and avrRpm1.
20.1	stress.biotic	m.303650	(loc_os10g18820.1 : 216.0) no description available & (ipr004265 : 81.89981) Plant disease resistance response protein & (reliability: 143.32468) & (original description: g.303650 ORF g.303650 m.303650 type:complete len:200 (-) comp442426_c0_seq1:330-929(-))	0	FALSE	Plant disease resistance response protei
20.1	stress.biotic	m.304319	(loc_os10g04674.3 : 178.0) no description available & (at3g07040 : 94.7) Contains an N-terminal tripartite nucleotide binding site and a C-terminal tandem array of leucine-rich repeats. Confers resistance to Pseudomonas syringae strains that carry the avirulence genes avrB and avrRpm1.; RESISTANCE TO P. SYRINGAE PV MACULICOLA 1 (RPM1); FUNCTIONS IN: protein binding, nucleotide binding; INVOLVED I…	-7.16582	TRUE	Contains an N-terminal tripartite nucleotide binding site and a C-terminal tandem array of leucine-rich repeats. Confers resistance to Pseudomonas syringae strains that carry the avirulence genes avrB and avrRpm1.
20.1	stress.biotic	m.304656	(loc_os08g42670.1 : 330.0) no description available & (at3g07040 : 90.5) Contains an N-terminal tripartite nucleotide binding site and a C-terminal tandem array of leucine-rich repeats. Confers resistance to Pseudomonas syringae strains that carry the avirulence genes avrB and avrRpm1.; RESISTANCE TO P. SYRINGAE PV MACULICOLA 1 (RPM1); FUNCTIONS IN: protein binding, nucleotide binding; INVOLVED I…	0	FALSE	Contains an N-terminal tripartite nucleotide binding site and a C-terminal tandem array of leucine-rich repeats. Confers resistance to Pseudomonas syringae strains that carry the avirulence genes avrB and avrRpm1.
20.1	stress.biotic	m.306704	(loc_os10g03570.1 : 351.0) no description available & (ipr002182 : 127.296104) NB-ARC & (at5g48620 : 127.0) Disease resistance protein (CC-NBS-LRR class) family; FUNCTIONS IN: ATP binding; INVOLVED IN: defense response, apoptosis; LOCATED IN: plasma membrane; EXPRESSED IN: cultured cell; CONTAINS InterPro DOMAIN/s: NB-ARC (InterPro:IPR002182), Disease resistance protein (InterPro:IPR000767); BEST…	-12.8985	TRUE	NB-AR
20.1	stress.biotic	m.311466	(loc_os08g28600.1 : 267.0) no description available & (at1g50180 : 96.7) NB-ARC domain-containing disease resistance protein; FUNCTIONS IN: ATP binding; INVOLVED IN: apoptosis, defense response; LOCATED IN: cellular_component unknown; EXPRESSED IN: shoot; CONTAINS InterPro DOMAIN/s: NB-ARC (InterPro:IPR002182), Disease resistance protein (InterPro:IPR000767); BEST Arabidopsis thaliana protein mat…	0	FALSE	NB-ARC domain-containing disease resistance protein
20.1	stress.biotic	m.32237	(loc_os03g48320.1 : 969.0) no description available & (at3g14470 : 251.0) NB-ARC domain-containing disease resistance protein; FUNCTIONS IN: protein binding; INVOLVED IN: apoptosis, defense response; LOCATED IN: endomembrane system; EXPRESSED IN: 23 plant structures; EXPRESSED DURING: 14 growth stages; CONTAINS InterPro DOMAIN/s: Leucine-rich repeat-containing protein (InterPro:IPR015766), NB-ARC…	0	FALSE	NB-ARC domain-containing disease resistance protein
20.1	stress.biotic	m.323643	(loc_os02g05960.1 : 197.0) no description available & (at1g17240 : 117.0) Encodes a CLAVATA2 (CLV2)-related gene. Complements the clv2 mutant when expressed under the control of the CLV2 promoter.; receptor like protein 2 (RLP2); CONTAINS InterPro DOMAIN/s: Leucine-rich repeat-containing N-terminal domain, type 2 (InterPro:IPR013210), Leucine-rich repeat (InterPro:IPR001611); BEST Arabidopsis tha…	0	FALSE	Encodes a CLAVATA2 (CLV2)-related gene. Complements the clv2 mutant when expressed under the control of the CLV2 promoter.
20.1	stress.biotic	m.326710	(loc_os05g24770.1 : 241.0) no description available & (at4g23630 : 144.0) VIRB2-interacting protein 1 (BTI1); INVOLVED IN: biological_process unknown; LOCATED IN: endoplasmic reticulum, plasma membrane, endoplasmic reticulum membrane, vacuole; EXPRESSED IN: 26 plant structures; EXPRESSED DURING: 15 growth stages; CONTAINS InterPro DOMAIN/s: Reticulon (InterPro:IPR003388); BEST Arabidopsis thalian…	0	FALSE	VIRB2-interacting protein 1 (BTI1)
20.1	stress.biotic	m.328597	(at4g23630 : 259.0) VIRB2-interacting protein 1 (BTI1); INVOLVED IN: biological_process unknown; LOCATED IN: endoplasmic reticulum, plasma membrane, endoplasmic reticulum membrane, vacuole; EXPRESSED IN: 26 plant structures; EXPRESSED DURING: 15 growth stages; CONTAINS InterPro DOMAIN/s: Reticulon (InterPro:IPR003388); BEST Arabidopsis thaliana protein match is: VIRB2-interacting protein 2 (TAIR:…	0	FALSE	VIRB2-interacting protein 1 (BTI1)
20.1	stress.biotic	m.38104	(loc_os12g31160.1 : 240.0) no description available & (at3g07040 : 116.0) Contains an N-terminal tripartite nucleotide binding site and a C-terminal tandem array of leucine-rich repeats. Confers resistance to Pseudomonas syringae strains that carry the avirulence genes avrB and avrRpm1.; RESISTANCE TO P. SYRINGAE PV MACULICOLA 1 (RPM1); FUNCTIONS IN: protein binding, nucleotide binding; INVOLVED …	0	FALSE	Contains an N-terminal tripartite nucleotide binding site and a C-terminal tandem array of leucine-rich repeats. Confers resistance to Pseudomonas syringae strains that carry the avirulence genes avrB and avrRpm1.
20.1	stress.biotic	m.38531	(loc_os05g42040.1 : 159.0) no description available & (at2g36750 : 83.2) UDP-glucosyl transferase 73C1 (UGT73C1); CONTAINS InterPro DOMAIN/s: UDP-glucuronosyl/UDP-glucosyltransferase (InterPro:IPR002213); BEST Arabidopsis thaliana protein match is: don-glucosyltransferase 1 (TAIR:AT2G36800.1); Has 7705 Blast hits to 7611 proteins in 415 species: Archae - 0; Bacteria - 205; Metazoa - 2197; Fungi -…	0	FALSE	UDP-glucosyl transferase 73C1 (UGT73C1)
20.1	stress.biotic	m.39419	(loc_os11g12320.1 : 239.0) no description available & (at3g07040 : 85.9) Contains an N-terminal tripartite nucleotide binding site and a C-terminal tandem array of leucine-rich repeats. Confers resistance to Pseudomonas syringae strains that carry the avirulence genes avrB and avrRpm1.; RESISTANCE TO P. SYRINGAE PV MACULICOLA 1 (RPM1); FUNCTIONS IN: protein binding, nucleotide binding; INVOLVED I…	6.27981	TRUE	Contains an N-terminal tripartite nucleotide binding site and a C-terminal tandem array of leucine-rich repeats. Confers resistance to Pseudomonas syringae strains that carry the avirulence genes avrB and avrRpm1.
20.1	stress.biotic	m.4549	(at1g05850 : 234.0) Encodes an endo chitinase-like protein AtCTL1. Essential for tolerance to heat, salt and drought stresses. Also involved in root hair development, cell expansion and response to cytokinin. Allelic to erh2. 11 alleles described in Hauser (1995). Mutant is defective in acquired thermotolerance, appears semidwarf throughout its life cycle and has extra lateral branches. There are…	0	FALSE	Encodes an endo chitinase-like protein AtCTL1. Essential for tolerance to heat, salt and drought stresses. Also involved in root hair development, cell expansion and response to cytokinin. Allelic to erh2. 11 alleles described in Hauser (1995). Mutant is defective in acquired thermotolerance, appears semidwarf throughout its life cycle and has extra lateral branches. There are two EMS alleles. Ex…
20.1	stress.biotic	m.46551	(loc_os07g40810.1 : 241.0) no description available & (at3g07040 : 91.3) Contains an N-terminal tripartite nucleotide binding site and a C-terminal tandem array of leucine-rich repeats. Confers resistance to Pseudomonas syringae strains that carry the avirulence genes avrB and avrRpm1.; RESISTANCE TO P. SYRINGAE PV MACULICOLA 1 (RPM1); FUNCTIONS IN: protein binding, nucleotide binding; INVOLVED I…	-8.59898	TRUE	Contains an N-terminal tripartite nucleotide binding site and a C-terminal tandem array of leucine-rich repeats. Confers resistance to Pseudomonas syringae strains that carry the avirulence genes avrB and avrRpm1.
20.1	stress.biotic	m.55637	(loc_os09g34160.1 : 1101.0) no description available & (at3g07040 : 239.0) Contains an N-terminal tripartite nucleotide binding site and a C-terminal tandem array of leucine-rich repeats. Confers resistance to Pseudomonas syringae strains that carry the avirulence genes avrB and avrRpm1.; RESISTANCE TO P. SYRINGAE PV MACULICOLA 1 (RPM1); FUNCTIONS IN: protein binding, nucleotide binding; INVOLVED…	-4.29949	TRUE	Contains an N-terminal tripartite nucleotide binding site and a C-terminal tandem array of leucine-rich repeats. Confers resistance to Pseudomonas syringae strains that carry the avirulence genes avrB and avrRpm1.
20.1	stress.biotic	m.58522	(loc_os09g34160.1 : 348.0) no description available & (at3g07040 : 87.8) Contains an N-terminal tripartite nucleotide binding site and a C-terminal tandem array of leucine-rich repeats. Confers resistance to Pseudomonas syringae strains that carry the avirulence genes avrB and avrRpm1.; RESISTANCE TO P. SYRINGAE PV MACULICOLA 1 (RPM1); FUNCTIONS IN: protein binding, nucleotide binding; INVOLVED I…	0	FALSE	Contains an N-terminal tripartite nucleotide binding site and a C-terminal tandem array of leucine-rich repeats. Confers resistance to Pseudomonas syringae strains that carry the avirulence genes avrB and avrRpm1.
20.1	stress.biotic	m.71980	(loc_os05g04930.1 : 192.0) no description available & (at3g03480 : 162.0) acetyl CoA:(Z)-3-hexen-1-ol acetyltransferase (CHAT); CONTAINS InterPro DOMAIN/s: Transferase (InterPro:IPR003480); BEST Arabidopsis thaliana protein match is: HXXXD-type acyl-transferase family protein (TAIR:AT5G17540.1); Has 2522 Blast hits to 2511 proteins in 130 species: Archae - 0; Bacteria - 0; Metazoa - 0; Fungi - 44…	0	FALSE	acetyl CoA:(Z)-3-hexen-1-ol acetyltransferase (CHAT)
20.1	stress.biotic	m.74330	(loc_os04g02110.3 : 439.0) no description available & (at3g14460 : 260.0) LRR and NB-ARC domains-containing disease resistance protein; FUNCTIONS IN: ATP binding; INVOLVED IN: apoptosis, defense response; CONTAINS InterPro DOMAIN/s: NB-ARC (InterPro:IPR002182), Leucine-rich repeat (InterPro:IPR001611), Disease resistance protein (InterPro:IPR000767); BEST Arabidopsis thaliana protein match is: NB…	0	FALSE	LRR and NB-ARC domains-containing disease resistance protein
20.1	stress.biotic	m.75184	(loc_os08g14830.1 : 520.0) no description available & (at3g46730 : 155.0) NB-ARC domain-containing disease resistance protein; FUNCTIONS IN: ATP binding; INVOLVED IN: defense response, apoptosis; LOCATED IN: endomembrane system; CONTAINS InterPro DOMAIN/s: NB-ARC (InterPro:IPR002182), Disease resistance protein (InterPro:IPR000767); BEST Arabidopsis thaliana protein match is: NB-ARC domain-contai…	-122.774	TRUE	NB-ARC domain-containing disease resistance protein
20.1	stress.biotic	m.7587	(loc_os08g10440.1 : 617.0) no description available & (at3g46530 : 218.0) Confers resistance to the biotrophic oomycete, Peronospora parasitica. Encodes an NBS-LRR type R protein with a putative amino-terminal leucine zipper. Fungal protein ATR13 induces RPP13 gene expression and disease resistance.; RECOGNITION OF PERONOSPORA PARASITICA 13 (RPP13); FUNCTIONS IN: ATP binding; INVOLVED IN: defense…	0	FALSE	Confers resistance to the biotrophic oomycete, Peronospora parasitica. Encodes an NBS-LRR type R protein with a putative amino-terminal leucine zipper. Fungal protein ATR13 induces RPP13 gene expression and disease resistance.
20.1	stress.biotic	m.77099	(loc_os11g46210.1 : 733.0) no description available & (at3g07040 : 203.0) Contains an N-terminal tripartite nucleotide binding site and a C-terminal tandem array of leucine-rich repeats. Confers resistance to Pseudomonas syringae strains that carry the avirulence genes avrB and avrRpm1.; RESISTANCE TO P. SYRINGAE PV MACULICOLA 1 (RPM1); FUNCTIONS IN: protein binding, nucleotide binding; INVOLVED …	0	FALSE	Contains an N-terminal tripartite nucleotide binding site and a C-terminal tandem array of leucine-rich repeats. Confers resistance to Pseudomonas syringae strains that carry the avirulence genes avrB and avrRpm1.
20.1	stress.biotic	m.77103	(loc_os11g46210.1 : 743.0) no description available & (at3g46730 : 189.0) NB-ARC domain-containing disease resistance protein; FUNCTIONS IN: ATP binding; INVOLVED IN: defense response, apoptosis; LOCATED IN: endomembrane system; CONTAINS InterPro DOMAIN/s: NB-ARC (InterPro:IPR002182), Disease resistance protein (InterPro:IPR000767); BEST Arabidopsis thaliana protein match is: NB-ARC domain-contai…	0	FALSE	NB-ARC domain-containing disease resistance protein
20.1	stress.biotic	m.8661	(loc_os01g45110.1 : 186.0) no description available & (at2g36790 : 90.9) The At2g36790 gene encodes a UDP-glucose:flavonol-3-O-glycoside-7-O-glucosyltransferase (UGT73C6)attaching a glucosyl residue to the 7-O-position of the flavonols kaempferol, quercetin and their 3-O-glycoside derivatives.; UDP-glucosyl transferase 73C6 (UGT73C6); CONTAINS InterPro DOMAIN/s: UDP-glucuronosyl/UDP-glucosyltrans…	0	FALSE	The At2g36790 gene encodes a UDP-glucose:flavonol-3-O-glycoside-7-O-glucosyltransferase (UGT73C6)attaching a glucosyl residue to the 7-O-position of the flavonols kaempferol, quercetin and their 3-O-glycoside derivatives.
20.1	stress.biotic	m.92278	(loc_os11g41540.3 : 536.0) no description available & (at1g50180 : 204.0) NB-ARC domain-containing disease resistance protein; FUNCTIONS IN: ATP binding; INVOLVED IN: apoptosis, defense response; LOCATED IN: cellular_component unknown; EXPRESSED IN: shoot; CONTAINS InterPro DOMAIN/s: NB-ARC (InterPro:IPR002182), Disease resistance protein (InterPro:IPR000767); BEST Arabidopsis thaliana protein ma…	0	FALSE	NB-ARC domain-containing disease resistance protein
20.1.4	stress.biotic.kinases	m.323956	(loc_os02g06620.1 : 95.9) no description available & (at1g58190 : 83.6) receptor like protein 9 (RLP9); INVOLVED IN: signal transduction; LOCATED IN: endomembrane system; CONTAINS InterPro DOMAIN/s: Leucine-rich repeat, typical subtype (InterPro:IPR003591), Leucine-rich repeat-containing N-terminal domain, type 2 (InterPro:IPR013210), Leucine-rich repeat (InterPro:IPR001611); BEST Arabidopsis tha…	0	FALSE	receptor like protein 9 (RLP9)
20.1	stress.biotic	m.306349	(loc_os05g08480.1 : 167.0) no description available & (at2g36800 : 132.0) Encodes a DON-Glucosyltransferase. The UGT73C5 glucosylates both brassinolide and castasterone in the 23-O position. The enzyme is presumably involved in the homeostasis of those steroid hormones hence regulating BR activity. Transgenic plants overexpressing UGT73C5 show a typical BR-deficient phenotype.; don-glucosyltransf…	1.01054	FALSE	Encodes a DON-Glucosyltransferase. The UGT73C5 glucosylates both brassinolide and castasterone in the 23-O position. The enzyme is presumably involved in the homeostasis of those steroid hormones hence regulating BR activity. Transgenic plants overexpressing UGT73C5 show a typical BR-deficient phenotype.
20.1	stress.biotic	m.186420	(loc_os05g08480.1 : 511.0) no description available & (at2g36760 : 285.0) UDP-glucosyl transferase 73C2 (UGT73C2); FUNCTIONS IN: transferase activity, transferring hexosyl groups, UDP-glycosyltransferase activity, transferase activity, transferring glycosyl groups; INVOLVED IN: metabolic process; LOCATED IN: endomembrane system; EXPRESSED IN: flower, stamen; EXPRESSED DURING: 4 anthesis; CONTAINS…	1.01198	FALSE	UDP-glucosyl transferase 73C2 (UGT73C2)
20.1	stress.biotic	m.114150	(loc_os04g39880.2 : 144.0) no description available & (at5g54570 : 92.4) beta glucosidase 41 (BGLU41); FUNCTIONS IN: cation binding, hydrolase activity, hydrolyzing O-glycosyl compounds, catalytic activity; INVOLVED IN: carbohydrate metabolic process; LOCATED IN: plant-type cell wall; EXPRESSED IN: 14 plant structures; EXPRESSED DURING: 4 anthesis, petal differentiation and expansion stage, E exp…	1.01673	FALSE	beta glucosidase 41 (BGLU41)
[truncated: 112 more rows]
