# Supplementary material for: Fungal endophyte infection of ryegrass reprograms host metabolism and alters development
Source: New Phytol. 2015 Aug 25;208(4):1227–40. doi: 10.1111/nph.13614 (PMC5049663; doi:10.1111/nph.13614)
Supplement: Supplementary file 20 — Table S19 Results of the metabolomic analysis of the apoplastic fluid by GC‐MS [file NPH-208-1227-s020.xlsx]

## Sheet: Table S17
Table S19: Results of the metabolomic analysis of the apoplastic fluid by GC-MS
Samples displaying a significant difference between endophyte-infected and endophyte-free plants are in bold in the P-value column. The names of these compounds are in bold in the MatrixAnalyzer column. Unsignificant values are in grey.
Identifier	MatrixAnalyzer	Endophyte-infected average	Endophyte-free average	Endophyte-infected STD	Endophyte-free STD	P-value(endophyte-infected vs endophyte-free)
217	Sample_E113_Splitless_143 (mannitol or possibly sorbitol)	59.958	0	8.19846e-06	0	0.00069307
606	Sample_E118_Splitless_21 (Sugar alcohol, likely the same compound as 217)	59.958	0	8.19846e-06	0	0.00069307
82	M000469_A149002-101-xxx_NA_1485,23_TRUE_VAR5_ALK_Threitol (4TMS)	330.324	18.4872	6.00933e-05	2.14297e-05	0.000837901
883	Sample_E129_Splitless_8	330.324	18.4872	6.00933e-05	2.14297e-05	0.000837901
366	Sample_E114_Splitless_27	494.454	609.608	2.68745e-05	5.28633e-05	0.0144965
436	Sample_E115_Splitless_9	494.454	609.608	2.68745e-05	5.28633e-05	0.0144965
261	M000000_A252005-101-xxx_NA_2519,17_PRED_VAR5_ALK_NA (disaccharide sugar, likely maltose)	233.688	0	9.97756e-05	0	0.0183871
652	Sample_E120_Splitless_11 (lysine)	0	463.071	0	0.000207288	0.0208881
173	Sample_E113_Splitless_119 (unknown monosaccharide sugar)	1281.86	0	0.000649004	0	0.02894
133	M000588_A171012-101-xxx_NA_1707,57_TRUE_VAR5_ALK_Arabitol (5TMS)	187.833	92.098	6.30203e-05	3.48649e-05	0.0480743
383	Sample_E114_Splitless_41 (5-carbon sugar alcohol)	187.833	92.098	6.30203e-05	3.48649e-05	0.0480743
328	1,3-Dioxane, 5-ethyl-2,2-dimethyl-	0	311.141	0	0.000210845	0.0599587
615	Sample_E119_Splitless_1	0	311.141	0	0.000210845	0.0599587
644	Sample_E120_Splitless_3	0	44.1698	0	2.99766e-05	0.0601721
845	Sample_E127_Splitless_3	0	44.1698	0	2.99766e-05	0.0601721
599	Sample_E118_Splitless_15	25.5904	0	1.73954e-05	0	0.0604023
521	Sample_E117_Splitless_4	0	26.1627	0	1.78013e-05	0.0605389
643	Sample_E120_Splitless_2	0	26.1627	0	1.78013e-05	0.0605389
732	Sample_E123_Splitless_1	0	26.1627	0	1.78013e-05	0.0605389
471	Sample_E116_Splitless_4	385.545	655.497	0.000190657	0.00013418	0.0646864
519	Benzamide, N-(1-naphthyl)-4-chloro-	385.545	655.497	0.000190657	0.00013418	0.0646864
661	M000870_A123002-101-xxx_NA_1208,14_PRED_VAR5_ALK_similar to Pentasiloxane, dodecamethyl	385.545	655.497	0.000190657	0.00013418	0.0646864
559	Sample_E117_Splitless_39	50.2554	142.579	5.85976e-05	5.72382e-05	0.0650918
659	Sample_E120_Splitless_18	0	149.446	0	0.000118208	0.0855344
794	Sample_E124_Splitless_31	0	149.446	0	0.000118208	0.0855344
316	Sample_E113_Splitless_212	253.85	0	0.000209862	0	0.0942362
632	Sample_E119_Splitless_17	76.5785	164.312	5.34685e-05	6.94955e-05	0.095409
541	Sample_E117_Splitless_24	76.9954	192.649	5.30113e-05	0.000101487	0.105313
338	Sample_E114_Splitless_6	348.756	422.138	5.68243e-05	5.18077e-05	0.105323
613	Sample_E118_Splitless_26	253.85	19.0755	0.000209862	3.81509e-05	0.109477
403	Sample_E114_Splitless_55	486.88	843.093	4.5803e-05	0.000318801	0.110346
501	Sample_E116_Splitless_28	486.88	843.093	4.5803e-05	0.000318801	0.110346
623	Sample_E119_Splitless_9	151.832	329.397	6.92795e-05	0.000164931	0.11763
635	Sample_E119_Splitless_20	60.9611	122.52	4.36078e-05	5.19224e-05	0.120788
562	Sample_E117_Splitless_42	72.4937	140.65	5.21163e-05	5.61935e-05	0.125901
655	Sample_E120_Splitless_14	72.4937	140.65	5.21163e-05	5.61935e-05	0.125901
660	Sample_E120_Splitless_19	48.3815	105.73	5.60463e-05	1.76794e-05	0.130764
473	M000053_A129003-101-xxx_NA_1262,29_TRUE_VAR5_ALK_Glycerol (3TMS)	8300.08	4428.77	0.00381724	0.000648544	0.134361
432	Sample_E115_Splitless_5	56.964	64.9461	6.81889e-06	6.39293e-06	0.138718
64	M000027_A144001-101-xxx_NA_1423,86_TRUE_VAR5_ALK_Alanine, beta- (3TMS)	363.312	408.995	4.47225e-05	3.05671e-05	0.149148
365	Sample_E114_Splitless_26	363.312	408.995	4.47225e-05	3.05671e-05	0.149148
226	Octadecanoic acid, trimethylsilyl ester	5808.97	9119.95	0.0025125	0.00338419	0.171319
532	Sample_E117_Splitless_15	34.1513	0	3.9435e-05	0	0.181694
591	Sample_E118_Splitless_9	34.1513	0	3.9435e-05	0	0.181694
625	Sample_E119_Splitless_11	34.1513	0	3.9435e-05	0	0.181694
549	Sample_E117_Splitless_30	13.7999	0	1.59351e-05	0	0.181695
870	Sample_E128_Splitless_8	0	17.8718	0	2.06372e-05	0.1817
178	Sample_E113_Splitless_120	19.0579	0	2.20112e-05	0	0.181763
498	Sample_E116_Splitless_25	19.0579	0	2.20112e-05	0	0.181763
557	Sample_E117_Splitless_38	19.0579	0	2.20112e-05	0	0.181763
693	Sample_E122_Splitless_23	19.0579	0	2.20112e-05	0	0.181763
461	Sample_E115_Splitless_28	0	96.259	0	0.000111211	0.181865
758	d-Proline, N-allyloxycarbonyl-, allyl ester	0	74.9902	0	8.66705e-05	0.181982
101	M000015_A158006-101-xxx_NA_1564,96_TRUE_VAR5_ALK_Serine (4TMS)	23.4106	0	2.71207e-05	0	0.182731
533	Sample_E117_Splitless_16	23.4106	0	2.71207e-05	0	0.182731
80	Sample_E113_Splitless_52	11.6246	0	1.34921e-05	0	0.183332
662	Sample_E121_Splitless_1	0	20.6402	0	2.39828e-05	0.183688
799	Sample_E125_Splitless_4	0	20.6402	0	2.39828e-05	0.183688
85	Sample_E113_Splitless_56	28.6726	0	3.33471e-05	0	0.183986
589	Sample_E118_Splitless_7	28.6726	0	3.33471e-05	0	0.183986
706	Sample_E122_Splitless_34	0	459.502	0	0.000535376	0.184563
255	Sample_E113_Splitless_173	40.2814	0	4.69614e-05	0	0.184758
189	M000508_A200001-101-xxx_NA_1984,83_TRUE_VAR5_ALK_Gluconic acid (6TMS)	0	25.9544	0	3.02766e-05	0.184952
500	Sample_E116_Splitless_27	0	25.9544	0	3.02766e-05	0.184952
698	Sample_E122_Splitless_28	0	25.9544	0	3.02766e-05	0.184952
892	Sample_E130_Splitless_2	0	61.8392	0	7.21623e-05	0.185063
433	Sample_E115_Splitless_6	126.294	200.201	7.88969e-05	5.74677e-05	0.185269
477	Sample_E116_Splitless_8	126.294	200.201	7.88969e-05	5.74677e-05	0.185269
619	Sample_E119_Splitless_5	126.294	200.201	7.88969e-05	5.74677e-05	0.185269
841	Sample_E127_Splitless_1	34.6354	0	4.04816e-05	0	0.185575
863	Sample_E128_Splitless_1	34.6354	0	4.04816e-05	0	0.185575
344	Sample_E114_Splitless_10	0	26.5586	0	3.1105e-05	0.186233
75	Sample_E113_Splitless_49	31.5803	0	3.70846e-05	0	0.187092
801	Sample_E125_Splitless_6	31.5803	0	3.70846e-05	0	0.187092
791	Sample_E124_Splitless_28	40.6345	0	4.7738e-05	0	0.187235
890	Sample_E129_Splitless_14	0	30.7294	0	3.61374e-05	0.187557
333	Sample_E114_Splitless_3	0	93.1501	0	0.000109641	0.187845
288	Sample_E113_Splitless_197	123.822	0	0.00014712	0	0.190909
610	M000000_A271004-101-xxx_NA_2703,67_PRED_VAR5_ALK_NA	123.822	0	0.00014712	0	0.190909
40	Sample_E113_Splitless_23	15.3491	0	1.82817e-05	0	0.19171
673	Sample_E122_Splitless_3	15.3491	0	1.82817e-05	0	0.19171
878	Sample_E129_Splitless_3	15.3491	0	1.82817e-05	0	0.19171
83	Sample_E113_Splitless_54	42.0545	0	5.0227e-05	0	0.192611
848	Sample_E127_Splitless_6	42.0545	0	5.0227e-05	0	0.192611
871	Sample_E128_Splitless_9	0	26.061	0	3.11971e-05	0.193367
135	Sample_E113_Splitless_91	0	34.1855	0	4.09623e-05	0.193686
89	Sample_E113_Splitless_59	57.9283	354.242	8.50922e-05	0.000356481	0.195
680	Sample_E122_Splitless_10	57.9283	354.242	8.50922e-05	0.000356481	0.195
884	Sample_E129_Splitless_9	57.9283	354.242	8.50922e-05	0.000356481	0.195
894	Sample_E130_Splitless_4	57.9283	354.242	8.50922e-05	0.000356481	0.195
733	Sample_E123_Splitless_2	0	38.2768	0	4.60972e-05	0.195358
268	M000000_A256004-101-xxx_NA_2557,35_PRED_VAR5_ALK_NA	16.8051	0	2.04952e-05	0	0.199558
639	Sample_E119_Splitless_24	16.8051	0	2.04952e-05	0	0.199558
385	Sample_E114_Splitless_43	255.339	0	0.000311693	0	0.199866
291	Maltose, octakis(trimethylsilyl) ether, methyloxime (isomer 1)	0	19.8904	0	2.42987e-05	0.200121
577	Sample_E117_Splitless_57	0	19.8904	0	2.42987e-05	0.200121
296	Sample_E113_Splitless_201	218.731	0	0.000267409	0	0.200373
422	Sample_E114_Splitless_73	218.731	0	0.000267409	0	0.200373
578	M000000_A308003-101-xxx_NA_3063,01_PRED_VAR5_ALK_NA	218.731	0	0.000267409	0	0.200373
570	Sample_E117_Splitless_50	0	23.2556	0	2.84399e-05	0.200476
188	M000598_A196001-101-xxx_NA_1952,77_PRED_VAR5_ALK_Gulonic acid (6TMS)	0	27.6861	0	3.40385e-05	0.202266
588	Sample_E118_Splitless_6	74.6028	0	9.26547e-05	0	0.205705
292	Sample_E113_Splitless_199	786.947	26.2104	0.000945612	3.68734e-05	0.205978
657	Sample_E120_Splitless_16	786.947	26.2104	0.000945612	3.68734e-05	0.205978
860	Sample_E127_Splitless_17	786.947	26.2104	0.000945612	3.68734e-05	0.205978
284	Sample_E113_Splitless_194	763.239	0	0.000949779	0	0.206372
508	Sample_E116_Splitless_34	763.239	0	0.000949779	0	0.206372
336	l-Proline, trimethylsilyl ester	5477.3	2271.93	0.00354257	0.00281129	0.208557
609	Sample_E118_Splitless_24	31.7809	0	4.05831e-05	0	0.215279
592	Sample_E118_Splitless_10	42.1969	27.6886	4.86915e-06	1.85774e-05	0.217229
711	Sample_E122_Splitless_39	0	152.778	0	0.000200261	0.224484
901	Sample_E130_Splitless_10	0	152.778	0	0.000200261	0.224484
596	Sample_E118_Splitless_14	71.5345	0	9.43886e-05	0	0.226838
726	Sample_E122_Splitless_53	227.04	0	0.000300887	0	0.228401
727	Sample_E122_Splitless_54	227.04	0	0.000300887	0	0.228401
213	Sample_E113_Splitless_140	108.662	210.077	8.91959e-05	0.000120921	0.229784
460	Sample_E115_Splitless_27	108.662	210.077	8.91959e-05	0.000120921	0.229784
119	M000576_A164008-101-xxx_NA_1638,04_TRUE_VAR5_ALK_Lyxose (1MEOX) (4TMS) BP	258.253	316.316	6.03335e-05	6.39737e-05	0.234938
484	Sample_E116_Splitless_15	258.253	316.316	6.03335e-05	6.39737e-05	0.234938
583	2,4-Difluorobenzoic acid, 2-formyl-4,6-dichlorophenyl ester	165.778	89.6029	1.30347e-05	0.000103838	0.238811
308	Sample_E113_Splitless_207	0	97.0919	0	0.000132488	0.238988
654	Sample_E120_Splitless_13	29.2787	56.9405	3.39497e-05	2.48599e-05	0.240752
885	Sample_E129_Splitless_10	624.494	410.23	0.000180373	0.000282523	0.256207
142	Sample_E113_Splitless_95	52.6736	130.077	6.68947e-05	0.000103423	0.26294
629	Sample_E119_Splitless_15	52.6736	130.077	6.68947e-05	0.000103423	0.26294
866	Sample_E128_Splitless_4	52.6736	130.077	6.68947e-05	0.000103423	0.26294
886	Sample_E129_Splitless_11	52.6736	130.077	6.68947e-05	0.000103423	0.26294
671	Methyl(3,3-difluoro-2-propenyl)difluorosilane	0	399.267	0	0.000582581	0.264023
159	M000007_A185001-101-xxx_NA_1842,69_TRUE_VAR5_ALK_Quinic acid (5TMS)	20448.2	14053.6	0.00633047	0.00827485	0.268582
453	Sample_E115_Splitless_24	20448.2	14053.6	0.00633047	0.00827485	0.268582
811	M000007_A185001-101-xxx_NA_1842,69_TRUE_VAR5_ALK_Quinic acid (5TMS)	20448.2	14053.6	0.00633047	0.00827485	0.268582
390	Sample_E114_Splitless_47	49.9742	180.775	5.9012e-05	0.000198304	0.283178
649	Sample_E120_Splitless_8	49.9742	180.775	5.9012e-05	0.000198304	0.283178
687	Sample_E122_Splitless_17	49.9742	180.775	5.9012e-05	0.000198304	0.283178
74	Sample_E113_Splitless_48	0	53.8363	0	8.26996e-05	0.283875
435	Sample_E115_Splitless_8	0	53.8363	0	8.26996e-05	0.283875
621	Sample_E119_Splitless_7	0	53.8363	0	8.26996e-05	0.283875
882	Sample_E129_Splitless_7	0	53.8363	0	8.26996e-05	0.283875
63	Sample_E113_Splitless_40	63.3444	0	9.78007e-05	0	0.285861
356	M000000_A136002-101-xxx_NA_1332,55_TRUE_VAR5_ALK_similar to Lumichrome (2MeOX)	212.197	254.544	3.55998e-05	6.11908e-05	0.287049
109	Sample_E113_Splitless_73	354.924	1243.43	0.000192666	0.00141536	0.298973
377	Sample_E114_Splitless_36	354.924	1243.43	0.000192666	0.00141536	0.298973
386	Estr-5(10)-en-17-ol, 3-fluoro-6-methyl-, (3á,6á,17á)-	22.7873	46.721	2.63237e-05	3.42884e-05	0.313243
450	Sample_E115_Splitless_21	22.7873	46.721	2.63237e-05	3.42884e-05	0.313243
486	Sample_E116_Splitless_17	22.7873	46.721	2.63237e-05	3.42884e-05	0.313243
740	Sample_E123_Splitless_9	22.7873	46.721	2.63237e-05	3.42884e-05	0.313243
393	Sample_E114_Splitless_49	21.6177	0	3.61812e-05	0	0.317955
452	Sample_E115_Splitless_23	21.6177	0	3.61812e-05	0	0.317955
490	Sample_E116_Splitless_21	21.6177	0	3.61812e-05	0	0.317955
867	Sample_E128_Splitless_5	21.6177	0	3.61812e-05	0	0.317955
124	M000582_A168002-101-xxx_NA_1665,99_TRUE_VAR5_ALK_Ribose (1MEOX) (4TMS) MP	464.238	605.995	0.000222038	0.00012946	0.321915
171	M000043_A191002-101-xxx_NA_1902,42_PRED_VAR5_ALK_Galactose (1MEOX) (5TMS) BP	5302.05	7328.86	0.0017318	0.003227	0.322905
816	Sample_E125_Splitless_19	5302.05	7328.86	0.0017318	0.003227	0.322905
170	Sample_E113_Splitless_117	4909.75	6778.61	0.00218435	0.00272827	0.327861
600	Sample_E118_Splitless_16	4909.75	6778.61	0.00218435	0.00272827	0.327861
408	Sample_E114_Splitless_60	68.2944	147.232	8.04924e-05	0.000122112	0.327948
699	Sample_E122_Splitless_29	68.2944	147.232	8.04924e-05	0.000122112	0.327948
587	Sample_E118_Splitless_5	31.5803	8.94142	3.70846e-05	1.78828e-05	0.328872
638	Sample_E119_Splitless_23	52.1971	80.4756	4.12889e-05	3.48736e-05	0.336734
456	Sample_E115_Splitless_25	1274.98	1740.06	0.000496715	0.000730133	0.337927
611	Sample_E118_Splitless_25	61.8445	95.1956	5.2543e-05	3.53096e-05	0.338091
594	Sample_E118_Splitless_12	84.9609	149.053	2.59836e-05	0.000112033	0.339112
628	Sample_E119_Splitless_14	84.9609	149.053	2.59836e-05	0.000112033	0.339112
646	Sample_E120_Splitless_5	84.9609	149.053	2.59836e-05	0.000112033	0.339112
658	Sample_E120_Splitless_17	68.6452	86.3247	2.36517e-05	2.55881e-05	0.34961
511	Sample_E116_Splitless_37	103.956	133.947	3.97884e-05	4.42335e-05	0.352698
180	M000035_A194002-101-xxx_NA_1934,12_TRUE_VAR5_ALK_Tyrosine (3TMS)	957.063	458.527	0.000888527	0.000304615	0.352843
32	Sample_E113_Splitless_18	2500.96	1494.18	0.00154584	0.00126137	0.353315
192	M000000_A203003-101-xxx_NA_2014,18_PRED_VAR5_ALK_NA	377.163	502.93	0.000101505	0.000219961	0.354886
52	Sample_E113_Splitless_30	1126.21	2199.54	0.000493126	0.00199183	0.364715
880	Sample_E129_Splitless_5	1126.21	2199.54	0.000493126	0.00199183	0.364715
694	Sample_E122_Splitless_24	0	277.166	0	0.000525447	0.36889
620	Sample_E119_Splitless_6	63.3444	12.0587	9.78007e-05	2.41174e-05	0.376107
676	Sample_E122_Splitless_6	63.3444	12.0587	9.78007e-05	2.41174e-05	0.376107
439	Sample_E115_Splitless_12	118.42	133.331	2.01881e-05	2.38382e-05	0.377566
679	Sample_E122_Splitless_9	118.42	133.331	2.01881e-05	2.38382e-05	0.377566
400	M000000_A196015-101-xxx_NA_1952,56_PRED_VAR5_ALK_NA	10.3396	277.166	2.06792e-05	0.000525447	0.384706
197	Hexadecanoic acid, trimethylsilyl ester	1577.89	2106.88	0.000733376	0.000858845	0.38587
372	M000033_A152002-101-xxx_NA_1510,94_TRUE_VAR5_ALK_Aspartic acid (3TMS)	299.921	192.754	0.000205501	7.78391e-05	0.386699
893	Sample_E130_Splitless_3	299.921	192.754	0.000205501	7.78391e-05	0.386699
174	M000687_A193002-101-xxx_NA_1913,17_TRUE_VAR5_ALK_Mannitol (6TMS)	20437.2	15767.3	0.00849048	0.00494154	0.386916
126	Sample_E113_Splitless_83	0	39.5017	0	7.90033e-05	0.391002
207	Sample_E113_Splitless_135	6.925	0	1.385e-05	0	0.391002
229	Sample_E113_Splitless_151	15.6524	0	3.13048e-05	0	0.391002
290	M000000_A277012-101-xxx_NA_2768,8_PRED_VAR5_ALK_NA	0	14.8786	0	2.97571e-05	0.391002
347	Sample_E114_Splitless_13	3.08176	0	6.16353e-06	0	0.391002
367	Sample_E114_Splitless_28	10.1561	0	2.03122e-05	0	0.391002
392	Terephthalic acid, but-3-enyl nonyl ester	0	12.2193	0	2.44387e-05	0.391002
438	Sample_E115_Splitless_11	10.1561	0	2.03122e-05	0	0.391002
444	3,6-Di-m-tolyl-1,2,4,5-tetrazine	0	56.5963	0	0.000113193	0.391002
582	Sample_E118_Splitless_1	7.91295	0	1.58259e-05	0	0.391002
684	Sample_E122_Splitless_14	10.6499	0	2.12998e-05	0	0.391002
714	Sample_E122_Splitless_42	4.81025	0	9.62051e-06	0	0.391002
728	Sample_E122_Splitless_55	7.3014	0	1.46028e-05	0	0.391002
741	Sample_E123_Splitless_10	0	12.2193	0	2.44387e-05	0.391002
766	Sample_E124_Splitless_6	10.6499	0	2.12998e-05	0	0.391002
784	Sample_E124_Splitless_21	9.1453	0	1.82906e-05	0	0.391002
807	Sample_E125_Splitless_12	0	56.5963	0	0.000113193	0.391002
898	1H-1,2,3-Triazol-1-amine, 4,5-dimethyl-N-[(4-nitrophenyl)methylene]-	15.6524	0	3.13048e-05	0	0.391002
622	Sample_E119_Splitless_8	12.3468	23.2634	1.6878e-05	1.67521e-05	0.393968
849	Sample_E127_Splitless_7	12.3468	23.2634	1.6878e-05	1.67521e-05	0.393968
495	Sample_E116_Splitless_23	15681.4	19130.5	0.00438237	0.00609914	0.397212
597	M000043_A188001-101-xxx_NA_1876,07_PRED_VAR5_ALK_Galactose (1MEOX) (5TMS) MP	15681.4	19130.5	0.00438237	0.00609914	0.397212
598	Furan-2-carboxamide, N-(2-fluorophenyl)-	15681.4	19130.5	0.00438237	0.00609914	0.397212
185	M000000_A197007-101-xxx_NA_1962,09_PRED_VAR5_ALK_NA197007	378.189	516.354	0.000158968	0.000255013	0.39979
90	M000000_A151025-101-xxx_NA_1501,11_PRED_VAR5_ALK_1-Pyrroline-3-hydroxy-5-carboxylic-acid_2TMS	3185.68	2090.08	0.00221474	0.000725029	0.40525
306	M000171_A287003-101-xxx_NA_2837,47_TRUE_VAR5_ALK_Melibiose (1MEOX) (8TMS) MP	203.81	301.765	5.12563e-05	0.000201353	0.407997
424	Sample_E114_Splitless_75	203.81	301.765	5.12563e-05	0.000201353	0.407997
668	Sample_E121_Splitless_5	203.81	301.765	5.12563e-05	0.000201353	0.407997
593	Sample_E118_Splitless_11	60.264	46.8313	2.52075e-05	1.59821e-05	0.408734
341	Sample_E114_Splitless_8	598.463	640.95	7.56308e-05	5.84629e-05	0.410347
342	Sample_E114_Splitless_9	555.455	599.311	8.09312e-05	5.62462e-05	0.411716
3	2-Furanmethanamine, N,N-diethyl-à-methyl-	35.1617	93.1501	7.03233e-05	0.000109641	0.413205
536	Sample_E117_Splitless_19	111.84	221.301	0.000146983	0.000217592	0.440605
806	Sample_E125_Splitless_11	111.84	221.301	0.000146983	0.000217592	0.440605
247	Sample_E113_Splitless_166	560.411	1143.2	0.000871119	0.00113112	0.447407
889	Sample_E129_Splitless_13	560.411	1143.2	0.000871119	0.00113112	0.447407
95	Sample_E113_Splitless_63	417.393	593.465	0.000149976	0.00038981	0.448124
480	Sample_E116_Splitless_11	417.393	593.465	0.000149976	0.00038981	0.448124
335	Sample_E114_Splitless_4	599.651	662.038	0.000121425	9.35316e-05	0.448636
156	Sample_E113_Splitless_108	89.5792	177.538	0.000108651	0.000185532	0.451619
887	Sample_E129_Splitless_12	89.5792	177.538	0.000108651	0.000185532	0.451619
151	Sample_E113_Splitless_104	21266.7	17154.9	0.00800544	0.00699986	0.469203
488	Sample_E116_Splitless_19	21266.7	17154.9	0.00800544	0.00699986	0.469203
829	Sample_E126_Splitless_1	21.5563	35.2546	2.59474e-05	2.43365e-05	0.470568
648	Sample_E120_Splitless_7	113.459	57.1014	0.000131297	6.33996e-05	0.479552
895	Sample_E130_Splitless_5	113.459	57.1014	0.000131297	6.33996e-05	0.479552
345	Sample_E114_Splitless_11	7810.51	3917.81	0.00908901	0.00452394	0.482263
281	Adenosine-tetrakis(trimethylsilyl)-	38.5034	19.2979	4.46776e-05	2.29107e-05	0.482622
507	Sample_E116_Splitless_33	38.5034	19.2979	4.46776e-05	2.29107e-05	0.482622
584	Sample_E118_Splitless_2	671.693	1090.97	0.000762998	0.000825216	0.483959
843	Silane, [(dimethylsilyl)methyl]trimethyl-	671.693	1090.97	0.000762998	0.000825216	0.483959
556	Sample_E117_Splitless_37	18758.2	14049.2	0.0106873	0.00654817	0.48641
472	Sample_E116_Splitless_5	8147.19	4531.96	0.00870373	0.0038189	0.488093
847	Sample_E127_Splitless_5	11.6246	5.28573	1.34921e-05	1.05715e-05	0.488971
616	Sample_E119_Splitless_2	233.23	115.566	0.000273786	0.000156614	0.4907
257	Sample_E113_Splitless_175	608.543	336.651	0.000575531	0.00047691	0.495214
116	M000011_A164001-101-xxx_NA_1629,63_TRUE_VAR5_ALK_Phenylalanine (2TMS)	153.399	79.1457	0.000179809	9.2246e-05	0.499078
664	Isoxazole-3-carboxylic acid, 5-p-tolyl-, methyl ester	93.2635	152.512	0.000108038	0.000128342	0.507204
275	Sample_E113_Splitless_189	101.045	172.791	0.000116689	0.00017274	0.520383
716	Sample_E122_Splitless_44	101.045	172.791	0.000116689	0.00017274	0.520383
717	Sample_E122_Splitless_45	101.045	172.791	0.000116689	0.00017274	0.520383
828	Sample_E125_Splitless_31	101.045	172.791	0.000116689	0.00017274	0.520383
139	M000000_A176001-101-xxx_NA_1742,97_PRED_VAR5_ALK_NA176001 (classified unknown)	71.8809	140.387	8.33835e-05	0.000177481	0.520983
492	Sample_E116_Splitless_22	50.9785	68.0958	1.24796e-05	4.70025e-05	0.526388
352	Sample_E114_Splitless_15	18.6675	38.2768	3.7335e-05	4.60972e-05	0.534093
430	Sample_E115_Splitless_4	18.6675	38.2768	3.7335e-05	4.60972e-05	0.534093
177	M000687_A193002-101-xxx_NA_1913,17_TRUE_VAR5_ALK_Mannitol (6TMS)	15480.7	9984.59	0.0143719	0.00922047	0.54751
608	Sample_E118_Splitless_23	73.2152	93.5587	4.24831e-05	4.77181e-05	0.548046
348	M000015_A128001-101-xxx_NA_1252,52_TRUE_VAR5_ALK_Serine (2TMS)	5205.86	3407.56	0.00465582	0.00312598	0.548259
877	Sample_E129_Splitless_2	5205.86	3407.56	0.00465582	0.00312598	0.548259
607	Sample_E118_Splitless_22	78.9085	105.057	5.23206e-05	6.36041e-05	0.5497
636	Sample_E119_Splitless_21	78.9085	105.057	5.23206e-05	6.36041e-05	0.5497
666	Sample_E121_Splitless_4	78.9085	105.057	5.23206e-05	6.36041e-05	0.5497
823	Sample_E125_Splitless_26	78.9085	105.057	5.23206e-05	6.36041e-05	0.5497
475	M000031_A133001-101-xxx_NA_1303,64_TRUE_VAR5_ALK_Glycine (3TMS)	12876.7	7906.38	0.0138033	0.00793033	0.560887
437	Sample_E115_Splitless_10	40.6989	64.145	4.87992e-05	5.8657e-05	0.56213
678	Sample_E122_Splitless_8	40.6989	64.145	4.87992e-05	5.8657e-05	0.56213
350	Silanol, trimethyl-, phosphate (3:1)	1642.53	2171.07	0.00045395	0.00162459	0.569763
320	Sample_E113_Splitless_215	114.123	88.7888	4.52908e-05	7.17165e-05	0.575967
467	Sample_E115_Splitless_33	114.123	88.7888	4.52908e-05	7.17165e-05	0.575967
277	à-D-Glucopyranoside, 1,3,4,6-tetrakis-O-(trimethylsilyl)-á-D-fructofuranosyl 2,3,4,6-tetrakis-O-(trimethylsilyl)-	9650.77	6731.21	0.00654524	0.00758261	0.581607
162	M000606_A187002-101-xxx_NA_1853,93_TRUE_VAR5_ALK_Fructose (1MEOX) (5TMS) MP	25702.1	29642.4	0.0061338	0.0120297	0.587729
454	M000606_A187002-101-xxx_NA_1853,93_TRUE_VAR5_ALK_Fructose (1MEOX) (5TMS) MP	25702.1	29642.4	0.0061338	0.0120297	0.587729
491	M000606_A187002-101-xxx_NA_1853,93_TRUE_VAR5_ALK_Fructose (1MEOX) (5TMS) MP	25702.1	29642.4	0.0061338	0.0120297	0.587729
888	M000043_A188001-101-xxx_NA_1876,07_PRED_VAR5_ALK_Galactose (1MEOX) (5TMS) MP	16795.6	19453.5	0.00510881	0.00773544	0.590268
730	Sample_E122_Splitless_57	30.9337	50.947	3.8357e-05	5.92182e-05	0.594384
756	Sample_E123_Splitless_25	30.9337	50.947	3.8357e-05	5.92182e-05	0.594384
875	Sample_E128_Splitless_13	30.9337	50.947	3.8357e-05	5.92182e-05	0.594384
325	M000000_A340008-101-xxx_NA_3394,76_PRED_VAR5_ALK_NA	66.1099	43.6196	6.30967e-05	5.04387e-05	0.598723
294	M000000_A275014-101-xxx_NA_2740,81_PRED_VAR5_ALK_NA	1753.21	1952.21	0.000251613	0.000653282	0.601026
696	Sample_E122_Splitless_26	100.36	61.1583	0.000115899	8.13334e-05	0.601997
819	Sample_E125_Splitless_22	100.36	61.1583	0.000115899	8.13334e-05	0.601997
155	Sample_E113_Splitless_107	3962	2579.42	0.0043653	0.00266072	0.611987
688	Sample_E122_Splitless_18	3962	2579.42	0.0043653	0.00266072	0.611987
201	M000060_A209002-101-xxx_NA_2080,23_TRUE_VAR5_ALK_Inositol, myo- (6TMS)	2821.11	3097.17	0.000687461	0.000781349	0.615102
263	Sample_E113_Splitless_179	103.276	56.0521	0.000154783	8.45627e-05	0.616938
332	l-Leucine, trimethylsilyl ester	523.162	335.546	0.000604993	0.000398191	0.625732
418	Sample_E114_Splitless_69	187.396	146.447	0.000121054	0.000106426	0.629803
463	Sample_E115_Splitless_30	187.396	146.447	0.000121054	0.000106426	0.629803
123	Furazan, 3,4-di(2-thienoyl)-	1042.11	837.946	0.000573831	0.000582423	0.635279
172	Sample_E113_Splitless_118	1240.66	1021.81	0.000272503	0.000816353	0.640143
555	Sample_E117_Splitless_36	1240.66	1021.81	0.000272503	0.000816353	0.640143
378	Glutamic acid, N-(trimethylsilyl)-, bis(trimethylsilyl) ester, L-	381.787	320.823	0.000215767	0.000118956	0.64309
266	Sample_E113_Splitless_182	7012.15	5299.73	0.00541963	0.00445996	0.643521
713	Sample_E122_Splitless_41	7012.15	5299.73	0.00541963	0.00445996	0.643521
753	Sample_E123_Splitless_22	7012.15	5299.73	0.00541963	0.00445996	0.643521
703	Thiophene-3-(4'-methylcarboxanilide)	23.3451	36.8482	2.80793e-05	4.78928e-05	0.647855
343	M000096_A128002-101-xxx_NA_1260,11_TRUE_VAR5_ALK_Ethanolamine (3TMS)	3721.26	4189.97	0.00146426	0.00130263	0.649574
148	Sample_E113_Splitless_101	158.645	181.061	6.06222e-05	7.58174e-05	0.661245
665	Sample_E121_Splitless_3	158.645	181.061	6.06222e-05	7.58174e-05	0.661245
446	Sample_E115_Splitless_18	161.964	201.269	0.000132325	0.000115803	0.67079
647	Sample_E120_Splitless_6	161.964	201.269	0.000132325	0.000115803	0.67079
844	2-Butenedioic acid (E)-, bis(trimethylsilyl) ester	162.733	245.856	0.000212934	0.00030554	0.672779
164	M000630_A187007-101-xxx_NA_1858,01_TRUE_VAR5_ALK_Sorbose (1MEOX) (5TMS) MP	16444.6	18523.6	0.00513215	0.00779583	0.67394
394	M000629_A185007-101-xxx_NA_1838_TRUE_VAR5_ALK_Psicose (1MEOX) (5TMS) BP	16444.6	18523.6	0.00513215	0.00779583	0.67394
455	M000630_A187007-101-xxx_NA_1858,01_TRUE_VAR5_ALK_Sorbose (1MEOX) (5TMS) MP	16444.6	18523.6	0.00513215	0.00779583	0.67394
493	M000606_A188004-101-xxx_NA_1863,13_TRUE_VAR5_ALK_Fructose (1MEOX) (5TMS) BP	16444.6	18523.6	0.00513215	0.00779583	0.67394
601	Sample_E118_Splitless_17	10546.1	12862.6	0.0060753	0.00863581	0.677866
353	M000016_A132001-101-xxx_NA_1290,45_TRUE_VAR5_ALK_Threonine (2TMS)	819.105	651.307	0.000586506	0.000512593	0.681895
143	Sample_E113_Splitless_96	93.6624	128.881	0.000108165	0.000128753	0.690307
449	Sample_E115_Splitless_20	93.6624	128.881	0.000108165	0.000128753	0.690307
768	Sample_E124_Splitless_8	93.6624	128.881	0.000108165	0.000128753	0.690307
334	Pyridine-D5-	350.707	250.645	0.00040521	0.000290264	0.703354
789	Sample_E124_Splitless_26	47.8227	67.073	5.5285e-05	7.87397e-05	0.704431
873	Sample_E128_Splitless_11	47.8227	67.073	5.5285e-05	7.87397e-05	0.704431
329	Sample_E114_Splitless_1	414.611	436.439	9.70317e-05	4.82083e-05	0.705831
842	Sample_E127_Splitless_2	414.611	436.439	9.70317e-05	4.82083e-05	0.705831
645	Sample_E120_Splitless_4	43.4572	57.5182	5.2169e-05	4.90698e-05	0.708193
204	Sample_E113_Splitless_134	83.2839	57.3368	0.000102866	8.34024e-05	0.709257
502	Sample_E116_Splitless_29	83.2839	57.3368	0.000102866	8.34024e-05	0.709257
710	Sample_E122_Splitless_38	41.0902	56.9501	4.75584e-05	6.66864e-05	0.713295
153	1,2,3-Propanetricarboxylic acid, 2-[(trimethylsilyl)oxy]-, tris(trimethylsilyl) ester	242.582	297.292	0.000245781	0.000145907	0.71796
631	Benzamide, 4-iodo-N-(2-butoxyethyl)-	242.582	297.292	0.000245781	0.000145907	0.71796
810	Sample_E125_Splitless_14	242.582	297.292	0.000245781	0.000145907	0.71796
253	Sample_E113_Splitless_171	29130.3	34713.6	0.0106936	0.0269404	0.720031
751	Sample_E123_Splitless_20	29130.3	34713.6	0.0106936	0.0269404	0.720031
788	Sample_E124_Splitless_25	29130.3	34713.6	0.0106936	0.0269404	0.720031
271	Sample_E113_Splitless_186	185.9	207.877	4.14911e-05	0.000111966	0.732332
58	Sample_E113_Splitless_35	329.397	264.675	0.000266692	0.000255224	0.737843
361	Sample_E114_Splitless_22	329.397	264.675	0.000266692	0.000255224	0.737843
846	Sample_E127_Splitless_4	329.397	264.675	0.000266692	0.000255224	0.737843
300	M000000_A278004-101-xxx_NA_2773,72_PRED_VAR5_ALK_similar to Octadecanoic acid-2,3-dihydroxypropylester (2TMS)	31044.6	29497.6	0.00404358	0.00810945	0.748445
612	M000000_A278004-101-xxx_NA_2773,72_PRED_VAR5_ALK_similar to Octadecanoic acid-2,3-dihydroxypropylester (2TMS)	31044.6	29497.6	0.00404358	0.00810945	0.748445
641	Silane, diethyloctyloxytetradecyloxy-	31044.6	29497.6	0.00404358	0.00810945	0.748445
667	Silane, diethylheptadecyloxy(2-methylbutoxy)-	31044.6	29497.6	0.00404358	0.00810945	0.748445
543	M000071_A108002-101-xxx_NA_1072,79_TRUE_VAR5_ALK_Pyruvic acid (2TMS)	150.694	199.84	0.000174007	0.000242788	0.754406
686	Sample_E122_Splitless_16	150.694	199.84	0.000174007	0.000242788	0.754406
640	Sample_E119_Splitless_25	108.699	128.874	8.60968e-05	9.21229e-05	0.759867
256	Sample_E113_Splitless_174	641.763	547.972	0.00042718	0.000419984	0.764785
650	Sample_E120_Splitless_9	77.9677	101.653	7.3041e-05	0.000135445	0.771631
689	Sample_E122_Splitless_19	77.9677	101.653	7.3041e-05	0.000135445	0.771631
814	Sample_E125_Splitless_17	77.9677	101.653	7.3041e-05	0.000135445	0.771631
822	Sample_E125_Splitless_25	79.3936	98.6943	9.26187e-05	8.77868e-05	0.772518
856	Sample_E127_Splitless_13	21.269	27.34	2.45744e-05	3.1666e-05	0.772787
634	Sample_E119_Splitless_19	20.9184	17.284	1.41165e-05	2.00172e-05	0.777746
505	M000000_A158017-101-xxx_NA_1578,29_PRED_VAR5_ALK_Unknown#bth-pae-039	192.254	231.444	0.00015584	0.000215867	0.779323
709	Sample_E122_Splitless_37	192.254	231.444	0.00015584	0.000215867	0.779323
900	Sample_E130_Splitless_9	192.254	231.444	0.00015584	0.000215867	0.779323
626	Sample_E119_Splitless_12	23.4106	17.0234	2.71207e-05	3.40467e-05	0.779524
317	Sample_E113_Splitless_213	259.498	239.714	7.44746e-05	0.000114531	0.783394
581	Sample_E117_Splitless_60	259.498	239.714	7.44746e-05	0.000114531	0.783394
722	Sample_E122_Splitless_50	259.498	239.714	7.44746e-05	0.000114531	0.783394
708	Sample_E122_Splitless_36	11042.8	16850.2	0.0220313	0.0335864	0.78368
747	Sample_E123_Splitless_16	17.6225	22.934	2.50892e-05	2.86705e-05	0.789895
50	M000026_A138002-101-xxx_NA_1360,5_PRED_VAR5_ALK_Alanine (3TMS)	39.2919	51.3924	3.21091e-05	7.90195e-05	0.790814
618	Sample_E119_Splitless_4	39.2919	51.3924	3.21091e-05	7.90195e-05	0.790814
205	Sedoheptulose, o-methyloxime, hexakis-O-(trimethylsilyl)-	115.489	91.5612	0.000127293	0.000120237	0.793814
459	Sedoheptulose, o-methyloxime, hexakis-O-(trimethylsilyl)-	115.489	91.5612	0.000127293	0.000120237	0.793814
653	Sample_E120_Splitless_12	115.489	91.5612	0.000127293	0.000120237	0.793814
49	M000015_A138001-101-xxx_NA_1352,51_TRUE_VAR5_ALK_Serine (3TMS)	4614.22	3852.18	0.00438175	0.0034359	0.793991
55	Sample_E113_Splitless_32	99.7383	113.564	6.65088e-05	7.63027e-05	0.794036
232	M000000_A231002-101-xxx_NA_2298,8_PRED_VAR5_ALK_similar to Glycerolaldopyranosid (6TMS)	3101.47	3626.31	0.00198743	0.00332169	0.7973
337	Sample_E114_Splitless_5	77.4005	80.5424	1.53225e-05	1.83897e-05	0.801975
427	Sample_E115_Splitless_1	77.4005	80.5424	1.53225e-05	1.83897e-05	0.801975
764	3,4-Dimethylbenzoic acid, tert-butyldimethylsilyl ester	34.5995	42.9319	3.9987e-05	4.95953e-05	0.802774
858	Sample_E127_Splitless_15	21.2592	26.3951	2.51101e-05	3.05034e-05	0.803878
503	Sample_E116_Splitless_30	144.251	173.843	0.000115831	0.000203519	0.811022
637	Sample_E119_Splitless_22	144.251	173.843	0.000115831	0.000203519	0.811022
702	Sample_E122_Splitless_31	144.251	173.843	0.000115831	0.000203519	0.811022
705	Sample_E122_Splitless_33	615.633	757.975	0.000730038	0.000875283	0.811354
586	Sample_E118_Splitless_4	118.399	133.397	7.89463e-05	9.07146e-05	0.811499
677	Sample_E122_Splitless_7	118.399	133.397	7.89463e-05	9.07146e-05	0.811499
685	Sample_E122_Splitless_15	21.1425	25.9741	2.45995e-05	3.0153e-05	0.812494
767	Sample_E124_Splitless_7	21.1425	25.9741	2.45995e-05	3.0153e-05	0.812494
324	Sample_E113_Splitless_219	2848.55	2277.9	0.00346389	0.00306821	0.813521
724	M000000_A318004-101-xxx_NA_3171,26_PRED_VAR5_ALK_NA	2848.55	2277.9	0.00346389	0.00306821	0.813521
825	Sample_E125_Splitless_28	27.36	33.5016	3.16164e-05	3.8717e-05	0.814397
745	Sample_E123_Splitless_14	14.8036	11.9602	1.95638e-05	1.3874e-05	0.821293
321	Sample_E113_Splitless_216	1109.39	990.768	0.000689879	0.000740253	0.822455
720	Sample_E122_Splitless_48	34.515	28.2765	4.40868e-05	3.2671e-05	0.828298
322	Sample_E113_Splitless_217	270.221	246.105	0.000157468	0.00015291	0.833369
202	Sedoheptulose, o-methyloxime, hexakis-O-(trimethylsilyl)-	289.273	316.388	0.000133038	0.000210682	0.836207
274	M000000_A259002-101-xxx_NA_2583,33_PRED_VAR5_ALK_NA	14447.2	14920.3	0.00234521	0.00378097	0.839967
167	M000043_A188001-101-xxx_NA_1876,07_PRED_VAR5_ALK_Galactose (1MEOX) (5TMS) MP	16795.6	17856.3	0.00510881	0.0086611	0.841463
457	M000043_A188001-101-xxx_NA_1876,07_PRED_VAR5_ALK_Galactose (1MEOX) (5TMS) MP	16795.6	17856.3	0.00510881	0.0086611	0.841463
494	M000043_A188001-101-xxx_NA_1876,07_PRED_VAR5_ALK_Galactose (1MEOX) (5TMS) MP	16795.6	17856.3	0.00510881	0.0086611	0.841463
651	Sample_E120_Splitless_10	16795.6	17856.3	0.00510881	0.0086611	0.841463
868	Sample_E128_Splitless_6	16795.6	17856.3	0.00510881	0.0086611	0.841463
896	Sample_E130_Splitless_6	16795.6	17856.3	0.00510881	0.0086611	0.841463
330	M000000_A116014-101-xxx_NA_1158,99_PRED_VAR5_ALK_Unknown#bth-pae-013	333.221	359.649	9.12073e-05	0.000232679	0.84309
103	Sample_E113_Splitless_68	31.0766	37.8294	4.95858e-05	4.58703e-05	0.848171
627	Sample_E119_Splitless_13	31.0766	37.8294	4.95858e-05	4.58703e-05	0.848171
804	Sample_E125_Splitless_9	31.0766	37.8294	4.95858e-05	4.58703e-05	0.848171
243	M000000_A237002-101-xxx_NA_2362,58_PRED_VAR5_ALK_NA	237.749	202.625	0.000278947	0.000236909	0.854273
704	Sample_E122_Splitless_32	237.749	202.625	0.000278947	0.000236909	0.854273
146	Sample_E113_Splitless_99	22.7873	26.6153	2.63237e-05	3.13962e-05	0.858107
191	M000000_A201011-101-xxx_NA_2003,7_PRED_VAR5_ALK_NA	34.15	39.98	3.95858e-05	4.88908e-05	0.859317
605	Sample_E118_Splitless_20	34.15	39.98	3.95858e-05	4.88908e-05	0.859317
553	Sample_E117_Splitless_34	298.828	260.907	0.000288358	0.000313144	0.864496
735	Sample_E123_Splitless_4	35.7261	41.342	4.12836e-05	4.77411e-05	0.864733
802	Sample_E125_Splitless_7	35.7261	41.342	4.12836e-05	4.77411e-05	0.864733
78	M000065_A149001-101-xxx_NA_1478,99_TRUE_VAR5_ALK_Malic acid (3TMS)	2776.05	2472.23	0.00293673	0.0020711	0.871886
476	Sample_E116_Splitless_7	18.2023	20.8961	2.16415e-05	2.41293e-05	0.873508
47	M000067_A137001-101-xxx_NA_1346,8_TRUE_VAR5_ALK_Fumaric acid (2TMS)	160.641	170.713	0.000119348	4.31801e-05	0.882016
617	Sample_E119_Splitless_3	160.641	170.713	0.000119348	4.31801e-05	0.882016
91	M000114_A153003-101-xxx_NA_1526,01_TRUE_VAR5_ALK_Butanoic acid, 4-amino- (3TMS)	3008.23	3191.4	0.00197987	0.00129827	0.882882
674	Sample_E122_Splitless_4	21.4134	26.2591	4.28268e-05	5.25182e-05	0.891146
246	Sample_E113_Splitless_165	3821.94	4205.81	0.00340938	0.00427875	0.893214
137	M000000_A174001-101-xxx_NA_1732,08_PRED_VAR5_ALK_NA174001	319.676	348.43	0.000338692	0.00026036	0.897598
595	Sample_E118_Splitless_13	319.676	348.43	0.000338692	0.00026036	0.897598
323	Sample_E113_Splitless_218	177.839	199.84	0.000206072	0.000255809	0.898009
514	Sample_E116_Splitless_40	177.839	199.84	0.000206072	0.000255809	0.898009
419	Sample_E114_Splitless_70	32.3601	28.8728	4.02754e-05	3.38832e-05	0.899031
715	Sample_E122_Splitless_43	32.3601	28.8728	4.02754e-05	3.38832e-05	0.899031
402	Sample_E114_Splitless_54	49.7649	46.6442	3.82902e-05	3.28016e-05	0.905616
604	Sample_E118_Splitless_19	49.7649	46.6442	3.82902e-05	3.28016e-05	0.905616
697	Sample_E122_Splitless_27	49.7649	46.6442	3.82902e-05	3.28016e-05	0.905616
820	Sample_E125_Splitless_23	49.7649	46.6442	3.82902e-05	3.28016e-05	0.905616
835	Sample_E126_Splitless_6	49.7649	46.6442	3.82902e-05	3.28016e-05	0.905616
53	M000016_A140001-101-xxx_NA_1377,23_TRUE_VAR5_ALK_Threonine (3TMS)	554.847	519.064	0.000448741	0.000397009	0.908878
319	Sample_E113_Splitless_214	11273.7	10948.5	0.00291871	0.00471085	0.911139
370	Sample_E114_Splitless_30	677.431	715.857	0.000407731	0.000520209	0.911439
310	M000296_A285003-101-xxx_NA_2814,35_TRUE_VAR5_ALK_Gentiobiose (1MEOX) (8TMS) BP	31.3551	34.693	3.85152e-05	4.43981e-05	0.913345
512	Sample_E116_Splitless_38	31.3551	34.693	3.85152e-05	4.43981e-05	0.913345
862	Sample_E127_Splitless_19	31.3551	34.693	3.85152e-05	4.43981e-05	0.913345
227	M000000_A228001-101-xxx_NA_2265,18_PRED_VAR5_ALK_NA	105.054	94.1458	0.000151779	0.00015026	0.921971
656	Sample_E120_Splitless_15	105.054	94.1458	0.000151779	0.00015026	0.921971
431	M000017_A132002-101-xxx_NA_1286,69_TRUE_VAR5_ALK_Isoleucine (2TMS)	418.607	449.967	0.00049288	0.000395771	0.924341
523	Sample_E117_Splitless_6	19.3273	20.752	2.27272e-05	2.39632e-05	0.93406
340	M000030_A122001-101-xxx_NA_1207,1_TRUE_VAR5_ALK_Valine (2TMS)	1387.06	1448.22	0.00103381	0.000985972	0.934553
585	Sample_E118_Splitless_3	323.169	331.13	0.00014008	0.000133987	0.937209
286	Sample_E113_Splitless_196	185.642	189.618	4.88302e-05	8.76098e-05	0.940073
176	M000687_A193002-101-xxx_NA_1913,17_TRUE_VAR5_ALK_Mannitol (6TMS)	17019.7	17339.7	0.00698768	0.00519947	0.944015
398	M000687_A193002-101-xxx_NA_1913,17_TRUE_VAR5_ALK_Mannitol (6TMS)	17019.7	17339.7	0.00698768	0.00519947	0.944015
497	D-Mannitol, 1,2,3,4,5,6-hexakis-O-(trimethylsilyl)-	17019.7	17339.7	0.00698768	0.00519947	0.944015
118	Sample_E113_Splitless_80	258.253	251.995	6.03335e-05	0.000175404	0.949684
96	M000078_A156001-101-xxx_NA_1545,35_TRUE_VAR5_ALK_Threonic acid (4TMS)	128.593	131.241	8.23342e-05	2.25084e-05	0.953951
590	Sample_E118_Splitless_8	128.593	131.241	8.23342e-05	2.25084e-05	0.953951
851	M000000_A176001-101-xxx_NA_1742,97_PRED_VAR5_ALK_NA176001 (classified unknown)	56.2754	58.6585	6.4995e-05	7.58051e-05	0.963514
121	M000576_A164008-101-xxx_NA_1638,04_TRUE_VAR5_ALK_Lyxose (1MEOX) (4TMS) BP	624.494	618.982	0.000180373	0.000160515	0.965088
416	Sample_E114_Splitless_67	95.3038	92.3285	0.000110184	0.000111788	0.970989
712	Sample_E122_Splitless_40	95.3038	92.3285	0.000110184	0.000111788	0.970989
250	Sample_E113_Splitless_169	2053.47	2019.76	0.00126282	0.00169198	0.975643
181	Sample_E113_Splitless_122	363.901	351.839	0.000660844	0.000631925	0.979809
603	Chizo-Inositol, per(trimethylsilyl) ether	363.901	351.839	0.000660844	0.000631925	0.979809
777	M000060_A209002-101-xxx_NA_2080,23_TRUE_VAR5_ALK_Inositol, myo- (6TMS)	363.901	351.839	0.000660844	0.000631925	0.979809
700	Silane, trimethyl(octadecyloxy)-	51.3649	50.3408	6.21607e-05	0.000100682	0.98686
41	M000073_A135003-101-xxx_NA_1319,94_TRUE_VAR5_ALK_Glyceric acid (3TMS)	441.392	439.921	0.000140636	0.000131536	0.98831
614	Sample_E118_Splitless_27	43.5675	43.3221	3.0507e-05	3.56945e-05	0.992007
54	Sample_E113_Splitless_31	102.744	102.077	8.25262e-05	0.000118877	0.992973
675	Sample_E122_Splitless_5	102.744	102.077	8.25262e-05	0.000118877	0.992973
865	Sample_E128_Splitless_3	102.744	102.077	8.25262e-05	0.000118877	0.992973
564	Sample_E117_Splitless_44	1872.11	1870.96	0.00101391	0.00159734	0.999077
12	M000029_A117006-101-xxx_NA_1176,03_TRUE_VAR5_ALK_Proline (1TMS)	0	0	0	0	NA
18	M000030_A122001-101-xxx_NA_1207,1_TRUE_VAR5_ALK_Valine (2TMS)	0	0	0	0	NA
19	Sample_E113_Splitless_9	0	0	0	0	NA
21	Sample_E113_Splitless_11	0	0	0	0	NA
22	Sample_E113_Splitless_12	0	0	0	0	NA
25	M000015_A128001-101-xxx_NA_1252,52_TRUE_VAR5_ALK_Serine (2TMS)	0	0	0	0	NA
26	M000053_A129003-101-xxx_NA_1262,29_TRUE_VAR5_ALK_Glycerol (3TMS)	0	0	0	0	NA
28	Sample_E113_Splitless_15	0	0	0	0	NA
30	M000017_A132002-101-xxx_NA_1286,69_TRUE_VAR5_ALK_Isoleucine (2TMS)	0	0	0	0	NA
36	M000029_A132003-101-xxx_NA_1295,77_TRUE_VAR5_ALK_Proline (2TMS)	0	0	0	0	NA
38	M000031_A133001-101-xxx_NA_1303,64_TRUE_VAR5_ALK_Glycine (3TMS)	0	0	0	0	NA
39	Sample_E113_Splitless_22	0	0	0	0	NA
51	Sample_E113_Splitless_29	0	0	0	0	NA
59	Sample_E113_Splitless_36	0	0	0	0	NA
60	Sample_E113_Splitless_37	0	0	0	0	NA
61	Sample_E113_Splitless_38	0	0	0	0	NA
72	Sample_E113_Splitless_46	0	0	0	0	NA
76	Sample_E113_Splitless_50	0	0	0	0	NA
99	Alanine, phenyl-, trimethylsilyl ester, dl-	0	0	0	0	NA
100	Sample_E113_Splitless_66	0	0	0	0	NA
106	M000029_A159001-101-xxx_NA_1583,16_TRUE_VAR5_ALK_Proline [+CO2] (2TMS)	0	0	0	0	NA
107	Sample_E113_Splitless_71	0	0	0	0	NA
110	Sample_E113_Splitless_74	0	0	0	0	NA
111	Sample_E113_Splitless_75	0	0	0	0	NA
117	Sample_E113_Splitless_79	0	0	0	0	NA
120	M000967_A164015-101-xxx_NA_1645,55_TRUE_VAR5_ALK_Propane, 1,2-diamino- (4TMS)	0	0	0	0	NA
128	Sample_E113_Splitless_85	0	0	0	0	NA
129	Sample_E113_Splitless_86	0	0	0	0	NA
132	Sample_E113_Splitless_89	0	0	0	0	NA
138	M000186_A175002-101-xxx_NA_1734,98_TRUE_VAR5_ALK_Putrescine (4TMS)	0	0	0	0	NA
144	Sample_E113_Splitless_97	0	0	0	0	NA
145	Sample_E113_Splitless_98	0	0	0	0	NA
147	Sample_E113_Splitless_100	0	0	0	0	NA
149	Sample_E113_Splitless_102	0	0	0	0	NA
150	Sample_E113_Splitless_103	0	0	0	0	NA
160	Methane, nitroso-	0	0	0	0	NA
161	Sample_E113_Splitless_111	0	0	0	0	NA
165	Sample_E113_Splitless_113	0	0	0	0	NA
166	Sample_E113_Splitless_114	0	0	0	0	NA
169	Sample_E113_Splitless_116	0	0	0	0	NA
179	Sample_E113_Splitless_121	0	0	0	0	NA
183	Sample_E113_Splitless_124	0	0	0	0	NA
184	Sample_E113_Splitless_125	0	0	0	0	NA
193	Sample_E113_Splitless_127	0	0	0	0	NA
194	N,N,O-Tris-(trimethylsilyl)-4-aminomethylcyclohexane carboxylic acid	0	0	0	0	NA
199	Sample_E113_Splitless_131	0	0	0	0	NA
200	Sample_E113_Splitless_132	0	0	0	0	NA
211	M000000_A291005-101-xxx_NA_2902,83_PRED_VAR5_ALK_NA	0	0	0	0	NA
216	Sample_E113_Splitless_142	0	0	0	0	NA
220	Sample_E113_Splitless_146	0	0	0	0	NA
222	Sample_E113_Splitless_147	0	0	0	0	NA
223	Sample_E113_Splitless_148	0	0	0	0	NA
228	1,3-Benzenediol, o-(2-furoyl)-	0	0	0	0	NA
233	Sample_E113_Splitless_153	0	0	0	0	NA
234	Sample_E113_Splitless_154	0	0	0	0	NA
240	Sample_E113_Splitless_160	0	0	0	0	NA
242	Sample_E113_Splitless_162	0	0	0	0	NA
252	4-Fluorobenzoic acid, pent-2-en-4-ynyl ester	0	0	0	0	NA
254	Sample_E113_Splitless_172	0	0	0	0	NA
264	Sample_E113_Splitless_180	0	0	0	0	NA
265	Sample_E113_Splitless_181	0	0	0	0	NA
267	Sample_E113_Splitless_183	0	0	0	0	NA
269	Sample_E113_Splitless_184	0	0	0	0	NA
270	Sample_E113_Splitless_185	0	0	0	0	NA
272	Sample_E113_Splitless_187	0	0	0	0	NA
280	Sample_E113_Splitless_193	0	0	0	0	NA
282	l-Leucine, N-(4-methylbenzoyl)-, dodecyl ester	0	0	0	0	NA
283	M000000_A270003-101-xxx_NA_2691,64_PRED_VAR5_ALK_NA	0	0	0	0	NA
285	Sample_E113_Splitless_195	0	0	0	0	NA
287	Benzene, 1,1'-(1,1,10,10-tetramethyl-1,10-decanediyl)bis[3,4-dimethyl-	0	0	0	0	NA
293	M000000_A276007-101-xxx_NA_2752,25_PRED_VAR5_ALK_NA	0	0	0	0	NA
295	Sample_E113_Splitless_200	0	0	0	0	NA
297	Sample_E113_Splitless_202	0	0	0	0	NA
298	M000000_A278007-101-xxx_NA_2778,54_PRED_VAR5_ALK_NA	0	0	0	0	NA
302	M000000_A277012-101-xxx_NA_2768,8_PRED_VAR5_ALK_NA	0	0	0	0	NA
303	Sample_E113_Splitless_204	0	0	0	0	NA
304	Sample_E113_Splitless_205	0	0	0	0	NA
307	Octanedioic acid, bis(tert-butyldimethylsilyl) ester	0	0	0	0	NA
309	Sample_E113_Splitless_208	0	0	0	0	NA
312	3-Hydroxyanthranilic acid, o-trimethylsilyl-, trimethylsilyl ester	0	0	0	0	NA
314	Sample_E113_Splitless_210	0	0	0	0	NA
315	Sample_E113_Splitless_211	0	0	0	0	NA
318	M000000_A301005-101-xxx_NA_3003,95_PRED_VAR5_ALK_NA	0	0	0	0	NA
326	Sample_E113_Splitless_220	0	0	0	0	NA
327	M000000_A114002-101-xxx_NA_1131,27_TRUE_VAR5_ALK_NA114002 (classified unknown)	0	0	0	0	NA
331	Sample_E114_Splitless_2	0	0	0	0	NA
349	Sample_E114_Splitless_14	0	0	0	0	NA
351	Piperidine, 2-(tetrahydro-2-furanyl)-	0	0	0	0	NA
357	Sample_E114_Splitless_18	0	0	0	0	NA
358	Sample_E114_Splitless_19	0	0	0	0	NA
360	Sample_E114_Splitless_21	0	0	0	0	NA
362	Sample_E114_Splitless_23	0	0	0	0	NA
363	Sample_E114_Splitless_24	0	0	0	0	NA
364	Sample_E114_Splitless_25	0	0	0	0	NA
368	M000032_A148002-101-xxx_NA_1469,31_TRUE_VAR5_ALK_Glutamine [-H2O] (2TMS) BP	0	0	0	0	NA
371	Sample_E114_Splitless_31	0	0	0	0	NA
373	Sample_E114_Splitless_32	0	0	0	0	NA
374	Sample_E114_Splitless_33	0	0	0	0	NA
375	Sample_E114_Splitless_34	0	0	0	0	NA
379	Sample_E114_Splitless_37	0	0	0	0	NA
380	Sample_E114_Splitless_38	0	0	0	0	NA
381	Sample_E114_Splitless_39	0	0	0	0	NA
388	Sample_E114_Splitless_45	0	0	0	0	NA
389	Sample_E114_Splitless_46	0	0	0	0	NA
396	Sample_E114_Splitless_51	0	0	0	0	NA
401	M000040_A189005-101-xxx_NA_1879,57_PRED_VAR5_ALK_Glucopyranose, D- (5TMS)	0	0	0	0	NA
405	Sample_E114_Splitless_57	0	0	0	0	NA
406	Sample_E114_Splitless_58	0	0	0	0	NA
407	Sample_E114_Splitless_59	0	0	0	0	NA
409	Sample_E114_Splitless_61	0	0	0	0	NA
412	Tricyclo[8.2.2.2(4,7)]hexadeca-2,4,6,8,10,12,13,15-octaene	0	0	0	0	NA
413	Sample_E114_Splitless_64	0	0	0	0	NA
415	Sample_E114_Splitless_66	0	0	0	0	NA
417	Sample_E114_Splitless_68	0	0	0	0	NA
420	Sample_E114_Splitless_71	0	0	0	0	NA
423	Sample_E114_Splitless_74	0	0	0	0	NA
426	Sample_E114_Splitless_76	0	0	0	0	NA
429	Sample_E115_Splitless_3	0	0	0	0	NA
434	Sample_E115_Splitless_7	0	0	0	0	NA
440	Sample_E115_Splitless_13	0	0	0	0	NA
441	Sample_E115_Splitless_14	0	0	0	0	NA
442	Sample_E115_Splitless_15	0	0	0	0	NA
443	Sample_E115_Splitless_16	0	0	0	0	NA
445	Sample_E115_Splitless_17	0	0	0	0	NA
451	Sample_E115_Splitless_22	0	0	0	0	NA
462	Sample_E115_Splitless_29	0	0	0	0	NA
464	Butanedioic acid, 2,3-bis[(trimethylsilyl)oxy]-, dimethyl ester, (R*,S*)-	0	0	0	0	NA
465	Sample_E115_Splitless_31	0	0	0	0	NA
468	Sample_E116_Splitless_1	0	0	0	0	NA
469	Sample_E116_Splitless_2	0	0	0	0	NA
482	Sample_E116_Splitless_13	0	0	0	0	NA
487	Sample_E116_Splitless_18	0	0	0	0	NA
499	Sample_E116_Splitless_26	0	0	0	0	NA
509	Sample_E116_Splitless_35	0	0	0	0	NA
510	Sample_E116_Splitless_36	0	0	0	0	NA
513	Sample_E116_Splitless_39	0	0	0	0	NA
515	Sample_E117_Splitless_1	0	0	0	0	NA
516	4-Hydroxypyridine, trimethylsilyl ether	0	0	0	0	NA
517	d-Proline, N-allyloxycarbonyl-, allyl ester	0	0	0	0	NA
518	Sample_E117_Splitless_2	0	0	0	0	NA
520	Sample_E117_Splitless_3	0	0	0	0	NA
522	Sample_E117_Splitless_5	0	0	0	0	NA
524	Sample_E117_Splitless_7	0	0	0	0	NA
525	Sample_E117_Splitless_8	0	0	0	0	NA
526	Sample_E117_Splitless_9	0	0	0	0	NA
527	Sample_E117_Splitless_10	0	0	0	0	NA
528	Sample_E117_Splitless_11	0	0	0	0	NA
529	Sample_E117_Splitless_12	0	0	0	0	NA
530	Sample_E117_Splitless_13	0	0	0	0	NA
531	Sample_E117_Splitless_14	0	0	0	0	NA
534	Sample_E117_Splitless_17	0	0	0	0	NA
535	Sample_E117_Splitless_18	0	0	0	0	NA
537	Sample_E117_Splitless_20	0	0	0	0	NA
538	Sample_E117_Splitless_21	0	0	0	0	NA
539	Sample_E117_Splitless_22	0	0	0	0	NA
540	Sample_E117_Splitless_23	0	0	0	0	NA
542	Sample_E117_Splitless_25	0	0	0	0	NA
544	Sample_E117_Splitless_26	0	0	0	0	NA
545	Sample_E117_Splitless_27	0	0	0	0	NA
546	Sample_E117_Splitless_28	0	0	0	0	NA
547	Sample_E117_Splitless_29	0	0	0	0	NA
548	M000000_A182007-101-xxx_NA_1807,9_PRED_VAR5_ALK_NA	0	0	0	0	NA
550	Sample_E117_Splitless_31	0	0	0	0	NA
551	Sample_E117_Splitless_32	0	0	0	0	NA
552	Sample_E117_Splitless_33	0	0	0	0	NA
554	Sample_E117_Splitless_35	0	0	0	0	NA
558	M000000_A195013-101-xxx_NA_1948,99_PRED_VAR5_ALK_NA	0	0	0	0	NA
560	Sample_E117_Splitless_40	0	0	0	0	NA
561	Sample_E117_Splitless_41	0	0	0	0	NA
563	Sample_E117_Splitless_43	0	0	0	0	NA
565	Sample_E117_Splitless_45	0	0	0	0	NA
566	Sample_E117_Splitless_46	0	0	0	0	NA
567	Sample_E117_Splitless_47	0	0	0	0	NA
568	Sample_E117_Splitless_48	0	0	0	0	NA
569	Sample_E117_Splitless_49	0	0	0	0	NA
571	Sample_E117_Splitless_51	0	0	0	0	NA
572	Sample_E117_Splitless_52	0	0	0	0	NA
573	Sample_E117_Splitless_53	0	0	0	0	NA
574	Sample_E117_Splitless_54	0	0	0	0	NA
575	Sample_E117_Splitless_55	0	0	0	0	NA
576	Sample_E117_Splitless_56	0	0	0	0	NA
579	Sample_E117_Splitless_58	0	0	0	0	NA
580	Sample_E117_Splitless_59	0	0	0	0	NA
633	Sample_E119_Splitless_18	0	0	0	0	NA
663	Sample_E121_Splitless_2	0	0	0	0	NA
672	Sample_E122_Splitless_2	0	0	0	0	NA
682	Sample_E122_Splitless_12	0	0	0	0	NA
683	Sample_E122_Splitless_13	0	0	0	0	NA
690	Sample_E122_Splitless_20	0	0	0	0	NA
692	Sample_E122_Splitless_22	0	0	0	0	NA
695	Sample_E122_Splitless_25	0	0	0	0	NA
701	Sample_E122_Splitless_30	0	0	0	0	NA
718	Sample_E122_Splitless_46	0	0	0	0	NA
721	Sample_E122_Splitless_49	0	0	0	0	NA
723	Sample_E122_Splitless_51	0	0	0	0	NA
725	Sample_E122_Splitless_52	0	0	0	0	NA
729	Sample_E122_Splitless_56	0	0	0	0	NA
734	Sample_E123_Splitless_3	0	0	0	0	NA
736	Sample_E123_Splitless_5	0	0	0	0	NA
737	Sample_E123_Splitless_6	0	0	0	0	NA
738	Sample_E123_Splitless_7	0	0	0	0	NA
739	Sample_E123_Splitless_8	0	0	0	0	NA
746	Sample_E123_Splitless_15	0	0	0	0	NA
749	Sample_E123_Splitless_18	0	0	0	0	NA
750	Sample_E123_Splitless_19	0	0	0	0	NA
754	Sample_E123_Splitless_23	0	0	0	0	NA
755	Sample_E123_Splitless_24	0	0	0	0	NA
757	M000665_A114004-101-xxx_NA_1144,43_TRUE_VAR5_ALK_Butyro-1,4-lactam (1TMS)	0	0	0	0	NA
759	Sample_E124_Splitless_1	0	0	0	0	NA
760	Sample_E124_Splitless_2	0	0	0	0	NA
761	Sample_E124_Splitless_3	0	0	0	0	NA
762	Sample_E124_Splitless_4	0	0	0	0	NA
763	Sample_E124_Splitless_5	0	0	0	0	NA
765	1-Methyl-2-n-hexylbenzene	0	0	0	0	NA
769	Sample_E124_Splitless_9	0	0	0	0	NA
771	Sample_E124_Splitless_11	0	0	0	0	NA
773	Sample_E124_Splitless_13	0	0	0	0	NA
774	Sample_E124_Splitless_14	0	0	0	0	NA
780	Dithiocarbamate, S-methyl-,N-(2-methyl-4-oxo-2-pentyl)-	0	0	0	0	NA
782	Sample_E124_Splitless_19	0	0	0	0	NA
783	Sample_E124_Splitless_20	0	0	0	0	NA
785	Sample_E124_Splitless_22	0	0	0	0	NA
786	Sample_E124_Splitless_23	0	0	0	0	NA
787	Sample_E124_Splitless_24	0	0	0	0	NA
790	Sample_E124_Splitless_27	0	0	0	0	NA
793	Sample_E124_Splitless_30	0	0	0	0	NA
797	Sample_E125_Splitless_2	0	0	0	0	NA
798	Sample_E125_Splitless_3	0	0	0	0	NA
803	Sample_E125_Splitless_8	0	0	0	0	NA
805	Sample_E125_Splitless_10	0	0	0	0	NA
808	N-Formyl(4-hydroxy-2-methoxyphenyl)alanine,ethyl ester	0	0	0	0	NA
821	Sample_E125_Splitless_24	0	0	0	0	NA
824	Sample_E125_Splitless_27	0	0	0	0	NA
830	Sample_E126_Splitless_2	0	0	0	0	NA
831	Sample_E126_Splitless_3	0	0	0	0	NA
832	3-n-butylphenol, trifluoroacetate	0	0	0	0	NA
833	Sample_E126_Splitless_4	0	0	0	0	NA
834	Sample_E126_Splitless_5	0	0	0	0	NA
836	Sample_E126_Splitless_7	0	0	0	0	NA
837	Sample_E126_Splitless_8	0	0	0	0	NA
838	Sample_E126_Splitless_9	0	0	0	0	NA
839	Sample_E126_Splitless_10	0	0	0	0	NA
840	Sample_E126_Splitless_11	0	0	0	0	NA
850	Sample_E127_Splitless_8	0	0	0	0	NA
852	Sample_E127_Splitless_9	0	0	0	0	NA
902	Sample_E130_Splitless_11	0	30.1601
