# Supplementary material for: Fungal endophyte infection of ryegrass reprograms host metabolism and alters development
Source: New Phytol. 2015 Aug 25;208(4):1227–40. doi: 10.1111/nph.13614 (PMC5049663; doi:10.1111/nph.13614)
Supplement: Supplementary file 21 — Table S20 Annotations of the genes predicted to encode for enzymes involved in redox reactions [file NPH-208-1227-s021.xlsx]

## Sheet: Table S18
Table S20: Annotations of the genes predicted to encode for enzymes involved in redox reactions
BINCODE, NAME and DESCRIPTION refers to the output of Mercator analysis. The “significant” column correspond to a DegSeq Qvalue < 0.05. The “function” column is extracted from the Mercator analysis. The IDENTIFIER is the ryegrass ESTs identifer
BINCODE	NAME	IDENTIFIER	DESCRIPTION	FOLD	Significant	Function
Redox
Glutathione and ascorbate
26.9	misc.glutathione S transferases	m.110270	(loc_os10g38710.1 : 226.0) no description available & (q06398|gstu6_orysa : 181.0) Probable glutathione S-transferase GSTU6 (EC 2.5.1.18) (28 kDa cold-induced protein) - Oryza sativa (Rice) & (at1g10370 : 164.0) EARLY-RESPONSIVE TO DEHYDRATION 9 (ERD9); FUNCTIONS IN: glutathione transferase activity; INVOLVED IN: response to water deprivation, response to karrikin, toxin catabolic process; LOCATE…	-7.16582	TRUE	Probable glutathione S-transferase GSTU6 (EC 2.5.1.18) (28 kDa cold-induced protein)
26.9	misc.glutathione S transferases	m.302877	(loc_os04g55740.1 : 189.0) no description available & (p22195|per1_arahy : 144.0) Cationic peroxidase 1 precursor (EC 1.11.1.7) (PNPC1) - Arachis hypogaea (Peanut) & (at5g05340 : 142.0) Peroxidase superfamily protein; FUNCTIONS IN: protein binding, peroxidase activity; INVOLVED IN: response to oxidative stress, oxidation reduction; LOCATED IN: apoplast, cell wall; EXPRESSED IN: 9 plant structures…	-7.16582	TRUE	Cationic peroxidase 1 precursor (EC 1.11.1.7) (PNPC1)
26.9	misc.glutathione S transferases	m.33115	(loc_os01g72140.1 : 276.0) no description available & (q03662|gstx1_tobac : 160.0) Probable glutathione S-transferase (EC 2.5.1.18) (Auxin-induced protein PGNT1/PCNT110) - Nicotiana tabacum (Common tobacco) & (at3g09270 : 157.0) Encodes glutathione transferase belonging to the tau class of GSTs. Naming convention according to Wagner et al. (2002).; glutathione S-transferase TAU 8 (GSTU8); FUNCTIO…	-6.6881	TRUE	Probable glutathione S-transferase (EC 2.5.1.18) (Auxin-induced protein PGNT1/PCNT110)
26.9	misc.glutathione S transferases	m.219175	(loc_os09g37240.2 : 940.0) no description available & (at2g30870 : 122.0) early dehydration-induced gene ERD13 homologous to tobacco and maize glutathione S-transferases. Encodes glutathione transferase belonging to the phi class of GSTs. Naming convention according to Wagner et al. (2002); glutathione S-transferase PHI 10 (GSTF10); FUNCTIONS IN: glutathione transferase activity, copper ion bindi…	-3.75558	TRUE	early dehydration-induced gene ERD13 homologous to tobacco and maize glutathione S-transferases. Encodes glutathione transferase belonging to the phi class of GSTs. Naming convention according to Wagner et al. (2002)
21.2	redox.ascorbate and glutathione	m.101552	(loc_os02g42890.1 : 263.0) no description available & (at4g25570 : 177.0) Encodes cytochrome b561.; ACYB-2; FUNCTIONS IN: carbon-monoxide oxygenase activity; LOCATED IN: integral to membrane, chloroplast, vacuole; EXPRESSED IN: 23 plant structures; EXPRESSED DURING: 13 growth stages; CONTAINS InterPro DOMAIN/s: Cytochrome b561, eukaryote (InterPro:IPR004877), Cytochrome b561/ferric reductase tran…	-3.62613	TRUE	Encodes cytochrome b561.
26.9	misc.glutathione S transferases	m.43912	(loc_os03g17460.1 : 273.0) no description available & (at3g55040 : 214.0) Encodes a member of the lambda family of glutathione transferases. It has thiol transferase activity and self S-glutathionylation activity in vitro.; glutathione transferase lambda 2 (GSTL2); INVOLVED IN: protein amino acid glutathionylation; LOCATED IN: chloroplast, chloroplast stroma; EXPRESSED IN: 23 plant structures; EX…	-3.58291	FALSE	Encodes a member of the lambda family of glutathione transferases. It has thiol transferase activity and self S-glutathionylation activity in vitro.
21.2.2	redox.ascorbate and glutathione.glutathione	m.126869	(loc_os12g34380.1 : 737.0) no description available & (o23732|gshb_braju : 645.0) Glutathione synthetase, chloroplast precursor (EC 6.3.2.3) (Glutathione synthase) (GSH synthetase) (GSH-S) - Brassica juncea (Leaf mustard) (Indian mustard) & (at5g27380 : 632.0) Encodes a protein with similarity to glutathione synthetases, which catalyzes one of the early steps in glutathione biosynthesis. Two tran…	-2.90333	TRUE	Glutathione synthetase, chloroplast precursor (EC 6.3.2.3) (Glutathione synthase) (GSH synthetase) (GSH-S)
21.2.1.2	redox.ascorbate and glutathione.ascorbate.GDP-L-galactose-hexose-1-phosphate guanyltransferase	m.171472	(loc_os12g41800.1 : 465.0) no description available & (at4g26850 : 125.0) Encodes a novel protein involved in ascorbate biosynthesis, which was shown to catalyze the transfer of GMP from GDP-galactose to a variety of hexose-1-phosphate acceptors. Recessive mutation has a reduced amount of vitamin C, lower level of non-photochemical quenching, and reduced rate of conversion of violaxanthin to zeax…	-2.89755	TRUE	Encodes a novel protein involved in ascorbate biosynthesis, which was shown to catalyze the transfer of GMP from GDP-galactose to a variety of hexose-1-phosphate acceptors. Recessive mutation has a reduced amount of vitamin C, lower level of non-photochemical quenching, and reduced rate of conversion of violaxanthin to zeaxanthin in high light.
26.9	misc.glutathione S transferases	m.43915	(loc_os03g17460.1 : 230.0) no description available & (at3g55040 : 185.0) Encodes a member of the lambda family of glutathione transferases. It has thiol transferase activity and self S-glutathionylation activity in vitro.; glutathione transferase lambda 2 (GSTL2); INVOLVED IN: protein amino acid glutathionylation; LOCATED IN: chloroplast, chloroplast stroma; EXPRESSED IN: 23 plant structures; EX…	-2.86633	FALSE	Encodes a member of the lambda family of glutathione transferases. It has thiol transferase activity and self S-glutathionylation activity in vitro.
21.2	redox.ascorbate and glutathione	m.94687	(loc_os08g29669.1 : 131.0) no description available & (at1g60660 : 114.0) member of Cytochromes b5; cytochrome B5-like protein (CB5LP); FUNCTIONS IN: heme binding; EXPRESSED IN: 22 plant structures; EXPRESSED DURING: 13 growth stages; CONTAINS InterPro DOMAIN/s: Cytochrome b5, heme-binding site (InterPro:IPR018506), Cytochrome b5 (InterPro:IPR001199); BEST Arabidopsis thaliana protein match is: c…	-2.80118	TRUE	member of Cytochromes b5
26.9	misc.glutathione S transferases	m.66782	(loc_os10g38710.1 : 209.0) no description available & (q06398|gstu6_orysa : 167.0) Probable glutathione S-transferase GSTU6 (EC 2.5.1.18) (28 kDa cold-induced protein) - Oryza sativa (Rice) & (at1g10370 : 138.0) EARLY-RESPONSIVE TO DEHYDRATION 9 (ERD9); FUNCTIONS IN: glutathione transferase activity; INVOLVED IN: response to water deprivation, response to karrikin, toxin catabolic process; LOCATE…	-2.76575	TRUE	Probable glutathione S-transferase GSTU6 (EC 2.5.1.18) (28 kDa cold-induced protein)
21.2	redox.ascorbate and glutathione	m.94678	(loc_os08g29669.1 : 95.5) no description available & (at1g60660 : 85.1) member of Cytochromes b5; cytochrome B5-like protein (CB5LP); FUNCTIONS IN: heme binding; EXPRESSED IN: 22 plant structures; EXPRESSED DURING: 13 growth stages; CONTAINS InterPro DOMAIN/s: Cytochrome b5, heme-binding site (InterPro:IPR018506), Cytochrome b5 (InterPro:IPR001199); BEST Arabidopsis thaliana protein match is: cyt…	-2.64918	TRUE	member of Cytochromes b5
21.2.1.2	redox.ascorbate and glutathione.ascorbate.GDP-L-galactose-hexose-1-phosphate guanyltransferase	m.171473	(loc_os12g41800.1 : 474.0) no description available & (at4g26850 : 129.0) Encodes a novel protein involved in ascorbate biosynthesis, which was shown to catalyze the transfer of GMP from GDP-galactose to a variety of hexose-1-phosphate acceptors. Recessive mutation has a reduced amount of vitamin C, lower level of non-photochemical quenching, and reduced rate of conversion of violaxanthin to zeax…	-2.61661	TRUE	Encodes a novel protein involved in ascorbate biosynthesis, which was shown to catalyze the transfer of GMP from GDP-galactose to a variety of hexose-1-phosphate acceptors. Recessive mutation has a reduced amount of vitamin C, lower level of non-photochemical quenching, and reduced rate of conversion of violaxanthin to zeaxanthin in high light.
21.2	redox.ascorbate and glutathione	m.224728	(loc_os09g16520.1 : 164.0) no description available & (at1g60660 : 132.0) member of Cytochromes b5; cytochrome B5-like protein (CB5LP); FUNCTIONS IN: heme binding; EXPRESSED IN: 22 plant structures; EXPRESSED DURING: 13 growth stages; CONTAINS InterPro DOMAIN/s: Cytochrome b5, heme-binding site (InterPro:IPR018506), Cytochrome b5 (InterPro:IPR001199); BEST Arabidopsis thaliana protein match is: c…	-2.60782	TRUE	member of Cytochromes b5
21.2.2	redox.ascorbate and glutathione.glutathione	m.279913	(loc_os01g73514.2 : 1290.0) no description available & (at5g37830 : 1087.0) Encodes a 5-oxoprolinase that acts in the glutathione degradation pathway and in 5-oxoproline metabolism.; oxoprolinase 1 (OXP1); CONTAINS InterPro DOMAIN/s: Hydantoinase B/oxoprolinase (InterPro:IPR003692), Hydantoinase/oxoprolinase (InterPro:IPR002821), Hydantoinaseoxoprolinase, N-terminal (InterPro:IPR008040); Has 1807…	-2.44878	TRUE	Encodes a 5-oxoprolinase that acts in the glutathione degradation pathway and in 5-oxoproline metabolism.
21.2	redox.ascorbate and glutathione	m.82248	(loc_os10g35850.1 : 218.0) no description available & (at5g52240 : 182.0) Encodes a protein with similarity to progesterone-binding proteins in animals. Has been shown to bind steroids in vitro. Expressed in aerial portions of the plant excluding mature flowers and siliques. Antisense experiments suggest a role in inhibition of hypocotyl cell elongation. Expression is suppressed light grown seedl…	-2.36761	TRUE	Encodes a protein with similarity to progesterone-binding proteins in animals. Has been shown to bind steroids in vitro. Expressed in aerial portions of the plant excluding mature flowers and siliques. Antisense experiments suggest a role in inhibition of hypocotyl cell elongation. Expression is suppressed light grown seedlings transferred to the dark.
21.2.2	redox.ascorbate and glutathione.glutathione	m.59992	(loc_os06g08670.1 : 325.0) no description available & (at4g31870 : 302.0) Encodes glutathione peroxidase.; glutathione peroxidase 7 (GPX7); FUNCTIONS IN: glutathione peroxidase activity; INVOLVED IN: response to karrikin; LOCATED IN: chloroplast; EXPRESSED IN: 23 plant structures; EXPRESSED DURING: 13 growth stages; CONTAINS InterPro DOMAIN/s: Thioredoxin fold (InterPro:IPR012335), Thioredoxin-li…	-2.3121	TRUE	Encodes glutathione peroxidase.
21.2.1	redox.ascorbate and glutathione.ascorbate	m.8632	(q6zjj1|apx4_orysa : 453.0) Probable L-ascorbate peroxidase 4 (EC 1.11.1.11) (OsAPx04) - Oryza sativa (Rice) & (loc_os08g43560.1 : 453.0) no description available & (at4g35000 : 377.0) Encodes a microsomal ascorbate peroxidase APX3. Ascorbate peroxidases are enzymes that scavenge hydrogen peroxide in plant cells. Eight types of APX have been described for Arabidopsis: three cytosolic (APX1, APX2,…	-2.21046	TRUE	Probable L-ascorbate peroxidase 4 (EC 1.11.1.11) (OsAPx04)
21.2.1	redox.ascorbate and glutathione.ascorbate	m.8770	(loc_os02g47800.1 : 785.0) no description available & (at3g27820 : 614.0) Encodes a peroxisome membrane-bound monodehydroascorbate reductase, involved in the ascorbate-glutathione cycle which removes toxic H2O2; monodehydroascorbate reductase 4 (MDAR4); FUNCTIONS IN: monodehydroascorbate reductase (NADH) activity; INVOLVED IN: hydrogen peroxide catabolic process; LOCATED IN: peroxisomal membrane,…	-2.19902	TRUE	Encodes a peroxisome membrane-bound monodehydroascorbate reductase, involved in the ascorbate-glutathione cycle which removes toxic H2O2
21.2.2	redox.ascorbate and glutathione.glutathione	m.14169	(loc_os11g42350.3 : 822.0) no description available & (o23732|gshb_braju : 666.0) Glutathione synthetase, chloroplast precursor (EC 6.3.2.3) (Glutathione synthase) (GSH synthetase) (GSH-S) - Brassica juncea (Leaf mustard) (Indian mustard) & (at5g27380 : 652.0) Encodes a protein with similarity to glutathione synthetases, which catalyzes one of the early steps in glutathione biosynthesis. Two tran…	-2.19149	TRUE	Glutathione synthetase, chloroplast precursor (EC 6.3.2.3) (Glutathione synthase) (GSH synthetase) (GSH-S)
26.9	misc.glutathione S transferases	m.115335	(loc_os11g37730.1 : 369.0) no description available & (at5g41210 : 296.0) Encodes glutathione transferase belonging to the theta class of GSTs. Naming convention according to Wagner et al. (2002).; glutathione S-transferase THETA 1 (GSTT1); FUNCTIONS IN: glutathione transferase activity; INVOLVED IN: toxin catabolic process; LOCATED IN: peroxisome, cytoplasm; EXPRESSED IN: 22 plant structures; EX…	-2.17331	TRUE	Encodes glutathione transferase belonging to the theta class of GSTs. Naming convention according to Wagner et al. (2002).
21.2.1	redox.ascorbate and glutathione.ascorbate	m.66961	(loc_os06g12630.2 : 395.0) no description available & (at5g16710 : 349.0) The protein undergoes thiolation following treatment with the oxidant tert-butylhydroperoxide.; dehydroascorbate reductase 1 (DHAR3); FUNCTIONS IN: glutathione dehydrogenase (ascorbate) activity; INVOLVED IN: protein amino acid glutathionylation; LOCATED IN: chloroplast stroma, chloroplast, chloroplast envelope; EXPRESSED I…	-2.10798	TRUE	The protein undergoes thiolation following treatment with the oxidant tert-butylhydroperoxide.
21.2.1.5	redox.ascorbate and glutathione.ascorbate.L-Galactono-1,4-lactone dehydrogenase	m.138793	(loc_os11g04740.1 : 948.0) no description available & (at3g47930 : 773.0) L-Galactono-1,4-lactone dehydrogenase, catalyzes the final step of ascorbate biosynthesis; "L-galactono-1,4-lactone dehydrogenase" (GLDH); CONTAINS InterPro DOMAIN/s: D-arabinono-1,4-lactone oxidase (InterPro:IPR007173), FAD-binding, type 2 (InterPro:IPR016166), Galactonolactone dehydrogenase (InterPro:IPR010029), Actin-bin…	-2.06809	TRUE	L-Galactono-1,4-lactone dehydrogenase, catalyzes the final step of ascorbate biosynthesis
26.9	misc.glutathione S transferases	m.58077	(loc_os05g05620.1 : 249.0) no description available & (o65857|gsth1_orysa : 228.0) Probable glutathione S-transferase GSTF1 (EC 2.5.1.18) (GST-I) - Oryza sativa (Rice) & (at3g62760 : 194.0) Encodes glutathione transferase belonging to the phi class of GSTs. Naming convention according to Wagner et al. (2002).; ATGSTF13; CONTAINS InterPro DOMAIN/s: Thioredoxin fold (InterPro:IPR012335), Glutathion…	-2.03032	FALSE	Probable glutathione S-transferase GSTF1 (EC 2.5.1.18) (GST-I)
21.2.2	redox.ascorbate and glutathione.glutathione	m.279912	(loc_os01g73514.2 : 946.0) no description available & (at5g37830 : 872.0) Encodes a 5-oxoprolinase that acts in the glutathione degradation pathway and in 5-oxoproline metabolism.; oxoprolinase 1 (OXP1); CONTAINS InterPro DOMAIN/s: Hydantoinase B/oxoprolinase (InterPro:IPR003692), Hydantoinase/oxoprolinase (InterPro:IPR002821), Hydantoinaseoxoprolinase, N-terminal (InterPro:IPR008040); Has 1807 B…	-2.02986	TRUE	Encodes a 5-oxoprolinase that acts in the glutathione degradation pathway and in 5-oxoproline metabolism.
21.2	redox.ascorbate and glutathione	m.20929	(loc_os07g12830.2 : 288.0) no description available & (at5g09680 : 201.0) Encodes RLF (Reduced Lateral root Formation). Involved in lateral root formation. Contains a cytochrome b5-like heme/steroid binding domain. Localized in the cytosol.; reduced lateral root formation (RLF); FUNCTIONS IN: heme binding; INVOLVED IN: lateral root formation; LOCATED IN: cytosol; EXPRESSED IN: stem, root, flower,…	-1.92598	FALSE	Encodes RLF (Reduced Lateral root Formation). Involved in lateral root formation. Contains a cytochrome b5-like heme/steroid binding domain. Localized in the cytosol.
26.9	misc.glutathione S transferases	m.193572	(loc_os07g44460.1 : 405.0) no description available & (at4g33420 : 224.0) Peroxidase superfamily protein; FUNCTIONS IN: peroxidase activity, heme binding; INVOLVED IN: response to oxidative stress, oxidation reduction; EXPRESSED IN: 20 plant structures; EXPRESSED DURING: 10 growth stages; CONTAINS InterPro DOMAIN/s: Haem peroxidase (InterPro:IPR010255), Plant peroxidase (InterPro:IPR000823), Pero…	-1.91088	FALSE	Peroxidase superfamily protein
21.2.2	redox.ascorbate and glutathione.glutathione	m.76834	(loc_os07g27790.1 : 791.0) no description available & (o23736|gsh1_braju : 714.0) Glutamate--cysteine ligase, chloroplast precursor (EC 6.3.2.2) (Gamma-glutamylcysteine synthetase) (Gamma-ECS) (GCS) - Brassica juncea (Leaf mustard) (Indian mustard) & (at4g23100 : 712.0) Encodes the enzyme glutamate-cysteine ligase catalyzing the first, and rate-limiting, step of glutathione biosynthesis. Required…	-1.91043	FALSE	Glutamate--cysteine ligase, chloroplast precursor (EC 6.3.2.2) (Gamma-glutamylcysteine synthetase) (Gamma-ECS) (GCS)
21.2	redox.ascorbate and glutathione	m.301143	(loc_os12g12170.2 : 241.0) no description available & (p49098|cyb5_tobac : 118.0) Cytochrome b5 - Nicotiana tabacum (Common tobacco) & (at2g32720 : 115.0) member of Cytochromes b5; cytochrome B5 isoform B (CB5-B); CONTAINS InterPro DOMAIN/s: Cytochrome b5, heme-binding site (InterPro:IPR018506), Cytochrome b5 (InterPro:IPR001199); BEST Arabidopsis thaliana protein match is: cytochrome B5 isoform …	-1.86104	FALSE	Cytochrome b5
21.2.1	redox.ascorbate and glutathione.ascorbate	m.10572	(loc_os08g05570.4 : 778.0) no description available & (at1g63940 : 667.0) monodehydroascorbate reductase 6 (MDAR6); FUNCTIONS IN: ATP binding; INVOLVED IN: response to cadmium ion, response to cold; LOCATED IN: mitochondrion, stromule, chloroplast; EXPRESSED IN: 25 plant structures; EXPRESSED DURING: 15 growth stages; CONTAINS InterPro DOMAIN/s: FAD-dependent pyridine nucleotide-disulphide oxidor…	-1.81551	FALSE	monodehydroascorbate reductase 6 (MDAR6)
21.2	redox.ascorbate and glutathione	m.154406	(loc_os05g49040.1 : 274.0) no description available & (at4g18260 : 183.0) Cytochrome b561/ferric reductase transmembrane protein family; LOCATED IN: membrane; EXPRESSED IN: 20 plant structures; EXPRESSED DURING: 10 growth stages; CONTAINS InterPro DOMAIN/s: Cytochrome b561, eukaryote (InterPro:IPR004877), Cytochrome b561/ferric reductase transmembrane (InterPro:IPR006593); BEST Arabidopsis thalia…	-1.77698	FALSE	Cytochrome b561/ferric reductase transmembrane protein family
26.9	misc.glutathione S transferases	m.40180	(o82451|gsth2_orysa : 262.0) Probable glutathione S-transferase GSTF2 (EC 2.5.1.18) (GST-II) - Oryza sativa (Rice) & (loc_os01g55830.1 : 262.0) no description available & (at3g62760 : 143.0) Encodes glutathione transferase belonging to the phi class of GSTs. Naming convention according to Wagner et al. (2002).; ATGSTF13; CONTAINS InterPro DOMAIN/s: Thioredoxin fold (InterPro:IPR012335), Glutathio…	-1.75227	FALSE	Probable glutathione S-transferase GSTF2 (EC 2.5.1.18) (GST-II)
21.2.1	redox.ascorbate and glutathione.ascorbate	m.205395	(loc_os04g51300.1 : 500.0) no description available & (at4g09010 : 397.0) Encodes a protein that was initially believed to act as a microsomal ascorbate peroxidase APX4 but to date, no evidence of enzymatic activity has been found.; ascorbate peroxidase 4 (APX4); FUNCTIONS IN: peroxidase activity, heme binding; INVOLVED IN: oxidation reduction, response to oxidative stress; LOCATED IN: in 7 compo…	-1.69595	FALSE	Encodes a protein that was initially believed to act as a microsomal ascorbate peroxidase APX4 but to date, no evidence of enzymatic activity has been found.
26.9	misc.glutathione S transferases	m.58154	(loc_os01g22230.2 : 146.0) no description available & (at4g08780 : 114.0) Peroxidase superfamily protein; FUNCTIONS IN: peroxidase activity, heme binding; INVOLVED IN: oxidation reduction, response to oxidative stress; LOCATED IN: vacuole; EXPRESSED IN: embryo, hypocotyl, root, flower, seed; EXPRESSED DURING: F mature embryo stage, petal differentiation and expansion stage, E expanded cotyledon s…	-1.69139	FALSE	Peroxidase superfamily protein
26.9	misc.glutathione S transferases	m.19702	(loc_os12g10720.2 : 348.0) no description available & (o04437|gstz_wheat : 301.0) Glutathione S-transferase (EC 2.5.1.18) (GST class-zeta) - Triticum aestivum (Wheat) & (at2g02390 : 213.0) Encodes glutathione transferase belonging to the zeta class of GSTs. Naming convention according to Wagner et al. (2002). The protein undergoes spontaneous thiolation following treatment with the oxidant tert-b…	-1.62987	FALSE	Glutathione S-transferase (EC 2.5.1.18) (GST class-zeta)
21.2.2	redox.ascorbate and glutathione.glutathione	m.178645	(o23814|gpx4_spiol : 265.0) Probable phospholipid hydroperoxide glutathione peroxidase (EC 1.11.1.12) (PHGPx) - Spinacia oleracea (Spinach) & (loc_os04g46960.2 : 261.0) no description available & (at4g11600 : 250.0) Encodes glutathione peroxidase.; glutathione peroxidase 6 (GPX6); FUNCTIONS IN: glutathione peroxidase activity; INVOLVED IN: response to oxidative stress, response to cadmium ion, re…	-1.62646	FALSE	Probable phospholipid hydroperoxide glutathione peroxidase (EC 1.11.1.12) (PHGPx)
26.9	misc.glutathione S transferases	m.219232	(loc_os08g43680.1 : 589.0) no description available & (at2g30870 : 130.0) early dehydration-induced gene ERD13 homologous to tobacco and maize glutathione S-transferases. Encodes glutathione transferase belonging to the phi class of GSTs. Naming convention according to Wagner et al. (2002); glutathione S-transferase PHI 10 (GSTF10); FUNCTIONS IN: glutathione transferase activity, copper ion bindi…	-1.56101	FALSE	early dehydration-induced gene ERD13 homologous to tobacco and maize glutathione S-transferases. Encodes glutathione transferase belonging to the phi class of GSTs. Naming convention according to Wagner et al. (2002)
26.9	misc.glutathione S transferases	m.115346	(loc_os11g37730.1 : 380.0) no description available & (at5g41210 : 301.0) Encodes glutathione transferase belonging to the theta class of GSTs. Naming convention according to Wagner et al. (2002).; glutathione S-transferase THETA 1 (GSTT1); FUNCTIONS IN: glutathione transferase activity; INVOLVED IN: toxin catabolic process; LOCATED IN: peroxisome, cytoplasm; EXPRESSED IN: 22 plant structures; EX…	-1.55943	FALSE	Encodes glutathione transferase belonging to the theta class of GSTs. Naming convention according to Wagner et al. (2002).
21.2	redox.ascorbate and glutathione	m.131256	(loc_os10g36030.1 : 194.0) no description available & (at4g25570 : 146.0) Encodes cytochrome b561.; ACYB-2; FUNCTIONS IN: carbon-monoxide oxygenase activity; LOCATED IN: integral to membrane, chloroplast, vacuole; EXPRESSED IN: 23 plant structures; EXPRESSED DURING: 13 growth stages; CONTAINS InterPro DOMAIN/s: Cytochrome b561, eukaryote (InterPro:IPR004877), Cytochrome b561/ferric reductase tran…	-1.53767	FALSE	Encodes cytochrome b561.
21.2.2	redox.ascorbate and glutathione.glutathione	m.92292	(loc_os02g44500.1 : 286.0) no description available & (at4g11600 : 270.0) Encodes glutathione peroxidase.; glutathione peroxidase 6 (GPX6); FUNCTIONS IN: glutathione peroxidase activity; INVOLVED IN: response to oxidative stress, response to cadmium ion, response to salt stress, response to metal ion; LOCATED IN: cytosol, mitochondrion, chloroplast, plasma membrane; EXPRESSED IN: 26 plant structu…	-1.53153	FALSE	Encodes glutathione peroxidase.
21.2.1	redox.ascorbate and glutathione.ascorbate	m.60480	(p93404|apx1_orysa : 412.0) L-ascorbate peroxidase 1, cytosolic (EC 1.11.1.11) (APXa) (OsAPx01) - Oryza sativa (Rice) & (loc_os03g17690.1 : 412.0) no description available & (at1g07890 : 360.0) Encodes a cytosolic ascorbate peroxidase APX1. Ascorbate peroxidases are enzymes that scavenge hydrogen peroxide in plant cells. Eight types of APX have been described for Arabidopsis: three cytosolic (APX…	-1.52261	FALSE	L-ascorbate peroxidase 1, cytosolic (EC 1.11.1.11) (APXa) (OsAPx01)
21.2.1	redox.ascorbate and glutathione.ascorbate	m.144433	(p0c0l1|apx6_orysa : 546.0) Probable L-ascorbate peroxidase 6, chloroplast precursor (EC 1.11.1.11) (OsAPx06) - Oryza sativa (Rice) & (loc_os12g07820.1 : 546.0) no description available & (at4g08390 : 467.0) Encodes a chloroplastic stromal ascorbate peroxidase sAPX. Ascorbate peroxidases are enzymes that scavenge hydrogen peroxide in plant cells. Eight types of APX have been described for Arabido…	-1.5126	FALSE	Probable L-ascorbate peroxidase 6, chloroplast precursor (EC 1.11.1.11) (OsAPx06)
26.9	misc.glutathione S transferases	m.299299	(loc_os12g10730.2 : 322.0) no description available & (o04437|gstz_wheat : 316.0) Glutathione S-transferase (EC 2.5.1.18) (GST class-zeta) - Triticum aestivum (Wheat) & (at2g02390 : 223.0) Encodes glutathione transferase belonging to the zeta class of GSTs. Naming convention according to Wagner et al. (2002). The protein undergoes spontaneous thiolation following treatment with the oxidant tert-b…	-1.50201	FALSE	Glutathione S-transferase (EC 2.5.1.18) (GST class-zeta)
21.2.1	redox.ascorbate and glutathione.ascorbate	m.118741	(q69sv0|apx8_orysa : 683.0) Probable L-ascorbate peroxidase 8, chloroplast precursor (EC 1.11.1.11) (OsAPx08) - Oryza sativa (Rice) & (loc_os02g34810.1 : 683.0) no description available & (at1g77490 : 554.0) Encodes a chloroplastic thylakoid ascorbate peroxidase tAPX. Ascorbate peroxidases are enzymes that scavenge hydrogen peroxide in plant cells. Eight types of APX have been described for Arabi…	-1.49374	FALSE	Probable L-ascorbate peroxidase 8, chloroplast precursor (EC 1.11.1.11) (OsAPx08)
26.9	misc.glutathione S transferases	m.54789	(loc_os03g04250.1 : 394.0) no description available & (at2g47730 : 158.0) Encodes glutathione transferase belonging to the phi class of GSTs. Naming convention according to Wagner et al. (2002).; glutathione S-transferase phi 8 (GSTF8); FUNCTIONS IN: glutathione transferase activity, glutathione binding; INVOLVED IN: in 8 processes; LOCATED IN: in 7 components; EXPRESSED IN: 25 plant structures; …	-1.49139	FALSE	Encodes glutathione transferase belonging to the phi class of GSTs. Naming convention according to Wagner et al. (2002).
26.9	misc.glutathione S transferases	m.103964	(loc_os03g17470.1 : 335.0) no description available & (p49248|in21_maize : 276.0) IN2-1 protein - Zea mays (Maize) & (at5g02790 : 246.0) Glutathione transferase L3 (GSTL3); INVOLVED IN: response to cadmium ion; EXPRESSED IN: 24 plant structures; EXPRESSED DURING: 14 growth stages; CONTAINS InterPro DOMAIN/s: Thioredoxin fold (InterPro:IPR012335), Glutathione S-transferase, C-terminal (InterPro:IP…	-1.48602	FALSE	IN2-1 protein
21.2.1	redox.ascorbate and glutathione.ascorbate	m.55450	(q7xj02|apx7_orysa : 197.0) Probable L-ascorbate peroxidase 7, chloroplast precursor (EC 1.11.1.11) (OsAPx07) - Oryza sativa (Rice) & (loc_os04g35520.4 : 197.0) no description available & (at1g77490 : 160.0) Encodes a chloroplastic thylakoid ascorbate peroxidase tAPX. Ascorbate peroxidases are enzymes that scavenge hydrogen peroxide in plant cells. Eight types of APX have been described for Arabi…	-1.46803	FALSE	Probable L-ascorbate peroxidase 7, chloroplast precursor (EC 1.11.1.11) (OsAPx07)
21.2.1	redox.ascorbate and glutathione.ascorbate	m.8650	(loc_os09g39380.1 : 731.0) no description available & (at3g52880 : 642.0) Encodes a peroxisomal monodehydroascorbate reductase, involved in the ascorbate-glutathione cycle which removes toxic H2O2; monodehydroascorbate reductase 1 (MDAR1); CONTAINS InterPro DOMAIN/s: Pyridine nucleotide-disulphide oxidoreductase, class-II (InterPro:IPR000103), FAD-dependent pyridine nucleotide-disulphide oxidored…	-1.45767	FALSE	Encodes a peroxisomal monodehydroascorbate reductase, involved in the ascorbate-glutathione cycle which removes toxic H2O2
26.9	misc.glutathione S transferases	m.193573	(loc_os07g44460.1 : 406.0) no description available & (at4g33420 : 223.0) Peroxidase superfamily protein; FUNCTIONS IN: peroxidase activity, heme binding; INVOLVED IN: response to oxidative stress, oxidation reduction; EXPRESSED IN: 20 plant structures; EXPRESSED DURING: 10 growth stages; CONTAINS InterPro DOMAIN/s: Haem peroxidase (InterPro:IPR010255), Plant peroxidase (InterPro:IPR000823), Pero…	-1.43316	FALSE	Peroxidase superfamily protein
26.9	misc.glutathione S transferases	m.78393	(o65857|gsth1_orysa : 333.0) Probable glutathione S-transferase GSTF1 (EC 2.5.1.18) (GST-I) - Oryza sativa (Rice) & (loc_os01g27360.1 : 333.0) no description available & (at3g62760 : 187.0) Encodes glutathione transferase belonging to the phi class of GSTs. Naming convention according to Wagner et al. (2002).; ATGSTF13; CONTAINS InterPro DOMAIN/s: Thioredoxin fold (InterPro:IPR012335), Glutathion…	-1.43316	FALSE	Probable glutathione S-transferase GSTF1 (EC 2.5.1.18) (GST-I)
21.2	redox.ascorbate and glutathione	m.139230	(loc_os04g45090.1 : 342.0) no description available & (at4g25570 : 249.0) Encodes cytochrome b561.; ACYB-2; FUNCTIONS IN: carbon-monoxide oxygenase activity; LOCATED IN: integral to membrane, chloroplast, vacuole; EXPRESSED IN: 23 plant structures; EXPRESSED DURING: 13 growth stages; CONTAINS InterPro DOMAIN/s: Cytochrome b561, eukaryote (InterPro:IPR004877), Cytochrome b561/ferric reductase tran…	-1.3924	FALSE	Encodes cytochrome b561.
21.2	redox.ascorbate and glutathione	m.251198	(loc_os08g30100.1 : 378.0) no description available & (at1g06620 : 300.0) encodes a protein whose sequence is similar to a 2-oxoglutarate-dependent dioxygenase; 2-oxoglutarate (2OG) and Fe(II)-dependent oxygenase superfamily protein; CONTAINS InterPro DOMAIN/s: Oxoglutarate/iron-dependent oxygenase (InterPro:IPR005123); BEST Arabidopsis thaliana protein match is: 2-oxoglutarate (2OG) and Fe(II)-d…	-1.38509	FALSE	encodes a protein whose sequence is similar to a 2-oxoglutarate-dependent dioxygenase
21.2	redox.ascorbate and glutathione	m.299330	(loc_os08g29520.1 : 351.0) no description available & (at5g38630 : 229.0) Encodes for cytochrome b561.; cytochrome B561-1 (CYB-1); FUNCTIONS IN: carbon-monoxide oxygenase activity; LOCATED IN: endomembrane system, integral to membrane; EXPRESSED IN: 24 plant structures; EXPRESSED DURING: 15 growth stages; CONTAINS InterPro DOMAIN/s: Cytochrome b561, eukaryote (InterPro:IPR004877), Cytochrome b561…	-1.38383	FALSE	Encodes for cytochrome b561.
21.2	redox.ascorbate and glutathione	m.131249	(loc_os10g36030.1 : 298.0) no description available & (at4g25570 : 209.0) Encodes cytochrome b561.; ACYB-2; FUNCTIONS IN: carbon-monoxide oxygenase activity; LOCATED IN: integral to membrane, chloroplast, vacuole; EXPRESSED IN: 23 plant structures; EXPRESSED DURING: 13 growth stages; CONTAINS InterPro DOMAIN/s: Cytochrome b561, eukaryote (InterPro:IPR004877), Cytochrome b561/ferric reductase tran…	-1.37696	FALSE	Encodes cytochrome b561.
21.2.1	redox.ascorbate and glutathione.ascorbate	m.66456	(loc_os09g20090.1 : 167.0) no description available & (at4g39830 : 130.0) Cupredoxin superfamily protein; FUNCTIONS IN: oxidoreductase activity, L-ascorbate oxidase activity, copper ion binding; INVOLVED IN: oxidation reduction; LOCATED IN: endomembrane system, extracellular region; EXPRESSED IN: 19 plant structures; EXPRESSED DURING: 12 growth stages; CONTAINS InterPro DOMAIN/s: Multicopper oxid…	-1.36492	FALSE	Cupredoxin superfamily protein
26.9	misc.glutathione S transferases	m.28575	(loc_os02g21460.1 : 607.0) no description available & (at4g19880 : 531.0) Glutathione S-transferase family protein; FUNCTIONS IN: molecular_function unknown; INVOLVED IN: response to cadmium ion; LOCATED IN: chloroplast; EXPRESSED IN: 23 plant structures; EXPRESSED DURING: 13 growth stages; CONTAINS InterPro DOMAIN/s: Glutathione S-transferase, predicted (InterPro:IPR016639), Glutathione S-transf…	-1.35513	FALSE	Glutathione S-transferase family protein
21.2	redox.ascorbate and glutathione	m.64586	(loc_os10g37420.2 : 218.0) no description available & (at5g53560 : 189.0) Encodes a cytochrome b5 isoform that can be reduced by AtCBR, a cytochrome b5 reductase.; cytochrome B5 isoform E (CB5-E); FUNCTIONS IN: heme binding; LOCATED IN: chloroplast thylakoid membrane, endoplasmic reticulum, plasma membrane, endoplasmic reticulum membrane, vacuole; EXPRESSED IN: 26 plant structures; EXPRESSED DURI…	-1.30666	FALSE	Encodes a cytochrome b5 isoform that can be reduced by AtCBR, a cytochrome b5 reductase.
26.9	misc.glutathione S transferases	m.130117	(q06398|gstu6_orysa : 185.0) Probable glutathione S-transferase GSTU6 (EC 2.5.1.18) (28 kDa cold-induced protein) - Oryza sativa (Rice) & (loc_os10g38740.1 : 185.0) no description available & (at1g10370 : 106.0) EARLY-RESPONSIVE TO DEHYDRATION 9 (ERD9); FUNCTIONS IN: glutathione transferase activity; INVOLVED IN: response to water deprivation, response to karrikin, toxin catabolic process; LOCATE…	-1.30288	FALSE	Probable glutathione S-transferase GSTU6 (EC 2.5.1.18) (28 kDa cold-induced protein)
21.2.2	redox.ascorbate and glutathione.glutathione	m.153373	(loc_os01g05810.1 : 163.0) no description available & (at4g29210 : 110.0) The gene encodes a gamma-glutamyltransferase (AKA gamma-glutamyl transpeptidase, EC 2.3.2.2) that is located in the vacuole and is most active in roots. The encoded enzyme is involved in the initial degradation of glutathione conjugates in this cell compartment. It is also induced by xenobiotics and contributes to xenobioti…	-1.30103	FALSE	The gene encodes a gamma-glutamyltransferase (AKA gamma-glutamyl transpeptidase, EC 2.3.2.2) that is located in the vacuole and is most active in roots. The encoded enzyme is involved in the initial degradation of glutathione conjugates in this cell compartment. It is also induced by xenobiotics and contributes to xenobiotics metabolism. Note that conflicting nomenclature exists in the literature…
21.2.2	redox.ascorbate and glutathione.glutathione	m.100125	(loc_os03g06740.1 : 945.0) no description available & (p80461|gshrp_tobac : 788.0) Glutathione reductase, chloroplast precursor (EC 1.8.1.7) (GR) (GRase) (Fragment) - Nicotiana tabacum (Common tobacco) & (at3g54660 : 787.0) Encodes glutathione reductase that is most likely localized in the chloroplast.; glutathione reductase (GR); FUNCTIONS IN: glutathione-disulfide reductase activity, copper ion…	-1.29748	FALSE	Glutathione reductase, chloroplast precursor (EC 1.8.1.7) (GR) (GRase) (Fragment)
26.9	misc.glutathione S transferases	m.78390	(loc_os01g27480.1 : 298.0) no description available & (o65857|gsth1_orysa : 279.0) Probable glutathione S-transferase GSTF1 (EC 2.5.1.18) (GST-I) - Oryza sativa (Rice) & (at3g62760 : 195.0) Encodes glutathione transferase belonging to the phi class of GSTs. Naming convention according to Wagner et al. (2002).; ATGSTF13; CONTAINS InterPro DOMAIN/s: Thioredoxin fold (InterPro:IPR012335), Glutathion…	-1.2823	FALSE	Probable glutathione S-transferase GSTF1 (EC 2.5.1.18) (GST-I)
21.2.2	redox.ascorbate and glutathione.glutathione	m.75148	(loc_os03g24380.1 : 327.0) no description available & (at2g48150 : 264.0) Encodes glutathione peroxidase.; glutathione peroxidase 4 (GPX4); FUNCTIONS IN: glutathione peroxidase activity; INVOLVED IN: oxidation reduction, response to oxidative stress, N-terminal protein myristoylation; LOCATED IN: cytosol; EXPRESSED IN: 6 plant structures; EXPRESSED DURING: L mature pollen stage, M germinated poll…	-1.27729	FALSE	Encodes glutathione peroxidase.
21.2	redox.ascorbate and glutathione	m.79187	(loc_os03g20470.1 : 204.0) no description available & (at3g48890 : 139.0) putative progesterone-binding protein homolog (Atmp2) mRNA,; membrane-associated progesterone binding protein 3 (MAPR3); FUNCTIONS IN: heme binding; LOCATED IN: chloroplast thylakoid membrane, nucleus; EXPRESSED IN: 24 plant structures; EXPRESSED DURING: 13 growth stages; CONTAINS InterPro DOMAIN/s: Cytochrome b5 (InterPro:…	-1.2177	FALSE	putative progesterone-binding protein homolog (Atmp2) mRNA,
26.9	misc.glutathione S transferases	m.73663	(loc_os03g17480.1 : 369.0) no description available & (p49248|in21_maize : 362.0) IN2-1 protein - Zea mays (Maize) & (at5g02780 : 256.0) Encodes a member of the lambda family of glutathione transferases. It has thiol transferase activity and self S-glutathionylation activity in vitro.; glutathione transferase lambda 1 (GSTL1); FUNCTIONS IN: molecular_function unknown; INVOLVED IN: protein amino a…	-1.21268	FALSE	IN2-1 protein
21.2.1.2	redox.ascorbate and glutathione.ascorbate.GDP-L-galactose-hexose-1-phosphate guanyltransferase	m.302513	(loc_os01g67520.1 : 575.0) no description available & (at4g26850 : 390.0) Encodes a novel protein involved in ascorbate biosynthesis, which was shown to catalyze the transfer of GMP from GDP-galactose to a variety of hexose-1-phosphate acceptors. Recessive mutation has a reduced amount of vitamin C, lower level of non-photochemical quenching, and reduced rate of conversion of violaxanthin to zeax…	-1.20006	FALSE	Encodes a novel protein involved in ascorbate biosynthesis, which was shown to catalyze the transfer of GMP from GDP-galactose to a variety of hexose-1-phosphate acceptors. Recessive mutation has a reduced amount of vitamin C, lower level of non-photochemical quenching, and reduced rate of conversion of violaxanthin to zeaxanthin in high light.
26.9	misc.glutathione S transferases	m.125977	(loc_os01g22230.2 : 167.0) no description available & (at2g38390 : 97.4) Peroxidase superfamily protein; FUNCTIONS IN: peroxidase activity, heme binding; INVOLVED IN: response to salt stress; LOCATED IN: endomembrane system; EXPRESSED IN: root; CONTAINS InterPro DOMAIN/s: Haem peroxidase (InterPro:IPR010255), Plant peroxidase (InterPro:IPR000823), Peroxidases heam-ligand binding site (InterPro:IP…	-1.1943	FALSE	Peroxidase superfamily protein
21.2.1.4	redox.ascorbate and glutathione.ascorbate.L-galactose dehydrogenase	m.90390	(loc_os12g29760.1 : 535.0) no description available & (at4g33670 : 437.0) Encodes a L-galactose dehydrogenase, involved in ascorbate biosynthesis; NAD(P)-linked oxidoreductase superfamily protein; CONTAINS InterPro DOMAIN/s: Aldo/keto reductase (InterPro:IPR001395); BEST Arabidopsis thaliana protein match is: NAD(P)-linked oxidoreductase superfamily protein (TAIR:AT1G60750.1); Has 28637 Blast hit…	-1.19141	FALSE	Encodes a L-galactose dehydrogenase, involved in ascorbate biosynthesis
26.9	misc.glutathione S transferases	m.67457	(loc_os01g72170.1 : 338.0) no description available & (q03664|gstx3_tobac : 207.0) Probable glutathione S-transferase (EC 2.5.1.18) (Auxin-induced protein PCNT103) - Nicotiana tabacum (Common tobacco) & (at3g09270 : 194.0) Encodes glutathione transferase belonging to the tau class of GSTs. Naming convention according to Wagner et al. (2002).; glutathione S-transferase TAU 8 (GSTU8); FUNCTIONS IN:…	-1.18475	FALSE	Probable glutathione S-transferase (EC 2.5.1.18) (Auxin-induced protein PCNT103)
26.9	misc.glutathione S transferases	m.75335	(loc_os03g04260.1 : 392.0) no description available & (at3g03190 : 199.0) Encodes glutathione transferase belonging to the phi class of GSTs. Naming convention according to Wagner et al. (2002).; glutathione S-transferase F11 (GSTF11); CONTAINS InterPro DOMAIN/s: Thioredoxin fold (InterPro:IPR012335), Glutathione S-transferase, C-terminal (InterPro:IPR004046), Glutathione S-transferase, C-termina…	-1.17987	FALSE	Encodes glutathione transferase belonging to the phi class of GSTs. Naming convention according to Wagner et al. (2002).
21.2	redox.ascorbate and glutathione	m.251173	(loc_os03g64280.1 : 346.0) no description available & (at1g06620 : 292.0) encodes a protein whose sequence is similar to a 2-oxoglutarate-dependent dioxygenase; 2-oxoglutarate (2OG) and Fe(II)-dependent oxygenase superfamily protein; CONTAINS InterPro DOMAIN/s: Oxoglutarate/iron-dependent oxygenase (InterPro:IPR005123); BEST Arabidopsis thaliana protein match is: 2-oxoglutarate (2OG) and Fe(II)-d…	-1.15393	FALSE	encodes a protein whose sequence is similar to a 2-oxoglutarate-dependent dioxygenase
21.2.1	redox.ascorbate and glutathione.ascorbate	m.29657	(loc_os05g02530.1 : 379.0) no description available & (at1g75270 : 300.0) dehydroascorbate reductase 2 (DHAR2); FUNCTIONS IN: glutathione binding, glutathione dehydrogenase (ascorbate) activity; INVOLVED IN: protein amino acid glutathionylation; LOCATED IN: plasma membrane; EXPRESSED IN: 25 plant structures; EXPRESSED DURING: 16 growth stages; CONTAINS InterPro DOMAIN/s: Thioredoxin fold (InterPr…	-1.15382	FALSE	dehydroascorbate reductase 2 (DHAR2)
26.9	misc.glutathione S transferases	m.10448	(loc_os07g01370.1 : 133.0) no description available & (p37834|per1_orysa : 122.0) Peroxidase 1 precursor (EC 1.11.1.7) - Oryza sativa (Rice) & (at5g06720 : 112.0) peroxidase 2 (PA2); FUNCTIONS IN: peroxidase activity, heme binding; INVOLVED IN: oxidation reduction, response to oxidative stress; LOCATED IN: endomembrane system; EXPRESSED IN: 21 plant structures; EXPRESSED DURING: 11 growth stages;…	-1.13375	FALSE	Peroxidase 1 precursor (EC 1.11.1.7)
26.9	misc.glutathione S transferases	m.28570	(loc_os02g21460.1 : 379.0) no description available & (at4g19880 : 325.0) Glutathione S-transferase family protein; FUNCTIONS IN: molecular_function unknown; INVOLVED IN: response to cadmium ion; LOCATED IN: chloroplast; EXPRESSED IN: 23 plant structures; EXPRESSED DURING: 13 growth stages; CONTAINS InterPro DOMAIN/s: Glutathione S-transferase, predicted (InterPro:IPR016639), Glutathione S-transf…	-1.13097	FALSE	Glutathione S-transferase family protein
21.2	redox.ascorbate and glutathione	m.86757	(loc_os03g50820.1 : 147.0) no description available & (at5g38630 : 82.8) Encodes for cytochrome b561.; cytochrome B561-1 (CYB-1); FUNCTIONS IN: carbon-monoxide oxygenase activity; LOCATED IN: endomembrane system, integral to membrane; EXPRESSED IN: 24 plant structures; EXPRESSED DURING: 15 growth stages; CONTAINS InterPro DOMAIN/s: Cytochrome b561, eukaryote (InterPro:IPR004877), Cytochrome b561/…	-1.12041	FALSE	Encodes for cytochrome b561.
26.9	misc.glutathione S transferases	m.299300	(o04437|gstz_wheat : 367.0) Glutathione S-transferase (EC 2.5.1.18) (GST class-zeta) - Triticum aestivum (Wheat) & (loc_os12g10730.2 : 345.0) no description available & (at2g02380 : 215.0) Encodes glutathione transferase belonging to the zeta class of GSTs. Naming convention according to Wagner et al. (2002).; glutathione S-transferase (class zeta) 2 (GSTZ2); FUNCTIONS IN: glutathione transferase…	-1.11703	FALSE	Glutathione S-transferase (EC 2.5.1.18) (GST class-zeta)
26.9	misc.glutathione S transferases	m.132274	(loc_os10g38489.1 : 322.0) no description available & (q06398|gstu6_orysa : 233.0) Probable glutathione S-transferase GSTU6 (EC 2.5.1.18) (28 kDa cold-induced protein) - Oryza sativa (Rice) & (at1g10370 : 208.0) EARLY-RESPONSIVE TO DEHYDRATION 9 (ERD9); FUNCTIONS IN: glutathione transferase activity; INVOLVED IN: response to water deprivation, response to karrikin, toxin catabolic process; LOCATE…	-1.07953	FALSE	Probable glutathione S-transferase GSTU6 (EC 2.5.1.18) (28 kDa cold-induced protein)
21.2.2	redox.ascorbate and glutathione.glutathione	m.160351	(p48642|gshrc_orysa : 893.0) Glutathione reductase, cytosolic (EC 1.8.1.7) (GR) (GRase) - Oryza sativa (Rice) & (loc_os02g56850.3 : 893.0) no description available & (at3g24170 : 734.0) Encodes a cytosolic glutathione reductase.; glutathione-disulfide reductase (GR1); FUNCTIONS IN: NADP or NADPH binding, glutathione-disulfide reductase activity, oxidoreductase activity, FAD binding; INVOLVED IN: …	-1.07399	FALSE	Glutathione reductase, cytosolic (EC 1.8.1.7) (GR) (GRase)
21.2.1.1	redox.ascorbate and glutathione.ascorbate.GME	m.298054	(q2r1v8|gme2_orysa : 719.0) GDP-mannose 3,5-epimerase 2 (EC 5.1.3.18) (GDP-Man 3,5-epimerase 2) - Oryza sativa (Rice) & (loc_os11g37890.1 : 719.0) no description available & (at5g28840 : 679.0) Encodes a protein with GDP-D-mannose 3,5'-epimerase activity. The enzyme is involved in ascorbate biosynthesis. It catalyzes the conversion of GDP-D-mannose to GDP-L-galactose.; "GDP-D-mannose 3',5'-epimer…	-1.06908	FALSE	GDP-mannose 3,5-epimerase 2 (EC 5.1.3.18) (GDP-Man 3,5-epimerase 2)
21.2	redox.ascorbate and glutathione	m.123254	(loc_os05g49040.1 : 300.0) no description available & (at2g30890 : 151.0) Cytochrome b561/ferric reductase transmembrane protein family; CONTAINS InterPro DOMAIN/s: Cytochrome b561, eukaryote (InterPro:IPR004877), Cytochrome b561/ferric reductase transmembrane (InterPro:IPR006593); BEST Arabidopsis thaliana protein match is: Cytochrome b561/ferric reductase transmembrane protein family (TAIR:AT4G…	-1.05634	FALSE	Cytochrome b561/ferric reductase transmembrane protein family
21.2	redox.ascorbate and glutathione	m.123253	(loc_os05g49040.1 : 328.0) no description available & (at2g30890 : 152.0) Cytochrome b561/ferric reductase transmembrane protein family; CONTAINS InterPro DOMAIN/s: Cytochrome b561, eukaryote (InterPro:IPR004877), Cytochrome b561/ferric reductase transmembrane (InterPro:IPR006593); BEST Arabidopsis thaliana protein match is: Cytochrome b561/ferric reductase transmembrane protein family (TAIR:AT4G…	-1.03236	FALSE	Cytochrome b561/ferric reductase transmembrane protein family
26.9	misc.glutathione S transferases	m.115352	(loc_os11g37730.1 : 301.0) no description available & (at5g41210 : 233.0) Encodes glutathione transferase belonging to the theta class of GSTs. Naming convention according to Wagner et al. (2002).; glutathione S-transferase THETA 1 (GSTT1); FUNCTIONS IN: glutathione transferase activity; INVOLVED IN: toxin catabolic process; LOCATED IN: peroxisome, cytoplasm; EXPRESSED IN: 22 plant structures; EX…	-1.01358	FALSE	Encodes glutathione transferase belonging to the theta class of GSTs. Naming convention according to Wagner et al. (2002).
26.9	misc.glutathione S transferases	m.117517	(loc_os05g04450.1 : 252.0) no description available & (q05855|per1_wheat : 156.0) Peroxidase precursor (EC 1.11.1.7) (WP2) - Triticum aestivum (Wheat) & (at5g05340 : 143.0) Peroxidase superfamily protein; FUNCTIONS IN: protein binding, peroxidase activity; INVOLVED IN: response to oxidative stress, oxidation reduction; LOCATED IN: apoplast, cell wall; EXPRESSED IN: 9 plant structures; EXPRESSED D…	0	FALSE	Peroxidase precursor (EC 1.11.1.7) (WP2)
26.9	misc.glutathione S transferases	m.193574	(loc_os07g44460.1 : 383.0) no description available & (at4g33420 : 225.0) Peroxidase superfamily protein; FUNCTIONS IN: peroxidase activity, heme binding; INVOLVED IN: response to oxidative stress, oxidation reduction; EXPRESSED IN: 20 plant structures; EXPRESSED DURING: 10 growth stages; CONTAINS InterPro DOMAIN/s: Haem peroxidase (InterPro:IPR010255), Plant peroxidase (InterPro:IPR000823), Pero…	0	FALSE	Peroxidase superfamily protein
26.9	misc.glutathione S transferases	m.193585	(loc_os07g44499.1 : 159.0) no description available & (at1g71695 : 102.0) Peroxidase superfamily protein; FUNCTIONS IN: peroxidase activity, heme binding; INVOLVED IN: response to oxidative stress, oxidation reduction; LOCATED IN: cell wall, vacuole, membrane, plant-type cell wall; EXPRESSED IN: 23 plant structures; EXPRESSED DURING: 13 growth stages; CONTAINS InterPro DOMAIN/s: Haem peroxidase (…	0	FALSE	Peroxidase superfamily protein
26.9	misc.glutathione S transferases	m.26997	(loc_os09g20220.1 : 162.0) no description available & (p25317|gstxa_tobac : 131.0) Probable glutathione S-transferase parA (EC 2.5.1.18) (Auxin-regulated protein parA) (STR246C protein) - Nicotiana tabacum (Common tobacco) & (at1g17180 : 123.0) Encodes glutathione transferase belonging to the tau class of GSTs. Naming convention according to Wagner et al. (2002).; glutathione S-transferase TAU 25…	0	FALSE	Probable glutathione S-transferase parA (EC 2.5.1.18) (Auxin-regulated protein parA) (STR246C protein)
26.9	misc.glutathione S transferases	m.27640	(loc_os10g38470.1 : 173.0) no description available & (q06398|gstu6_orysa : 128.0) Probable glutathione S-transferase GSTU6 (EC 2.5.1.18) (28 kDa cold-induced protein) - Oryza sativa (Rice) & (at1g59700 : 123.0) Encodes glutathione transferase belonging to the tau class of GSTs. Naming convention according to Wagner et al. (2002).; glutathione S-transferase TAU 16 (GSTU16); CONTAINS InterPro DOMA…	0	FALSE	Probable glutathione S-transferase GSTU6 (EC 2.5.1.18) (28 kDa cold-induced protein)
26.9	misc.glutathione S transferases	m.33777	(o65032|gstu1_orysa : 221.0) Probable glutathione S-transferase GSTU1 (EC 2.5.1.18) - Oryza sativa (Rice) & (loc_os03g57200.1 : 221.0) no description available & (at1g17170 : 186.0) Encodes glutathione transferase belonging to the tau class of GSTs. Naming convention according to Wagner et al. (2002).; glutathione S-transferase TAU 24 (GSTU24); FUNCTIONS IN: glutathione transferase activity, glut…	0	FALSE	Probable glutathione S-transferase GSTU1 (EC 2.5.1.18)
26.9	misc.glutathione S transferases	m.50156	(loc_os03g39850.1 : 189.0) no description available & (at3g09270 : 119.0) Encodes glutathione transferase belonging to the tau class of GSTs. Naming convention according to Wagner et al. (2002).; glutathione S-transferase TAU 8 (GSTU8); FUNCTIONS IN: glutathione transferase activity; INVOLVED IN: response to cadmium ion, toxin catabolic process; LOCATED IN: cytoplasm; EXPRESSED IN: 7 plant struct…	0	FALSE	Encodes glutathione transferase belonging to the tau class of GSTs. Naming convention according to Wagner et al. (2002).
26.9	misc.glutathione S transferases	m.71329	(loc_os07g06300.1 : 375.0) no description available & (p37835|per2_orysa : 244.0) Peroxidase 2 precursor (EC 1.11.1.7) - Oryza sativa (Rice) & (at4g11290 : 233.0) Peroxidase superfamily protein; FUNCTIONS IN: peroxidase activity, heme binding; INVOLVED IN: response to oxidative stress, oxidation reduction; LOCATED IN: endomembrane system; EXPRESSED IN: 11 plant structures; EXPRESSED DURING: 7 gro…	0	FALSE	Peroxidase 2 precursor (EC 1.11.1.7)
26.9	misc.glutathione S transferases	m.76235	(loc_os10g38640.1 : 201.0) no description available & (q06398|gstu6_orysa : 145.0) Probable glutathione S-transferase GSTU6 (EC 2.5.1.18) (28 kDa cold-induced protein) - Oryza sativa (Rice) & (at1g10370 : 141.0) EARLY-RESPONSIVE TO DEHYDRATION 9 (ERD9); FUNCTIONS IN: glutathione transferase activity; INVOLVED IN: response to water deprivation, response to karrikin, toxin catabolic process; LOCATE…	0	FALSE	Probable glutathione S-transferase GSTU6 (EC 2.5.1.18) (28 kDa cold-induced protein)
21.2	redox.ascorbate and glutathione	m.322300	(loc_os10g35870.1 : 140.0) no description available & (at3g48890 : 135.0) putative progesterone-binding protein homolog (Atmp2) mRNA,; membrane-associated progesterone binding protein 3 (MAPR3); FUNCTIONS IN: heme binding; LOCATED IN: chloroplast thylakoid membrane, nucleus; EXPRESSED IN: 24 plant structures; EXPRESSED DURING: 13 growth stages; CONTAINS InterPro DOMAIN/s: Cytochrome b5 (InterPro:…	0	FALSE	putative progesterone-binding protein homolog (Atmp2) mRNA,
21.2	redox.ascorbate and glutathione	m.62943	(loc_os01g35230.1 : 373.0) no description available & (at1g06620 : 184.0) encodes a protein whose sequence is similar to a 2-oxoglutarate-dependent dioxygenase; 2-oxoglutarate (2OG) and Fe(II)-dependent oxygenase superfamily protein; CONTAINS InterPro DOMAIN/s: Oxoglutarate/iron-dependent oxygenase (InterPro:IPR005123); BEST Arabidopsis thaliana protein match is: 2-oxoglutarate (2OG) and Fe(II)-d…	0	FALSE	encodes a protein whose sequence is similar to a 2-oxoglutarate-dependent dioxygenase
21.2.1	redox.ascorbate and glutathione.ascorbate	m.305083	(loc_os09g20090.1 : 167.0) no description available & (at5g21105 : 151.0) Plant L-ascorbate oxidase; FUNCTIONS IN: oxidoreductase activity, L-ascorbate oxidase activity, copper ion binding; INVOLVED IN: oxidation reduction; EXPRESSED IN: 23 plant structures; EXPRESSED DURING: 13 growth stages; CONTAINS InterPro DOMAIN/s: Multicopper oxidase, type 2 (InterPro:IPR011706), Multicopper oxidase, type …	0	FALSE	Plant L-ascorbate oxidase
21.2.1	redox.ascorbate and glutathione.ascorbate	m.314894	(p48534|apx1_pea : 201.0) L-ascorbate peroxidase, cytosolic (EC 1.11.1.11) (AP) (PsAPx01) - Pisum sativum (Garden pea) & (loc_os07g49400.2 : 192.0) no description available & (at1g07890 : 190.0) Encodes a cytosolic ascorbate peroxidase APX1. Ascorbate peroxidases are enzymes that scavenge hydrogen peroxide in plant cells. Eight types of APX have been described for Arabidopsis: three cytosolic (AP…	0	FALSE	L-ascorbate peroxidase, cytosolic (EC 1.11.1.11) (AP) (PsAPx01)
21.2.1	redox.ascorbate and glutathione.ascorbate	m.39020	(loc_os09g32952.1 : 211.0) no description available & (at4g39830 : 187.0) Cupredoxin superfamily protein; FUNCTIONS IN: oxidoreductase activity, L-ascorbate oxidase activity, copper ion binding; INVOLVED IN: oxidation reduction; LOCATED IN: endomembrane system, extracellular region; EXPRESSED IN: 19 plant structures; EXPRESSED DURING: 12 growth stages; CONTAINS InterPro DOMAIN/s: Multicopper oxid…	0	FALSE	Cupredoxin superfamily protein
21.2.1	redox.ascorbate and glutathione.ascorbate	m.6281	(at1g75270 : 166.0) dehydroascorbate reductase 2 (DHAR2); FUNCTIONS IN: glutathione binding, glutathione dehydrogenase (ascorbate) activity; INVOLVED IN: protein amino acid glutathionylation; LOCATED IN: plasma membrane; EXPRESSED IN: 25 plant structures; EXPRESSED DURING: 16 growth stages; CONTAINS InterPro DOMAIN/s: Thioredoxin fold (InterPro:IPR012335), Glutathione S-transferase, C-terminal-li…	0	FALSE	dehydroascorbate reductase 2 (DHAR2)
21.2.1.2	redox.ascorbate and glutathione.ascorbate.GDP-L-galactose-hexose-1-phosphate guanyltransferase	m.327461	(at5g55120 : 129.0) Encodes a GDP-L-galactose phosphorylase, with similar biochemical properties as VTC2.; VITAMIN C DEFECTIVE 5 (VTC5); BEST Arabidopsis thaliana protein match is: mannose-1-phosphate guanylyltransferase (GDP)s;GDP-galactose:mannose-1-phosphate guanylyltransferases;GDP-galactose:glucose-1-phosphate guanylyltransferases;GDP-galactose:myoinositol-1-phosphate guanylyltransferases;gl…	0	FALSE	Encodes a GDP-L-galactose phosphorylase, with similar biochemical properties as VTC2.
21.2.1.1	redox.ascorbate and glutathione.ascorbate.GME	m.4228	(q2r1v8|gme2_orysa : 384.0) GDP-mannose 3,5-epimerase 2 (EC 5.1.3.18) (GDP-Man 3,5-epimerase 2) - Oryza sativa (Rice) & (loc_os11g37890.1 : 384.0) no description available & (at5g28840 : 374.0) Encodes a protein with GDP-D-mannose 3,5'-epimerase activity. The enzyme is involved in ascorbate biosynthesis. It catalyzes the conversion of GDP-D-mannose to GDP-L-galactose.; "GDP-D-mannose 3',5'-epimer…	0	FALSE	GDP-mannose 3,5-epimerase 2 (EC 5.1.3.18) (GDP-Man 3,5-epimerase 2)
21.2.2	redox.ascorbate and glutathione.glutathione	m.318095	(o24296|gpx1_pea : 93.6) Phospholipid hydroperoxide glutathione peroxidase, chloroplast precursor (EC 1.11.1.12) (PHGPx) - Pisum sativum (Garden pea) & (loc_os11g18170.1 : 93.2) no description available & (at4g31870 : 92.4) Encodes glutathione peroxidase.; glutathione peroxidase 7 (GPX7); FUNCTIONS IN: glutathione peroxidase activity; INVOLVED IN: response to karrikin; LOCATED IN: chloroplast; EX…	0	FALSE	Phospholipid hydroperoxide glutathione peroxidase, chloroplast precursor (EC 1.11.1.12) (PHGPx)
21.2	redox.ascorbate and glutathione	m.80849	(loc_os06g14400.1 : 200.0) no description available & (at3g61400 : 109.0) 1-aminocyclopropane-1-carboxylate oxidase-like protein; 2-oxoglutarate (2OG) and Fe(II)-dependent oxygenase superfamily protein; CONTAINS InterPro DOMAIN/s: Oxoglutarate/iron-dependent oxygenase (InterPro:IPR005123); BEST Arabidopsis thaliana protein match is: 2-oxoglutarate (2OG) and Fe(II)-dependent oxygenase superfamily …	1.04059	FALSE	1-aminocyclopropane-1-carboxylate oxidase-like protein
26.9	misc.glutathione S transferases	m.100416	(loc_os01g72140.1 : 132.0) no description available & (at3g09270 : 85.9) Encodes glutathione transferase belonging to the tau class of GSTs. Naming convention according to Wagner et al. (2002).; glutathione S-transferase TAU 8 (GSTU8); FUNCTIONS IN: glutathione transferase activity; INVOLVED IN: response to cadmium ion, toxin catabolic process; LOCATED IN: cytoplasm; EXPRESSED IN: 7 plant structu…	1.04664	FALSE	Encodes glutathione transferase belonging to the tau class of GSTs. Naming convention according to Wagner et al. (2002).
26.9	misc.glutathione S transferases	m.39546	(loc_os10g38470.1 : 125.0) no description available & (q06398|gstu6_orysa : 97.1) Probable glutathione S-transferase GSTU6 (EC 2.5.1.18) (28 kDa cold-induced protein) - Oryza sativa (Rice) & (at1g69930 : 80.5) Encodes glutathione transferase belonging to the tau class of GSTs. Naming convention according to Wagner et al. (2002).; glutathione S-transferase TAU 11 (GSTU11); CONTAINS InterPro DOMAIN…	1.04664	FALSE	Probable glutathione S-transferase GSTU6 (EC 2.5.1.18) (28 kDa cold-induced protein)
26.9	misc.glutathione S transferases	m.78381	(o65857|gsth1_orysa : 312.0) Probable glutathione S-transferase GSTF1 (EC 2.5.1.18) (GST-I) - Oryza sativa (Rice) & (loc_os01g27360.1 : 312.0) no description available & (at3g62760 : 166.0) Encodes glutathione transferase belonging to the phi class of GSTs. Naming convention according to Wagner et al. (2002).; ATGSTF13; CONTAINS InterPro DOMAIN/s: Thioredoxin fold (InterPro:IPR012335), Glutathion…	1.04664	FALSE	Probable glutathione S-transferase GSTF1 (EC 2.5.1.18) (GST-I)
21.2	redox.ascorbate and glutathione	m.251183	(loc_os03g64280.1 : 395.0) no description available & (at1g06620 : 338.0) encodes a protein whose sequence is similar to a 2-oxoglutarate-dependent dioxygenase; 2-oxoglutarate (2OG) and Fe(II)-dependent oxygenase superfamily protein; CONTAINS InterPro DOMAIN/s: Oxoglutarate/iron-dependent oxygenase (InterPro:IPR005123); BEST Arabidopsis thaliana protein match is: 2-oxoglutarate (2OG) and Fe(II)-d…	1.05207	FALSE	encodes a protein whose sequence is similar to a 2-oxoglutarate-dependent dioxygenase
21.2.1	redox.ascorbate and glutathione.ascorbate	m.66454	(loc_os09g20090.1 : 155.0) no description available & (at4g39830 : 125.0) Cupredoxin superfamily protein; FUNCTIONS IN: oxidoreductase activity, L-ascorbate oxidase activity, copper ion binding; INVOLVED IN: oxidation reduction; LOCATED IN: endomembrane system, extracellular region; EXPRESSED IN: 19 plant structures; EXPRESSED DURING: 12 growth stages; CONTAINS InterPro DOMAIN/s: Multicopper oxid…	1.09716	FALSE	Cupredoxin superfamily protein
26.9	misc.glutathione S transferases	m.115026	(loc_os10g38495.1 : 221.0) no description available & (q06398|gstu6_orysa : 174.0) Probable glutathione S-transferase GSTU6 (EC 2.5.1.18) (28 kDa cold-induced protein) - Oryza sativa (Rice) & (at1g59670 : 140.0) Encodes glutathione transferase belonging to the tau class of GSTs. Naming convention according to Wagner et al. (2002).; glutathione S-transferase TAU 15 (GSTU15); CONTAINS InterPro DOMA…	1.10172	FALSE	Probable glutathione S-transferase GSTU6 (EC 2.5.1.18) (28 kDa cold-induced protein)
26.9	misc.glutathione S transferases	m.89735	(o65857|gsth1_orysa : 311.0) Probable glutathione S-transferase GSTF1 (EC 2.5.1.18) (GST-I) - Oryza sativa (Rice) & (loc_os01g27360.1 : 311.0) no description available & (at3g62760 : 184.0) Encodes glutathione transferase belonging to the phi class of GSTs. Naming convention according to Wagner et al. (2002).; ATGSTF13; CONTAINS InterPro DOMAIN/s: Thioredoxin fold (InterPro:IPR012335), Glutathion…	1.10199	FALSE	Probable glutathione S-transferase GSTF1 (EC 2.5.1.18) (GST-I)
26.9	misc.glutathione S transferases	m.213637	(loc_os02g56970.1 : 499.0) no description available & (at5g44000 : 312.0) Glutathione S-transferase family protein; FUNCTIONS IN: glutathione transferase activity; LOCATED IN: chloroplast; EXPRESSED IN: 22 plant structures; EXPRESSED DURING: 13 growth stages; CONTAINS InterPro DOMAIN/s: Glutathione S-transferase, C-terminal (InterPro:IPR004046), Glutathione S-transferase, C-terminal-like (InterPr…	1.10362	FALSE	Glutathione S-transferase family protein
21.2.1	redox.ascorbate and glutathione.ascorbate	m.104455	(q6ty83|apx3_orysa : 371.0) Probable L-ascorbate peroxidase 3 (EC 1.11.1.11) (OsAPx03) - Oryza sativa (Rice) & (loc_os04g14680.1 : 371.0) no description available & (at4g35000 : 331.0) Encodes a microsomal ascorbate peroxidase APX3. Ascorbate peroxidases are enzymes that scavenge hydrogen peroxide in plant cells. Eight types of APX have been described for Arabidopsis: three cytosolic (APX1, APX2,…	1.10913	FALSE	Probable L-ascorbate peroxidase 3 (EC 1.11.1.11) (OsAPx03)
26.9	misc.glutathione S transferases	m.106404	(p46420|gstf4_maize : 186.0) Glutathione S-transferase IV (EC 2.5.1.18) (GST-IV) (GST-27) (GST class-phi) - Zea mays (Maize) & (loc_os01g27210.1 : 156.0) no description available & (at3g62760 : 104.0) Encodes glutathione transferase belonging to the phi class of GSTs. Naming convention according to Wagner et al. (2002).; ATGSTF13; CONTAINS InterPro DOMAIN/s: Thioredoxin fold (InterPro:IPR012335),…	1.12322	FALSE	Glutathione S-transferase IV (EC 2.5.1.18) (GST-IV) (GST-27) (GST class-phi)
21.2.2	redox.ascorbate and glutathione.glutathione	m.63626	(loc_os04g38450.1 : 886.0) no description available & (at4g39640 : 674.0) The gene encodes a gamma-glutamyltransferase (AKA gamma-glutamyl transpeptidase, EC 2.3.2.2) that is located in vascular tissues (predominantly phloem) of leaves and is involved in the degradation of glutathione. The encoded enzyme also mitigates oxidative stress by metabolizing GSSG (oxidized form of GSH - glutathione) in …	1.12448	FALSE	The gene encodes a gamma-glutamyltransferase (AKA gamma-glutamyl transpeptidase, EC 2.3.2.2) that is located in vascular tissues (predominantly phloem) of leaves and is involved in the degradation of glutathione. The encoded enzyme also mitigates oxidative stress by metabolizing GSSG (oxidized form of GSH
21.2.2	redox.ascorbate and glutathione.glutathione	m.153376	(loc_os01g05810.1 : 270.0) no description available & (at4g29210 : 202.0) The gene encodes a gamma-glutamyltransferase (AKA gamma-glutamyl transpeptidase, EC 2.3.2.2) that is located in the vacuole and is most active in roots. The encoded enzyme is involved in the initial degradation of glutathione conjugates in this cell compartment. It is also induced by xenobiotics and contributes to xenobioti…	1.12849	FALSE	The gene encodes a gamma-glutamyltransferase (AKA gamma-glutamyl transpeptidase, EC 2.3.2.2) that is located in the vacuole and is most active in roots. The encoded enzyme is involved in the initial degradation of glutathione conjugates in this cell compartment. It is also induced by xenobiotics and contributes to xenobiotics metabolism. Note that conflicting nomenclature exists in the literature…
26.9	misc.glutathione S transferases	m.78387	(loc_os01g27480.1 : 298.0) no description available & (o65857|gsth1_orysa : 279.0) Probable glutathione S-transferase GSTF1 (EC 2.5.1.18) (GST-I) - Oryza sativa (Rice) & (at3g62760 : 195.0) Encodes glutathione transferase belonging to the phi class of GSTs. Naming convention according to Wagner et al. (2002).; ATGSTF13; CONTAINS InterPro DOMAIN/s: Thioredoxin fold (InterPro:IPR012335), Glutathion…	1.13467	FALSE	Probable glutathione S-transferase GSTF1 (EC 2.5.1.18) (GST-I)
21.2.1	redox.ascorbate and glutathione.ascorbate	m.59199	(q9fe01|apx2_orysa : 362.0) L-ascorbate peroxidase 2, cytosolic (EC 1.11.1.11) (APXb) (OsAPx02) - Oryza sativa (Rice) & (loc_os07g49400.2 : 362.0) no description available & (at3g09640 : 335.0) Encodes a cytosolic ascorbate peroxidase APX2. Ascorbate peroxidases are enzymes that scavenge hydrogen peroxide in plant cells. Eight types of APX have been described for Arabidopsis: three cytosolic (APX…	1.13622	FALSE	L-ascorbate peroxidase 2, cytosolic (EC 1.11.1.11) (APXb) (OsAPx02)
21.2.1	redox.ascorbate and glutathione.ascorbate	m.76020	(loc_os08g44340.1 : 341.0) no description available & (at5g03630 : 312.0) ATMDAR2; FUNCTIONS IN: monodehydroascorbate reductase (NADH) activity; INVOLVED IN: response to cadmium ion, response to zinc ion, response to salt stress; LOCATED IN: cytosol; EXPRESSED IN: 26 plant structures; EXPRESSED DURING: 15 growth stages; CONTAINS InterPro DOMAIN/s: FAD/NAD-linked reductase, dimerisation (InterPro:…	1.13727	FALSE	ATMDAR2
21.2	redox.ascorbate and glutathione	m.193745	(loc_os03g48430.1 : 283.0) no description available & (at1g06645 : 229.0) 2-oxoglutarate (2OG) and Fe(II)-dependent oxygenase superfamily protein; FUNCTIONS IN: oxidoreductase activity; INVOLVED IN: biological_process unknown; LOCATED IN: cellular_component unknown; CONTAINS InterPro DOMAIN/s: Oxoglutarate/iron-dependent oxygenase (InterPro:IPR005123); BEST Arabidopsis thaliana protein match is: …	1.15074	FALSE	2-oxoglutarate (2OG) and Fe(II)-dependent oxygenase superfamily protein
21.2.2	redox.ascorbate and glutathione.glutathione	m.279914	(loc_os01g73514.2 : 262.0) no description available & (at5g37830 : 249.0) Encodes a 5-oxoprolinase that acts in the glutathione degradation pathway and in 5-oxoproline metabolism.; oxoprolinase 1 (OXP1); CONTAINS InterPro DOMAIN/s: Hydantoinase B/oxoprolinase (InterPro:IPR003692), Hydantoinase/oxoprolinase (InterPro:IPR002821), Hydantoinaseoxoprolinase, N-terminal (InterPro:IPR008040); Has 1807 B…	1.16316	FALSE	Encodes a 5-oxoprolinase that acts in the glutathione degradation pathway and in 5-oxoproline metabolism.
26.9	misc.glutathione S transferases	m.61881	(p12653|gstf1_maize : 368.0) Glutathione S-transferase I (EC 2.5.1.18) (GST-I) (GST-29) (GST class-phi) - Zea mays (Maize) & (loc_os01g55830.1 : 362.0) no description available & (at3g62760 : 181.0) Encodes glutathione transferase belonging to the phi class of GSTs. Naming convention according to Wagner et al. (2002).; ATGSTF13; CONTAINS InterPro DOMAIN/s: Thioredoxin fold (InterPro:IPR012335), G…	1.17459	FALSE	Glutathione S-transferase I (EC 2.5.1.18) (GST-I) (GST-29) (GST class-phi)
26.9	misc.glutathione S transferases	m.302718	(loc_os04g55740.1 : 216.0) no description available & (p22195|per1_arahy : 149.0) Cationic peroxidase 1 precursor (EC 1.11.1.7) (PNPC1) - Arachis hypogaea (Peanut) & (at5g05340 : 129.0) Peroxidase superfamily protein; FUNCTIONS IN: protein binding, peroxidase activity; INVOLVED IN: response to oxidative stress, oxidation reduction; LOCATED IN: apoplast, cell wall; EXPRESSED IN: 9 plant structures…	1.19615	FALSE	Cationic peroxidase 1 precursor (EC 1.11.1.7) (PNPC1)
21.2.2	redox.ascorbate and glutathione.glutathione	m.93941	(loc_os02g44500.1 : 316.0) no description available & (at4g11600 : 286.0) Encodes glutathione peroxidase.; glutathione peroxidase 6 (GPX6); FUNCTIONS IN: glutathione peroxidase activity; INVOLVED IN: response to oxidative stress, response to cadmium ion, response to salt stress, response to metal ion; LOCATED IN: cytosol, mitochondrion, chloroplast, plasma membrane; EXPRESSED IN: 26 plant structu…	1.20806	FALSE	Encodes glutathione peroxidase.
26.9	misc.glutathione S transferases	m.53265	(loc_os03g04240.1 : 397.0) no description available & (at2g47730 : 161.0) Encodes glutathione transferase belonging to the phi class of GSTs. Naming convention according to Wagner et al. (2002).; glutathione S-transferase phi 8 (GSTF8); FUNCTIONS IN: glutathione transferase activity, glutathione binding; INVOLVED IN: in 8 processes; LOCATED IN: in 7 components; EXPRESSED IN: 25 plant structures; …	1.20979	FALSE	Encodes glutathione transferase belonging to the phi class of GSTs. Naming convention according to Wagner et al. (2002).
21.2.1	redox.ascorbate and glutathione.ascorbate	m.216717	(loc_os02g47790.1 : 591.0) no description available & (at3g27820 : 473.0) Encodes a peroxisome membrane-bound monodehydroascorbate reductase, involved in the ascorbate-glutathione cycle which removes toxic H2O2; monodehydroascorbate reductase 4 (MDAR4); FUNCTIONS IN: monodehydroascorbate reductase (NADH) activity; INVOLVED IN: hydrogen peroxide catabolic process; LOCATED IN: peroxisomal membrane,…	1.21674	FALSE	Encodes a peroxisome membrane-bound monodehydroascorbate reductase, involved in the ascorbate-glutathione cycle which removes toxic H2O2
21.2	redox.ascorbate and glutathione	m.67436	(loc_os10g35870.1 : 243.0) no description available & (at3g48890 : 210.0) putative progesterone-binding protein homolog (Atmp2) mRNA,; membrane-associated progesterone binding protein 3 (MAPR3); FUNCTIONS IN: heme binding; LOCATED IN: chloroplast thylakoid membrane, nucleus; EXPRESSED IN: 24 plant structures; EXPRESSED DURING: 13 growth stages; CONTAINS InterPro DOMAIN/s: Cytochrome b5 (InterPro:…	1.21924	FALSE	putative progesterone-binding protein homolog (Atmp2) mRNA,
21.2	redox.ascorbate and glutathione	m.25535	(at4g14965 : 309.0) membrane-associated progesterone binding protein 4 (MAPR4); FUNCTIONS IN: heme binding; LOCATED IN: endomembrane system; EXPRESSED IN: 22 plant structures; EXPRESSED DURING: 13 growth stages; CONTAINS InterPro DOMAIN/s: Cytochrome b5 (InterPro:IPR001199); BEST Arabidopsis thaliana protein match is: membrane-associated progesterone binding protein 2 (TAIR:AT2G24940.1); Has 3020…	1.22648	FALSE	membrane-associated progesterone binding protein 4 (MAPR4)
26.9	misc.glutathione S transferases	m.201930	(loc_os04g35560.2 : 476.0) no description available & (at1g77290 : 342.0) Glutathione S-transferase family protein; LOCATED IN: plasma membrane; CONTAINS InterPro DOMAIN/s: Thioredoxin fold (InterPro:IPR012335), Glutathione S-transferase, C-terminal (InterPro:IPR004046), Glutathione S-transferase, C-terminal-like (InterPro:IPR010987), Glutathione S-transferase/chloride channel, C-terminal (InterP…	1.22669	FALSE	Glutathione S-transferase family protein
21.2	redox.ascorbate and glutathione	m.122219	(loc_os01g47620.1 : 363.0) no description available & (at4g18260 : 224.0) Cytochrome b561/ferric reductase transmembrane protein family; LOCATED IN: membrane; EXPRESSED IN: 20 plant structures; EXPRESSED DURING: 10 growth stages; CONTAINS InterPro DOMAIN/s: Cytochrome b561, eukaryote (InterPro:IPR004877), Cytochrome b561/ferric reductase transmembrane (InterPro:IPR006593); BEST Arabidopsis thalia…	1.24021	FALSE	Cytochrome b561/ferric reductase transmembrane protein family
26.9	misc.glutathione S transferases	m.66358	(loc_os01g37750.1 : 154.0) no description available & (q06398|gstu6_orysa : 115.0) Probable glutathione S-transferase GSTU6 (EC 2.5.1.18) (28 kDa cold-induced protein) - Oryza sativa (Rice) & (at1g10370 : 89.4) EARLY-RESPONSIVE TO DEHYDRATION 9 (ERD9); FUNCTIONS IN: glutathione transferase activity; INVOLVED IN: response to water deprivation, response to karrikin, toxin catabolic process; LOCATED…	1.24751	FALSE	Probable glutathione S-transferase GSTU6 (EC 2.5.1.18) (28 kDa cold-induced protein)
26.9	misc.glutathione S transferases	m.100414	(loc_os01g72140.1 : 202.0) no description available & (at3g09270 : 128.0) Encodes glutathione transferase belonging to the tau class of GSTs. Naming convention according to Wagner et al. (2002).; glutathione S-transferase TAU 8 (GSTU8); FUNCTIONS IN: glutathione transferase activity; INVOLVED IN: response to cadmium ion, toxin catabolic process; LOCATED IN: cytoplasm; EXPRESSED IN: 7 plant struct…	1.25596	FALSE	Encodes glutathione transferase belonging to the tau class of GSTs. Naming convention according to Wagner et al. (2002).
26.9	misc.glutathione S transferases	m.133619	(loc_os02g35590.2 : 389.0) no description available & (at2g02390 : 284.0) Encodes glutathione transferase belonging to the zeta class of GSTs. Naming convention according to Wagner et al. (2002). The protein undergoes spontaneous thiolation following treatment with the oxidant tert-butylhydroperoxide.; glutathione S-transferase zeta 1 (GSTZ1); FUNCTIONS IN: glutathione transferase activity, catal…	1.32291	FALSE	Encodes glutathione transferase belonging to the zeta class of GSTs. Naming convention according to Wagner et al. (2002). The protein undergoes spontaneous thiolation following treatment with the oxidant tert-butylhydroperoxide.
21.2.1	redox.ascorbate and glutathione.ascorbate	m.39018	(loc_os09g32952.1 : 206.0) no description available & (at4g39830 : 177.0) Cupredoxin superfamily protein; FUNCTIONS IN: oxidoreductase activity, L-ascorbate oxidase activity, copper ion binding; INVOLVED IN: oxidation reduction; LOCATED IN: endomembrane system, extracellular region; EXPRESSED IN: 19 plant structures; EXPRESSED DURING: 12 growth stages; CONTAINS InterPro DOMAIN/s: Multicopper oxid…	1.32574	FALSE	Cupredoxin superfamily protein
21.2.2	redox.ascorbate and glutathione.glutathione	m.153372	(loc_os01g05810.1 : 582.0) no description available & (at4g29210 : 422.0) The gene encodes a gamma-glutamyltransferase (AKA gamma-glutamyl transpeptidase, EC 2.3.2.2) that is located in the vacuole and is most active in roots. The encoded enzyme is involved in the initial degradation of glutathione conjugates in this cell compartment. It is also induced by xenobiotics and contributes to xenobioti…	1.341	FALSE	The gene encodes a gamma-glutamyltransferase (AKA gamma-glutamyl transpeptidase, EC 2.3.2.2) that is located in the vacuole and is most active in roots. The encoded enzyme is involved in the initial degradation of glutathione conjugates in this cell compartment. It is also induced by xenobiotics and contributes to xenobiotics metabolism. Note that conflicting nomenclature exists in the literature…
21.2.1	redox.ascorbate and glutathione.ascorbate	m.177948	(loc_os06g37080.1 : 850.0) no description available & (p14133|aso_cucsa : 655.0) L-ascorbate oxidase precursor (EC 1.10.3.3) (Ascorbase) (ASO) - Cucumis sativus (Cucumber) & (at5g21105 : 611.0) Plant L-ascorbate oxidase; FUNCTIONS IN: oxidoreductase activity, L-ascorbate oxidase activity, copper ion binding; INVOLVED IN: oxidation reduction; EXPRESSED IN: 23 plant structures; EXPRESSED DURING: 13…	1.34987	FALSE	L-ascorbate oxidase precursor (EC 1.10.3.3) (Ascorbase) (ASO)
21.2.1.2	redox.ascorbate and glutathione.ascorbate.GDP-L-galactose-hexose-1-phosphate guanyltransferase	m.143176	(loc_os12g08810.1 : 614.0) no description available & (at5g55120 : 496.0) Encodes a GDP-L-galactose phosphorylase, with similar biochemical properties as VTC2.; VITAMIN C DEFECTIVE 5 (VTC5); BEST Arabidopsis thaliana protein match is: mannose-1-phosphate guanylyltransferase (GDP)s;GDP-galactose:mannose-1-phosphate guanylyltransferases;GDP-galactose:glucose-1-phosphate guanylyltransferases;GDP-gal…	1.35408	FALSE	Encodes a GDP-L-galactose phosphorylase, with similar biochemical properties as VTC2.
26.9	misc.glutathione S transferases	m.57982	(loc_os10g38140.1 : 174.0) no description available & (q06398|gstu6_orysa : 149.0) Probable glutathione S-transferase GSTU6 (EC 2.5.1.18) (28 kDa cold-induced protein) - Oryza sativa (Rice) & (at1g10360 : 133.0) Encodes glutathione transferase belonging to the tau class of GSTs. Naming convention according to Wagner et al. (2002).; glutathione S-transferase TAU 18 (GSTU18); CONTAINS InterPro DOMA…	1.35865	FALSE	Probable glutathione S-transferase GSTU6 (EC 2.5.1.18) (28 kDa cold-induced protein)
26.9	misc.glutathione S transferases	m.63560	(loc_os01g27210.1 : 360.0) no description available & (p46420|gstf4_maize : 277.0) Glutathione S-transferase IV (EC 2.5.1.18) (GST-IV) (GST-27) (GST class-phi) - Zea mays (Maize) & (at3g62760 : 187.0) Encodes glutathione transferase belonging to the phi class of GSTs. Naming convention according to Wagner et al. (2002).; ATGSTF13; CONTAINS InterPro DOMAIN/s: Thioredoxin fold (InterPro:IPR012335),…	1.38831	FALSE	Glutathione S-transferase IV (EC 2.5.1.18) (GST-IV) (GST-27) (GST class-phi)
21.2	redox.ascorbate and glutathione	m.251215	(loc_os08g30100.1 : 291.0) no description available & (at1g06620 : 233.0) encodes a protein whose sequence is similar to a 2-oxoglutarate-dependent dioxygenase; 2-oxoglutarate (2OG) and Fe(II)-dependent oxygenase superfamily protein; CONTAINS InterPro DOMAIN/s: Oxoglutarate/iron-dependent oxygenase (InterPro:IPR005123); BEST Arabidopsis thaliana protein match is: 2-oxoglutarate (2OG) and Fe(II)-d…	1.41012	FALSE	encodes a protein whose sequence is similar to a 2-oxoglutarate-dependent dioxygenase
26.9	misc.glutathione S transferases	m.84734	(loc_os01g49710.1 : 233.0) no description available & (q06398|gstu6_orysa : 137.0) Probable glutathione S-transferase GSTU6 (EC 2.5.1.18) (28 kDa cold-induced protein) - Oryza sativa (Rice) & (at1g10360 : 122.0) Encodes glutathione transferase belonging to the tau class of GSTs. Naming convention according to Wagner et al. (2002).; glutathione S-transferase TAU 18 (GSTU18); CONTAINS InterPro DOMA…	1.42043	FALSE	Probable glutathione S-transferase GSTU6 (EC 2.5.1.18) (28 kDa cold-induced protein)
26.9	misc.glutathione S transferases	m.66415	(loc_os03g50130.1 : 272.0) no description available & (at1g65820 : 206.0) microsomal glutathione s-transferase, putative; CONTAINS InterPro DOMAIN/s: Membrane-associated, eicosanoid/glutathione metabolism (MAPEG) protein (InterPro:IPR001129); Has 388 Blast hits to 388 proteins in 129 species: Archae - 0; Bacteria - 4; Metazoa - 195; Fungi - 88; Plants - 65; Viruses - 0; Other Eukaryotes - 36 (sou…	1.43522	FALSE	microsomal glutathione s-transferase, putative
21.2	redox.ascorbate and glutathione	m.80848	(loc_os06g14400.1 : 557.0) no description available & (at1g06650 : 247.0) encodes a protein whose sequence is similar to 2-oxoglutarate-dependent dioxygenase; 2-oxoglutarate (2OG) and Fe(II)-dependent oxygenase superfamily protein; CONTAINS InterPro DOMAIN/s: Oxoglutarate/iron-dependent oxygenase (InterPro:IPR005123); BEST Arabidopsis thaliana protein match is: 2-oxoglutarate (2OG) and Fe(II)-dep…	1.45619	FALSE	encodes a protein whose sequence is similar to 2-oxoglutarate-dependent dioxygenase
21.2	redox.ascorbate and glutathione	m.97086	(loc_os03g42130.1 : 593.0) no description available & (at3g19000 : 382.0) 2-oxoglutarate (2OG) and Fe(II)-dependent oxygenase superfamily protein; FUNCTIONS IN: oxidoreductase activity, acting on paired donors, with incorporation or reduction of molecular oxygen, 2-oxoglutarate as one donor, and incorporation of one atom each of oxygen into both donors, oxidoreductase activity; LOCATED IN: cellul…	1.46113	FALSE	2-oxoglutarate (2OG) and Fe(II)-dependent oxygenase superfamily protein
26.9	misc.glutathione S transferases	m.213638	(loc_os02g56970.1 : 433.0) no description available & (at5g44000 : 269.0) Glutathione S-transferase family protein; FUNCTIONS IN: glutathione transferase activity; LOCATED IN: chloroplast; EXPRESSED IN: 22 plant structures; EXPRESSED DURING: 13 growth stages; CONTAINS InterPro DOMAIN/s: Glutathione S-transferase, C-terminal (InterPro:IPR004046), Glutathione S-transferase, C-terminal-like (InterPr…	1.49555	FALSE	Glutathione S-transferase family protein
26.9	misc.glutathione S transferases	m.136251	(loc_os07g48060.1 : 382.0) no description available & (p22195|per1_arahy : 244.0) Cationic peroxidase 1 precursor (EC 1.11.1.7) (PNPC1) - Arachis hypogaea (Peanut) & (at5g05340 : 228.0) Peroxidase superfamily protein; FUNCTIONS IN: protein binding, peroxidase activity; INVOLVED IN: response to oxidative stress, oxidation reduction; LOCATED IN: apoplast, cell wall; EXPRESSED IN: 9 plant structures…	1.50637	FALSE	Cationic peroxidase 1 precursor (EC 1.11.1.7) (PNPC1)
26.9	misc.glutathione S transferases	m.78395	(loc_os01g27480.1 : 215.0) no description available & (o65857|gsth1_orysa : 203.0) Probable glutathione S-transferase GSTF1 (EC 2.5.1.18) (GST-I) - Oryza sativa (Rice) & (at3g62760 : 160.0) Encodes glutathione transferase belonging to the phi class of GSTs. Naming convention according to Wagner et al. (2002).; ATGSTF13; CONTAINS InterPro DOMAIN/s: Thioredoxin fold (InterPro:IPR012335), Glutathion…	1.54422	FALSE	Probable glutathione S-transferase GSTF1 (EC 2.5.1.18) (GST-I)
26.9	misc.glutathione S transferases	m.130115	(q06398|gstu6_orysa : 135.0) Probable glutathione S-transferase GSTU6 (EC 2.5.1.18) (28 kDa cold-induced protein) - Oryza sativa (Rice) & (loc_os10g38740.1 : 135.0) no description available & (at1g10370 : 103.0) EARLY-RESPONSIVE TO DEHYDRATION 9 (ERD9); FUNCTIONS IN: glutathione transferase activity; INVOLVED IN: response to water deprivation, response to karrikin, toxin catabolic process; LOCATE…	1.55654	FALSE	Probable glutathione S-transferase GSTU6 (EC 2.5.1.18) (28 kDa cold-induced protein)
21.2	redox.ascorbate and glutathione	m.193155	(loc_os08g01140.1 : 191.0) no description available & (at4g25570 : 136.0) Encodes cytochrome b561.; ACYB-2; FUNCTIONS IN: carbon-monoxide oxygenase activity; LOCATED IN: integral to membrane, chloroplast, vacuole; EXPRESSED IN: 23 plant structures; EXPRESSED DURING: 13 growth stages; CONTAINS InterPro DOMAIN/s: Cytochrome b561, eukaryote (InterPro:IPR004877), Cytochrome b561/ferric reductase tran…	1.57203	FALSE	Encodes cytochrome b561.
26.9	misc.glutathione S transferases	m.115022	(loc_os10g38495.1 : 273.0) no description available & (q06398|gstu6_orysa : 220.0) Probable glutathione S-transferase GSTU6 (EC 2.5.1.18) (28 kDa cold-induced protein) - Oryza sativa (Rice) & (at1g10370 : 183.0) EARLY-RESPONSIVE TO DEHYDRATION 9 (ERD9); FUNCTIONS IN: glutathione transferase activity; INVOLVED IN: response to water deprivation, response to karrikin, toxin catabolic process; LOCATE…	1.58272	FALSE	Probable glutathione S-transferase GSTU6 (EC 2.5.1.18) (28 kDa cold-induced protein)
26.9	misc.glutathione S transferases	m.115347	(loc_os11g37730.1 : 192.0) no description available & (at5g41210 : 154.0) Encodes glutathione transferase belonging to the theta class of GSTs. Naming convention according to Wagner et al. (2002).; glutathione S-transferase THETA 1 (GSTT1); FUNCTIONS IN: glutathione transferase activity; INVOLVED IN: toxin catabolic process; LOCATED IN: peroxisome, cytoplasm; EXPRESSED IN: 22 plant structures; EX…	1.62254	FALSE	Encodes glutathione transferase belonging to the theta class of GSTs. Naming convention according to Wagner et al. (2002).
26.9	misc.glutathione S transferases	m.54231	(loc_os10g38700.1 : 143.0) no description available & (q06398|gstu6_orysa : 106.0) Probable glutathione S-transferase GSTU6 (EC 2.5.1.18) (28 kDa cold-induced protein) - Oryza sativa (Rice) & (at1g10370 : 100.0) EARLY-RESPONSIVE TO DEHYDRATION 9 (ERD9); FUNCTIONS IN: glutathione transferase activity; INVOLVED IN: response to water deprivation, response to karrikin, toxin catabolic process; LOCATE…	1.63537	FALSE	Probable glutathione S-transferase GSTU6 (EC 2.5.1.18) (28 kDa cold-induced protein)
26.9	misc.glutathione S transferases	m.106400	(p46420|gstf4_maize : 289.0) Glutathione S-transferase IV (EC 2.5.1.18) (GST-IV) (GST-27) (GST class-phi) - Zea mays (Maize) & (loc_os01g27210.1 : 268.0) no description available & (at3g62760 : 196.0) Encodes glutathione transferase belonging to the phi class of GSTs. Naming convention according to Wagner et al. (2002).; ATGSTF13; CONTAINS InterPro DOMAIN/s: Thioredoxin fold (InterPro:IPR012335),…	1.66018	FALSE	Glutathione S-transferase IV (EC 2.5.1.18) (GST-IV) (GST-27) (GST class-phi)
26.9	misc.glutathione S transferases	m.125988	(loc_os10g39170.1 : 428.0) no description available & (at1g05260 : 259.0) Encodes a cold-inducible cationic peroxidase that is involved in the stress response. In response to low temperature, RCI3 transcripts accumulate in the aerial part and in roots of etiolated seedlings but only in roots of light-grown seedlings.; RARE COLD INDUCIBLE GENE 3 (RCI3); FUNCTIONS IN: peroxidase activity; INVOLVED …	1.66349	FALSE	Encodes a cold-inducible cationic peroxidase that is involved in the stress response. In response to low temperature, RCI3 transcripts accumulate in the aerial part and in roots of etiolated seedlings but only in roots of light-grown seedlings.
21.2	redox.ascorbate and glutathione	m.30291	(loc_os01g73990.1 : 245.0) no description available & (p49100|cyb5_orysa : 242.0) Cytochrome b5 - Oryza sativa (Rice) & (at2g32720 : 213.0) member of Cytochromes b5; cytochrome B5 isoform B (CB5-B); CONTAINS InterPro DOMAIN/s: Cytochrome b5, heme-binding site (InterPro:IPR018506), Cytochrome b5 (InterPro:IPR001199); BEST Arabidopsis thaliana protein match is: cytochrome B5 isoform D (TAIR:AT5G488…	1.66756	FALSE	Cytochrome b5
21.2.1.2	redox.ascorbate and glutathione.ascorbate.GDP-L-galactose-hexose-1-phosphate guanyltransferase	m.138755	(loc_os12g08810.1 : 696.0) no description available & (at5g55120 : 507.0) Encodes a GDP-L-galactose phosphorylase, with similar biochemical properties as VTC2.; VITAMIN C DEFECTIVE 5 (VTC5); BEST Arabidopsis thaliana protein match is: mannose-1-phosphate guanylyltransferase (GDP)s;GDP-galactose:mannose-1-phosphate guanylyltransferases;GDP-galactose:glucose-1-phosphate guanylyltransferases;GDP-gal…	1.68223	FALSE	Encodes a GDP-L-galactose phosphorylase, with similar biochemical properties as VTC2.
26.9	misc.glutathione S transferases	m.57354	(loc_os01g10850.1 : 253.0) no description available & (at5g05340 : 160.0) Peroxidase superfamily protein; FUNCTIONS IN: protein binding, peroxidase activity; INVOLVED IN: response to oxidative stress, oxidation reduction; LOCATED IN: apoplast, cell wall; EXPRESSED IN: 9 plant structures; EXPRESSED DURING: LP.04 four leaves visible, 4 anthesis, C globular stage, petal differentiation and expansion…	1.68457	FALSE	Peroxidase superfamily protein
26.9	misc.glutathione S transferases	m.103673	(loc_os07g48010.1 : 284.0) no description available & (p37835|per2_orysa : 282.0) Peroxidase 2 precursor (EC 1.11.1.7) - Oryza sativa (Rice) & (at5g06720 : 224.0) peroxidase 2 (PA2); FUNCTIONS IN: peroxidase activity, heme binding; INVOLVED IN: oxidation reduction, response to oxidative stress; LOCATED IN: endomembrane system; EXPRESSED IN: 21 plant structures; EXPRESSED DURING: 11 growth stages;…	1.76768	FALSE	Peroxidase 2 precursor (EC 1.11.1.7)
21.2.1	redox.ascorbate and glutathione.ascorbate	m.88592	(loc_os09g32952.1 : 429.0) no description available & (at4g39830 : 365.0) Cupredoxin superfamily protein; FUNCTIONS IN: oxidoreductase activity, L-ascorbate oxidase activity, copper ion binding; INVOLVED IN: oxidation reduction; LOCATED IN: endomembrane system, extracellular region; EXPRESSED IN: 19 plant structures; EXPRESSED DURING: 12 growth stages; CONTAINS InterPro DOMAIN/s: Multicopper oxid…	1.8104	FALSE	Cupredoxin superfamily protein
26.9	misc.glutathione S transferases	m.14023	(loc_os10g38710.1 : 188.0) no description available & (q06398|gstu6_orysa : 147.0) Probable glutathione S-transferase GSTU6 (EC 2.5.1.18) (28 kDa cold-induced protein) - Oryza sativa (Rice) & (at1g10370 : 142.0) EARLY-RESPONSIVE TO DEHYDRATION 9 (ERD9); FUNCTIONS IN: glutathione transferase activity; INVOLVED IN: response to water deprivation, response to karrikin, toxin catabolic process; LOCATE…	1.83161	FALSE	Probable glutathione S-transferase GSTU6 (EC 2.5.1.18) (28 kDa cold-induced protein)
26.9	misc.glutathione S transferases	m.58151	(loc_os01g22230.2 : 171.0) no description available & (at3g32980 : 119.0) Peroxidase superfamily protein; FUNCTIONS IN: peroxidase activity, heme binding; INVOLVED IN: response to oxidative stress, oxidation reduction; LOCATED IN: cell wall, vacuole, membrane; EXPRESSED IN: leaf; EXPRESSED DURING: seedling growth; CONTAINS InterPro DOMAIN/s: Haem peroxidase (InterPro:IPR010255), Plant peroxidase …	1.86946	FALSE	Peroxidase superfamily protein
26.9	misc.glutathione S transferases	m.133256	(o65032|gstu1_orysa : 294.0) Probable glutathione S-transferase GSTU1 (EC 2.5.1.18) - Oryza sativa (Rice) & (loc_os03g57200.1 : 294.0) no description available & (at1g78380 : 230.0) Encodes a glutathione transferase that is a member of Tau GST gene family. Expression is induced by drought stress, oxidative stress, and high doses of auxin and cytokinin. naming convention according to Wagner et al.…	1.88796	FALSE	Probable glutathione S-transferase GSTU1 (EC 2.5.1.18)
21.2	redox.ascorbate and glutathione	m.67510	(loc_os02g55060.2 : 174.0) no description available & (at2g24940 : 134.0) membrane-associated progesterone binding protein 2 (MAPR2); FUNCTIONS IN: heme binding; LOCATED IN: cellular_component unknown; EXPRESSED IN: male gametophyte, cultured cell, pollen tube; EXPRESSED DURING: L mature pollen stage, M germinated pollen stage; CONTAINS InterPro DOMAIN/s: Cytochrome b5 (InterPro:IPR001199); BEST …	1.89373	FALSE	membrane-associated progesterone binding protein 2 (MAPR2)
26.9	misc.glutathione S transferases	m.115035	(loc_os10g38489.1 : 180.0) no description available & (q06398|gstu6_orysa : 147.0) Probable glutathione S-transferase GSTU6 (EC 2.5.1.18) (28 kDa cold-induced protein) - Oryza sativa (Rice) & (at1g10370 : 143.0) EARLY-RESPONSIVE TO DEHYDRATION 9 (ERD9); FUNCTIONS IN: glutathione transferase activity; INVOLVED IN: response to water deprivation, response to karrikin, toxin catabolic process; LOCATE…	2.00226	TRUE	Probable glutathione S-transferase GSTU6 (EC 2.5.1.18) (28 kDa cold-induced protein)
26.9	misc.glutathione S transferases	m.67258	(loc_os10g38470.1 : 276.0) no description available & (q06398|gstu6_orysa : 238.0) Probable glutathione S-transferase GSTU6 (EC 2.5.1.18) (28 kDa cold-induced protein) - Oryza sativa (Rice) & (at1g10360 : 214.0) Encodes glutathione transferase belonging to the tau class of GSTs. Naming convention according to Wagner et al. (2002).; glutathione S-transferase TAU 18 (GSTU18); CONTAINS InterPro DOMA…	2.08999	TRUE	Probable glutathione S-transferase GSTU6 (EC 2.5.1.18) (28 kDa cold-induced protein)
26.9	misc.glutathione S transferases	m.10090	(loc_os03g25320.1 : 240.0) no description available & (at4g33420 : 137.0) Peroxidase superfamily protein; FUNCTIONS IN: peroxidase activity, heme binding; INVOLVED IN: response to oxidative stress, oxidation reduction; EXPRESSED IN: 20 plant structures; EXPRESSED DURING: 10 growth stages; CONTAINS InterPro DOMAIN/s: Haem peroxidase (InterPro:IPR010255), Plant peroxidase (InterPro:IPR000823), Pero…	2.09327	FALSE	Peroxidase superfamily protein
21.2	redox.ascorbate and glutathione	m.122174	(loc_os01g35230.1 : 389.0) no description available & (at1g06620 : 200.0) encodes a protein whose sequence is similar to a 2-oxoglutarate-dependent dioxygenase; 2-oxoglutarate (2OG) and Fe(II)-dependent oxygenase superfamily protein; CONTAINS InterPro DOMAIN/s: Oxoglutarate/iron-dependent oxygenase (InterPro:IPR005123); BEST Arabidopsis thaliana protein match is: 2-oxoglutarate (2OG) and Fe(II)-d…	2.09327	FALSE	encodes a protein whose sequence is similar to a 2-oxoglutarate-dependent dioxygenase
21.2.1	redox.ascorbate and glutathione.ascorbate	m.39022	(loc_os09g32952.1 : 214.0) no description available & (at4g39830 : 188.0) Cupredoxin superfamily protein; FUNCTIONS IN: oxidoreductase activity, L-ascorbate oxidase activity, copper ion binding; INVOLVED IN: oxidation reduction; LOCATED IN: endomembrane system, extracellular region; EXPRESSED IN: 19 plant structures; EXPRESSED DURING: 12 growth stages; CONTAINS InterPro DOMAIN/s: Multicopper oxid…	2.09327	FALSE	Cupredoxin superfamily protein
26.9	misc.glutathione S transferases	m.54228	(o65857|gsth1_orysa : 194.0) Probable glutathione S-transferase GSTF1 (EC 2.5.1.18) (GST-I) - Oryza sativa (Rice) & (loc_os01g27360.1 : 194.0) no description available & (at3g62760 : 113.0) Encodes glutathione transferase belonging to the phi class of GSTs. Naming convention according to Wagner et al. (2002).; ATGSTF13; CONTAINS InterPro DOMAIN/s: Thioredoxin fold (InterPro:IPR012335), Glutathion…	2.14112	TRUE	Probable glutathione S-transferase GSTF1 (EC 2.5.1.18) (GST-I)
26.9	misc.glutathione S transferases	m.106187	(loc_os10g39740.1 : 370.0) no description available & (at3g03190 : 144.0) Encodes glutathione transferase belonging to the phi class of GSTs. Naming convention according to Wagner et al. (2002).; glutathione S-transferase F11 (GSTF11); CONTAINS InterPro DOMAIN/s: Thioredoxin fold (InterPro:IPR012335), Glutathione S-transferase, C-terminal (InterPro:IPR004046), Glutathione S-transferase, C-termina…	2.22322	TRUE	Encodes glutathione transferase belonging to the phi class of GSTs. Naming convention according to Wagner et al. (2002).
21.2.1	redox.ascorbate and glutathione.ascorbate	m.39016	(loc_os09g32952.1 : 206.0) no description available & (at4g39830 : 177.0) Cupredoxin superfamily protein; FUNCTIONS IN: oxidoreductase activity, L-ascorbate oxidase activity, copper ion binding; INVOLVED IN: oxidation reduction; LOCATED IN: endomembrane system, extracellular region; EXPRESSED IN: 19 plant structures; EXPRESSED DURING: 12 growth stages; CONTAINS InterPro DOMAIN/s: Multicopper oxid…	2.23053	TRUE	Cupredoxin superfamily protein
26.9	misc.glutathione S transferases	m.305381	(loc_os01g27380.1 : 167.0) no description available & (p12653|gstf1_maize : 140.0) Glutathione S-transferase I (EC 2.5.1.18) (GST-I) (GST-29) (GST class-phi) - Zea mays (Maize) & (at3g62760 : 96.7) Encodes glutathione transferase belonging to the phi class of GSTs. Naming convention according to Wagner et al. (2002).; ATGSTF13; CONTAINS InterPro DOMAIN/s: Thioredoxin fold (InterPro:IPR012335), Gl…	2.25429	TRUE	Glutathione S-transferase I (EC 2.5.1.18) (GST-I) (GST-29) (GST class-phi)
21.2.1	redox.ascorbate and glutathione.ascorbate	m.129039	(loc_os09g20090.1 : 560.0) no description available & (at4g39830 : 399.0) Cupredoxin superfamily protein; FUNCTIONS IN: oxidoreductase activity, L-ascorbate oxidase activity, copper ion binding; INVOLVED IN: oxidation reduction; LOCATED IN: endomembrane system, extracellular region; EXPRESSED IN: 19 plant structures; EXPRESSED DURING: 12 growth stages; CONTAINS InterPro DOMAIN/s: Multicopper oxid…	2.28952	TRUE	Cupredoxin superfamily protein
21.2	redox.ascorbate and glutathione	m.137374	(loc_os07g07410.2 : 188.0) no description available & (at4g10490 : 93.6) 2-oxoglutarate (2OG) and Fe(II)-dependent oxygenase superfamily protein; FUNCTIONS IN: oxidoreductase activity, acting on paired donors, with incorporation or reduction of molecular oxygen, 2-oxoglutarate as one donor, and incorporation of one atom each of oxygen into both donors, oxidoreductase activity; INVOLVED IN: second…	2.3026	TRUE	2-oxoglutarate (2OG) and Fe(II)-dependent oxygenase superfamily protein
26.9	misc.glutathione S transferases	m.111986	(loc_os04g59160.1 : 174.0) no description available & (p37835|per2_orysa : 114.0) Peroxidase 2 precursor (EC 1.11.1.7) - Oryza sativa (Rice) & (at5g51890 : 105.0) encodes peroxidase involved in the lignification of tracheary elements (TE) in roots; Peroxidase superfamily protein; FUNCTIONS IN: peroxidase activity; INVOLVED IN: response to oxidative stress, oxidation reduction; LOCATED IN: endomem…	2.38556	TRUE	Peroxidase 2 precursor (EC 1.11.1.7)
26.9	misc.glutathione S transferases	m.105042	(loc_os10g38360.1 : 193.0) no description available & (q06398|gstu6_orysa : 148.0) Probable glutathione S-transferase GSTU6 (EC 2.5.1.18) (28 kDa cold-induced protein) - Oryza sativa (Rice) & (at1g10360 : 145.0) Encodes glutathione transferase belonging to the tau class of GSTs. Naming convention according to Wagner et al. (2002).; glutathione S-transferase TAU 18 (GSTU18); CONTAINS InterPro DOMA…	2.41531	TRUE	Probable glutathione S-transferase GSTU6 (EC 2.5.1.18) (28 kDa cold-induced protein)
26.9	misc.glutathione S transferases	m.118053	(loc_os10g38640.1 : 132.0) no description available & (q06398|gstu6_orysa : 123.0) Probable glutathione S-transferase GSTU6 (EC 2.5.1.18) (28 kDa cold-induced protein) - Oryza sativa (Rice) & (at1g59700 : 97.8) Encodes glutathione transferase belonging to the tau class of GSTs. Naming convention according to Wagner et al. (2002).; glutathione S-transferase TAU 16 (GSTU16); CONTAINS InterPro DOMAI…	2.4618	TRUE	Probable glutathione S-transferase GSTU6 (EC 2.5.1.18) (28 kDa cold-induced protein)
21.2	redox.ascorbate and glutathione	m.30290	(loc_os01g73990.1 : 260.0) no description available & (p49100|cyb5_orysa : 249.0) Cytochrome b5 - Oryza sativa (Rice) & (at2g32720 : 227.0) member of Cytochromes b5; cytochrome B5 isoform B (CB5-B); CONTAINS InterPro DOMAIN/s: Cytochrome b5, heme-binding site (InterPro:IPR018506), Cytochrome b5 (InterPro:IPR001199); BEST Arabidopsis thaliana protein match is: cytochrome B5 isoform D (TAIR:AT5G488…	2.46701	TRUE	Cytochrome b5
21.2	redox.ascorbate and glutathione	m.129692	(loc_os04g10350.1 : 551.0) no description available & (at1g06620 : 348.0) encodes a protein whose sequence is similar to a 2-oxoglutarate-dependent dioxygenase; 2-oxoglutarate (2OG) and Fe(II)-dependent oxygenase superfamily protein; CONTAINS InterPro DOMAIN/s: Oxoglutarate/iron-dependent oxygenase (InterPro:IPR005123); BEST Arabidopsis thaliana protein match is: 2-oxoglutarate (2OG) and Fe(II)-d…	2.47075	TRUE	encodes a protein whose sequence is similar to a 2-oxoglutarate-dependent dioxygenase
26.9	misc.glutathione S transferases	m.298094	(loc_os10g38710.1 : 270.0) no description available & (q06398|gstu6_orysa : 211.0) Probable glutathione S-transferase GSTU6 (EC 2.5.1.18) (28 kDa cold-induced protein) - Oryza sativa (Rice) & (at1g10370 : 204.0) EARLY-RESPONSIVE TO DEHYDRATION 9 (ERD9); FUNCTIONS IN: glutathione transferase activity; INVOLVED IN: response to water deprivation, response to karrikin, toxin catabolic process; LOCATE…	2.49618	TRUE	Probable glutathione S-transferase GSTU6 (EC 2.5.1.18) (28 kDa cold-induced protein)
26.9	misc.glutathione S transferases	m.125980	(loc_os03g02920.1 : 302.0) no description available & (at1g05260 : 164.0) Encodes a cold-inducible cationic peroxidase that is involved in the stress response. In response to low temperature, RCI3 transcripts accumulate in the aerial part and in roots of etiolated seedlings but only in roots of light-grown seedlings.; RARE COLD INDUCIBLE GENE 3 (RCI3); FUNCTIONS IN: peroxidase activity; INVOLVED …	2.53367	TRUE	Encodes a cold-inducible cationic peroxidase that is involved in the stress response. In response to low temperature, RCI3 transcripts accumulate in the aerial part and in roots of etiolated seedlings but only in roots of light-grown seedlings.
26.9	misc.glutathione S transferases	m.33775	(o65032|gstu1_orysa : 227.0) Probable glutathione S-transferase GSTU1 (EC 2.5.1.18) - Oryza sativa (Rice) & (loc_os03g57200.1 : 227.0) no description available & (at1g17170 : 189.0) Encodes glutathione transferase belonging to the tau class of GSTs. Naming convention according to Wagner et al. (2002).; glutathione S-transferase TAU 24 (GSTU24); FUNCTIONS IN: glutathione transferase activity, glut…	2.61659	TRUE	Probable glutathione S-transferase GSTU1 (EC 2.5.1.18)
26.9	misc.glutathione S transferases	m.300212	(loc_os03g25340.1 : 353.0) no description available & (at5g05340 : 182.0) Peroxidase superfamily protein; FUNCTIONS IN: protein binding, peroxidase activity; INVOLVED IN: response to oxidative stress, oxidation reduction; LOCATED IN: apoplast, cell wall; EXPRESSED IN: 9 plant structures; EXPRESSED DURING: LP.04 four leaves visible, 4 anthesis, C globular stage, petal differentiation and expansion…	2.72125	TRUE	Peroxidase superfamily protein
26.9	misc.glutathione S transferases	m.53106	(loc_os01g70770.1 : 170.0) no description available & (p04907|gstf3_maize : 168.0) Glutathione S-transferase III (EC 2.5.1.18) (GST-III) (GST class-phi) - Zea mays (Maize) & (at1g02940 : 110.0) Encodes glutathione transferase belonging to the phi class of GSTs. Naming convention according to Wagner et al. (2002).; glutathione S-transferase (class phi) 5 (GSTF5); FUNCTIONS IN: glutathione transfer…	2.76644	TRUE	Glutathione S-transferase III (EC 2.5.1.18) (GST-III) (GST class-phi)
26.9	misc.glutathione S transferases	m.201900	(loc_os01g72170.1 : 244.0) no description available & (at3g09270 : 160.0) Encodes glutathione transferase belonging to the tau class of GSTs. Naming convention according to Wagner et al. (2002).; glutathione S-transferase TAU 8 (GSTU8); FUNCTIONS IN: glutathione transferase activity; INVOLVED IN: response to cadmium ion, toxin catabolic process; LOCATED IN: cytoplasm; EXPRESSED IN: 7 plant struct…	2.76973	TRUE	Encodes glutathione transferase belonging to the tau class of GSTs. Naming convention according to Wagner et al. (2002).
26.9	misc.glutathione S transferases	m.96525	(loc_os10g25590.1 : 253.0) no description available & (p50472|gstx2_maize : 243.0) Probable glutathione S-transferase BZ2 (EC 2.5.1.18) (Protein bronze-2) - Zea mays (Maize) & (at1g10370 : 123.0) EARLY-RESPONSIVE TO DEHYDRATION 9 (ERD9); FUNCTIONS IN: glutathione transferase activity; INVOLVED IN: response to water deprivation, response to karrikin, toxin catabolic process; LOCATED IN: chloroplas…	2.77314	TRUE	Probable glutathione S-transferase BZ2 (EC 2.5.1.18) (Protein bronze-2)
21.2.1	redox.ascorbate and glutathione.ascorbate	m.88591	(loc_os09g32952.1 : 441.0) no description available & (at4g39830 : 384.0) Cupredoxin superfamily protein; FUNCTIONS IN: oxidoreductase activity, L-ascorbate oxidase activity, copper ion binding; INVOLVED IN: oxidation reduction; LOCATED IN: endomembrane system, extracellular region; EXPRESSED IN: 19 plant structures; EXPRESSED DURING: 12 growth stages; CONTAINS InterPro DOMAIN/s: Multicopper oxid…	2.83207	TRUE	Cupredoxin superfamily protein
26.9	misc.glutathione S transferases	m.133791	(loc_os05g34150.1 : 352.0) no description available & (q03664|gstx3_tobac : 160.0) Probable glutathione S-transferase (EC 2.5.1.18) (Auxin-induced protein PCNT103) - Nicotiana tabacum (Common tobacco) & (at3g09270 : 145.0) Encodes glutathione transferase belonging to the tau class of GSTs. Naming convention according to Wagner et al. (2002).; glutathione S-transferase TAU 8 (GSTU8); FUNCTIONS IN:…	2.83825	TRUE	Probable glutathione S-transferase (EC 2.5.1.18) (Auxin-induced protein PCNT103)
26.9	misc.glutathione S transferases	m.132267	(loc_os10g38700.1 : 296.0) no description available & (q06398|gstu6_orysa : 261.0) Probable glutathione S-transferase GSTU6 (EC 2.5.1.18) (28 kDa cold-induced protein) - Oryza sativa (Rice) & (at1g10370 : 212.0) EARLY-RESPONSIVE TO DEHYDRATION 9 (ERD9); FUNCTIONS IN: glutathione transferase activity; INVOLVED IN: response to water deprivation, response to karrikin, toxin catabolic process; LOCATE…	2.97109	TRUE	Probable glutathione S-transferase GSTU6 (EC 2.5.1.18) (28 kDa cold-induced protein)
26.9	misc.glutathione S transferases	m.43886	(loc_os01g72140.1 : 255.0) no description available & (p32110|gstx6_soybn : 173.0) Probable glutathione S-transferase (EC 2.5.1.18) (Heat shock protein 26A) (G2-4) - Glycine max (Soybean) & (at2g29420 : 171.0) Encodes glutathione transferase belonging to the tau class of GSTs. Naming convention according to Wagner et al. (2002). Induced by Salicylic acid. Independent of NPR1 for their induction b…	2.99039	TRUE	Probable glutathione S-transferase (EC 2.5.1.18) (Heat shock protein 26A) (G2-4)
26.9	misc.glutathione S transferases	m.207679	(p30110|gstf1_wheat : 386.0) Glutathione S-transferase 1 (EC 2.5.1.18) (GST class-phi) - Triticum aestivum (Wheat) & (loc_os01g27260.1 : 297.0) no description available & (at3g62760 : 192.0) Encodes glutathione transferase belonging to the phi class of GSTs. Naming convention according to Wagner et al. (2002).; ATGSTF13; CONTAINS InterPro DOMAIN/s: Thioredoxin fold (InterPro:IPR012335), Glutathio…	3.07903	TRUE	Glutathione S-transferase 1 (EC 2.5.1.18) (GST class-phi)
26.9	misc.glutathione S transferases	m.105039	(loc_os10g38360.1 : 264.0) no description available & (q06398|gstu6_orysa : 199.0) Probable glutathione S-transferase GSTU6 (EC 2.5.1.18) (28 kDa cold-induced protein) - Oryza sativa (Rice) & (at1g10370 : 192.0) EARLY-RESPONSIVE TO DEHYDRATION 9 (ERD9); FUNCTIONS IN: glutathione transferase activity; INVOLVED IN: response to water deprivation, response to karrikin, toxin catabolic process; LOCATE…	3.0944	TRUE	Probable glutathione S-transferase GSTU6 (EC 2.5.1.18) (28 kDa cold-induced protein)
26.9	misc.glutathione S transferases	m.9896	(loc_os01g72120.1 : 99.8) no description available & (p32110|gstx6_soybn : 83.2) Probable glutathione S-transferase (EC 2.5.1.18) (Heat shock protein 26A) (G2-4) - Glycine max (Soybean) & (at2g29490 : 80.1) Encodes glutathione transferase belonging to the tau class of GSTs. Naming convention according to Wagner et al. (2002).; glutathione S-transferase TAU 1 (GSTU1); CONTAINS InterPro DOMAIN/s: T…	3.13991	FALSE	Probable glutathione S-transferase (EC 2.5.1.18) (Heat shock protein 26A) (G2-4)
21.2.2	redox.ascorbate and glutathione.glutathione	m.41708	(loc_os04g38450.1 : 222.0) no description available & (at4g39640 : 181.0) The gene encodes a gamma-glutamyltransferase (AKA gamma-glutamyl transpeptidase, EC 2.3.2.2) that is located in vascular tissues (predominantly phloem) of leaves and is involved in the degradation of glutathione. The encoded enzyme also mitigates oxidative stress by metabolizing GSSG (oxidized form of GSH - glutathione) in …	3.13991	FALSE	The gene encodes a gamma-glutamyltransferase (AKA gamma-glutamyl transpeptidase, EC 2.3.2.2) that is located in vascular tissues (predominantly phloem) of leaves and is involved in the degradation of glutathione. The encoded enzyme also mitigates oxidative stress by metabolizing GSSG (oxidized form of GSH
21.2.1	redox.ascorbate and glutathione.ascorbate	m.88593	(loc_os09g32952.1 : 399.0) no description available & (at4g39830 : 333.0) Cupredoxin superfamily protein; FUNCTIONS IN: oxidoreductase activity, L-ascorbate oxidase activity, copper ion binding; INVOLVED IN: oxidation reduction; LOCATED IN: endomembrane system, extracellular region; EXPRESSED IN: 19 plant structures; EXPRESSED DURING: 12 growth stages; CONTAINS InterPro DOMAIN/s: Multicopper oxid…	3.17082	TRUE	Cupredoxin superfamily protein
26.9	misc.glutathione S transferases	m.132279	(loc_os10g38495.1 : 130.0) no description available & (q06398|gstu6_orysa : 96.7) Probable glutathione S-transferase GSTU6 (EC 2.5.1.18) (28 kDa cold-induced protein) - Oryza sativa (Rice) & (at1g10360 : 86.3) Encodes glutathione transferase belonging to the tau class of GSTs. Naming convention according to Wagner et al. (2002).; glutathione S-transferase TAU 18 (GSTU18); CONTAINS InterPro DOMAIN…	3.18541	TRUE	Probable glutathione S-transferase GSTU6 (EC 2.5.1.18) (28 kDa cold-induced protein)
26.9	misc.glutathione S transferases	m.191910	(loc_os01g70770.1 : 337.0) no description available & (p04907|gstf3_maize : 317.0) Glutathione S-transferase III (EC 2.5.1.18) (GST-III) (GST class-phi) - Zea mays (Maize) & (at3g62760 : 211.0) Encodes glutathione transferase belonging to the phi class of GSTs. Naming convention according to Wagner et al. (2002).; ATGSTF13; CONTAINS InterPro DOMAIN/s: Thioredoxin fold (InterPro:IPR012335), Glutat…	3.21867	TRUE	Glutathione S-transferase III (EC 2.5.1.18) (GST-III) (GST class-phi)
26.9	misc.glutathione S transferases	m.16442	(loc_os01g72170.1 : 136.0) no description available & (at3g09270 : 82.8) Encodes glutathione transferase belonging to the tau class of GSTs. Naming convention according to Wagner et al. (2002).; glutathione S-transferase TAU 8 (GSTU8); FUNCTIONS IN: glutathione transferase activity; INVOLVED IN: response to cadmium ion, toxin catabolic process; LOCATED IN: cytoplasm; EXPRESSED IN: 7 plant structu…	3.2562	TRUE	Encodes glutathione transferase belonging to the tau class of GSTs. Naming convention according to Wagner et al. (2002).
26.9	misc.glutathione S transferases	m.106396	(p46420|gstf4_maize : 282.0) Glutathione S-transferase IV (EC 2.5.1.18) (GST-IV) (GST-27) (GST class-phi) - Zea mays (Maize) & (loc_os01g27210.1 : 262.0) no description available & (at3g62760 : 196.0) Encodes glutathione transferase belonging to the phi class of GSTs. Naming convention according to Wagner et al. (2002).; ATGSTF13; CONTAINS InterPro DOMAIN/s: Thioredoxin fold (InterPro:IPR012335),…	3.32598	TRUE	Glutathione S-transferase IV (EC 2.5.1.18) (GST-IV) (GST-27) (GST class-phi)
26.9	misc.glutathione S transferases	m.76688	(loc_os10g38140.1 : 276.0) no description available & (at1g10370 : 214.0) EARLY-RESPONSIVE TO DEHYDRATION 9 (ERD9); FUNCTIONS IN: glutathione transferase activity; INVOLVED IN: response to water deprivation, response to karrikin, toxin catabolic process; LOCATED IN: chloroplast, cytoplasm; EXPRESSED IN: 21 plant structures; EXPRESSED DURING: 14 growth stages; CONTAINS InterPro DOMAIN/s: Thioredox…	3.36025	TRUE	EARLY-RESPONSIVE TO DEHYDRATION 9 (ERD9)
26.9	misc.glutathione S transferases	m.185780	(loc_os09g29200.1 : 375.0) no description available & (at3g09270 : 214.0) Encodes glutathione transferase belonging to the tau class of GSTs. Naming convention according to Wagner et al. (2002).; glutathione S-transferase TAU 8 (GSTU8); FUNCTIONS IN: glutathione transferase activity; INVOLVED IN: response to cadmium ion, toxin catabolic process; LOCATED IN: cytoplasm; EXPRESSED IN: 7 plant struct…	3.38025	TRUE	Encodes glutathione transferase belonging to the tau class of GSTs. Naming convention according to Wagner et al. (2002).
26.9	misc.glutathione S transferases	m.144935	(loc_os12g02960.1 : 269.0) no description available & (p32110|gstx6_soybn : 191.0) Probable glutathione S-transferase (EC 2.5.1.18) (Heat shock protein 26A) (G2-4) - Glycine max (Soybean) & (at2g29420 : 184.0) Encodes glutathione transferase belonging to the tau class of GSTs. Naming convention according to Wagner et al. (2002). Induced by Salicylic acid. Independent of NPR1 for their induction b…	3.4539	TRUE	Probable glutathione S-transferase (EC 2.5.1.18) (Heat shock protein 26A) (G2-4)
26.9	misc.glutathione S transferases	m.106178	(loc_os10g39740.1 : 387.0) no description available & (at2g30870 : 133.0) early dehydration-induced gene ERD13 homologous to tobacco and maize glutathione S-transferases. Encodes glutathione transferase belonging to the phi class of GSTs. Naming convention according to Wagner et al. (2002); glutathione S-transferase PHI 10 (GSTF10); FUNCTIONS IN: glutathione transferase activity, copper ion bindi…	3.51738	TRUE	early dehydration-induced gene ERD13 homologous to tobacco and maize glutathione S-transferases. Encodes glutathione transferase belonging to the phi class of GSTs. Naming convention according to Wagner et al. (2002)
21.2.1	redox.ascorbate and glutathione.ascorbate	m.214590	(loc_os06g37150.1 : 852.0) no description available & (p24792|aso_cucma : 656.0) L-ascorbate oxidase precursor (EC 1.10.3.3) (Ascorbase) (ASO) - Cucurbita maxima (Pumpkin) (Winter squash) & (at5g21100 : 602.0) Plant L-ascorbate oxidase; FUNCTIONS IN: oxidoreductase activity, copper ion binding, L-ascorbate oxidase activity; INVOLVED IN: oxidation reduction; LOCATED IN: plant-type cell wall; EXPRE…	3.62258	TRUE	L-ascorbate oxidase precursor (EC 1.10.3.3) (Ascorbase) (ASO)
26.9	misc.glutathione S transferases	m.66506	(loc_os03g25330.1 : 369.0) no description available & (at1g14540 : 167.0) Peroxidase superfamily protein; FUNCTIONS IN: peroxidase activity, heme binding; INVOLVED IN: response to oxidative stress, oxidation reduction; LOCATED IN: endomembrane system; EXPRESSED IN: leaf apex, sepal, root, stamen; EXPRESSED DURING: 4 anthesis; CONTAINS InterPro DOMAIN/s: Haem peroxidase (InterPro:IPR010255), Plant…	3.71138	TRUE	Peroxidase superfamily protein
26.9	misc.glutathione S transferases	m.132265	(loc_os10g38700.1 : 279.0) no description available & (q06398|gstu6_orysa : 244.0) Probable glutathione S-transferase GSTU6 (EC 2.5.1.18) (28 kDa cold-induced protein) - Oryza sativa (Rice) & (at1g10370 : 196.0) EARLY-RESPONSIVE TO DEHYDRATION 9 (ERD9); FUNCTIONS IN: glutathione transferase activity; INVOLVED IN: response to water deprivation, response to karrikin, toxin catabolic process; LOCATE…	3.7763	TRUE	Probable glutathione S-transferase GSTU6 (EC 2.5.1.18) (28 kDa cold-induced protein)
21.2	redox.ascorbate and glutathione	m.214480	(loc_os08g44340.1 : 162.0) no description available & (at3g52880 : 144.0) Encodes a peroxisomal monodehydroascorbate reductase, involved in the ascorbate-glutathione cycle which removes toxic H2O2; monodehydroascorbate reductase 1 (MDAR1); CONTAINS InterPro DOMAIN/s: Pyridine nucleotide-disulphide oxidoreductase, class-II (InterPro:IPR000103), FAD-dependent pyridine nucleotide-disulphide oxidored…	3.80907	TRUE	Encodes a peroxisomal monodehydroascorbate reductase, involved in the ascorbate-glutathione cycle which removes toxic H2O2
26.9	misc.glutathione S transferases	m.80829	(loc_os06g32960.1 : 244.0) no description available & (p00434|perp7_brara : 203.0) Peroxidase P7 (EC 1.11.1.7) (TP7) - Brassica rapa (Turnip) & (at5g05340 : 200.0) Peroxidase superfamily protein; FUNCTIONS IN: protein binding, peroxidase activity; INVOLVED IN: response to oxidative stress, oxidation reduction; LOCATED IN: apoplast, cell wall; EXPRESSED IN: 9 plant structures; EXPRESSED DURING: LP…	4.18654	TRUE	Peroxidase P7 (EC 1.11.1.7) (TP7)
26.9	misc.glutathione S transferases	m.100410	(loc_os07g28480.1 : 237.0) no description available & (o65032|gstu1_orysa : 224.0) Probable glutathione S-transferase GSTU1 (EC 2.5.1.18) - Oryza sativa (Rice) & (at1g17180 : 190.0) Encodes glutathione transferase belonging to the tau class of GSTs. Naming convention according to Wagner et al. (2002).; glutathione S-transferase TAU 25 (GSTU25); CONTAINS InterPro DOMAIN/s: Thioredoxin fold (InterP…	4.26407	TRUE	Probable glutathione S-transferase GSTU1 (EC 2.5.1.18)
21.2	redox.ascorbate and glutathione	m.129698	(loc_os04g10350.1 : 420.0) no description available & (at1g06640 : 283.0) encodes a protein whose sequence is similar to a 2-oxoglutarate-dependent dioxygenase; 2-oxoglutarate (2OG) and Fe(II)-dependent oxygenase superfamily protein; CONTAINS InterPro DOMAIN/s: Oxoglutarate/iron-dependent oxygenase (InterPro:IPR005123); BEST Arabidopsis thaliana protein match is: 2-oxoglutarate (2OG) and Fe(II)-d…	4.46565	TRUE	encodes a protein whose sequence is similar to a 2-oxoglutarate-dependent dioxygenase
21.2	redox.ascorbate and glutathione	m.129688	(loc_os04g10350.1 : 396.0) no description available & (at1g06640 : 275.0) encodes a protein whose sequence is similar to a 2-oxoglutarate-dependent dioxygenase; 2-oxoglutarate (2OG) and Fe(II)-dependent oxygenase superfamily protein; CONTAINS InterPro DOMAIN/s: Oxoglutarate/iron-dependent oxygenase (InterPro:IPR005123); BEST Arabidopsis thaliana protein match is: 2-oxoglutarate (2OG) and Fe(II)-d…	4.52147	TRUE	encodes a protein whose sequence is similar to a 2-oxoglutarate-dependent dioxygenase
26.9	misc.glutathione S transferases	m.105031	(loc_os10g38360.1 : 293.0) no description available & (q06398|gstu6_orysa : 230.0) Probable glutathione S-transferase GSTU6 (EC 2.5.1.18) (28 kDa cold-induced protein) - Oryza sativa (Rice) & (at1g10370 : 211.0) EARLY-RESPONSIVE TO DEHYDRATION 9 (ERD9); FUNCTIONS IN: glutathione transferase activity; INVOLVED IN: response to water deprivation, response to karrikin, toxin catabolic process; LOCATE…	4.56113	TRUE	Probable glutathione S-transferase GSTU6 (EC 2.5.1.18) (28 kDa cold-induced protein)
26.9	misc.glutathione S transferases	m.185752	(loc_os09g29200.1 : 386.0) no description available & (at3g09270 : 216.0) Encodes glutathione transferase belonging to the tau class of GSTs. Naming convention according to Wagner et al. (2002).; glutathione S-transferase TAU 8 (GSTU8); FUNCTIONS IN: glutathione transferase activity; INVOLVED IN: response to cadmium ion, toxin catabolic process; LOCATED IN: cytoplasm; EXPRESSED IN: 7 plant struct…	4.57854	TRUE	Encodes glutathione transferase belonging to the tau class of GSTs. Naming convention according to Wagner et al. (2002).
26.9	misc.glutathione S transferases	m.139176	(loc_os10g38600.1 : 258.0) no description available & (q06398|gstu6_orysa : 179.0) Probable glutathione S-transferase GSTU6 (EC 2.5.1.18) (28 kDa cold-induced protein) - Oryza sativa (Rice) & (at1g10360 : 145.0) Encodes glutathione transferase belonging to the tau class of GSTs. Naming convention according to Wagner et al. (2002).; glutathione S-transferase TAU 18 (GSTU18); CONTAINS InterPro DOMA…	4.9061	TRUE	Probable glutathione S-transferase GSTU6 (EC 2.5.1.18) (28 kDa cold-induced protein)
21.2	redox.ascorbate and glutathione	m.77023	(loc_os02g43360.1 : 182.0) no description available & (at5g48810 : 131.0) Encodes a cytochrome b5 isoform that localizes to the ER. The C-terminal portion of the protein appears to be capable of inserting into a plant microsomal membrane in vitro and the protein appears to be subject to glycosylation.; cytochrome B5 isoform D (CB5-D); FUNCTIONS IN: heme binding; INVOLVED IN: defense response to b…	5.65183	TRUE	Encodes a cytochrome b5 isoform that localizes to the ER. The C-terminal portion of the protein appears to be capable of inserting into a plant microsomal membrane in vitro and the protein appears to be subject to glycosylation.
21.2	redox.ascorbate and glutathione	m.37323	(loc_os03g48430.1 : 235.0) no description available & (at1g06650 : 179.0) encodes a protein whose sequence is similar to 2-oxoglutarate-dependent dioxygenase; 2-oxoglutarate (2OG) and Fe(II)-dependent oxygenase superfamily protein; CONTAINS InterPro DOMAIN/s: Oxoglutarate/iron-dependent oxygenase (InterPro:IPR005123); BEST Arabidopsis thaliana protein match is: 2-oxoglutarate (2OG) and Fe(II)-dep…	5.94219	TRUE	encodes a protein whose sequence is similar to 2-oxoglutarate-dependent dioxygenase
26.9	misc.glutathione S transferases	m.300333	(loc_os07g44499.1 : 345.0) no description available & (q02200|perx_nicsy : 205.0) Lignin-forming anionic peroxidase precursor (EC 1.11.1.7) - Nicotiana sylvestris (Wood tobacco) & (at5g05340 : 198.0) Peroxidase superfamily protein; FUNCTIONS IN: protein binding, peroxidase activity; INVOLVED IN: response to oxidative stress, oxidation reduction; LOCATED IN: apoplast, cell wall; EXPRESSED IN: 9 pl…	6.40541	TRUE	Lignin-forming anionic peroxidase precursor (EC 1.11.1.7)
26.9	misc.glutathione S transferases	m.118047	(loc_os10g38580.1 : 223.0) no description available & (q06398|gstu6_orysa : 215.0) Probable glutathione S-transferase GSTU6 (EC 2.5.1.18) (28 kDa cold-induced protein) - Oryza sativa (Rice) & (at1g59700 : 173.0) Encodes glutathione transferase belonging to the tau class of GSTs. Naming convention according to Wagner et al. (2002).; glutathione S-transferase TAU 16 (GSTU16); CONTAINS InterPro DOMA…	6.5186	TRUE	Probable glutathione S-transferase GSTU6 (EC 2.5.1.18) (28 kDa cold-induced protein)
21.2	redox.ascorbate and glutathione	m.129675	(loc_os04g10350.1 : 167.0) no description available & (at2g30830 : 103.0) encodes a protein whose sequence is similar to 2-oxoglutarate-dependent dioxygenase; 2-oxoglutarate (2OG) and Fe(II)-dependent oxygenase superfamily protein; CONTAINS InterPro DOMAIN/s: Oxoglutarate/iron-dependent oxygenase (InterPro:IPR005123); BEST Arabidopsis thaliana protein match is: 2-oxoglutarate (2OG) and Fe(II)-dep…	6.83067	TRUE	encodes a protein whose sequence is similar to 2-oxoglutarate-dependent dioxygenase
26.9	misc.glutathione S transferases	m.207688	(p30110|gstf1_wheat : 159.0) Glutathione S-transferase 1 (EC 2.5.1.18) (GST class-phi) - Triticum aestivum (Wheat) & (loc_os01g27260.1 : 157.0) no description available & (at2g02930 : 95.5) Encodes glutathione transferase belonging to the phi class of GSTs. Naming convention according to Wagner et al. (2002).; glutathione S-transferase F3 (GSTF3); FUNCTIONS IN: glutathione transferase activity; I…	7.09011	TRUE	Glutathione S-transferase 1 (EC 2.5.1.18) (GST class-phi)
26.9	misc.glutathione S transferases	m.100411	(loc_os03g39850.1 : 229.0) no description available & (at3g09270 : 175.0) Encodes glutathione transferase belonging to the tau class of GSTs. Naming convention according to Wagner et al. (2002).; glutathione S-transferase TAU 8 (GSTU8); FUNCTIONS IN: glutathione transferase activity; INVOLVED IN: response to cadmium ion, toxin catabolic process; LOCATED IN: cytoplasm; EXPRESSED IN: 7 plant struct…	7.11712	TRUE	Encodes glutathione transferase belonging to the tau class of GSTs. Naming convention according to Wagner et al. (2002).
26.9	misc.glutathione S transferases	m.33522	(loc_os10g38470.1 : 162.0) no description available & (q06398|gstu6_orysa : 110.0) Probable glutathione S-transferase GSTU6 (EC 2.5.1.18) (28 kDa cold-induced protein) - Oryza sativa (Rice) & (at1g10370 : 103.0) EARLY-RESPONSIVE TO DEHYDRATION 9 (ERD9); FUNCTIONS IN: glutathione transferase activity; INVOLVED IN: response to water deprivation, response to karrikin, toxin catabolic process; LOCATE…	7.32645	TRUE	Probable glutathione S-transferase GSTU6 (EC 2.5.1.18) (28 kDa cold-induced protein)
26.9	misc.glutathione S transferases	m.43887	(loc_os01g72120.1 : 169.0) no description available & (p32110|gstx6_soybn : 130.0) Probable glutathione S-transferase (EC 2.5.1.18) (Heat shock protein 26A) (G2-4) - Glycine max (Soybean) & (at2g29480 : 122.0) Encodes glutathione transferase belonging to the tau class of GSTs. Naming convention according to Wagner et al. (2002).; glutathione S-transferase tau 2 (GSTU2); CONTAINS InterPro DOMAIN/s…	9.41972	TRUE	Probable glutathione S-transferase (EC 2.5.1.18) (Heat shock protein 26A) (G2-4)
26.9	misc.glutathione S transferases	m.9894	(loc_os01g72140.1 : 280.0) no description available & (at3g09270 : 187.0) Encodes glutathione transferase belonging to the tau class of GSTs. Naming convention according to Wagner et al. (2002).; glutathione S-transferase TAU 8 (GSTU8); FUNCTIONS IN: glutathione transferase activity; INVOLVED IN: response to cadmium ion, toxin catabolic process; LOCATED IN: cytoplasm; EXPRESSED IN: 7 plant struct…	12.5596	TRUE	Encodes glutathione transferase belonging to the tau class of GSTs. Naming convention according to Wagner et al. (2002).
26.9	misc.glutathione S transferases	m.71784	(loc_os10g38590.1 : 189.0) no description available & (q06398|gstu6_orysa : 128.0) Probable glutathione S-transferase GSTU6 (EC 2.5.1.18) (28 kDa cold-induced protein) - Oryza sativa (Rice) & (at1g10360 : 103.0) Encodes glutathione transferase belonging to the tau class of GSTs. Naming convention according to Wagner et al. (2002).; glutathione S-transferase TAU 18 (GSTU18); CONTAINS InterPro DOMA…	27.5614	TRUE	Probable glutathione S-transferase GSTU6 (EC 2.5.1.18) (28 kDa cold-induced protein)
Dismutase and catalase
21.6	redox.dismutases and catalases	m.37944	(loc_os06g05110.2 : 404.0) no description available & (at5g23310 : 330.0) Fe superoxide dismutase; Fe superoxide dismutase 3 (FSD3); FUNCTIONS IN: superoxide dismutase activity; INVOLVED IN: removal of superoxide radicals; LOCATED IN: chloroplast, nucleoid; EXPRESSED IN: 21 plant structures; EXPRESSED DURING: 13 growth stages; CONTAINS InterPro DOMAIN/s: Manganese/iron superoxide dismutase, N-ter…	-2.20275	TRUE	Fe superoxide dismutase
21.6	redox.dismutases and catalases	m.268696	(loc_os04g48410.1 : 398.0) no description available & (at1g12520 : 297.0) Copper/zinc superoxide dismutase copper chaperone. Localized to the chloroplast. Expressed in roots and shoots. Up-regulated in response to copper and senescence. The AtACC activates all three CuZnSOD activities located in three different subcellular compartments. Contains three domains, central, ATX-1 like and C-terminal. …	-1.78026	FALSE	Copper/zinc superoxide dismutase copper chaperone. Localized to the chloroplast. Expressed in roots and shoots. Up-regulated in response to copper and senescence. The AtACC activates all three CuZnSOD activities located in three different subcellular compartments. Contains three domains, central, ATX-1 like and C-terminal. ATX-1 like domain essential for the copper chaperone function of AtCCS in …
21.6	redox.dismutases and catalases	m.37946	(loc_os06g05110.2 : 378.0) no description available & (at5g23310 : 305.0) Fe superoxide dismutase; Fe superoxide dismutase 3 (FSD3); FUNCTIONS IN: superoxide dismutase activity; INVOLVED IN: removal of superoxide radicals; LOCATED IN: chloroplast, nucleoid; EXPRESSED IN: 21 plant structures; EXPRESSED DURING: 13 growth stages; CONTAINS InterPro DOMAIN/s: Manganese/iron superoxide dismutase, N-ter…	-1.75778	FALSE	Fe superoxide dismutase
21.6	redox.dismutases and catalases	m.298955	(loc_os06g02500.1 : 464.0) no description available & (at5g51100 : 265.0) Fe superoxide dismutase whose mRNA levels are increased in response to exposure to UV-B.; Fe superoxide dismutase 2 (FSD2); FUNCTIONS IN: superoxide dismutase activity; INVOLVED IN: response to UV; LOCATED IN: chloroplast, nucleoid; EXPRESSED IN: 22 plant structures; EXPRESSED DURING: 13 growth stages; CONTAINS InterPro DOM…	-1.65594	FALSE	Fe superoxide dismutase whose mRNA levels are increased in response to exposure to UV-B.
21.6	redox.dismutases and catalases	m.85131	(p23345|sodc4_maize : 270.0) Superoxide dismutase [Cu-Zn] 4A (EC 1.15.1.1) - Zea mays (Maize) & (loc_os07g46990.2 : 267.0) no description available & (at1g08830 : 249.0) Encodes a cytosolic copper/zinc superoxide dismutase CSD1 that can detoxify superoxide radicals. Its expression is affected by miR398-directed mRNA cleavage. Regulated by biotic and abiotic stress.; copper/zinc superoxide dismuta…	-1.52267	FALSE	Superoxide dismutase [Cu-Zn] 4A (EC 1.15.1.1)
21.6	redox.dismutases and catalases	m.298223	(p55307|cata1_horvu : 878.0) Catalase isozyme 1 (EC 1.11.1.6) - Hordeum vulgare (Barley) & (loc_os06g51150.1 : 844.0) no description available & (at4g35090 : 769.0) Encodes a peroxisomal catalase, highly expressed in bolts and leaves. mRNA expression patterns show circadian regulation with mRNA levels being high in the subjective early morning. Loss of function mutations have increased H2O2 level…	-1.32735	FALSE	Catalase isozyme 1 (EC 1.11.1.6)
21.6	redox.dismutases and catalases	m.59861	(p09233|sodm1_maize : 270.0) Superoxide dismutase [Mn] 3.1, mitochondrial precursor (EC 1.15.1.1) - Zea mays (Maize) & (loc_os05g25850.1 : 263.0) no description available & (at3g10920 : 237.0) manganese superoxide dismutase (MSD1); manganese superoxide dismutase 1 (MSD1); FUNCTIONS IN: superoxide dismutase activity, copper ion binding, metal ion binding; INVOLVED IN: response to zinc ion, respons…	-1.30894	FALSE	Superoxide dismutase [Mn] 3.1, mitochondrial precursor (EC 1.15.1.1)
21.6	redox.dismutases and catalases	m.329007	(p27082|sodc_nicpl : 130.0) Superoxide dismutase [Cu-Zn] (EC 1.15.1.1) - Nicotiana plumbaginifolia (Leadwort-leaved tobacco) & (loc_os07g46990.2 : 128.0) no description available & (at1g08830 : 125.0) Encodes a cytosolic copper/zinc superoxide dismutase CSD1 that can detoxify superoxide radicals. Its expression is affected by miR398-directed mRNA cleavage. Regulated by biotic and abiotic stress.;…	0	FALSE	Superoxide dismutase [Cu-Zn] (EC 1.15.1.1)
21.6	redox.dismutases and catalases	m.297988	(p93407|sodcp_orysa : 281.0) Superoxide dismutase [Cu-Zn], chloroplast precursor (EC 1.15.1.1) - Oryza sativa (Rice) & (loc_os08g44770.1 : 281.0) no description available & (at2g28190 : 269.0) Encodes a chloroplastic copper/zinc superoxide dismutase CSD2 that can detoxify superoxide radicals. Its expression is affected by miR398-directed mRNA cleavage.; copper/zinc superoxide dismutase 2 (CSD2); …	1.01809	FALSE	Superoxide dismutase [Cu-Zn], chloroplast precursor (EC 1.15.1.1)
21.6	redox.dismutases and catalases	m.18729	(p55313|cata2_wheat : 152.0) Catalase (EC 1.11.1.6) - Triticum aestivum (Wheat) & (loc_os06g51150.2 : 151.0) no description available & (at4g35090 : 138.0) Encodes a peroxisomal catalase, highly expressed in bolts and leaves. mRNA expression patterns show circadian regulation with mRNA levels being high in the subjective early morning. Loss of function mutations have increased H2O2 levels and inc…	1.26626	FALSE	Catalase (EC 1.11.1.6)
21.6	redox.dismutases and catalases	m.95010	(q43206|cata1_wheat : 938.0) Catalase-1 (EC 1.11.1.6) - Triticum aestivum (Wheat) & (loc_os03g03910.1 : 910.0) no description available & (at4g35090 : 842.0) Encodes a peroxisomal catalase, highly expressed in bolts and leaves. mRNA expression patterns show circadian regulation with mRNA levels being high in the subjective early morning. Loss of function mutations have increased H2O2 levels and i…	1.65162	FALSE	Catalase-1 (EC 1.11.1.6)
21.6	redox.dismutases and catalases	m.95005	(p55308|cata2_horvu : 946.0) Catalase isozyme 2 (EC 1.11.1.6) - Hordeum vulgare (Barley) & (loc_os02g02400.1 : 905.0) no description available & (at4g35090 : 796.0) Encodes a peroxisomal catalase, highly expressed in bolts and leaves. mRNA expression patterns show circadian regulation with mRNA levels being high in the subjective early morning. Loss of function mutations have increased H2O2 level…	1.77109	FALSE	Catalase isozyme 2 (EC 1.11.1.6)
21.6	redox.dismutases and catalases	m.95008	(q43206|cata1_wheat : 1022.0) Catalase-1 (EC 1.11.1.6) - Triticum aestivum (Wheat) & (loc_os03g03910.1 : 986.0) no description available & (at4g35090 : 900.0) Encodes a peroxisomal catalase, highly expressed in bolts and leaves. mRNA expression patterns show circadian regulation with mRNA levels being high in the subjective early morning. Loss of function mutations have increased H2O2 levels and …	1.80124	FALSE	Catalase-1 (EC 1.11.1.6)
21.6	redox.dismutases and catalases	m.95001	(q43206|cata1_wheat : 929.0) Catalase-1 (EC 1.11.1.6) - Triticum aestivum (Wheat) & (loc_os03g03910.1 : 918.0) no description available & (at4g35090 : 855.0) Encodes a peroxisomal catalase, highly expressed in bolts and leaves. mRNA expression patterns show circadian regulation with mRNA levels being high in the subjective early morning. Loss of function mutations have increased H2O2 levels and i…	1.91689	FALSE	Catalase-1 (EC 1.11.1.6)
21.6	redox.dismutases and catalases	m.56478	(loc_os03g11960.1 : 293.0) no description available & (o49044|sodc2_mescr : 233.0) Superoxide dismutase [Cu-Zn] 2 (EC 1.15.1.1) - Mesembryanthemum crystallinum (Common ice plant) & (at5g18100 : 213.0) A putative peroxisomal CuZnSOD inducible by a high-light pulse.; copper/zinc superoxide dismutase 3 (CSD3); FUNCTIONS IN: superoxide dismutase activity; INVOLVED IN: response to oxidative stress, ox…	2.10755	TRUE	Superoxide dismutase [Cu-Zn] 2 (EC 1.15.1.1)
Glutaredoxins
21.4	redox.glutaredoxins	m.21440	(loc_os06g12030.2 : 1083.0) no description available & (at4g08550 : 534.0) electron carriers;protein disulfide oxidoreductases; FUNCTIONS IN: electron carrier activity, protein disulfide oxidoreductase activity; INVOLVED IN: cell redox homeostasis; LOCATED IN: cellular_component unknown; CONTAINS InterPro DOMAIN/s: Thioredoxin fold (InterPro:IPR012335), Glutaredoxin (InterPro:IPR002109), Thioredo…	-2.776	TRUE	electron carriers
21.4	redox.glutaredoxins	m.170079	(loc_os02g43180.1 : 187.0) no description available & (at1g77370 : 143.0) Glutaredoxin family protein; FUNCTIONS IN: electron carrier activity, arsenate reductase (glutaredoxin) activity, protein disulfide oxidoreductase activity; INVOLVED IN: cell redox homeostasis; LOCATED IN: endomembrane system; EXPRESSED IN: 22 plant structures; EXPRESSED DURING: 13 growth stages; CONTAINS InterPro DOMAIN/s:…	-2.35907	TRUE	Glutaredoxin family protein
21.4	redox.glutaredoxins	m.9387	(loc_os01g34620.6 : 270.0) no description available & (at3g15660 : 169.0) glutaredoxin 4 (GRX4); FUNCTIONS IN: metal ion binding; INVOLVED IN: cell redox homeostasis; LOCATED IN: mitochondrion; EXPRESSED IN: 23 plant structures; EXPRESSED DURING: 13 growth stages; CONTAINS InterPro DOMAIN/s: Glutaredoxin (InterPro:IPR002109), Thioredoxin fold (InterPro:IPR012335), Thioredoxin-like fold (InterPro:…	-2.1525	TRUE	glutaredoxin 4 (GRX4)
21.4	redox.glutaredoxins	m.40992	(loc_os04g42930.1 : 162.0) no description available & (p55142|glrx_orysa : 161.0) Glutaredoxin - Oryza sativa (Rice) & (at5g40370 : 140.0) Glutaredoxin family protein; FUNCTIONS IN: electron carrier activity, arsenate reductase (glutaredoxin) activity, protein disulfide oxidoreductase activity; INVOLVED IN: cell redox homeostasis; LOCATED IN: plasma membrane; EXPRESSED IN: 27 plant structures; EX…	-1.88822	FALSE	Glutaredoxin
21.4	redox.glutaredoxins	m.298686	(loc_os06g44910.1 : 167.0) no description available & (at5g20500 : 137.0) Glutaredoxin family protein; FUNCTIONS IN: electron carrier activity, arsenate reductase (glutaredoxin) activity, protein disulfide oxidoreductase activity; INVOLVED IN: cell redox homeostasis; LOCATED IN: endomembrane system; EXPRESSED IN: 24 plant structures; EXPRESSED DURING: 15 growth stages; CONTAINS InterPro DOMAIN/s:…	-1.87534	FALSE	Glutaredoxin family protein
21.4	redox.glutaredoxins	m.14743	(loc_os03g07470.1 : 423.0) no description available & (at5g39865 : 182.0) Glutaredoxin family protein; FUNCTIONS IN: electron carrier activity, protein disulfide oxidoreductase activity; INVOLVED IN: N-terminal protein myristoylation, cell redox homeostasis; LOCATED IN: plasma membrane; CONTAINS InterPro DOMAIN/s: Thioredoxin fold (InterPro:IPR012335), Glutaredoxin (InterPro:IPR002109), Thioredox…	-1.43316	FALSE	Glutaredoxin family protein
21.4	redox.glutaredoxins	m.327701	(loc_os02g01200.1 : 103.0) no description available & (at5g03870 : 87.0) Glutaredoxin family protein; FUNCTIONS IN: electron carrier activity, protein disulfide oxidoreductase activity; INVOLVED IN: N-terminal protein myristoylation, cell redox homeostasis; LOCATED IN: cellular_component unknown; EXPRESSED IN: 15 plant structures; EXPRESSED DURING: 7 growth stages; CONTAINS InterPro DOMAIN/s: Thi…	-1.38973	FALSE	Glutaredoxin family protein
21.4	redox.glutaredoxins	m.298243	(loc_os08g45140.1 : 219.0) no description available & (at4g28730 : 156.0) Glutaredoxin family protein; FUNCTIONS IN: electron carrier activity, protein disulfide oxidoreductase activity; INVOLVED IN: cell redox homeostasis; LOCATED IN: chloroplast; CONTAINS InterPro DOMAIN/s: Thioredoxin fold (InterPro:IPR012335), Glutaredoxin (InterPro:IPR002109), Glutaredoxin subgroup (InterPro:IPR014025), Glut…	-1.28047	FALSE	Glutaredoxin family protein
21.4	redox.glutaredoxins	m.65093	(loc_os03g24030.1 : 278.0) no description available & (at5g13810 : 173.0) Glutaredoxin family protein; FUNCTIONS IN: electron carrier activity, protein disulfide oxidoreductase activity; INVOLVED IN: cell redox homeostasis; EXPRESSED IN: 23 plant structures; EXPRESSED DURING: 15 growth stages; CONTAINS InterPro DOMAIN/s: Thioredoxin fold (InterPro:IPR012335), Glutaredoxin (InterPro:IPR002109), Th…	-1.14031	FALSE	Glutaredoxin family protein
21.4	redox.glutaredoxins	m.267091	(loc_os01g13480.1 : 378.0) no description available & (at1g64500 : 171.0) Glutaredoxin family protein; FUNCTIONS IN: electron carrier activity, protein disulfide oxidoreductase activity; INVOLVED IN: N-terminal protein myristoylation, cell redox homeostasis; LOCATED IN: cellular_component unknown; EXPRESSED IN: 22 plant structures; EXPRESSED DURING: 13 growth stages; CONTAINS InterPro DOMAIN/s: T…	-1.02665	FALSE	Glutaredoxin family protein
21.4	redox.glutaredoxins	m.4031	(loc_os04g54860.1 : 368.0) no description available & (at5g39865 : 176.0) Glutaredoxin family protein; FUNCTIONS IN: electron carrier activity, protein disulfide oxidoreductase activity; INVOLVED IN: N-terminal protein myristoylation, cell redox homeostasis; LOCATED IN: plasma membrane; CONTAINS InterPro DOMAIN/s: Thioredoxin fold (InterPro:IPR012335), Glutaredoxin (InterPro:IPR002109), Thioredox…	1.3505	FALSE	Glutaredoxin family protein
21.4	redox.glutaredoxins	m.113013	(loc_os01g13950.1 : 127.0) no description available & (at1g28480 : 89.0) Encodes GRX480, a member of the glutaredoxin family that regulates protein redox state. GRX480 interacts with TGA factors and suppresses JA-responsive PDF1.2 transcription. GRX480 transcription is SA-inducible and requires NPR1. Maybe involved in SA/JA cross-talk.; GRX480; FUNCTIONS IN: electron carrier activity, protein dis…	1.36518	FALSE	Encodes GRX480, a member of the glutaredoxin family that regulates protein redox state. GRX480 interacts with TGA factors and suppresses JA-responsive PDF1.2 transcription. GRX480 transcription is SA-inducible and requires NPR1. Maybe involved in SA/JA cross-talk.
21.4	redox.glutaredoxins	m.118617	(loc_os04g33680.1 : 231.0) no description available & (at5g03870 : 139.0) Glutaredoxin family protein; FUNCTIONS IN: electron carrier activity, protein disulfide oxidoreductase activity; INVOLVED IN: N-terminal protein myristoylation, cell redox homeostasis; LOCATED IN: cellular_component unknown; EXPRESSED IN: 15 plant structures; EXPRESSED DURING: 7 growth stages; CONTAINS InterPro DOMAIN/s: Th…	1.58759	FALSE	Glutaredoxin family protein
21.4	redox.glutaredoxins	m.14861	(loc_os02g30850.1 : 129.0) no description available & (at3g02000 : 99.8) Roxy1 encodes a glutaredoxin belonging to a subgroup specific to higher plants. It is required for proper petal initiation and organogenesis. It is likely to function in the temporal and spatial expression regulation of AGAMOUS in the first and second whorl. Its function is dependent on the Cysteine 49 residue and its nuclea…	1.68844	FALSE	Roxy1 encodes a glutaredoxin belonging to a subgroup specific to higher plants. It is required for proper petal initiation and organogenesis. It is likely to function in the temporal and spatial expression regulation of AGAMOUS in the first and second whorl. Its function is dependent on the Cysteine 49 residue and its nuclear localization. ROXY1 interacts in vitro and in vivo with members of the …
21.4	redox.glutaredoxins	m.49480	(loc_os10g34170.1 : 877.0) no description available & (at3g11920 : 544.0) glutaredoxin-related; FUNCTIONS IN: electron carrier activity, protein disulfide oxidoreductase activity; INVOLVED IN: intracellular signaling pathway, cell redox homeostasis; LOCATED IN: cellular_component unknown; CONTAINS InterPro DOMAIN/s: Winged helix-turn-helix transcription repressor DNA-binding (InterPro:IPR011991),…	1.70236	FALSE	glutaredoxin-related
21.4	redox.glutaredoxins	m.129736	(loc_os12g35340.1 : 146.0) no description available & (at2g47870 : 100.0) Thioredoxin superfamily protein; FUNCTIONS IN: electron carrier activity, protein disulfide oxidoreductase activity; INVOLVED IN: cell redox homeostasis; LOCATED IN: endomembrane system; CONTAINS InterPro DOMAIN/s: Glutaredoxin-like, plant II (InterPro:IPR011905), Thioredoxin fold (InterPro:IPR012335), Glutaredoxin (InterPr…	1.75074	FALSE	Thioredoxin superfamily protein
21.4	redox.glutaredoxins	m.100831	(loc_os03g44650.1 : 255.0) no description available & (at5g01420 : 121.0) Glutaredoxin family protein; FUNCTIONS IN: electron carrier activity, protein disulfide oxidoreductase activity; INVOLVED IN: cell redox homeostasis; CONTAINS InterPro DOMAIN/s: Thioredoxin fold (InterPro:IPR012335), Glutaredoxin (InterPro:IPR002109), Thioredoxin-like fold (InterPro:IPR012336); BEST Arabidopsis thaliana pro…	1.79184	FALSE	Glutaredoxin family protein
21.4	redox.glutaredoxins	m.195799	(loc_os07g06600.1 : 287.0) no description available & (at5g01420 : 160.0) Glutaredoxin family protein; FUNCTIONS IN: electron carrier activity, protein disulfide oxidoreductase activity; INVOLVED IN: cell redox homeostasis; CONTAINS InterPro DOMAIN/s: Thioredoxin fold (InterPro:IPR012335), Glutaredoxin (InterPro:IPR002109), Thioredoxin-like fold (InterPro:IPR012336); BEST Arabidopsis thaliana pro…	1.81886	FALSE	Glutaredoxin family protein
21.4	redox.glutaredoxins	m.195798	(loc_os07g06600.1 : 255.0) no description available & (at5g06470 : 137.0) Glutaredoxin family protein; FUNCTIONS IN: electron carrier activity, protein disulfide oxidoreductase activity; INVOLVED IN: cell redox homeostasis; CONTAINS InterPro DOMAIN/s: Thioredoxin fold (InterPro:IPR012335), Glutaredoxin (InterPro:IPR002109), Thioredoxin-like fold (InterPro:IPR012336); BEST Arabidopsis thaliana pro…	1.82864	FALSE	Glutaredoxin family protein
21.4	redox.glutaredoxins	m.113008	(loc_os01g13950.1 : 155.0) no description available & (at1g28480 : 105.0) Encodes GRX480, a member of the glutaredoxin family that regulates protein redox state. GRX480 interacts with TGA factors and suppresses JA-responsive PDF1.2 transcription. GRX480 transcription is SA-inducible and requires NPR1. Maybe involved in SA/JA cross-talk.; GRX480; FUNCTIONS IN: electron carrier activity, protein di…	1.87858	FALSE	Encodes GRX480, a member of the glutaredoxin family that regulates protein redox state. GRX480 interacts with TGA factors and suppresses JA-responsive PDF1.2 transcription. GRX480 transcription is SA-inducible and requires NPR1. Maybe involved in SA/JA cross-talk.
21.4	redox.glutaredoxins	m.118623	(loc_os04g33680.1 : 314.0) no description available & (at5g03870 : 95.9) Glutaredoxin family protein; FUNCTIONS IN: electron carrier activity, protein disulfide oxidoreductase activity; INVOLVED IN: N-terminal protein myristoylation, cell redox homeostasis; LOCATED IN: cellular_component unknown; EXPRESSED IN: 15 plant structures; EXPRESSED DURING: 7 growth stages; CONTAINS InterPro DOMAIN/s: Thi…	2.14458	TRUE	Glutaredoxin family protein
21.4	redox.glutaredoxins	m.64985	(loc_os01g27140.1 : 186.0) no description available & (at2g47870 : 129.0) Thioredoxin superfamily protein; FUNCTIONS IN: electron carrier activity, protein disulfide oxidoreductase activity; INVOLVED IN: cell redox homeostasis; LOCATED IN: endomembrane system; CONTAINS InterPro DOMAIN/s: Glutaredoxin-like, plant II (InterPro:IPR011905), Thioredoxin fold (InterPro:IPR012335), Glutaredoxin (InterPr…	2.60383	TRUE	Thioredoxin superfamily protein
21.4	redox.glutaredoxins	m.39662	(loc_os11g43520.1 : 153.0) no description available & (at5g18600 : 122.0) Thioredoxin superfamily protein; FUNCTIONS IN: electron carrier activity, arsenate reductase (glutaredoxin) activity, protein disulfide oxidoreductase activity; INVOLVED IN: cell redox homeostasis; LOCATED IN: cellular_component unknown; EXPRESSED IN: 18 plant structures; EXPRESSED DURING: 10 growth stages; CONTAINS InterPr…	2.91563	TRUE	Thioredoxin superfamily protein
21.4	redox.glutaredoxins	m.115776	(loc_os01g47760.1 : 136.0) no description available & (at1g28480 : 97.4) Encodes GRX480, a member of the glutaredoxin family that regulates protein redox state. GRX480 interacts with TGA factors and suppresses JA-responsive PDF1.2 transcription. GRX480 transcription is SA-inducible and requires NPR1. Maybe involved in SA/JA cross-talk.; GRX480; FUNCTIONS IN: electron carrier activity, protein dis…	2.98827	TRUE	Encodes GRX480, a member of the glutaredoxin family that regulates protein redox state. GRX480 interacts with TGA factors and suppresses JA-responsive PDF1.2 transcription. GRX480 transcription is SA-inducible and requires NPR1. Maybe involved in SA/JA cross-talk.
21.4	redox.glutaredoxins	m.96341	(loc_os12g35330.1 : 160.0) no description available & (at5g18600 : 103.0) Thioredoxin superfamily protein; FUNCTIONS IN: electron carrier activity, arsenate reductase (glutaredoxin) activity, protein disulfide oxidoreductase activity; INVOLVED IN: cell redox homeostasis; LOCATED IN: cellular_component unknown; EXPRESSED IN: 18 plant structures; EXPRESSED DURING: 10 growth stages; CONTAINS InterPr…	3.0594	TRUE	Thioredoxin superfamily protein
21.4	redox.glutaredoxins	m.150810	(loc_os05g39450.1 : 216.0) no description available & (at3g57070 : 130.0) Glutaredoxin family protein; FUNCTIONS IN: electron carrier activity, protein disulfide oxidoreductase activity; INVOLVED IN: N-terminal protein myristoylation, cell redox homeostasis; LOCATED IN: chloroplast; EXPRESSED IN: 23 plant structures; EXPRESSED DURING: 13 growth stages; CONTAINS InterPro DOMAIN/s: Thioredoxin fold…	3.49502	TRUE	Glutaredoxin family protein
21.4	redox.glutaredoxins	m.147523	(loc_os12g35330.1 : 192.0) no description available & (at4g15700 : 131.0) Thioredoxin superfamily protein; FUNCTIONS IN: electron carrier activity, arsenate reductase (glutaredoxin) activity, protein disulfide oxidoreductase activity; INVOLVED IN: cell redox homeostasis; LOCATED IN: endomembrane system; EXPRESSED IN: 16 plant structures; EXPRESSED DURING: 9 growth stages; CONTAINS InterPro DOMAIN…	3.94867	TRUE	Thioredoxin superfamily protein
21.4	redox.glutaredoxins	m.62950	(loc_os12g35330.1 : 187.0) no description available & (at4g15680 : 124.0) Thioredoxin superfamily protein; FUNCTIONS IN: electron carrier activity, arsenate reductase (glutaredoxin) activity, protein disulfide oxidoreductase activity; INVOLVED IN: cell redox homeostasis; LOCATED IN: endomembrane system; EXPRESSED IN: 14 plant structures; EXPRESSED DURING: 8 growth stages; CONTAINS InterPro DOMAIN…	4.12997	TRUE	Thioredoxin superfamily protein
21.4	redox.glutaredoxins	m.186646	(loc_os02g51370.1 : 427.0) no description available & (at5g39865 : 169.0) Glutaredoxin family protein; FUNCTIONS IN: electron carrier activity, protein disulfide oxidoreductase activity; INVOLVED IN: N-terminal protein myristoylation, cell redox homeostasis; LOCATED IN: plasma membrane; CONTAINS InterPro DOMAIN/s: Thioredoxin fold (InterPro:IPR012335), Glutaredoxin (InterPro:IPR002109), Thioredox…	5.00044	TRUE	Glutaredoxin family protein
21.4	redox.glutaredoxins	m.72636	(loc_os01g61350.1 : 287.0) no description available & (at5g58530 : 122.0) Glutaredoxin family protein; FUNCTIONS IN: electron carrier activity, protein disulfide oxidoreductase activity; INVOLVED IN: cell redox homeostasis; EXPRESSED IN: 23 plant structures; EXPRESSED DURING: 15 growth stages; CONTAINS InterPro DOMAIN/s: Thioredoxin fold (InterPro:IPR012335), Glutaredoxin (InterPro:IPR002109), Th…	5.05545	TRUE	Glutaredoxin family protein
21.4	redox.glutaredoxins	m.110253	(loc_os01g09830.1 : 167.0) no description available & (at5g11930 : 90.9) Thioredoxin superfamily protein; FUNCTIONS IN: electron carrier activity, protein disulfide oxidoreductase activity; INVOLVED IN: cell redox homeostasis; EXPRESSED IN: 11 plant structures; EXPRESSED DURING: 6 growth stages; CONTAINS InterPro DOMAIN/s: Glutaredoxin-like, plant II (InterPro:IPR011905), Thioredoxin fold (InterP…	5.10566	TRUE	Thioredoxin superfamily protein
21.4	redox.glutaredoxins	m.129738	(loc_os12g35340.1 : 166.0) no description available & (at2g47870 : 114.0) Thioredoxin superfamily protein; FUNCTIONS IN: electron carrier activity, protein disulfide oxidoreductase activity; INVOLVED IN: cell redox homeostasis; LOCATED IN: endomembrane system; CONTAINS InterPro DOMAIN/s: Glutaredoxin-like, plant II (InterPro:IPR011905), Thioredoxin fold (InterPro:IPR012335), Glutaredoxin (InterPr…	5.1335	TRUE	Thioredoxin superfamily protein
21.4	redox.glutaredoxins	m.22386	(loc_os11g43520.1 : 157.0) no description available & (at5g18600 : 117.0) Thioredoxin superfamily protein; FUNCTIONS IN: electron carrier activity, arsenate reductase (glutaredoxin) activity, protein disulfide oxidoreductase activity; INVOLVED IN: cell redox homeostasis; LOCATED IN: cellular_component unknown; EXPRESSED IN: 18 plant structures; EXPRESSED DURING: 10 growth stages; CONTAINS InterPr…	6.44083	TRUE	Thioredoxin superfamily protein
Heme
21.3	redox.heme	m.298702	(loc_os06g39690.1 : 547.0) no description available & (at5g20140 : 445.0) SOUL heme-binding family protein; CONTAINS InterPro DOMAIN/s: Protein of unknown function DUF2358 (InterPro:IPR018790), SOUL haem-binding protein (InterPro:IPR006917); BEST Arabidopsis thaliana protein match is: SOUL heme-binding family protein (TAIR:AT3G10130.1). & (chl4|523981 : 241.0) no description available & (ipr00691…	-1.36271	FALSE	SOUL heme-binding family protein
21.3	redox.heme	m.78805	(loc_os02g33020.1 : 396.0) no description available & (at3g10130 : 288.0) SOUL heme-binding family protein; FUNCTIONS IN: binding; INVOLVED IN: biological_process unknown; LOCATED IN: chloroplast thylakoid membrane, chloroplast, plastoglobule; CONTAINS InterPro DOMAIN/s: SOUL haem-binding protein (InterPro:IPR006917); BEST Arabidopsis thaliana protein match is: SOUL heme-binding family protein (T…	-1.34107	FALSE	SOUL heme-binding family protein
21.3	redox.heme	m.15829	(loc_os05g44140.1 : 250.0) no description available & (q42831|hbl_horvu : 203.0) Non-symbiotic hemoglobin (HORvu GLB1) (Nonlegume hemoglobin) - Hordeum vulgare (Barley) & (at2g16060 : 190.0) Encodes a class 1 nonsymbiotic hemoglobin induced by low oxygen levels with very high oxygen affinity. It is not likely to be a hemoglobin transporter because of its extremely high affinity for oxygen.; hemog…	-1.0253	FALSE	Non-symbiotic hemoglobin (HORvu GLB1) (Nonlegume hemoglobin)
21.3	redox.heme	m.65177	(loc_os06g39140.1 : 285.0) no description available & (at4g32690 : 232.0) Encodes a hemoglobin (Hb) with a central domain similar to the truncated Hbs of bacteria, protozoa and fungi. The 3D structure of these types of Hbs is a 2-on-2 arrangement of alpha-helices as opposed to the 3-on-3 arrangement of the standard globin fold. This type of Hb is not found in animals or yeast.; hemoglobin 3 (GLB3…	1.50834	FALSE	Encodes a hemoglobin (Hb) with a central domain similar to the truncated Hbs of bacteria, protozoa and fungi. The 3D structure of these types of Hbs is a 2-on-2 arrangement of alpha-helices as opposed to the 3-on-3 arrangement of the standard globin fold. This type of Hb is not found in animals or yeast.
21.3	redox.heme	m.15831	(loc_os05g44140.1 : 236.0) no description available & (o04986|hbl1_orysa : 208.0) Non-symbiotic hemoglobin 1 (rHb1) (ORYsa GLB1a) - Oryza sativa (Rice) & (at2g16060 : 194.0) Encodes a class 1 nonsymbiotic hemoglobin induced by low oxygen levels with very high oxygen affinity. It is not likely to be a hemoglobin transporter because of its extremely high affinity for oxygen.; hemoglobin 1 (HB1); FU…	1.72359	FALSE	Non-symbiotic hemoglobin 1 (rHb1) (ORYsa GLB1a)
21.3	redox.heme	m.9320	(q42831|hbl_horvu : 287.0) Non-symbiotic hemoglobin (HORvu GLB1) (Nonlegume hemoglobin) - Hordeum vulgare (Barley) & (loc_os03g12510.1 : 266.0) no description available & (at2g16060 : 221.0) Encodes a class 1 nonsymbiotic hemoglobin induced by low oxygen levels with very high oxygen affinity. It is not likely to be a hemoglobin transporter because of its extremely high affinity for oxygen.; hemog…	2.62099	TRUE	Non-symbiotic hemoglobin (HORvu GLB1) (Nonlegume hemoglobin)
Peroxiredoxin
21.5	redox.peroxiredoxin	m.125732	(loc_os01g48420.1 : 291.0) no description available & (at1g65980 : 262.0) thioredoxin-dependent peroxidase; thioredoxin-dependent peroxidase 1 (TPX1); FUNCTIONS IN: oxidoreductase activity, antioxidant activity; INVOLVED IN: response to cadmium ion; LOCATED IN: chloroplast, plasma membrane, membrane; EXPRESSED IN: 27 plant structures; EXPRESSED DURING: 16 growth stages; CONTAINS InterPro DOMAIN/s…	-1.5398	FALSE	thioredoxin-dependent peroxidase
21.5.1	redox.peroxiredoxin.BAS1	m.110061	(loc_os02g33450.2 : 405.0) no description available & (q96468|bas1_horvu : 382.0) 2-cys peroxiredoxin BAS1, chloroplast precursor (EC 1.11.1.15) (Thiol-specific antioxidant protein) (Fragment) - Hordeum vulgare (Barley) & (at5g06290 : 378.0) Encodes a 2-Cys peroxiredoxin (2-Cys PrxB) that contains two catalytic Cys residues.; 2-cysteine peroxiredoxin B (2-Cys Prx B); FUNCTIONS IN: peroxiredoxin a…	-1.39625	FALSE	2-cys peroxiredoxin BAS1, chloroplast precursor (EC 1.11.1.15) (Thiol-specific antioxidant protein) (Fragment)
21.5.1	redox.peroxiredoxin.BAS1	m.110064	(loc_os02g33450.2 : 397.0) no description available & (q96468|bas1_horvu : 387.0) 2-cys peroxiredoxin BAS1, chloroplast precursor (EC 1.11.1.15) (Thiol-specific antioxidant protein) (Fragment) - Hordeum vulgare (Barley) & (at3g11630 : 379.0) Encodes a 2-Cys peroxiredoxin (2-Cys PrxA) that contains two catalytic Cys residues.; Thioredoxin superfamily protein; FUNCTIONS IN: peroxiredoxin activity, …	-1.26074	FALSE	2-cys peroxiredoxin BAS1, chloroplast precursor (EC 1.11.1.15) (Thiol-specific antioxidant protein) (Fragment)
21.5	redox.peroxiredoxin	m.100143	(loc_os06g42000.1 : 293.0) no description available & (at3g52960 : 261.0) Thioredoxin superfamily protein; FUNCTIONS IN: oxidoreductase activity, antioxidant activity; INVOLVED IN: defense response to bacterium, peptidyl-cysteine S-nitrosylation; LOCATED IN: thylakoid, chloroplast stroma, chloroplast, plant-type cell wall; EXPRESSED IN: 25 plant structures; EXPRESSED DURING: 15 growth stages; CON…	-1.1303	FALSE	Thioredoxin superfamily protein
21.5.1	redox.peroxiredoxin.BAS1	m.110069	(q96468|bas1_horvu : 390.0) 2-cys peroxiredoxin BAS1, chloroplast precursor (EC 1.11.1.15) (Thiol-specific antioxidant protein) (Fragment) - Hordeum vulgare (Barley) & (at3g11630 : 381.0) Encodes a 2-Cys peroxiredoxin (2-Cys PrxA) that contains two catalytic Cys residues.; Thioredoxin superfamily protein; FUNCTIONS IN: peroxiredoxin activity, antioxidant activity; INVOLVED IN: response to cold, d…	-1.06986	FALSE	2-cys peroxiredoxin BAS1, chloroplast precursor (EC 1.11.1.15) (Thiol-specific antioxidant protein) (Fragment)
21.5	redox.peroxiredoxin	m.5508	(at1g65980 : 169.0) thioredoxin-dependent peroxidase; thioredoxin-dependent peroxidase 1 (TPX1); FUNCTIONS IN: oxidoreductase activity, antioxidant activity; INVOLVED IN: response to cadmium ion; LOCATED IN: chloroplast, plasma membrane, membrane; EXPRESSED IN: 27 plant structures; EXPRESSED DURING: 16 growth stages; CONTAINS InterPro DOMAIN/s: Thioredoxin fold (InterPro:IPR012335), Thioredoxin-l…	0	FALSE	thioredoxin-dependent peroxidase
21.5.1	redox.peroxiredoxin.BAS1	m.110067	(loc_os02g33450.2 : 387.0) no description available & (q96468|bas1_horvu : 385.0) 2-cys peroxiredoxin BAS1, chloroplast precursor (EC 1.11.1.15) (Thiol-specific antioxidant protein) (Fragment) - Hordeum vulgare (Barley) & (at3g11630 : 380.0) Encodes a 2-Cys peroxiredoxin (2-Cys PrxA) that contains two catalytic Cys residues.; Thioredoxin superfamily protein; FUNCTIONS IN: peroxiredoxin activity, …	1.01625	FALSE	2-cys peroxiredoxin BAS1, chloroplast precursor (EC 1.11.1.15) (Thiol-specific antioxidant protein) (Fragment)
21.5	redox.peroxiredoxin	m.226461	(loc_os01g16152.1 : 322.0) no description available & (at3g06050 : 278.0) Encodes a mitochondrial matrix localized peroxiredoxin involved in redox homeostasis. Knockout mutants have reduced root growth under certain oxidative stress conditions.; peroxiredoxin IIF (PRXIIF); FUNCTIONS IN: peroxidase activity, antioxidant activity; INVOLVED IN: response to oxidative stress, response to cadmium ion; …	1.0315	FALSE	Encodes a mitochondrial matrix localized peroxiredoxin involved in redox homeostasis. Knockout mutants have reduced root growth under certain oxidative stress conditions.
21.5	redox.peroxiredoxin	m.108182	(loc_os06g09610.2 : 315.0) no description available & (at3g26060 : 268.0) encodes periredoxin Q which decomposes peroxides and plays a role in the protection of the photosynthetic apparatus; ATPRX Q; FUNCTIONS IN: peroxiredoxin activity, antioxidant activity; INVOLVED IN: cell redox homeostasis; LOCATED IN: chloroplast stromal thylakoid, chloroplast thylakoid membrane, plastoglobule; EXPRESSED IN…	1.04571	FALSE	encodes periredoxin Q which decomposes peroxides and plays a role in the protection of the photosynthetic apparatus
21.5	redox.peroxiredoxin	m.108179	(loc_os06g09610.2 : 124.0) no description available & (at3g26060 : 90.1) encodes periredoxin Q which decomposes peroxides and plays a role in the protection of the photosynthetic apparatus; ATPRX Q; FUNCTIONS IN: peroxiredoxin activity, antioxidant activity; INVOLVED IN: cell redox homeostasis; LOCATED IN: chloroplast stromal thylakoid, chloroplast thylakoid membrane, plastoglobule; EXPRESSED IN:…	1.08493	FALSE	encodes periredoxin Q which decomposes peroxides and plays a role in the protection of the photosynthetic apparatus
21.5	redox.peroxiredoxin	m.100131	(loc_os02g09940.1 : 266.0) no description available & (at3g52960 : 236.0) Thioredoxin superfamily protein; FUNCTIONS IN: oxidoreductase activity, antioxidant activity; INVOLVED IN: defense response to bacterium, peptidyl-cysteine S-nitrosylation; LOCATED IN: thylakoid, chloroplast stroma, chloroplast, plant-type cell wall; EXPRESSED IN: 25 plant structures; EXPRESSED DURING: 15 growth stages; CON…	1.66316	FALSE	Thioredoxin superfamily protein
21.5	redox.peroxiredoxin	m.100132	(loc_os02g09940.1 : 266.0) no description available & (at3g52960 : 236.0) Thioredoxin superfamily protein; FUNCTIONS IN: oxidoreductase activity, antioxidant activity; INVOLVED IN: defense response to bacterium, peptidyl-cysteine S-nitrosylation; LOCATED IN: thylakoid, chloroplast stroma, chloroplast, plant-type cell wall; EXPRESSED IN: 25 plant structures; EXPRESSED DURING: 15 growth stages; CON…	2.12124	TRUE	Thioredoxin superfamily protein
Thioredoxin
21.1	redox.thioredoxin	m.84287	(loc_os02g51850.1 : 466.0) no description available & (at1g34780 : 256.0) Encodes a protein disulfide isomerase-like (PDIL) protein, a member of a multigene family within the thioredoxin (TRX) superfamily. This protein also belongs to the adenosine 5-phosphosulfate reductase-like (APRL) group.; APR-like 4 (APRL4); LOCATED IN: endomembrane system; EXPRESSED IN: 23 plant structures; EXPRESSED DURIN…	-3.15154	TRUE	Encodes a protein disulfide isomerase-like (PDIL) protein, a member of a multigene family within the thioredoxin (TRX) superfamily. This protein also belongs to the adenosine 5-phosphosulfate reductase-like (APRL) group.
21.1.1	redox.thioredoxin.PDIL	m.61029	(loc_os07g34030.1 : 916.0) no description available & (at3g20560 : 705.0) Encodes a protein disulfide isomerase-like (PDIL) protein, a member of a multigene family within the thioredoxin (TRX) superfamily. Unlike several other PDI family members, transcript levels for this gene are not up-regulated in response to three different chemical inducers of ER stress (dithiothreitol, beta-mercaptoethanol…	-3.04371	TRUE	Encodes a protein disulfide isomerase-like (PDIL) protein, a member of a multigene family within the thioredoxin (TRX) superfamily. Unlike several other PDI family members, transcript levels for this gene are not up-regulated in response to three different chemical inducers of ER stress (dithiothreitol, beta-mercaptoethanol, and tunicamycin).
21.1	redox.thioredoxin	m.148925	(loc_os05g40190.1 : 195.0) no description available & (at3g08710 : 127.0) Associated to plasma membrane. Moves cell to cell, suggesting a role in intercellular communication.; thioredoxin H-type 9 (TH9); INVOLVED IN: cell communication; LOCATED IN: cytosol, nucleus, plasma membrane, plastid; EXPRESSED IN: 26 plant structures; EXPRESSED DURING: 15 growth stages; CONTAINS InterPro DOMAIN/s: Thiored…	-2.98576	TRUE	Associated to plasma membrane. Moves cell to cell, suggesting a role in intercellular communication.
21.1.1	redox.thioredoxin.PDIL	m.115488	(loc_os05g06430.2 : 511.0) no description available & (p38661|pdia6_medsa : 459.0) Probable protein disulfide-isomerase A6 precursor (EC 5.3.4.1) (P5) - Medicago sativa (Alfalfa) & (at2g47470 : 452.0) Encodes a protein disulfide isomerase-like (PDIL) protein, a member of a multigene family within the thioredoxin (TRX) superfamily. Transcript levels for this gene are up-regulated in response to th…	-2.63686	TRUE	Probable protein disulfide-isomerase A6 precursor (EC 5.3.4.1) (P5)
21.1	redox.thioredoxin	m.300241	(loc_os08g31814.1 : 323.0) no description available & (at1g34780 : 156.0) Encodes a protein disulfide isomerase-like (PDIL) protein, a member of a multigene family within the thioredoxin (TRX) superfamily. This protein also belongs to the adenosine 5-phosphosulfate reductase-like (APRL) group.; APR-like 4 (APRL4); LOCATED IN: endomembrane system; EXPRESSED IN: 23 plant structures; EXPRESSED DURIN…	-2.29745	TRUE	Encodes a protein disulfide isomerase-like (PDIL) protein, a member of a multigene family within the thioredoxin (TRX) superfamily. This protein also belongs to the adenosine 5-phosphosulfate reductase-like (APRL) group.
21.1	redox.thioredoxin	m.299568	(loc_os12g35640.1 : 373.0) no description available & (at3g03860 : 171.0) Encodes a protein disulfide isomerase-like (PDIL) protein, a member of a multigene family within the thioredoxin (TRX) superfamily. This protein also belongs to the adenosine 5-phosphosulfate reductase-like (APRL) group.; APR-like 5 (APRL5); INVOLVED IN: cell redox homeostasis; LOCATED IN: endomembrane system; EXPRESSED IN:…	-2.25152	TRUE	Encodes a protein disulfide isomerase-like (PDIL) protein, a member of a multigene family within the thioredoxin (TRX) superfamily. This protein also belongs to the adenosine 5-phosphosulfate reductase-like (APRL) group.
21.1	redox.thioredoxin	m.9052	(loc_os09g23650.1 : 523.0) no description available & (at3g17880 : 419.0) Encodes a thioredoxin-like disulfide reductase. The protein interacts with the yeast Hsp70 protein Ssb2 in vitro. This interaction is sensitive to the redox status of the thioredoxin domain of AtTDX.; tetraticopeptide domain-containing thioredoxin (TDX); FUNCTIONS IN: protein binding, oxidoreductase activity, acting on sulf…	-2.23822	TRUE	Encodes a thioredoxin-like disulfide reductase. The protein interacts with the yeast Hsp70 protein Ssb2 in vitro. This interaction is sensitive to the redox status of the thioredoxin domain of AtTDX.
21.1	redox.thioredoxin	m.299237	(loc_os08g15204.1 : 338.0) no description available & (at2g18990 : 278.0) thioredoxin domain-containing protein 9 homolog (TXND9); INVOLVED IN: cell redox homeostasis; LOCATED IN: cellular_component unknown; EXPRESSED IN: 23 plant structures; EXPRESSED DURING: 15 growth stages; CONTAINS InterPro DOMAIN/s: Thioredoxin fold (InterPro:IPR012335), Thioredoxin-like fold (InterPro:IPR012336), Thioredox…	-2.23076	TRUE	thioredoxin domain-containing protein 9 homolog (TXND9)
21.1.1	redox.thioredoxin.PDIL	m.42156	(p52589|pdi_wheat : 770.0) Protein disulfide-isomerase precursor (EC 5.3.4.1) (PDI) - Triticum aestivum (Wheat) & (loc_os11g09280.2 : 749.0) no description available & (at1g21750 : 520.0) Encodes a protein disulfide isomerase-like (PDIL) protein, a member of a multigene family within the thioredoxin (TRX) superfamily; isoform contains non-consensus GA donor splice site at intron 9. Transcript lev…	-2.193	TRUE	Protein disulfide-isomerase precursor (EC 5.3.4.1) (PDI)
21.1	redox.thioredoxin	m.210622	(loc_os10g35720.1 : 818.0) no description available & (at4g04950 : 676.0) thioredoxin family protein; FUNCTIONS IN: electron carrier activity, protein disulfide oxidoreductase activity; INVOLVED IN: cell redox homeostasis; EXPRESSED IN: 23 plant structures; EXPRESSED DURING: 13 growth stages; CONTAINS InterPro DOMAIN/s: Thioredoxin fold (InterPro:IPR012335), Glutaredoxin (InterPro:IPR002109), Thi…	-2.18381	TRUE	thioredoxin family protein
21.1	redox.thioredoxin	m.179715	(loc_os01g42960.1 : 724.0) no description available & (at1g53300 : 470.0) tetratricopetide-repeat thioredoxin-like 1 (TTL1); FUNCTIONS IN: binding; INVOLVED IN: cell redox homeostasis; EXPRESSED IN: 22 plant structures; EXPRESSED DURING: 13 growth stages; CONTAINS InterPro DOMAIN/s: Molecular chaperone, heat shock protein, Hsp40, DnaJ (InterPro:IPR015609), Tetratricopeptide TPR-1 (InterPro:IPR001…	-2.11462	TRUE	tetratricopetide-repeat thioredoxin-like 1 (TTL1)
21.1.1	redox.thioredoxin.PDIL	m.80631	(loc_os03g17860.1 : 234.0) no description available & (at1g07960 : 197.0) Encodes a protein disulfide isomerase-like (PDIL) protein, a member of a multigene family within the thioredoxin (TRX) superfamily.; PDI-like 5-1 (PDIL5-1); INVOLVED IN: cell redox homeostasis; LOCATED IN: endomembrane system; EXPRESSED IN: 24 plant structures; EXPRESSED DURING: 15 growth stages; CONTAINS InterPro DOMAIN/s:…	-1.96441	FALSE	Encodes a protein disulfide isomerase-like (PDIL) protein, a member of a multigene family within the thioredoxin (TRX) superfamily.
21.1	redox.thioredoxin	m.266878	(loc_os04g35150.1 : 158.0) no description available & (p48384|trxm_pea : 126.0) Thioredoxin M-type, chloroplast precursor (TRX-M) - Pisum sativum (Garden pea) & (at2g15570 : 122.0) chloroplast protein similar to prokaryotic thioredoxin.; ATHM3; FUNCTIONS IN: enzyme activator activity; INVOLVED IN: positive regulation of catalytic activity; LOCATED IN: chloroplast; EXPRESSED IN: 22 plant structure…	-1.87831	FALSE	Thioredoxin M-type, chloroplast precursor (TRX-M)
21.1	redox.thioredoxin	m.119073	(loc_os01g42960.1 : 602.0) no description available & (at1g53300 : 424.0) tetratricopetide-repeat thioredoxin-like 1 (TTL1); FUNCTIONS IN: binding; INVOLVED IN: cell redox homeostasis; EXPRESSED IN: 22 plant structures; EXPRESSED DURING: 13 growth stages; CONTAINS InterPro DOMAIN/s: Molecular chaperone, heat shock protein, Hsp40, DnaJ (InterPro:IPR015609), Tetratricopeptide TPR-1 (InterPro:IPR001…	-1.8629	FALSE	tetratricopetide-repeat thioredoxin-like 1 (TTL1)
21.1	redox.thioredoxin	m.52534	(q42443|trxh_orysa : 119.0) Thioredoxin H-type (TRX-H) (Phloem sap 13 kDa protein 1) - Oryza sativa (Rice) & (loc_os07g08840.1 : 119.0) no description available & (at1g45145 : 98.6) encodes a cytosolic thioredoxin that reduces disulfide bridges of target proteins by the reversible formation of a disulfide bridge between two neighboring Cys residues present in the active site. Thioredoxins have be…	-1.85576	FALSE	Thioredoxin H-type (TRX-H) (Phloem sap 13 kDa protein 1)
21.1.2	redox.thioredoxin.QSOX	m.26058	(loc_os05g47930.2 : 792.0) no description available & (at2g01270 : 586.0) Encodes a protein disulfide isomerase-like (PDIL) protein, a member of a multigene family within the thioredoxin (TRX) superfamily. This protein also belongs to the quiescin-sulfhydryl oxidase (QSOX) family, which possess an Erv1-like domain at the COOH terminus in addition to a TRX domain.; quiescin-sulfhydryl oxidase 2 (Q…	-1.84329	FALSE	Encodes a protein disulfide isomerase-like (PDIL) protein, a member of a multigene family within the thioredoxin (TRX) superfamily. This protein also belongs to the quiescin-sulfhydryl oxidase (QSOX) family, which possess an Erv1-like domain at the COOH terminus in addition to a TRX domain.
21.1	redox.thioredoxin	m.61939	(loc_os03g58630.1 : 197.0) no description available & (at5g39950 : 131.0) encodes a cytosolic thioredoxin that reduces disulfide bridges of target proteins by the reversible formation of a disulfide bridge between two neighboring Cys residues present in the active site. Thioredoxins have been found to regulate a variety of biological reactions in prokaryotic and eukaryotic cells.; thioredoxin 2 (…	-1.79887	FALSE	encodes a cytosolic thioredoxin that reduces disulfide bridges of target proteins by the reversible formation of a disulfide bridge between two neighboring Cys residues present in the active site. Thioredoxins have been found to regulate a variety of biological reactions in prokaryotic and eukaryotic cells.
21.1.1	redox.thioredoxin.PDIL	m.139507	(loc_os09g27830.1 : 644.0) no description available & (at1g04980 : 577.0) Encodes a protein disulfide isomerase-like (PDIL) protein, a member of a multigene family within the thioredoxin (TRX) superfamily. Transcript levels for this gene are up-regulated in response to three different chemical inducers of ER stress (dithiothreitol, beta-mercaptoethanol, and tunicamycin). AtIRE1-2 does not appear …	-1.79581	FALSE	Encodes a protein disulfide isomerase-like (PDIL) protein, a member of a multigene family within the thioredoxin (TRX) superfamily. Transcript levels for this gene are up-regulated in response to three different chemical inducers of ER stress (dithiothreitol, beta-mercaptoethanol, and tunicamycin). AtIRE1-2 does not appear to be required for this response, but the atbzip60 mutant has a diminished…
21.1	redox.thioredoxin	m.8721	(loc_os01g73234.1 : 194.0) no description available & (at1g76760 : 166.0) Encodes a y-type thioredoxin (Trx-y1) localized in chloroplast stroma.; thioredoxin Y1 (TY1); FUNCTIONS IN: electron carrier activity, protein disulfide oxidoreductase activity; INVOLVED IN: glycerol ether metabolic process, cell redox homeostasis; LOCATED IN: chloroplast stroma; EXPRESSED IN: 24 plant structures; EXPRESSED…	-1.76226	FALSE	Encodes a y-type thioredoxin (Trx-y1) localized in chloroplast stroma.
21.1.1	redox.thioredoxin.PDIL	m.78451	(loc_os04g35290.1 : 641.0) no description available & (at1g35620 : 454.0) Encodes a protein disulfide isomerase-like (PDIL) protein, a member of a multigene family within the thioredoxin (TRX) superfamily. Unlike several other PDI family members, transcript levels for this gene are not up-regulated in response to three different chemical inducers of ER stress (dithiothreitol, beta-mercaptoethanol…	-1.65762	FALSE	Encodes a protein disulfide isomerase-like (PDIL) protein, a member of a multigene family within the thioredoxin (TRX) superfamily. Unlike several other PDI family members, transcript levels for this gene are not up-regulated in response to three different chemical inducers of ER stress (dithiothreitol, beta-mercaptoethanol, and tunicamycin). However, the level of transcripts for this gene is sli…
21.1	redox.thioredoxin	m.298245	(loc_os07g46410.1 : 780.0) no description available & (at2g41680 : 718.0) Encodes a NADPH thioredoxin reductase involved in chloroplast protection against oxidative damage.; NADPH-dependent thioredoxin reductase C (NTRC); FUNCTIONS IN: thioredoxin-disulfide reductase activity; INVOLVED IN: hydrogen peroxide catabolic process; LOCATED IN: chloroplast stroma, chloroplast; EXPRESSED IN: 23 plant str…	-1.61896	FALSE	Encodes a NADPH thioredoxin reductase involved in chloroplast protection against oxidative damage.
21.1.1	redox.thioredoxin.PDIL	m.298861	(loc_os06g06790.1 : 766.0) no description available & (at3g16110 : 480.0) Encodes a protein disulfide isomerase-like (PDIL) protein, a member of a multigene family within the thioredoxin (TRX) superfamily. Unlike several other PDI family members, transcript levels for this gene are not up-regulated in response to three different chemical inducers of ER stress (dithiothreitol, beta-mercaptoethanol…	-1.61071	FALSE	Encodes a protein disulfide isomerase-like (PDIL) protein, a member of a multigene family within the thioredoxin (TRX) superfamily. Unlike several other PDI family members, transcript levels for this gene are not up-regulated in response to three different chemical inducers of ER stress (dithiothreitol, beta-mercaptoethanol, and tunicamycin).
21.1	redox.thioredoxin	m.121582	(loc_os07g29410.1 : 418.0) no description available & (at1g76080 : 360.0) Encodes a thioredoxin localized in chloroplast stroma. Known as CDSP32 (CHLOROPLASTIC DROUGHT-INDUCED STRESS PROTEIN OF 32 KD).; chloroplastic drought-induced stress protein of 32 kD (CDSP32); INVOLVED IN: cell redox homeostasis; LOCATED IN: chloroplast stroma, chloroplast, chloroplast envelope; EXPRESSED IN: 23 plant struc…	-1.59004	FALSE	Encodes a thioredoxin localized in chloroplast stroma. Known as CDSP32 (CHLOROPLASTIC DROUGHT-INDUCED STRESS PROTEIN OF 32 KD).
21.1.1	redox.thioredoxin.PDIL	m.136382	(loc_os02g34530.1 : 582.0) no description available & (at1g35620 : 438.0) Encodes a protein disulfide isomerase-like (PDIL) protein, a member of a multigene family within the thioredoxin (TRX) superfamily. Unlike several other PDI family members, transcript levels for this gene are not up-regulated in response to three different chemical inducers of ER stress (dithiothreitol, beta-mercaptoethanol…	-1.58621	FALSE	Encodes a protein disulfide isomerase-like (PDIL) protein, a member of a multigene family within the thioredoxin (TRX) superfamily. Unlike several other PDI family members, transcript levels for this gene are not up-regulated in response to three different chemical inducers of ER stress (dithiothreitol, beta-mercaptoethanol, and tunicamycin). However, the level of transcripts for this gene is sli…
21.1	redox.thioredoxin	m.198577	(loc_os03g59170.1 : 407.0) no description available & (at3g03860 : 226.0) Encodes a protein disulfide isomerase-like (PDIL) protein, a member of a multigene family within the thioredoxin (TRX) superfamily. This protein also belongs to the adenosine 5-phosphosulfate reductase-like (APRL) group.; APR-like 5 (APRL5); INVOLVED IN: cell redox homeostasis; LOCATED IN: endomembrane system; EXPRESSED IN:…	-1.56923	FALSE	Encodes a protein disulfide isomerase-like (PDIL) protein, a member of a multigene family within the thioredoxin (TRX) superfamily. This protein also belongs to the adenosine 5-phosphosulfate reductase-like (APRL) group.
21.1.1	redox.thioredoxin.PDIL	m.69687	(loc_os04g35600.1 : 313.0) no description available & (p52588|pdi_maize : 230.0) Protein disulfide-isomerase precursor (EC 5.3.4.1) (PDI) - Zea mays (Maize) & (at1g21750 : 215.0) Encodes a protein disulfide isomerase-like (PDIL) protein, a member of a multigene family within the thioredoxin (TRX) superfamily; isoform contains non-consensus GA donor splice site at intron 9. Transcript levels for t…	-1.56752	FALSE	Protein disulfide-isomerase precursor (EC 5.3.4.1) (PDI)
21.1	redox.thioredoxin	m.213616	(loc_os01g11920.1 : 970.0) no description available & (at1g53300 : 576.0) tetratricopetide-repeat thioredoxin-like 1 (TTL1); FUNCTIONS IN: binding; INVOLVED IN: cell redox homeostasis; EXPRESSED IN: 22 plant structures; EXPRESSED DURING: 13 growth stages; CONTAINS InterPro DOMAIN/s: Molecular chaperone, heat shock protein, Hsp40, DnaJ (InterPro:IPR015609), Tetratricopeptide TPR-1 (InterPro:IPR001…	-1.3334	FALSE	tetratricopetide-repeat thioredoxin-like 1 (TTL1)
21.1	redox.thioredoxin	m.212778	(loc_os11g39140.1 : 316.0) no description available & (at5g66410 : 282.0) Encodes a protein that functions in microtubule assembly. Plants with reduced levels of both PLP3a (At3g50960) and PLP3b show defects in cytokinesis, cortical microtubule array formation, oriented cell growth, and maintenance of proper ploidy.; phosducin-like protein 3 homolog (PLP3b); CONTAINS InterPro DOMAIN/s: Thioredoxi…	-1.31285	FALSE	Encodes a protein that functions in microtubule assembly. Plants with reduced levels of both PLP3a (At3g50960) and PLP3b show defects in cytokinesis, cortical microtubule array formation, oriented cell growth, and maintenance of proper ploidy.
21.1	redox.thioredoxin	m.94415	(loc_os04g44830.1 : 197.0) no description available & (q9xgs0|trxm_brana : 133.0) Thioredoxin M-type, chloroplast precursor (TRX-M) - Brassica napus (Rape) & (at1g03680 : 132.0) encodes a chloroplast thioredoxin similar to prokaryotic thioredoxins.; thioredoxin M-type 1 (THM1); FUNCTIONS IN: enzyme activator activity; INVOLVED IN: response to oxidative stress, response to cold, positive regulatio…	-1.29055	FALSE	Thioredoxin M-type, chloroplast precursor (TRX-M)
21.1	redox.thioredoxin	m.210624	(loc_os10g35720.2 : 295.0) no description available & (at4g04950 : 240.0) thioredoxin family protein; FUNCTIONS IN: electron carrier activity, protein disulfide oxidoreductase activity; INVOLVED IN: cell redox homeostasis; EXPRESSED IN: 23 plant structures; EXPRESSED DURING: 13 growth stages; CONTAINS InterPro DOMAIN/s: Thioredoxin fold (InterPro:IPR012335), Glutaredoxin (InterPro:IPR002109), Thi…	-1.28655	FALSE	thioredoxin family protein
21.1	redox.thioredoxin	m.60854	(o64394|trxh_wheat : 192.0) Thioredoxin H-type (TRX-H) (TrxTa) - Triticum aestivum (Wheat) & (at1g45145 : 157.0) encodes a cytosolic thioredoxin that reduces disulfide bridges of target proteins by the reversible formation of a disulfide bridge between two neighboring Cys residues present in the active site. Thioredoxins have been found to regulate a variety of biological reactions in prokaryotic…	-1.20418	FALSE	Thioredoxin H-type (TRX-H) (TrxTa)
21.1	redox.thioredoxin	m.40187	(loc_os02g57380.1 : 217.0) no description available & (at5g04260 : 148.0) Encodes a thioredoxin (WCRKC2) localized in chloroplast stroma. Contains a WCRKC motif.; WCRKC thioredoxin 2 (WCRKC2); INVOLVED IN: cell redox homeostasis; LOCATED IN: chloroplast stroma; EXPRESSED IN: 23 plant structures; EXPRESSED DURING: 13 growth stages; CONTAINS InterPro DOMAIN/s: Thioredoxin fold (InterPro:IPR012335),…	-1.11985	FALSE	Encodes a thioredoxin (WCRKC2) localized in chloroplast stroma. Contains a WCRKC motif.
21.1	redox.thioredoxin	m.115359	(loc_os02g42570.1 : 145.0) no description available & (p80680|ftrv_maize : 139.0) Ferredoxin-thioredoxin reductase, variable chain (FTR-V) (Ferredoxin-thioredoxin reductase subunit A) (FTR-A) - Zea mays (Maize) & (at5g23440 : 103.0) ferredoxin/thioredoxin reductase subunit A (variable subunit) 1 (FTRA1); FUNCTIONS IN: ferredoxin:thioredoxin reductase activity, catalytic activity, ferredoxin reduc…	-1.11706	FALSE	Ferredoxin-thioredoxin reductase, variable chain (FTR-V) (Ferredoxin-thioredoxin reductase subunit A) (FTR-A)
21.1	redox.thioredoxin	m.122488	(loc_os08g29110.1 : 248.0) no description available & (at3g06730 : 201.0) Encodes a plastidial thioredoxin (TRX) isoform that defines a branch of plastidial TRXs lying between x- and y-type TRXs and thus was named TRX z. Possesses disulfide reductase activity in vitro. TRX z was previously named as Trx p (thioredoxin putative and plastidic) before its thioredoxin activity was confirmed (Meng et a…	-1.076	FALSE	Encodes a plastidial thioredoxin (TRX) isoform that defines a branch of plastidial TRXs lying between x- and y-type TRXs and thus was named TRX z. Possesses disulfide reductase activity in vitro. TRX z was previously named as Trx p (thioredoxin putative and plastidic) before its thioredoxin activity was confirmed (Meng et al., PNAS 2010, 107:3900). Knockout mutant of TRX z has a severe albino phe…
21.1	redox.thioredoxin	m.72819	(loc_os04g57930.1 : 201.0) no description available & (at1g50320 : 146.0) encodes a prokaryotic thioredoxin; thioredoxin X (THX); FUNCTIONS IN: enzyme activator activity; INVOLVED IN: positive regulation of catalytic activity; LOCATED IN: chloroplast, chloroplast stroma; EXPRESSED IN: 22 plant structures; EXPRESSED DURING: 13 growth stages; CONTAINS InterPro DOMAIN/s: Thioredoxin fold (InterPro:I…	-1.04904	FALSE	encodes a prokaryotic thioredoxin
21.1	redox.thioredoxin	m.298040	(loc_os01g68480.1 : 203.0) no description available & (at5g16400 : 165.0) Encodes an f-type thioredoxin (Trx-f2) localized in chloroplast stroma.; thioredoxin F2 (TRXF2); FUNCTIONS IN: enzyme activator activity; INVOLVED IN: positive regulation of catalytic activity; LOCATED IN: chloroplast stroma, chloroplast; EXPRESSED IN: 21 plant structures; EXPRESSED DURING: 13 growth stages; CONTAINS InterP…	-1.04868	FALSE	Encodes an f-type thioredoxin (Trx-f2) localized in chloroplast stroma.
21.1.1	redox.thioredoxin.PDIL	m.11237	(p29828|pdi_medsa : 235.0) Protein disulfide-isomerase precursor (EC 5.3.4.1) (PDI) - Medicago sativa (Alfalfa) & (at1g21750 : 223.0) Encodes a protein disulfide isomerase-like (PDIL) protein, a member of a multigene family within the thioredoxin (TRX) superfamily; isoform contains non-consensus GA donor splice site at intron 9. Transcript levels for this gene are up-regulated in response to thre…	0	FALSE	Protein disulfide-isomerase precursor (EC 5.3.4.1) (PDI)
21.1.1	redox.thioredoxin.PDIL	m.25938	(at2g47470 : 120.0) Encodes a protein disulfide isomerase-like (PDIL) protein, a member of a multigene family within the thioredoxin (TRX) superfamily. Transcript levels for this gene are up-regulated in response to three different chemical inducers of ER stress (dithiothreitol, beta-mercaptoethanol, and tunicamycin). AtIRE1-2 does not appear to be required for this response, but the atbzip60 mut…	0	FALSE	Encodes a protein disulfide isomerase-like (PDIL) protein, a member of a multigene family within the thioredoxin (TRX) superfamily. Transcript levels for this gene are up-regulated in response to three different chemical inducers of ER stress (dithiothreitol, beta-mercaptoethanol, and tunicamycin). AtIRE1-2 does not appear to be required for this response, but the atbzip60 mutant has a diminished…
21.1.1	redox.thioredoxin.PDIL	m.330966	(loc_os09g27830.1 : 172.0) no description available & (at1g04980 : 162.0) Encodes a protein disulfide isomerase-like (PDIL) protein, a member of a multigene family within the thioredoxin (TRX) superfamily. Transcript levels for this gene are up-regulated in response to three different chemical inducers of ER stress (dithiothreitol, beta-mercaptoethanol, and tunicamycin). AtIRE1-2 does not appear …	0	FALSE	Encodes a protein disulfide isomerase-like (PDIL) protein, a member of a multigene family within the thioredoxin (TRX) superfamily. Transcript levels for this gene are up-regulated in response to three different chemical inducers of ER stress (dithiothreitol, beta-mercaptoethanol, and tunicamycin). AtIRE1-2 does not appear to be required for this response, but the atbzip60 mutant has a diminished…
21.1	redox.thioredoxin	m.18604	(loc_os02g01030.4 : 290.0) no description available & (at4g22670 : 231.0) HSP70-interacting protein 1 (HIP1); FUNCTIONS IN: binding; INVOLVED IN: response to cadmium ion; EXPRESSED IN: 23 plant structures; EXPRESSED DURING: 13 growth stages; CONTAINS InterPro DOMAIN/s: Heat shock chaperonin-binding (InterPro:IPR006636), Tetratricopeptide TPR-1 (InterPro:IPR001440), Tetratricopeptide-like helical …	1.00466	FALSE	HSP70-interacting protein 1 (HIP1)
21.1	redox.thioredoxin	m.299034	(loc_os05g11090.1 : 298.0) no description available & (at4g29670 : 234.0) Encodes a member of the thioredoxin family protein. Located in the chloroplast. Shows high activity towards the chloroplast 2-Cys peroxiredoxin A, and poor activity towards the chloroplast NADP-malate dehydrogenase.; atypical CYS HIS rich thioredoxin 2 (ACHT2); FUNCTIONS IN: oxidoreductase activity, acting on sulfur group o…	1.03541	FALSE	Encodes a member of the thioredoxin family protein. Located in the chloroplast. Shows high activity towards the chloroplast 2-Cys peroxiredoxin A, and poor activity towards the chloroplast NADP-malate dehydrogenase.
21.1	redox.thioredoxin	m.299067	(loc_os06g45510.1 : 186.0) no description available & (at2g35010 : 129.0) thioredoxin O1 (TO1); INVOLVED IN: cell redox homeostasis; EXPRESSED IN: 23 plant structures; EXPRESSED DURING: 13 growth stages; CONTAINS InterPro DOMAIN/s: Thioredoxin fold (InterPro:IPR012335), Thioredoxin-like subdomain (InterPro:IPR006662), Thioredoxin, core (InterPro:IPR015467), Thioredoxin-like (InterPro:IPR017936), …	1.05556	FALSE	thioredoxin O1 (TO1)
21.1.1	redox.thioredoxin.PDIL	m.196395	(loc_os02g01010.1 : 781.0) no description available & (at5g60640 : 625.0) Encodes a protein disulfide isomerase-like (PDIL) protein, a member of a multigene family within the thioredoxin (TRX) superfamily. Unlike several other PDI family members, transcript levels for this gene are not up-regulated in response to three different chemical inducers of ER stress (dithiothreitol, beta-mercaptoethanol…	1.12798	FALSE	Encodes a protein disulfide isomerase-like (PDIL) protein, a member of a multigene family within the thioredoxin (TRX) superfamily. Unlike several other PDI family members, transcript levels for this gene are not up-regulated in response to three different chemical inducers of ER stress (dithiothreitol, beta-mercaptoethanol, and tunicamycin). However, the level of transcripts for this gene is sli…
21.1	redox.thioredoxin	m.141059	(p41347|ftrc_maize : 236.0) Ferredoxin-thioredoxin reductase catalytic chain, chloroplast precursor (EC 1.18.-.-) (FTR-C) (Ferredoxin-thioredoxin reductase subunit B) (FTR-B) - Zea mays (Maize) & (loc_os09g07570.1 : 226.0) no description available & (at2g04700 : 204.0) ferredoxin thioredoxin reductase catalytic beta chain family protein; FUNCTIONS IN: ferredoxin:thioredoxin reductase activity, fe…	1.17077	FALSE	Ferredoxin-thioredoxin reductase catalytic chain, chloroplast precursor (EC 1.18.-.-) (FTR-C) (Ferredoxin-thioredoxin reductase subunit B) (FTR-B)
21.1.1	redox.thioredoxin.PDIL	m.153514	(loc_os04g35600.1 : 472.0) no description available & (p29828|pdi_medsa : 346.0) Protein disulfide-isomerase precursor (EC 5.3.4.1) (PDI) - Medicago sativa (Alfalfa) & (at1g21750 : 337.0) Encodes a protein disulfide isomerase-like (PDIL) protein, a member of a multigene family within the thioredoxin (TRX) superfamily; isoform contains non-consensus GA donor splice site at intron 9. Transcript lev…	1.29927	FALSE	Protein disulfide-isomerase precursor (EC 5.3.4.1) (PDI)
21.1	redox.thioredoxin	m.89442	(p80680|ftrv_maize : 161.0) Ferredoxin-thioredoxin reductase, variable chain (FTR-V) (Ferredoxin-thioredoxin reductase subunit A) (FTR-A) - Zea mays (Maize) & (loc_os02g42570.1 : 158.0) no description available & (at5g08410 : 114.0) ferredoxin/thioredoxin reductase subunit A (variable subunit) 2 (FTRA2); FUNCTIONS IN: ferredoxin:thioredoxin reductase activity, catalytic activity, ferredoxin reduc…	1.3335	FALSE	Ferredoxin-thioredoxin reductase, variable chain (FTR-V) (Ferredoxin-thioredoxin reductase subunit A) (FTR-A)
21.1	redox.thioredoxin	m.196562	(loc_os05g07690.2 : 243.0) no description available & (at3g08710 : 186.0) Associated to plasma membrane. Moves cell to cell, suggesting a role in intercellular communication.; thioredoxin H-type 9 (TH9); INVOLVED IN: cell communication; LOCATED IN: cytosol, nucleus, plasma membrane, plastid; EXPRESSED IN: 26 plant structures; EXPRESSED DURING: 15 growth stages; CONTAINS InterPro DOMAIN/s: Thiored…	1.34152	FALSE	Associated to plasma membrane. Moves cell to cell, suggesting a role in intercellular communication.
21.1	redox.thioredoxin	m.174244	(loc_os06g22140.1 : 442.0) no description available & (at2g17420 : 368.0) NADPH-dependent thioredoxin reductase, major cytosolic isoform; NADPH-dependent thioredoxin reductase A (NTRA); FUNCTIONS IN: thioredoxin-disulfide reductase activity; INVOLVED IN: in 6 processes; LOCATED IN: cytosol, mitochondrial matrix; EXPRESSED IN: male gametophyte, guard cell, cultured cell, pollen tube, leaf; EXPRESS…	1.38403	FALSE	NADPH-dependent thioredoxin reductase, major cytosolic isoform
21.1	redox.thioredoxin	m.174238	(loc_os02g48290.1 : 527.0) no description available & (at2g17420 : 457.0) NADPH-dependent thioredoxin reductase, major cytosolic isoform; NADPH-dependent thioredoxin reductase A (NTRA); FUNCTIONS IN: thioredoxin-disulfide reductase activity; INVOLVED IN: in 6 processes; LOCATED IN: cytosol, mitochondrial matrix; EXPRESSED IN: male gametophyte, guard cell, cultured cell, pollen tube, leaf; EXPRESS…	1.51751	FALSE	NADPH-dependent thioredoxin reductase, major cytosolic isoform
21.1	redox.thioredoxin	m.55756	(at3g53220 : 159.0) Thioredoxin superfamily protein; INVOLVED IN: cell redox homeostasis; LOCATED IN: cellular_component unknown; EXPRESSED IN: 17 plant structures; EXPRESSED DURING: 11 growth stages; CONTAINS InterPro DOMAIN/s: Thioredoxin fold (InterPro:IPR012335), Thioredoxin, core (InterPro:IPR015467), Thioredoxin-like (InterPro:IPR017936), Thioredoxin domain (InterPro:IPR013766), Thioredoxin…	1.61072	FALSE	Thioredoxin superfamily protein
21.1	redox.thioredoxin	m.298051	(q42443|trxh_orysa : 181.0) Thioredoxin H-type (TRX-H) (Phloem sap 13 kDa protein 1) - Oryza sativa (Rice) & (loc_os07g08840.1 : 181.0) no description available & (at1g45145 : 136.0) encodes a cytosolic thioredoxin that reduces disulfide bridges of target proteins by the reversible formation of a disulfide bridge between two neighboring Cys residues present in the active site. Thioredoxins have b…	1.61662	FALSE	Thioredoxin H-type (TRX-H) (Phloem sap 13 kDa protein 1)
21.1	redox.thioredoxin	m.174239	(loc_os02g48290.1 : 435.0) no description available & (at2g17420 : 370.0) NADPH-dependent thioredoxin reductase, major cytosolic isoform; NADPH-dependent thioredoxin reductase A (NTRA); FUNCTIONS IN: thioredoxin-disulfide reductase activity; INVOLVED IN: in 6 processes; LOCATED IN: cytosol, mitochondrial matrix; EXPRESSED IN: male gametophyte, guard cell, cultured cell, pollen tube, leaf; EXPRESS…	1.61947	FALSE	NADPH-dependent thioredoxin reductase, major cytosolic isoform
21.1	redox.thioredoxin	m.58124	(q9zp21|trxm_wheat : 255.0) Thioredoxin M-type, chloroplast precursor (TRX-M) - Triticum aestivum (Wheat) & (loc_os12g08730.1 : 226.0) no description available & (at4g03520 : 143.0) chloroplast localized thioredoxin, similar to prokaryotic types.; ATHM2; CONTAINS InterPro DOMAIN/s: Thioredoxin fold (InterPro:IPR012335), Thioredoxin, core (InterPro:IPR015467), Thioredoxin-like fold (InterPro:IPR01…	1.66531	FALSE	Thioredoxin M-type, chloroplast precursor (TRX-M)
21.1	redox.thioredoxin	m.51936	(q9zp20|trxm_orysa : 138.0) Thioredoxin M-type, chloroplast precursor (TRX-M) - Oryza sativa (Rice) & (loc_os12g08730.1 : 138.0) no description available & (at3g15360 : 128.0) encodes a prokaryotic thioredoxin; thioredoxin M-type 4 (TRX-M4); FUNCTIONS IN: enzyme activator activity; INVOLVED IN: response to oxidative stress, positive regulation of catalytic activity; LOCATED IN: thylakoid, chlorop…	1.79985	FALSE	Thioredoxin M-type, chloroplast precursor (TRX-M)
21.1	redox.thioredoxin	m.166048	(loc_os02g35900.1 : 203.0) no description available & (at1g07700 : 185.0) Thioredoxin superfamily protein; INVOLVED IN: cell redox homeostasis; LOCATED IN: chloroplast; EXPRESSED IN: 24 plant structures; EXPRESSED DURING: 15 growth stages; CONTAINS InterPro DOMAIN/s: Thioredoxin fold (InterPro:IPR012335), Thioredoxin, core (InterPro:IPR015467), Thioredoxin-like (InterPro:IPR017936), Thioredoxin d…	1.91279	FALSE	Thioredoxin superfamily protein
21.1.1	redox.thioredoxin.PDIL	m.196365	(loc_os02g01010.1 : 259.0) no description available & (at5g60640 : 210.0) Encodes a protein disulfide isomerase-like (PDIL) protein, a member of a multigene family within the thioredoxin (TRX) superfamily. Unlike several other PDI family members, transcript levels for this gene are not up-regulated in response to three different chemical inducers of ER stress (dithiothreitol, beta-mercaptoethanol…	1.94341	FALSE	Encodes a protein disulfide isomerase-like (PDIL) protein, a member of a multigene family within the thioredoxin (TRX) superfamily. Unlike several other PDI family members, transcript levels for this gene are not up-regulated in response to three different chemical inducers of ER stress (dithiothreitol, beta-mercaptoethanol, and tunicamycin). However, the level of transcripts for this gene is sli…
21.1	redox.thioredoxin	m.146145	(loc_os03g21000.1 : 376.0) no description available & (at1g08570 : 273.0) Encodes a member of the thioredoxin family protein. Located in the chloroplast. Shows high activity towards the chloroplast 2-Cys peroxiredoxin A, and poor activity towards the chloroplast NADP-malate dehydrogenase.; atypical CYS HIS rich thioredoxin 4 (ACHT4); FUNCTIONS IN: oxidoreductase activity, acting on sulfur group o…	1.95728	FALSE	Encodes a member of the thioredoxin family protein. Located in the chloroplast. Shows high activity towards the chloroplast 2-Cys peroxiredoxin A, and poor activity towards the chloroplast NADP-malate dehydrogenase.
21.1	redox.thioredoxin	m.56162	(loc_os04g53740.1 : 189.0) no description available & (at1g11530 : 105.0) Encodes a monocysteinic thioredoxin, thioredoxin in which the second cysteine of the redox site is replaced by a serine, with low disulfide reductase but efficient disulfide isomerase activity.; C-terminal cysteine residue is changed to a serine 1 (CXXS1); CONTAINS InterPro DOMAIN/s: Thioredoxin fold (InterPro:IPR012335), T…	1.97718	FALSE	Encodes a monocysteinic thioredoxin, thioredoxin in which the second cysteine of the redox site is replaced by a serine, with low disulfide reductase but efficient disulfide isomerase activity.
21.1	redox.thioredoxin	m.60853	(o64394|trxh_wheat : 136.0) Thioredoxin H-type (TRX-H) (TrxTa) - Triticum aestivum (Wheat) & (at1g45145 : 113.0) encodes a cytosolic thioredoxin that reduces disulfide bridges of target proteins by the reversible formation of a disulfide bridge between two neighboring Cys residues present in the active site. Thioredoxins have been found to regulate a variety of biological reactions in prokaryotic…	2.23717	TRUE	Thioredoxin H-type (TRX-H) (TrxTa)
21.1	redox.thioredoxin	m.174240	(loc_os02g48290.1 : 352.0) no description available & (at2g17420 : 295.0) NADPH-dependent thioredoxin reductase, major cytosolic isoform; NADPH-dependent thioredoxin reductase A (NTRA); FUNCTIONS IN: thioredoxin-disulfide reductase activity; INVOLVED IN: in 6 processes; LOCATED IN: cytosol, mitochondrial matrix; EXPRESSED IN: male gametophyte, guard cell, cultured cell, pollen tube, leaf; EXPRESS…	2.83423	TRUE	NADPH-dependent thioredoxin reductase, major cytosolic isoform
21.1	redox.thioredoxin	m.36020	(loc_os02g53400.1 : 215.0) no description available & (at5g06690 : 162.0) Encodes a thioredoxin (WCRKC1) localized in chloroplast stroma. Contains a WCRKC motif.; WCRKC thioredoxin 1 (WCRKC1); INVOLVED IN: cell redox homeostasis; EXPRESSED IN: 22 plant structures; EXPRESSED DURING: 13 growth stages; CONTAINS InterPro DOMAIN/s: Thioredoxin fold (InterPro:IPR012335), Thioredoxin, core (InterPro:IPR…	3.43199	TRUE	Encodes a thioredoxin (WCRKC1) localized in chloroplast stroma. Contains a WCRKC motif.
Peroxidases
26.12	misc.peroxidases	m.302877	(loc_os04g55740.1 : 189.0) no description available & (p22195|per1_arahy : 144.0) Cationic peroxidase 1 precursor (EC 1.11.1.7) (PNPC1) - Arachis hypogaea (Peanut) & (at5g05340 : 142.0) Peroxidase superfamily protein; FUNCTIONS IN: protein binding, peroxidase activity; INVOLVED IN: response to oxidative stress, oxidation reduction; LOCATED IN: apoplast, cell wall; EXPRESSED IN: 9 plant structures…	-7.16582	TRUE	Cationic peroxidase 1 precursor (EC 1.11.1.7) (PNPC1)
26.12	misc.peroxidases	m.89907	(loc_os10g39160.1 : 276.0) no description available & (p37835|per2_orysa : 128.0) Peroxidase 2 precursor (EC 1.11.1.7) - Oryza sativa (Rice) & (at4g36430 : 127.0) Peroxidase superfamily protein; FUNCTIONS IN: peroxidase activity, heme binding; INVOLVED IN: response to other organism; LOCATED IN: cell wall; EXPRESSED IN: 8 plant structures; EXPRESSED DURING: 4 anthesis, C globular stage, 4 leaf se…	-4.77721	TRUE	Peroxidase 2 precursor (EC 1.11.1.7)
26.12	misc.peroxidases	m.121111	(loc_os06g29470.1 : 310.0) no description available & (p37834|per1_orysa : 239.0) Peroxidase 1 precursor (EC 1.11.1.7) - Oryza sativa (Rice) & (at1g05260 : 211.0) Encodes a cold-inducible cationic peroxidase that is involved in the stress response. In response to low temperature, RCI3 transcripts accumulate in the aerial part and in roots of etiolated seedlings but only in roots of light-grown se…	-3.58291	TRUE	Peroxidase 1 precursor (EC 1.11.1.7)
26.12	misc.peroxidases	m.107973	(loc_os07g31610.1 : 251.0) no description available & (at1g30870 : 176.0) Peroxidase superfamily protein; FUNCTIONS IN: peroxidase activity, heme binding; INVOLVED IN: oxidation reduction, response to oxidative stress; LOCATED IN: endomembrane system; EXPRESSED IN: root; CONTAINS InterPro DOMAIN/s: Haem peroxidase (InterPro:IPR010255), Plant peroxidase (InterPro:IPR000823), Peroxidases heam-ligan…	-2.38861	FALSE	Peroxidase superfamily protein
26.12	misc.peroxidases	m.94697	(loc_os05g04410.1 : 268.0) no description available & (at2g39040 : 133.0) Peroxidase superfamily protein; FUNCTIONS IN: peroxidase activity, heme binding; INVOLVED IN: response to oxidative stress, oxidation reduction; LOCATED IN: endomembrane system; EXPRESSED IN: root; CONTAINS InterPro DOMAIN/s: Haem peroxidase (InterPro:IPR010255), Plant peroxidase (InterPro:IPR000823), Peroxidases heam-ligan…	-2.38861	FALSE	Peroxidase superfamily protein
26.12	misc.peroxidases	m.143194	(loc_os01g15810.1 : 572.0) no description available & (at1g44970 : 417.0) Peroxidase superfamily protein; FUNCTIONS IN: peroxidase activity, heme binding; INVOLVED IN: response to oxidative stress, oxidation reduction; LOCATED IN: endomembrane system; EXPRESSED IN: 17 plant structures; EXPRESSED DURING: 7 growth stages; CONTAINS InterPro DOMAIN/s: Haem peroxidase (InterPro:IPR010255), Plant perox…	-2.22937	FALSE	Peroxidase superfamily protein
26.12	misc.peroxidases	m.107038	(loc_os08g41090.1 : 176.0) no description available & (at4g32320 : 91.7) Encodes a cytosolic ascorbate peroxidase APX6. Ascorbate peroxidases are enzymes that scavenge hydrogen peroxide in plant cells. Eight types of APX have been described for Arabidopsis: three cytosolic (APX1, APX2, APX6), two chloroplastic types (stromal sAPX, thylakoid tAPX), and three microsomal (APX3, APX4, APX5) isoforms.…	-2.16952	TRUE	Encodes a cytosolic ascorbate peroxidase APX6. Ascorbate peroxidases are enzymes that scavenge hydrogen peroxide in plant cells. Eight types of APX have been described for Arabidopsis: three cytosolic (APX1, APX2, APX6), two chloroplastic types (stromal sAPX, thylakoid tAPX), and three microsomal (APX3, APX4, APX5) isoforms.
26.12	misc.peroxidases	m.132642	(p37835|per2_orysa : 224.0) Peroxidase 2 precursor (EC 1.11.1.7) - Oryza sativa (Rice) & (loc_os07g48030.1 : 224.0) no description available & (at5g05340 : 181.0) Peroxidase superfamily protein; FUNCTIONS IN: protein binding, peroxidase activity; INVOLVED IN: response to oxidative stress, oxidation reduction; LOCATED IN: apoplast, cell wall; EXPRESSED IN: 9 plant structures; EXPRESSED DURING: LP.…	-2.08385	TRUE	Peroxidase 2 precursor (EC 1.11.1.7)
26.12	misc.peroxidases	m.121114	(loc_os06g29470.1 : 310.0) no description available & (p37834|per1_orysa : 236.0) Peroxidase 1 precursor (EC 1.11.1.7) - Oryza sativa (Rice) & (at5g15180 : 217.0) Peroxidase superfamily protein; FUNCTIONS IN: peroxidase activity, heme binding; INVOLVED IN: response to oxidative stress, oxidation reduction; LOCATED IN: endomembrane system; EXPRESSED IN: root, flower, carpel; EXPRESSED DURING: 4 an…	-2.07013	FALSE	Peroxidase 1 precursor (EC 1.11.1.7)
26.12	misc.peroxidases	m.193572	(loc_os07g44460.1 : 405.0) no description available & (at4g33420 : 224.0) Peroxidase superfamily protein; FUNCTIONS IN: peroxidase activity, heme binding; INVOLVED IN: response to oxidative stress, oxidation reduction; EXPRESSED IN: 20 plant structures; EXPRESSED DURING: 10 growth stages; CONTAINS InterPro DOMAIN/s: Haem peroxidase (InterPro:IPR010255), Plant peroxidase (InterPro:IPR000823), Pero…	-1.91088	FALSE	Peroxidase superfamily protein
26.12	misc.peroxidases	m.107040	(loc_os08g41090.1 : 465.0) no description available & (at4g32320 : 315.0) Encodes a cytosolic ascorbate peroxidase APX6. Ascorbate peroxidases are enzymes that scavenge hydrogen peroxide in plant cells. Eight types of APX have been described for Arabidopsis: three cytosolic (APX1, APX2, APX6), two chloroplastic types (stromal sAPX, thylakoid tAPX), and three microsomal (APX3, APX4, APX5) isoforms…	-1.80714	FALSE	Encodes a cytosolic ascorbate peroxidase APX6. Ascorbate peroxidases are enzymes that scavenge hydrogen peroxide in plant cells. Eight types of APX have been described for Arabidopsis: three cytosolic (APX1, APX2, APX6), two chloroplastic types (stromal sAPX, thylakoid tAPX), and three microsomal (APX3, APX4, APX5) isoforms.
26.12	misc.peroxidases	m.58154	(loc_os01g22230.2 : 146.0) no description available & (at4g08780 : 114.0) Peroxidase superfamily protein; FUNCTIONS IN: peroxidase activity, heme binding; INVOLVED IN: oxidation reduction, response to oxidative stress; LOCATED IN: vacuole; EXPRESSED IN: embryo, hypocotyl, root, flower, seed; EXPRESSED DURING: F mature embryo stage, petal differentiation and expansion stage, E expanded cotyledon s…	-1.69139	FALSE	Peroxidase superfamily protein
26.12	misc.peroxidases	m.179346	(loc_os06g48020.1 : 469.0) no description available & (at4g30170 : 323.0) Peroxidase family protein; FUNCTIONS IN: peroxidase activity, heme binding; INVOLVED IN: oxidation reduction, response to oxidative stress; LOCATED IN: endomembrane system; EXPRESSED IN: hypocotyl, root; CONTAINS InterPro DOMAIN/s: Haem peroxidase (InterPro:IPR010255), Plant peroxidase (InterPro:IPR000823), Peroxidases heam…	-1.5924	FALSE	Peroxidase family protein
26.12	misc.peroxidases	m.212829	(loc_os08g42030.1 : 390.0) no description available & (at3g49960 : 301.0) Peroxidase superfamily protein; FUNCTIONS IN: peroxidase activity, heme binding; INVOLVED IN: response to oxidative stress, oxidation reduction; LOCATED IN: endomembrane system; CONTAINS InterPro DOMAIN/s: Haem peroxidase (InterPro:IPR010255), Plant peroxidase (InterPro:IPR000823), Peroxidases heam-ligand binding site (Inte…	-1.55645	FALSE	Peroxidase superfamily protein
26.12	misc.peroxidases	m.151783	(loc_os04g53640.1 : 540.0) no description available & (p37834|per1_orysa : 328.0) Peroxidase 1 precursor (EC 1.11.1.7) - Oryza sativa (Rice) & (at5g15180 : 308.0) Peroxidase superfamily protein; FUNCTIONS IN: peroxidase activity, heme binding; INVOLVED IN: response to oxidative stress, oxidation reduction; LOCATED IN: endomembrane system; EXPRESSED IN: root, flower, carpel; EXPRESSED DURING: 4 an…	-1.53932	FALSE	Peroxidase 1 precursor (EC 1.11.1.7)
26.12	misc.peroxidases	m.277410	(loc_os06g16350.1 : 592.0) no description available & (at1g68850 : 407.0) Peroxidase superfamily protein; FUNCTIONS IN: peroxidase activity, heme binding; INVOLVED IN: oxidation reduction, response to oxidative stress; LOCATED IN: endomembrane system; EXPRESSED IN: hypocotyl, root; CONTAINS InterPro DOMAIN/s: Haem peroxidase (InterPro:IPR010255), Plant peroxidase (InterPro:IPR000823), Peroxidases…	-1.48996	FALSE	Peroxidase superfamily protein
26.12	misc.peroxidases	m.109763	(loc_os01g07770.1 : 528.0) no description available & (at2g41480 : 433.0) Peroxidase superfamily protein; FUNCTIONS IN: peroxidase activity, heme binding; INVOLVED IN: oxidation reduction, response to oxidative stress; EXPRESSED IN: root, leaf; EXPRESSED DURING: LP.04 four leaves visible; CONTAINS InterPro DOMAIN/s: Haem peroxidase (InterPro:IPR010255), Plant peroxidase (InterPro:IPR000823), Pero…	-1.47441	FALSE	Peroxidase superfamily protein
26.12	misc.peroxidases	m.26345	(loc_os03g36560.1 : 330.0) no description available & (at5g15180 : 209.0) Peroxidase superfamily protein; FUNCTIONS IN: peroxidase activity, heme binding; INVOLVED IN: response to oxidative stress, oxidation reduction; LOCATED IN: endomembrane system; EXPRESSED IN: root, flower, carpel; EXPRESSED DURING: 4 anthesis, petal differentiation and expansion stage; CONTAINS InterPro DOMAIN/s: Haem perox…	-1.44147	FALSE	Peroxidase superfamily protein
26.12	misc.peroxidases	m.119663	(loc_os11g43980.1 : 125.0) no description available & (p37834|per1_orysa : 108.0) Peroxidase 1 precursor (EC 1.11.1.7) - Oryza sativa (Rice) & (at3g21770 : 88.2) Peroxidase superfamily protein; FUNCTIONS IN: peroxidase activity, transferase activity, transferring glycosyl groups; INVOLVED IN: response to oxidative stress, oxidation reduction; LOCATED IN: cell wall, nucleus, plant-type cell wall, …	-1.43316	FALSE	Peroxidase 1 precursor (EC 1.11.1.7)
26.12	misc.peroxidases	m.135009	(loc_os10g01750.1 : 239.0) no description available & (p19135|per2_cucsa : 176.0) Peroxidase 2 (EC 1.11.1.7) (CUP2) (Fragment) - Cucumis sativus (Cucumber) & (at5g06730 : 173.0) Peroxidase superfamily protein; FUNCTIONS IN: peroxidase activity, heme binding; INVOLVED IN: response to oxidative stress, oxidation reduction; LOCATED IN: plasma membrane; EXPRESSED IN: root, cultured cell; CONTAINS Int…	-1.43316	FALSE	Peroxidase 2 (EC 1.11.1.7) (CUP2) (Fragment)
26.12	misc.peroxidases	m.193573	(loc_os07g44460.1 : 406.0) no description available & (at4g33420 : 223.0) Peroxidase superfamily protein; FUNCTIONS IN: peroxidase activity, heme binding; INVOLVED IN: response to oxidative stress, oxidation reduction; EXPRESSED IN: 20 plant structures; EXPRESSED DURING: 10 growth stages; CONTAINS InterPro DOMAIN/s: Haem peroxidase (InterPro:IPR010255), Plant peroxidase (InterPro:IPR000823), Pero…	-1.43316	FALSE	Peroxidase superfamily protein
26.12	misc.peroxidases	m.132657	(loc_os02g14160.1 : 221.0) no description available & (at5g05340 : 167.0) Peroxidase superfamily protein; FUNCTIONS IN: protein binding, peroxidase activity; INVOLVED IN: response to oxidative stress, oxidation reduction; LOCATED IN: apoplast, cell wall; EXPRESSED IN: 9 plant structures; EXPRESSED DURING: LP.04 four leaves visible, 4 anthesis, C globular stage, petal differentiation and expansion…	-1.42249	FALSE	Peroxidase superfamily protein
26.12	misc.peroxidases	m.36369	(loc_os02g14170.1 : 266.0) no description available & (at5g05340 : 179.0) Peroxidase superfamily protein; FUNCTIONS IN: protein binding, peroxidase activity; INVOLVED IN: response to oxidative stress, oxidation reduction; LOCATED IN: apoplast, cell wall; EXPRESSED IN: 9 plant structures; EXPRESSED DURING: LP.04 four leaves visible, 4 anthesis, C globular stage, petal differentiation and expansion…	-1.35548	FALSE	Peroxidase superfamily protein
26.12	misc.peroxidases	m.125977	(loc_os01g22230.2 : 167.0) no description available & (at2g38390 : 97.4) Peroxidase superfamily protein; FUNCTIONS IN: peroxidase activity, heme binding; INVOLVED IN: response to salt stress; LOCATED IN: endomembrane system; EXPRESSED IN: root; CONTAINS InterPro DOMAIN/s: Haem peroxidase (InterPro:IPR010255), Plant peroxidase (InterPro:IPR000823), Peroxidases heam-ligand binding site (InterPro:IP…	-1.1943	FALSE	Peroxidase superfamily protein
26.12	misc.peroxidases	m.212837	(loc_os08g42030.1 : 391.0) no description available & (at4g37530 : 300.0) Peroxidase superfamily protein; FUNCTIONS IN: protein binding, peroxidase activity; INVOLVED IN: response to salt stress; LOCATED IN: endomembrane system; EXPRESSED IN: root; CONTAINS InterPro DOMAIN/s: Haem peroxidase (InterPro:IPR010255), Plant peroxidase (InterPro:IPR000823), Peroxidases heam-ligand binding site (InterPr…	-1.18236	FALSE	Peroxidase superfamily protein
26.12	misc.peroxidases	m.42601	(at2g34060 : 238.0) Peroxidase superfamily protein; FUNCTIONS IN: peroxidase activity, heme binding; INVOLVED IN: response to oxidative stress, oxidation reduction; LOCATED IN: endomembrane system; EXPRESSED IN: root, flower; EXPRESSED DURING: petal differentiation and expansion stage; CONTAINS InterPro DOMAIN/s: Haem peroxidase (InterPro:IPR010255), Plant peroxidase (InterPro:IPR000823), Peroxid…	-1.15864	FALSE	Peroxidase superfamily protein
26.12	misc.peroxidases	m.10448	(loc_os07g01370.1 : 133.0) no description available & (p37834|per1_orysa : 122.0) Peroxidase 1 precursor (EC 1.11.1.7) - Oryza sativa (Rice) & (at5g06720 : 112.0) peroxidase 2 (PA2); FUNCTIONS IN: peroxidase activity, heme binding; INVOLVED IN: oxidation reduction, response to oxidative stress; LOCATED IN: endomembrane system; EXPRESSED IN: 21 plant structures; EXPRESSED DURING: 11 growth stages;…	-1.13375	FALSE	Peroxidase 1 precursor (EC 1.11.1.7)
26.12	misc.peroxidases	m.119136	(loc_os05g04500.1 : 445.0) no description available & (at5g66390 : 234.0) Peroxidase superfamily protein; FUNCTIONS IN: peroxidase activity, heme binding; INVOLVED IN: response to oxidative stress, oxidation reduction; LOCATED IN: endomembrane system; EXPRESSED IN: leaf apex, hypocotyl, root, flower; EXPRESSED DURING: 4 anthesis, petal differentiation and expansion stage; CONTAINS InterPro DOMAIN…	-1.05459	FALSE	Peroxidase superfamily protein
26.12	misc.peroxidases	m.121109	(loc_os06g29470.1 : 266.0) no description available & (p37834|per1_orysa : 198.0) Peroxidase 1 precursor (EC 1.11.1.7) - Oryza sativa (Rice) & (at5g15180 : 176.0) Peroxidase superfamily protein; FUNCTIONS IN: peroxidase activity, heme binding; INVOLVED IN: response to oxidative stress, oxidation reduction; LOCATED IN: endomembrane system; EXPRESSED IN: root, flower, carpel; EXPRESSED DURING: 4 an…	-1.05099	FALSE	Peroxidase 1 precursor (EC 1.11.1.7)
26.12	misc.peroxidases	m.188393	(loc_os10g02070.1 : 459.0) no description available & (at5g19890 : 300.0) Peroxidase superfamily protein; FUNCTIONS IN: peroxidase activity, heme binding; INVOLVED IN: oxidation reduction, response to oxidative stress; LOCATED IN: nucleus, cytoplasm; EXPRESSED IN: 17 plant structures; EXPRESSED DURING: 10 growth stages; CONTAINS InterPro DOMAIN/s: Haem peroxidase (InterPro:IPR010255), Plant perox…	-1.05099	FALSE	Peroxidase superfamily protein
26.12	misc.peroxidases	m.26348	(loc_os03g36560.1 : 157.0) no description available & (at5g42180 : 105.0) Peroxidase superfamily protein; FUNCTIONS IN: peroxidase activity, heme binding; INVOLVED IN: oxidation reduction, response to oxidative stress; LOCATED IN: plant-type cell wall; EXPRESSED IN: 10 plant structures; EXPRESSED DURING: 4 anthesis, C globular stage, petal differentiation and expansion stage; CONTAINS InterPro DO…	-1.00681	FALSE	Peroxidase superfamily protein
26.12	misc.peroxidases	m.101009	(loc_os04g01550.1 : 367.0) no description available & (at4g26010 : 221.0) Peroxidase superfamily protein; FUNCTIONS IN: peroxidase activity, heme binding; INVOLVED IN: oxidation reduction, response to oxidative stress; LOCATED IN: endomembrane system; EXPRESSED IN: root; CONTAINS InterPro DOMAIN/s: Haem peroxidase (InterPro:IPR010255), Plant peroxidase (InterPro:IPR000823), Peroxidase, active sit…	6.27981	TRUE	Peroxidase superfamily protein
26.12	misc.peroxidases	m.117517	(loc_os05g04450.1 : 252.0) no description available & (q05855|per1_wheat : 156.0) Peroxidase precursor (EC 1.11.1.7) (WP2) - Triticum aestivum (Wheat) & (at5g05340 : 143.0) Peroxidase superfamily protein; FUNCTIONS IN: protein binding, peroxidase activity; INVOLVED IN: response to oxidative stress, oxidation reduction; LOCATED IN: apoplast, cell wall; EXPRESSED IN: 9 plant structures; EXPRESSED D…	0	FALSE	Peroxidase precursor (EC 1.11.1.7) (WP2)
26.12	misc.peroxidases	m.134999	(loc_os03g13180.1 : 286.0) no description available & (p19135|per2_cucsa : 239.0) Peroxidase 2 (EC 1.11.1.7) (CUP2) (Fragment) - Cucumis sativus (Cucumber) & (at5g06730 : 231.0) Peroxidase superfamily protein; FUNCTIONS IN: peroxidase activity, heme binding; INVOLVED IN: response to oxidative stress, oxidation reduction; LOCATED IN: plasma membrane; EXPRESSED IN: root, cultured cell; CONTAINS Int…	0	FALSE	Peroxidase 2 (EC 1.11.1.7) (CUP2) (Fragment)
26.12	misc.peroxidases	m.135012	(loc_os03g13180.1 : 154.0) no description available & (at5g06730 : 142.0) Peroxidase superfamily protein; FUNCTIONS IN: peroxidase activity, heme binding; INVOLVED IN: response to oxidative stress, oxidation reduction; LOCATED IN: plasma membrane; EXPRESSED IN: root, cultured cell; CONTAINS InterPro DOMAIN/s: Haem peroxidase (InterPro:IPR010255), Plant peroxidase (InterPro:IPR000823), Peroxidases…	0	FALSE	Peroxidase superfamily protein
26.12	misc.peroxidases	m.135015	(loc_os03g13180.1 : 152.0) no description available & (at5g06730 : 142.0) Peroxidase superfamily protein; FUNCTIONS IN: peroxidase activity, heme binding; INVOLVED IN: response to oxidative stress, oxidation reduction; LOCATED IN: plasma membrane; EXPRESSED IN: root, cultured cell; CONTAINS InterPro DOMAIN/s: Haem peroxidase (InterPro:IPR010255), Plant peroxidase (InterPro:IPR000823), Peroxidases…	0	FALSE	Peroxidase superfamily protein
26.12	misc.peroxidases	m.193574	(loc_os07g44460.1 : 383.0) no description available & (at4g33420 : 225.0) Peroxidase superfamily protein; FUNCTIONS IN: peroxidase activity, heme binding; INVOLVED IN: response to oxidative stress, oxidation reduction; EXPRESSED IN: 20 plant structures; EXPRESSED DURING: 10 growth stages; CONTAINS InterPro DOMAIN/s: Haem peroxidase (InterPro:IPR010255), Plant peroxidase (InterPro:IPR000823), Pero…	0	FALSE	Peroxidase superfamily protein
26.12	misc.peroxidases	m.193575	(loc_os07g44499.1 : 325.0) no description available & (at4g11290 : 211.0) Peroxidase superfamily protein; FUNCTIONS IN: peroxidase activity, heme binding; INVOLVED IN: response to oxidative stress, oxidation reduction; LOCATED IN: endomembrane system; EXPRESSED IN: 11 plant structures; EXPRESSED DURING: 7 growth stages; CONTAINS InterPro DOMAIN/s: Haem peroxidase (InterPro:IPR010255), Plant perox…	0	FALSE	Peroxidase superfamily protein
26.12	misc.peroxidases	m.193584	(loc_os07g44499.1 : 159.0) no description available & (at1g71695 : 94.7) Peroxidase superfamily protein; FUNCTIONS IN: peroxidase activity, heme binding; INVOLVED IN: response to oxidative stress, oxidation reduction; LOCATED IN: cell wall, vacuole, membrane, plant-type cell wall; EXPRESSED IN: 23 plant structures; EXPRESSED DURING: 13 growth stages; CONTAINS InterPro DOMAIN/s: Haem peroxidase (I…	0	FALSE	Peroxidase superfamily protein
26.12	misc.peroxidases	m.193585	(loc_os07g44499.1 : 159.0) no description available & (at1g71695 : 102.0) Peroxidase superfamily protein; FUNCTIONS IN: peroxidase activity, heme binding; INVOLVED IN: response to oxidative stress, oxidation reduction; LOCATED IN: cell wall, vacuole, membrane, plant-type cell wall; EXPRESSED IN: 23 plant structures; EXPRESSED DURING: 13 growth stages; CONTAINS InterPro DOMAIN/s: Haem peroxidase (…	0	FALSE	Peroxidase superfamily protein
26.12	misc.peroxidases	m.305952	(loc_os09g15500.1 : 193.0) no description available & (at5g22410 : 124.0) root hair specific 18 (RHS18); FUNCTIONS IN: peroxidase activity, heme binding; INVOLVED IN: oxidation reduction, response to oxidative stress; LOCATED IN: endomembrane system; EXPRESSED IN: root hair, root, synergid; CONTAINS InterPro DOMAIN/s: Haem peroxidase (InterPro:IPR010255), Plant peroxidase (InterPro:IPR000823), Pe…	0	FALSE	root hair specific 18 (RHS18)
26.12	misc.peroxidases	m.31720	(loc_os07g44550.1 : 311.0) no description available & (at4g11290 : 170.0) Peroxidase superfamily protein; FUNCTIONS IN: peroxidase activity, heme binding; INVOLVED IN: response to oxidative stress, oxidation reduction; LOCATED IN: endomembrane system; EXPRESSED IN: 11 plant structures; EXPRESSED DURING: 7 growth stages; CONTAINS InterPro DOMAIN/s: Haem peroxidase (InterPro:IPR010255), Plant perox…	0	FALSE	Peroxidase superfamily protein
26.12	misc.peroxidases	m.317461	(loc_os01g51550.1 : 271.0) no description available & (at5g17820 : 125.0) Peroxidase superfamily protein; FUNCTIONS IN: peroxidase activity, heme binding; INVOLVED IN: oxidation reduction, response to oxidative stress; LOCATED IN: cell wall, membrane, plant-type cell wall; EXPRESSED IN: root, leaf; CONTAINS InterPro DOMAIN/s: Haem peroxidase (InterPro:IPR010255), Plant peroxidase (InterPro:IPR000…	0	FALSE	Peroxidase superfamily protein
26.12	misc.peroxidases	m.329481	(at4g21960 : 275.0) Encodes AT4g21960 (AT4g21960/T8O5_170).; PRXR1; FUNCTIONS IN: peroxidase activity, heme binding; INVOLVED IN: response to oxidative stress, oxidation reduction; LOCATED IN: endomembrane system; EXPRESSED IN: 24 plant structures; EXPRESSED DURING: 13 growth stages; CONTAINS InterPro DOMAIN/s: Haem peroxidase (InterPro:IPR010255), Plant peroxidase (InterPro:IPR000823), Haem pero…	0	FALSE	Encodes AT4g21960 (AT4g21960/T8O5_170).
26.12	misc.peroxidases	m.35415	(at4g25980 : 437.0) Peroxidase superfamily protein; FUNCTIONS IN: peroxidase activity; INVOLVED IN: response to oxidative stress, oxidation reduction; LOCATED IN: endomembrane system; EXPRESSED IN: shoot apex, embryo, seed; EXPRESSED DURING: E expanded cotyledon stage, D bilateral stage; CONTAINS InterPro DOMAIN/s: Haem peroxidase (InterPro:IPR010255), Plant peroxidase (InterPro:IPR000823), Perox…	0	FALSE	Peroxidase superfamily protein
26.12	misc.peroxidases	m.67853	(loc_os04g04750.1 : 211.0) no description available & (p37835|per2_orysa : 118.0) Peroxidase 2 precursor (EC 1.11.1.7) - Oryza sativa (Rice) & (at5g14130 : 109.0) Peroxidase superfamily protein; FUNCTIONS IN: peroxidase activity, heme binding; INVOLVED IN: response to oxidative stress, oxidation reduction; LOCATED IN: endomembrane system; EXPRESSED IN: embryo, hypocotyl, fruit, root; EXPRESSED DU…	0	FALSE	Peroxidase 2 precursor (EC 1.11.1.7)
26.12	misc.peroxidases	m.71329	(loc_os07g06300.1 : 375.0) no description available & (p37835|per2_orysa : 244.0) Peroxidase 2 precursor (EC 1.11.1.7) - Oryza sativa (Rice) & (at4g11290 : 233.0) Peroxidase superfamily protein; FUNCTIONS IN: peroxidase activity, heme binding; INVOLVED IN: response to oxidative stress, oxidation reduction; LOCATED IN: endomembrane system; EXPRESSED IN: 11 plant structures; EXPRESSED DURING: 7 gro…	0	FALSE	Peroxidase 2 precursor (EC 1.11.1.7)
26.12	misc.peroxidases	m.91502	(loc_os09g15500.1 : 428.0) no description available & (at5g17820 : 216.0) Peroxidase superfamily protein; FUNCTIONS IN: peroxidase activity, heme binding; INVOLVED IN: oxidation reduction, response to oxidative stress; LOCATED IN: cell wall, membrane, plant-type cell wall; EXPRESSED IN: root, leaf; CONTAINS InterPro DOMAIN/s: Haem peroxidase (InterPro:IPR010255), Plant peroxidase (InterPro:IPR000…	0	FALSE	Peroxidase superfamily protein
26.12	misc.peroxidases	m.91503	(loc_os09g15500.1 : 187.0) no description available & (p22196|per2_arahy : 84.7) Cationic peroxidase 2 precursor (EC 1.11.1.7) (PNPC2) - Arachis hypogaea (Peanut) & (at5g17820 : 83.2) Peroxidase superfamily protein; FUNCTIONS IN: peroxidase activity, heme binding; INVOLVED IN: oxidation reduction, response to oxidative stress; LOCATED IN: cell wall, membrane, plant-type cell wall; EXPRESSED IN: r…	0	FALSE	Cationic peroxidase 2 precursor (EC 1.11.1.7) (PNPC2)
26.12	misc.peroxidases	m.94693	(loc_os05g04410.1 : 258.0) no description available & (p37835|per2_orysa : 137.0) Peroxidase 2 precursor (EC 1.11.1.7) - Oryza sativa (Rice) & (at4g11290 : 136.0) Peroxidase superfamily protein; FUNCTIONS IN: peroxidase activity, heme binding; INVOLVED IN: response to oxidative stress, oxidation reduction; LOCATED IN: endomembrane system; EXPRESSED IN: 11 plant structures; EXPRESSED DURING: 7 gro…	0	FALSE	Peroxidase 2 precursor (EC 1.11.1.7)
26.12	misc.peroxidases	m.10450	(loc_os03g13210.1 : 398.0) no description available & (at5g19890 : 276.0) Peroxidase superfamily protein; FUNCTIONS IN: peroxidase activity, heme binding; INVOLVED IN: oxidation reduction, response to oxidative stress; LOCATED IN: nucleus, cytoplasm; EXPRESSED IN: 17 plant structures; EXPRESSED DURING: 10 growth stages; CONTAINS InterPro DOMAIN/s: Haem peroxidase (InterPro:IPR010255), Plant perox…	1.04664	FALSE	Peroxidase superfamily protein
26.12	misc.peroxidases	m.226664	(loc_os04g34630.1 : 533.0) no description available & (at5g66390 : 427.0) Peroxidase superfamily protein; FUNCTIONS IN: peroxidase activity, heme binding; INVOLVED IN: response to oxidative stress, oxidation reduction; LOCATED IN: endomembrane system; EXPRESSED IN: leaf apex, hypocotyl, root, flower; EXPRESSED DURING: 4 anthesis, petal differentiation and expansion stage; CONTAINS InterPro DOMAIN…	1.04664	FALSE	Peroxidase superfamily protein
26.12	misc.peroxidases	m.86923	(loc_os08g02110.1 : 221.0) no description available & (at4g33420 : 165.0) Peroxidase superfamily protein; FUNCTIONS IN: peroxidase activity, heme binding; INVOLVED IN: response to oxidative stress, oxidation reduction; EXPRESSED IN: 20 plant structures; EXPRESSED DURING: 10 growth stages; CONTAINS InterPro DOMAIN/s: Haem peroxidase (InterPro:IPR010255), Plant peroxidase (InterPro:IPR000823), Pero…	1.04664	FALSE	Peroxidase superfamily protein
26.12	misc.peroxidases	m.159459	(loc_os04g42100.1 : 437.0) no description available & (at2g24800 : 302.0) Peroxidase superfamily protein; FUNCTIONS IN: peroxidase activity, heme binding; INVOLVED IN: oxidation reduction, response to oxidative stress; LOCATED IN: endomembrane system; EXPRESSED IN: leaf whorl, sperm cell, sepal, flower; EXPRESSED DURING: petal differentiation and expansion stage; CONTAINS InterPro DOMAIN/s: Haem …	1.04834	FALSE	Peroxidase superfamily protein
26.12	misc.peroxidases	m.132634	(loc_os07g47990.1 : 429.0) no description available & (p00434|perp7_brara : 397.0) Peroxidase P7 (EC 1.11.1.7) (TP7) - Brassica rapa (Turnip) & (at5g05340 : 391.0) Peroxidase superfamily protein; FUNCTIONS IN: protein binding, peroxidase activity; INVOLVED IN: response to oxidative stress, oxidation reduction; LOCATED IN: apoplast, cell wall; EXPRESSED IN: 9 plant structures; EXPRESSED DURING: LP…	1.12475	FALSE	Peroxidase P7 (EC 1.11.1.7) (TP7)
26.12	misc.peroxidases	m.141322	(loc_os03g55410.1 : 182.0) no description available & (at4g37530 : 142.0) Peroxidase superfamily protein; FUNCTIONS IN: protein binding, peroxidase activity; INVOLVED IN: response to salt stress; LOCATED IN: endomembrane system; EXPRESSED IN: root; CONTAINS InterPro DOMAIN/s: Haem peroxidase (InterPro:IPR010255), Plant peroxidase (InterPro:IPR000823), Peroxidases heam-ligand binding site (InterPr…	1.14178	FALSE	Peroxidase superfamily protein
26.12	misc.peroxidases	m.8805	(loc_os07g02440.1 : 252.0) no description available & (at4g37520 : 220.0) Peroxidase superfamily protein; FUNCTIONS IN: protein binding, peroxidase activity; INVOLVED IN: oxidation reduction, response to oxidative stress; LOCATED IN: cytoplasm; CONTAINS InterPro DOMAIN/s: Haem peroxidase (InterPro:IPR010255), Plant peroxidase (InterPro:IPR000823), Peroxidases heam-ligand binding site (InterPro:IP…	1.1431	FALSE	Peroxidase superfamily protein
26.12	misc.peroxidases	m.11677	(loc_os01g22370.1 : 143.0) no description available & (at5g15180 : 95.5) Peroxidase superfamily protein; FUNCTIONS IN: peroxidase activity, heme binding; INVOLVED IN: response to oxidative stress, oxidation reduction; LOCATED IN: endomembrane system; EXPRESSED IN: root, flower, carpel; EXPRESSED DURING: 4 anthesis, petal differentiation and expansion stage; CONTAINS InterPro DOMAIN/s: Haem peroxi…	1.14852	FALSE	Peroxidase superfamily protein
26.12	misc.peroxidases	m.121117	(loc_os07g01370.1 : 350.0) no description available & (p37834|per1_orysa : 295.0) Peroxidase 1 precursor (EC 1.11.1.7) - Oryza sativa (Rice) & (at1g05260 : 223.0) Encodes a cold-inducible cationic peroxidase that is involved in the stress response. In response to low temperature, RCI3 transcripts accumulate in the aerial part and in roots of etiolated seedlings but only in roots of light-grown se…	1.16179	FALSE	Peroxidase 1 precursor (EC 1.11.1.7)
26.12	misc.peroxidases	m.78680	(loc_os08g02110.1 : 366.0) no description available & (at4g33420 : 266.0) Peroxidase superfamily protein; FUNCTIONS IN: peroxidase activity, heme binding; INVOLVED IN: response to oxidative stress, oxidation reduction; EXPRESSED IN: 20 plant structures; EXPRESSED DURING: 10 growth stages; CONTAINS InterPro DOMAIN/s: Haem peroxidase (InterPro:IPR010255), Plant peroxidase (InterPro:IPR000823), Pero…	1.17747	FALSE	Peroxidase superfamily protein
26.12	misc.peroxidases	m.44038	(loc_os01g22370.1 : 361.0) no description available & (at1g44970 : 196.0) Peroxidase superfamily protein; FUNCTIONS IN: peroxidase activity, heme binding; INVOLVED IN: response to oxidative stress, oxidation reduction; LOCATED IN: endomembrane system; EXPRESSED IN: 17 plant structures; EXPRESSED DURING: 7 growth stages; CONTAINS InterPro DOMAIN/s: Haem peroxidase (InterPro:IPR010255), Plant perox…	1.19368	FALSE	Peroxidase superfamily protein
26.12	misc.peroxidases	m.134997	(loc_os03g13180.1 : 316.0) no description available & (at5g06730 : 269.0) Peroxidase superfamily protein; FUNCTIONS IN: peroxidase activity, heme binding; INVOLVED IN: response to oxidative stress, oxidation reduction; LOCATED IN: plasma membrane; EXPRESSED IN: root, cultured cell; CONTAINS InterPro DOMAIN/s: Haem peroxidase (InterPro:IPR010255), Plant peroxidase (InterPro:IPR000823), Peroxidases…	1.19615	FALSE	Peroxidase superfamily protein
26.12	misc.peroxidases	m.302718	(loc_os04g55740.1 : 216.0) no description available & (p22195|per1_arahy : 149.0) Cationic peroxidase 1 precursor (EC 1.11.1.7) (PNPC1) - Arachis hypogaea (Peanut) & (at5g05340 : 129.0) Peroxidase superfamily protein; FUNCTIONS IN: protein binding, peroxidase activity; INVOLVED IN: response to oxidative stress, oxidation reduction; LOCATED IN: apoplast, cell wall; EXPRESSED IN: 9 plant structures…	1.19615	FALSE	Cationic peroxidase 1 precursor (EC 1.11.1.7) (PNPC1)
26.12	misc.peroxidases	m.298201	(loc_os06g35520.1 : 520.0) no description available & (at5g05340 : 395.0) Peroxidase superfamily protein; FUNCTIONS IN: protein binding, peroxidase activity; INVOLVED IN: response to oxidative stress, oxidation reduction; LOCATED IN: apoplast, cell wall; EXPRESSED IN: 9 plant structures; EXPRESSED DURING: LP.04 four leaves visible, 4 anthesis, C globular stage, petal differentiation and expansion…	1.21727	FALSE	Peroxidase superfamily protein
26.12	misc.peroxidases	m.207062	(loc_os01g15830.1 : 210.0) no description available & (at5g66390 : 165.0) Peroxidase superfamily protein; FUNCTIONS IN: peroxidase activity, heme binding; INVOLVED IN: response to oxidative stress, oxidation reduction; LOCATED IN: endomembrane system; EXPRESSED IN: leaf apex, hypocotyl, root, flower; EXPRESSED DURING: 4 anthesis, petal differentiation and expansion stage; CONTAINS InterPro DOMAIN…	1.2307	FALSE	Peroxidase superfamily protein
26.12	misc.peroxidases	m.84176	(loc_os02g14430.1 : 474.0) no description available & (p22195|per1_arahy : 358.0) Cationic peroxidase 1 precursor (EC 1.11.1.7) (PNPC1) - Arachis hypogaea (Peanut) & (at5g05340 : 347.0) Peroxidase superfamily protein; FUNCTIONS IN: protein binding, peroxidase activity; INVOLVED IN: response to oxidative stress, oxidation reduction; LOCATED IN: apoplast, cell wall; EXPRESSED IN: 9 plant structures…	1.23207	FALSE	Cationic peroxidase 1 precursor (EC 1.11.1.7) (PNPC1)
26.12	misc.peroxidases	m.59577	(loc_os12g08920.1 : 169.0) no description available & (at4g25980 : 106.0) Peroxidase superfamily protein; FUNCTIONS IN: peroxidase activity; INVOLVED IN: response to oxidative stress, oxidation reduction; LOCATED IN: endomembrane system; EXPRESSED IN: shoot apex, embryo, seed; EXPRESSED DURING: E expanded cotyledon stage, D bilateral stage; CONTAINS InterPro DOMAIN/s: Haem peroxidase (InterPro:IP…	1.2356	FALSE	Peroxidase superfamily protein
26.12	misc.peroxidases	m.72118	(loc_os02g58720.2 : 380.0) no description available & (at5g42180 : 293.0) Peroxidase superfamily protein; FUNCTIONS IN: peroxidase activity, heme binding; INVOLVED IN: oxidation reduction, response to oxidative stress; LOCATED IN: plant-type cell wall; EXPRESSED IN: 10 plant structures; EXPRESSED DURING: 4 anthesis, C globular stage, petal differentiation and expansion stage; CONTAINS InterPro DO…	1.24846	FALSE	Peroxidase superfamily protein
26.12	misc.peroxidases	m.25111	(loc_os04g56180.1 : 329.0) no description available & (at4g37520 : 196.0) Peroxidase superfamily protein; FUNCTIONS IN: protein binding, peroxidase activity; INVOLVED IN: oxidation reduction, response to oxidative stress; LOCATED IN: cytoplasm; CONTAINS InterPro DOMAIN/s: Haem peroxidase (InterPro:IPR010255), Plant peroxidase (InterPro:IPR000823), Peroxidases heam-ligand binding site (InterPro:IP…	1.26554	FALSE	Peroxidase superfamily protein
26.12	misc.peroxidases	m.193049	(loc_os07g49360.1 : 459.0) no description available & (at2g37130 : 394.0) Peroxidase superfamily protein; FUNCTIONS IN: peroxidase activity, heme binding; INVOLVED IN: defense response to fungus; EXPRESSED IN: 15 plant structures; EXPRESSED DURING: 7 growth stages; CONTAINS InterPro DOMAIN/s: Haem peroxidase (InterPro:IPR010255), Plant peroxidase (InterPro:IPR000823), Haem peroxidase, plant/funga…	1.29283	FALSE	Peroxidase superfamily protein
26.12	misc.peroxidases	m.226649	(p37834|per1_orysa : 445.0) Peroxidase 1 precursor (EC 1.11.1.7) - Oryza sativa (Rice) & (loc_os05g41990.1 : 445.0) no description available & (at1g05260 : 316.0) Encodes a cold-inducible cationic peroxidase that is involved in the stress response. In response to low temperature, RCI3 transcripts accumulate in the aerial part and in roots of etiolated seedlings but only in roots of light-grown se…	1.29471	FALSE	Peroxidase 1 precursor (EC 1.11.1.7)
26.12	misc.peroxidases	m.91810	(loc_os10g02040.1 : 458.0) no description available & (at5g06730 : 346.0) Peroxidase superfamily protein; FUNCTIONS IN: peroxidase activity, heme binding; INVOLVED IN: response to oxidative stress, oxidation reduction; LOCATED IN: plasma membrane; EXPRESSED IN: root, cultured cell; CONTAINS InterPro DOMAIN/s: Haem peroxidase (InterPro:IPR010255), Plant peroxidase (InterPro:IPR000823), Peroxidases…	1.37464	FALSE	Peroxidase superfamily protein
26.12	misc.peroxidases	m.313680	(loc_os03g13180.1 : 145.0) no description available & (at5g19880 : 112.0) Peroxidase superfamily protein; FUNCTIONS IN: peroxidase activity, heme binding; INVOLVED IN: response to ethylene stimulus, oxidation reduction, response to oxidative stress, response to virus, N-terminal protein myristoylation; LOCATED IN: endomembrane system; EXPRESSED IN: 6 plant structures; EXPRESSED DURING: 4 anthesis…	1.39551	FALSE	Peroxidase superfamily protein
26.12	misc.peroxidases	m.17469	(q01548|per2_horvu : 211.0) Peroxidase 2 (EC 1.11.1.7) (Fragment) - Hordeum vulgare (Barley) & (loc_os04g59150.1 : 192.0) no description available & (at1g71695 : 131.0) Peroxidase superfamily protein; FUNCTIONS IN: peroxidase activity, heme binding; INVOLVED IN: response to oxidative stress, oxidation reduction; LOCATED IN: cell wall, vacuole, membrane, plant-type cell wall; EXPRESSED IN: 23 plan…	1.40856	FALSE	Peroxidase 2 (EC 1.11.1.7) (Fragment)
26.12	misc.peroxidases	m.301887	(loc_os03g13200.1 : 236.0) no description available & (at2g38380 : 161.0) Peroxidase superfamily protein; FUNCTIONS IN: peroxidase activity, heme binding; INVOLVED IN: response to zinc ion, response to salt stress; LOCATED IN: plant-type cell wall; EXPRESSED IN: stem, root; CONTAINS InterPro DOMAIN/s: Haem peroxidase (InterPro:IPR010255), Plant peroxidase (InterPro:IPR000823), Peroxidases heam-li…	1.45785	FALSE	Peroxidase superfamily protein
26.12	misc.peroxidases	m.54834	(loc_os06g46799.1 : 318.0) no description available & (at1g05260 : 209.0) Encodes a cold-inducible cationic peroxidase that is involved in the stress response. In response to low temperature, RCI3 transcripts accumulate in the aerial part and in roots of etiolated seedlings but only in roots of light-grown seedlings.; RARE COLD INDUCIBLE GENE 3 (RCI3); FUNCTIONS IN: peroxidase activity; INVOLVED …	1.47748	FALSE	Encodes a cold-inducible cationic peroxidase that is involved in the stress response. In response to low temperature, RCI3 transcripts accumulate in the aerial part and in roots of etiolated seedlings but only in roots of light-grown seedlings.
26.12	misc.peroxidases	m.45153	(loc_os07g48010.1 : 447.0) no description available & (p37835|per2_orysa : 432.0) Peroxidase 2 precursor (EC 1.11.1.7) - Oryza sativa (Rice) & (at5g05340 : 383.0) Peroxidase superfamily protein; FUNCTIONS IN: protein binding, peroxidase activity; INVOLVED IN: response to oxidative stress, oxidation reduction; LOCATED IN: apoplast, cell wall; EXPRESSED IN: 9 plant structures; EXPRESSED DURING: LP.…	1.48467	FALSE	Peroxidase 2 precursor (EC 1.11.1.7)
26.12	misc.peroxidases	m.41087	(loc_os05g04470.1 : 211.0) no description available & (at1g05260 : 117.0) Encodes a cold-inducible cationic peroxidase that is involved in the stress response. In response to low temperature, RCI3 transcripts accumulate in the aerial part and in roots of etiolated seedlings but only in roots of light-grown seedlings.; RARE COLD INDUCIBLE GENE 3 (RCI3); FUNCTIONS IN: peroxidase activity; INVOLVED …	1.50284	FALSE	Encodes a cold-inducible cationic peroxidase that is involved in the stress response. In response to low temperature, RCI3 transcripts accumulate in the aerial part and in roots of etiolated seedlings but only in roots of light-grown seedlings.
26.12	misc.peroxidases	m.136251	(loc_os07g48060.1 : 382.0) no description available & (p22195|per1_arahy : 244.0) Cationic peroxidase 1 precursor (EC 1.11.1.7) (PNPC1) - Arachis hypogaea (Peanut) & (at5g05340 : 228.0) Peroxidase superfamily protein; FUNCTIONS IN: protein binding, peroxidase activity; INVOLVED IN: response to oxidative stress, oxidation reduction; LOCATED IN: apoplast, cell wall; EXPRESSED IN: 9 plant structures…	1.50637	FALSE	Cationic peroxidase 1 precursor (EC 1.11.1.7) (PNPC1)
26.12	misc.peroxidases	m.82993	(loc_os11g10460.1 : 435.0) no description available & (at4g25980 : 290.0) Peroxidase superfamily protein; FUNCTIONS IN: peroxidase activity; INVOLVED IN: response to oxidative stress, oxidation reduction; LOCATED IN: endomembrane system; EXPRESSED IN: shoot apex, embryo, seed; EXPRESSED DURING: E expanded cotyledon stage, D bilateral stage; CONTAINS InterPro DOMAIN/s: Haem peroxidase (InterPro:IP…	1.58108	FALSE	Peroxidase superfamily protein
26.12	misc.peroxidases	m.193592	(loc_os03g55420.1 : 443.0) no description available & (at3g49960 : 327.0) Peroxidase superfamily protein; FUNCTIONS IN: peroxidase activity, heme binding; INVOLVED IN: response to oxidative stress, oxidation reduction; LOCATED IN: endomembrane system; CONTAINS InterPro DOMAIN/s: Haem peroxidase (InterPro:IPR010255), Plant peroxidase (InterPro:IPR000823), Peroxidases heam-ligand binding site (Inte…	1.65625	FALSE	Peroxidase superfamily protein
26.12	misc.peroxidases	m.125988	(loc_os10g39170.1 : 428.0) no description available & (at1g05260 : 259.0) Encodes a cold-inducible cationic peroxidase that is involved in the stress response. In response to low temperature, RCI3 transcripts accumulate in the aerial part and in roots of etiolated seedlings but only in roots of light-grown seedlings.; RARE COLD INDUCIBLE GENE 3 (RCI3); FUNCTIONS IN: peroxidase activity; INVOLVED …	1.66349	FALSE	Encodes a cold-inducible cationic peroxidase that is involved in the stress response. In response to low temperature, RCI3 transcripts accumulate in the aerial part and in roots of etiolated seedlings but only in roots of light-grown seedlings.
26.12	misc.peroxidases	m.58325	(loc_os04g39100.1 : 339.0) no description available & (at5g47000 : 207.0) Peroxidase superfamily protein; FUNCTIONS IN: peroxidase activity, xylan 1,4-beta-xylosidase activity; INVOLVED IN: oxidation reduction, response to oxidative stress; LOCATED IN: endomembrane system; EXPRESSED IN: 13 plant structures; EXPRESSED DURING: L mature pollen stage, M germinated pollen stage, 4 anthesis, C globular…	1.67176	FALSE	Peroxidase superfamily protein
26.12	misc.peroxidases	m.132652	(p37835|per2_orysa : 310.0) Peroxidase 2 precursor (EC 1.11.1.7) - Oryza sativa (Rice) & (loc_os07g48030.1 : 310.0) no description available & (at5g05340 : 249.0) Peroxidase superfamily protein; FUNCTIONS IN: protein binding, peroxidase activity; INVOLVED IN: response to oxidative stress, oxidation reduction; LOCATED IN: apoplast, cell wall; EXPRESSED IN: 9 plant structures; EXPRESSED DURING: LP.…	1.67462	FALSE	Peroxidase 2 precursor (EC 1.11.1.7)
26.12	misc.peroxidases	m.57354	(loc_os01g10850.1 : 253.0) no description available & (at5g05340 : 160.0) Peroxidase superfamily protein; FUNCTIONS IN: protein binding, peroxidase activity; INVOLVED IN: response to oxidative stress, oxidation reduction; LOCATED IN: apoplast, cell wall; EXPRESSED IN: 9 plant structures; EXPRESSED DURING: LP.04 four leaves visible, 4 anthesis, C globular stage, petal differentiation and expansion…	1.68457	FALSE	Peroxidase superfamily protein
26.12	misc.peroxidases	m.119661	(loc_os11g43980.1 : 165.0) no description available & (p37834|per1_orysa : 148.0) Peroxidase 1 precursor (EC 1.11.1.7) - Oryza sativa (Rice) & (at3g21770 : 123.0) Peroxidase superfamily protein; FUNCTIONS IN: peroxidase activity, transferase activity, transferring glycosyl groups; INVOLVED IN: response to oxidative stress, oxidation reduction; LOCATED IN: cell wall, nucleus, plant-type cell wall,…	1.71268	FALSE	Peroxidase 1 precursor (EC 1.11.1.7)
26.12	misc.peroxidases	m.226676	(loc_os04g34630.1 : 214.0) no description available & (at5g66390 : 164.0) Peroxidase superfamily protein; FUNCTIONS IN: peroxidase activity, heme binding; INVOLVED IN: response to oxidative stress, oxidation reduction; LOCATED IN: endomembrane system; EXPRESSED IN: leaf apex, hypocotyl, root, flower; EXPRESSED DURING: 4 anthesis, petal differentiation and expansion stage; CONTAINS InterPro DOMAIN…	1.72179	FALSE	Peroxidase superfamily protein
26.12	misc.peroxidases	m.83629	(loc_os12g34524.1 : 418.0) no description available & (at2g39040 : 251.0) Peroxidase superfamily protein; FUNCTIONS IN: peroxidase activity, heme binding; INVOLVED IN: response to oxidative stress, oxidation reduction; LOCATED IN: endomembrane system; EXPRESSED IN: root; CONTAINS InterPro DOMAIN/s: Haem peroxidase (InterPro:IPR010255), Plant peroxidase (InterPro:IPR000823), Peroxidases heam-ligan…	1.75172	FALSE	Peroxidase superfamily protein
26.12	misc.peroxidases	m.58149	(loc_os01g22352.1 : 307.0) no description available & (q05855|per1_wheat : 124.0) Peroxidase precursor (EC 1.11.1.7) (WP2) - Triticum aestivum (Wheat) & (at1g71695 : 116.0) Peroxidase superfamily protein; FUNCTIONS IN: peroxidase activity, heme binding; INVOLVED IN: response to oxidative stress, oxidation reduction; LOCATED IN: cell wall, vacuole, membrane, plant-type cell wall; EXPRESSED IN: 23 …	1.75382	FALSE	Peroxidase precursor (EC 1.11.1.7) (WP2)
26.12	misc.peroxidases	m.299098	(loc_os07g44550.1 : 435.0) no description available & (at4g11290 : 228.0) Peroxidase superfamily protein; FUNCTIONS IN: peroxidase activity, heme binding; INVOLVED IN: response to oxidative stress, oxidation reduction; LOCATED IN: endomembrane system; EXPRESSED IN: 11 plant structures; EXPRESSED DURING: 7 growth stages; CONTAINS InterPro DOMAIN/s: Haem peroxidase (InterPro:IPR010255), Plant perox…	1.75565	FALSE	Peroxidase superfamily protein
26.12	misc.peroxidases	m.24274	(loc_os03g22020.1 : 368.0) no description available & (at5g05340 : 262.0) Peroxidase superfamily protein; FUNCTIONS IN: protein binding, peroxidase activity; INVOLVED IN: response to oxidative stress, oxidation reduction; LOCATED IN: apoplast, cell wall; EXPRESSED IN: 9 plant structures; EXPRESSED DURING: LP.04 four leaves visible, 4 anthesis, C globular stage, petal differentiation and expansion…	1.75599	FALSE	Peroxidase superfamily protein
26.12	misc.peroxidases	m.103673	(loc_os07g48010.1 : 284.0) no description available & (p37835|per2_orysa : 282.0) Peroxidase 2 precursor (EC 1.11.1.7) - Oryza sativa (Rice) & (at5g06720 : 224.0) peroxidase 2 (PA2); FUNCTIONS IN: peroxidase activity, heme binding; INVOLVED IN: oxidation reduction, response to oxidative stress; LOCATED IN: endomembrane system; EXPRESSED IN: 21 plant structures; EXPRESSED DURING: 11 growth stages;…	1.76768	FALSE	Peroxidase 2 precursor (EC 1.11.1.7)
26.12	misc.peroxidases	m.5960	(loc_os02g50770.1 : 230.0) no description available & (at5g47000 : 171.0) Peroxidase superfamily protein; FUNCTIONS IN: peroxidase activity, xylan 1,4-beta-xylosidase activity; INVOLVED IN: oxidation reduction, response to oxidative stress; LOCATED IN: endomembrane system; EXPRESSED IN: 13 plant structures; EXPRESSED DURING: L mature pollen stage, M germinated pollen stage, 4 anthesis, C globular…	1.84064	FALSE	Peroxidase superfamily protein
26.12	misc.peroxidases	m.58151	(loc_os01g22230.2 : 171.0) no description available & (at3g32980 : 119.0) Peroxidase superfamily protein; FUNCTIONS IN: peroxidase activity, heme binding; INVOLVED IN: response to oxidative stress, oxidation reduction; LOCATED IN: cell wall, vacuole, membrane; EXPRESSED IN: leaf; EXPRESSED DURING: seedling growth; CONTAINS InterPro DOMAIN/s: Haem peroxidase (InterPro:IPR010255), Plant peroxidase …	1.86946	FALSE	Peroxidase superfamily protein
26.12	misc.peroxidases	m.59568	(loc_os12g08920.1 : 372.0) no description available & (at4g25980 : 264.0) Peroxidase superfamily protein; FUNCTIONS IN: peroxidase activity; INVOLVED IN: response to oxidative stress, oxidation reduction; LOCATED IN: endomembrane system; EXPRESSED IN: shoot apex, embryo, seed; EXPRESSED DURING: E expanded cotyledon stage, D bilateral stage; CONTAINS InterPro DOMAIN/s: Haem peroxidase (InterPro:IP…	1.91765	FALSE	Peroxidase superfamily protein
26.12	misc.peroxidases	m.125995	(loc_os01g22249.1 : 217.0) no description available & (at1g05260 : 128.0) Encodes a cold-inducible cationic peroxidase that is involved in the stress response. In response to low temperature, RCI3 transcripts accumulate in the aerial part and in roots of etiolated seedlings but only in roots of light-grown seedlings.; RARE COLD INDUCIBLE GENE 3 (RCI3); FUNCTIONS IN: peroxidase activity; INVOLVED …	1.92094	FALSE	Encodes a cold-inducible cationic peroxidase that is involved in the stress response. In response to low temperature, RCI3 transcripts accumulate in the aerial part and in roots of etiolated seedlings but only in roots of light-grown seedlings.
26.12	misc.peroxidases	m.60332	(loc_os07g01410.1 : 192.0) no description available & (p37834|per1_orysa : 128.0) Peroxidase 1 precursor (EC 1.11.1.7) - Oryza sativa (Rice) & (at5g15180 : 121.0) Peroxidase superfamily protein; FUNCTIONS IN: peroxidase activity, heme binding; INVOLVED IN: response to oxidative stress, oxidation reduction; LOCATED IN: endomembrane system; EXPRESSED IN: root, flower, carpel; EXPRESSED DURING: 4 an…	2.02984	TRUE	Peroxidase 1 precursor (EC 1.11.1.7)
26.12	misc.peroxidases	m.45874	(loc_os04g59160.1 : 261.0) no description available & (at1g71695 : 136.0) Peroxidase superfamily protein; FUNCTIONS IN: peroxidase activity, heme binding; INVOLVED IN: response to oxidative stress, oxidation reduction; LOCATED IN: cell wall, vacuole, membrane, plant-type cell wall; EXPRESSED IN: 23 plant structures; EXPRESSED DURING: 13 growth stages; CONTAINS InterPro DOMAIN/s: Haem peroxidase (…	2.03105	TRUE	Peroxidase superfamily protein
26.12	misc.peroxidases	m.57393	(loc_os01g73220.1 : 234.0) no description available & (at1g71695 : 180.0) Peroxidase superfamily protein; FUNCTIONS IN: peroxidase activity, heme binding; INVOLVED IN: response to oxidative stress, oxidation reduction; LOCATED IN: cell wall, vacuole, membrane, plant-type cell wall; EXPRESSED IN: 23 plant structures; EXPRESSED DURING: 13 growth stages; CONTAINS InterPro DOMAIN/s: Haem peroxidase (…	2.04313	TRUE	Peroxidase superfamily protein
26.12	misc.peroxidases	m.10090	(loc_os03g25320.1 : 240.0) no description available & (at4g33420 : 137.0) Peroxidase superfamily protein; FUNCTIONS IN: peroxidase activity, heme binding; INVOLVED IN: response to oxidative stress, oxidation reduction; EXPRESSED IN: 20 plant structures; EXPRESSED DURING: 10 growth stages; CONTAINS InterPro DOMAIN/s: Haem peroxidase (InterPro:IPR010255), Plant peroxidase (InterPro:IPR000823), Pero…	2.09327	FALSE	Peroxidase superfamily protein
26.12	misc.peroxidases	m.135006	(loc_os10g01750.1 : 246.0) no description available & (at5g06730 : 173.0) Peroxidase superfamily protein; FUNCTIONS IN: peroxidase activity, heme binding; INVOLVED IN: response to oxidative stress, oxidation reduction; LOCATED IN: plasma membrane; EXPRESSED IN: root, cultured cell; CONTAINS InterPro DOMAIN/s: Haem peroxidase (InterPro:IPR010255), Plant peroxidase (InterPro:IPR000823), Peroxidases…	2.09327	FALSE	Peroxidase superfamily protein
26.12	misc.peroxidases	m.301635	(loc_os07g44460.1 : 246.0) no description available & (at4g11290 : 177.0) Peroxidase superfamily protein; FUNCTIONS IN: peroxidase activity, heme binding; INVOLVED IN: response to oxidative stress, oxidation reduction; LOCATED IN: endomembrane system; EXPRESSED IN: 11 plant structures; EXPRESSED DURING: 7 growth stages; CONTAINS InterPro DOMAIN/s: Haem peroxidase (InterPro:IPR010255), Plant perox…	2.09327	FALSE	Peroxidase superfamily protein
26.12	misc.peroxidases	m.50634	(loc_os07g01420.1 : 212.0) no description available & (at1g05260 : 155.0) Encodes a cold-inducible cationic peroxidase that is involved in the stress response. In response to low temperature, RCI3 transcripts accumulate in the aerial part and in roots of etiolated seedlings but only in roots of light-grown seedlings.; RARE COLD INDUCIBLE GENE 3 (RCI3); FUNCTIONS IN: peroxidase activity; INVOLVED …	2.09327	FALSE	Encodes a cold-inducible cationic peroxidase that is involved in the stress response. In response to low temperature, RCI3 transcripts accumulate in the aerial part and in roots of etiolated seedlings but only in roots of light-grown seedlings.
26.12	misc.peroxidases	m.83631	(loc_os02g06630.1 : 204.0) no description available & (at1g05260 : 154.0) Encodes a cold-inducible cationic peroxidase that is involved in the stress response. In response to low temperature, RCI3 transcripts accumulate in the aerial part and in roots of etiolated seedlings but only in roots of light-grown seedlings.; RARE COLD INDUCIBLE GENE 3 (RCI3); FUNCTIONS IN: peroxidase activity; INVOLVED …	2.10709	TRUE	Encodes a cold-inducible cationic peroxidase that is involved in the stress response. In response to low temperature, RCI3 transcripts accumulate in the aerial part and in roots of etiolated seedlings but only in roots of light-grown seedlings.
26.12	misc.peroxidases	m.103678	(loc_os01g16450.1 : 178.0) no description available & (p37835|per2_orysa : 118.0) Peroxidase 2 precursor (EC 1.11.1.7) - Oryza sativa (Rice) & (at5g06720 : 115.0) peroxidase 2 (PA2); FUNCTIONS IN: peroxidase activity, heme binding; INVOLVED IN: oxidation reduction, response to oxidative stress; LOCATED IN: endomembrane system; EXPRESSED IN: 21 plant structures; EXPRESSED DURING: 11 growth stages;…	2.14906	TRUE	Peroxidase 2 precursor (EC 1.11.1.7)
26.12	misc.peroxidases	m.64240	(loc_os05g42000.1 : 345.0) no description available & (p37834|per1_orysa : 196.0) Peroxidase 1 precursor (EC 1.11.1.7) - Oryza sativa (Rice) & (at1g05260 : 185.0) Encodes a cold-inducible cationic peroxidase that is involved in the stress response. In response to low temperature, RCI3 transcripts accumulate in the aerial part and in roots of etiolated seedlings but only in roots of light-grown se…	2.15607	TRUE	Peroxidase 1 precursor (EC 1.11.1.7)
26.12	misc.peroxidases	m.15254	(loc_os07g44460.1 : 196.0) no description available & (at4g11290 : 123.0) Peroxidase superfamily protein; FUNCTIONS IN: peroxidase activity, heme binding; INVOLVED IN: response to oxidative stress, oxidation reduction; LOCATED IN: endomembrane system; EXPRESSED IN: 11 plant structures; EXPRESSED DURING: 7 growth stages; CONTAINS InterPro DOMAIN/s: Haem peroxidase (InterPro:IPR010255), Plant perox…	2.16803	TRUE	Peroxidase superfamily protein
26.12	misc.peroxidases	m.42691	(loc_os05g04380.1 : 518.0) no description available & (at4g33420 : 202.0) Peroxidase superfamily protein; FUNCTIONS IN: peroxidase activity, heme binding; INVOLVED IN: response to oxidative stress, oxidation reduction; EXPRESSED IN: 20 plant structures; EXPRESSED DURING: 10 growth stages; CONTAINS InterPro DOMAIN/s: Haem peroxidase (InterPro:IPR010255), Plant peroxidase (InterPro:IPR000823), Pero…	2.17801	TRUE	Peroxidase superfamily protein
26.12	misc.peroxidases	m.63168	(loc_os05g04490.1 : 276.0) no description available & (at5g17820 : 181.0) Peroxidase superfamily protein; FUNCTIONS IN: peroxidase activity, heme binding; INVOLVED IN: oxidation reduction, response to oxidative stress; LOCATED IN: cell wall, membrane, plant-type cell wall; EXPRESSED IN: root, leaf; CONTAINS InterPro DOMAIN/s: Haem peroxidase (InterPro:IPR010255), Plant peroxidase (InterPro:IPR000…	2.2164	TRUE	Peroxidase superfamily protein
26.12	misc.peroxidases	m.125991	(loc_os01g22336.1 : 365.0) no description available & (at1g05260 : 221.0) Encodes a cold-inducible cationic peroxidase that is involved in the stress response. In response to low temperature, RCI3 transcripts accumulate in the aerial part and in roots of etiolated seedlings but only in roots of light-grown seedlings.; RARE COLD INDUCIBLE GENE 3 (RCI3); FUNCTIONS IN: peroxidase activity; INVOLVED …	2.22522	TRUE	Encodes a cold-inducible cationic peroxidase that is involved in the stress response. In response to low temperature, RCI3 transcripts accumulate in the aerial part and in roots of etiolated seedlings but only in roots of light-grown seedlings.
26.12	misc.peroxidases	m.57394	(p84516|per1_sorbi : 210.0) Cationic peroxidase SPC4 precursor (EC 1.11.1.7) (Fragment) - Sorghum bicolor (Sorghum) (Sorghum vulgare) & (loc_os01g73220.1 : 202.0) no description available & (at1g71695 : 147.0) Peroxidase superfamily protein; FUNCTIONS IN: peroxidase activity, heme binding; INVOLVED IN: response to oxidative stress, oxidation reduction; LOCATED IN: cell wall, vacuole, membrane, pl…	2.28749	TRUE	Cationic peroxidase SPC4 precursor (EC 1.11.1.7) (Fragment)
26.12	misc.peroxidases	m.84742	(loc_os06g48030.2 : 364.0) no description available & (at2g18980 : 234.0) Peroxidase superfamily protein; FUNCTIONS IN: peroxidase activity, heme binding; INVOLVED IN: oxidation reduction, response to oxidative stress; LOCATED IN: endomembrane system; EXPRESSED IN: 6 plant structures; EXPRESSED DURING: LP.04 four leaves visible, petal differentiation and expansion stage; CONTAINS InterPro DOMAIN/…	2.3487	TRUE	Peroxidase superfamily protein
26.12	misc.peroxidases	m.125982	(loc_os10g39170.1 : 443.0) no description available & (p37834|per1_orysa : 261.0) Peroxidase 1 precursor (EC 1.11.1.7) - Oryza sativa (Rice) & (at1g05260 : 259.0) Encodes a cold-inducible cationic peroxidase that is involved in the stress response. In response to low temperature, RCI3 transcripts accumulate in the aerial part and in roots of etiolated seedlings but only in roots of light-grown se…	2.37612	TRUE	Peroxidase 1 precursor (EC 1.11.1.7)
26.12	misc.peroxidases	m.111986	(loc_os04g59160.1 : 174.0) no description available & (p37835|per2_orysa : 114.0) Peroxidase 2 precursor (EC 1.11.1.7) - Oryza sativa (Rice) & (at5g51890 : 105.0) encodes peroxidase involved in the lignification of tracheary elements (TE) in roots; Peroxidase superfamily protein; FUNCTIONS IN: peroxidase activity; INVOLVED IN: response to oxidative stress, oxidation reduction; LOCATED IN: endomem…	2.38556	TRUE	Peroxidase 2 precursor (EC 1.11.1.7)
26.12	misc.peroxidases	m.8807	(loc_os07g02440.1 : 102.0) no description available & (at4g37520 : 83.2) Peroxidase superfamily protein; FUNCTIONS IN: protein binding, peroxidase activity; INVOLVED IN: oxidation reduction, response to oxidative stress; LOCATED IN: cytoplasm; CONTAINS InterPro DOMAIN/s: Haem peroxidase (InterPro:IPR010255), Plant peroxidase (InterPro:IPR000823), Peroxidases heam-ligand binding site (InterPro:IPR…	2.38608	TRUE	Peroxidase superfamily protein
26.12	misc.peroxidases	m.226643	(p37834|per1_orysa : 490.0) Peroxidase 1 precursor (EC 1.11.1.7) - Oryza sativa (Rice) & (loc_os05g41990.1 : 490.0) no description available & (at1g05260 : 322.0) Encodes a cold-inducible cationic peroxidase that is involved in the stress response. In response to low temperature, RCI3 transcripts accumulate in the aerial part and in roots of etiolated seedlings but only in roots of light-grown se…	2.42181	TRUE	Peroxidase 1 precursor (EC 1.11.1.7)
26.12	misc.peroxidases	m.207057	(loc_os01g15830.1 : 578.0) no description available & (at2g18150 : 432.0) Peroxidase superfamily protein; FUNCTIONS IN: peroxidase activity, heme binding; INVOLVED IN: response to oxidative stress, oxidation reduction, response to nematode; LOCATED IN: cell wall; CONTAINS InterPro DOMAIN/s: Haem peroxidase (InterPro:IPR010255), Plant peroxidase (InterPro:IPR000823), Peroxidases heam-ligand bindin…	2.4417	TRUE	Peroxidase superfamily protein
26.12	misc.peroxidases	m.132635	(loc_os07g48010.1 : 277.0) no description available & (p37835|per2_orysa : 276.0) Peroxidase 2 precursor (EC 1.11.1.7) - Oryza sativa (Rice) & (at5g05340 : 231.0) Peroxidase superfamily protein; FUNCTIONS IN: protein binding, peroxidase activity; INVOLVED IN: response to oxidative stress, oxidation reduction; LOCATED IN: apoplast, cell wall; EXPRESSED IN: 9 plant structures; EXPRESSED DURING: LP.…	2.50344	TRUE	Peroxidase 2 precursor (EC 1.11.1.7)
26.12	misc.peroxidases	m.125993	(loc_os01g22336.1 : 378.0) no description available & (at3g21770 : 232.0) Peroxidase superfamily protein; FUNCTIONS IN: peroxidase activity, transferase activity, transferring glycosyl groups; INVOLVED IN: response to oxidative stress, oxidation reduction; LOCATED IN: cell wall, nucleus, plant-type cell wall, cytoplasm; EXPRESSED IN: 15 plant structures; EXPRESSED DURING: 9 growth stages; CONTAIN…	2.51147	TRUE	Peroxidase superfamily protein
26.12	misc.peroxidases	m.132654	(p37835|per2_orysa : 295.0) Peroxidase 2 precursor (EC 1.11.1.7) - Oryza sativa (Rice) & (loc_os07g48030.1 : 295.0) no description available & (at5g05340 : 240.0) Peroxidase superfamily protein; FUNCTIONS IN: protein binding, peroxidase activity; INVOLVED IN: response to oxidative stress, oxidation reduction; LOCATED IN: apoplast, cell wall; EXPRESSED IN: 9 plant structures; EXPRESSED DURING: LP.…	2.51193	TRUE	Peroxidase 2 precursor (EC 1.11.1.7)
26.12	misc.peroxidases	m.125980	(loc_os03g02920.1 : 302.0) no description available & (at1g05260 : 164.0) Encodes a cold-inducible cationic peroxidase that is involved in the stress response. In response to low temperature, RCI3 transcripts accumulate in the aerial part and in roots of etiolated seedlings but only in roots of light-grown seedlings.; RARE COLD INDUCIBLE GENE 3 (RCI3); FUNCTIONS IN: peroxidase activity; INVOLVED …	2.53367	TRUE	Encodes a cold-inducible cationic peroxidase that is involved in the stress response. In response to low temperature, RCI3 transcripts accumulate in the aerial part and in roots of etiolated seedlings but only in roots of light-grown seedlings.
26.12	misc.peroxidases	m.78147	(loc_os03g25320.1 : 514.0) no description available & (at4g11290 : 258.0) Peroxidase superfamily protein; FUNCTIONS IN: peroxidase activity, heme binding; INVOLVED IN: response to oxidative stress, oxidation reduction; LOCATED IN: endomembrane system; EXPRESSED IN: 11 plant structures; EXPRESSED DURING: 7 growth stages; CONTAINS InterPro DOMAIN/s: Haem peroxidase (InterPro:IPR010255), Plant perox…	2.58244	TRUE	Peroxidase superfamily protein
26.12	misc.peroxidases	m.226665	(loc_os01g57730.1 : 398.0) no description available & (p37834|per1_orysa : 242.0) Peroxidase 1 precursor (EC 1.11.1.7) - Oryza sativa (Rice) & (at1g05260 : 241.0) Encodes a cold-inducible cationic peroxidase that is involved in the stress response. In response to low temperature, RCI3 transcripts accumulate in the aerial part and in roots of etiolated seedlings but only in roots of light-grown se…	2.61769	TRUE	Peroxidase 1 precursor (EC 1.11.1.7)
26.12	misc.peroxidases	m.45151	(loc_os07g48010.1 : 413.0) no description available & (p37835|per2_orysa : 399.0) Peroxidase 2 precursor (EC 1.11.1.7) - Oryza sativa (Rice) & (at5g05340 : 373.0) Peroxidase superfamily protein; FUNCTIONS IN: protein binding, peroxidase activity; INVOLVED IN: response to oxidative stress, oxidation reduction; LOCATED IN: apoplast, cell wall; EXPRESSED IN: 9 plant structures; EXPRESSED DURING: LP.…	2.62967	TRUE	Peroxidase 2 precursor (EC 1.11.1.7)
26.12	misc.peroxidases	m.300212	(loc_os03g25340.1 : 353.0) no description available & (at5g05340 : 182.0) Peroxidase superfamily protein; FUNCTIONS IN: protein binding, peroxidase activity; INVOLVED IN: response to oxidative stress, oxidation reduction; LOCATED IN: apoplast, cell wall; EXPRESSED IN: 9 plant structures; EXPRESSED DURING: LP.04 four leaves visible, 4 anthesis, C globular stage, petal differentiation and expansion…	2.72125	TRUE	Peroxidase superfamily protein
26.12	misc.peroxidases	m.299347	(loc_os04g39100.1 : 175.0) no description available & (at3g28200 : 124.0) Peroxidase superfamily protein; FUNCTIONS IN: protein binding, peroxidase activity; INVOLVED IN: oxidation reduction, response to oxidative stress; LOCATED IN: plant-type cell wall; EXPRESSED IN: 22 plant structures; EXPRESSED DURING: 13 growth stages; CONTAINS InterPro DOMAIN/s: Haem peroxidase (InterPro:IPR010255), Plant …	2.77753	TRUE	Peroxidase superfamily protein
26.12	misc.peroxidases	m.8094	(loc_os07g44499.1 : 120.0) no description available & (at5g64110 : 117.0) Peroxidase superfamily protein; FUNCTIONS IN: peroxidase activity, heme binding; INVOLVED IN: response to oxidative stress, oxidation reduction; LOCATED IN: membrane; EXPRESSED IN: shoot apex, shoot, stamen, leaf; EXPRESSED DURING: 4 anthesis; CONTAINS InterPro DOMAIN/s: Haem peroxidase (InterPro:IPR010255), Plant peroxidas…	2.79103	TRUE	Peroxidase superfamily protein
26.12	misc.peroxidases	m.193577	(loc_os07g44499.1 : 370.0) no description available & (at4g11290 : 218.0) Peroxidase superfamily protein; FUNCTIONS IN: peroxidase activity, heme binding; INVOLVED IN: response to oxidative stress, oxidation reduction; LOCATED IN: endomembrane system; EXPRESSED IN: 11 plant structures; EXPRESSED DURING: 7 growth stages; CONTAINS InterPro DOMAIN/s: Haem peroxidase (InterPro:IPR010255), Plant perox…	2.93058	TRUE	Peroxidase superfamily protein
26.12	misc.peroxidases	m.212831	(loc_os01g19020.1 : 495.0) no description available & (at4g33420 : 203.0) Peroxidase superfamily protein; FUNCTIONS IN: peroxidase activity, heme binding; INVOLVED IN: response to oxidative stress, oxidation reduction; EXPRESSED IN: 20 plant structures; EXPRESSED DURING: 10 growth stages; CONTAINS InterPro DOMAIN/s: Haem peroxidase (InterPro:IPR010255), Plant peroxidase (InterPro:IPR000823), Pero…	2.93058	TRUE	Peroxidase superfamily protein
26.12	misc.peroxidases	m.31234	(loc_os05g04490.1 : 216.0) no description available & (at5g19880 : 117.0) Peroxidase superfamily protein; FUNCTIONS IN: peroxidase activity, heme binding; INVOLVED IN: response to ethylene stimulus, oxidation reduction, response to oxidative stress, response to virus, N-terminal protein myristoylation; LOCATED IN: endomembrane system; EXPRESSED IN: 6 plant structures; EXPRESSED DURING: 4 anthesis…	2.93058	TRUE	Peroxidase superfamily protein
26.12	misc.peroxidases	m.111985	(loc_os04g59160.1 : 303.0) no description available & (at1g71695 : 200.0) Peroxidase superfamily protein; FUNCTIONS IN: peroxidase activity, heme binding; INVOLVED IN: response to oxidative stress, oxidation reduction; LOCATED IN: cell wall, vacuole, membrane, plant-type cell wall; EXPRESSED IN: 23 plant structures; EXPRESSED DURING: 13 growth stages; CONTAINS InterPro DOMAIN/s: Haem peroxidase (…	3.17305	TRUE	Peroxidase superfamily protein
26.12	misc.peroxidases	m.9905	(loc_os09g29490.1 : 430.0) no description available & (at2g22420 : 368.0) Peroxidase superfamily protein; FUNCTIONS IN: peroxidase activity, heme binding; INVOLVED IN: oxidation reduction, response to oxidative stress; LOCATED IN: endomembrane system; EXPRESSED IN: 21 plant structures; EXPRESSED DURING: 12 growth stages; CONTAINS InterPro DOMAIN/s: Haem peroxidase (InterPro:IPR010255), Plant pero…	3.49022	TRUE	Peroxidase superfamily protein
26.12	misc.peroxidases	m.74418	(loc_os03g25320.1 : 237.0) no description available & (at4g11290 : 120.0) Peroxidase superfamily protein; FUNCTIONS IN: peroxidase activity, heme binding; INVOLVED IN: response to oxidative stress, oxidation reduction; LOCATED IN: endomembrane system; EXPRESSED IN: 11 plant structures; EXPRESSED DURING: 7 growth stages; CONTAINS InterPro DOMAIN/s: Haem peroxidase (InterPro:IPR010255), Plant perox…	3.62834	TRUE	Peroxidase superfamily protein
26.12	misc.peroxidases	m.66506	(loc_os03g25330.1 : 369.0) no description available & (at1g14540 : 167.0) Peroxidase superfamily protein; FUNCTIONS IN: peroxidase activity, heme binding; INVOLVED IN: response to oxidative stress, oxidation reduction; LOCATED IN: endomembrane system; EXPRESSED IN: leaf apex, sepal, root, stamen; EXPRESSED DURING: 4 anthesis; CONTAINS InterPro DOMAIN/s: Haem peroxidase (InterPro:IPR010255), Plant…	3.71138	TRUE	Peroxidase superfamily protein
26.12	misc.peroxidases	m.121915	(loc_os09g32964.1 : 310.0) no description available & (at3g49960 : 209.0) Peroxidase superfamily protein; FUNCTIONS IN: peroxidase activity, heme binding; INVOLVED IN: response to oxidative stress, oxidation reduction; LOCATED IN: endomembrane system; CONTAINS InterPro DOMAIN/s: Haem peroxidase (InterPro:IPR010255), Plant peroxidase (InterPro:IPR000823), Peroxidases heam-ligand binding site (Inte…	3.97914	TRUE	Peroxidase superfamily protein
26.12	misc.peroxidases	m.79897	(at2g34060 : 112.0) Peroxidase superfamily protein; FUNCTIONS IN: peroxidase activity, heme binding; INVOLVED IN: response to oxidative stress, oxidation reduction; LOCATED IN: endomembrane system; EXPRESSED IN: root, flower; EXPRESSED DURING: petal differentiation and expansion stage; CONTAINS InterPro DOMAIN/s: Haem peroxidase (InterPro:IPR010255), Plant peroxidase (InterPro:IPR000823), Peroxid…	4.08711	TRUE	Peroxidase superfamily protein
26.12	misc.peroxidases	m.104621	(loc_os04g59260.1 : 394.0) no description available & (at1g71695 : 207.0) Peroxidase superfamily protein; FUNCTIONS IN: peroxidase activity, heme binding; INVOLVED IN: response to oxidative stress, oxidation reduction; LOCATED IN: cell wall, vacuole, membrane, plant-type cell wall; EXPRESSED IN: 23 plant structures; EXPRESSED DURING: 13 growth stages; CONTAINS InterPro DOMAIN/s: Haem peroxidase (…	4.16218	TRUE	Peroxidase superfamily protein
26.12	misc.peroxidases	m.135003	(loc_os03g13180.1 : 286.0) no description available & (at5g06730 : 240.0) Peroxidase superfamily protein; FUNCTIONS IN: peroxidase activity, heme binding; INVOLVED IN: response to oxidative stress, oxidation reduction; LOCATED IN: plasma membrane; EXPRESSED IN: root, cultured cell; CONTAINS InterPro DOMAIN/s: Haem peroxidase (InterPro:IPR010255), Plant peroxidase (InterPro:IPR000823), Peroxidases…	4.18654	FALSE	Peroxidase superfamily protein
26.12	misc.peroxidases	m.94700	(loc_os04g04750.1 : 210.0) no description available & (at5g22410 : 118.0) root hair specific 18 (RHS18); FUNCTIONS IN: peroxidase activity, heme binding; INVOLVED IN: oxidation reduction, response to oxidative stress; LOCATED IN: endomembrane system; EXPRESSED IN: root hair, root, synergid; CONTAINS InterPro DOMAIN/s: Haem peroxidase (InterPro:IPR010255), Plant peroxidase (InterPro:IPR000823), Pe…	4.18654	FALSE	root hair specific 18 (RHS18)
26.12	misc.peroxidases	m.80829	(loc_os06g32960.1 : 244.0) no description available & (p00434|perp7_brara : 203.0) Peroxidase P7 (EC 1.11.1.7) (TP7) - Brassica rapa (Turnip) & (at5g05340 : 200.0) Peroxidase superfamily protein; FUNCTIONS IN: protein binding, peroxidase activity; INVOLVED IN: response to oxidative stress, oxidation reduction; LOCATED IN: apoplast, cell wall; EXPRESSED IN: 9 plant structures; EXPRESSED DURING: LP…	4.18654	TRUE	Peroxidase P7 (EC 1.11.1.7) (TP7)
26.12	misc.peroxidases	m.226667	(loc_os11g02130.1 : 448.0) no description available & (at5g05340 : 372.0) Peroxidase superfamily protein; FUNCTIONS IN: protein binding, peroxidase activity; INVOLVED IN: response to oxidative stress, oxidation reduction; LOCATED IN: apoplast, cell wall; EXPRESSED IN: 9 plant structures; EXPRESSED DURING: LP.04 four leaves visible, 4 anthesis, C globular stage, petal differentiation and expansion…	4.40388	TRUE	Peroxidase superfamily protein
26.12	misc.peroxidases	m.299234	(loc_os01g73170.1 : 419.0) no description available & (at1g71695 : 332.0) Peroxidase superfamily protein; FUNCTIONS IN: peroxidase activity, heme binding; INVOLVED IN: response to oxidative stress, oxidation reduction; LOCATED IN: cell wall, vacuole, membrane, plant-type cell wall; EXPRESSED IN: 23 plant structures; EXPRESSED DURING: 13 growth stages; CONTAINS InterPro DOMAIN/s: Haem peroxidase (…	5.17313	TRUE	Peroxidase superfamily protein
26.12	misc.peroxidases	m.226671	(loc_os01g16450.1 : 236.0) no description available & (at2g39040 : 156.0) Peroxidase superfamily protein; FUNCTIONS IN: peroxidase activity, heme binding; INVOLVED IN: response to oxidative stress, oxidation reduction; LOCATED IN: endomembrane system; EXPRESSED IN: root; CONTAINS InterPro DOMAIN/s: Haem peroxidase (InterPro:IPR010255), Plant peroxidase (InterPro:IPR000823), Peroxidases heam-ligan…	5.28587	TRUE	Peroxidase superfamily protein
26.12	misc.peroxidases	m.63166	(loc_os05g04490.1 : 283.0) no description available & (at1g44970 : 185.0) Peroxidase superfamily protein; FUNCTIONS IN: peroxidase activity, heme binding; INVOLVED IN: response to oxidative stress, oxidation reduction; LOCATED IN: endomembrane system; EXPRESSED IN: 17 plant structures; EXPRESSED DURING: 7 growth stages; CONTAINS InterPro DOMAIN/s: Haem peroxidase (InterPro:IPR010255), Plant perox…	5.81464	TRUE	Peroxidase superfamily protein
26.12	misc.peroxidases	m.104618	(loc_os04g59260.1 : 393.0) no description available & (at1g71695 : 207.0) Peroxidase superfamily protein; FUNCTIONS IN: peroxidase activity, heme binding; INVOLVED IN: response to oxidative stress, oxidation reduction; LOCATED IN: cell wall, vacuole, membrane, plant-type cell wall; EXPRESSED IN: 23 plant structures; EXPRESSED DURING: 13 growth stages; CONTAINS InterPro DOMAIN/s: Haem peroxidase (…	6.22611	TRUE	Peroxidase superfamily protein
26.12	misc.peroxidases	m.300333	(loc_os07g44499.1 : 345.0) no description available & (q02200|perx_nicsy : 205.0) Lignin-forming anionic peroxidase precursor (EC 1.11.1.7) - Nicotiana sylvestris (Wood tobacco) & (at5g05340 : 198.0) Peroxidase superfamily protein; FUNCTIONS IN: protein binding, peroxidase activity; INVOLVED IN: response to oxidative stress, oxidation reduction; LOCATED IN: apoplast, cell wall; EXPRESSED IN: 9 pl…	6.40541	TRUE	Lignin-forming anionic peroxidase precursor (EC 1.11.1.7)
26.12	misc.peroxidases	m.6464	(loc_os07g01410.1 : 178.0) no description available & (at1g05260 : 114.0) Encodes a cold-inducible cationic peroxidase that is involved in the stress response. In response to low temperature, RCI3 transcripts accumulate in the aerial part and in roots of etiolated seedlings but only in roots of light-grown seedlings.; RARE COLD INDUCIBLE GENE 3 (RCI3); FUNCTIONS IN: peroxidase activity; INVOLVED …	6.69847	TRUE	Encodes a cold-inducible cationic peroxidase that is involved in the stress response. In response to low temperature, RCI3 transcripts accumulate in the aerial part and in roots of etiolated seedlings but only in roots of light-grown seedlings.
26.12	misc.peroxidases	m.80832	(loc_os06g32960.1 : 251.0) no description available & (at4g36430 : 193.0) Peroxidase superfamily protein; FUNCTIONS IN: peroxidase activity, heme binding; INVOLVED IN: response to other organism; LOCATED IN: cell wall; EXPRESSED IN: 8 plant structures; EXPRESSED DURING: 4 anthesis, C globular stage, 4 leaf senescence stage; CONTAINS InterPro DOMAIN/s: Haem peroxidase (InterPro:IPR010255), Plant p…	48.1452	TRUE	Peroxidase superfamily protein
Misc
21.99	redox.misc	m.298765	(loc_os01g59930.1 : 482.0) no description available & (at5g17770 : 434.0) Encodes NADH:cytochrome (Cyt) b5 reductase that displayed strict specificity to NADH for the reduction of a recombinant Cyt b5 (AtB5-A), whereas no Cyt b5 reduction was observed when NADPH was used as the electron donor.; NADH:cytochrome B5 reductase 1 (CBR); FUNCTIONS IN: cytochrome-b5 reductase activity; INVOLVED IN: elec…	-1.70544	FALSE	Encodes NADH:cytochrome (Cyt) b5 reductase that displayed strict specificity to NADH for the reduction of a recombinant Cyt b5 (AtB5-A), whereas no Cyt b5 reduction was observed when NADPH was used as the electron donor.
21.99	redox.misc	m.10213	(loc_os01g59930.1 : 490.0) no description available & (at5g17770 : 429.0) Encodes NADH:cytochrome (Cyt) b5 reductase that displayed strict specificity to NADH for the reduction of a recombinant Cyt b5 (AtB5-A), whereas no Cyt b5 reduction was observed when NADPH was used as the electron donor.; NADH:cytochrome B5 reductase 1 (CBR); FUNCTIONS IN: cytochrome-b5 reductase activity; INVOLVED IN: elec…	-1.58078	FALSE	Encodes NADH:cytochrome (Cyt) b5 reductase that displayed strict specificity to NADH for the reduction of a recombinant Cyt b5 (AtB5-A), whereas no Cyt b5 reduction was observed when NADPH was used as the electron donor.
21.99	redox.misc	m.84769	(loc_os03g02730.1 : 367.0) no description available & (at5g51880 : 263.0) 2-oxoglutarate (2OG) and Fe(II)-dependent oxygenase superfamily protein; FUNCTIONS IN: oxidoreductase activity, acting on paired donors, with incorporation or reduction of molecular oxygen, iron ion binding, L-ascorbic acid binding; INVOLVED IN: oxidation reduction; LOCATED IN: cellular_component unknown; EXPRESSED IN: 24 p…	-1.47187	FALSE	2-oxoglutarate (2OG) and Fe(II)-dependent oxygenase superfamily protein
21.99	redox.misc	m.52185	(loc_os06g07760.1 : 231.0) no description available & (at1g31170 : 166.0) encodes a cysteine-sulfinic acid reductase (sulfiredoxin - EC 1.8.98.2) capable of reducing overoxidized plastidic 2-Cys-Prx involved in peroxide detoxification and response to oxidative stress; sulfiredoxin (SRX); CONTAINS InterPro DOMAIN/s: ParB-like nuclease (InterPro:IPR003115). & (chl4|517720 : 130.0) no description av…	-1.35673	FALSE	encodes a cysteine-sulfinic acid reductase (sulfiredoxin
21.99	redox.misc	m.84767	(loc_os03g02730.1 : 367.0) no description available & (at5g51880 : 263.0) 2-oxoglutarate (2OG) and Fe(II)-dependent oxygenase superfamily protein; FUNCTIONS IN: oxidoreductase activity, acting on paired donors, with incorporation or reduction of molecular oxygen, iron ion binding, L-ascorbic acid binding; INVOLVED IN: oxidation reduction; LOCATED IN: cellular_component unknown; EXPRESSED IN: 24 p…	-1.29225	FALSE	2-oxoglutarate (2OG) and Fe(II)-dependent oxygenase superfamily protein
21.99	redox.misc	m.17497	(loc_os01g07910.1 : 532.0) no description available & (at5g20080 : 429.0) FAD/NAD(P)-binding oxidoreductase; FUNCTIONS IN: cytochrome-b5 reductase activity, copper ion binding; INVOLVED IN: response to salt stress; LOCATED IN: mitochondrion, plant-type cell wall; EXPRESSED IN: 23 plant structures; EXPRESSED DURING: 14 growth stages; CONTAINS InterPro DOMAIN/s: Ferredoxin reductase-type FAD-bindin…	-1.08873	FALSE	FAD/NAD(P)-binding oxidoreductase
21.99	redox.misc	m.84768	(loc_os03g02730.1 : 206.0) no description available & (at5g51880 : 149.0) 2-oxoglutarate (2OG) and Fe(II)-dependent oxygenase superfamily protein; FUNCTIONS IN: oxidoreductase activity, acting on paired donors, with incorporation or reduction of molecular oxygen, iron ion binding, L-ascorbic acid binding; INVOLVED IN: oxidation reduction; LOCATED IN: cellular_component unknown; EXPRESSED IN: 24 p…	1.72387	FALSE	2-oxoglutarate (2OG) and Fe(II)-dependent oxygenase superfamily protein
