# Supplementary material for: Fungal endophyte infection of ryegrass reprograms host metabolism and alters development
Source: New Phytol. 2015 Aug 25;208(4):1227–40. doi: 10.1111/nph.13614 (PMC5049663; doi:10.1111/nph.13614)
Supplement: Supplementary file 22 — Table S21 Annotations of the genes predicted to encode for enzymes involved in callose and endo‐1,3‐beta glucosidase synthesis [file NPH-208-1227-s022.xlsx]

## Sheet: Table S19
Table S21: Annotations of the genes predicted to encode for enzymes involved in callose and endo-1,3-beta glucosidase synthesis
BINCODE, NAME and DESCRIPTION refers to the output of Mercator analysis. The “significant” column correspond to a DegSeq Qvalue < 0.05. The “function” column is extracted from the Mercator analysis. The IDENTIFIER is the ryegrass ESTs identifer
BINCODE	NAME	IDENTIFIER	DESCRIPTION	FOLD	Significant	Function
Callose synthesis
3.6	minor CHO metabolism.callose	m.199192	(at3g59100 : 195.0) encodes a protein similar to callose synthase; glucan synthase-like 11 (GSL11); FUNCTIONS IN: transferase activity, transferring glycosyl groups, 1,3-beta-glucan synthase activity; INVOLVED IN: 1,3-beta-glucan biosynthetic process; LOCATED IN: 1,3-beta-glucan synthase complex, membrane; EXPRESSED IN: 22 plant structures; EXPRESSED DURING: 13 growth stages; CONTAINS InterPro DO…	-6.92696	TRUE	encodes a protein similar to callose synthase
3.6	minor CHO metabolism.callose	m.89815	(at3g14570 : 1164.0) encodes a protein similar to callose synthase; glucan synthase-like 4 (GSL04); FUNCTIONS IN: transferase activity, transferring glycosyl groups, 1,3-beta-glucan synthase activity; INVOLVED IN: 1,3-beta-glucan biosynthetic process; LOCATED IN: 1,3-beta-glucan synthase complex, membrane; EXPRESSED IN: 23 plant structures; EXPRESSED DURING: 15 growth stages; CONTAINS InterPro DO…	-6.67964	TRUE	encodes a protein similar to callose synthase
3.6	minor CHO metabolism.callose	m.199150	(at3g59100 : 1021.0) encodes a protein similar to callose synthase; glucan synthase-like 11 (GSL11); FUNCTIONS IN: transferase activity, transferring glycosyl groups, 1,3-beta-glucan synthase activity; INVOLVED IN: 1,3-beta-glucan biosynthetic process; LOCATED IN: 1,3-beta-glucan synthase complex, membrane; EXPRESSED IN: 22 plant structures; EXPRESSED DURING: 13 growth stages; CONTAINS InterPro D…	-5.51015	TRUE	encodes a protein similar to callose synthase
3.6	minor CHO metabolism.callose	m.41040	(at3g59100 : 152.0) encodes a protein similar to callose synthase; glucan synthase-like 11 (GSL11); FUNCTIONS IN: transferase activity, transferring glycosyl groups, 1,3-beta-glucan synthase activity; INVOLVED IN: 1,3-beta-glucan biosynthetic process; LOCATED IN: 1,3-beta-glucan synthase complex, membrane; EXPRESSED IN: 22 plant structures; EXPRESSED DURING: 13 growth stages; CONTAINS InterPro DO…	-4.53835	TRUE	encodes a protein similar to callose synthase
3.6	minor CHO metabolism.callose	m.175960	(at3g07160 : 2586.0) Encodes GSL10, a member of the Glucan Synthase-Like (GSL) family believed to be involved in the synthesis of the cell wall component callose. GSL10 is required for male gametophyte development and plant growth. Has a role in entry of microspores into mitosis. GSL10 mutation leads to perturbation of microspore division symmetry, irregular callose deposition and failure of gene…	-3.46254	TRUE	Encodes GSL10, a member of the Glucan Synthase-Like (GSL) family believed to be involved in the synthesis of the cell wall component callose. GSL10 is required for male gametophyte development and plant growth. Has a role in entry of microspores into mitosis. GSL10 mutation leads to perturbation of microspore division symmetry, irregular callose deposition and failure of generative cell engulfmen…
3.6	minor CHO metabolism.callose	m.199170	(at3g59100 : 1008.0) encodes a protein similar to callose synthase; glucan synthase-like 11 (GSL11); FUNCTIONS IN: transferase activity, transferring glycosyl groups, 1,3-beta-glucan synthase activity; INVOLVED IN: 1,3-beta-glucan biosynthetic process; LOCATED IN: 1,3-beta-glucan synthase complex, membrane; EXPRESSED IN: 22 plant structures; EXPRESSED DURING: 13 growth stages; CONTAINS InterPro D…	-3.32678	TRUE	encodes a protein similar to callose synthase
3.6	minor CHO metabolism.callose	m.228381	(loc_os01g55040.1 : 1013.0) no description available & (at4g04970 : 826.0) encodes a gene similar to callose synthase; glucan synthase-like 1 (GSL1); FUNCTIONS IN: transferase activity, transferring glycosyl groups, 1,3-beta-glucan synthase activity; INVOLVED IN: reproduction, 1,3-beta-glucan biosynthetic process, pollen development; LOCATED IN: 1,3-beta-glucan synthase complex, plasma membrane; …	-3.23014	TRUE	encodes a gene similar to callose synthase
3.6	minor CHO metabolism.callose	m.89824	(loc_os02g14900.1 : 1427.0) no description available & (at3g14570 : 1128.0) encodes a protein similar to callose synthase; glucan synthase-like 4 (GSL04); FUNCTIONS IN: transferase activity, transferring glycosyl groups, 1,3-beta-glucan synthase activity; INVOLVED IN: 1,3-beta-glucan biosynthetic process; LOCATED IN: 1,3-beta-glucan synthase complex, membrane; EXPRESSED IN: 23 plant structures; E…	-2.94406	TRUE	encodes a protein similar to callose synthase
3.6	minor CHO metabolism.callose	m.34549	(loc_os03g03610.1 : 3304.0) no description available & (at5g13000 : 2754.0) encodes a gene similar to callose synthase; glucan synthase-like 12 (GSL12); FUNCTIONS IN: transferase activity, transferring glycosyl groups, 1,3-beta-glucan synthase activity; INVOLVED IN: 1,3-beta-glucan biosynthetic process; LOCATED IN: 1,3-beta-glucan synthase complex; EXPRESSED IN: 23 plant structures; EXPRESSED DUR…	-2.90231	TRUE	encodes a gene similar to callose synthase
3.6	minor CHO metabolism.callose	m.135857	(at5g13000 : 1438.0) encodes a gene similar to callose synthase; glucan synthase-like 12 (GSL12); FUNCTIONS IN: transferase activity, transferring glycosyl groups, 1,3-beta-glucan synthase activity; INVOLVED IN: 1,3-beta-glucan biosynthetic process; LOCATED IN: 1,3-beta-glucan synthase complex; EXPRESSED IN: 23 plant structures; EXPRESSED DURING: 13 growth stages; CONTAINS InterPro DOMAIN/s: Glyc…	-2.81412	TRUE	encodes a gene similar to callose synthase
3.6	minor CHO metabolism.callose	m.175958	(at2g36850 : 2663.0) Encodes GSL8, a member of the Glucan Synthase-Like (GSL) family believed to be involved in the synthesis of the cell wall component callose. GSL8 is required for male gametophyte development and plant growth. Has a role in entry of microspores into mitosis. Also refer to GSL10 (At3g07160).; glucan synthase-like 8 (GSL8); FUNCTIONS IN: transferase activity, transferring glycos…	-2.69408	TRUE	Encodes GSL8, a member of the Glucan Synthase-Like (GSL) family believed to be involved in the synthesis of the cell wall component callose. GSL8 is required for male gametophyte development and plant growth. Has a role in entry of microspores into mitosis. Also refer to GSL10 (At3g07160).
3.6	minor CHO metabolism.callose	m.228382	(loc_os01g55040.1 : 2029.0) no description available & (at4g03550 : 1450.0) Encodes a callose synthase that is required for wound and papillary callose formation in response to fungal pathogens Erysiphe and Blumeria. Mutants are resistant to P. parasitica and exhibit an exaggerated PR1 response.Contributes to PAMP-induced basal defense.; glucan synthase-like 5 (GSL05); FUNCTIONS IN: transferase a…	-2.67484	TRUE	Encodes a callose synthase that is required for wound and papillary callose formation in response to fungal pathogens Erysiphe and Blumeria. Mutants are resistant to P. parasitica and exhibit an exaggerated PR1 response.Contributes to PAMP-induced basal defense.
3.6	minor CHO metabolism.callose	m.283215	(loc_os01g55040.1 : 1467.0) no description available & (at4g03550 : 1453.0) Encodes a callose synthase that is required for wound and papillary callose formation in response to fungal pathogens Erysiphe and Blumeria. Mutants are resistant to P. parasitica and exhibit an exaggerated PR1 response.Contributes to PAMP-induced basal defense.; glucan synthase-like 5 (GSL05); FUNCTIONS IN: transferase a…	-2.51624	TRUE	Encodes a callose synthase that is required for wound and papillary callose formation in response to fungal pathogens Erysiphe and Blumeria. Mutants are resistant to P. parasitica and exhibit an exaggerated PR1 response.Contributes to PAMP-induced basal defense.
3.6	minor CHO metabolism.callose	m.135853	(at5g13000 : 2938.0) encodes a gene similar to callose synthase; glucan synthase-like 12 (GSL12); FUNCTIONS IN: transferase activity, transferring glycosyl groups, 1,3-beta-glucan synthase activity; INVOLVED IN: 1,3-beta-glucan biosynthetic process; LOCATED IN: 1,3-beta-glucan synthase complex; EXPRESSED IN: 23 plant structures; EXPRESSED DURING: 13 growth stages; CONTAINS InterPro DOMAIN/s: Glyc…	-2.32181	TRUE	encodes a gene similar to callose synthase
3.6	minor CHO metabolism.callose	m.144294	(at1g06490 : 975.0) encodes a gene similar to callose synthase; glucan synthase-like 7 (GSL07); FUNCTIONS IN: transferase activity, transferring glycosyl groups, 1,3-beta-glucan synthase activity; INVOLVED IN: 1,3-beta-glucan biosynthetic process; LOCATED IN: 1,3-beta-glucan synthase complex, membrane; EXPRESSED IN: 20 plant structures; EXPRESSED DURING: 13 growth stages; CONTAINS InterPro DOMAIN…	-2.19445	TRUE	encodes a gene similar to callose synthase
3.6	minor CHO metabolism.callose	m.144380	(loc_os11g39450.1 : 319.0) no description available & (at2g31960 : 190.0) encodes a protein similar to callose synthase; glucan synthase-like 3 (GSL03); FUNCTIONS IN: transferase activity, transferring glycosyl groups, 1,3-beta-glucan synthase activity; INVOLVED IN: 1,3-beta-glucan biosynthetic process; LOCATED IN: 1,3-beta-glucan synthase complex; EXPRESSED IN: 24 plant structures; EXPRESSED DUR…	-2.17676	TRUE	encodes a protein similar to callose synthase
3.6	minor CHO metabolism.callose	m.249710	(at1g06490 : 1474.0) encodes a gene similar to callose synthase; glucan synthase-like 7 (GSL07); FUNCTIONS IN: transferase activity, transferring glycosyl groups, 1,3-beta-glucan synthase activity; INVOLVED IN: 1,3-beta-glucan biosynthetic process; LOCATED IN: 1,3-beta-glucan synthase complex, membrane; EXPRESSED IN: 20 plant structures; EXPRESSED DURING: 13 growth stages; CONTAINS InterPro DOMAI…	-2.11954	TRUE	encodes a gene similar to callose synthase
3.6	minor CHO metabolism.callose	m.283217	(at4g03550 : 765.0) Encodes a callose synthase that is required for wound and papillary callose formation in response to fungal pathogens Erysiphe and Blumeria. Mutants are resistant to P. parasitica and exhibit an exaggerated PR1 response.Contributes to PAMP-induced basal defense.; glucan synthase-like 5 (GSL05); FUNCTIONS IN: transferase activity, transferring glycosyl groups, 1,3-beta-glucan s…	-1.23659	FALSE	Encodes a callose synthase that is required for wound and papillary callose formation in response to fungal pathogens Erysiphe and Blumeria. Mutants are resistant to P. parasitica and exhibit an exaggerated PR1 response.Contributes to PAMP-induced basal defense.
3.6	minor CHO metabolism.callose	m.175963	(at3g07160 : 95.5) Encodes GSL10, a member of the Glucan Synthase-Like (GSL) family believed to be involved in the synthesis of the cell wall component callose. GSL10 is required for male gametophyte development and plant growth. Has a role in entry of microspores into mitosis. GSL10 mutation leads to perturbation of microspore division symmetry, irregular callose deposition and failure of genera…	-1.22456	FALSE	Encodes GSL10, a member of the Glucan Synthase-Like (GSL) family believed to be involved in the synthesis of the cell wall component callose. GSL10 is required for male gametophyte development and plant growth. Has a role in entry of microspores into mitosis. GSL10 mutation leads to perturbation of microspore division symmetry, irregular callose deposition and failure of generative cell engulfmen…
3.6	minor CHO metabolism.callose	m.313491	(loc_os06g08380.1 : 377.0) no description available & (at2g13680 : 365.0) Responsible for the synthesis of callose deposited at the primary cell wall of meiocytes, tetrads and microspores. Required for exine formation during microgametogenesis and for pollen viability. Highest expression in meiocytes, tetrads, microspores and mature pollen.; callose synthase 5 (CALS5); FUNCTIONS IN: 1,3-beta-gluc…	0	FALSE	Responsible for the synthesis of callose deposited at the primary cell wall of meiocytes, tetrads and microspores. Required for exine formation during microgametogenesis and for pollen viability. Highest expression in meiocytes, tetrads, microspores and mature pollen.
3.6	minor CHO metabolism.callose	m.317278	(loc_os06g08380.1 : 240.0) no description available & (at2g13680 : 172.0) Responsible for the synthesis of callose deposited at the primary cell wall of meiocytes, tetrads and microspores. Required for exine formation during microgametogenesis and for pollen viability. Highest expression in meiocytes, tetrads, microspores and mature pollen.; callose synthase 5 (CALS5); FUNCTIONS IN: 1,3-beta-gluc…	0	FALSE	Responsible for the synthesis of callose deposited at the primary cell wall of meiocytes, tetrads and microspores. Required for exine formation during microgametogenesis and for pollen viability. Highest expression in meiocytes, tetrads, microspores and mature pollen.
3.6	minor CHO metabolism.callose	m.319523	(loc_os06g08380.1 : 448.0) no description available & (at2g13680 : 439.0) Responsible for the synthesis of callose deposited at the primary cell wall of meiocytes, tetrads and microspores. Required for exine formation during microgametogenesis and for pollen viability. Highest expression in meiocytes, tetrads, microspores and mature pollen.; callose synthase 5 (CALS5); FUNCTIONS IN: 1,3-beta-gluc…	0	FALSE	Responsible for the synthesis of callose deposited at the primary cell wall of meiocytes, tetrads and microspores. Required for exine formation during microgametogenesis and for pollen viability. Highest expression in meiocytes, tetrads, microspores and mature pollen.
3.6	minor CHO metabolism.callose	m.319757	(loc_os06g08380.1 : 363.0) no description available & (at2g13680 : 300.0) Responsible for the synthesis of callose deposited at the primary cell wall of meiocytes, tetrads and microspores. Required for exine formation during microgametogenesis and for pollen viability. Highest expression in meiocytes, tetrads, microspores and mature pollen.; callose synthase 5 (CALS5); FUNCTIONS IN: 1,3-beta-gluc…	0	FALSE	Responsible for the synthesis of callose deposited at the primary cell wall of meiocytes, tetrads and microspores. Required for exine formation during microgametogenesis and for pollen viability. Highest expression in meiocytes, tetrads, microspores and mature pollen.
3.6	minor CHO metabolism.callose	m.325086	(loc_os06g08380.1 : 322.0) no description available & (at2g13680 : 266.0) Responsible for the synthesis of callose deposited at the primary cell wall of meiocytes, tetrads and microspores. Required for exine formation during microgametogenesis and for pollen viability. Highest expression in meiocytes, tetrads, microspores and mature pollen.; callose synthase 5 (CALS5); FUNCTIONS IN: 1,3-beta-gluc…	0	FALSE	Responsible for the synthesis of callose deposited at the primary cell wall of meiocytes, tetrads and microspores. Required for exine formation during microgametogenesis and for pollen viability. Highest expression in meiocytes, tetrads, microspores and mature pollen.
3.6	minor CHO metabolism.callose	m.41039	(loc_os01g34890.1 : 163.0) no description available & (at5g13000 : 140.0) encodes a gene similar to callose synthase; glucan synthase-like 12 (GSL12); FUNCTIONS IN: transferase activity, transferring glycosyl groups, 1,3-beta-glucan synthase activity; INVOLVED IN: 1,3-beta-glucan biosynthetic process; LOCATED IN: 1,3-beta-glucan synthase complex; EXPRESSED IN: 23 plant structures; EXPRESSED DURIN…	-4.77721	TRUE	encodes a gene similar to callose synthase
3.6	minor CHO metabolism.callose	m.12516	(loc_os01g34890.1 : 144.0) no description available & (at1g06490 : 114.0) encodes a gene similar to callose synthase; glucan synthase-like 7 (GSL07); FUNCTIONS IN: transferase activity, transferring glycosyl groups, 1,3-beta-glucan synthase activity; INVOLVED IN: 1,3-beta-glucan biosynthetic process; LOCATED IN: 1,3-beta-glucan synthase complex, membrane; EXPRESSED IN: 20 plant structures; EXPRES…	1.39551	FALSE	encodes a gene similar to callose synthase
3.6	minor CHO metabolism.callose	m.303156	(loc_os01g34880.1 : 235.0) no description available & (at1g06490 : 204.0) encodes a gene similar to callose synthase; glucan synthase-like 7 (GSL07); FUNCTIONS IN: transferase activity, transferring glycosyl groups, 1,3-beta-glucan synthase activity; INVOLVED IN: 1,3-beta-glucan biosynthetic process; LOCATED IN: 1,3-beta-glucan synthase complex, membrane; EXPRESSED IN: 20 plant structures; EXPRES…	1.39551	FALSE	encodes a gene similar to callose synthase
Endo-1,3-beta glucosidase
26.4	misc.beta 1,3 glucan hydrolases	m.3899	(loc_os03g10469.3 : 231.0) no description available & (at4g33860 : 166.0) Glycosyl hydrolase family 10 protein; FUNCTIONS IN: cation binding, hydrolase activity, hydrolyzing O-glycosyl compounds, catalytic activity; INVOLVED IN: carbohydrate metabolic process; LOCATED IN: endomembrane system; CONTAINS InterPro DOMAIN/s: Glycoside hydrolase, family 10 (InterPro:IPR001000), Carbohydrate-binding, Ce…	-3.34405	FALSE	Glycosyl hydrolase family 10 protein
26.4	misc.beta 1,3 glucan hydrolases	m.216716	(ipr004888 : 1500.0) Glycoside hydrolase, family 63 & (loc_os01g69210.1 : 1406.0) no description available & (at1g67490 : 1007.0) Encodes an alpha-glucosidase I enzyme that catalyzes the first step in N-linked glycan processing. Localized to the endoplasmic reticulum (ER).; glucosidase 1 (GCS1); FUNCTIONS IN: alpha-glucosidase activity; INVOLVED IN: root epidermal cell differentiation, epidermal …	-2.79361	TRUE	Glycoside hydrolase, family 6
26.4.1	misc.beta 1,3 glucan hydrolases.glucan endo-1,3-beta-glucosidase	m.24423	(loc_os10g07290.1 : 173.0) no description available & (at5g42100 : 108.0) encodes a plasmodesmal (Pd)-associated membrane protein involved in plasmodesmal callose degradation, i.e. beta-1,3-glucanase (EC 3.2.1.39), and functions in the gating of Pd; ATBG_PAP; FUNCTIONS IN: hydrolase activity, hydrolyzing O-glycosyl compounds, glucan endo-1,3-beta-D-glucosidase activity; INVOLVED IN: cell communic…	-2.31437	TRUE	encodes a plasmodesmal (Pd)-associated membrane protein involved in plasmodesmal callose degradation, i.e. beta-1,3-glucanase (EC 3.2.1.39), and functions in the gating of Pd
26.4	misc.beta 1,3 glucan hydrolases	m.3898	(loc_os03g10469.3 : 276.0) no description available & (at4g33840 : 161.0) Glycosyl hydrolase family 10 protein; FUNCTIONS IN: cation binding, hydrolase activity, hydrolyzing O-glycosyl compounds, catalytic activity; INVOLVED IN: carbohydrate metabolic process; LOCATED IN: endomembrane system; CONTAINS InterPro DOMAIN/s: Glycoside hydrolase, family 10 (InterPro:IPR001000), Carbohydrate-binding, Ce…	-1.9905	FALSE	Glycosyl hydrolase family 10 protein
26.4	misc.beta 1,3 glucan hydrolases	m.147097	(loc_os03g18520.1 : 674.0) no description available & (at5g58480 : 424.0) O-Glycosyl hydrolases family 17 protein; FUNCTIONS IN: cation binding, hydrolase activity, hydrolyzing O-glycosyl compounds, catalytic activity; INVOLVED IN: carbohydrate metabolic process; LOCATED IN: anchored to plasma membrane, plasma membrane, anchored to membrane; EXPRESSED IN: 22 plant structures; EXPRESSED DURING: 13…	-1.65245	FALSE	O-Glycosyl hydrolases family 17 protein
26.4.1	misc.beta 1,3 glucan hydrolases.glucan endo-1,3-beta-glucosidase	m.61360	(loc_os07g38930.1 : 769.0) no description available & (at3g13560 : 494.0) O-Glycosyl hydrolases family 17 protein; FUNCTIONS IN: cation binding, hydrolase activity, hydrolyzing O-glycosyl compounds, catalytic activity; INVOLVED IN: carbohydrate metabolic process; LOCATED IN: anchored to plasma membrane, plasma membrane, anchored to membrane; EXPRESSED IN: 24 plant structures; EXPRESSED DURING: 13…	-1.51591	FALSE	O-Glycosyl hydrolases family 17 protein
26.4.1	misc.beta 1,3 glucan hydrolases.glucan endo-1,3-beta-glucosidase	m.306938	(loc_os10g07290.1 : 157.0) no description available & (at1g32860 : 91.7) Glycosyl hydrolase superfamily protein; FUNCTIONS IN: cation binding, hydrolase activity, hydrolyzing O-glycosyl compounds, catalytic activity; INVOLVED IN: carbohydrate metabolic process; LOCATED IN: anchored to plasma membrane, plasma membrane, anchored to membrane; EXPRESSED IN: 18 plant structures; EXPRESSED DURING: 12 g…	-1.33839	FALSE	Glycosyl hydrolase superfamily protein
26.4.1	misc.beta 1,3 glucan hydrolases.glucan endo-1,3-beta-glucosidase	m.112136	(loc_os06g40490.1 : 606.0) no description available & (at2g26600 : 397.0) Glycosyl hydrolase superfamily protein; FUNCTIONS IN: cation binding, hydrolase activity, hydrolyzing O-glycosyl compounds, catalytic activity; INVOLVED IN: carbohydrate metabolic process; LOCATED IN: anchored to membrane; EXPRESSED IN: 22 plant structures; EXPRESSED DURING: 13 growth stages; CONTAINS InterPro DOMAIN/s: Gly…	-1.27901	FALSE	Glycosyl hydrolase superfamily protein
26.4.1	misc.beta 1,3 glucan hydrolases.glucan endo-1,3-beta-glucosidase	m.7559	(q02439|e13f_horvu : 202.0) Putative glucan endo-1,3-beta-glucosidase GVI precursor (EC 3.2.1.39) ((1->3)-beta-glucan endohydrolase GVI) ((1->3)-beta-glucanase isoenzyme GVI) (Beta-1,3-endoglucanase GVI) (Fragment) - Hordeum vulgare (Barley) & (loc_os01g58730.1 : 187.0) no description available & (at3g57260 : 131.0) beta 1,3-glucanase; "beta-1,3-glucanase 2" (BGL2); FUNCTIONS IN: glucan 1,3-beta-…	-1.25629	FALSE	Putative glucan endo-1,3-beta-glucosidase GVI precursor (EC 3.2.1.39) ((1->3)-beta-glucan endohydrolase GVI) ((1->3)-beta-glucanase isoenzyme GVI) (Beta-1,3-endoglucanase GVI) (Fragment)
26.4.1	misc.beta 1,3 glucan hydrolases.glucan endo-1,3-beta-glucosidase	m.6960	(loc_os02g04670.1 : 707.0) no description available & (at5g58090 : 570.0) O-Glycosyl hydrolases family 17 protein; FUNCTIONS IN: cation binding, hydrolase activity, hydrolyzing O-glycosyl compounds, catalytic activity; INVOLVED IN: carbohydrate metabolic process; LOCATED IN: anchored to plasma membrane, plasma membrane, anchored to membrane; EXPRESSED IN: 24 plant structures; EXPRESSED DURING: 13…	-1.2126	FALSE	O-Glycosyl hydrolases family 17 protein
26.4.1	misc.beta 1,3 glucan hydrolases.glucan endo-1,3-beta-glucosidase	m.110205	(loc_os01g53750.1 : 806.0) no description available & (at5g56590 : 614.0) O-Glycosyl hydrolases family 17 protein; FUNCTIONS IN: cation binding, hydrolase activity, hydrolyzing O-glycosyl compounds, catalytic activity; INVOLVED IN: carbohydrate metabolic process; LOCATED IN: anchored to plasma membrane, plasma membrane, anchored to membrane, plant-type cell wall; EXPRESSED IN: 23 plant structures…	-1.19105	FALSE	O-Glycosyl hydrolases family 17 protein
26.4.1	misc.beta 1,3 glucan hydrolases.glucan endo-1,3-beta-glucosidase	m.171768	(loc_os09g36280.1 : 417.0) no description available & (ipr000490 : 191.42928) Glycoside hydrolase, family 17 & (p23535|e13b_phavu : 176.0) Glucan endo-1,3-beta-glucosidase, basic isoform precursor (EC 3.2.1.39) ((1->3)-beta-glucan endohydrolase) ((1->3)-beta-glucanase) (Beta-1,3-endoglucanase) - Phaseolus vulgaris (Kidney bean) (French bean) & (at1g32860 : 174.0) Glycosyl hydrolase superfamily pr…	-1.17554	FALSE	Glycoside hydrolase, family 1
26.4.1	misc.beta 1,3 glucan hydrolases.glucan endo-1,3-beta-glucosidase	m.141187	(loc_os05g41610.1 : 392.0) no description available & (q02439|e13f_horvu : 342.0) Putative glucan endo-1,3-beta-glucosidase GVI precursor (EC 3.2.1.39) ((1->3)-beta-glucan endohydrolase GVI) ((1->3)-beta-glucanase isoenzyme GVI) (Beta-1,3-endoglucanase GVI) (Fragment) - Hordeum vulgare (Barley) & (ipr000490 : 232.22462) Glycoside hydrolase, family 17 & (at5g20340 : 228.0) Encodes a putative beta …	-1.07938	FALSE	Putative glucan endo-1,3-beta-glucosidase GVI precursor (EC 3.2.1.39) ((1->3)-beta-glucan endohydrolase GVI) ((1->3)-beta-glucanase isoenzyme GVI) (Beta-1,3-endoglucanase GVI) (Fragment)
26.4.1	misc.beta 1,3 glucan hydrolases.glucan endo-1,3-beta-glucosidase	m.71122	(loc_os08g12800.1 : 340.0) no description available & (at4g31140 : 263.0) O-Glycosyl hydrolases family 17 protein; FUNCTIONS IN: cation binding, hydrolase activity, hydrolyzing O-glycosyl compounds, catalytic activity; INVOLVED IN: carbohydrate metabolic process; LOCATED IN: anchored to plasma membrane, plasma membrane, vacuole, anchored to membrane, plant-type cell wall; EXPRESSED IN: 24 plant s…	-1.06613	FALSE	O-Glycosyl hydrolases family 17 protein
26.4.1	misc.beta 1,3 glucan hydrolases.glucan endo-1,3-beta-glucosidase	m.141190	(q02439|e13f_horvu : 233.0) Putative glucan endo-1,3-beta-glucosidase GVI precursor (EC 3.2.1.39) ((1->3)-beta-glucan endohydrolase GVI) ((1->3)-beta-glucanase isoenzyme GVI) (Beta-1,3-endoglucanase GVI) (Fragment) - Hordeum vulgare (Barley) & (loc_os01g58730.1 : 224.0) no description available & (at3g57270 : 124.0) encodes a member of glycosyl hydrolase family 17; "beta-1,3-glucanase 1" (BG1); F…	-1.05781	FALSE	Putative glucan endo-1,3-beta-glucosidase GVI precursor (EC 3.2.1.39) ((1->3)-beta-glucan endohydrolase GVI) ((1->3)-beta-glucanase isoenzyme GVI) (Beta-1,3-endoglucanase GVI) (Fragment)
26.4.1	misc.beta 1,3 glucan hydrolases.glucan endo-1,3-beta-glucosidase	m.110206	(loc_os01g53750.1 : 503.0) no description available & (at5g56590 : 392.0) O-Glycosyl hydrolases family 17 protein; FUNCTIONS IN: cation binding, hydrolase activity, hydrolyzing O-glycosyl compounds, catalytic activity; INVOLVED IN: carbohydrate metabolic process; LOCATED IN: anchored to plasma membrane, plasma membrane, anchored to membrane, plant-type cell wall; EXPRESSED IN: 23 plant structures…	-1.03638	FALSE	O-Glycosyl hydrolases family 17 protein
26.4	misc.beta 1,3 glucan hydrolases	m.323940	(loc_os01g44090.1 : 85.1) no description available & (at4g09462 : 82.8) Carbohydrate-binding X8 domain superfamily protein; FUNCTIONS IN: molecular_function unknown; INVOLVED IN: biological_process unknown; LOCATED IN: endomembrane system; CONTAINS InterPro DOMAIN/s: X8 (InterPro:IPR012946); BEST Arabidopsis thaliana protein match is: Carbohydrate-binding X8 domain superfamily protein (TAIR:AT4G0…	0	FALSE	Carbohydrate-binding X8 domain superfamily protein
26.4	misc.beta 1,3 glucan hydrolases	m.60170	(loc_os03g30830.1 : 149.0) no description available & (at1g18650 : 112.0) Encodes a member of the X8-GPI family of proteins. It localizes to the plasmodesmata and is predicted to bind callose.; plasmodesmata callose-binding protein 3 (PDCB3); CONTAINS InterPro DOMAIN/s: X8 (InterPro:IPR012946); BEST Arabidopsis thaliana protein match is: glucan endo-1,3-beta-glucosidase-like protein 3 (TAIR:AT5G0…	1.01304	FALSE	Encodes a member of the X8-GPI family of proteins. It localizes to the plasmodesmata and is predicted to bind callose.
26.4.1	misc.beta 1,3 glucan hydrolases.glucan endo-1,3-beta-glucosidase	m.255075	(p12257|gub2_horvu : 523.0) Lichenase-2 precursor (EC 3.2.1.73) (Lichenase II) (Endo-beta-1,3-1,4 glucanase II) ((1->3,1->4)-beta-glucanase isoenzyme EII) (Fragment) - Hordeum vulgare (Barley) & (loc_os05g31140.1 : 498.0) no description available & (ipr000490 : 289.65573) Glycoside hydrolase, family 17 & (at4g16260 : 275.0) Glycosyl hydrolase superfamily protein; FUNCTIONS IN: cation binding, hyd…	1.03629	FALSE	Lichenase-2 precursor (EC 3.2.1.73) (Lichenase II) (Endo-beta-1,3-1,4 glucanase II) ((1->3,1->4)-beta-glucanase isoenzyme EII) (Fragment)
26.4	misc.beta 1,3 glucan hydrolases	m.191681	(loc_os03g10440.1 : 225.0) no description available & (at4g33840 : 137.0) Glycosyl hydrolase family 10 protein; FUNCTIONS IN: cation binding, hydrolase activity, hydrolyzing O-glycosyl compounds, catalytic activity; INVOLVED IN: carbohydrate metabolic process; LOCATED IN: endomembrane system; CONTAINS InterPro DOMAIN/s: Glycoside hydrolase, family 10 (InterPro:IPR001000), Carbohydrate-binding, Ce…	1.04664	FALSE	Glycosyl hydrolase family 10 protein
26.4.1	misc.beta 1,3 glucan hydrolases.glucan endo-1,3-beta-glucosidase	m.73383	(loc_os01g71474.1 : 359.0) no description available & (p12257|gub2_horvu : 318.0) Lichenase-2 precursor (EC 3.2.1.73) (Lichenase II) (Endo-beta-1,3-1,4 glucanase II) ((1->3,1->4)-beta-glucanase isoenzyme EII) (Fragment) - Hordeum vulgare (Barley) & (ipr000490 : 228.32698) Glycoside hydrolase, family 17 & (at4g16260 : 212.0) Glycosyl hydrolase superfamily protein; FUNCTIONS IN: cation binding, hyd…	1.06245	FALSE	Lichenase-2 precursor (EC 3.2.1.73) (Lichenase II) (Endo-beta-1,3-1,4 glucanase II) ((1->3,1->4)-beta-glucanase isoenzyme EII) (Fragment)
26.4.1	misc.beta 1,3 glucan hydrolases.glucan endo-1,3-beta-glucosidase	m.456	(loc_os11g36940.1 : 307.0) no description available & (at2g19440 : 263.0) O-Glycosyl hydrolases family 17 protein; FUNCTIONS IN: cation binding, hydrolase activity, hydrolyzing O-glycosyl compounds, catalytic activity; INVOLVED IN: carbohydrate metabolic process; LOCATED IN: plasma membrane, anchored to membrane; EXPRESSED IN: male gametophyte, pollen tube; EXPRESSED DURING: M germinated pollen s…	1.12044	FALSE	O-Glycosyl hydrolases family 17 protein
26.4.1	misc.beta 1,3 glucan hydrolases.glucan endo-1,3-beta-glucosidase	m.199514	(loc_os03g12140.1 : 852.0) no description available & (at2g01630 : 625.0) O-Glycosyl hydrolases family 17 protein; FUNCTIONS IN: cation binding, hydrolase activity, hydrolyzing O-glycosyl compounds, catalytic activity; INVOLVED IN: carbohydrate metabolic process; LOCATED IN: plasma membrane, anchored to membrane; EXPRESSED IN: 21 plant structures; EXPRESSED DURING: 13 growth stages; CONTAINS Inte…	1.14435	FALSE	O-Glycosyl hydrolases family 17 protein
26.4.1	misc.beta 1,3 glucan hydrolases.glucan endo-1,3-beta-glucosidase	m.110207	(loc_os01g53750.1 : 366.0) no description available & (at5g56590 : 291.0) O-Glycosyl hydrolases family 17 protein; FUNCTIONS IN: cation binding, hydrolase activity, hydrolyzing O-glycosyl compounds, catalytic activity; INVOLVED IN: carbohydrate metabolic process; LOCATED IN: anchored to plasma membrane, plasma membrane, anchored to membrane, plant-type cell wall; EXPRESSED IN: 23 plant structures…	1.19049	FALSE	O-Glycosyl hydrolases family 17 protein
26.4.1	misc.beta 1,3 glucan hydrolases.glucan endo-1,3-beta-glucosidase	m.141183	(p15737|e13b_horvu : 456.0) Glucan endo-1,3-beta-glucosidase GII precursor (EC 3.2.1.39) ((1->3)-beta-glucan endohydrolase GII) ((1->3)-beta-glucanase isoenzyme GII) (Beta-1,3-endoglucanase GII) - Hordeum vulgare (Barley) & (loc_os01g71670.1 : 427.0) no description available & (ipr000490 : 295.38483) Glycoside hydrolase, family 17 & (at3g57260 : 277.0) beta 1,3-glucanase; "beta-1,3-glucanase 2" (…	1.283	FALSE	Glucan endo-1,3-beta-glucosidase GII precursor (EC 3.2.1.39) ((1->3)-beta-glucan endohydrolase GII) ((1->3)-beta-glucanase isoenzyme GII) (Beta-1,3-endoglucanase GII)
26.4.1	misc.beta 1,3 glucan hydrolases.glucan endo-1,3-beta-glucosidase	m.171848	(loc_os01g64170.3 : 521.0) no description available & (at2g27500 : 390.0) Glycosyl hydrolase superfamily protein; FUNCTIONS IN: cation binding, hydrolase activity, hydrolyzing O-glycosyl compounds, catalytic activity; INVOLVED IN: carbohydrate metabolic process; LOCATED IN: anchored to plasma membrane, nucleus, cytoplasm; EXPRESSED IN: 23 plant structures; EXPRESSED DURING: 13 growth stages; CONT…	1.32707	FALSE	Glycosyl hydrolase superfamily protein
26.4.1	misc.beta 1,3 glucan hydrolases.glucan endo-1,3-beta-glucosidase	m.207321	(loc_os03g57880.2 : 402.0) no description available & (at1g64760 : 380.0) O-Glycosyl hydrolases family 17 protein; FUNCTIONS IN: cation binding, hydrolase activity, hydrolyzing O-glycosyl compounds, catalytic activity; INVOLVED IN: carbohydrate metabolic process; LOCATED IN: anchored to plasma membrane, plasma membrane, anchored to membrane; EXPRESSED IN: guard cell, cultured cell; CONTAINS Inter…	1.33208	FALSE	O-Glycosyl hydrolases family 17 protein
26.4.1	misc.beta 1,3 glucan hydrolases.glucan endo-1,3-beta-glucosidase	m.70805	(loc_os06g04080.2 : 483.0) no description available & (at1g32860 : 323.0) Glycosyl hydrolase superfamily protein; FUNCTIONS IN: cation binding, hydrolase activity, hydrolyzing O-glycosyl compounds, catalytic activity; INVOLVED IN: carbohydrate metabolic process; LOCATED IN: anchored to plasma membrane, plasma membrane, anchored to membrane; EXPRESSED IN: 18 plant structures; EXPRESSED DURING: 12 …	1.35166	FALSE	Glycosyl hydrolase superfamily protein
26.4.1	misc.beta 1,3 glucan hydrolases.glucan endo-1,3-beta-glucosidase	m.208961	(loc_os04g33640.2 : 356.0) no description available & (at1g32860 : 259.0) Glycosyl hydrolase superfamily protein; FUNCTIONS IN: cation binding, hydrolase activity, hydrolyzing O-glycosyl compounds, catalytic activity; INVOLVED IN: carbohydrate metabolic process; LOCATED IN: anchored to plasma membrane, plasma membrane, anchored to membrane; EXPRESSED IN: 18 plant structures; EXPRESSED DURING: 12 …	1.36937	FALSE	Glycosyl hydrolase superfamily protein
26.4	misc.beta 1,3 glucan hydrolases	m.191678	(loc_os03g10478.1 : 898.0) no description available & (at4g33840 : 567.0) Glycosyl hydrolase family 10 protein; FUNCTIONS IN: cation binding, hydrolase activity, hydrolyzing O-glycosyl compounds, catalytic activity; INVOLVED IN: carbohydrate metabolic process; LOCATED IN: endomembrane system; CONTAINS InterPro DOMAIN/s: Glycoside hydrolase, family 10 (InterPro:IPR001000), Carbohydrate-binding, Ce…	1.39092	FALSE	Glycosyl hydrolase family 10 protein
26.4.1	misc.beta 1,3 glucan hydrolases.glucan endo-1,3-beta-glucosidase	m.146259	(loc_os05g45860.1 : 669.0) no description available & (at1g64760 : 540.0) O-Glycosyl hydrolases family 17 protein; FUNCTIONS IN: cation binding, hydrolase activity, hydrolyzing O-glycosyl compounds, catalytic activity; INVOLVED IN: carbohydrate metabolic process; LOCATED IN: anchored to plasma membrane, plasma membrane, anchored to membrane; EXPRESSED IN: guard cell, cultured cell; CONTAINS Inter…	1.44864	FALSE	O-Glycosyl hydrolases family 17 protein
26.4	misc.beta 1,3 glucan hydrolases	m.89676	(loc_os05g43690.1 : 159.0) no description available & (at1g18650 : 115.0) Encodes a member of the X8-GPI family of proteins. It localizes to the plasmodesmata and is predicted to bind callose.; plasmodesmata callose-binding protein 3 (PDCB3); CONTAINS InterPro DOMAIN/s: X8 (InterPro:IPR012946); BEST Arabidopsis thaliana protein match is: glucan endo-1,3-beta-glucosidase-like protein 3 (TAIR:AT5G0…	1.47687	FALSE	Encodes a member of the X8-GPI family of proteins. It localizes to the plasmodesmata and is predicted to bind callose.
26.4.1	misc.beta 1,3 glucan hydrolases.glucan endo-1,3-beta-glucosidase	m.53408	(at5g24318 : 250.0) O-Glycosyl hydrolases family 17 protein; FUNCTIONS IN: cation binding, hydrolase activity, hydrolyzing O-glycosyl compounds, catalytic activity; INVOLVED IN: carbohydrate metabolic process; LOCATED IN: endomembrane system; CONTAINS InterPro DOMAIN/s: X8 (InterPro:IPR012946), Glycoside hydrolase, family 17 (InterPro:IPR000490), Glycoside hydrolase, catalytic core (InterPro:IPR0…	1.4859	FALSE	O-Glycosyl hydrolases family 17 protein
26.4	misc.beta 1,3 glucan hydrolases	m.78818	(loc_os03g61780.2 : 103.0) no description available & (at2g30933 : 100.0) Carbohydrate-binding X8 domain superfamily protein; FUNCTIONS IN: molecular_function unknown; INVOLVED IN: biological_process unknown; LOCATED IN: endomembrane system; CONTAINS InterPro DOMAIN/s: X8 (InterPro:IPR012946); BEST Arabidopsis thaliana protein match is: Carbohydrate-binding X8 domain superfamily protein (TAIR:AT1…	1.4905	FALSE	Carbohydrate-binding X8 domain superfamily protein
26.4.1	misc.beta 1,3 glucan hydrolases.glucan endo-1,3-beta-glucosidase	m.223200	(loc_os03g51240.3 : 301.0) no description available & (at4g34480 : 221.0) O-Glycosyl hydrolases family 17 protein; FUNCTIONS IN: cation binding, hydrolase activity, hydrolyzing O-glycosyl compounds, catalytic activity; INVOLVED IN: carbohydrate metabolic process; LOCATED IN: endomembrane system; EXPRESSED IN: 22 plant structures; EXPRESSED DURING: 13 growth stages; CONTAINS InterPro DOMAIN/s: X8 …	1.63843	FALSE	O-Glycosyl hydrolases family 17 protein
26.4.1	misc.beta 1,3 glucan hydrolases.glucan endo-1,3-beta-glucosidase	m.199509	(loc_os03g12140.1 : 607.0) no description available & (at1g66250 : 456.0) O-Glycosyl hydrolases family 17 protein; FUNCTIONS IN: cation binding, hydrolase activity, hydrolyzing O-glycosyl compounds, catalytic activity; INVOLVED IN: carbohydrate metabolic process; LOCATED IN: anchored to plasma membrane, plasma membrane, anchored to membrane; EXPRESSED IN: 22 plant structures; EXPRESSED DURING: 13…	1.68328	FALSE	O-Glycosyl hydrolases family 17 protein
26.4	misc.beta 1,3 glucan hydrolases	m.151304	(loc_os06g34660.1 : 208.0) no description available & (at3g58100 : 124.0) Encodes a member of the X8-GPI family of proteins. It localizes to the plasmodesmata and is predicted to bind callose.; plasmodesmata callose-binding protein 5 (PDCB5); FUNCTIONS IN: callose binding, polysaccharide binding; INVOLVED IN: biological_process unknown; LOCATED IN: plasmodesma, anchored to plasma membrane, anchor…	1.71102	FALSE	Encodes a member of the X8-GPI family of proteins. It localizes to the plasmodesmata and is predicted to bind callose.
26.4.1	misc.beta 1,3 glucan hydrolases.glucan endo-1,3-beta-glucosidase	m.118472	(loc_os02g10660.1 : 555.0) no description available & (at2g26600 : 427.0) Glycosyl hydrolase superfamily protein; FUNCTIONS IN: cation binding, hydrolase activity, hydrolyzing O-glycosyl compounds, catalytic activity; INVOLVED IN: carbohydrate metabolic process; LOCATED IN: anchored to membrane; EXPRESSED IN: 22 plant structures; EXPRESSED DURING: 13 growth stages; CONTAINS InterPro DOMAIN/s: Gly…	1.79918	FALSE	Glycosyl hydrolase superfamily protein
26.4.1	misc.beta 1,3 glucan hydrolases.glucan endo-1,3-beta-glucosidase	m.17631	(loc_os01g64170.3 : 449.0) no description available & (at2g27500 : 364.0) Glycosyl hydrolase superfamily protein; FUNCTIONS IN: cation binding, hydrolase activity, hydrolyzing O-glycosyl compounds, catalytic activity; INVOLVED IN: carbohydrate metabolic process; LOCATED IN: anchored to plasma membrane, nucleus, cytoplasm; EXPRESSED IN: 23 plant structures; EXPRESSED DURING: 13 growth stages; CONT…	1.80119	FALSE	Glycosyl hydrolase superfamily protein
26.4.1	misc.beta 1,3 glucan hydrolases.glucan endo-1,3-beta-glucosidase	m.8506	(p15737|e13b_horvu : 157.0) Glucan endo-1,3-beta-glucosidase GII precursor (EC 3.2.1.39) ((1->3)-beta-glucan endohydrolase GII) ((1->3)-beta-glucanase isoenzyme GII) (Beta-1,3-endoglucanase GII) - Hordeum vulgare (Barley) & (loc_os01g71340.1 : 154.0) no description available & (at3g57260 : 106.0) beta 1,3-glucanase; "beta-1,3-glucanase 2" (BGL2); FUNCTIONS IN: glucan 1,3-beta-glucosidase activity…	1.81236	FALSE	Glucan endo-1,3-beta-glucosidase GII precursor (EC 3.2.1.39) ((1->3)-beta-glucan endohydrolase GII) ((1->3)-beta-glucanase isoenzyme GII) (Beta-1,3-endoglucanase GII)
26.4.1	misc.beta 1,3 glucan hydrolases.glucan endo-1,3-beta-glucosidase	m.120659	(loc_os03g25790.2 : 367.0) no description available & (at3g13560 : 107.0) O-Glycosyl hydrolases family 17 protein; FUNCTIONS IN: cation binding, hydrolase activity, hydrolyzing O-glycosyl compounds, catalytic activity; INVOLVED IN: carbohydrate metabolic process; LOCATED IN: anchored to plasma membrane, plasma membrane, anchored to membrane; EXPRESSED IN: 24 plant structures; EXPRESSED DURING: 13…	1.95572	FALSE	O-Glycosyl hydrolases family 17 protein
26.4.1	misc.beta 1,3 glucan hydrolases.glucan endo-1,3-beta-glucosidase	m.101608	(loc_os02g53200.2 : 298.0) no description available & (at5g55180 : 227.0) O-Glycosyl hydrolases family 17 protein; FUNCTIONS IN: cation binding, hydrolase activity, hydrolyzing O-glycosyl compounds, catalytic activity; INVOLVED IN: carbohydrate metabolic process; LOCATED IN: endomembrane system; EXPRESSED IN: 18 plant structures; EXPRESSED DURING: 11 growth stages; CONTAINS InterPro DOMAIN/s: X8 …	1.98103	FALSE	O-Glycosyl hydrolases family 17 protein
26.4.1	misc.beta 1,3 glucan hydrolases.glucan endo-1,3-beta-glucosidase	m.242673	(loc_os03g14210.1 : 173.0) no description available & (at5g42100 : 118.0) encodes a plasmodesmal (Pd)-associated membrane protein involved in plasmodesmal callose degradation, i.e. beta-1,3-glucanase (EC 3.2.1.39), and functions in the gating of Pd; ATBG_PAP; FUNCTIONS IN: hydrolase activity, hydrolyzing O-glycosyl compounds, glucan endo-1,3-beta-D-glucosidase activity; INVOLVED IN: cell communic…	2.00558	TRUE	encodes a plasmodesmal (Pd)-associated membrane protein involved in plasmodesmal callose degradation, i.e. beta-1,3-glucanase (EC 3.2.1.39), and functions in the gating of Pd
26.4.1	misc.beta 1,3 glucan hydrolases.glucan endo-1,3-beta-glucosidase	m.81007	(loc_os03g51240.3 : 209.0) no description available & (at5g42720 : 149.0) Glycosyl hydrolase family 17 protein; FUNCTIONS IN: cation binding, hydrolase activity, hydrolyzing O-glycosyl compounds, catalytic activity; INVOLVED IN: carbohydrate metabolic process; LOCATED IN: anchored to membrane; EXPRESSED IN: 22 plant structures; EXPRESSED DURING: 13 growth stages; CONTAINS InterPro DOMAIN/s: Glyco…	2.03143	TRUE	Glycosyl hydrolase family 17 protein
26.4.1	misc.beta 1,3 glucan hydrolases.glucan endo-1,3-beta-glucosidase	m.165903	(loc_os09g32550.2 : 724.0) no description available & (at3g07320 : 461.0) O-Glycosyl hydrolases family 17 protein; FUNCTIONS IN: cation binding, hydrolase activity, hydrolyzing O-glycosyl compounds, catalytic activity; INVOLVED IN: carbohydrate metabolic process; LOCATED IN: plant-type cell wall; EXPRESSED IN: 24 plant structures; EXPRESSED DURING: 15 growth stages; CONTAINS InterPro DOMAIN/s: X8…	2.07365	TRUE	O-Glycosyl hydrolases family 17 protein
26.4.1	misc.beta 1,3 glucan hydrolases.glucan endo-1,3-beta-glucosidase	m.242671	(loc_os03g14210.1 : 379.0) no description available & (at2g27500 : 316.0) Glycosyl hydrolase superfamily protein; FUNCTIONS IN: cation binding, hydrolase activity, hydrolyzing O-glycosyl compounds, catalytic activity; INVOLVED IN: carbohydrate metabolic process; LOCATED IN: anchored to plasma membrane, nucleus, cytoplasm; EXPRESSED IN: 23 plant structures; EXPRESSED DURING: 13 growth stages; CONT…	2.13516	TRUE	Glycosyl hydrolase superfamily protein
26.4.1	misc.beta 1,3 glucan hydrolases.glucan endo-1,3-beta-glucosidase	m.207282	(loc_os03g57880.2 : 749.0) no description available & (at2g19440 : 613.0) O-Glycosyl hydrolases family 17 protein; FUNCTIONS IN: cation binding, hydrolase activity, hydrolyzing O-glycosyl compounds, catalytic activity; INVOLVED IN: carbohydrate metabolic process; LOCATED IN: plasma membrane, anchored to membrane; EXPRESSED IN: male gametophyte, pollen tube; EXPRESSED DURING: M germinated pollen s…	2.13807	TRUE	O-Glycosyl hydrolases family 17 protein
26.4.1	misc.beta 1,3 glucan hydrolases.glucan endo-1,3-beta-glucosidase	m.141185	(p34742|e13a_horvu : 487.0) Glucan endo-1,3-beta-glucosidase GI (EC 3.2.1.39) ((1->3)-beta-glucan endohydrolase GI) ((1->3)-beta-glucanase isoenzyme GI) (Beta-1,3-endoglucanase GI) - Hordeum vulgare (Barley) & (loc_os01g71670.1 : 456.0) no description available & (ipr000490 : 298.50314) Glycoside hydrolase, family 17 & (at4g16260 : 269.0) Glycosyl hydrolase superfamily protein; FUNCTIONS IN: cati…	2.1604	TRUE	Glucan endo-1,3-beta-glucosidase GI (EC 3.2.1.39) ((1->3)-beta-glucan endohydrolase GI) ((1->3)-beta-glucanase isoenzyme GI) (Beta-1,3-endoglucanase GI)
26.4.1	misc.beta 1,3 glucan hydrolases.glucan endo-1,3-beta-glucosidase	m.141175	(loc_os01g71350.1 : 410.0) no description available & (q02126|e13c_horvu : 379.0) Glucan endo-1,3-beta-glucosidase GIII precursor (EC 3.2.1.39) ((1->3)-beta-glucan endohydrolase GIII) ((1->3)-beta-glucanase isoenzyme GIII) (Beta-1,3-endoglucanase GIII) - Hordeum vulgare (Barley) & (ipr000490 : 300.0292) Glycoside hydrolase, family 17 & (at3g57260 : 273.0) beta 1,3-glucanase; "beta-1,3-glucanase 2…	2.18871	TRUE	Glucan endo-1,3-beta-glucosidase GIII precursor (EC 3.2.1.39) ((1->3)-beta-glucan endohydrolase GIII) ((1->3)-beta-glucanase isoenzyme GIII) (Beta-1,3-endoglucanase GIII)
26.4.1	misc.beta 1,3 glucan hydrolases.glucan endo-1,3-beta-glucosidase	m.207310	(loc_os07g07340.1 : 401.0) no description available & (at1g64760 : 362.0) O-Glycosyl hydrolases family 17 protein; FUNCTIONS IN: cation binding, hydrolase activity, hydrolyzing O-glycosyl compounds, catalytic activity; INVOLVED IN: carbohydrate metabolic process; LOCATED IN: anchored to plasma membrane, plasma membrane, anchored to membrane; EXPRESSED IN: guard cell, cultured cell; CONTAINS Inter…	2.19283	TRUE	O-Glycosyl hydrolases family 17 protein
26.4.1	misc.beta 1,3 glucan hydrolases.glucan endo-1,3-beta-glucosidase	m.242668	(loc_os02g33000.1 : 416.0) no description available & (at2g27500 : 355.0) Glycosyl hydrolase superfamily protein; FUNCTIONS IN: cation binding, hydrolase activity, hydrolyzing O-glycosyl compounds, catalytic activity; INVOLVED IN: carbohydrate metabolic process; LOCATED IN: anchored to plasma membrane, nucleus, cytoplasm; EXPRESSED IN: 23 plant structures; EXPRESSED DURING: 13 growth stages; CONT…	2.19439	TRUE	Glycosyl hydrolase superfamily protein
26.4.1	misc.beta 1,3 glucan hydrolases.glucan endo-1,3-beta-glucosidase	m.242662	(loc_os02g33000.1 : 617.0) no description available & (at2g27500 : 444.0) Glycosyl hydrolase superfamily protein; FUNCTIONS IN: cation binding, hydrolase activity, hydrolyzing O-glycosyl compounds, catalytic activity; INVOLVED IN: carbohydrate metabolic process; LOCATED IN: anchored to plasma membrane, nucleus, cytoplasm; EXPRESSED IN: 23 plant structures; EXPRESSED DURING: 13 growth stages; CONT…	2.263	TRUE	Glycosyl hydrolase superfamily protein
26.4.1	misc.beta 1,3 glucan hydrolases.glucan endo-1,3-beta-glucosidase	m.16790	(q02438|e13e_horvu : 352.0) Glucan endo-1,3-beta-glucosidase GV (EC 3.2.1.39) ((1->3)-beta-glucan endohydrolase GV) ((1->3)-beta-glucanase isoenzyme GV) (Beta-1,3-endoglucanase GV) - Hordeum vulgare (Barley) & (loc_os01g71830.1 : 317.0) no description available & (ipr000490 : 221.11005) Glycoside hydrolase, family 17 & (at4g16260 : 216.0) Glycosyl hydrolase superfamily protein; FUNCTIONS IN: cati…	2.32096	TRUE	Glucan endo-1,3-beta-glucosidase GV (EC 3.2.1.39) ((1->3)-beta-glucan endohydrolase GV) ((1->3)-beta-glucanase isoenzyme GV) (Beta-1,3-endoglucanase GV)
26.4.1	misc.beta 1,3 glucan hydrolases.glucan endo-1,3-beta-glucosidase	m.10343	(loc_os03g12620.2 : 496.0) no description available & (at4g34480 : 303.0) O-Glycosyl hydrolases family 17 protein; FUNCTIONS IN: cation binding, hydrolase activity, hydrolyzing O-glycosyl compounds, catalytic activity; INVOLVED IN: carbohydrate metabolic process; LOCATED IN: endomembrane system; EXPRESSED IN: 22 plant structures; EXPRESSED DURING: 13 growth stages; CONTAINS InterPro DOMAIN/s: X8 …	2.34547	TRUE	O-Glycosyl hydrolases family 17 protein
26.4.1	misc.beta 1,3 glucan hydrolases.glucan endo-1,3-beta-glucosidase	m.226976	(loc_os07g35350.1 : 424.0) no description available & (at2g05790 : 353.0) O-Glycosyl hydrolases family 17 protein; FUNCTIONS IN: cation binding, hydrolase activity, hydrolyzing O-glycosyl compounds, catalytic activity; INVOLVED IN: carbohydrate metabolic process; LOCATED IN: endomembrane system; EXPRESSED IN: 22 plant structures; EXPRESSED DURING: 13 growth stages; CONTAINS InterPro DOMAIN/s: X8 …	2.39696	TRUE	O-Glycosyl hydrolases family 17 protein
26.4.1	misc.beta 1,3 glucan hydrolases.glucan endo-1,3-beta-glucosidase	m.56976	(loc_os06g34020.1 : 191.0) no description available & (at1g30080 : 137.0) Glycosyl hydrolase superfamily protein; FUNCTIONS IN: cation binding, hydrolase activity, hydrolyzing O-glycosyl compounds, catalytic activity; INVOLVED IN: carbohydrate metabolic process; LOCATED IN: endomembrane system; EXPRESSED IN: 9 plant structures; EXPRESSED DURING: 4 anthesis, F mature embryo stage, petal differenti…	2.47806	TRUE	Glycosyl hydrolase superfamily protein
26.4	misc.beta 1,3 glucan hydrolases	m.215686	(loc_os03g61780.2 : 181.0) no description available & (at1g09460 : 124.0) Carbohydrate-binding X8 domain superfamily protein; LOCATED IN: endomembrane system; EXPRESSED IN: 19 plant structures; EXPRESSED DURING: 12 growth stages; CONTAINS InterPro DOMAIN/s: X8 (InterPro:IPR012946); BEST Arabidopsis thaliana protein match is: Carbohydrate-binding X8 domain superfamily protein (TAIR:AT2G30933.1); H…	2.54455	TRUE	Carbohydrate-binding X8 domain superfamily protein
26.4.1	misc.beta 1,3 glucan hydrolases.glucan endo-1,3-beta-glucosidase	m.141195	(loc_os06g34020.1 : 302.0) no description available & (at4g18340 : 210.0) Glycosyl hydrolase superfamily protein; FUNCTIONS IN: cation binding, hydrolase activity, hydrolyzing O-glycosyl compounds, catalytic activity; INVOLVED IN: carbohydrate metabolic process; LOCATED IN: endomembrane system; EXPRESSED IN: 21 plant structures; EXPRESSED DURING: 13 growth stages; CONTAINS InterPro DOMAIN/s: Glyc…	2.54559	TRUE	Glycosyl hydrolase superfamily protein
26.4.1	misc.beta 1,3 glucan hydrolases.glucan endo-1,3-beta-glucosidase	m.223196	(loc_os03g46660.1 : 696.0) no description available & (at4g34480 : 504.0) O-Glycosyl hydrolases family 17 protein; FUNCTIONS IN: cation binding, hydrolase activity, hydrolyzing O-glycosyl compounds, catalytic activity; INVOLVED IN: carbohydrate metabolic process; LOCATED IN: endomembrane system; EXPRESSED IN: 22 plant structures; EXPRESSED DURING: 13 growth stages; CONTAINS InterPro DOMAIN/s: X8 …	2.58074	TRUE	O-Glycosyl hydrolases family 17 protein
26.4.1	misc.beta 1,3 glucan hydrolases.glucan endo-1,3-beta-glucosidase	m.161603	(p52409|e13b_wheat : 772.0) Glucan endo-1,3-beta-glucosidase precursor (EC 3.2.1.39) ((1->3)-beta-glucan endohydrolase) ((1->3)-beta-glucanase) (Beta-1,3-endoglucanase) - Triticum aestivum (Wheat) & (loc_os11g47820.1 : 714.0) no description available & (at5g24318 : 412.0) O-Glycosyl hydrolases family 17 protein; FUNCTIONS IN: cation binding, hydrolase activity, hydrolyzing O-glycosyl compounds, c…	2.58251	TRUE	Glucan endo-1,3-beta-glucosidase precursor (EC 3.2.1.39) ((1->3)-beta-glucan endohydrolase) ((1->3)-beta-glucanase) (Beta-1,3-endoglucanase)
26.4	misc.beta 1,3 glucan hydrolases	m.76911	(at1g79480 : 114.0) Carbohydrate-binding X8 domain superfamily protein; LOCATED IN: endomembrane system; CONTAINS InterPro DOMAIN/s: X8 (InterPro:IPR012946); BEST Arabidopsis thaliana protein match is: O-Glycosyl hydrolases family 17 protein (TAIR:AT5G67460.1); Has 30201 Blast hits to 17322 proteins in 780 species: Archae - 12; Bacteria - 1396; Metazoa - 17338; Fungi - 3422; Plants - 5037; Viruse…	2.68802	TRUE	Carbohydrate-binding X8 domain superfamily protein
26.4.1	misc.beta 1,3 glucan hydrolases.glucan endo-1,3-beta-glucosidase	m.117526	(loc_os02g53200.2 : 292.0) no description available & (at2g05790 : 206.0) O-Glycosyl hydrolases family 17 protein; FUNCTIONS IN: cation binding, hydrolase activity, hydrolyzing O-glycosyl compounds, catalytic activity; INVOLVED IN: carbohydrate metabolic process; LOCATED IN: endomembrane system; EXPRESSED IN: 22 plant structures; EXPRESSED DURING: 13 growth stages; CONTAINS InterPro DOMAIN/s: X8 …	2.74809	TRUE	O-Glycosyl hydrolases family 17 protein
26.4.1	misc.beta 1,3 glucan hydrolases.glucan endo-1,3-beta-glucosidase	m.141179	(p34742|e13a_horvu : 404.0) Glucan endo-1,3-beta-glucosidase GI (EC 3.2.1.39) ((1->3)-beta-glucan endohydrolase GI) ((1->3)-beta-glucanase isoenzyme GI) (Beta-1,3-endoglucanase GI) - Hordeum vulgare (Barley) & (loc_os01g71670.1 : 389.0) no description available & (ipr000490 : 303.10834) Glycoside hydrolase, family 17 & (at4g16260 : 262.0) Glycosyl hydrolase superfamily protein; FUNCTIONS IN: cati…	2.78573	TRUE	Glucan endo-1,3-beta-glucosidase GI (EC 3.2.1.39) ((1->3)-beta-glucan endohydrolase GI) ((1->3)-beta-glucanase isoenzyme GI) (Beta-1,3-endoglucanase GI)
26.4	misc.beta 1,3 glucan hydrolases	m.191680	(loc_os03g10478.1 : 908.0) no description available & (at4g33840 : 578.0) Glycosyl hydrolase family 10 protein; FUNCTIONS IN: cation binding, hydrolase activity, hydrolyzing O-glycosyl compounds, catalytic activity; INVOLVED IN: carbohydrate metabolic process; LOCATED IN: endomembrane system; CONTAINS InterPro DOMAIN/s: Glycoside hydrolase, family 10 (InterPro:IPR001000), Carbohydrate-binding, Ce…	2.91439	TRUE	Glycosyl hydrolase family 10 protein
26.4.1	misc.beta 1,3 glucan hydrolases.glucan endo-1,3-beta-glucosidase	m.314647	(loc_os03g62860.1 : 403.0) no description available & (at3g23770 : 181.0) O-Glycosyl hydrolases family 17 protein; FUNCTIONS IN: cation binding, hydrolase activity, hydrolyzing O-glycosyl compounds, catalytic activity; INVOLVED IN: carbohydrate metabolic process; LOCATED IN: endomembrane system; EXPRESSED IN: leaf whorl, sepal, flower; EXPRESSED DURING: petal differentiation and expansion stage; …	2.94055	TRUE	O-Glycosyl hydrolases family 17 protein
26.4.1	misc.beta 1,3 glucan hydrolases.glucan endo-1,3-beta-glucosidase	m.165904	(loc_os09g32550.2 : 310.0) no description available & (at3g23770 : 187.0) O-Glycosyl hydrolases family 17 protein; FUNCTIONS IN: cation binding, hydrolase activity, hydrolyzing O-glycosyl compounds, catalytic activity; INVOLVED IN: carbohydrate metabolic process; LOCATED IN: endomembrane system; EXPRESSED IN: leaf whorl, sepal, flower; EXPRESSED DURING: petal differentiation and expansion stage; …	3.0919	TRUE	O-Glycosyl hydrolases family 17 protein
26.4.1	misc.beta 1,3 glucan hydrolases.glucan endo-1,3-beta-glucosidase	m.208641	(loc_os01g71340.1 : 382.0) no description available & (p49237|e13b_maize : 371.0) Glucan endo-1,3-beta-glucosidase, acidic isoform precursor (EC 3.2.1.39) ((1->3)-beta-glucan endohydrolase) ((1->3)-beta-glucanase) (Beta-1,3-endoglucanase) - Zea mays (Maize) & (ipr000490 : 271.2996) Glycoside hydrolase, family 17 & (at3g57240 : 258.0) encodes a member of glycosyl hydrolase family 17; "beta-1,3-glu…	3.11891	TRUE	Glucan endo-1,3-beta-glucosidase, acidic isoform precursor (EC 3.2.1.39) ((1->3)-beta-glucan endohydrolase) ((1->3)-beta-glucanase) (Beta-1,3-endoglucanase)
26.4.1	misc.beta 1,3 glucan hydrolases.glucan endo-1,3-beta-glucosidase	m.27039	(loc_os03g45390.1 : 609.0) no description available & (at2g19440 : 473.0) O-Glycosyl hydrolases family 17 protein; FUNCTIONS IN: cation binding, hydrolase activity, hydrolyzing O-glycosyl compounds, catalytic activity; INVOLVED IN: carbohydrate metabolic process; LOCATED IN: plasma membrane, anchored to membrane; EXPRESSED IN: male gametophyte, pollen tube; EXPRESSED DURING: M germinated pollen s…	3.36478	TRUE	O-Glycosyl hydrolases family 17 protein
26.4	misc.beta 1,3 glucan hydrolases	m.113279	(at1g79480 : 90.9) Carbohydrate-binding X8 domain superfamily protein; LOCATED IN: endomembrane system; CONTAINS InterPro DOMAIN/s: X8 (InterPro:IPR012946); BEST Arabidopsis thaliana protein match is: O-Glycosyl hydrolases family 17 protein (TAIR:AT5G67460.1); Has 30201 Blast hits to 17322 proteins in 780 species: Archae - 12; Bacteria - 1396; Metazoa - 17338; Fungi - 3422; Plants - 5037; Viruses…	3.5022	TRUE	Carbohydrate-binding X8 domain superfamily protein
26.4	misc.beta 1,3 glucan hydrolases	m.144094	(loc_os01g44090.1 : 186.0) no description available & (at1g29380 : 112.0) Carbohydrate-binding X8 domain superfamily protein; FUNCTIONS IN: molecular_function unknown; INVOLVED IN: biological_process unknown; LOCATED IN: endomembrane system; CONTAINS InterPro DOMAIN/s: X8 (InterPro:IPR012946); BEST Arabidopsis thaliana protein match is: Carbohydrate-binding X8 domain superfamily protein (TAIR:AT2…	3.68908	TRUE	Carbohydrate-binding X8 domain superfamily protein
26.4.1	misc.beta 1,3 glucan hydrolases.glucan endo-1,3-beta-glucosidase	m.117523	(loc_os07g35350.2 : 594.0) no description available & (at5g55180 : 361.0) O-Glycosyl hydrolases family 17 protein; FUNCTIONS IN: cation binding, hydrolase activity, hydrolyzing O-glycosyl compounds, catalytic activity; INVOLVED IN: carbohydrate metabolic process; LOCATED IN: endomembrane system; EXPRESSED IN: 18 plant structures; EXPRESSED DURING: 11 growth stages; CONTAINS InterPro DOMAIN/s: X8 …	3.80824	TRUE	O-Glycosyl hydrolases family 17 protein
26.4.1	misc.beta 1,3 glucan hydrolases.glucan endo-1,3-beta-glucosidase	m.19472	(loc_os03g45390.1 : 100.0) no description available & (at5g18220 : 91.3) O-Glycosyl hydrolases family 17 protein; FUNCTIONS IN: cation binding, hydrolase activity, hydrolyzing O-glycosyl compounds, catalytic activity; INVOLVED IN: carbohydrate metabolic process; LOCATED IN: anchored to membrane; CONTAINS InterPro DOMAIN/s: X8 (InterPro:IPR012946), Glycoside hydrolase, catalytic core (InterPro:IPR…	4.08359	TRUE	O-Glycosyl hydrolases family 17 protein
